# Supplementary material for: A DFT investigation of the blue bottle experiment: E∘half-cell analysis of autoxidation catalysed by redox indicators
Source: R Soc Open Sci. 2017 Nov 8;4(11):170708. doi: 10.1098/rsos.170708 (PMC5717635; doi:10.1098/rsos.170708)
Supplement: output.zip [file rsos170708supp2.zip › B3LYP_6-311++Gdp_reducing_agents/unused/C3H4O3_enediol_con.out]

TWL02 127.0.1
Q-Chem Developer Version! Running on 127.0.1.*
                  Welcome to Q-Chem
     A Quantum Leap Into The Future Of Chemistry


 Q-Chem 4.4, Q-Chem, Inc., Pleasanton, CA (2016)

 Y. Shao,  Z. Gan,  E. Epifanovsky,  A. T. B. Gilbert,  M. Wormit,  
 J. Kussmann,  A. W. Lange,  A. Behn,  J. Deng,  X. Feng,  D. Ghosh,  
 M. Goldey,  P. R. Horn,  L. D. Jacobson,  I. Kaliman,  F. Rob,  
 R. Z. Khaliullin,  T. Kus,  A. Landau,  J. Liu,  E. I. Proynov,  Y. M. Rhee,  
 R. M. Richard,  M. A. Rohrdanz,  R. P. Steele,  E. J. Sundstrom,  
 H. L. Woodcock III,  P. M. Zimmerman,  D. Zuev,  B. Albrecht,  E. Alguire,  
 B. Austin,  S. A. Baeppler,  G. J. O. Beran,  Y. A. Bernard,  E. Berquist,  
 K. Brandhorst,  K. B. Bravaya,  S. T. Brown,  D. Casanova,  C.-M. Chang,  
 Y. Chen,  S. H. Chien,  K. D. Closser,  M. P. Coons,  D. L. Crittenden,  
 S. Dasgupta,  M. Diedenhofen,  R. A. DiStasio Jr.,  H. Do,  A. D. Dutoi,  
 R. G. Edgar,  P.-T. Fang,  S. Fatehi,  Q. Feng,  L. Fusti-Molnar,  
 A. Ghysels,  A. Golubeva-Zadorozhnaya,  J. Gomes,  A. Gunina,  
 M. W. D. Hanson-Heine,  P. H. P. Harbach,  A. W. Hauser,  J. E. Herr,  
 E. G. Hohenstein,  Z. C. Holden,  K. Hui,  T.-C. Jagau,  H. Ji,  B. Kaduk,  
 K. Khistyaev,  Jaehoon Kim,  Jihan Kim,  R. A. King,  P. Klunzinger,  
 K. Koh,  D. Kosenkov,  T. Kowalczyk,  C. M. Krauter,  A. Kunitsa,  
 K. U. Lao,  A. Laurent,  K. V. Lawler,  J. Lee,  D. Lefrancois,  S. Lehtola,  
 S. V. Levchenko,  C. Y. Lin,  Y.-S. Lin,  F. Liu,  E. Livshits,  
 R. C. Lochan,  A. Luenser,  P. Manohar,  S. F. Manzer,  S.-P. Mao,  Y. Mao,  
 N. Mardirossian,  A. V. Marenich,  L. A. Martinez-Martinez,  S. A. Maurer,  
 N. J. Mayhall,  J.-M. Mewes,  A. F. Morrison,  K. Nanda,  T. S. Nguyen-Beck,  
 C. M. Oana,  R. Olivares-Amaya,  D. P. O'Neill,  J. A. Parkhill,  
 T. M. Perrine,  R. Peverati,  P. A. Pieniazek,  F. Plasser,  A. Prociuk,  
 D. R. Rehn,  E. Rosta,  N. J. Russ,  N. Sergueev,  S. M. Sharada,  
 S. Sharma,  D. W. Small,  A. Sodt,  T. Stauch,  T. Stein,  D. Stuck,  
 Y.-C. Su,  A. J. W. Thom,  T. Tsuchimochi,  L. Vogt,  O. Vydrov,  T. Wang,  
 M. A. Watson,  J. Wenzel,  A. White,  C. F. Williams,  V. Vanovschi,  
 K. Yao,  S. Yeganeh,  S. R. Yost,  Z.-Q. You,  I. Y. Zhang,  X. Zhang,  
 Y. Zhao,  B. R. Brooks,  G. K. L. Chan,  D. M. Chipman,  C. J. Cramer,  
 W. A. Goddard III,  M. S. Gordon,  W. J. Hehre,  A. Klamt,  
 H. F. Schaefer III,  M. W. Schmidt,  C. D. Sherrill,  D. G. Truhlar,  
 A. Warshel,  X. Xu,  A. Aspuru-Guzik,  R. Baer,  A. T. Bell,  N. A. Besley,  
 J.-D. Chai,  A. Dreuw,  B. D. Dunietz,  T. R. Furlani,  S. R. Gwaltney,  
 C.-P. Hsu,  Y. Jung,  J. Kong,  D. S. Lambrecht,  W. Liang,  C. Ochsenfeld,  
 V. A. Rassolov,  L. V. Slipchenko,  J. E. Subotnik,  T. Van Voorhis,  
 J. M. Herbert,  A. I. Krylov,  P. M. W. Gill,  M. Head-Gordon

 Contributors to earlier versions of Q-Chem not listed above: 
 R. D. Adamson,  J. Baker,  E. F. C. Byrd,  A. K. Chakraborty,  C.-L. Cheng,  
 H. Dachsel,  R. J. Doerksen,  G. Hawkins,  A. Heyden,  S. Hirata,  
 G. Kedziora,  F. J. Keil,  C. Kelley,  P. P. Korambath,  W. Kurlancheek,  
 A. M. Lee,  M. S. Lee,  D. Liotard,  I. Lotan,  P. E. Maslen,  N. Nair,  
 D. Neuhauser,  R. Olson,  B. Peters,  J. Ritchie,  N. E. Schultz,  
 N. Shenvi,  A. C. Simmonett,  K. S. Thanthiriwatte,  Q. Wu,  W. Zhang

 Please cite Q-Chem as follows:
 Y. Shao et al., Mol. Phys. 113, 184-215 (2015)
 DOI: 10.1080/00268976.2014.952696

 Q-Chem 4.4.2 for Intel X86 EM64T Linux

 Parts of Q-Chem use Armadillo 5.200.1 (Boston Tea Smuggler).
 http://arma.sourceforge.net/

 Q-Chem begins on Thu Dec 15 09:56:33 2016  


Host: 0

     Scratch files written to /scratch/cher/qchem7062//
FILE_GEOM_ORG=        593

Checking the input file for inconsistencies... 	...done.

--------------------------------------------------------------
User input:
--------------------------------------------------------------
$molecule
0 1
  C   -1.7302900    1.6073596   -0.0344364
  C   -0.5094792    1.0477840    0.0384935
  C    0.6933512    1.9025178    0.0105168
  O   -0.3598542   -0.2956508    0.1379098
  O    1.8043152    1.4014400    0.0758921
  O   -2.8427658    0.8444612   -0.0106340
  H   -3.7180521    1.2521631   -0.0635660
  H   -1.1105588   -0.9060287    0.1609693
  H   -1.8311460    2.6872587   -0.1138332
  H    0.6000293    2.9816011   -0.0683222
$end

$rem
   BASIS  =  6-311++G**
   JOB_TYPE  =  optimization
   METHOD  =  B3LYP
   SYM_IGNORE  TRUE
$end

--------------------------------------------------------------
 ----------------------------------------------------------------
             Standard Nuclear Orientation (Angstroms)
    I     Atom           X                Y                Z
 ----------------------------------------------------------------
    1      C      -1.7302900000     1.6073596000    -0.0344364000
    2      C      -0.5094792000     1.0477840000     0.0384935000
    3      C       0.6933512000     1.9025178000     0.0105168000
    4      O      -0.3598542000    -0.2956508000     0.1379098000
    5      O       1.8043152000     1.4014400000     0.0758921000
    6      O      -2.8427658000     0.8444612000    -0.0106340000
    7      H      -3.7180521000     1.2521631000    -0.0635660000
    8      H      -1.1105588000    -0.9060287000     0.1609693000
    9      H      -1.8311460000     2.6872587000    -0.1138332000
   10      H       0.6000293000     2.9816011000    -0.0683222000
 ----------------------------------------------------------------
 Nuclear Repulsion Energy =   223.5449171675 hartrees
 There are       23 alpha and       23 beta electrons
 Requested basis set is 6-311++G(d,p)
 There are 56 shells and 160 basis functions

 Total QAlloc Memory Limit   2000 MB
 Mega-Array Size        61 MB
 MEM_STATIC part        62 MB
 A cutoff of  1.0D-11 yielded   1491 shell pairs
 There are     12433 function pairs (     13387 Cartesian)

 -------------------------------------------------------
 OpenMP Integral Computing Module                       
 Release: version 1.0, May 2013, Q-Chem Inc. Pittsburgh 
 -------------------------------------------------------
 Integral Job Info:
 Integral job number is                      11
 Integral operator is                         1
 short-range coefficients                     0
 long-range coefficients              100000000
 Omega coefficients                           0
 if combine SR and LR in K                    0
 Integral screening is                        0
 Integral computing path is                   2
 max size of driver memory is            800000
 size of driver memory is                593474
 size of scratch memory is              2260544
 max col of scratch BK array               1296
 max len of scratch array in speh3          155
 max len of scratch index in speh4           18
 max int batch size is                      520
 min int batch size is                       52
 fixed nKL is                                52
 max L of basis functions is                  2
 order of int derivative is                   0
 number of shells is                         56
 number of basis is                         166
 number of cartesian basis is               166
 number of contracted shell pairs          1491
 number of primitive shell pairs           3967
 maxK2 (contraction) of shell pair           36
 max number of K2 of shell pair               1
 max number of CS2 of shell pair            229
 max number of PS2 of shell pair            624
 mem total for path MDJ                   29718
 -------------------------------------------------------
 Smallest overlap matrix eigenvalue = 3.40E-05

 Scale SEOQF with 1.000000e-01/1.000000e-01/1.000000e-01

 Standard Electronic Orientation quadrupole field applied
 Nucleus-field energy     =     0.0000000107 hartrees
 Guess from superposition of atomic densities
 Warning:  Energy on first SCF cycle will be non-variational
 A restricted hybrid HF-DFT SCF calculation will be
 performed using Pulay DIIS extrapolation
 Exchange:     0.2000 Hartree-Fock + 0.0800 Slater + 0.7200 B88
 Correlation:  0.1900 VWN1RPA + 0.8100 LYP
 Using SG-1 standard quadrature grid
 SCF converges when DIIS error is below 1.0E-08
 ---------------------------------------
  Cycle       Energy         DIIS Error
 ---------------------------------------
    1    -343.5436253299      5.06E-02
    2    -342.3155377282      7.48E-03
    3    -341.8379630743      1.55E-02
    4    -342.4336775755      2.96E-03
    5    -342.4553461274      1.07E-03
    6    -342.4578189621      3.72E-04
    7    -342.4581734996      1.10E-04
    8    -342.4582045865      4.63E-05
    9    -342.4582096464      1.02E-05
   10    -342.4582099765      3.62E-06
   11    -342.4582099653      4.42E-07
   12    -342.4582099736      1.07E-07
   13    -342.4582099789      7.97E-08
   14    -342.4582099789      1.05E-08
   15    -342.4582099790      9.55E-10 Convergence criterion met
 ---------------------------------------
 SCF time:  CPU 30.02 s  wall 30.09 s
 SCF   energy in the final basis set = -342.4582099790
 Total energy in the final basis set = -342.4582099790

 --------------------------------------------------------------

                    Orbital Energies (a.u.)
 --------------------------------------------------------------

 Alpha MOs
 -- Occupied --
-19.194 -19.157 -19.114 -10.263 -10.259 -10.249  -1.105  -1.067
 -1.037  -0.800  -0.684  -0.619  -0.575  -0.548  -0.498  -0.452
 -0.434  -0.404  -0.402  -0.366  -0.365  -0.263  -0.240
 -- Virtual --
 -0.058  -0.040  -0.001   0.002   0.029   0.037   0.057   0.070
  0.079   0.079   0.093   0.097   0.110   0.112   0.124   0.128
  0.138   0.151   0.172   0.180   0.183   0.199   0.209   0.239
  0.248   0.264   0.268   0.275   0.288   0.299   0.323   0.332
  0.347   0.362   0.373   0.390   0.427   0.442   0.443   0.499
  0.508   0.527   0.549   0.560   0.578   0.598   0.655   0.680
  0.690   0.759   0.790   0.819   0.852   0.916   0.946   0.980
  1.003   1.031   1.066   1.102   1.121   1.135   1.144   1.180
  1.188   1.210   1.271   1.272   1.408   1.417   1.450   1.467
  1.475   1.523   1.562   1.575   1.656   1.678   1.691   1.732
  1.765   1.800   1.836   1.841   1.891   1.993   2.052   2.077
  2.127   2.204   2.218   2.392   2.483   2.519   2.560   2.566
  2.610   2.661   2.709   2.817   2.835   2.917   2.969   3.000
  3.019   3.021   3.071   3.165   3.225   3.227   3.271   3.350
  3.354   3.464   3.566   3.577   3.841   3.867   3.909   3.994
  4.130   4.307   4.918   4.986   5.028   5.144   5.273   5.334
  5.648   5.770   5.890  23.630  23.885  24.126  49.845  49.927
 49.974
 --------------------------------------------------------------

          Ground-State Mulliken Net Atomic Charges

     Atom                 Charge (a.u.)
  ----------------------------------------
      1 C                    -0.179346
      2 C                     0.400038
      3 C                    -0.234035
      4 O                    -0.290306
      5 O                    -0.270347
      6 O                    -0.281739
      7 H                     0.292738
      8 H                     0.297496
      9 H                     0.164293
     10 H                     0.101209
  ----------------------------------------
  Sum of atomic charges =    -0.000000

 -----------------------------------------------------------------
                    Cartesian Multipole Moments
 -----------------------------------------------------------------
    Charge (ESU x 10^10)
                -0.0000
    Dipole Moment (Debye)
         X      -6.0611      Y       1.8864      Z      -0.2982
       Tot       6.3548
    Quadrupole Moments (Debye-Ang)
        XX     -28.3467     XY      -7.9218     YY     -25.7937
        XZ       0.0080     YZ      -0.7077     ZZ     -36.0764
    Octopole Moments (Debye-Ang^2)
       XXX     -10.8598    XXY     -23.3584    XYY       0.7984
       YYY     -97.3295    XXZ      -3.3974    XYZ       0.9336
       YYZ      -2.0682    XZZ      21.3589    YZZ     -40.3840
       ZZZ      -3.3617
    Hexadecapole Moments (Debye-Ang^3)
      XXXX    -381.9338   XXXY     -79.3335   XXYY    -134.9281
      XYYY      15.0980   YYYY    -369.6983   XXXZ       2.7975
      XXYZ      -4.1614   XYYZ      -0.0979   YYYZ      -3.1022
      XXZZ    -108.9832   XYZZ      16.1714   YYZZ     -81.8607
      XZZZ      -3.1878   YZZZ       0.8016   ZZZZ     -37.6487
 -----------------------------------------------------------------
 Calculating analytic gradient of the SCF energy
 Gradient of SCF Energy
            1           2           3           4           5           6
    1   0.0046879   0.0265229  -0.0179155  -0.0311249   0.0038260   0.0073332
    2  -0.0234106   0.0045595   0.0388653   0.0086923  -0.0090136   0.0194857
    3   0.0017642   0.0003713  -0.0032126  -0.0014534   0.0007217  -0.0011786
            7           8           9          10
    1  -0.0130812   0.0066119   0.0017806   0.0113591
    2  -0.0091147  -0.0217432   0.0021074  -0.0104281
    3   0.0002681   0.0017155  -0.0000650   0.0010688
 Max gradient component =       3.887E-02
 RMS gradient           =       1.383E-02
 Gradient time:  CPU 8.23 s  wall 8.23 s
 Geometry Optimization Parameters
   NAtoms,    NIC,     NZ,  NCons,   NDum,   NFix, NCnnct, MaxDiis
       10      52       0       0       0       0       0       0


** GEOMETRY OPTIMIZATION IN DELOCALIZED INTERNAL COORDINATES **
   Searching for a Minimum

   Optimization Cycle:   1

                       Coordinates (Angstroms)
     ATOM                X               Y               Z
      1  C        -1.7302900000    1.6073596000   -0.0344364000
      2  C        -0.5094792000    1.0477840000    0.0384935000
      3  C         0.6933512000    1.9025178000    0.0105168000
      4  O        -0.3598542000   -0.2956508000    0.1379098000
      5  O         1.8043152000    1.4014400000    0.0758921000
      6  O        -2.8427658000    0.8444612000   -0.0106340000
      7  H        -3.7180521000    1.2521631000   -0.0635660000
      8  H        -1.1105588000   -0.9060287000    0.1609693000
      9  H        -1.8311460000    2.6872587000   -0.1138332000
     10  H         0.6000293000    2.9816011000   -0.0683222000
   Point Group: c1    Number of degrees of freedom:    24


   Energy is   -342.458209979


 Attempting to Generate Delocalized Internal Coordinates

 24 Hessian modes will be used to form the next step
  Hessian Eigenvalues:
     0.012372    0.012372    0.021280    0.021546    0.022373    0.027284
     0.029692    0.160000    0.160000    0.160000    0.160000    0.220000
     0.220000    0.250000    0.250000    0.350483    0.351031    0.352818
     0.538275    0.538899    0.539882    0.552044    0.561154    0.951668

 Minimum Search - Taking Simple RFO Step
 Searching for Lamda that Minimizes Along All modes
 Value Taken    Lamda =  -0.01786155
 Calculated Step too Large.  Step scaled by  0.994293
 Step Taken.  Stepsize is  0.300000

                             Maximum     Tolerance    Cnvgd?
         Gradient           0.028944      0.000300      NO
         Displacement       0.148325      0.001200      NO
         Energy change     *********      0.000001      NO


 New Cartesian Coordinates Obtained by Inverse Iteration

 Displacement from previous Coordinates is:  0.429763
 ----------------------------------------------------------------
             Standard Nuclear Orientation (Angstroms)
    I     Atom           X                Y                Z
 ----------------------------------------------------------------
    1      C      -1.7301044636     1.5862182813    -0.0330167569
    2      C      -0.5105379911     1.0127498433     0.0408734819
    3      C       0.6862638212     1.8536335614     0.0137295320
    4      O      -0.3039361651    -0.3132642328     0.1405167165
    5      O       1.8248917937     1.4296079081     0.0751450117
    6      O      -2.8360283284     0.8120567567    -0.0079323958
    7      H      -3.6437017100     1.3267335540    -0.0663563886
    8      H      -1.1409631614    -0.7825176231     0.1510191060
    9      H      -1.8428559781     2.6621389802    -0.1127294454
   10      H       0.4925217828     2.9355489708    -0.0682591614
 ----------------------------------------------------------------
 Nuclear Repulsion Energy =   224.2247730742 hartrees
 There are       23 alpha and       23 beta electrons
 Applying Cartesian multipole field
    Component          Value
    ---------          -----
     (2,0,0)        1.00000E-11
     (0,2,0)        2.00000E-11
     (0,0,2)       -3.00000E-11
 Nucleus-field energy     =     0.0000000106 hartrees
 Requested basis set is 6-311++G(d,p)
 There are 56 shells and 160 basis functions
 A cutoff of  1.0D-11 yielded   1491 shell pairs
 There are     12433 function pairs (     13387 Cartesian)
 Smallest overlap matrix eigenvalue = 3.05E-05
 Guess MOs from SCF MO coefficient file
 Reading MOs from coefficient file
 Reading MOs from coefficient file
 A restricted hybrid HF-DFT SCF calculation will be
 performed using Pulay DIIS extrapolation
 Exchange:     0.2000 Hartree-Fock + 0.0800 Slater + 0.7200 B88
 Correlation:  0.1900 VWN1RPA + 0.8100 LYP
 Using SG-1 standard quadrature grid
 SCF converges when DIIS error is below 1.0E-08
 Geometry optimization detected.  Setting ReadMinima to 0
 Setting SaveMinima to 0
 Inaccurate integrated density:
   Number of electrons =    46
   Numerical integral  =    46.050178755715
   Relative error      =     0.1090842516 %
 ---------------------------------------
  Cycle       Energy         DIIS Error
 ---------------------------------------
    1    -342.4903413306      2.26E-03
    2    -342.4672555689      5.43E-04
    3    -342.4664934544      8.28E-04
    4    -342.4679994873      1.31E-04
    5    -342.4680231384      9.79E-05
    6    -342.4680483594      1.63E-05
    7    -342.4680488684      5.01E-06
    8    -342.4680490532      1.34E-06
    9    -342.4680490990      6.65E-07
   10    -342.4680490499      1.90E-07
   11    -342.4680490358      4.65E-08
   12    -342.4680490339      1.54E-08
   13    -342.4680490357      1.91E-09 Convergence criterion met
 ---------------------------------------
 SCF time:  CPU 26.48 s  wall 26.52 s
 SCF   energy in the final basis set = -342.4680490357
 Total energy in the final basis set = -342.4680490357

 --------------------------------------------------------------

                    Orbital Energies (a.u.)
 --------------------------------------------------------------

 Alpha MOs
 -- Occupied --
-19.201 -19.166 -19.117 -10.263 -10.262 -10.248  -1.116  -1.083
 -1.041  -0.803  -0.686  -0.612  -0.576  -0.555  -0.486  -0.458
 -0.439  -0.419  -0.409  -0.389  -0.370  -0.264  -0.244
 -- Virtual --
 -0.060  -0.041  -0.000   0.005   0.028   0.040   0.056   0.068
  0.078   0.078   0.092   0.096   0.110   0.115   0.123   0.129
  0.139   0.155   0.166   0.185   0.189   0.198   0.210   0.241
  0.246   0.261   0.263   0.278   0.297   0.300   0.313   0.330
  0.345   0.356   0.368   0.390   0.426   0.436   0.448   0.496
  0.510   0.529   0.545   0.558   0.563   0.595   0.647   0.680
  0.687   0.754   0.793   0.809   0.852   0.919   0.944   0.979
  0.998   1.038   1.060   1.102   1.118   1.138   1.145   1.182
  1.205   1.209   1.244   1.263   1.381   1.395   1.407   1.466
  1.475   1.529   1.555   1.594   1.666   1.668   1.709   1.716
  1.743   1.764   1.813   1.837   1.916   2.015   2.049   2.089
  2.117   2.186   2.203   2.396   2.472   2.515   2.556   2.580
  2.630   2.664   2.693   2.825   2.835   2.911   2.969   3.035
  3.042   3.068   3.089   3.145   3.200   3.250   3.301   3.354
  3.419   3.479   3.563   3.572   3.820   3.867   3.914   3.956
  4.126   4.295   4.913   4.978   5.030   5.146   5.339   5.403
  5.643   5.754   5.844  23.647  23.898  24.111  49.839  49.923
 49.985
 --------------------------------------------------------------

          Ground-State Mulliken Net Atomic Charges

     Atom                 Charge (a.u.)
  ----------------------------------------
      1 C                    -0.170434
      2 C                     0.359033
      3 C                    -0.240894
      4 O                    -0.240549
      5 O                    -0.272321
      6 O                    -0.252577
      7 H                     0.286689
      8 H                     0.277346
      9 H                     0.170260
     10 H                     0.083446
  ----------------------------------------
  Sum of atomic charges =    -0.000000

 -----------------------------------------------------------------
                    Cartesian Multipole Moments
 -----------------------------------------------------------------
    Charge (ESU x 10^10)
                -0.0000
    Dipole Moment (Debye)
         X      -6.1189      Y       1.9891      Z      -0.3087
       Tot       6.4415
    Quadrupole Moments (Debye-Ang)
        XX     -29.1871     XY      -9.1374     YY     -26.8705
        XZ       0.0578     YZ      -0.6463     ZZ     -35.9914
    Octopole Moments (Debye-Ang^2)
       XXX      -6.5836    XXY     -21.7488    XYY      -2.2878
       YYY     -97.3432    XXZ      -3.4799    XYZ       0.9895
       YYZ      -2.2120    XZZ      20.9418    YZZ     -39.7822
       ZZZ      -3.4956
    Hexadecapole Moments (Debye-Ang^3)
      XXXX    -409.2765   XXXY     -84.0324   XXYY    -129.6652
      XYYY       3.7248   YYYY    -369.9834   XXXZ       2.8135
      XXYZ      -4.3739   XYYZ       0.3088   YYYZ      -3.0560
      XXZZ    -108.3035   XYZZ      15.4748   YYZZ     -80.1905
      XZZZ      -3.1656   YZZZ       0.6192   ZZZZ     -37.4055
 -----------------------------------------------------------------
 Calculating analytic gradient of the SCF energy
 Gradient of SCF Energy
            1           2           3           4           5           6
    1  -0.0092323   0.0036481  -0.0103144  -0.0061374   0.0070670   0.0062207
    2  -0.0076257  -0.0069372   0.0055650   0.0066210  -0.0029440   0.0082616
    3   0.0002376   0.0006035  -0.0007015  -0.0006085   0.0003834  -0.0005003
            7           8           9          10
    1   0.0005493   0.0055209   0.0000331   0.0026451
    2  -0.0019272   0.0012490   0.0013051  -0.0035677
    3   0.0002247   0.0000372  -0.0000573   0.0003814
 Max gradient component =       1.031E-02
 RMS gradient           =       4.650E-03
 Gradient time:  CPU 8.18 s  wall 8.19 s
 Geometry Optimization Parameters
   NAtoms,    NIC,     NZ,  NCons,   NDum,   NFix, NCnnct, MaxDiis
       10      52       0       0       0       0       0       0

 Cartesian Hessian Update
 Hessian Updated using BFGS Update


** GEOMETRY OPTIMIZATION IN DELOCALIZED INTERNAL COORDINATES **
   Searching for a Minimum

   Optimization Cycle:   2

                       Coordinates (Angstroms)
     ATOM                X               Y               Z
      1  C        -1.7301044636    1.5862182813   -0.0330167569
      2  C        -0.5105379911    1.0127498433    0.0408734819
      3  C         0.6862638212    1.8536335614    0.0137295320
      4  O        -0.3039361651   -0.3132642328    0.1405167165
      5  O         1.8248917937    1.4296079081    0.0751450117
      6  O        -2.8360283284    0.8120567567   -0.0079323958
      7  H        -3.6437017100    1.3267335540   -0.0663563886
      8  H        -1.1409631614   -0.7825176231    0.1510191060
      9  H        -1.8428559781    2.6621389802   -0.1127294454
     10  H         0.4925217828    2.9355489708   -0.0682591614
   Point Group: c1    Number of degrees of freedom:    24


   Energy is   -342.468049036

 Hessian Updated using BFGS Update

 22 Hessian modes will be used to form the next step
  Hessian Eigenvalues:
     0.012372    0.012372    0.021280    0.021546    0.022373    0.027284
     0.029692    0.151375    0.161948    0.216781    0.220020    0.249111
     0.261095    0.348357    0.351217    0.352691    0.538451    0.539280
     0.545817    0.559296    0.581809    0.949602

 Minimum Search - Taking Simple RFO Step
 Searching for Lamda that Minimizes Along All modes
 Value Taken    Lamda =  -0.00077503
 Step Taken.  Stepsize is  0.055121

                             Maximum     Tolerance    Cnvgd?
         Gradient           0.008126      0.000300      NO
         Displacement       0.028918      0.001200      NO
         Energy change     -0.009839      0.000001      NO


 New Cartesian Coordinates Obtained by Inverse Iteration

 Displacement from previous Coordinates is:  0.100808
 ----------------------------------------------------------------
             Standard Nuclear Orientation (Angstroms)
    I     Atom           X                Y                Z
 ----------------------------------------------------------------
    1      C      -1.7191131097     1.5836930560    -0.0313930917
    2      C      -0.5043129620     1.0048923090     0.0420844444
    3      C       0.6888674585     1.8529984096     0.0141485660
    4      O      -0.3067469389    -0.3305783930     0.1410655286
    5      O       1.8299763749     1.4494225485     0.0746714968
    6      O      -2.8335574237     0.8052786747    -0.0063561649
    7      H      -3.6310109465     1.3376575021    -0.0680912486
    8      H      -1.1638328190    -0.7740479921     0.1491729025
    9      H      -1.8299155156     2.6576068421    -0.1113892785
   10      H       0.4651954819     2.9359830430    -0.0709234544
 ----------------------------------------------------------------
 Nuclear Repulsion Energy =   223.8618962688 hartrees
 There are       23 alpha and       23 beta electrons
 Applying Cartesian multipole field
    Component          Value
    ---------          -----
     (2,0,0)        1.00000E-11
     (0,2,0)        2.00000E-11
     (0,0,2)       -3.00000E-11
 Nucleus-field energy     =     0.0000000106 hartrees
 Requested basis set is 6-311++G(d,p)
 There are 56 shells and 160 basis functions
 A cutoff of  1.0D-11 yielded   1491 shell pairs
 There are     12444 function pairs (     13401 Cartesian)
 Smallest overlap matrix eigenvalue = 3.03E-05
 Guess MOs from SCF MO coefficient file
 Reading MOs from coefficient file
 Reading MOs from coefficient file
 A restricted hybrid HF-DFT SCF calculation will be
 performed using Pulay DIIS extrapolation
 Exchange:     0.2000 Hartree-Fock + 0.0800 Slater + 0.7200 B88
 Correlation:  0.1900 VWN1RPA + 0.8100 LYP
 Using SG-1 standard quadrature grid
 SCF converges when DIIS error is below 1.0E-08
 Geometry optimization detected.  Setting ReadMinima to 0
 Setting SaveMinima to 0
 ---------------------------------------
  Cycle       Energy         DIIS Error
 ---------------------------------------
    1    -342.4617240350      6.98E-04
    2    -342.4684569892      1.22E-04
    3    -342.4683680933      2.19E-04
    4    -342.4684987957      3.81E-05
    5    -342.4685017960      2.00E-05
    6    -342.4685027309      4.36E-06
    7    -342.4685026770      1.73E-06
    8    -342.4685026069      7.32E-07
    9    -342.4685026097      1.30E-07
   10    -342.4685026229      3.37E-08
   11    -342.4685026171      6.20E-09 Convergence criterion met
 ---------------------------------------
 SCF time:  CPU 22.55 s  wall 22.69 s
 SCF   energy in the final basis set = -342.4685026171
 Total energy in the final basis set = -342.4685026171

 --------------------------------------------------------------

                    Orbital Energies (a.u.)
 --------------------------------------------------------------

 Alpha MOs
 -- Occupied --
-19.201 -19.168 -19.119 -10.263 -10.263 -10.249  -1.114  -1.080
 -1.045  -0.804  -0.684  -0.609  -0.575  -0.554  -0.485  -0.457
 -0.442  -0.421  -0.409  -0.392  -0.371  -0.266  -0.246
 -- Virtual --
 -0.061  -0.042  -0.001   0.005   0.028   0.040   0.055   0.068
  0.077   0.078   0.092   0.096   0.110   0.115   0.123   0.129
  0.138   0.155   0.163   0.185   0.189   0.198   0.209   0.239
  0.245   0.259   0.263   0.278   0.297   0.299   0.312   0.330
  0.344   0.355   0.367   0.390   0.425   0.434   0.446   0.495
  0.509   0.528   0.544   0.558   0.559   0.594   0.646   0.677
  0.688   0.755   0.793   0.809   0.853   0.918   0.944   0.978
  0.998   1.040   1.060   1.100   1.113   1.143   1.147   1.181
  1.207   1.213   1.237   1.260   1.376   1.394   1.403   1.465
  1.474   1.526   1.552   1.590   1.663   1.669   1.710   1.713
  1.740   1.758   1.813   1.835   1.918   2.017   2.047   2.083
  2.116   2.179   2.205   2.390   2.469   2.517   2.555   2.582
  2.636   2.663   2.688   2.825   2.826   2.910   2.963   3.030
  3.037   3.066   3.086   3.134   3.189   3.242   3.296   3.357
  3.421   3.487   3.560   3.572   3.810   3.861   3.903   3.955
  4.123   4.289   4.913   4.978   5.029   5.147   5.344   5.402
  5.630   5.747   5.826  23.638  23.898  24.116  49.837  49.918
 49.987
 --------------------------------------------------------------

          Ground-State Mulliken Net Atomic Charges

     Atom                 Charge (a.u.)
  ----------------------------------------
      1 C                    -0.156863
      2 C                     0.349299
      3 C                    -0.236683
      4 O                    -0.242137
      5 O                    -0.270668
      6 O                    -0.255349
      7 H                     0.285444
      8 H                     0.275745
      9 H                     0.171462
     10 H                     0.079751
  ----------------------------------------
  Sum of atomic charges =    -0.000000

 -----------------------------------------------------------------
                    Cartesian Multipole Moments
 -----------------------------------------------------------------
    Charge (ESU x 10^10)
                -0.0000
    Dipole Moment (Debye)
         X      -6.0445      Y       2.0411      Z      -0.3162
       Tot       6.3876
    Quadrupole Moments (Debye-Ang)
        XX     -29.4145     XY      -9.2405     YY     -27.0026
        XZ       0.0822     YZ      -0.6418     ZZ     -35.9982
    Octopole Moments (Debye-Ang^2)
       XXX      -5.3908    XXY     -21.8972    XYY      -2.8206
       YYY     -97.3028    XXZ      -3.5458    XYZ       1.0183
       YYZ      -2.2598    XZZ      20.9152    YZZ     -39.6514
       ZZZ      -3.5761
    Hexadecapole Moments (Debye-Ang^3)
      XXXX    -414.3299   XXXY     -84.9281   XXYY    -129.6986
      XYYY       0.7842   YYYY    -372.2570   XXXZ       3.1310
      XXYZ      -4.4724   XYYZ       0.4134   YYYZ      -3.0984
      XXZZ    -108.1193   XYZZ      14.9631   YYZZ     -80.2969
      XZZZ      -2.9950   YZZZ       0.5745   ZZZZ     -37.3523
 -----------------------------------------------------------------
 Calculating analytic gradient of the SCF energy
 Gradient of SCF Energy
            1           2           3           4           5           6
    1  -0.0035928   0.0005840  -0.0033770   0.0002883   0.0022662   0.0019941
    2  -0.0014406  -0.0019245   0.0009877   0.0015768  -0.0009954   0.0016008
    3   0.0000442   0.0001623  -0.0000669  -0.0001342   0.0000866  -0.0001508
            7           8           9          10
    1   0.0005075   0.0003702   0.0005534   0.0004061
    2  -0.0000984   0.0006279   0.0001734  -0.0005078
    3   0.0000767  -0.0000436   0.0000010   0.0000250
 Max gradient component =       3.593E-03
 RMS gradient           =       1.269E-03
 Gradient time:  CPU 8.13 s  wall 8.13 s
 Geometry Optimization Parameters
   NAtoms,    NIC,     NZ,  NCons,   NDum,   NFix, NCnnct, MaxDiis
       10      52       0       0       0       0       0       0

 Cartesian Hessian Update
 Hessian Updated using BFGS Update


** GEOMETRY OPTIMIZATION IN DELOCALIZED INTERNAL COORDINATES **
   Searching for a Minimum

   Optimization Cycle:   3

                       Coordinates (Angstroms)
     ATOM                X               Y               Z
      1  C        -1.7191131097    1.5836930560   -0.0313930917
      2  C        -0.5043129620    1.0048923090    0.0420844444
      3  C         0.6888674585    1.8529984096    0.0141485660
      4  O        -0.3067469389   -0.3305783930    0.1410655286
      5  O         1.8299763749    1.4494225485    0.0746714968
      6  O        -2.8335574237    0.8052786747   -0.0063561649
      7  H        -3.6310109465    1.3376575021   -0.0680912486
      8  H        -1.1638328190   -0.7740479921    0.1491729025
      9  H        -1.8299155156    2.6576068421   -0.1113892785
     10  H         0.4651954819    2.9359830430   -0.0709234544
   Point Group: c1    Number of degrees of freedom:    24


   Energy is   -342.468502617

 Hessian Updated using BFGS Update

 23 Hessian modes will be used to form the next step
  Hessian Eigenvalues:
     0.012368    0.012382    0.021281    0.021546    0.022360    0.027287
     0.029688    0.145879    0.160829    0.173257    0.210802    0.220048
     0.252250    0.257167    0.343006    0.351222    0.352504    0.493162
     0.539992    0.540652    0.550084    0.561763    0.922002

 Minimum Search - Taking Simple RFO Step
 Searching for Lamda that Minimizes Along All modes
 Value Taken    Lamda =  -0.00006597
 Step Taken.  Stepsize is  0.017648

                             Maximum     Tolerance    Cnvgd?
         Gradient           0.002199      0.000300      NO
         Displacement       0.006574      0.001200      NO
         Energy change     -0.000454      0.000001      NO


 New Cartesian Coordinates Obtained by Inverse Iteration

 Displacement from previous Coordinates is:  0.023993
 ----------------------------------------------------------------
             Standard Nuclear Orientation (Angstroms)
    I     Atom           X                Y                Z
 ----------------------------------------------------------------
    1      C      -1.7156991748     1.5849707919    -0.0319733028
    2      C      -0.5021914614     1.0049666127     0.0409341756
    3      C       0.6927061964     1.8531853949     0.0122719666
    4      O      -0.3108988119    -0.3340207373     0.1408302435
    5      O       1.8332512229     1.4541505057     0.0762553052
    6      O      -2.8328176723     0.8040253407    -0.0043367546
    7      H      -3.6310600184     1.3360108851    -0.0675747448
    8      H      -1.1701223378    -0.7751512719     0.1489048115
    9      H      -1.8309859279     2.6580457408    -0.1127134777
   10      H       0.4633675852     2.9367227375    -0.0696085225
 ----------------------------------------------------------------
 Nuclear Repulsion Energy =   223.6926326886 hartrees
 There are       23 alpha and       23 beta electrons
 Applying Cartesian multipole field
    Component          Value
    ---------          -----
     (2,0,0)        1.00000E-11
     (0,2,0)        2.00000E-11
     (0,0,2)       -3.00000E-11
 Nucleus-field energy     =     0.0000000106 hartrees
 Requested basis set is 6-311++G(d,p)
 There are 56 shells and 160 basis functions
 A cutoff of  1.0D-11 yielded   1492 shell pairs
 There are     12448 function pairs (     13405 Cartesian)
 Smallest overlap matrix eigenvalue = 3.03E-05
 Guess MOs from SCF MO coefficient file
 Reading MOs from coefficient file
 Reading MOs from coefficient file
 A restricted hybrid HF-DFT SCF calculation will be
 performed using Pulay DIIS extrapolation
 Exchange:     0.2000 Hartree-Fock + 0.0800 Slater + 0.7200 B88
 Correlation:  0.1900 VWN1RPA + 0.8100 LYP
 Using SG-1 standard quadrature grid
 SCF converges when DIIS error is below 1.0E-08
 Geometry optimization detected.  Setting ReadMinima to 0
 Setting SaveMinima to 0
 ---------------------------------------
  Cycle       Energy         DIIS Error
 ---------------------------------------
    1    -342.4653944050      2.30E-04
    2    -342.4685216224      6.86E-05
    3    -342.4684938537      1.26E-04
    4    -342.4685352497      1.87E-05
    5    -342.4685359797      8.48E-06
    6    -342.4685361451      1.60E-06
    7    -342.4685362116      5.71E-07
    8    -342.4685361755      2.97E-07
    9    -342.4685361884      5.52E-08
   10    -342.4685361921      1.68E-08
   11    -342.4685361897      5.89E-09 Convergence criterion met
 ---------------------------------------
 SCF time:  CPU 22.15 s  wall 22.24 s
 SCF   energy in the final basis set = -342.4685361897
 Total energy in the final basis set = -342.4685361897

 --------------------------------------------------------------

                    Orbital Energies (a.u.)
 --------------------------------------------------------------

 Alpha MOs
 -- Occupied --
-19.201 -19.168 -19.120 -10.264 -10.263 -10.249  -1.112  -1.079
 -1.046  -0.804  -0.683  -0.608  -0.575  -0.553  -0.485  -0.456
 -0.443  -0.420  -0.409  -0.392  -0.372  -0.266  -0.246
 -- Virtual --
 -0.061  -0.042  -0.001   0.005   0.028   0.040   0.055   0.068
  0.077   0.078   0.092   0.096   0.110   0.116   0.122   0.129
  0.138   0.155   0.162   0.185   0.189   0.198   0.209   0.238
  0.245   0.259   0.263   0.278   0.297   0.298   0.312   0.330
  0.343   0.354   0.367   0.390   0.425   0.433   0.445   0.495
  0.510   0.528   0.544   0.557   0.558   0.594   0.645   0.677
  0.688   0.755   0.793   0.809   0.853   0.918   0.944   0.978
  0.998   1.040   1.059   1.100   1.113   1.144   1.147   1.180
  1.207   1.215   1.235   1.259   1.376   1.395   1.404   1.465
  1.474   1.524   1.552   1.588   1.662   1.669   1.710   1.713
  1.739   1.758   1.812   1.834   1.918   2.016   2.047   2.082
  2.115   2.178   2.204   2.388   2.469   2.517   2.555   2.582
  2.636   2.663   2.688   2.824   2.825   2.910   2.962   3.025
  3.036   3.065   3.083   3.132   3.187   3.238   3.292   3.358
  3.419   3.490   3.558   3.572   3.810   3.859   3.901   3.954
  4.120   4.287   4.913   4.978   5.028   5.147   5.343   5.399
  5.628   5.744   5.823  23.634  23.898  24.118  49.836  49.917
 49.987
 --------------------------------------------------------------

          Ground-State Mulliken Net Atomic Charges

     Atom                 Charge (a.u.)
  ----------------------------------------
      1 C                    -0.153031
      2 C                     0.347519
      3 C                    -0.235862
      4 O                    -0.244092
      5 O                    -0.269587
      6 O                    -0.257481
      7 H                     0.285175
      8 H                     0.276036
      9 H                     0.172079
     10 H                     0.079242
  ----------------------------------------
  Sum of atomic charges =    -0.000000

 -----------------------------------------------------------------
                    Cartesian Multipole Moments
 -----------------------------------------------------------------
    Charge (ESU x 10^10)
                 0.0000
    Dipole Moment (Debye)
         X      -6.0146      Y       2.0522      Z      -0.3234
       Tot       6.3633
    Quadrupole Moments (Debye-Ang)
        XX     -29.4408     XY      -9.2227     YY     -27.0185
        XZ       0.0856     YZ      -0.6470     ZZ     -36.0045
    Octopole Moments (Debye-Ang^2)
       XXX      -5.3359    XXY     -21.9932    XYY      -2.8817
       YYY     -97.3602    XXZ      -3.5854    XYZ       1.0162
       YYZ      -2.2616    XZZ      20.9152    YZZ     -39.6451
       ZZZ      -3.5723
    Hexadecapole Moments (Debye-Ang^3)
      XXXX    -415.0632   XXXY     -85.1486   XXYY    -129.9474
      XYYY       0.1746   YYYY    -373.0485   XXXZ       3.2204
      XXYZ      -4.5103   XYYZ       0.4210   YYYZ      -3.0570
      XXZZ    -108.1879   XYZZ      14.8206   YYZZ     -80.3874
      XZZZ      -2.9470   YZZZ       0.6110   ZZZZ     -37.3496
 -----------------------------------------------------------------
 Calculating analytic gradient of the SCF energy
 Gradient of SCF Energy
            1           2           3           4           5           6
    1  -0.0005959   0.0002369  -0.0003356   0.0002671   0.0002285   0.0002361
    2  -0.0002232   0.0002068  -0.0000976  -0.0000804  -0.0000179   0.0001918
    3   0.0000205   0.0002253  -0.0007255  -0.0000152   0.0002638  -0.0000814
            7           8           9          10
    1  -0.0000788  -0.0002079   0.0002235   0.0000263
    2   0.0000363  -0.0001315   0.0000203   0.0000953
    3   0.0000423  -0.0000055   0.0000142   0.0002614
 Max gradient component =       7.255E-04
 RMS gradient           =       2.381E-04
 Gradient time:  CPU 8.24 s  wall 8.25 s
 Geometry Optimization Parameters
   NAtoms,    NIC,     NZ,  NCons,   NDum,   NFix, NCnnct, MaxDiis
       10      52       0       0       0       0       0       0

 Cartesian Hessian Update
 Hessian Updated using BFGS Update


** GEOMETRY OPTIMIZATION IN DELOCALIZED INTERNAL COORDINATES **
   Searching for a Minimum

   Optimization Cycle:   4

                       Coordinates (Angstroms)
     ATOM                X               Y               Z
      1  C        -1.7156991748    1.5849707919   -0.0319733028
      2  C        -0.5021914614    1.0049666127    0.0409341756
      3  C         0.6927061964    1.8531853949    0.0122719666
      4  O        -0.3108988119   -0.3340207373    0.1408302435
      5  O         1.8332512229    1.4541505057    0.0762553052
      6  O        -2.8328176723    0.8040253407   -0.0043367546
      7  H        -3.6310600184    1.3360108851   -0.0675747448
      8  H        -1.1701223378   -0.7751512719    0.1489048115
      9  H        -1.8309859279    2.6580457408   -0.1127134777
     10  H         0.4633675852    2.9367227375   -0.0696085225
   Point Group: c1    Number of degrees of freedom:    24


   Energy is   -342.468536190

 Hessian Updated using BFGS Update

 24 Hessian modes will be used to form the next step
  Hessian Eigenvalues:
     0.012372    0.013710    0.021273    0.021537    0.022266    0.027281
     0.029642    0.132640    0.160010    0.160557    0.172632    0.208397
     0.222278    0.248693    0.259453    0.345437    0.351248    0.351388
     0.484167    0.539854    0.540633    0.561096    0.564521    0.911413

 Minimum Search - Taking Simple RFO Step
 Searching for Lamda that Minimizes Along All modes
 Value Taken    Lamda =  -0.00002143
 Step Taken.  Stepsize is  0.037695

                             Maximum     Tolerance    Cnvgd?
         Gradient           0.000454      0.000300      NO
         Displacement       0.020798      0.001200      NO
         Energy change     -0.000034      0.000001      NO


 New Cartesian Coordinates Obtained by Inverse Iteration

 Displacement from previous Coordinates is:  0.032170
 ----------------------------------------------------------------
             Standard Nuclear Orientation (Angstroms)
    I     Atom           X                Y                Z
 ----------------------------------------------------------------
    1      C      -1.7144566429     1.5861325223    -0.0298361272
    2      C      -0.5015603115     1.0060437647     0.0448660232
    3      C       0.6944433821     1.8539037613     0.0218726007
    4      O      -0.3131716069    -0.3341997820     0.1424043881
    5      O       1.8346864770     1.4540677920     0.0701496393
    6      O      -2.8315439459     0.8024648083    -0.0055114693
    7      H      -3.6304332327     1.3333250208    -0.0715085210
    8      H      -1.1731984690    -0.7739078863     0.1463296621
    9      H      -1.8335329927     2.6588281557    -0.1088615739
   10      H       0.4643169426     2.9362478431    -0.0769149220
 ----------------------------------------------------------------
 Nuclear Repulsion Energy =   223.6654323727 hartrees
 There are       23 alpha and       23 beta electrons
 Applying Cartesian multipole field
    Component          Value
    ---------          -----
     (2,0,0)        1.00000E-11
     (0,2,0)        2.00000E-11
     (0,0,2)       -3.00000E-11
 Nucleus-field energy     =     0.0000000106 hartrees
 Requested basis set is 6-311++G(d,p)
 There are 56 shells and 160 basis functions
 A cutoff of  1.0D-11 yielded   1492 shell pairs
 There are     12448 function pairs (     13405 Cartesian)
 Smallest overlap matrix eigenvalue = 3.02E-05
 Guess MOs from SCF MO coefficient file
 Reading MOs from coefficient file
 Reading MOs from coefficient file
 A restricted hybrid HF-DFT SCF calculation will be
 performed using Pulay DIIS extrapolation
 Exchange:     0.2000 Hartree-Fock + 0.0800 Slater + 0.7200 B88
 Correlation:  0.1900 VWN1RPA + 0.8100 LYP
 Using SG-1 standard quadrature grid
 SCF converges when DIIS error is below 1.0E-08
 Geometry optimization detected.  Setting ReadMinima to 0
 Setting SaveMinima to 0
 ---------------------------------------
  Cycle       Energy         DIIS Error
 ---------------------------------------
    1    -342.4673938180      3.20E-04
    2    -342.4684984881      3.23E-05
    3    -342.4684936807      5.91E-05
    4    -342.4685026461      1.03E-05
    5    -342.4685029933      6.52E-06
    6    -342.4685030574      1.28E-06
    7    -342.4685031044      7.49E-07
    8    -342.4685030653      1.78E-07
    9    -342.4685030632      8.22E-08
   10    -342.4685030665      1.88E-08
   11    -342.4685030653      5.94E-09 Convergence criterion met
 ---------------------------------------
 SCF time:  CPU 22.17 s  wall 22.21 s
 SCF   energy in the final basis set = -342.4685030653
 Total energy in the final basis set = -342.4685030653

 --------------------------------------------------------------

                    Orbital Energies (a.u.)
 --------------------------------------------------------------

 Alpha MOs
 -- Occupied --
-19.201 -19.168 -19.120 -10.264 -10.263 -10.249  -1.112  -1.079
 -1.047  -0.804  -0.683  -0.608  -0.575  -0.553  -0.485  -0.456
 -0.443  -0.420  -0.409  -0.392  -0.372  -0.267  -0.246
 -- Virtual --
 -0.061  -0.042  -0.001   0.005   0.028   0.040   0.055   0.068
  0.077   0.078   0.092   0.096   0.110   0.116   0.122   0.129
  0.138   0.154   0.161   0.185   0.189   0.198   0.209   0.238
  0.245   0.259   0.263   0.277   0.296   0.298   0.313   0.330
  0.343   0.355   0.367   0.390   0.425   0.432   0.445   0.495
  0.510   0.528   0.544   0.557   0.558   0.594   0.645   0.677
  0.688   0.755   0.793   0.808   0.853   0.917   0.944   0.978
  0.998   1.040   1.059   1.100   1.113   1.144   1.147   1.180
  1.207   1.215   1.235   1.260   1.376   1.396   1.404   1.465
  1.473   1.524   1.552   1.587   1.662   1.669   1.709   1.714
  1.739   1.758   1.811   1.834   1.919   2.016   2.048   2.082
  2.115   2.178   2.203   2.388   2.469   2.517   2.555   2.583
  2.635   2.663   2.689   2.823   2.825   2.910   2.962   3.022
  3.035   3.064   3.082   3.132   3.186   3.237   3.291   3.359
  3.419   3.491   3.558   3.572   3.810   3.859   3.901   3.954
  4.120   4.286   4.913   4.978   5.028   5.147   5.342   5.398
  5.628   5.744   5.822  23.633  23.898  24.119  49.835  49.917
 49.988
 --------------------------------------------------------------

          Ground-State Mulliken Net Atomic Charges

     Atom                 Charge (a.u.)
  ----------------------------------------
      1 C                    -0.152067
      2 C                     0.346735
      3 C                    -0.235656
      4 O                    -0.244451
      5 O                    -0.268994
      6 O                    -0.258217
      7 H                     0.284999
      8 H                     0.276148
      9 H                     0.172354
     10 H                     0.079148
  ----------------------------------------
  Sum of atomic charges =     0.000000

 -----------------------------------------------------------------
                    Cartesian Multipole Moments
 -----------------------------------------------------------------
    Charge (ESU x 10^10)
                -0.0000
    Dipole Moment (Debye)
         X      -6.0017      Y       2.0604      Z      -0.3175
       Tot       6.3535
    Quadrupole Moments (Debye-Ang)
        XX     -29.4460     XY      -9.2037     YY     -27.0199
        XZ       0.1442     YZ      -0.6260     ZZ     -36.0033
    Octopole Moments (Debye-Ang^2)
       XXX      -5.3318    XXY     -22.0422    XYY      -2.8556
       YYY     -97.3719    XXZ      -3.6721    XYZ       1.0864
       YYZ      -2.3190    XZZ      20.9179    YZZ     -39.6347
       ZZZ      -3.7205
    Hexadecapole Moments (Debye-Ang^3)
      XXXX    -415.2990   XXXY     -85.0647   XXYY    -130.0496
      XYYY       0.0343   YYYY    -373.2578   XXXZ       3.7654
      XXYZ      -4.6057   XYYZ       0.5683   YYYZ      -3.3459
      XXZZ    -108.1813   XYZZ      14.7738   YYZZ     -80.3942
      XZZZ      -2.8048   YZZZ       0.3988   ZZZZ     -37.3488
 -----------------------------------------------------------------
 Calculating analytic gradient of the SCF energy
 Gradient of SCF Energy
            1           2           3           4           5           6
    1   0.0007199  -0.0000679   0.0008346   0.0000277  -0.0006197  -0.0003911
    2   0.0001849   0.0006983  -0.0001024  -0.0005834   0.0002168  -0.0003170
    3  -0.0001375  -0.0009672   0.0034114  -0.0000004  -0.0012422   0.0000525
            7           8           9          10
    1  -0.0001937  -0.0001995  -0.0000287  -0.0000816
    2   0.0000719  -0.0002375  -0.0000202   0.0000888
    3   0.0000814  -0.0000192  -0.0000398  -0.0011391
 Max gradient component =       3.411E-03
 RMS gradient           =       7.826E-04
 Gradient time:  CPU 8.25 s  wall 8.25 s
 Geometry Optimization Parameters
   NAtoms,    NIC,     NZ,  NCons,   NDum,   NFix, NCnnct, MaxDiis
       10      52       0       0       0       0       0       0

 Cartesian Hessian Update
 Hessian Updated using BFGS Update


** GEOMETRY OPTIMIZATION IN DELOCALIZED INTERNAL COORDINATES **
   Searching for a Minimum

   Optimization Cycle:   5

                       Coordinates (Angstroms)
     ATOM                X               Y               Z
      1  C        -1.7144566429    1.5861325223   -0.0298361272
      2  C        -0.5015603115    1.0060437647    0.0448660232
      3  C         0.6944433821    1.8539037613    0.0218726007
      4  O        -0.3131716069   -0.3341997820    0.1424043881
      5  O         1.8346864770    1.4540677920    0.0701496393
      6  O        -2.8315439459    0.8024648083   -0.0055114693
      7  H        -3.6304332327    1.3333250208   -0.0715085210
      8  H        -1.1731984690   -0.7739078863    0.1463296621
      9  H        -1.8335329927    2.6588281557   -0.1088615739
     10  H         0.4643169426    2.9362478431   -0.0769149220
   Point Group: c1    Number of degrees of freedom:    24


   Energy is   -342.468503065

 Hessian Updated using BFGS Update

 24 Hessian modes will be used to form the next step
  Hessian Eigenvalues:
     0.012369    0.021271    0.021515    0.021960    0.027242    0.029559
     0.074333    0.129938    0.159685    0.160034    0.172629    0.208202
     0.219071    0.247441    0.259271    0.346088    0.351150    0.351333
     0.491079    0.539767    0.540685    0.556670    0.561499    0.914936

 Minimum Search - Taking Simple RFO Step
 Searching for Lamda that Minimizes Along All modes
 Value Taken    Lamda =  -0.00007224
 Step Taken.  Stepsize is  0.030381

                             Maximum     Tolerance    Cnvgd?
         Gradient           0.001328      0.000300      NO
         Displacement       0.017480      0.001200      NO
         Energy change      0.000033      0.000001      NO


 New Cartesian Coordinates Obtained by Inverse Iteration

 Displacement from previous Coordinates is:  0.023871
 ----------------------------------------------------------------
             Standard Nuclear Orientation (Angstroms)
    I     Atom           X                Y                Z
 ----------------------------------------------------------------
    1      C      -1.7153451792     1.5857661023    -0.0310227587
    2      C      -0.5020588805     1.0058693858     0.0417660333
    3      C       0.6937222842     1.8532005114     0.0139278228
    4      O      -0.3121275165    -0.3332373933     0.1410923501
    5      O       1.8337431866     1.4529517914     0.0749867052
    6      O      -2.8316470071     0.8027506000    -0.0038787794
    7      H      -3.6303736500     1.3336242652    -0.0693453505
    8      H      -1.1717692390    -0.7731082462     0.1482020590
    9      H      -1.8334994246     2.6585288273    -0.1115300390
   10      H       0.4649050260     2.9365601562    -0.0712083429
 ----------------------------------------------------------------
 Nuclear Repulsion Energy =   223.7155210146 hartrees
 There are       23 alpha and       23 beta electrons
 Applying Cartesian multipole field
    Component          Value
    ---------          -----
     (2,0,0)        1.00000E-11
     (0,2,0)        2.00000E-11
     (0,0,2)       -3.00000E-11
 Nucleus-field energy     =     0.0000000106 hartrees
 Requested basis set is 6-311++G(d,p)
 There are 56 shells and 160 basis functions
 A cutoff of  1.0D-11 yielded   1492 shell pairs
 There are     12448 function pairs (     13405 Cartesian)
 Smallest overlap matrix eigenvalue = 3.02E-05
 Guess MOs from SCF MO coefficient file
 Reading MOs from coefficient file
 Reading MOs from coefficient file
 A restricted hybrid HF-DFT SCF calculation will be
 performed using Pulay DIIS extrapolation
 Exchange:     0.2000 Hartree-Fock + 0.0800 Slater + 0.7200 B88
 Correlation:  0.1900 VWN1RPA + 0.8100 LYP
 Using SG-1 standard quadrature grid
 SCF converges when DIIS error is below 1.0E-08
 Geometry optimization detected.  Setting ReadMinima to 0
 Setting SaveMinima to 0
 ---------------------------------------
  Cycle       Energy         DIIS Error
 ---------------------------------------
    1    -342.4693031719      2.56E-04
    2    -342.4685365524      2.43E-05
    3    -342.4685343499      4.29E-05
    4    -342.4685391565      8.40E-06
    5    -342.4685391603      4.96E-06
    6    -342.4685392893      1.15E-06
    7    -342.4685392549      5.73E-07
    8    -342.4685392683      1.54E-07
    9    -342.4685392580      6.59E-08
   10    -342.4685392585      2.21E-08
   11    -342.4685392613      5.46E-09 Convergence criterion met
 ---------------------------------------
 SCF time:  CPU 21.98 s  wall 22.14 s
 SCF   energy in the final basis set = -342.4685392613
 Total energy in the final basis set = -342.4685392613

 --------------------------------------------------------------

                    Orbital Energies (a.u.)
 --------------------------------------------------------------

 Alpha MOs
 -- Occupied --
-19.201 -19.168 -19.120 -10.264 -10.263 -10.249  -1.112  -1.079
 -1.046  -0.804  -0.683  -0.608  -0.575  -0.553  -0.485  -0.456
 -0.443  -0.420  -0.409  -0.392  -0.372  -0.266  -0.246
 -- Virtual --
 -0.061  -0.042  -0.001   0.005   0.028   0.040   0.055   0.068
  0.077   0.078   0.092   0.096   0.110   0.116   0.122   0.129
  0.138   0.155   0.162   0.185   0.189   0.198   0.209   0.238
  0.245   0.259   0.263   0.277   0.297   0.298   0.313   0.330
  0.343   0.355   0.367   0.390   0.425   0.433   0.445   0.495
  0.510   0.528   0.544   0.557   0.558   0.594   0.645   0.677
  0.688   0.755   0.793   0.809   0.853   0.918   0.944   0.978
  0.998   1.040   1.060   1.100   1.113   1.144   1.147   1.180
  1.207   1.215   1.235   1.259   1.376   1.396   1.404   1.465
  1.473   1.524   1.552   1.588   1.662   1.669   1.710   1.713
  1.739   1.758   1.812   1.834   1.919   2.016   2.048   2.082
  2.115   2.178   2.204   2.388   2.469   2.517   2.555   2.583
  2.636   2.663   2.689   2.824   2.825   2.910   2.962   3.024
  3.036   3.065   3.083   3.132   3.187   3.238   3.292   3.358
  3.420   3.490   3.558   3.573   3.810   3.859   3.901   3.954
  4.120   4.287   4.913   4.978   5.028   5.147   5.343   5.399
  5.628   5.744   5.823  23.634  23.898  24.119  49.836  49.917
 49.988
 --------------------------------------------------------------

          Ground-State Mulliken Net Atomic Charges

     Atom                 Charge (a.u.)
  ----------------------------------------
      1 C                    -0.152961
      2 C                     0.347278
      3 C                    -0.236071
      4 O                    -0.243896
      5 O                    -0.269343
      6 O                    -0.257666
      7 H                     0.285073
      8 H                     0.276063
      9 H                     0.172243
     10 H                     0.079281
  ----------------------------------------
  Sum of atomic charges =    -0.000000

 -----------------------------------------------------------------
                    Cartesian Multipole Moments
 -----------------------------------------------------------------
    Charge (ESU x 10^10)
                 0.0000
    Dipole Moment (Debye)
         X      -6.0095      Y       2.0575      Z      -0.3254
       Tot       6.3603
    Quadrupole Moments (Debye-Ang)
        XX     -29.4367     XY      -9.2096     YY     -27.0181
        XZ       0.1091     YZ      -0.6454     ZZ     -36.0030
    Octopole Moments (Debye-Ang^2)
       XXX      -5.3518    XXY     -22.0147    XYY      -2.8416
       YYY     -97.3394    XXZ      -3.6488    XYZ       1.0422
       YYZ      -2.2812    XZZ      20.9129    YZZ     -39.6418
       ZZZ      -3.6165
    Hexadecapole Moments (Debye-Ang^3)
      XXXX    -415.0865   XXXY     -85.0069   XXYY    -129.9774
      XYYY       0.1761   YYYY    -372.9325   XXXZ       3.5337
      XXYZ      -4.5790   XYYZ       0.4829   YYYZ      -3.1312
      XXZZ    -108.1706   XYZZ      14.8039   YYZZ     -80.3701
      XZZZ      -2.8645   YZZZ       0.5505   ZZZZ     -37.3442
 -----------------------------------------------------------------
 Calculating analytic gradient of the SCF energy
 Gradient of SCF Energy
            1           2           3           4           5           6
    1  -0.0000601  -0.0000529   0.0000902   0.0000289  -0.0000716   0.0000699
    2  -0.0000994   0.0001311  -0.0000721  -0.0001161   0.0000346   0.0000338
    3   0.0000498  -0.0000067   0.0000243  -0.0000183  -0.0000124  -0.0000694
            7           8           9          10
    1  -0.0000084  -0.0000254   0.0000399  -0.0000106
    2   0.0000333   0.0000066   0.0000207   0.0000276
    3   0.0000450  -0.0000125  -0.0000058   0.0000059
 Max gradient component =       1.311E-04
 RMS gradient           =       5.445E-05
 Gradient time:  CPU 8.20 s  wall 8.21 s
 Geometry Optimization Parameters
   NAtoms,    NIC,     NZ,  NCons,   NDum,   NFix, NCnnct, MaxDiis
       10      52       0       0       0       0       0       0

 Cartesian Hessian Update
 Hessian Updated using BFGS Update


** GEOMETRY OPTIMIZATION IN DELOCALIZED INTERNAL COORDINATES **
   Searching for a Minimum

   Optimization Cycle:   6

                       Coordinates (Angstroms)
     ATOM                X               Y               Z
      1  C        -1.7153451792    1.5857661023   -0.0310227587
      2  C        -0.5020588805    1.0058693858    0.0417660333
      3  C         0.6937222842    1.8532005114    0.0139278228
      4  O        -0.3121275165   -0.3332373933    0.1410923501
      5  O         1.8337431866    1.4529517914    0.0749867052
      6  O        -2.8316470071    0.8027506000   -0.0038787794
      7  H        -3.6303736500    1.3336242652   -0.0693453505
      8  H        -1.1717692390   -0.7731082462    0.1482020590
      9  H        -1.8334994246    2.6585288273   -0.1115300390
     10  H         0.4649050260    2.9365601562   -0.0712083429
   Point Group: c1    Number of degrees of freedom:    24


   Energy is   -342.468539261

 Hessian Updated using BFGS Update

 24 Hessian modes will be used to form the next step
  Hessian Eigenvalues:
     0.012369    0.021271    0.021516    0.021982    0.027226    0.029536
     0.074325    0.130125    0.159551    0.160029    0.172800    0.208305
     0.218613    0.247510    0.258950    0.345819    0.351173    0.351305
     0.491698    0.539754    0.540421    0.555386    0.561204    0.913651

 Minimum Search - Taking Simple RFO Step
 Searching for Lamda that Minimizes Along All modes
 Value Taken    Lamda =   0.00000000
 Step Taken.  Stepsize is  0.002618

                             Maximum     Tolerance    Cnvgd?
         Gradient           0.000102      0.000300     YES
         Displacement       0.001807      0.001200      NO
         Energy change     -0.000036      0.000001      NO


 New Cartesian Coordinates Obtained by Inverse Iteration

 Displacement from previous Coordinates is:  0.002826
 ----------------------------------------------------------------
             Standard Nuclear Orientation (Angstroms)
    I     Atom           X                Y                Z
 ----------------------------------------------------------------
    1      C      -1.7154004959     1.5859712369    -0.0310210758
    2      C      -0.5020623225     1.0060870886     0.0417451522
    3      C       0.6938795245     1.8531857740     0.0138621604
    4      O      -0.3122265322    -0.3329238237     0.1411646115
    5      O       1.8337947473     1.4525183936     0.0749448689
    6      O      -2.8315774712     0.8026445894    -0.0031210897
    7      H      -3.6304732224     1.3330782540    -0.0698474707
    8      H      -1.1718058907    -0.7728957956     0.1479524962
    9      H      -1.8339980941     2.6586574658    -0.1115991135
   10      H       0.4654193573     2.9365828169    -0.0710908396
 ----------------------------------------------------------------
 Nuclear Repulsion Energy =   223.7182101196 hartrees
 There are       23 alpha and       23 beta electrons
 Applying Cartesian multipole field
    Component          Value
    ---------          -----
     (2,0,0)        1.00000E-11
     (0,2,0)        2.00000E-11
     (0,0,2)       -3.00000E-11
 Nucleus-field energy     =     0.0000000106 hartrees
 Requested basis set is 6-311++G(d,p)
 There are 56 shells and 160 basis functions
 A cutoff of  1.0D-11 yielded   1492 shell pairs
 There are     12448 function pairs (     13405 Cartesian)
 Smallest overlap matrix eigenvalue = 3.02E-05
 Guess MOs from SCF MO coefficient file
 Reading MOs from coefficient file
 Reading MOs from coefficient file
 A restricted hybrid HF-DFT SCF calculation will be
 performed using Pulay DIIS extrapolation
 Exchange:     0.2000 Hartree-Fock + 0.0800 Slater + 0.7200 B88
 Correlation:  0.1900 VWN1RPA + 0.8100 LYP
 Using SG-1 standard quadrature grid
 SCF converges when DIIS error is below 1.0E-08
 Geometry optimization detected.  Setting ReadMinima to 0
 Setting SaveMinima to 0
 ---------------------------------------
  Cycle       Energy         DIIS Error
 ---------------------------------------
    1    -342.4684859605      1.86E-05
    2    -342.4685393979      3.17E-06
    3    -342.4685394939      4.44E-06
    4    -342.4685395335      1.64E-06
    5    -342.4685395508      4.09E-07
    6    -342.4685395404      1.26E-07
    7    -342.4685395574      4.39E-08
    8    -342.4685395541      1.42E-08
    9    -342.4685395521      2.68E-09 Convergence criterion met
 ---------------------------------------
 SCF time:  CPU 17.57 s  wall 18.27 s
 SCF   energy in the final basis set = -342.4685395521
 Total energy in the final basis set = -342.4685395521

 --------------------------------------------------------------

                    Orbital Energies (a.u.)
 --------------------------------------------------------------

 Alpha MOs
 -- Occupied --
-19.201 -19.168 -19.120 -10.264 -10.263 -10.249  -1.112  -1.079
 -1.046  -0.804  -0.683  -0.608  -0.575  -0.553  -0.485  -0.456
 -0.443  -0.420  -0.409  -0.392  -0.372  -0.266  -0.246
 -- Virtual --
 -0.061  -0.042  -0.001   0.005   0.028   0.040   0.055   0.068
  0.077   0.078   0.092   0.096   0.110   0.116   0.122   0.129
  0.138   0.154   0.162   0.185   0.189   0.198   0.209   0.238
  0.245   0.259   0.263   0.277   0.297   0.298   0.313   0.330
  0.343   0.355   0.367   0.390   0.425   0.433   0.445   0.495
  0.510   0.528   0.544   0.557   0.558   0.594   0.645   0.677
  0.688   0.755   0.793   0.809   0.853   0.918   0.944   0.978
  0.998   1.040   1.060   1.100   1.113   1.144   1.147   1.180
  1.207   1.214   1.235   1.259   1.376   1.396   1.404   1.465
  1.473   1.524   1.552   1.588   1.662   1.669   1.710   1.713
  1.739   1.758   1.812   1.834   1.919   2.016   2.048   2.082
  2.115   2.178   2.204   2.388   2.469   2.517   2.555   2.583
  2.636   2.663   2.689   2.824   2.825   2.910   2.962   3.024
  3.036   3.065   3.083   3.132   3.187   3.238   3.292   3.358
  3.420   3.490   3.558   3.573   3.810   3.859   3.901   3.955
  4.120   4.287   4.913   4.978   5.028   5.147   5.343   5.399
  5.628   5.744   5.823  23.634  23.898  24.118  49.836  49.917
 49.987
 --------------------------------------------------------------

          Ground-State Mulliken Net Atomic Charges

     Atom                 Charge (a.u.)
  ----------------------------------------
      1 C                    -0.153060
      2 C                     0.347346
      3 C                    -0.236173
      4 O                    -0.243830
      5 O                    -0.269322
      6 O                    -0.257727
      7 H                     0.285059
      8 H                     0.276099
      9 H                     0.172274
     10 H                     0.079334
  ----------------------------------------
  Sum of atomic charges =    -0.000000

 -----------------------------------------------------------------
                    Cartesian Multipole Moments
 -----------------------------------------------------------------
    Charge (ESU x 10^10)
                -0.0000
    Dipole Moment (Debye)
         X      -6.0090      Y       2.0576      Z      -0.3281
       Tot       6.3600
    Quadrupole Moments (Debye-Ang)
        XX     -29.4359     XY      -9.2055     YY     -27.0162
        XZ       0.1187     YZ      -0.6470     ZZ     -36.0033
    Octopole Moments (Debye-Ang^2)
       XXX      -5.3624    XXY     -22.0204    XYY      -2.8290
       YYY     -97.3347    XXZ      -3.6834    XYZ       1.0508
       YYZ      -2.2871    XZZ      20.9129    YZZ     -39.6431
       ZZZ      -3.6270
    Hexadecapole Moments (Debye-Ang^3)
      XXXX    -415.0745   XXXY     -84.9624   XXYY    -129.9916
      XYYY       0.2104   YYYY    -372.8812   XXXZ       3.6753
      XXYZ      -4.6125   XYYZ       0.5052   YYYZ      -3.1391
      XXZZ    -108.1749   XYZZ      14.8075   YYZZ     -80.3673
      XZZZ      -2.8275   YZZZ       0.5451   ZZZZ     -37.3454
 -----------------------------------------------------------------
 Calculating analytic gradient of the SCF energy
 Gradient of SCF Energy
            1           2           3           4           5           6
    1  -0.0000282  -0.0000100   0.0000439   0.0000023  -0.0000265   0.0000232
    2  -0.0000384   0.0000534  -0.0000310  -0.0000456   0.0000040   0.0000272
    3   0.0000157   0.0000152   0.0000050  -0.0000262  -0.0000036  -0.0000536
            7           8           9          10
    1  -0.0000059  -0.0000100   0.0000144  -0.0000034
    2   0.0000151   0.0000003   0.0000084   0.0000067
    3   0.0000463  -0.0000141  -0.0000021   0.0000173
 Max gradient component =       5.359E-05
 RMS gradient           =       2.556E-05
 Gradient time:  CPU 8.20 s  wall 8.20 s
 Geometry Optimization Parameters
   NAtoms,    NIC,     NZ,  NCons,   NDum,   NFix, NCnnct, MaxDiis
       10      52       0       0       0       0       0       0

 Cartesian Hessian Update
 Hessian Updated using BFGS Update


** GEOMETRY OPTIMIZATION IN DELOCALIZED INTERNAL COORDINATES **
   Searching for a Minimum

   Optimization Cycle:   7

                       Coordinates (Angstroms)
     ATOM                X               Y               Z
      1  C        -1.7154004959    1.5859712369   -0.0310210758
      2  C        -0.5020623225    1.0060870886    0.0417451522
      3  C         0.6938795245    1.8531857740    0.0138621604
      4  O        -0.3122265322   -0.3329238237    0.1411646115
      5  O         1.8337947473    1.4525183936    0.0749448689
      6  O        -2.8315774712    0.8026445894   -0.0031210897
      7  H        -3.6304732224    1.3330782540   -0.0698474707
      8  H        -1.1718058907   -0.7728957956    0.1479524962
      9  H        -1.8339980941    2.6586574658   -0.1115991135
     10  H         0.4654193573    2.9365828169   -0.0710908396
   Point Group: c1    Number of degrees of freedom:    24


   Energy is   -342.468539552

 Hessian Updated using BFGS Update

 24 Hessian modes will be used to form the next step
  Hessian Eigenvalues:
     0.007336    0.012456    0.021278    0.021618    0.028156    0.031747
     0.075030    0.130467    0.157997    0.160827    0.182283    0.207529
     0.218392    0.251714    0.264203    0.345434    0.351221    0.351876
     0.491226    0.535011    0.539981    0.553051    0.576934    0.912639

 Minimum Search - Taking Simple RFO Step
 Searching for Lamda that Minimizes Along All modes
 Value Taken    Lamda =   0.00000000
 Step Taken.  Stepsize is  0.007653

                             Maximum     Tolerance    Cnvgd?
         Gradient           0.000040      0.000300     YES
         Displacement       0.004961      0.001200      NO
         Energy change     -0.000000      0.000001     YES


                       Distance Matrix (Angstroms)
             C (  1)   C (  2)   C (  3)   O (  4)   O (  5)   O (  6)
   C (  2)  1.346755
   C (  3)  2.424469  1.465821
   O (  4)  2.383423  1.356050  2.409882
   O (  5)  3.553284  2.378367  1.209823  2.792418
   O (  6)  1.363903  2.338812  3.678692  2.767212  4.711064
   H (  7)  1.932088  3.147432  4.356323  3.718985  5.467491  0.961273
   H (  8)  2.427299  1.903843  3.224138  0.965659  3.740512  2.293467
   H (  9)  1.082226  2.128040  2.656067  3.365893  3.865524  2.109909
   H ( 10)  2.565489  2.162306  1.110477  3.367411  2.023913  3.927913
             H (  7)   H (  8)   H (  9)
   H (  8)  3.244628
   H (  9)  2.232986  3.504486
   H ( 10)  4.398587  4.060630  2.316507

 Final energy is   -342.46853955208877     


 ******************************
 **  OPTIMIZATION CONVERGED  **
 ******************************

                       Coordinates (Angstroms)
     ATOM                X               Y               Z
      1  C        -1.7154004959    1.5859712369   -0.0310210758
      2  C        -0.5020623225    1.0060870886    0.0417451522
      3  C         0.6938795245    1.8531857740    0.0138621604
      4  O        -0.3122265322   -0.3329238237    0.1411646115
      5  O         1.8337947473    1.4525183936    0.0749448689
      6  O        -2.8315774712    0.8026445894   -0.0031210897
      7  H        -3.6304732224    1.3330782540   -0.0698474707
      8  H        -1.1718058907   -0.7728957956    0.1479524962
      9  H        -1.8339980941    2.6586574658   -0.1115991135
     10  H         0.4654193573    2.9365828169   -0.0710908396

Z-matrix Print:
$molecule
0 1
C 
C  1 1.346755
H  2 1.082226 1 121.974130
O  1 1.356050 2 123.728138 3 -179.887219 0
H  4 0.965659 1 109.013761 2 0.104058 0
O  2 1.363903 1 119.268260 3 179.982026 0
H  6 0.961273 2 111.210529 1 -179.482939 0
C  1 1.465821 2 119.025562 3 0.132620 0
H  8 1.110477 1 113.416342 2 -0.159890 0
O  8 1.209823 1 125.197173 2 179.835927 0
$end


 --------------------------------------------------------------

                    Orbital Energies (a.u.)
 --------------------------------------------------------------

 Alpha MOs
 -- Occupied --
-19.201 -19.168 -19.120 -10.264 -10.263 -10.249  -1.112  -1.079
 -1.046  -0.804  -0.683  -0.608  -0.575  -0.553  -0.485  -0.456
 -0.443  -0.420  -0.409  -0.392  -0.372  -0.266  -0.246
 -- Virtual --
 -0.061  -0.042  -0.001   0.005   0.028   0.040   0.055   0.068
  0.077   0.078   0.092   0.096   0.110   0.116   0.122   0.129
  0.138   0.154   0.162   0.185   0.189   0.198   0.209   0.238
  0.245   0.259   0.263   0.277   0.297   0.298   0.313   0.330
  0.343   0.355   0.367   0.390   0.425   0.433   0.445   0.495
  0.510   0.528   0.544   0.557   0.558   0.594   0.645   0.677
  0.688   0.755   0.793   0.809   0.853   0.918   0.944   0.978
  0.998   1.040   1.060   1.100   1.113   1.144   1.147   1.180
  1.207   1.214   1.235   1.259   1.376   1.396   1.404   1.465
  1.473   1.524   1.552   1.588   1.662   1.669   1.710   1.713
  1.739   1.758   1.812   1.834   1.919   2.016   2.048   2.082
  2.115   2.178   2.204   2.388   2.469   2.517   2.555   2.583
  2.636   2.663   2.689   2.824   2.825   2.910   2.962   3.024
  3.036   3.065   3.083   3.132   3.187   3.238   3.292   3.358
  3.420   3.490   3.558   3.573   3.810   3.859   3.901   3.955
  4.120   4.287   4.913   4.978   5.028   5.147   5.343   5.399
  5.628   5.744   5.823  23.634  23.898  24.118  49.836  49.917
 49.987
 --------------------------------------------------------------

          Ground-State Mulliken Net Atomic Charges

     Atom                 Charge (a.u.)
  ----------------------------------------
      1 C                    -0.153060
      2 C                     0.347346
      3 C                    -0.236173
      4 O                    -0.243830
      5 O                    -0.269322
      6 O                    -0.257727
      7 H                     0.285059
      8 H                     0.276099
      9 H                     0.172274
     10 H                     0.079334
  ----------------------------------------
  Sum of atomic charges =    -0.000000

 -----------------------------------------------------------------
                    Cartesian Multipole Moments
 -----------------------------------------------------------------
    Charge (ESU x 10^10)
                -0.0000
    Dipole Moment (Debye)
         X      -6.0090      Y       2.0576      Z      -0.3281
       Tot       6.3600
    Quadrupole Moments (Debye-Ang)
        XX     -29.4359     XY      -9.2055     YY     -27.0162
        XZ       0.1187     YZ      -0.6470     ZZ     -36.0033
    Octopole Moments (Debye-Ang^2)
       XXX      -5.3624    XXY     -22.0204    XYY      -2.8290
       YYY     -97.3347    XXZ      -3.6834    XYZ       1.0508
       YYZ      -2.2871    XZZ      20.9129    YZZ     -39.6431
       ZZZ      -3.6270
    Hexadecapole Moments (Debye-Ang^3)
      XXXX    -415.0745   XXXY     -84.9624   XXYY    -129.9916
      XYYY       0.2104   YYYY    -372.8812   XXXZ       3.6753
      XXYZ      -4.6125   XYYZ       0.5052   YYYZ      -3.1391
      XXZZ    -108.1749   XYZZ      14.8075   YYZZ     -80.3673
      XZZZ      -2.8275   YZZZ       0.5451   ZZZZ     -37.3454
 -----------------------------------------------------------------
Archival summary:
1\1\TWL02\OPT\ProcedureUnspecified\BasisUnspecified\334\cher\ThuDec1510:00:162016ThuDec1510:00:162016\0\\#,OPT,ProcedureUnspecified,BasisUnspecified,\\0,1\C\C,1,1.34676\H,2,1.08223,1,121.974\O,1,1.35605,2,123.728,3,-179.887,0\H,4,0.965659,1,109.014,2,0.104058,0\O,2,1.3639,1,119.268,3,179.982,0\H,6,0.961273,2,111.211,1,-179.483,0\C,1,1.46582,2,119.026,3,0.13262,0\H,8,1.11048,1,113.416,2,-0.15989,0\O,8,1.20982,1,125.197,2,179.836,0\\\@

 Total job time:  222.23s(wall), 220.88s(cpu) 
 Thu Dec 15 10:00:16 2016

        *************************************************************
        *                                                           *
        *  Thank you very much for using Q-Chem.  Have a nice day.  *
        *                                                           *
        *************************************************************


 
User input: 2 of 3 
 
TWL02 127.0.1
Q-Chem Developer Version! Running on 127.0.1.*
                  Welcome to Q-Chem
     A Quantum Leap Into The Future Of Chemistry


 Q-Chem 4.4, Q-Chem, Inc., Pleasanton, CA (2016)

 Y. Shao,  Z. Gan,  E. Epifanovsky,  A. T. B. Gilbert,  M. Wormit,  
 J. Kussmann,  A. W. Lange,  A. Behn,  J. Deng,  X. Feng,  D. Ghosh,  
 M. Goldey,  P. R. Horn,  L. D. Jacobson,  I. Kaliman,  F. Rob,  
 R. Z. Khaliullin,  T. Kus,  A. Landau,  J. Liu,  E. I. Proynov,  Y. M. Rhee,  
 R. M. Richard,  M. A. Rohrdanz,  R. P. Steele,  E. J. Sundstrom,  
 H. L. Woodcock III,  P. M. Zimmerman,  D. Zuev,  B. Albrecht,  E. Alguire,  
 B. Austin,  S. A. Baeppler,  G. J. O. Beran,  Y. A. Bernard,  E. Berquist,  
 K. Brandhorst,  K. B. Bravaya,  S. T. Brown,  D. Casanova,  C.-M. Chang,  
 Y. Chen,  S. H. Chien,  K. D. Closser,  M. P. Coons,  D. L. Crittenden,  
 S. Dasgupta,  M. Diedenhofen,  R. A. DiStasio Jr.,  H. Do,  A. D. Dutoi,  
 R. G. Edgar,  P.-T. Fang,  S. Fatehi,  Q. Feng,  L. Fusti-Molnar,  
 A. Ghysels,  A. Golubeva-Zadorozhnaya,  J. Gomes,  A. Gunina,  
 M. W. D. Hanson-Heine,  P. H. P. Harbach,  A. W. Hauser,  J. E. Herr,  
 E. G. Hohenstein,  Z. C. Holden,  K. Hui,  T.-C. Jagau,  H. Ji,  B. Kaduk,  
 K. Khistyaev,  Jaehoon Kim,  Jihan Kim,  R. A. King,  P. Klunzinger,  
 K. Koh,  D. Kosenkov,  T. Kowalczyk,  C. M. Krauter,  A. Kunitsa,  
 K. U. Lao,  A. Laurent,  K. V. Lawler,  J. Lee,  D. Lefrancois,  S. Lehtola,  
 S. V. Levchenko,  C. Y. Lin,  Y.-S. Lin,  F. Liu,  E. Livshits,  
 R. C. Lochan,  A. Luenser,  P. Manohar,  S. F. Manzer,  S.-P. Mao,  Y. Mao,  
 N. Mardirossian,  A. V. Marenich,  L. A. Martinez-Martinez,  S. A. Maurer,  
 N. J. Mayhall,  J.-M. Mewes,  A. F. Morrison,  K. Nanda,  T. S. Nguyen-Beck,  
 C. M. Oana,  R. Olivares-Amaya,  D. P. O'Neill,  J. A. Parkhill,  
 T. M. Perrine,  R. Peverati,  P. A. Pieniazek,  F. Plasser,  A. Prociuk,  
 D. R. Rehn,  E. Rosta,  N. J. Russ,  N. Sergueev,  S. M. Sharada,  
 S. Sharma,  D. W. Small,  A. Sodt,  T. Stauch,  T. Stein,  D. Stuck,  
 Y.-C. Su,  A. J. W. Thom,  T. Tsuchimochi,  L. Vogt,  O. Vydrov,  T. Wang,  
 M. A. Watson,  J. Wenzel,  A. White,  C. F. Williams,  V. Vanovschi,  
 K. Yao,  S. Yeganeh,  S. R. Yost,  Z.-Q. You,  I. Y. Zhang,  X. Zhang,  
 Y. Zhao,  B. R. Brooks,  G. K. L. Chan,  D. M. Chipman,  C. J. Cramer,  
 W. A. Goddard III,  M. S. Gordon,  W. J. Hehre,  A. Klamt,  
 H. F. Schaefer III,  M. W. Schmidt,  C. D. Sherrill,  D. G. Truhlar,  
 A. Warshel,  X. Xu,  A. Aspuru-Guzik,  R. Baer,  A. T. Bell,  N. A. Besley,  
 J.-D. Chai,  A. Dreuw,  B. D. Dunietz,  T. R. Furlani,  S. R. Gwaltney,  
 C.-P. Hsu,  Y. Jung,  J. Kong,  D. S. Lambrecht,  W. Liang,  C. Ochsenfeld,  
 V. A. Rassolov,  L. V. Slipchenko,  J. E. Subotnik,  T. Van Voorhis,  
 J. M. Herbert,  A. I. Krylov,  P. M. W. Gill,  M. Head-Gordon

 Contributors to earlier versions of Q-Chem not listed above: 
 R. D. Adamson,  J. Baker,  E. F. C. Byrd,  A. K. Chakraborty,  C.-L. Cheng,  
 H. Dachsel,  R. J. Doerksen,  G. Hawkins,  A. Heyden,  S. Hirata,  
 G. Kedziora,  F. J. Keil,  C. Kelley,  P. P. Korambath,  W. Kurlancheek,  
 A. M. Lee,  M. S. Lee,  D. Liotard,  I. Lotan,  P. E. Maslen,  N. Nair,  
 D. Neuhauser,  R. Olson,  B. Peters,  J. Ritchie,  N. E. Schultz,  
 N. Shenvi,  A. C. Simmonett,  K. S. Thanthiriwatte,  Q. Wu,  W. Zhang

 Please cite Q-Chem as follows:
 Y. Shao et al., Mol. Phys. 113, 184-215 (2015)
 DOI: 10.1080/00268976.2014.952696

 Q-Chem 4.4.2 for Intel X86 EM64T Linux

 Parts of Q-Chem use Armadillo 5.200.1 (Boston Tea Smuggler).
 http://arma.sourceforge.net/

 Q-Chem begins on Thu Dec 15 10:00:16 2016  


Host: 0

     Scratch files written to /scratch/cher/qchem7062//
The previous job contains 0 fragments, simply inherited here
FILE_GEOM_ORG=        593

Checking the input file for inconsistencies... 	...done.

--------------------------------------------------------------
User input:
--------------------------------------------------------------
$molecule
   read
$end

$rem
   BASIS 6-311++G**
   JOB_TYPE FREQUENCY
   METHOD B3LYP
   SYM_IGNORE  TRUE
$end

--------------------------------------------------------------
 ----------------------------------------------------------------
             Standard Nuclear Orientation (Angstroms)
    I     Atom           X                Y                Z
 ----------------------------------------------------------------
    1      C      -1.7154004959     1.5859712369    -0.0310210758
    2      C      -0.5020623225     1.0060870886     0.0417451522
    3      C       0.6938795245     1.8531857740     0.0138621604
    4      O      -0.3122265322    -0.3329238237     0.1411646115
    5      O       1.8337947473     1.4525183936     0.0749448689
    6      O      -2.8315774712     0.8026445894    -0.0031210897
    7      H      -3.6304732224     1.3330782540    -0.0698474707
    8      H      -1.1718058907    -0.7728957956     0.1479524962
    9      H      -1.8339980941     2.6586574658    -0.1115991135
   10      H       0.4654193573     2.9365828169    -0.0710908396
 ----------------------------------------------------------------
 Nuclear Repulsion Energy =   223.7182101196 hartrees
 There are       23 alpha and       23 beta electrons
 Requested basis set is 6-311++G(d,p)
 There are 56 shells and 160 basis functions

 Total QAlloc Memory Limit   2000 MB
 Mega-Array Size        61 MB
 MEM_STATIC part        62 MB

                       Distance Matrix (Angstroms)
             C (  1)   C (  2)   C (  3)   O (  4)   O (  5)   O (  6)
   C (  2)  1.346755
   C (  3)  2.424469  1.465821
   O (  4)  2.383423  1.356050  2.409882
   O (  5)  3.553284  2.378367  1.209823  2.792418
   O (  6)  1.363903  2.338812  3.678692  2.767212  4.711064
   H (  7)  1.932088  3.147432  4.356323  3.718985  5.467491  0.961273
   H (  8)  2.427299  1.903843  3.224138  0.965659  3.740512  2.293467
   H (  9)  1.082226  2.128040  2.656067  3.365893  3.865524  2.109909
   H ( 10)  2.565489  2.162306  1.110477  3.367411  2.023913  3.927913
             H (  7)   H (  8)   H (  9)
   H (  8)  3.244628
   H (  9)  2.232986  3.504486
   H ( 10)  4.398587  4.060630  2.316507

 A cutoff of  1.0D-11 yielded   1492 shell pairs
 There are     12448 function pairs (     13405 Cartesian)

 -------------------------------------------------------
 OpenMP Integral Computing Module                       
 Release: version 1.0, May 2013, Q-Chem Inc. Pittsburgh 
 -------------------------------------------------------
 Integral Job Info:
 Integral job number is                      11
 Integral operator is                         1
 short-range coefficients                     0
 long-range coefficients              100000000
 Omega coefficients                           0
 if combine SR and LR in K                    0
 Integral screening is                        0
 Integral computing path is                   2
 max size of driver memory is            800000
 size of driver memory is                593474
 size of scratch memory is              2260544
 max col of scratch BK array               1296
 max len of scratch array in speh3          155
 max len of scratch index in speh4           18
 max int batch size is                      520
 min int batch size is                       52
 fixed nKL is                                52
 max L of basis functions is                  2
 order of int derivative is                   0
 number of shells is                         56
 number of basis is                         166
 number of cartesian basis is               166
 number of contracted shell pairs          1492
 number of primitive shell pairs           3985
 maxK2 (contraction) of shell pair           36
 max number of K2 of shell pair               1
 max number of CS2 of shell pair            231
 max number of PS2 of shell pair            624
 mem total for path MDJ                   29490
 -------------------------------------------------------
 Smallest overlap matrix eigenvalue = 3.02E-05
 Guess from superposition of atomic densities
 Warning:  Energy on first SCF cycle will be non-variational
 A restricted hybrid HF-DFT SCF calculation will be
 performed using Pulay DIIS extrapolation
 Exchange:     0.2000 Hartree-Fock + 0.0800 Slater + 0.7200 B88
 Correlation:  0.1900 VWN1RPA + 0.8100 LYP
 Using SG-1 standard quadrature grid
 SCF converges when DIIS error is below 1.0E-08
 ---------------------------------------
  Cycle       Energy         DIIS Error
 ---------------------------------------
    1    -343.5706758919      5.11E-02
    2    -342.3311779692      7.31E-03
    3    -341.8713704732      1.52E-02
    4    -342.4470108790      2.78E-03
    5    -342.4660340776      1.01E-03
    6    -342.4681789429      3.62E-04
    7    -342.4685104498      9.85E-05
    8    -342.4685349207      4.26E-05
    9    -342.4685392732      9.94E-06
   10    -342.4685396211      3.32E-06
   11    -342.4685396251      4.50E-07
   12    -342.4685396546      9.54E-08
   13    -342.4685396617      7.34E-08
   14    -342.4685396613      1.05E-08
   15    -342.4685396621      1.27E-09 Convergence criterion met
 ---------------------------------------
 SCF time:  CPU 30.07 s  wall 30.34 s
 SCF   energy in the final basis set = -342.4685396621
 Total energy in the final basis set = -342.4685396621

 --------------------------------------------------------------

                    Orbital Energies (a.u.)
 --------------------------------------------------------------

 Alpha MOs
 -- Occupied --
-19.201 -19.168 -19.120 -10.264 -10.263 -10.249  -1.112  -1.079
 -1.046  -0.804  -0.683  -0.608  -0.575  -0.553  -0.485  -0.456
 -0.443  -0.420  -0.409  -0.392  -0.372  -0.266  -0.246
 -- Virtual --
 -0.061  -0.042  -0.001   0.005   0.028   0.040   0.055   0.068
  0.077   0.078   0.092   0.096   0.110   0.116   0.122   0.129
  0.138   0.154   0.162   0.185   0.189   0.198   0.209   0.238
  0.245   0.259   0.263   0.277   0.297   0.298   0.313   0.330
  0.343   0.355   0.367   0.390   0.425   0.433   0.445   0.495
  0.510   0.528   0.544   0.557   0.558   0.594   0.645   0.677
  0.688   0.755   0.793   0.809   0.853   0.918   0.944   0.978
  0.998   1.040   1.060   1.100   1.113   1.144   1.147   1.180
  1.207   1.214   1.235   1.259   1.376   1.396   1.404   1.465
  1.473   1.524   1.552   1.588   1.662   1.669   1.710   1.713
  1.739   1.758   1.812   1.834   1.919   2.016   2.048   2.082
  2.115   2.178   2.204   2.388   2.469   2.517   2.555   2.583
  2.636   2.663   2.689   2.824   2.825   2.910   2.962   3.024
  3.036   3.065   3.083   3.132   3.187   3.238   3.292   3.358
  3.420   3.490   3.558   3.573   3.810   3.859   3.901   3.955
  4.120   4.287   4.913   4.978   5.028   5.147   5.343   5.399
  5.628   5.744   5.823  23.634  23.898  24.118  49.836  49.917
 49.987
 --------------------------------------------------------------

          Ground-State Mulliken Net Atomic Charges

     Atom                 Charge (a.u.)
  ----------------------------------------
      1 C                    -0.153060
      2 C                     0.347346
      3 C                    -0.236173
      4 O                    -0.243830
      5 O                    -0.269322
      6 O                    -0.257727
      7 H                     0.285059
      8 H                     0.276099
      9 H                     0.172274
     10 H                     0.079334
  ----------------------------------------
  Sum of atomic charges =     0.000000

 -----------------------------------------------------------------
                    Cartesian Multipole Moments
 -----------------------------------------------------------------
    Charge (ESU x 10^10)
                -0.0000
    Dipole Moment (Debye)
         X      -6.0090      Y       2.0576      Z      -0.3281
       Tot       6.3600
    Quadrupole Moments (Debye-Ang)
        XX     -29.4359     XY      -9.2055     YY     -27.0162
        XZ       0.1187     YZ      -0.6470     ZZ     -36.0033
    Octopole Moments (Debye-Ang^2)
       XXX      -5.3624    XXY     -22.0204    XYY      -2.8290
       YYY     -97.3347    XXZ      -3.6834    XYZ       1.0508
       YYZ      -2.2871    XZZ      20.9129    YZZ     -39.6431
       ZZZ      -3.6270
    Hexadecapole Moments (Debye-Ang^3)
      XXXX    -415.0745   XXXY     -84.9624   XXYY    -129.9916
      XYYY       0.2104   YYYY    -372.8812   XXXZ       3.6753
      XXYZ      -4.6125   XYYZ       0.5052   YYYZ      -3.1391
      XXZZ    -108.1749   XYZZ      14.8075   YYZZ     -80.3673
      XZZZ      -2.8275   YZZZ       0.5451   ZZZZ     -37.3454
 -----------------------------------------------------------------
 Calculating MO derivatives via CPSCF
   1         3          30      0.218032    0.060393
   2         3          30      0.024166    0.006076
   3         3          30      0.001976    0.000606
   4         6          27      0.000140    0.000043
   5        31           2      0.000003    0.000002
   6        33           0      0.000000    0.000000    Roots Converged
 Calculating analytic Hessian of the SCF energy
 Polarizability Matrix (a.u.)
            1           2           3
    1 -80.2370797   2.2639367  -1.5245640
    2   2.2639367 -47.4442656   1.3276768
    3  -1.5245640   1.3276768 -29.7800883

 Direct stationary perturbation theory relativistic correction:

 rels  =       0.116469093998
 relv  =      -0.510673363409
 rel2e =       0.198438626889
 E_rel =      -0.195765642521

 Hessian of the SCF Energy
            1           2           3           4           5           6
    1   0.7731985  -0.1091144   0.0254993  -0.3839364   0.1818366  -0.0217184
    2  -0.1091144   0.7218776  -0.0470776   0.1333301  -0.1677070   0.0115472
    3   0.0254993  -0.0470776   0.1106525  -0.0182718   0.0128458  -0.0560150
    4  -0.3839364   0.1333301  -0.0182718   0.7739709  -0.0788252   0.0230619
    5   0.1818366  -0.1677070   0.0128458  -0.0788252   0.6835473  -0.0421715
    6  -0.0217184   0.0115472  -0.0560150   0.0230619  -0.0421715   0.1220291
    7  -0.0619912  -0.0133770  -0.0005405  -0.1326764  -0.0760901   0.0036440
    8  -0.0024151   0.0160916  -0.0016125  -0.0664913  -0.1585849   0.0047196
    9  -0.0012777  -0.0018609  -0.0051806   0.0029624   0.0044164  -0.0688317
   10  -0.0061548   0.0433999  -0.0035037  -0.1117849   0.0097553  -0.0025905
   11   0.0001334  -0.0625763   0.0051481   0.0590623  -0.3082955   0.0206089
   12  -0.0004092   0.0063179   0.0101628  -0.0061188   0.0191309  -0.0431144
   13   0.0191303  -0.0088043   0.0009880  -0.0936658   0.0120306  -0.0039839
   14  -0.0062744  -0.0035520   0.0004226  -0.0053396   0.0195085  -0.0001338
   15   0.0008232   0.0003364   0.0046175  -0.0027484   0.0003833   0.0201604
   16  -0.2447038  -0.1201728   0.0031634  -0.0722084  -0.0523281   0.0015163
   17  -0.0730424  -0.1807747   0.0094235  -0.0003024  -0.0011143   0.0010059
   18  -0.0006967   0.0079502  -0.0314887  -0.0021623  -0.0003231   0.0129633
   19  -0.0323521   0.0218538  -0.0025196  -0.0010366  -0.0031654   0.0001507
   20  -0.0307930   0.0127688  -0.0023525  -0.0050936  -0.0066725   0.0004974
   21   0.0016347  -0.0007328  -0.0055022   0.0002757   0.0005037   0.0018913
   22   0.0045609   0.0088564  -0.0005364   0.0051460   0.0029645  -0.0000438
   23  -0.0024368  -0.0006582   0.0000443  -0.0415183  -0.0302629   0.0007842
   24   0.0001955   0.0004689   0.0020592   0.0031999   0.0020376  -0.0015436
   25  -0.0658417   0.0447213  -0.0043076   0.0068060   0.0254867  -0.0015733
   26   0.0401543  -0.3351984   0.0231664   0.0000835  -0.0101801   0.0006875
   27  -0.0038832   0.0231098  -0.0284014   0.0002665   0.0014210   0.0002709
   28  -0.0019097  -0.0006929   0.0000289   0.0093856  -0.0216648   0.0015370
   29   0.0019519  -0.0002715  -0.0000079   0.0050945  -0.0202385   0.0024544
   30  -0.0001673  -0.0000590  -0.0009041  -0.0004650   0.0017559   0.0121897
            7           8           9          10          11          12
    1  -0.0619912  -0.0024151  -0.0012777  -0.0061548   0.0001334  -0.0004092
    2  -0.0133770   0.0160916  -0.0018609   0.0433999  -0.0625763   0.0063179
    3  -0.0005405  -0.0016125  -0.0051806  -0.0035037   0.0051481   0.0101628
    4  -0.1326764  -0.0664913   0.0029624  -0.1117849   0.0590623  -0.0061188
    5  -0.0760901  -0.1585849   0.0044164   0.0097553  -0.3082955   0.0191309
    6   0.0036440   0.0047196  -0.0688317  -0.0025905   0.0206089  -0.0431144
    7   0.8749284  -0.1438797   0.0296938   0.0039112   0.0070188  -0.0004559
    8  -0.1438797   0.6253551  -0.0360843  -0.0357596  -0.0415514   0.0022075
    9   0.0296938  -0.0360843   0.1823137   0.0025373   0.0033965   0.0035448
   10   0.0039112  -0.0357596   0.0025373   0.5286979   0.1363777   0.0042663
   11   0.0070188  -0.0415514   0.0033965   0.1363777   0.5123100  -0.0301798
   12  -0.0004559   0.0022075   0.0035448   0.0042663  -0.0301798   0.0311803
   13  -0.6409941   0.2051063  -0.0307973   0.0071356  -0.0028481   0.0004316
   14   0.2002470  -0.1782691   0.0138651   0.0009036   0.0081350  -0.0006786
   15  -0.0304360   0.0139790  -0.0643540   0.0001957  -0.0007977  -0.0020662
   16   0.0195085   0.0160645  -0.0008792   0.0068474   0.0085742  -0.0002454
   17   0.0127222   0.0002838   0.0008965   0.0018033   0.0163743  -0.0015965
   18  -0.0007023   0.0010064   0.0087637   0.0001885  -0.0014172  -0.0066284
   19  -0.0027147   0.0009678  -0.0001922   0.0010508  -0.0025858   0.0001793
   20   0.0008901   0.0017020   0.0001188   0.0014522   0.0015151  -0.0000495
   21  -0.0001551   0.0001073   0.0026490  -0.0000532  -0.0001372   0.0003142
   22   0.0005450   0.0022901  -0.0002003  -0.4192795  -0.2050895   0.0028945
   23   0.0032154  -0.0069997   0.0006742  -0.1542122  -0.1277477   0.0042260
   24  -0.0002366   0.0006586   0.0012047  -0.0007208   0.0026909  -0.0050454
   25  -0.0011511   0.0029814  -0.0001097  -0.0053859   0.0017722  -0.0005137
   26  -0.0018439  -0.0008685  -0.0003757   0.0008602   0.0020092   0.0005696
   27   0.0002353  -0.0002455  -0.0052010  -0.0004573   0.0005790   0.0093732
   28  -0.0593655   0.0211356  -0.0017372  -0.0050378  -0.0024152  -0.0000287
   29   0.0110972  -0.2571590   0.0149535  -0.0045804  -0.0001728   0.0000524
   30  -0.0010469   0.0152639  -0.0549086   0.0001376   0.0001086   0.0022790
           13          14          15          16          17          18
    1   0.0191303  -0.0062744   0.0008232  -0.2447038  -0.0730424  -0.0006967
    2  -0.0088043  -0.0035520   0.0003364  -0.1201728  -0.1807747   0.0079502
    3   0.0009880   0.0004226   0.0046175   0.0031634   0.0094235  -0.0314887
    4  -0.0936658  -0.0053396  -0.0027484  -0.0722084  -0.0003024  -0.0021623
    5   0.0120306   0.0195085   0.0003833  -0.0523281  -0.0011143  -0.0003231
    6  -0.0039839  -0.0001338   0.0201604   0.0015163   0.0010059   0.0129633
    7  -0.6409941   0.2002470  -0.0304360   0.0195085   0.0127222  -0.0007023
    8   0.2051063  -0.1782691   0.0139790   0.0160645   0.0002838   0.0010064
    9  -0.0307973   0.0138651  -0.0643540  -0.0008792   0.0008965   0.0087637
   10   0.0071356   0.0009036   0.0001957   0.0068474   0.0018033   0.0001885
   11  -0.0028481   0.0081350  -0.0007977   0.0085742   0.0163743  -0.0014172
   12   0.0004316  -0.0006786  -0.0020662  -0.0002454  -0.0015965  -0.0066284
   13   0.7411774  -0.2329226   0.0366640  -0.0140336  -0.0043295   0.0000305
   14  -0.2329226   0.1594667  -0.0161703  -0.0007441   0.0022554  -0.0003552
   15   0.0366640  -0.0161703   0.0267079  -0.0002586  -0.0004317  -0.0023896
   16  -0.0140336  -0.0007441  -0.0002586   0.6718938  -0.1014622   0.0284734
   17  -0.0043295   0.0022554  -0.0004317  -0.1014622   0.3796931  -0.0324124
   18   0.0000305  -0.0003552  -0.0023896   0.0284734  -0.0324124   0.0184410
   19   0.0008807  -0.0007475   0.0000936  -0.3624751   0.2022311  -0.0276602
   20  -0.0010945  -0.0001202  -0.0000908   0.2564933  -0.2033210   0.0246509
   21   0.0001145  -0.0000685  -0.0008485  -0.0320256   0.0229448  -0.0018519
   22   0.0002040  -0.0003734   0.0000452  -0.0017009  -0.0027525   0.0002016
   23   0.0014207   0.0018653  -0.0001146   0.0001639   0.0002628  -0.0000823
   24  -0.0000871  -0.0001638  -0.0002693  -0.0000820  -0.0001596  -0.0004957
   25   0.0009069  -0.0011447   0.0000702  -0.0043139  -0.0354231   0.0023367
   26   0.0004798   0.0005379   0.0000735  -0.0043135  -0.0138070   0.0010421
   27  -0.0000441   0.0000262   0.0013926   0.0001335   0.0003124   0.0026185
   28  -0.0207414   0.0463957  -0.0044490   0.0011860   0.0005557  -0.0000091
   29   0.0309617  -0.0098275   0.0028330  -0.0022752   0.0001476  -0.0000593
   30  -0.0033162   0.0032563   0.0170492   0.0002045   0.0000172   0.0000677
           19          20          21          22          23          24
    1  -0.0323521  -0.0307930   0.0016347   0.0045609  -0.0024368   0.0001955
    2   0.0218538   0.0127688  -0.0007328   0.0088564  -0.0006582   0.0004689
    3  -0.0025196  -0.0023525  -0.0055022  -0.0005364   0.0000443   0.0020592
    4  -0.0010366  -0.0050936   0.0002757   0.0051460  -0.0415183   0.0031999
    5  -0.0031654  -0.0066725   0.0005037   0.0029645  -0.0302629   0.0020376
    6   0.0001507   0.0004974   0.0018913  -0.0000438   0.0007842  -0.0015436
    7  -0.0027147   0.0008901  -0.0001551   0.0005450   0.0032154  -0.0002366
    8   0.0009678   0.0017020   0.0001073   0.0022901  -0.0069997   0.0006586
    9  -0.0001922   0.0001188   0.0026490  -0.0002003   0.0006742   0.0012047
   10   0.0010508   0.0014522  -0.0000532  -0.4192795  -0.1542122  -0.0007208
   11  -0.0025858   0.0015151  -0.0001372  -0.2050895  -0.1277477   0.0026909
   12   0.0001793  -0.0000495   0.0003142   0.0028945   0.0042260  -0.0050454
   13   0.0008807  -0.0010945   0.0001145   0.0002040   0.0014207  -0.0000871
   14  -0.0007475  -0.0001202  -0.0000685  -0.0003734   0.0018653  -0.0001638
   15   0.0000936  -0.0000908  -0.0008485   0.0000452  -0.0001146  -0.0002693
   16  -0.3624751   0.2564933  -0.0320256  -0.0017009   0.0001639  -0.0000820
   17   0.2022311  -0.2033210   0.0229448  -0.0027525   0.0002628  -0.0001596
   18  -0.0276602   0.0246509  -0.0018519   0.0002016  -0.0000823  -0.0004957
   19   0.3935326  -0.2192024   0.0298662  -0.0002716   0.0005776  -0.0000067
   20  -0.2192024   0.1924717  -0.0224582  -0.0011383   0.0011890  -0.0001869
   21   0.0298662  -0.0224582   0.0045657   0.0000698  -0.0001180  -0.0010129
   22  -0.0002716  -0.0011383   0.0000698   0.4114192   0.1951134  -0.0024034
   23   0.0005776   0.0011890  -0.0001180   0.1951134   0.1628259  -0.0053931
   24  -0.0000067  -0.0001869  -0.0010129  -0.0024034  -0.0053931   0.0050483
   25   0.0034377  -0.0015792   0.0002679  -0.0007200  -0.0008559   0.0000575
   26   0.0001822   0.0007017  -0.0000214  -0.0003447   0.0003707  -0.0000926
   27   0.0000715  -0.0001197   0.0001829   0.0000266  -0.0001010  -0.0007734
   28  -0.0000517   0.0000652   0.0000052   0.0000969  -0.0014677   0.0000838
   29  -0.0001114  -0.0002345  -0.0000196   0.0004740  -0.0008452   0.0001400
   30   0.0000173  -0.0000094  -0.0003877  -0.0000538   0.0000804   0.0008281
           25          26          27          28          29          30
    1  -0.0658417   0.0401543  -0.0038832  -0.0019097   0.0019519  -0.0001673
    2   0.0447213  -0.3351984   0.0231098  -0.0006929  -0.0002715  -0.0000590
    3  -0.0043076   0.0231664  -0.0284014   0.0000289  -0.0000079  -0.0009041
    4   0.0068060   0.0000835   0.0002665   0.0093856   0.0050945  -0.0004650
    5   0.0254867  -0.0101801   0.0014210  -0.0216648  -0.0202385   0.0017559
    6  -0.0015733   0.0006875   0.0002709   0.0015370   0.0024544   0.0121897
    7  -0.0011511  -0.0018439   0.0002353  -0.0593655   0.0110972  -0.0010469
    8   0.0029814  -0.0008685  -0.0002455   0.0211356  -0.2571590   0.0152639
    9  -0.0001097  -0.0003757  -0.0052010  -0.0017372   0.0149535  -0.0549086
   10  -0.0053859   0.0008602  -0.0004573  -0.0050378  -0.0045804   0.0001376
   11   0.0017722   0.0020092   0.0005790  -0.0024152  -0.0001728   0.0001086
   12  -0.0005137   0.0005696   0.0093732  -0.0000287   0.0000524   0.0022790
   13   0.0009069   0.0004798  -0.0000441  -0.0207414   0.0309617  -0.0033162
   14  -0.0011447   0.0005379   0.0000262   0.0463957  -0.0098275   0.0032563
   15   0.0000702   0.0000735   0.0013926  -0.0044490   0.0028330   0.0170492
   16  -0.0043139  -0.0043135   0.0001335   0.0011860  -0.0022752   0.0002045
   17  -0.0354231  -0.0138070   0.0003124   0.0005557   0.0001476   0.0000172
   18   0.0023367   0.0010421   0.0026185  -0.0000091  -0.0000593   0.0000677
   19   0.0034377   0.0001822   0.0000715  -0.0000517  -0.0001114   0.0000173
   20  -0.0015792   0.0007017  -0.0001197   0.0000652  -0.0002345  -0.0000094
   21   0.0002679  -0.0000214   0.0001829   0.0000052  -0.0000196  -0.0003877
   22  -0.0007200  -0.0003447   0.0000266   0.0000969   0.0004740  -0.0000538
   23  -0.0008559   0.0003707  -0.0001010  -0.0014677  -0.0008452   0.0000804
   24   0.0000575  -0.0000926  -0.0007734   0.0000838   0.0001400   0.0008281
   25   0.0670974  -0.0350728   0.0037321  -0.0008354  -0.0008858   0.0000398
   26  -0.0350728   0.3556730  -0.0249791  -0.0001850   0.0007614  -0.0000704
   27   0.0037321  -0.0249791   0.0206983  -0.0000810  -0.0000031  -0.0001605
   28  -0.0008354  -0.0001850  -0.0000810   0.0772730  -0.0417265   0.0046500
   29  -0.0008858   0.0007614  -0.0000031  -0.0417265   0.2878399  -0.0203435
   30   0.0000398  -0.0000704  -0.0001605   0.0046500  -0.0203435   0.0239471
 Gradient time:  CPU 358.09 s  wall 358.30 s
 **********************************************************************
 **                                                                  **
 **                       VIBRATIONAL ANALYSIS                       **
 **                       --------------------                       **
 **                                                                  **
 **        VIBRATIONAL FREQUENCIES (CM**-1) AND NORMAL MODES         **
 **     FORCE CONSTANTS (mDYN/ANGSTROM) AND REDUCED MASSES (AMU)     **
 **                  INFRARED INTENSITIES (KM/MOL)                   **
 **                                                                  **
 **********************************************************************


 Mode:                 1                      2                      3
 Frequency:       125.77                 174.21                 213.77
 Force Cnst:      0.0650                 0.0207                 0.1435
 Red. Mass:       6.9775                 1.1587                 5.3279
 IR Active:          YES                    YES                    YES
 IR Intens:        8.558                176.549                  4.192
 Raman Active:       YES                    YES                    YES
               X      Y      Z        X      Y      Z        X      Y      Z
 C          0.004 -0.011 -0.150    0.001 -0.002  0.027    0.092 -0.097  0.004
 C          0.008 -0.021 -0.303    0.001 -0.007 -0.005    0.029 -0.238  0.017
 C          0.006 -0.016 -0.220   -0.002 -0.004 -0.035   -0.091 -0.055  0.008
 O          0.005 -0.011 -0.157    0.006 -0.006 -0.001    0.088 -0.239  0.019
 O         -0.011  0.027  0.384   -0.001  0.007  0.025    0.017  0.260 -0.022
 O         -0.008  0.024  0.324   -0.003  0.001 -0.088   -0.140  0.267 -0.010
 H         -0.006  0.008  0.170   -0.027  0.098  0.941    0.050  0.534 -0.159
 H          0.001  0.001  0.037    0.001  0.008  0.285    0.117 -0.294 -0.015
 H          0.007 -0.020 -0.276    0.008  0.000  0.044    0.373 -0.064  0.005
 H          0.020 -0.048 -0.670   -0.005 -0.010 -0.099   -0.346 -0.105  0.019
 TransDip   0.003 -0.008 -0.093   -0.014  0.030  0.424    0.004 -0.062 -0.021

 Mode:                 4                      5                      6
 Frequency:       277.47                 362.65                 379.40
 Force Cnst:      0.3065                 0.1292                 0.1124
 Red. Mass:       6.7564                 1.6669                 1.3254
 IR Active:          YES                    YES                    YES
 IR Intens:        4.762                  1.541                 80.468
 Raman Active:       YES                    YES                    YES
               X      Y      Z        X      Y      Z        X      Y      Z
 C         -0.098 -0.055 -0.000   -0.004  0.011  0.152    0.003 -0.006 -0.093
 C         -0.043  0.053 -0.005   -0.003  0.005  0.088    0.001 -0.004 -0.050
 C         -0.047  0.037 -0.000    0.003 -0.009 -0.123   -0.003  0.007  0.103
 O          0.457  0.126  0.002    0.001 -0.005 -0.062   -0.002 -0.004 -0.048
 O         -0.151 -0.257  0.011   -0.001  0.005  0.042    0.002 -0.001 -0.033
 O         -0.210  0.103 -0.009    0.002 -0.004 -0.066    0.001  0.002  0.041
 H         -0.106  0.253 -0.075    0.014 -0.036 -0.464    0.003 -0.012 -0.087
 H          0.655 -0.252  0.058   -0.017  0.040  0.598   -0.027  0.061  0.912
 H         -0.008 -0.040  0.004   -0.007  0.024  0.330    0.001 -0.003 -0.055
 H          0.163  0.076  0.009    0.013 -0.037 -0.506   -0.011  0.025  0.354
 TransDip   0.069 -0.012 -0.001   -0.000  0.000  0.040   -0.010  0.018  0.287

 Mode:                 7                      8                      9
 Frequency:       489.64                 572.79                 744.18
 Force Cnst:      1.3013                 0.7730                 1.4059
 Red. Mass:       9.2124                 3.9990                 4.3087
 IR Active:          YES                    YES                    YES
 IR Intens:        8.102                  0.685                 95.972
 Raman Active:       YES                    YES                    YES
               X      Y      Z        X      Y      Z        X      Y      Z
 C          0.236  0.150 -0.003    0.005 -0.015 -0.213    0.131 -0.261  0.024
 C          0.027 -0.074  0.007   -0.011  0.030  0.428    0.202  0.030  0.003
 C         -0.353  0.029 -0.012   -0.000  0.001  0.013    0.057  0.334 -0.022
 O          0.050 -0.058  0.006    0.005 -0.011 -0.164   -0.103 -0.042 -0.001
 O         -0.432 -0.092 -0.005    0.000 -0.001 -0.009   -0.117 -0.088  0.003
 O          0.433  0.071  0.005   -0.001  0.005  0.064   -0.089 -0.003 -0.002
 H          0.290 -0.148  0.026   -0.007  0.014  0.202    0.177  0.397 -0.032
 H          0.039 -0.040 -0.001    0.001 -0.002 -0.039   -0.323  0.380 -0.025
 H          0.328  0.156 -0.002    0.017 -0.051 -0.713    0.170 -0.262  0.008
 H         -0.393  0.024 -0.014    0.011 -0.031 -0.430    0.216  0.362 -0.018
 TransDip  -0.088 -0.023 -0.000   -0.001 -0.002 -0.026    0.195  0.245 -0.013

 Mode:                10                     11                     12
 Frequency:       787.50                 913.44                 991.94
 Force Cnst:      0.4911                 2.2703                 1.0114
 Red. Mass:       1.3440                 4.6182                 1.7447
 IR Active:          YES                    YES                    YES
 IR Intens:       21.698                 28.968                  0.517
 Raman Active:       YES                    YES                    YES
               X      Y      Z        X      Y      Z        X      Y      Z
 C          0.005 -0.013 -0.166    0.119 -0.224  0.018    0.000 -0.001 -0.019
 C         -0.000  0.003  0.041    0.080 -0.027  0.004   -0.002  0.007  0.091
 C          0.000  0.003  0.010   -0.113 -0.269  0.016    0.007 -0.016 -0.231
 O         -0.001  0.001  0.016   -0.053  0.346 -0.026    0.000 -0.000 -0.004
 O         -0.001 -0.001 -0.005   -0.002  0.041 -0.003   -0.002  0.004  0.058
 O         -0.001  0.002  0.023   -0.019 -0.009  0.001   -0.000 -0.000 -0.000
 H         -0.002  0.006  0.062    0.276  0.434 -0.030   -0.000 -0.003 -0.021
 H          0.000 -0.004 -0.075   -0.023  0.308 -0.022   -0.000  0.001  0.009
 H         -0.024  0.068  0.967    0.253 -0.224  0.026   -0.003  0.007  0.088
 H          0.007 -0.008 -0.138   -0.366 -0.326  0.015   -0.029  0.069  0.959
 TransDip  -0.002  0.014  0.149    0.005 -0.172  0.012   -0.000  0.003  0.023

 Mode:                13                     14                     15
 Frequency:      1140.32                1192.53                1232.88
 Force Cnst:      1.9366                 1.3166                 1.4842
 Red. Mass:       2.5278                 1.5713                 1.6573
 IR Active:          YES                    YES                    YES
 IR Intens:       36.863                160.784                300.584
 Raman Active:       YES                    YES                    YES
               X      Y      Z        X      Y      Z        X      Y      Z
 C         -0.127 -0.186  0.010    0.069  0.009  0.001    0.098  0.136 -0.008
 C         -0.165  0.016 -0.005   -0.094 -0.123  0.006   -0.013 -0.004  0.000
 C          0.032  0.058 -0.004    0.039  0.078 -0.005    0.011  0.010 -0.000
 O         -0.051  0.023 -0.003   -0.046  0.087 -0.007   -0.025 -0.003 -0.000
 O          0.036 -0.004  0.001    0.005 -0.005  0.001   -0.015  0.002 -0.001
 O          0.171  0.085 -0.001   -0.027 -0.022  0.001   -0.065 -0.131  0.009
 H          0.382  0.387 -0.022   -0.225 -0.319  0.021    0.472  0.698 -0.045
 H          0.284 -0.593  0.046    0.206 -0.382  0.030    0.192 -0.411  0.032
 H         -0.232 -0.207  0.008    0.753  0.086  0.012   -0.125  0.117 -0.012
 H          0.199  0.095  0.000    0.163  0.102 -0.003    0.000  0.009 -0.001
 TransDip  -0.171 -0.092  0.000    0.310 -0.261  0.027    0.547  0.094  0.005

 Mode:                16                     17                     18
 Frequency:      1348.52                1436.33                1439.62
 Force Cnst:      1.4143                 2.4711                 1.7958
 Red. Mass:       1.3200                 2.0330                 1.4707
 IR Active:          YES                    YES                    YES
 IR Intens:       84.954                 51.291                  9.011
 Raman Active:       YES                    YES                    YES
               X      Y      Z        X      Y      Z        X      Y      Z
 C         -0.044 -0.003 -0.001   -0.047 -0.043  0.002    0.058 -0.022  0.003
 C         -0.111  0.041 -0.006    0.069  0.269 -0.017    0.084  0.077 -0.003
 C         -0.019 -0.044  0.003   -0.008 -0.043  0.003   -0.037 -0.102  0.006
 O          0.050 -0.042  0.004   -0.027 -0.077  0.005   -0.032 -0.009 -0.000
 O         -0.004  0.031 -0.002    0.003 -0.011  0.001   -0.065  0.060 -0.006
 O          0.020 -0.041  0.004   -0.008 -0.018  0.001   -0.025  0.016 -0.002
 H          0.229  0.282 -0.016   -0.019 -0.021  0.001   -0.157 -0.184  0.010
 H         -0.241  0.493 -0.039    0.159 -0.411  0.032    0.149 -0.336  0.027
 H          0.533  0.067  0.008    0.688  0.053  0.014   -0.168 -0.052 -0.001
 H          0.497  0.059  0.011   -0.471 -0.123 -0.005    0.856  0.063  0.021
 TransDip   0.046  0.291 -0.019   -0.209  0.094 -0.012   -0.023 -0.093  0.006

 Mode:                19                     20                     21
 Frequency:      1720.19                1768.93                2891.19
 Force Cnst:      9.7481                19.2626                 5.3299
 Red. Mass:       5.5913                10.4483                 1.0822
 IR Active:          YES                    YES                    YES
 IR Intens:      202.849                317.566                 93.612
 Raman Active:       YES                    YES                    YES
               X      Y      Z        X      Y      Z        X      Y      Z
 C          0.427 -0.108  0.019   -0.141  0.006 -0.004    0.000  0.001 -0.000
 C         -0.391  0.217 -0.026    0.020 -0.073  0.006    0.002 -0.001  0.000
 C          0.097 -0.026  0.005    0.694 -0.176  0.032    0.011 -0.081  0.006
 O          0.040 -0.061  0.005    0.006  0.025 -0.002   -0.000  0.001 -0.000
 O         -0.016  0.012 -0.001   -0.457  0.153 -0.024    0.002 -0.000  0.000
 O         -0.052  0.018 -0.003    0.033  0.011  0.000   -0.001 -0.000 -0.000
 H         -0.245 -0.291  0.017    0.076  0.062 -0.002   -0.002 -0.000 -0.000
 H         -0.103  0.177 -0.015   -0.027  0.087 -0.007   -0.000 -0.001  0.000
 H         -0.468 -0.277  0.008    0.083  0.049 -0.001   -0.002 -0.014  0.001
 H         -0.310 -0.084 -0.003   -0.322 -0.308  0.013   -0.180  0.977 -0.076
 TransDip   0.399  0.222 -0.005    0.560 -0.110  0.023    0.037 -0.307  0.024

 Mode:                22                     23                     24
 Frequency:      3206.00                3797.09                3866.23
 Force Cnst:      6.6202                 9.0535                 9.3999
 Red. Mass:       1.0932                 1.0658                 1.0673
 IR Active:          YES                    YES                    YES
 IR Intens:        4.228                 64.771                168.196
 Raman Active:       YES                    YES                    YES
               X      Y      Z        X      Y      Z        X      Y      Z
 C          0.015 -0.086  0.007    0.001  0.001 -0.000   -0.000  0.002 -0.000
 C         -0.005  0.001 -0.000   -0.002 -0.001 -0.000    0.001  0.001 -0.000
 C         -0.000 -0.001  0.000    0.000  0.000 -0.000   -0.001 -0.000 -0.000
 O         -0.001  0.001 -0.000   -0.054 -0.030  0.001   -0.001 -0.001  0.000
 O          0.000  0.000  0.000    0.000  0.000  0.000    0.000 -0.000  0.000
 O         -0.000  0.001 -0.000    0.001 -0.001  0.000   -0.053  0.033 -0.004
 H          0.004 -0.010  0.001   -0.015  0.009 -0.001    0.834 -0.543  0.070
 H          0.002  0.005 -0.000    0.878  0.474 -0.009    0.015  0.007 -0.000
 H         -0.122  0.986 -0.074   -0.002 -0.003  0.000    0.006 -0.007  0.001
 H         -0.002  0.013 -0.001   -0.001  0.001 -0.000   -0.000  0.001 -0.000
 TransDip  -0.058 -0.031  0.001    0.147  0.212 -0.011    0.401 -0.106  0.021

 STANDARD THERMODYNAMIC QUANTITIES AT   298.15 K  AND     1.00 ATM

   This Molecule has  0 Imaginary Frequencies
   Zero point vibrational energy:       44.420 kcal/mol

   Atom    1 Element C  Has Mass   12.00000
   Atom    2 Element C  Has Mass   12.00000
   Atom    3 Element C  Has Mass   12.00000
   Atom    4 Element O  Has Mass   15.99491
   Atom    5 Element O  Has Mass   15.99491
   Atom    6 Element O  Has Mass   15.99491
   Atom    7 Element H  Has Mass    1.00783
   Atom    8 Element H  Has Mass    1.00783
   Atom    9 Element H  Has Mass    1.00783
   Atom   10 Element H  Has Mass    1.00783
   Molecular Mass:    88.016050 amu
   Principal axes and moments of inertia in amu*Bohr^2:
                             1           2           3
    Eigenvalues --      185.40184   806.61097   992.01143
          X               0.99038    -0.13583    -0.02654
          Y               0.13739     0.98802     0.07022
          Z               0.01668    -0.07319     0.99718
   Rotational Symmetry Number is   1
   The Molecule is an Asymmetric Top
   Translational Enthalpy:        0.889 kcal/mol
   Rotational Enthalpy:           0.889 kcal/mol
   Vibrational Enthalpy:         46.748 kcal/mol
   gas constant (RT):             0.592 kcal/mol
   Translational Entropy:        39.337  cal/mol.K
   Rotational Entropy:           26.497  cal/mol.K
   Vibrational Entropy:          13.193  cal/mol.K

   Total Enthalpy:               49.117 kcal/mol
   Total Entropy:                79.027  cal/mol.K

 ======================================================================

 STANDARD THERMODYNAMIC QUANTITIES FOR ANHARMONIC VIBRATION -- TOSH

   Zero point vibrational energy: ************ kcal/mol

   Vibrational Enthalpy:       Infinity kcal/mol
   Vibrational Entropy:             NaN  cal/mol.K

   Total Enthalpy:             Infinity kcal/mol
   Total Entropy:                   NaN  cal/mol.K

 ======================================================================

 STANDARD THERMODYNAMIC QUANTITIES FOR ANHARMONIC VIBRATION -- VPT2

   Zero point vibrational energy: ************ kcal/mol

   Vibrational Enthalpy:       Infinity kcal/mol
   Vibrational Entropy:             NaN  cal/mol.K

   Total Enthalpy:             Infinity kcal/mol
   Total Entropy:                   NaN  cal/mol.K

 ======================================================================

Archival summary:
1\1\TWL02\FREQ\ProcedureUnspecified\BasisUnspecified\334\cher\ThuDec1510:06:442016ThuDec1510:06:442016\0\\#,FREQ,ProcedureUnspecified,BasisUnspecified,\\0,1\C\C,1,1.34676\H,2,1.08223,1,121.974\O,1,1.35605,2,123.728,3,-179.887,0\H,4,0.965659,1,109.014,2,0.104058,0\O,2,1.3639,1,119.268,3,179.982,0\H,6,0.961273,2,111.211,1,-179.483,0\C,1,1.46582,2,119.026,3,0.13262,0\H,8,1.11048,1,113.416,2,-0.15989,0\O,8,1.20982,1,125.197,2,179.836,0\\\@

 Total job time:  388.75s(wall), 388.26s(cpu) 
 Thu Dec 15 10:06:44 2016

        *************************************************************
        *                                                           *
        *  Thank you very much for using Q-Chem.  Have a nice day.  *
        *                                                           *
        *************************************************************


 
User input: 3 of 3 
 
TWL02 127.0.1
Q-Chem Developer Version! Running on 127.0.1.*
                  Welcome to Q-Chem
     A Quantum Leap Into The Future Of Chemistry


 Q-Chem 4.4, Q-Chem, Inc., Pleasanton, CA (2016)

 Y. Shao,  Z. Gan,  E. Epifanovsky,  A. T. B. Gilbert,  M. Wormit,  
 J. Kussmann,  A. W. Lange,  A. Behn,  J. Deng,  X. Feng,  D. Ghosh,  
 M. Goldey,  P. R. Horn,  L. D. Jacobson,  I. Kaliman,  F. Rob,  
 R. Z. Khaliullin,  T. Kus,  A. Landau,  J. Liu,  E. I. Proynov,  Y. M. Rhee,  
 R. M. Richard,  M. A. Rohrdanz,  R. P. Steele,  E. J. Sundstrom,  
 H. L. Woodcock III,  P. M. Zimmerman,  D. Zuev,  B. Albrecht,  E. Alguire,  
 B. Austin,  S. A. Baeppler,  G. J. O. Beran,  Y. A. Bernard,  E. Berquist,  
 K. Brandhorst,  K. B. Bravaya,  S. T. Brown,  D. Casanova,  C.-M. Chang,  
 Y. Chen,  S. H. Chien,  K. D. Closser,  M. P. Coons,  D. L. Crittenden,  
 S. Dasgupta,  M. Diedenhofen,  R. A. DiStasio Jr.,  H. Do,  A. D. Dutoi,  
 R. G. Edgar,  P.-T. Fang,  S. Fatehi,  Q. Feng,  L. Fusti-Molnar,  
 A. Ghysels,  A. Golubeva-Zadorozhnaya,  J. Gomes,  A. Gunina,  
 M. W. D. Hanson-Heine,  P. H. P. Harbach,  A. W. Hauser,  J. E. Herr,  
 E. G. Hohenstein,  Z. C. Holden,  K. Hui,  T.-C. Jagau,  H. Ji,  B. Kaduk,  
 K. Khistyaev,  Jaehoon Kim,  Jihan Kim,  R. A. King,  P. Klunzinger,  
 K. Koh,  D. Kosenkov,  T. Kowalczyk,  C. M. Krauter,  A. Kunitsa,  
 K. U. Lao,  A. Laurent,  K. V. Lawler,  J. Lee,  D. Lefrancois,  S. Lehtola,  
 S. V. Levchenko,  C. Y. Lin,  Y.-S. Lin,  F. Liu,  E. Livshits,  
 R. C. Lochan,  A. Luenser,  P. Manohar,  S. F. Manzer,  S.-P. Mao,  Y. Mao,  
 N. Mardirossian,  A. V. Marenich,  L. A. Martinez-Martinez,  S. A. Maurer,  
 N. J. Mayhall,  J.-M. Mewes,  A. F. Morrison,  K. Nanda,  T. S. Nguyen-Beck,  
 C. M. Oana,  R. Olivares-Amaya,  D. P. O'Neill,  J. A. Parkhill,  
 T. M. Perrine,  R. Peverati,  P. A. Pieniazek,  F. Plasser,  A. Prociuk,  
 D. R. Rehn,  E. Rosta,  N. J. Russ,  N. Sergueev,  S. M. Sharada,  
 S. Sharma,  D. W. Small,  A. Sodt,  T. Stauch,  T. Stein,  D. Stuck,  
 Y.-C. Su,  A. J. W. Thom,  T. Tsuchimochi,  L. Vogt,  O. Vydrov,  T. Wang,  
 M. A. Watson,  J. Wenzel,  A. White,  C. F. Williams,  V. Vanovschi,  
 K. Yao,  S. Yeganeh,  S. R. Yost,  Z.-Q. You,  I. Y. Zhang,  X. Zhang,  
 Y. Zhao,  B. R. Brooks,  G. K. L. Chan,  D. M. Chipman,  C. J. Cramer,  
 W. A. Goddard III,  M. S. Gordon,  W. J. Hehre,  A. Klamt,  
 H. F. Schaefer III,  M. W. Schmidt,  C. D. Sherrill,  D. G. Truhlar,  
 A. Warshel,  X. Xu,  A. Aspuru-Guzik,  R. Baer,  A. T. Bell,  N. A. Besley,  
 J.-D. Chai,  A. Dreuw,  B. D. Dunietz,  T. R. Furlani,  S. R. Gwaltney,  
 C.-P. Hsu,  Y. Jung,  J. Kong,  D. S. Lambrecht,  W. Liang,  C. Ochsenfeld,  
 V. A. Rassolov,  L. V. Slipchenko,  J. E. Subotnik,  T. Van Voorhis,  
 J. M. Herbert,  A. I. Krylov,  P. M. W. Gill,  M. Head-Gordon

 Contributors to earlier versions of Q-Chem not listed above: 
 R. D. Adamson,  J. Baker,  E. F. C. Byrd,  A. K. Chakraborty,  C.-L. Cheng,  
 H. Dachsel,  R. J. Doerksen,  G. Hawkins,  A. Heyden,  S. Hirata,  
 G. Kedziora,  F. J. Keil,  C. Kelley,  P. P. Korambath,  W. Kurlancheek,  
 A. M. Lee,  M. S. Lee,  D. Liotard,  I. Lotan,  P. E. Maslen,  N. Nair,  
 D. Neuhauser,  R. Olson,  B. Peters,  J. Ritchie,  N. E. Schultz,  
 N. Shenvi,  A. C. Simmonett,  K. S. Thanthiriwatte,  Q. Wu,  W. Zhang

 Please cite Q-Chem as follows:
 Y. Shao et al., Mol. Phys. 113, 184-215 (2015)
 DOI: 10.1080/00268976.2014.952696

 Q-Chem 4.4.2 for Intel X86 EM64T Linux

 Parts of Q-Chem use Armadillo 5.200.1 (Boston Tea Smuggler).
 http://arma.sourceforge.net/

 Q-Chem begins on Thu Dec 15 10:06:44 2016  


Host: 0

     Scratch files written to /scratch/cher/qchem7062//
The previous job contains 0 fragments, simply inherited here
FILE_GEOM_ORG=        593

Checking the input file for inconsistencies... 	...done.

--------------------------------------------------------------
User input:
--------------------------------------------------------------

$molecule
   read
$end
$rem
   BASIS  =  6-311++G**
   JOB_TYPE  =  SP
   METHOD  =  B3LYP
   SOLVENT_METHOD SMD
$end


--------------------------------------------------------------
 ----------------------------------------------------------------
             Standard Nuclear Orientation (Angstroms)
    I     Atom           X                Y                Z
 ----------------------------------------------------------------
    1      C      -1.7154004959     1.5859712369    -0.0310210758
    2      C      -0.5020623225     1.0060870886     0.0417451522
    3      C       0.6938795245     1.8531857740     0.0138621604
    4      O      -0.3122265322    -0.3329238237     0.1411646115
    5      O       1.8337947473     1.4525183936     0.0749448689
    6      O      -2.8315774712     0.8026445894    -0.0031210897
    7      H      -3.6304732224     1.3330782540    -0.0698474707
    8      H      -1.1718058907    -0.7728957956     0.1479524962
    9      H      -1.8339980941     2.6586574658    -0.1115991135
   10      H       0.4654193573     2.9365828169    -0.0710908396
 ----------------------------------------------------------------
 Nuclear Repulsion Energy =   223.7182101196 hartrees
 There are       23 alpha and       23 beta electrons
 Requested basis set is 6-311++G(d,p)
 There are 56 shells and 160 basis functions

 Total QAlloc Memory Limit   2000 MB
 Mega-Array Size        61 MB
 MEM_STATIC part        62 MB

                       Distance Matrix (Angstroms)
             C (  1)   C (  2)   C (  3)   O (  4)   O (  5)   O (  6)
   C (  2)  1.346755
   C (  3)  2.424469  1.465821
   O (  4)  2.383423  1.356050  2.409882
   O (  5)  3.553284  2.378367  1.209823  2.792418
   O (  6)  1.363903  2.338812  3.678692  2.767212  4.711064
   H (  7)  1.932088  3.147432  4.356323  3.718985  5.467491  0.961273
   H (  8)  2.427299  1.903843  3.224138  0.965659  3.740512  2.293467
   H (  9)  1.082226  2.128040  2.656067  3.365893  3.865524  2.109909
   H ( 10)  2.565489  2.162306  1.110477  3.367411  2.023913  3.927913
             H (  7)   H (  8)   H (  9)
   H (  8)  3.244628
   H (  9)  2.232986  3.504486
   H ( 10)  4.398587  4.060630  2.316507

 A cutoff of  1.0D-08 yielded   1429 shell pairs
 There are     11929 function pairs (     12833 Cartesian)

 -------------------------------------------------------
 OpenMP Integral Computing Module                       
 Release: version 1.0, May 2013, Q-Chem Inc. Pittsburgh 
 -------------------------------------------------------
 Integral Job Info:
 Integral job number is                      11
 Integral operator is                         1
 short-range coefficients                     0
 long-range coefficients              100000000
 Omega coefficients                           0
 if combine SR and LR in K                    0
 Integral screening is                        0
 Integral computing path is                   2
 max size of driver memory is            800000
 size of driver memory is                593474
 size of scratch memory is              2260544
 max col of scratch BK array               1296
 max len of scratch array in speh3          155
 max len of scratch index in speh4           18
 max int batch size is                      520
 min int batch size is                       52
 fixed nKL is                                52
 max L of basis functions is                  2
 order of int derivative is                   0
 number of shells is                         56
 number of basis is                         166
 number of cartesian basis is               166
 number of contracted shell pairs          1429
 number of primitive shell pairs           3719
 maxK2 (contraction) of shell pair           36
 max number of K2 of shell pair               1
 max number of CS2 of shell pair            220
 max number of PS2 of shell pair            570
 mem total for path MDJ                   28904
 -------------------------------------------------------
 Smallest overlap matrix eigenvalue = 3.02E-05

 Q-Chem warning in module /home/taweetham/qchem/stvman/mkSTV.C, line 257:

 Overlap eigenvalue is smaller than square root of threshold


 Scale SEOQF with 1.000000e-01/1.000000e-01/1.000000e-01

 Standard Electronic Orientation quadrupole field applied
 Nucleus-field energy     =     0.0000000106 hartrees
 Guess from superposition of atomic densities
 Warning:  Energy on first SCF cycle will be non-variational
 A restricted hybrid HF-DFT SCF calculation will be
 performed using Pulay DIIS extrapolation
 Exchange:     0.2000 Hartree-Fock + 0.0800 Slater + 0.7200 B88
 Correlation:  0.1900 VWN1RPA + 0.8100 LYP
 Using SG-1 standard quadrature grid
 SCF converges when DIIS error is below 1.0E-05
 ---------------------------------------
  Cycle       Energy         DIIS Error
 ---------------------------------------
    1    -343.5706758363      5.11E-02
    2    -342.3311862719      7.31E-03
    3    -341.8714450769      1.52E-02
    4    -342.4470955186      2.78E-03
    5    -342.4660900340      1.01E-03
    6    -342.4682045485      3.63E-04
    7    -342.4685984106      9.85E-05
    8    -342.4686142879      4.26E-05
    9    -342.4686163140      9.95E-06 Convergence criterion met
 ---------------------------------------
 SCF time:  CPU 15.48 s  wall 15.52 s

 Citation of the SMD model:
 Marenich, A.V.; Cramer, C.J.; Truhlar, D.G.
 J. Phys. Chem. B 2009, 113, 6378-6396.
 iSolventCode=           1
 Solvent: water                                                           

 vradii
            1           2           3           4           5           6
    1   1.8500000   1.8500000   1.8500000   1.5200000   1.5200000   1.5200000
            7           8           9          10
    1   1.2000000   1.2000000   1.2000000   1.2000000
Changing PCM_TESSEL_METHOD to VTN
Changing PCM_VDW_RADII to SMD_RADIUS
 Discretize the solute cavity surface with Lebedev spheres
	Using 302 Lebedev grid points for each H atom
	Using 302 Lebedev grid points for other atoms
	Atomic van der Waals radii will be scaled by 1.20
 Removing interior tesserae...
 Keep 1173 surface tesserae and discard 1847 interior tesserae
 Molecular Surface Area = 107.341 Angst**2
 A restricted hybrid HF-DFT SCF calculation will be
 performed using Pulay DIIS extrapolation
 Polarizable Continuum solvation model will be applied
 Exchange:     0.2000 Hartree-Fock + 0.0800 Slater + 0.7200 B88
 Correlation:  0.1900 VWN1RPA + 0.8100 LYP
 Using SG-1 standard quadrature grid
 SCF converges when DIIS error is below 1.0E-05

 Citation of the SMD model:
 Marenich, A.V.; Cramer, C.J.; Truhlar, D.G.
 J. Phys. Chem. B 2009, 113, 6378-6396.
 iSolventCode=           1
 Solvent: water                                                           

 vradii
            1           2           3           4           5           6
    1   1.8500000   1.8500000   1.8500000   1.5200000   1.5200000   1.5200000
            7           8           9          10
    1   1.2000000   1.2000000   1.2000000   1.2000000
 ---------------------------------------
  Cycle       Energy         DIIS Error
 ---------------------------------------
    1    -342.4685394393      3.32E-06
 Time req'd to invert C: 1.00 s (CPU) 1.00 s (wall)
    2    -342.4938518251      8.99E-04
    3    -342.4938423163      9.00E-04
    4    -342.4938520151      8.99E-04
    5    -342.4938008041      9.03E-04
    6    -342.4939429428      8.94E-04
    7    -342.4938925582      8.97E-04
    8    -342.4939751169      8.92E-04
    9    -342.4939308102      8.95E-04
   10    -342.4939488301      8.94E-04
   11    -342.4939553089      8.93E-04
   12    -342.4939349420      8.95E-04
   13    -342.4939432498      8.94E-04
   14    -342.4939469660      8.94E-04
   15    -342.4939287144      8.95E-04
   16    -342.4939277362      8.95E-04
   17    -342.4978621946      1.22E-03
   18    -342.5015538505      2.45E-04
   19    -342.5017295033      1.03E-04
   20    -342.5017379058      6.69E-05
   21    -342.5017503414      1.26E-05
   22    -342.5017523921      6.03E-06 Convergence criterion met
 ---------------------------------------
 SCF time:  CPU 38.91 s  wall 39.41 s
(0)  E-EN(g) gas-phase elect-nuc energy                 -342.468539439 a.u.
(3)  G-ENP(liq) elect-nuc-pol free energy of system     -342.501752392 a.u.
(4)  G-CDS(liq) cavity-dispersion-solvent structure 
     free energy                                                5.2362 kcal/mol
(6)  G-S(liq) free energy of system                     -342.493407920 a.u.
(9)  DeltaG-S(liq) free energy of  solvation
     (9) = (6) - (0)                                          -15.6052 kcal/mol
 SCF   energy in the final basis set = -342.4934079197
 Total energy in the final basis set = -342.4934079197

 --------------------------------------------------------------

                    Orbital Energies (a.u.)
 --------------------------------------------------------------

 Alpha MOs
 -- Occupied --
-19.178 -19.163 -19.128 -10.267 -10.252 -10.238  -1.093  -1.072
 -1.056  -0.792  -0.670  -0.599  -0.555  -0.539  -0.484  -0.459
 -0.449  -0.408  -0.404  -0.385  -0.375  -0.279  -0.238
 -- Virtual --
 -0.059  -0.010   0.019   0.022   0.043   0.049   0.061   0.078
  0.080   0.094   0.096   0.103   0.115   0.128   0.132   0.137
  0.145   0.162   0.180   0.201   0.209   0.212   0.218   0.244
  0.256   0.259   0.263   0.265   0.276   0.304   0.309   0.324
  0.340   0.349   0.383   0.395   0.417   0.442   0.452   0.507
  0.529   0.552   0.565   0.570   0.572   0.601   0.657   0.683
  0.704   0.769   0.806   0.824   0.849   0.919   0.956   0.990
  1.011   1.062   1.062   1.082   1.123   1.139   1.161   1.162
  1.191   1.217   1.226   1.261   1.403   1.422   1.426   1.463
  1.486   1.539   1.556   1.599   1.670   1.689   1.723   1.732
  1.749   1.765   1.825   1.848   1.939   2.047   2.062   2.101
  2.131   2.193   2.223   2.398   2.487   2.555   2.563   2.600
  2.651   2.668   2.724   2.826   2.835   2.900   2.956   3.037
  3.059   3.070   3.091   3.143   3.196   3.244   3.304   3.344
  3.433   3.488   3.554   3.578   3.828   3.852   3.904   3.975
  4.123   4.294   4.930   4.980   5.016   5.131   5.365   5.400
  5.635   5.747   5.829  23.645  23.896  24.130  49.854  49.923
 49.980
 --------------------------------------------------------------

          Ground-State Mulliken Net Atomic Charges

     Atom                 Charge (a.u.)
  ----------------------------------------
      1 C                    -0.135590
      2 C                     0.328503
      3 C                    -0.206608
      4 O                    -0.361156
      5 O                    -0.430572
      6 O                    -0.307970
      7 H                     0.353302
      8 H                     0.336498
      9 H                     0.246622
     10 H                     0.176972
  ----------------------------------------
  Sum of atomic charges =    -0.000000

 -----------------------------------------------------------------
                    Cartesian Multipole Moments
 -----------------------------------------------------------------
    Charge (ESU x 10^10)
                 0.0000
    Dipole Moment (Debye)
         X      -8.9031      Y       3.2022      Z      -0.4904
       Tot       9.4742
    Quadrupole Moments (Debye-Ang)
        XX     -27.6810     XY     -13.4312     YY     -23.3333
        XZ       0.1039     YZ      -0.8817     ZZ     -36.0458
    Octopole Moments (Debye-Ang^2)
       XXX     -27.6438    XXY     -17.5894    XYY     -11.7634
       YYY     -84.8687    XXZ      -4.3286    XYZ       1.1436
       YYZ      -2.8557    XZZ      19.4175    YZZ     -38.9830
       ZZZ      -3.9051
    Hexadecapole Moments (Debye-Ang^3)
      XXXX    -379.9283   XXXY    -119.6807   XXYY    -118.7989
      XYYY     -19.2088   YYYY    -330.9163   XXXZ       4.2981
      XXYZ      -5.6470   XYYZ       0.6690   YYYZ      -4.6629
      XXZZ    -107.6225   XYZZ      12.5219   YYZZ     -78.4594
      XZZZ      -2.8639   YZZZ       0.2150   ZZZZ     -37.2588
 -----------------------------------------------------------------
Archival summary:
1\1\TWL02\SP\ProcedureUnspecified\BasisUnspecified\334\cher\ThuDec1510:07:392016ThuDec1510:07:392016\0\\#,ProcedureUnspecified,BasisUnspecified,\\0,1\C\C,1,1.34676\H,2,1.08223,1,121.974\O,1,1.35605,2,123.728,3,-179.887,0\H,4,0.965659,1,109.014,2,0.104058,0\O,2,1.3639,1,119.268,3,179.982,0\H,6,0.961273,2,111.211,1,-179.483,0\C,1,1.46582,2,119.026,3,0.13262,0\H,8,1.11048,1,113.416,2,-0.15989,0\O,8,1.20982,1,125.197,2,179.836,0\\\@

 Total job time:  55.00s(wall), 54.46s(cpu) 
 Thu Dec 15 10:07:39 2016

        *************************************************************
        *                                                           *
        *  Thank you very much for using Q-Chem.  Have a nice day.  *
        *                                                           *
        *************************************************************
