# Supplementary material for: A DFT investigation of the blue bottle experiment: E∘half-cell analysis of autoxidation catalysed by redox indicators
Source: R Soc Open Sci. 2017 Nov 8;4(11):170708. doi: 10.1098/rsos.170708 (PMC5717635; doi:10.1098/rsos.170708)
Supplement: output.zip [file rsos170708supp2.zip › B3LYP_6-311++Gdp_reducing_agents/unused/C3H6O4_con.out]

pikachu 127.0.1
Q-Chem Developer Version! Running on 127.0.1.*
                  Welcome to Q-Chem
     A Quantum Leap Into The Future Of Chemistry


 Q-Chem 4.4, Q-Chem, Inc., Pleasanton, CA (2016)

 Y. Shao,  Z. Gan,  E. Epifanovsky,  A. T. B. Gilbert,  M. Wormit,  
 J. Kussmann,  A. W. Lange,  A. Behn,  J. Deng,  X. Feng,  D. Ghosh,  
 M. Goldey,  P. R. Horn,  L. D. Jacobson,  I. Kaliman,  F. Rob,  
 R. Z. Khaliullin,  T. Kus,  A. Landau,  J. Liu,  E. I. Proynov,  Y. M. Rhee,  
 R. M. Richard,  M. A. Rohrdanz,  R. P. Steele,  E. J. Sundstrom,  
 H. L. Woodcock III,  P. M. Zimmerman,  D. Zuev,  B. Albrecht,  E. Alguire,  
 B. Austin,  S. A. Baeppler,  G. J. O. Beran,  Y. A. Bernard,  E. Berquist,  
 K. Brandhorst,  K. B. Bravaya,  S. T. Brown,  D. Casanova,  C.-M. Chang,  
 Y. Chen,  S. H. Chien,  K. D. Closser,  M. P. Coons,  D. L. Crittenden,  
 S. Dasgupta,  M. Diedenhofen,  R. A. DiStasio Jr.,  H. Do,  A. D. Dutoi,  
 R. G. Edgar,  P.-T. Fang,  S. Fatehi,  Q. Feng,  L. Fusti-Molnar,  
 A. Ghysels,  A. Golubeva-Zadorozhnaya,  J. Gomes,  A. Gunina,  
 M. W. D. Hanson-Heine,  P. H. P. Harbach,  A. W. Hauser,  J. E. Herr,  
 E. G. Hohenstein,  Z. C. Holden,  K. Hui,  T.-C. Jagau,  H. Ji,  B. Kaduk,  
 K. Khistyaev,  Jaehoon Kim,  Jihan Kim,  R. A. King,  P. Klunzinger,  
 K. Koh,  D. Kosenkov,  T. Kowalczyk,  C. M. Krauter,  A. Kunitsa,  
 K. U. Lao,  A. Laurent,  K. V. Lawler,  J. Lee,  D. Lefrancois,  S. Lehtola,  
 S. V. Levchenko,  C. Y. Lin,  Y.-S. Lin,  F. Liu,  E. Livshits,  
 R. C. Lochan,  A. Luenser,  P. Manohar,  S. F. Manzer,  S.-P. Mao,  Y. Mao,  
 N. Mardirossian,  A. V. Marenich,  L. A. Martinez-Martinez,  S. A. Maurer,  
 N. J. Mayhall,  J.-M. Mewes,  A. F. Morrison,  K. Nanda,  T. S. Nguyen-Beck,  
 C. M. Oana,  R. Olivares-Amaya,  D. P. O'Neill,  J. A. Parkhill,  
 T. M. Perrine,  R. Peverati,  P. A. Pieniazek,  F. Plasser,  A. Prociuk,  
 D. R. Rehn,  E. Rosta,  N. J. Russ,  N. Sergueev,  S. M. Sharada,  
 S. Sharma,  D. W. Small,  A. Sodt,  T. Stauch,  T. Stein,  D. Stuck,  
 Y.-C. Su,  A. J. W. Thom,  T. Tsuchimochi,  L. Vogt,  O. Vydrov,  T. Wang,  
 M. A. Watson,  J. Wenzel,  A. White,  C. F. Williams,  V. Vanovschi,  
 K. Yao,  S. Yeganeh,  S. R. Yost,  Z.-Q. You,  I. Y. Zhang,  X. Zhang,  
 Y. Zhao,  B. R. Brooks,  G. K. L. Chan,  D. M. Chipman,  C. J. Cramer,  
 W. A. Goddard III,  M. S. Gordon,  W. J. Hehre,  A. Klamt,  
 H. F. Schaefer III,  M. W. Schmidt,  C. D. Sherrill,  D. G. Truhlar,  
 A. Warshel,  X. Xu,  A. Aspuru-Guzik,  R. Baer,  A. T. Bell,  N. A. Besley,  
 J.-D. Chai,  A. Dreuw,  B. D. Dunietz,  T. R. Furlani,  S. R. Gwaltney,  
 C.-P. Hsu,  Y. Jung,  J. Kong,  D. S. Lambrecht,  W. Liang,  C. Ochsenfeld,  
 V. A. Rassolov,  L. V. Slipchenko,  J. E. Subotnik,  T. Van Voorhis,  
 J. M. Herbert,  A. I. Krylov,  P. M. W. Gill,  M. Head-Gordon

 Contributors to earlier versions of Q-Chem not listed above: 
 R. D. Adamson,  J. Baker,  E. F. C. Byrd,  A. K. Chakraborty,  C.-L. Cheng,  
 H. Dachsel,  R. J. Doerksen,  G. Hawkins,  A. Heyden,  S. Hirata,  
 G. Kedziora,  F. J. Keil,  C. Kelley,  P. P. Korambath,  W. Kurlancheek,  
 A. M. Lee,  M. S. Lee,  D. Liotard,  I. Lotan,  P. E. Maslen,  N. Nair,  
 D. Neuhauser,  R. Olson,  B. Peters,  J. Ritchie,  N. E. Schultz,  
 N. Shenvi,  A. C. Simmonett,  K. S. Thanthiriwatte,  Q. Wu,  W. Zhang

 Please cite Q-Chem as follows:
 Y. Shao et al., Mol. Phys. 113, 184-215 (2015)
 DOI: 10.1080/00268976.2014.952696

 Q-Chem 4.4.2 for Intel X86 EM64T Linux

 Parts of Q-Chem use Armadillo 5.200.1 (Boston Tea Smuggler).
 http://arma.sourceforge.net/

 Q-Chem begins on Tue Dec 13 14:16:17 2016  


Host: 0

     Scratch files written to /scratch/cher/qchem5120//
FILE_GEOM_ORG=        593

Checking the input file for inconsistencies... 	...done.

--------------------------------------------------------------
User input:
--------------------------------------------------------------
$molecule
0 1
  C   -0.2161736   -0.1325841    0.4498245
  C    1.2371228    0.0323982    0.0127330
  O   -0.5872616   -1.4899878    0.3487381
  O    1.8378921   -0.8605612   -0.5383399
  C   -1.1692072    0.7056731   -0.4297914
  O   -2.5054306    0.4356088   -0.0775348
  H   -0.3330586    0.1854431    1.4967373
  O    1.8109296    1.2353575    0.2201078
  H    0.1257096   -1.9203949   -0.1639826
  H   -0.9651786    0.4715401   -1.4878107
  H   -1.0083713    1.7805400   -0.2836496
  H   -2.5847631   -0.5346091   -0.0886135
  H    1.2061737    1.8212192    0.7069526
$end

$rem
   BASIS  =  6-311++G**
   JOB_TYPE  =  optimization
   METHOD  =  B3LYP
$end

--------------------------------------------------------------
 ----------------------------------------------------------------
             Standard Nuclear Orientation (Angstroms)
    I     Atom           X                Y                Z
 ----------------------------------------------------------------
    1      C      -0.2161735898    -0.1325841024     0.4498245070
    2      C       1.2371228054     0.0323982015     0.0127329927
    3      O      -0.5872615892    -1.4899878024     0.3487381045
    4      O       1.8378921008    -0.8605611952    -0.5383399177
    5      C      -1.1692072000     0.7056731006    -0.4297913792
    6      O      -2.5054305960     0.4356087973    -0.0775347666
    7      H      -0.3330585794     0.1854430926     1.4967373097
    8      O       1.8109296061     1.2353575012     0.2201077924
    9      H       0.1257096060    -1.9203948991    -0.1639826049
   10      H      -0.9651786106     0.4715401058    -1.4878106824
   11      H      -1.0083712998     1.7805400001    -0.2836495759
   12      H      -2.5847630949    -0.5346091028    -0.0886134704
   13      H       1.2061737104     1.8212191982     0.7069526014
 ----------------------------------------------------------------
 Molecular Point Group                 C1    NOp =  1
 Largest Abelian Subgroup              C1    NOp =  1
 Nuclear Repulsion Energy =   322.9116307617 hartrees
 There are       28 alpha and       28 beta electrons
 Requested basis set is 6-311++G(d,p)
 There are 72 shells and 196 basis functions

 Total QAlloc Memory Limit   2000 MB
 Mega-Array Size        61 MB
 MEM_STATIC part        62 MB
 A cutoff of  1.0D-11 yielded   2474 shell pairs
 There are     18468 function pairs (     19794 Cartesian)

 -------------------------------------------------------
 OpenMP Integral Computing Module                       
 Release: version 1.0, May 2013, Q-Chem Inc. Pittsburgh 
 -------------------------------------------------------
 Integral Job Info:
 Integral job number is                      11
 Integral operator is                         1
 short-range coefficients                     0
 long-range coefficients              100000000
 Omega coefficients                           0
 if combine SR and LR in K                    0
 Integral screening is                        0
 Integral computing path is                   2
 max size of driver memory is            800000
 size of driver memory is                593474
 size of scratch memory is              2260544
 max col of scratch BK array               1296
 max len of scratch array in speh3          155
 max len of scratch index in speh4           18
 max int batch size is                      520
 min int batch size is                       52
 fixed nKL is                                52
 max L of basis functions is                  2
 order of int derivative is                   0
 number of shells is                         72
 number of basis is                         203
 number of cartesian basis is               203
 number of contracted shell pairs          2474
 number of primitive shell pairs           6221
 maxK2 (contraction) of shell pair           36
 max number of K2 of shell pair               1
 max number of CS2 of shell pair            405
 max number of PS2 of shell pair            828
 mem total for path MDJ                   37224
 -------------------------------------------------------
 Smallest overlap matrix eigenvalue = 3.99E-05

 Scale SEOQF with 1.000000e-01/1.000000e-01/1.000000e-01

 Standard Electronic Orientation quadrupole field applied
 Nucleus-field energy     =     0.0000000073 hartrees
 Guess from superposition of atomic densities
 Warning:  Energy on first SCF cycle will be non-variational
 A restricted hybrid HF-DFT SCF calculation will be
 performed using Pulay DIIS extrapolation
 Exchange:     0.2000 Hartree-Fock + 0.0800 Slater + 0.7200 B88
 Correlation:  0.1900 VWN1RPA + 0.8100 LYP
 Using SG-1 standard quadrature grid
 SCF converges when DIIS error is below 1.0E-08
 ---------------------------------------
  Cycle       Energy         DIIS Error
 ---------------------------------------
    1    -420.1412121645      4.51E-02
    2    -418.7756214956      7.26E-03
    3    -418.3916501474      1.29E-02
    4    -418.9435812845      2.16E-03
    5    -418.9590787401      7.77E-04
    6    -418.9608797696      2.22E-04
    7    -418.9610743413      4.87E-05
    8    -418.9610830537      1.19E-05
    9    -418.9610838173      3.23E-06
   10    -418.9610838572      1.47E-06
   11    -418.9610838965      3.28E-07
   12    -418.9610838664      5.08E-08
   13    -418.9610838690      2.06E-08
   14    -418.9610838697      8.80E-09 Convergence criterion met
 ---------------------------------------
 SCF time:  CPU 113.54 s  wall 113.67 s
 SCF   energy in the final basis set = -418.9610838697
 Total energy in the final basis set = -418.9610838697

 --------------------------------------------------------------

                    Orbital Energies (a.u.)
 --------------------------------------------------------------

 Alpha MOs
 -- Occupied --
-19.211 -19.155 -19.151 -19.144 -10.341 -10.270 -10.251  -1.147
 -1.078  -1.059  -1.040  -0.788  -0.682  -0.652  -0.600  -0.552
 -0.517  -0.485  -0.478  -0.467  -0.460  -0.434  -0.382  -0.378
 -0.360  -0.328  -0.323  -0.294
 -- Virtual --
 -0.042  -0.032  -0.007   0.007   0.017   0.036   0.036   0.053
  0.069   0.072   0.077   0.090   0.102   0.108   0.112   0.117
  0.126   0.128   0.132   0.143   0.159   0.170   0.177   0.179
  0.196   0.209   0.222   0.230   0.242   0.245   0.251   0.265
  0.273   0.283   0.286   0.288   0.301   0.312   0.315   0.325
  0.342   0.355   0.361   0.370   0.382   0.392   0.450   0.457
  0.497   0.523   0.534   0.537   0.565   0.583   0.606   0.617
  0.624   0.670   0.682   0.693   0.725   0.735   0.854   0.895
  0.927   0.972   1.026   1.043   1.049   1.073   1.093   1.117
  1.134   1.148   1.162   1.171   1.177   1.202   1.262   1.277
  1.298   1.369   1.375   1.409   1.442   1.473   1.488   1.511
  1.521   1.550   1.573   1.585   1.636   1.639   1.670   1.684
  1.722   1.766   1.796   1.825   1.866   1.922   1.964   2.006
  2.041   2.065   2.086   2.130   2.143   2.169   2.245   2.425
  2.447   2.492   2.536   2.551   2.590   2.639   2.682   2.745
  2.781   2.852   2.871   2.901   2.928   2.973   3.010   3.064
  3.092   3.096   3.116   3.151   3.207   3.219   3.258   3.340
  3.348   3.401   3.516   3.612   3.742   3.813   3.844   3.864
  3.953   3.995   4.015   4.121   4.185   4.930   5.012   5.045
  5.076   5.129   5.298   5.376   5.410   5.525   5.610   5.665
  5.845  23.742  23.784  23.816  49.833  49.889  49.897  49.971
 --------------------------------------------------------------

          Ground-State Mulliken Net Atomic Charges

     Atom                 Charge (a.u.)
  ----------------------------------------
      1 C                    -0.273838
      2 C                     0.040197
      3 O                    -0.266932
      4 O                    -0.271723
      5 C                    -0.184142
      6 O                    -0.235124
      7 H                     0.228637
      8 O                    -0.132191
      9 H                     0.257654
     10 H                     0.188700
     11 H                     0.139682
     12 H                     0.253933
     13 H                     0.255147
  ----------------------------------------
  Sum of atomic charges =     0.000000

 -----------------------------------------------------------------
                    Cartesian Multipole Moments
 -----------------------------------------------------------------
    Charge (ESU x 10^10)
                 0.0000
    Dipole Moment (Debye)
         X      -0.4041      Y       1.7242      Z       0.8931
       Tot       1.9834
    Quadrupole Moments (Debye-Ang)
        XX     -54.8640     XY       3.7209     YY     -39.0256
        XZ       3.6569     YZ       2.7086     ZZ     -40.4845
    Octopole Moments (Debye-Ang^2)
       XXX      -2.9516    XXY     -11.5994    XYY       1.9501
       YYY       5.8732    XXZ       3.8954    XYZ      -0.8229
       YYZ       1.0534    XZZ       0.9230    YZZ       2.6203
       ZZZ       1.6454
    Hexadecapole Moments (Debye-Ang^3)
      XXXX    -701.0125   XXXY      42.4615   XXYY    -155.4336
      XYYY       3.2245   YYYY    -220.0942   XXXZ       5.6637
      XXYZ      -0.8507   XYYZ       8.0192   YYYZ      17.5981
      XXZZ    -121.6245   XYZZ       3.9402   YYZZ     -56.8186
      XZZZ       1.5300   YZZZ       4.2633   ZZZZ     -85.2027
 -----------------------------------------------------------------
 Calculating analytic gradient of the SCF energy
 Gradient of SCF Energy
            1           2           3           4           5           6
    1   0.0000548  -0.0052285  -0.0055123   0.0050021  -0.0038066  -0.0000436
    2  -0.0021876   0.0059856   0.0026799  -0.0084779  -0.0029853   0.0079494
    3  -0.0013684   0.0056614   0.0034461  -0.0054171   0.0016633   0.0010498
            7           8           9          10          11          12
    1  -0.0002940   0.0050992   0.0050603   0.0015116   0.0004337   0.0022194
    2   0.0011856  -0.0016375  -0.0004708  -0.0002872   0.0016306  -0.0063772
    3   0.0012730  -0.0032091  -0.0035412  -0.0018031  -0.0000502  -0.0006642
           13
    1  -0.0044961
    2   0.0029924
    3   0.0029597
 Max gradient component =       8.478E-03
 RMS gradient           =       3.724E-03
 Gradient time:  CPU 33.15 s  wall 33.14 s
 Geometry Optimization Parameters
   NAtoms,    NIC,     NZ,  NCons,   NDum,   NFix, NCnnct, MaxDiis
       13      79       0       0       0       0       0       0


** GEOMETRY OPTIMIZATION IN DELOCALIZED INTERNAL COORDINATES **
   Searching for a Minimum

   Optimization Cycle:   1

                       Coordinates (Angstroms)
     ATOM                X               Y               Z
      1  C        -0.2161735898   -0.1325841024    0.4498245070
      2  C         1.2371228054    0.0323982015    0.0127329927
      3  O        -0.5872615892   -1.4899878024    0.3487381045
      4  O         1.8378921008   -0.8605611952   -0.5383399177
      5  C        -1.1692072000    0.7056731006   -0.4297913792
      6  O        -2.5054305960    0.4356087973   -0.0775347666
      7  H        -0.3330585794    0.1854430926    1.4967373097
      8  O         1.8109296061    1.2353575012    0.2201077924
      9  H         0.1257096060   -1.9203948991   -0.1639826049
     10  H        -0.9651786106    0.4715401058   -1.4878106824
     11  H        -1.0083712998    1.7805400001   -0.2836495759
     12  H        -2.5847630949   -0.5346091028   -0.0886134704
     13  H         1.2061737104    1.8212191982    0.7069526014
   Point Group: c1    Number of degrees of freedom:    33


   Energy is   -418.961083870


 Attempting to Generate Delocalized Internal Coordinates

 33 Hessian modes will be used to form the next step
  Hessian Eigenvalues:
     0.003327    0.005667    0.009884    0.014211    0.014585    0.022413
     0.049918    0.051018    0.054979    0.058180    0.079118    0.113709
     0.137738    0.160000    0.160000    0.160000    0.174918    0.198524
     0.219997    0.249879    0.250000    0.281468    0.297448    0.333901
     0.336404    0.340592    0.438702    0.443173    0.517775    0.526644
     0.528460    0.552689    1.003689

 Minimum Search - Taking Simple RFO Step
 Searching for Lamda that Minimizes Along All modes
 Value Taken    Lamda =  -0.00084286
 Step Taken.  Stepsize is  0.118039

                             Maximum     Tolerance    Cnvgd?
         Gradient           0.007698      0.000300      NO
         Displacement       0.047926      0.001200      NO
         Energy change     *********      0.000001      NO


 New Cartesian Coordinates Obtained by Inverse Iteration

 Displacement from previous Coordinates is:  0.192203
 ----------------------------------------------------------------
             Standard Nuclear Orientation (Angstroms)
    I     Atom           X                Y                Z
 ----------------------------------------------------------------
    1      C      -0.2102754580    -0.1376483305     0.4364754892
    2      C       1.2411027368     0.0461636166     0.0020180022
    3      O      -0.5731701755    -1.5002580556     0.3422631371
    4      O       1.8555718270    -0.8360477455    -0.5382231770
    5      C      -1.1688579726     0.6986862200    -0.4400924548
    6      O      -2.5082133839     0.4528853242    -0.0715325525
    7      H      -0.3277682000     0.1742264070     1.4825598720
    8      O       1.8124170392     1.2426342099     0.2423167962
    9      H       0.1325608447    -1.9506069130    -0.1518414571
   10      H      -0.9895120470     0.4533971009    -1.4966509474
   11      H      -0.9961253175     1.7706518477    -0.3059185888
   12      H      -2.6332840939    -0.5063043566    -0.0687371177
   13      H       1.2139374699     1.8218635702     0.7327339090
 ----------------------------------------------------------------
 Molecular Point Group                 C1    NOp =  1
 Largest Abelian Subgroup              C1    NOp =  1
 Nuclear Repulsion Energy =   322.5314295301 hartrees
 There are       28 alpha and       28 beta electrons
 Applying Cartesian multipole field
    Component          Value
    ---------          -----
     (2,0,0)        1.00000E-11
     (0,2,0)        2.00000E-11
     (0,0,2)       -3.00000E-11
 Nucleus-field energy     =     0.0000000073 hartrees
 Requested basis set is 6-311++G(d,p)
 There are 72 shells and 196 basis functions
 A cutoff of  1.0D-11 yielded   2473 shell pairs
 There are     18456 function pairs (     19782 Cartesian)
 Smallest overlap matrix eigenvalue = 4.02E-05
 Guess MOs from SCF MO coefficient file
 Reading MOs from coefficient file
 Reading MOs from coefficient file
 A restricted hybrid HF-DFT SCF calculation will be
 performed using Pulay DIIS extrapolation
 Exchange:     0.2000 Hartree-Fock + 0.0800 Slater + 0.7200 B88
 Correlation:  0.1900 VWN1RPA + 0.8100 LYP
 Using SG-1 standard quadrature grid
 SCF converges when DIIS error is below 1.0E-08
 Geometry optimization detected.  Setting ReadMinima to 0
 Setting SaveMinima to 0
 ---------------------------------------
  Cycle       Energy         DIIS Error
 ---------------------------------------
    1    -418.9718940353      7.29E-04
    2    -418.9614233888      1.22E-04
    3    -418.9614195741      1.31E-04
    4    -418.9614793512      3.73E-05
    5    -418.9614834283      7.64E-06
    6    -418.9614837001      2.76E-06
    7    -418.9614836799      1.69E-06
    8    -418.9614836889      3.70E-07
    9    -418.9614836841      1.14E-07
   10    -418.9614836722      4.32E-08
   11    -418.9614836773      1.68E-08
   12    -418.9614836779      2.97E-09 Convergence criterion met
 ---------------------------------------
 SCF time:  CPU 96.04 s  wall 96.17 s
 SCF   energy in the final basis set = -418.9614836779
 Total energy in the final basis set = -418.9614836779

 --------------------------------------------------------------

                    Orbital Energies (a.u.)
 --------------------------------------------------------------

 Alpha MOs
 -- Occupied --
-19.209 -19.154 -19.149 -19.143 -10.340 -10.269 -10.251  -1.147
 -1.077  -1.059  -1.039  -0.789  -0.683  -0.653  -0.600  -0.552
 -0.517  -0.485  -0.478  -0.466  -0.458  -0.435  -0.381  -0.376
 -0.359  -0.327  -0.322  -0.293
 -- Virtual --
 -0.040  -0.030  -0.007   0.007   0.017   0.036   0.037   0.053
  0.069   0.072   0.078   0.090   0.102   0.108   0.112   0.117
  0.127   0.127   0.133   0.145   0.159   0.169   0.178   0.179
  0.196   0.210   0.222   0.228   0.242   0.247   0.251   0.266
  0.273   0.284   0.287   0.289   0.302   0.312   0.316   0.327
  0.342   0.355   0.363   0.368   0.383   0.392   0.452   0.460
  0.499   0.524   0.535   0.540   0.567   0.585   0.607   0.622
  0.626   0.670   0.683   0.698   0.723   0.742   0.854   0.897
  0.929   0.974   1.025   1.042   1.051   1.074   1.094   1.118
  1.136   1.148   1.159   1.171   1.180   1.204   1.260   1.284
  1.304   1.373   1.381   1.413   1.443   1.474   1.481   1.514
  1.524   1.553   1.571   1.588   1.626   1.636   1.672   1.687
  1.718   1.770   1.797   1.829   1.868   1.923   1.969   2.009
  2.047   2.070   2.091   2.132   2.144   2.173   2.251   2.430
  2.452   2.495   2.536   2.549   2.592   2.634   2.678   2.741
  2.778   2.854   2.867   2.902   2.930   2.972   3.013   3.063
  3.094   3.097   3.120   3.154   3.207   3.216   3.260   3.343
  3.352   3.403   3.522   3.620   3.745   3.826   3.858   3.880
  3.951   3.990   4.016   4.121   4.185   4.930   5.013   5.047
  5.073   5.128   5.298   5.368   5.410   5.534   5.626   5.677
  5.850  23.744  23.791  23.820  49.836  49.891  49.900  49.979
 --------------------------------------------------------------

          Ground-State Mulliken Net Atomic Charges

     Atom                 Charge (a.u.)
  ----------------------------------------
      1 C                    -0.277213
      2 C                     0.044780
      3 O                    -0.269229
      4 O                    -0.272088
      5 C                    -0.176794
      6 O                    -0.241007
      7 H                     0.230080
      8 O                    -0.136236
      9 H                     0.258920
     10 H                     0.187784
     11 H                     0.140688
     12 H                     0.255356
     13 H                     0.254959
  ----------------------------------------
  Sum of atomic charges =     0.000000

 -----------------------------------------------------------------
                    Cartesian Multipole Moments
 -----------------------------------------------------------------
    Charge (ESU x 10^10)
                 0.0000
    Dipole Moment (Debye)
         X      -0.4999      Y       1.6294      Z       0.8804
       Tot       1.9183
    Quadrupole Moments (Debye-Ang)
        XX     -54.6374     XY       3.7714     YY     -38.9488
        XZ       3.6312     YZ       2.6529     ZZ     -40.4110
    Octopole Moments (Debye-Ang^2)
       XXX      -5.4426    XXY     -12.4414    XYY       2.2664
       YYY       4.5704    XXZ       3.9312    XYZ      -0.6723
       YYZ       1.1811    XZZ       0.7542    YZZ       2.5578
       ZZZ       1.7550
    Hexadecapole Moments (Debye-Ang^3)
      XXXX    -700.3336   XXXY      44.0222   XXYY    -156.8726
      XYYY       2.5270   YYYY    -219.1949   XXXZ       4.7845
      XXYZ      -1.2414   XYYZ       7.8518   YYYZ      17.5123
      XXZZ    -122.1002   XYZZ       4.0740   YYZZ     -56.6928
      XZZZ       1.1721   YZZZ       4.1132   ZZZZ     -85.1718
 -----------------------------------------------------------------
 Calculating analytic gradient of the SCF energy
 Gradient of SCF Energy
            1           2           3           4           5           6
    1   0.0011926  -0.0024557  -0.0011757   0.0012023  -0.0008608   0.0005083
    2  -0.0008892   0.0042235  -0.0000669  -0.0020526   0.0010956   0.0007851
    3   0.0015373  -0.0015182   0.0008951   0.0002675  -0.0002036  -0.0003398
            7           8           9          10          11          12
    1  -0.0001025   0.0010675   0.0010147   0.0001379   0.0002141  -0.0003383
    2   0.0000834  -0.0012461  -0.0010315   0.0002394   0.0001866  -0.0013553
    3   0.0000691   0.0002255  -0.0009786  -0.0004349  -0.0002525   0.0003573
           13
    1  -0.0004045
    2   0.0000280
    3   0.0003758
 Max gradient component =       4.224E-03
 RMS gradient           =       1.135E-03
 Gradient time:  CPU 33.24 s  wall 33.24 s
 Geometry Optimization Parameters
   NAtoms,    NIC,     NZ,  NCons,   NDum,   NFix, NCnnct, MaxDiis
       13      79       0       0       0       0       0       0

 Cartesian Hessian Update
 Hessian Updated using BFGS Update


** GEOMETRY OPTIMIZATION IN DELOCALIZED INTERNAL COORDINATES **
   Searching for a Minimum

   Optimization Cycle:   2

                       Coordinates (Angstroms)
     ATOM                X               Y               Z
      1  C        -0.2102754580   -0.1376483305    0.4364754892
      2  C         1.2411027368    0.0461636166    0.0020180022
      3  O        -0.5731701755   -1.5002580556    0.3422631371
      4  O         1.8555718270   -0.8360477455   -0.5382231770
      5  C        -1.1688579726    0.6986862200   -0.4400924548
      6  O        -2.5082133839    0.4528853242   -0.0715325525
      7  H        -0.3277682000    0.1742264070    1.4825598720
      8  O         1.8124170392    1.2426342099    0.2423167962
      9  H         0.1325608447   -1.9506069130   -0.1518414571
     10  H        -0.9895120470    0.4533971009   -1.4966509474
     11  H        -0.9961253175    1.7706518477   -0.3059185888
     12  H        -2.6332840939   -0.5063043566   -0.0687371177
     13  H         1.2139374699    1.8218635702    0.7327339090
   Point Group: c1    Number of degrees of freedom:    33


   Energy is   -418.961483678

 Hessian Updated using BFGS Update

 32 Hessian modes will be used to form the next step
  Hessian Eigenvalues:
     0.003254    0.005685    0.012122    0.014290    0.014581    0.022500
     0.049799    0.050863    0.054822    0.058003    0.079011    0.113771
     0.137541    0.155129    0.166686    0.175053    0.199583    0.216094
     0.249127    0.254254    0.284220    0.297716    0.330926    0.336174
     0.339976    0.438928    0.446827    0.472466    0.522824    0.529951
     0.556175    0.956271

 Minimum Search - Taking Simple RFO Step
 Searching for Lamda that Minimizes Along All modes
 Value Taken    Lamda =  -0.00033089
 Step Taken.  Stepsize is  0.160796

                             Maximum     Tolerance    Cnvgd?
         Gradient           0.001591      0.000300      NO
         Displacement       0.075233      0.001200      NO
         Energy change     -0.000400      0.000001      NO


 New Cartesian Coordinates Obtained by Inverse Iteration

 Displacement from previous Coordinates is:  0.161400
 ----------------------------------------------------------------
             Standard Nuclear Orientation (Angstroms)
    I     Atom           X                Y                Z
 ----------------------------------------------------------------
    1      C      -0.2077604625    -0.1502200357     0.4414255243
    2      C       1.2487673067     0.0390218853     0.0260244906
    3      O      -0.5701349273    -1.5118170112     0.3358957186
    4      O       1.8569043161    -0.8165070410    -0.5552906286
    5      C      -1.1560101893     0.6937390211    -0.4357365013
    6      O      -2.5013760094     0.4718455397    -0.0695826545
    7      H      -0.3351666013     0.1516173936     1.4881002612
    8      O       1.7903072821     1.2565331537     0.2268051209
    9      H       0.1392124209    -1.9657414848    -0.1416330121
   10      H      -0.9830857291     0.4452208581    -1.4906554827
   11      H      -0.9705127175     1.7620933651    -0.3002664328
   12      H      -2.6551587746    -0.4793028183    -0.0750896068
   13      H       1.1923973543     1.8331600696     0.7153741138
 ----------------------------------------------------------------
 Molecular Point Group                 C1    NOp =  1
 Largest Abelian Subgroup              C1    NOp =  1
 Nuclear Repulsion Energy =   322.7269310619 hartrees
 There are       28 alpha and       28 beta electrons
 Applying Cartesian multipole field
    Component          Value
    ---------          -----
     (2,0,0)        1.00000E-11
     (0,2,0)        2.00000E-11
     (0,0,2)       -3.00000E-11
 Nucleus-field energy     =     0.0000000073 hartrees
 Requested basis set is 6-311++G(d,p)
 There are 72 shells and 196 basis functions
 A cutoff of  1.0D-11 yielded   2473 shell pairs
 There are     18456 function pairs (     19782 Cartesian)
 Smallest overlap matrix eigenvalue = 4.06E-05
 Guess MOs from SCF MO coefficient file
 Reading MOs from coefficient file
 Reading MOs from coefficient file
 A restricted hybrid HF-DFT SCF calculation will be
 performed using Pulay DIIS extrapolation
 Exchange:     0.2000 Hartree-Fock + 0.0800 Slater + 0.7200 B88
 Correlation:  0.1900 VWN1RPA + 0.8100 LYP
 Using SG-1 standard quadrature grid
 SCF converges when DIIS error is below 1.0E-08
 Geometry optimization detected.  Setting ReadMinima to 0
 Setting SaveMinima to 0
 ---------------------------------------
  Cycle       Energy         DIIS Error
 ---------------------------------------
    1    -418.9652074791      9.98E-04
    2    -418.9611648345      9.22E-05
    3    -418.9611922761      8.27E-05
    4    -418.9612109685      3.81E-05
    5    -418.9612155142      9.26E-06
    6    -418.9612159330      6.65E-06
    7    -418.9612160556      1.18E-06
    8    -418.9612159939      3.47E-07
    9    -418.9612160086      9.60E-08
   10    -418.9612160077      6.09E-08
   11    -418.9612160087      9.20E-09 Convergence criterion met
 ---------------------------------------
 SCF time:  CPU 90.35 s  wall 90.58 s
 SCF   energy in the final basis set = -418.9612160087
 Total energy in the final basis set = -418.9612160087

 --------------------------------------------------------------

                    Orbital Energies (a.u.)
 --------------------------------------------------------------

 Alpha MOs
 -- Occupied --
-19.208 -19.153 -19.148 -19.144 -10.339 -10.269 -10.251  -1.147
 -1.077  -1.059  -1.040  -0.789  -0.684  -0.654  -0.600  -0.552
 -0.517  -0.485  -0.478  -0.466  -0.457  -0.435  -0.381  -0.376
 -0.359  -0.327  -0.321  -0.294
 -- Virtual --
 -0.037  -0.032  -0.007   0.007   0.017   0.036   0.037   0.054
  0.069   0.072   0.078   0.091   0.102   0.108   0.112   0.118
  0.126   0.127   0.133   0.145   0.159   0.170   0.179   0.180
  0.197   0.212   0.221   0.230   0.241   0.247   0.250   0.267
  0.275   0.284   0.287   0.288   0.302   0.313   0.317   0.327
  0.341   0.356   0.365   0.367   0.382   0.393   0.450   0.460
  0.500   0.526   0.537   0.542   0.570   0.584   0.608   0.623
  0.630   0.670   0.682   0.695   0.724   0.732   0.856   0.899
  0.931   0.975   1.028   1.045   1.051   1.073   1.088   1.114
  1.135   1.147   1.163   1.172   1.176   1.205   1.266   1.277
  1.309   1.376   1.382   1.416   1.440   1.475   1.482   1.516
  1.526   1.552   1.570   1.589   1.620   1.641   1.673   1.681
  1.722   1.774   1.797   1.826   1.867   1.922   1.969   2.009
  2.050   2.074   2.093   2.133   2.147   2.174   2.253   2.430
  2.455   2.498   2.534   2.547   2.594   2.632   2.680   2.741
  2.779   2.852   2.867   2.902   2.934   2.971   3.013   3.063
  3.090   3.097   3.121   3.161   3.209   3.217   3.260   3.340
  3.360   3.409   3.521   3.626   3.747   3.833   3.863   3.887
  3.948   3.988   4.013   4.120   4.187   4.934   5.016   5.046
  5.072   5.127   5.297   5.367   5.412   5.540   5.633   5.684
  5.852  23.746  23.795  23.823  49.838  49.892  49.903  49.980
 --------------------------------------------------------------

          Ground-State Mulliken Net Atomic Charges

     Atom                 Charge (a.u.)
  ----------------------------------------
      1 C                    -0.294251
      2 C                     0.054459
      3 O                    -0.266380
      4 O                    -0.269341
      5 C                    -0.172143
      6 O                    -0.242190
      7 H                     0.229550
      8 O                    -0.136762
      9 H                     0.257894
     10 H                     0.190538
     11 H                     0.137668
     12 H                     0.256184
     13 H                     0.254774
  ----------------------------------------
  Sum of atomic charges =     0.000000

 -----------------------------------------------------------------
                    Cartesian Multipole Moments
 -----------------------------------------------------------------
    Charge (ESU x 10^10)
                -0.0000
    Dipole Moment (Debye)
         X      -0.5328      Y       1.5383      Z       0.9509
       Tot       1.8854
    Quadrupole Moments (Debye-Ang)
        XX     -54.2314     XY       3.6391     YY     -39.0075
        XZ       3.8113     YZ       2.5904     ZZ     -40.4658
    Octopole Moments (Debye-Ang^2)
       XXX      -6.5469    XXY     -12.9989    XYY       2.6263
       YYY       4.2198    XXZ       4.0631    XYZ      -0.7478
       YYZ       1.2029    XZZ       0.5499    YZZ       2.3419
       ZZZ       1.7370
    Hexadecapole Moments (Debye-Ang^3)
      XXXX    -690.0361   XXXY      44.3868   XXYY    -157.4913
      XYYY       2.0410   YYYY    -220.2143   XXXZ       6.7625
      XXYZ      -1.1541   XYYZ       7.9449   YYYZ      17.6433
      XXZZ    -121.5240   XYZZ       3.9752   YYZZ     -57.2099
      XZZZ       2.1399   YZZZ       4.1356   ZZZZ     -85.2936
 -----------------------------------------------------------------
 Calculating analytic gradient of the SCF energy
 Gradient of SCF Energy
            1           2           3           4           5           6
    1  -0.0003994   0.0050501   0.0014924  -0.0029654   0.0002955  -0.0003278
    2   0.0014825  -0.0037429  -0.0009134   0.0039917   0.0009859  -0.0025589
    3  -0.0025838   0.0083844  -0.0009796  -0.0020470  -0.0002722  -0.0009841
            7           8           9          10          11          12
    1   0.0006315  -0.0026794  -0.0014061  -0.0005272   0.0000234  -0.0005205
    2  -0.0005440   0.0002793   0.0000243   0.0003594  -0.0005234   0.0021104
    3  -0.0006675  -0.0014191   0.0011718   0.0003680   0.0000384   0.0006090
           13
    1   0.0013328
    2  -0.0009510
    3  -0.0016183
 Max gradient component =       8.384E-03
 RMS gradient           =       2.181E-03
 Gradient time:  CPU 33.05 s  wall 33.05 s
 Geometry Optimization Parameters
   NAtoms,    NIC,     NZ,  NCons,   NDum,   NFix, NCnnct, MaxDiis
       13      79       0       0       0       0       0       0

 Cartesian Hessian Update
 Hessian Updated using BFGS Update


** GEOMETRY OPTIMIZATION IN DELOCALIZED INTERNAL COORDINATES **
   Searching for a Minimum

   Optimization Cycle:   3

                       Coordinates (Angstroms)
     ATOM                X               Y               Z
      1  C        -0.2077604625   -0.1502200357    0.4414255243
      2  C         1.2487673067    0.0390218853    0.0260244906
      3  O        -0.5701349273   -1.5118170112    0.3358957186
      4  O         1.8569043161   -0.8165070410   -0.5552906286
      5  C        -1.1560101893    0.6937390211   -0.4357365013
      6  O        -2.5013760094    0.4718455397   -0.0695826545
      7  H        -0.3351666013    0.1516173936    1.4881002612
      8  O         1.7903072821    1.2565331537    0.2268051209
      9  H         0.1392124209   -1.9657414848   -0.1416330121
     10  H        -0.9830857291    0.4452208581   -1.4906554827
     11  H        -0.9705127175    1.7620933651   -0.3002664328
     12  H        -2.6551587746   -0.4793028183   -0.0750896068
     13  H         1.1923973543    1.8331600696    0.7153741138
   Point Group: c1    Number of degrees of freedom:    33


   Energy is   -418.961216009

 Hessian Updated using BFGS Update

 33 Hessian modes will be used to form the next step
  Hessian Eigenvalues:
     0.003298    0.005659    0.013857    0.014357    0.022082    0.045820
     0.050499    0.051061    0.056044    0.057928    0.079893    0.113866
     0.137878    0.156807    0.160005    0.167430    0.175102    0.199695
     0.214805    0.246352    0.250630    0.278650    0.297404    0.332027
     0.336765    0.340212    0.437158    0.444659    0.481218    0.523271
     0.529725    0.556557    0.965824

 Minimum Search - Taking Simple RFO Step
 Searching for Lamda that Minimizes Along All modes
 Value Taken    Lamda =  -0.00066546
 Step Taken.  Stepsize is  0.111456

                             Maximum     Tolerance    Cnvgd?
         Gradient           0.003190      0.000300      NO
         Displacement       0.053599      0.001200      NO
         Energy change      0.000268      0.000001      NO


 New Cartesian Coordinates Obtained by Inverse Iteration

 Displacement from previous Coordinates is:  0.095363
 ----------------------------------------------------------------
             Standard Nuclear Orientation (Angstroms)
    I     Atom           X                Y                Z
 ----------------------------------------------------------------
    1      C      -0.2093747228    -0.1440062310     0.4374624439
    2      C       1.2441035719     0.0419970501     0.0091109641
    3      O      -0.5712403351    -1.5049702296     0.3356150040
    4      O       1.8625945722    -0.8324536769    -0.5356592454
    5      C      -1.1633078248     0.6949024070    -0.4367118516
    6      O      -2.5045447406     0.4652704101    -0.0637249378
    7      H      -0.3309341589     0.1629114984     1.4843557045
    8      O       1.8002392475     1.2493782272     0.2351897949
    9      H       0.1380059582    -1.9508802170    -0.1528520167
   10      H      -0.9904180519     0.4448143298    -1.4922394140
   11      H      -0.9822519922     1.7651014420    -0.3033534995
   12      H      -2.6435537934    -0.4900096327    -0.0736933439
   13      H       1.1990655392     1.8275875180     0.7218713079
 ----------------------------------------------------------------
 Molecular Point Group                 C1    NOp =  1
 Largest Abelian Subgroup              C1    NOp =  1
 Nuclear Repulsion Energy =   322.6813658209 hartrees
 There are       28 alpha and       28 beta electrons
 Applying Cartesian multipole field
    Component          Value
    ---------          -----
     (2,0,0)        1.00000E-11
     (0,2,0)        2.00000E-11
     (0,0,2)       -3.00000E-11
 Nucleus-field energy     =     0.0000000073 hartrees
 Requested basis set is 6-311++G(d,p)
 There are 72 shells and 196 basis functions
 A cutoff of  1.0D-11 yielded   2473 shell pairs
 There are     18456 function pairs (     19782 Cartesian)
 Smallest overlap matrix eigenvalue = 4.03E-05
 Guess MOs from SCF MO coefficient file
 Reading MOs from coefficient file
 Reading MOs from coefficient file
 A restricted hybrid HF-DFT SCF calculation will be
 performed using Pulay DIIS extrapolation
 Exchange:     0.2000 Hartree-Fock + 0.0800 Slater + 0.7200 B88
 Correlation:  0.1900 VWN1RPA + 0.8100 LYP
 Using SG-1 standard quadrature grid
 SCF converges when DIIS error is below 1.0E-08
 Geometry optimization detected.  Setting ReadMinima to 0
 Setting SaveMinima to 0
 ---------------------------------------
  Cycle       Energy         DIIS Error
 ---------------------------------------
    1    -418.9557581886      7.42E-04
    2    -418.9615189291      7.08E-05
    3    -418.9615363341      6.14E-05
    4    -418.9615495209      2.16E-05
    5    -418.9615508598      6.65E-06
    6    -418.9615510137      2.35E-06
    7    -418.9615510152      1.28E-06
    8    -418.9615510241      3.11E-07
    9    -418.9615510228      9.00E-08
   10    -418.9615510217      3.51E-08
   11    -418.9615510180      1.35E-08
   12    -418.9615510175      2.65E-09 Convergence criterion met
 ---------------------------------------
 SCF time:  CPU 94.81 s  wall 94.99 s
 SCF   energy in the final basis set = -418.9615510175
 Total energy in the final basis set = -418.9615510175

 --------------------------------------------------------------

                    Orbital Energies (a.u.)
 --------------------------------------------------------------

 Alpha MOs
 -- Occupied --
-19.208 -19.154 -19.149 -19.144 -10.340 -10.269 -10.251  -1.147
 -1.078  -1.059  -1.040  -0.789  -0.683  -0.653  -0.600  -0.552
 -0.517  -0.485  -0.478  -0.466  -0.458  -0.435  -0.381  -0.377
 -0.359  -0.327  -0.322  -0.294
 -- Virtual --
 -0.039  -0.030  -0.007   0.007   0.017   0.036   0.037   0.053
  0.069   0.072   0.078   0.090   0.102   0.108   0.112   0.118
  0.127   0.127   0.133   0.145   0.159   0.170   0.179   0.180
  0.197   0.211   0.221   0.229   0.242   0.247   0.251   0.266
  0.274   0.284   0.287   0.288   0.302   0.312   0.316   0.327
  0.341   0.356   0.364   0.367   0.383   0.392   0.451   0.460
  0.500   0.525   0.535   0.541   0.568   0.585   0.608   0.622
  0.627   0.670   0.682   0.697   0.723   0.740   0.855   0.896
  0.931   0.974   1.027   1.043   1.051   1.075   1.092   1.117
  1.135   1.148   1.160   1.172   1.179   1.204   1.261   1.282
  1.303   1.375   1.380   1.413   1.442   1.472   1.481   1.514
  1.524   1.552   1.571   1.588   1.626   1.637   1.672   1.686
  1.721   1.772   1.797   1.829   1.869   1.924   1.970   2.010
  2.049   2.072   2.093   2.133   2.145   2.174   2.252   2.429
  2.454   2.496   2.536   2.550   2.592   2.634   2.681   2.742
  2.778   2.854   2.867   2.901   2.933   2.972   3.013   3.064
  3.093   3.098   3.122   3.156   3.209   3.217   3.261   3.344
  3.355   3.406   3.522   3.622   3.747   3.828   3.859   3.882
  3.951   3.990   4.016   4.120   4.188   4.932   5.013   5.047
  5.073   5.128   5.298   5.370   5.412   5.537   5.628   5.681
  5.850  23.746  23.793  23.822  49.837  49.891  49.902  49.980
 --------------------------------------------------------------

          Ground-State Mulliken Net Atomic Charges

     Atom                 Charge (a.u.)
  ----------------------------------------
      1 C                    -0.284630
      2 C                     0.048315
      3 O                    -0.267140
      4 O                    -0.271093
      5 C                    -0.173830
      6 O                    -0.240470
      7 H                     0.231293
      8 O                    -0.137594
      9 H                     0.257735
     10 H                     0.188611
     11 H                     0.138541
     12 H                     0.255171
     13 H                     0.255089
  ----------------------------------------
  Sum of atomic charges =    -0.000000

 -----------------------------------------------------------------
                    Cartesian Multipole Moments
 -----------------------------------------------------------------
    Charge (ESU x 10^10)
                -0.0000
    Dipole Moment (Debye)
         X      -0.5321      Y       1.5948      Z       0.8660
       Tot       1.8911
    Quadrupole Moments (Debye-Ang)
        XX     -54.4734     XY       3.7235     YY     -39.0660
        XZ       3.6914     YZ       2.6353     ZZ     -40.3991
    Octopole Moments (Debye-Ang^2)
       XXX      -6.2232    XXY     -12.6692    XYY       2.3860
       YYY       4.6078    XXZ       3.7040    XYZ      -0.6938
       YYZ       1.1311    XZZ       0.6526    YZZ       2.4033
       ZZZ       1.5813
    Hexadecapole Moments (Debye-Ang^3)
      XXXX    -695.9887   XXXY      44.7441   XXYY    -157.5163
      XYYY       2.7577   YYYY    -220.3404   XXXZ       6.0061
      XXYZ      -1.2644   XYYZ       7.8353   YYYZ      17.4868
      XXZZ    -121.6849   XYZZ       4.1485   YYZZ     -56.8350
      XZZZ       1.6490   YZZZ       4.0091   ZZZZ     -84.5883
 -----------------------------------------------------------------
 Calculating analytic gradient of the SCF energy
 Gradient of SCF Energy
            1           2           3           4           5           6
    1   0.0003826   0.0000732   0.0002217   0.0000328  -0.0002666   0.0000510
    2  -0.0000912   0.0002539  -0.0000369  -0.0000271  -0.0002288  -0.0001971
    3   0.0002008   0.0000846  -0.0000691  -0.0000730  -0.0002212  -0.0003166
            7           8           9          10          11          12
    1  -0.0001373  -0.0004362  -0.0003066  -0.0000393   0.0000084   0.0001852
    2  -0.0001256  -0.0002396   0.0003791   0.0001051  -0.0001443   0.0004040
    3  -0.0001105   0.0000899   0.0001161   0.0000514   0.0001699   0.0001856
           13
    1   0.0002311
    2  -0.0000514
    3  -0.0001080
 Max gradient component =       4.362E-04
 RMS gradient           =       2.004E-04
 Gradient time:  CPU 33.01 s  wall 33.00 s
 Geometry Optimization Parameters
   NAtoms,    NIC,     NZ,  NCons,   NDum,   NFix, NCnnct, MaxDiis
       13      79       0       0       0       0       0       0

 Cartesian Hessian Update
 Hessian Updated using BFGS Update


** GEOMETRY OPTIMIZATION IN DELOCALIZED INTERNAL COORDINATES **
   Searching for a Minimum

   Optimization Cycle:   4

                       Coordinates (Angstroms)
     ATOM                X               Y               Z
      1  C        -0.2093747228   -0.1440062310    0.4374624439
      2  C         1.2441035719    0.0419970501    0.0091109641
      3  O        -0.5712403351   -1.5049702296    0.3356150040
      4  O         1.8625945722   -0.8324536769   -0.5356592454
      5  C        -1.1633078248    0.6949024070   -0.4367118516
      6  O        -2.5045447406    0.4652704101   -0.0637249378
      7  H        -0.3309341589    0.1629114984    1.4843557045
      8  O         1.8002392475    1.2493782272    0.2351897949
      9  H         0.1380059582   -1.9508802170   -0.1528520167
     10  H        -0.9904180519    0.4448143298   -1.4922394140
     11  H        -0.9822519922    1.7651014420   -0.3033534995
     12  H        -2.6435537934   -0.4900096327   -0.0736933439
     13  H         1.1990655392    1.8275875180    0.7218713079
   Point Group: c1    Number of degrees of freedom:    33


   Energy is   -418.961551018

 Hessian Updated using BFGS Update

 33 Hessian modes will be used to form the next step
  Hessian Eigenvalues:
     0.003299    0.005659    0.013847    0.014343    0.022084    0.045174
     0.050658    0.051635    0.056258    0.058008    0.080317    0.113906
     0.137692    0.156110    0.159995    0.169747    0.175022    0.199818
     0.214232    0.246408    0.250604    0.278623    0.297379    0.331641
     0.336450    0.340044    0.436818    0.446208    0.476869    0.523180
     0.529870    0.554099    0.967059

 Minimum Search - Taking Simple RFO Step
 Searching for Lamda that Minimizes Along All modes
 Value Taken    Lamda =  -0.00000839
 Step Taken.  Stepsize is  0.018335

                             Maximum     Tolerance    Cnvgd?
         Gradient           0.000489      0.000300      NO
         Displacement       0.011386      0.001200      NO
         Energy change     -0.000335      0.000001      NO


 New Cartesian Coordinates Obtained by Inverse Iteration

 Displacement from previous Coordinates is:  0.016798
 ----------------------------------------------------------------
             Standard Nuclear Orientation (Angstroms)
    I     Atom           X                Y                Z
 ----------------------------------------------------------------
    1      C      -0.2091455460    -0.1438723803     0.4370577030
    2      C       1.2443823052     0.0420831052     0.0082472229
    3      O      -0.5710890208    -1.5052442780     0.3358456710
    4      O       1.8629987715    -0.8327836108    -0.5356615021
    5      C      -1.1636024115     0.6959371878    -0.4354405158
    6      O      -2.5047057296     0.4649201551    -0.0615591788
    7      H      -0.3287857850     0.1637050402     1.4841902052
    8      O       1.8008160838     1.2496403019     0.2346571696
    9      H       0.1390250637    -1.9537306268    -0.1499493113
   10      H      -0.9914462634     0.4459121406    -1.4912410567
   11      H      -0.9827151616     1.7664389898    -0.3026118519
   12      H      -2.6458279146    -0.4903749697    -0.0795533024
   13      H       1.1984788776     1.8270118405     0.7213896576
 ----------------------------------------------------------------
 Molecular Point Group                 C1    NOp =  1
 Largest Abelian Subgroup              C1    NOp =  1
 Nuclear Repulsion Energy =   322.6243303372 hartrees
 There are       28 alpha and       28 beta electrons
 Applying Cartesian multipole field
    Component          Value
    ---------          -----
     (2,0,0)        1.00000E-11
     (0,2,0)        2.00000E-11
     (0,0,2)       -3.00000E-11
 Nucleus-field energy     =     0.0000000073 hartrees
 Requested basis set is 6-311++G(d,p)
 There are 72 shells and 196 basis functions
 A cutoff of  1.0D-11 yielded   2473 shell pairs
 There are     18456 function pairs (     19782 Cartesian)
 Smallest overlap matrix eigenvalue = 4.03E-05
 Guess MOs from SCF MO coefficient file
 Reading MOs from coefficient file
 Reading MOs from coefficient file
 A restricted hybrid HF-DFT SCF calculation will be
 performed using Pulay DIIS extrapolation
 Exchange:     0.2000 Hartree-Fock + 0.0800 Slater + 0.7200 B88
 Correlation:  0.1900 VWN1RPA + 0.8100 LYP
 Using SG-1 standard quadrature grid
 SCF converges when DIIS error is below 1.0E-08
 Geometry optimization detected.  Setting ReadMinima to 0
 Setting SaveMinima to 0
 ---------------------------------------
  Cycle       Energy         DIIS Error
 ---------------------------------------
    1    -418.9602301941      5.99E-05
    2    -418.9615556083      1.17E-05
    3    -418.9615554676      1.18E-05
    4    -418.9615557022      6.51E-06
    5    -418.9615558616      1.39E-06
    6    -418.9615558571      4.22E-07
    7    -418.9615558750      1.13E-07
    8    -418.9615558658      2.26E-08
    9    -418.9615558649      5.38E-09 Convergence criterion met
 ---------------------------------------
 SCF time:  CPU 72.10 s  wall 72.18 s
 SCF   energy in the final basis set = -418.9615558649
 Total energy in the final basis set = -418.9615558649

 --------------------------------------------------------------

                    Orbital Energies (a.u.)
 --------------------------------------------------------------

 Alpha MOs
 -- Occupied --
-19.208 -19.154 -19.149 -19.144 -10.339 -10.269 -10.251  -1.147
 -1.077  -1.059  -1.040  -0.789  -0.683  -0.653  -0.600  -0.552
 -0.517  -0.485  -0.478  -0.466  -0.458  -0.435  -0.381  -0.377
 -0.359  -0.328  -0.322  -0.294
 -- Virtual --
 -0.039  -0.030  -0.007   0.007   0.017   0.035   0.037   0.053
  0.069   0.072   0.078   0.090   0.102   0.108   0.112   0.118
  0.126   0.127   0.133   0.145   0.159   0.169   0.179   0.179
  0.196   0.211   0.221   0.229   0.242   0.247   0.251   0.266
  0.274   0.284   0.287   0.288   0.302   0.312   0.316   0.327
  0.341   0.356   0.364   0.368   0.383   0.392   0.451   0.460
  0.500   0.525   0.535   0.541   0.568   0.585   0.608   0.622
  0.627   0.670   0.682   0.697   0.723   0.740   0.855   0.896
  0.931   0.974   1.027   1.043   1.052   1.075   1.092   1.117
  1.135   1.148   1.160   1.172   1.180   1.204   1.261   1.283
  1.303   1.375   1.381   1.413   1.441   1.471   1.482   1.514
  1.523   1.552   1.571   1.587   1.625   1.637   1.672   1.685
  1.721   1.773   1.797   1.829   1.869   1.924   1.970   2.010
  2.049   2.071   2.093   2.133   2.145   2.174   2.252   2.429
  2.454   2.496   2.536   2.550   2.592   2.634   2.681   2.741
  2.778   2.854   2.867   2.901   2.933   2.972   3.013   3.063
  3.093   3.097   3.122   3.156   3.208   3.216   3.262   3.344
  3.355   3.405   3.522   3.622   3.747   3.828   3.859   3.881
  3.950   3.990   4.015   4.120   4.188   4.932   5.013   5.047
  5.073   5.127   5.298   5.369   5.411   5.536   5.627   5.681
  5.850  23.746  23.792  23.822  49.837  49.891  49.901  49.980
 --------------------------------------------------------------

          Ground-State Mulliken Net Atomic Charges

     Atom                 Charge (a.u.)
  ----------------------------------------
      1 C                    -0.284369
      2 C                     0.049185
      3 O                    -0.267949
      4 O                    -0.271307
      5 C                    -0.174172
      6 O                    -0.240662
      7 H                     0.231175
      8 O                    -0.137639
      9 H                     0.257950
     10 H                     0.188671
     11 H                     0.138731
     12 H                     0.255415
     13 H                     0.254972
  ----------------------------------------
  Sum of atomic charges =    -0.000000

 -----------------------------------------------------------------
                    Cartesian Multipole Moments
 -----------------------------------------------------------------
    Charge (ESU x 10^10)
                 0.0000
    Dipole Moment (Debye)
         X      -0.5374      Y       1.5907      Z       0.8528
       Tot       1.8832
    Quadrupole Moments (Debye-Ang)
        XX     -54.4637     XY       3.7129     YY     -39.0505
        XZ       3.7333     YZ       2.6313     ZZ     -40.4096
    Octopole Moments (Debye-Ang^2)
       XXX      -6.3445    XXY     -12.6968    XYY       2.3657
       YYY       4.5274    XXZ       3.5678    XYZ      -0.7223
       YYZ       1.1309    XZZ       0.6479    YZZ       2.4045
       ZZZ       1.5421
    Hexadecapole Moments (Debye-Ang^3)
      XXXX    -695.9987   XXXY      44.8251   XXYY    -157.6084
      XYYY       2.6872   YYYY    -220.3559   XXXZ       6.4460
      XXYZ      -1.2201   XYYZ       7.8719   YYYZ      17.4284
      XXZZ    -121.7133   XYZZ       4.1487   YYZZ     -56.8752
      XZZZ       1.7731   YZZZ       4.0044   ZZZZ     -84.5464
 -----------------------------------------------------------------
 Calculating analytic gradient of the SCF energy
 Gradient of SCF Energy
            1           2           3           4           5           6
    1   0.0000618   0.0000068   0.0000446  -0.0000037  -0.0000574   0.0000317
    2  -0.0000095   0.0002846  -0.0001115  -0.0000862   0.0001682  -0.0000164
    3  -0.0000041   0.0000386   0.0001498  -0.0000395   0.0000313  -0.0001912
            7           8           9          10          11          12
    1  -0.0000575  -0.0000638  -0.0000370   0.0000014   0.0000707  -0.0000062
    2   0.0000199  -0.0001649  -0.0000919   0.0000321   0.0000428  -0.0000613
    3  -0.0000438   0.0000069  -0.0001076  -0.0000004   0.0000479   0.0000985
           13
    1   0.0000085
    2  -0.0000060
    3   0.0000137
 Max gradient component =       2.846E-04
 RMS gradient           =       8.549E-05
 Gradient time:  CPU 33.01 s  wall 33.01 s
 Geometry Optimization Parameters
   NAtoms,    NIC,     NZ,  NCons,   NDum,   NFix, NCnnct, MaxDiis
       13      79       0       0       0       0       0       0

 Cartesian Hessian Update
 Hessian Updated using BFGS Update


** GEOMETRY OPTIMIZATION IN DELOCALIZED INTERNAL COORDINATES **
   Searching for a Minimum

   Optimization Cycle:   5

                       Coordinates (Angstroms)
     ATOM                X               Y               Z
      1  C        -0.2091455460   -0.1438723803    0.4370577030
      2  C         1.2443823052    0.0420831052    0.0082472229
      3  O        -0.5710890208   -1.5052442780    0.3358456710
      4  O         1.8629987715   -0.8327836108   -0.5356615021
      5  C        -1.1636024115    0.6959371878   -0.4354405158
      6  O        -2.5047057296    0.4649201551   -0.0615591788
      7  H        -0.3287857850    0.1637050402    1.4841902052
      8  O         1.8008160838    1.2496403019    0.2346571696
      9  H         0.1390250637   -1.9537306268   -0.1499493113
     10  H        -0.9914462634    0.4459121406   -1.4912410567
     11  H        -0.9827151616    1.7664389898   -0.3026118519
     12  H        -2.6458279146   -0.4903749697   -0.0795533024
     13  H         1.1984788776    1.8270118405    0.7213896576
   Point Group: c1    Number of degrees of freedom:    33


   Energy is   -418.961555865

 Hessian Updated using BFGS Update

 33 Hessian modes will be used to form the next step
  Hessian Eigenvalues:
     0.003258    0.005473    0.008412    0.014420    0.022089    0.045836
     0.051224    0.054453    0.057042    0.058658    0.079694    0.113706
     0.136716    0.155500    0.161024    0.174057    0.183678    0.199361
     0.223231    0.249694    0.251259    0.278857    0.296774    0.332033
     0.336039    0.342638    0.439073    0.462355    0.517157    0.524244
     0.534394    0.544815    0.965882

 Minimum Search - Taking Simple RFO Step
 Searching for Lamda that Minimizes Along All modes
 Value Taken    Lamda =  -0.00000502
 Step Taken.  Stepsize is  0.031561

                             Maximum     Tolerance    Cnvgd?
         Gradient           0.000203      0.000300     YES
         Displacement       0.016726      0.001200      NO
         Energy change     -0.000005      0.000001      NO


 New Cartesian Coordinates Obtained by Inverse Iteration

 Displacement from previous Coordinates is:  0.031635
 ----------------------------------------------------------------
             Standard Nuclear Orientation (Angstroms)
    I     Atom           X                Y                Z
 ----------------------------------------------------------------
    1      C      -0.2088794089    -0.1452827025     0.4357742572
    2      C       1.2452169906     0.0421850708     0.0088255472
    3      O      -0.5697498938    -1.5066252534     0.3315704561
    4      O       1.8663320077    -0.8321464282    -0.5327633461
    5      C      -1.1635297404     0.6951300151    -0.4354319226
    6      O      -2.5042536710     0.4696077705    -0.0559085011
    7      H      -0.3285205335     0.1605583215     1.4835676410
    8      O       1.7996946463     1.2509899966     0.2357480562
    9      H       0.1439074006    -1.9547663827    -0.1494791153
   10      H      -0.9958726895     0.4418528452    -1.4912167668
   11      H      -0.9794679784     1.7655263148    -0.3063210121
   12      H      -2.6516280196    -0.4846689049    -0.0801432569
   13      H       1.1951341592     1.8272822327     0.7211488735
 ----------------------------------------------------------------
 Molecular Point Group                 C1    NOp =  1
 Largest Abelian Subgroup              C1    NOp =  1
 Nuclear Repulsion Energy =   322.5820843972 hartrees
 There are       28 alpha and       28 beta electrons
 Applying Cartesian multipole field
    Component          Value
    ---------          -----
     (2,0,0)        1.00000E-11
     (0,2,0)        2.00000E-11
     (0,0,2)       -3.00000E-11
 Nucleus-field energy     =     0.0000000073 hartrees
 Requested basis set is 6-311++G(d,p)
 There are 72 shells and 196 basis functions
 A cutoff of  1.0D-11 yielded   2473 shell pairs
 There are     18456 function pairs (     19782 Cartesian)
 Smallest overlap matrix eigenvalue = 4.03E-05
 Guess MOs from SCF MO coefficient file
 Reading MOs from coefficient file
 Reading MOs from coefficient file
 A restricted hybrid HF-DFT SCF calculation will be
 performed using Pulay DIIS extrapolation
 Exchange:     0.2000 Hartree-Fock + 0.0800 Slater + 0.7200 B88
 Correlation:  0.1900 VWN1RPA + 0.8100 LYP
 Using SG-1 standard quadrature grid
 SCF converges when DIIS error is below 1.0E-08
 Geometry optimization detected.  Setting ReadMinima to 0
 Setting SaveMinima to 0
 ---------------------------------------
  Cycle       Energy         DIIS Error
 ---------------------------------------
    1    -418.9611083669      1.21E-04
    2    -418.9615581282      1.72E-05
    3    -418.9615580264      1.88E-05
    4    -418.9615587792      9.36E-06
    5    -418.9615591199      1.99E-06
    6    -418.9615592140      4.47E-07
    7    -418.9615592169      1.54E-07
    8    -418.9615592212      4.47E-08
    9    -418.9615592207      6.51E-09 Convergence criterion met
 ---------------------------------------
 SCF time:  CPU 73.09 s  wall 73.26 s
 SCF   energy in the final basis set = -418.9615592207
 Total energy in the final basis set = -418.9615592207

 --------------------------------------------------------------

                    Orbital Energies (a.u.)
 --------------------------------------------------------------

 Alpha MOs
 -- Occupied --
-19.208 -19.154 -19.149 -19.144 -10.339 -10.269 -10.251  -1.147
 -1.077  -1.059  -1.040  -0.789  -0.683  -0.653  -0.600  -0.553
 -0.517  -0.486  -0.477  -0.466  -0.458  -0.435  -0.381  -0.376
 -0.359  -0.328  -0.322  -0.294
 -- Virtual --
 -0.039  -0.030  -0.007   0.007   0.017   0.035   0.037   0.053
  0.069   0.072   0.078   0.090   0.102   0.108   0.112   0.118
  0.126   0.127   0.133   0.145   0.159   0.169   0.179   0.180
  0.196   0.211   0.221   0.229   0.242   0.247   0.251   0.266
  0.274   0.284   0.287   0.288   0.302   0.312   0.316   0.327
  0.341   0.356   0.364   0.367   0.383   0.392   0.451   0.460
  0.500   0.525   0.535   0.541   0.568   0.584   0.608   0.623
  0.627   0.670   0.682   0.697   0.723   0.741   0.855   0.896
  0.932   0.974   1.028   1.043   1.052   1.076   1.092   1.117
  1.136   1.148   1.160   1.172   1.180   1.204   1.260   1.284
  1.303   1.375   1.382   1.413   1.441   1.470   1.482   1.514
  1.523   1.552   1.571   1.587   1.625   1.636   1.672   1.685
  1.722   1.774   1.796   1.829   1.869   1.924   1.970   2.010
  2.049   2.071   2.094   2.134   2.144   2.173   2.252   2.429
  2.454   2.495   2.536   2.551   2.592   2.634   2.682   2.740
  2.778   2.854   2.867   2.901   2.934   2.971   3.013   3.064
  3.092   3.097   3.122   3.155   3.208   3.216   3.262   3.344
  3.355   3.405   3.523   3.622   3.747   3.828   3.858   3.880
  3.950   3.990   4.015   4.119   4.189   4.932   5.013   5.047
  5.073   5.127   5.298   5.369   5.411   5.536   5.627   5.681
  5.850  23.746  23.792  23.822  49.837  49.891  49.902  49.980
 --------------------------------------------------------------

          Ground-State Mulliken Net Atomic Charges

     Atom                 Charge (a.u.)
  ----------------------------------------
      1 C                    -0.285296
      2 C                     0.049502
      3 O                    -0.267840
      4 O                    -0.271318
      5 C                    -0.173236
      6 O                    -0.240631
      7 H                     0.231650
      8 O                    -0.138047
      9 H                     0.257786
     10 H                     0.188630
     11 H                     0.138400
     12 H                     0.255499
     13 H                     0.254901
  ----------------------------------------
  Sum of atomic charges =     0.000000

 -----------------------------------------------------------------
                    Cartesian Multipole Moments
 -----------------------------------------------------------------
    Charge (ESU x 10^10)
                 0.0000
    Dipole Moment (Debye)
         X      -0.5535      Y       1.5821      Z       0.8374
       Tot       1.8737
    Quadrupole Moments (Debye-Ang)
        XX     -54.4169     XY       3.7019     YY     -39.0908
        XZ       3.7550     YZ       2.6052     ZZ     -40.3973
    Octopole Moments (Debye-Ang^2)
       XXX      -6.7612    XXY     -12.7955    XYY       2.4158
       YYY       4.4696    XXZ       3.3969    XYZ      -0.7067
       YYZ       1.1176    XZZ       0.6150    YZZ       2.3593
       ZZZ       1.4538
    Hexadecapole Moments (Debye-Ang^3)
      XXXX    -695.4395   XXXY      45.2540   XXYY    -157.9737
      XYYY       2.7663   YYYY    -220.7354   XXXZ       6.7831
      XXYZ      -1.3161   XYYZ       7.8325   YYYZ      17.2557
      XXZZ    -121.6783   XYZZ       4.2112   YYZZ     -56.8804
      XZZZ       1.8547   YZZZ       3.8735   ZZZZ     -84.2998
 -----------------------------------------------------------------
 Calculating analytic gradient of the SCF energy
 Gradient of SCF Energy
            1           2           3           4           5           6
    1  -0.0001209   0.0000025   0.0000052  -0.0000533   0.0000674  -0.0000121
    2   0.0000349  -0.0000701  -0.0000261   0.0000498   0.0000825   0.0001464
    3   0.0000473  -0.0000976   0.0001302   0.0000557  -0.0000219  -0.0000321
            7           8           9          10          11          12
    1  -0.0000036   0.0001169   0.0000481  -0.0000034   0.0000347  -0.0000223
    2  -0.0000059   0.0000248  -0.0001276   0.0000302   0.0000488  -0.0001767
    3   0.0000291  -0.0000057  -0.0001320  -0.0000711   0.0000073   0.0000301
           13
    1  -0.0000591
    2  -0.0000111
    3   0.0000607
 Max gradient component =       1.767E-04
 RMS gradient           =       7.049E-05
 Gradient time:  CPU 33.04 s  wall 33.04 s
 Geometry Optimization Parameters
   NAtoms,    NIC,     NZ,  NCons,   NDum,   NFix, NCnnct, MaxDiis
       13      79       0       0       0       0       0       0

 Cartesian Hessian Update
 Hessian Updated using BFGS Update


** GEOMETRY OPTIMIZATION IN DELOCALIZED INTERNAL COORDINATES **
   Searching for a Minimum

   Optimization Cycle:   6

                       Coordinates (Angstroms)
     ATOM                X               Y               Z
      1  C        -0.2088794089   -0.1452827025    0.4357742572
      2  C         1.2452169906    0.0421850708    0.0088255472
      3  O        -0.5697498938   -1.5066252534    0.3315704561
      4  O         1.8663320077   -0.8321464282   -0.5327633461
      5  C        -1.1635297404    0.6951300151   -0.4354319226
      6  O        -2.5042536710    0.4696077705   -0.0559085011
      7  H        -0.3285205335    0.1605583215    1.4835676410
      8  O         1.7996946463    1.2509899966    0.2357480562
      9  H         0.1439074006   -1.9547663827   -0.1494791153
     10  H        -0.9958726895    0.4418528452   -1.4912167668
     11  H        -0.9794679784    1.7655263148   -0.3063210121
     12  H        -2.6516280196   -0.4846689049   -0.0801432569
     13  H         1.1951341592    1.8272822327    0.7211488735
   Point Group: c1    Number of degrees of freedom:    33


   Energy is   -418.961559221

 Hessian Updated using BFGS Update

 33 Hessian modes will be used to form the next step
  Hessian Eigenvalues:
     0.002702    0.004966    0.007178    0.014432    0.022141    0.045995
     0.051169    0.054392    0.057431    0.059460    0.081365    0.114538
     0.136352    0.157869    0.161029    0.174030    0.183065    0.196006
     0.221193    0.249206    0.250787    0.278038    0.297342    0.333454
     0.336734    0.342165    0.439288    0.461575    0.512931    0.524026
     0.531582    0.557407    0.974553

 Minimum Search - Taking Simple RFO Step
 Searching for Lamda that Minimizes Along All modes
 Value Taken    Lamda =  -0.00000214
 Step Taken.  Stepsize is  0.022195

                             Maximum     Tolerance    Cnvgd?
         Gradient           0.000202      0.000300     YES
         Displacement       0.014379      0.001200      NO
         Energy change     -0.000003      0.000001      NO


 New Cartesian Coordinates Obtained by Inverse Iteration

 Displacement from previous Coordinates is:  0.020901
 ----------------------------------------------------------------
             Standard Nuclear Orientation (Angstroms)
    I     Atom           X                Y                Z
 ----------------------------------------------------------------
    1      C      -0.2085004786    -0.1462887515     0.4353516454
    2      C       1.2458826182     0.0416899759     0.0093037844
    3      O      -0.5697400041    -1.5071777943     0.3286595609
    4      O       1.8686283963    -0.8330023899    -0.5297262282
    5      C      -1.1634634486     0.6950698112    -0.4339785118
    6      O      -2.5040919021     0.4712920868    -0.0526877462
    7      H      -0.3280182361     0.1582151815     1.4835624237
    8      O       1.7988822550     1.2516593964     0.2344546980
    9      H       0.1467230146    -1.9551985513    -0.1479765126
   10      H      -0.9974553019     0.4414845378    -1.4898039590
   11      H      -0.9784149184     1.7652515064    -0.3052149242
   12      H      -2.6552603096    -0.4819663647    -0.0841445123
   13      H       1.1932115847     1.8286142510     0.7175711924
 ----------------------------------------------------------------
 Molecular Point Group                 C1    NOp =  1
 Largest Abelian Subgroup              C1    NOp =  1
 Nuclear Repulsion Energy =   322.5743073078 hartrees
 There are       28 alpha and       28 beta electrons
 Applying Cartesian multipole field
    Component          Value
    ---------          -----
     (2,0,0)        1.00000E-11
     (0,2,0)        2.00000E-11
     (0,0,2)       -3.00000E-11
 Nucleus-field energy     =     0.0000000073 hartrees
 Requested basis set is 6-311++G(d,p)
 There are 72 shells and 196 basis functions
 A cutoff of  1.0D-11 yielded   2473 shell pairs
 There are     18456 function pairs (     19782 Cartesian)
 Smallest overlap matrix eigenvalue = 4.03E-05
 Guess MOs from SCF MO coefficient file
 Reading MOs from coefficient file
 Reading MOs from coefficient file
 A restricted hybrid HF-DFT SCF calculation will be
 performed using Pulay DIIS extrapolation
 Exchange:     0.2000 Hartree-Fock + 0.0800 Slater + 0.7200 B88
 Correlation:  0.1900 VWN1RPA + 0.8100 LYP
 Using SG-1 standard quadrature grid
 SCF converges when DIIS error is below 1.0E-08
 Geometry optimization detected.  Setting ReadMinima to 0
 Setting SaveMinima to 0
 ---------------------------------------
  Cycle       Energy         DIIS Error
 ---------------------------------------
    1    -418.9617150173      9.03E-05
    2    -418.9615598834      1.25E-05
    3    -418.9615602717      1.03E-05
    4    -418.9615601943      7.69E-06
    5    -418.9615603919      1.11E-06
    6    -418.9615603929      4.25E-07
    7    -418.9615604073      1.10E-07
    8    -418.9615604134      3.28E-08
    9    -418.9615604129      6.25E-09 Convergence criterion met
 ---------------------------------------
 SCF time:  CPU 72.46 s  wall 72.54 s
 SCF   energy in the final basis set = -418.9615604129
 Total energy in the final basis set = -418.9615604129

 --------------------------------------------------------------

                    Orbital Energies (a.u.)
 --------------------------------------------------------------

 Alpha MOs
 -- Occupied --
-19.208 -19.153 -19.149 -19.144 -10.339 -10.269 -10.251  -1.147
 -1.077  -1.059  -1.040  -0.789  -0.683  -0.653  -0.600  -0.553
 -0.517  -0.486  -0.477  -0.466  -0.458  -0.435  -0.381  -0.376
 -0.359  -0.328  -0.322  -0.294
 -- Virtual --
 -0.039  -0.030  -0.007   0.007   0.017   0.035   0.037   0.054
  0.069   0.072   0.078   0.090   0.102   0.108   0.112   0.118
  0.126   0.127   0.133   0.145   0.159   0.169   0.179   0.180
  0.196   0.211   0.221   0.229   0.242   0.247   0.250   0.266
  0.274   0.284   0.287   0.288   0.303   0.312   0.316   0.327
  0.341   0.356   0.364   0.367   0.383   0.392   0.451   0.460
  0.500   0.525   0.534   0.541   0.568   0.584   0.608   0.623
  0.627   0.669   0.682   0.697   0.723   0.741   0.855   0.896
  0.933   0.974   1.028   1.043   1.053   1.076   1.092   1.117
  1.136   1.148   1.160   1.172   1.180   1.204   1.260   1.284
  1.303   1.375   1.383   1.412   1.440   1.469   1.482   1.514
  1.523   1.552   1.571   1.587   1.626   1.636   1.672   1.684
  1.722   1.774   1.796   1.829   1.870   1.924   1.970   2.010
  2.049   2.071   2.094   2.134   2.144   2.174   2.253   2.429
  2.455   2.495   2.536   2.552   2.592   2.634   2.683   2.740
  2.778   2.854   2.867   2.901   2.935   2.971   3.013   3.064
  3.092   3.097   3.122   3.155   3.209   3.215   3.263   3.344
  3.355   3.405   3.523   3.622   3.747   3.829   3.859   3.880
  3.949   3.990   4.015   4.119   4.190   4.932   5.013   5.047
  5.073   5.127   5.298   5.369   5.412   5.537   5.627   5.682
  5.850  23.746  23.792  23.822  49.836  49.891  49.902  49.980
 --------------------------------------------------------------

          Ground-State Mulliken Net Atomic Charges

     Atom                 Charge (a.u.)
  ----------------------------------------
      1 C                    -0.285215
      2 C                     0.049812
      3 O                    -0.267841
      4 O                    -0.271396
      5 C                    -0.173188
      6 O                    -0.240707
      7 H                     0.231982
      8 O                    -0.138173
      9 H                     0.257541
     10 H                     0.188689
     11 H                     0.138016
     12 H                     0.255624
     13 H                     0.254854
  ----------------------------------------
  Sum of atomic charges =     0.000000

 -----------------------------------------------------------------
                    Cartesian Multipole Moments
 -----------------------------------------------------------------
    Charge (ESU x 10^10)
                 0.0000
    Dipole Moment (Debye)
         X      -0.5616      Y       1.5818      Z       0.8242
       Tot       1.8700
    Quadrupole Moments (Debye-Ang)
        XX     -54.3877     XY       3.6974     YY     -39.1041
        XZ       3.7784     YZ       2.5877     ZZ     -40.3961
    Octopole Moments (Debye-Ang^2)
       XXX      -7.0163    XXY     -12.8163    XYY       2.4405
       YYY       4.5040    XXZ       3.2471    XYZ      -0.7153
       YYZ       1.1166    XZZ       0.5979    YZZ       2.3251
       ZZZ       1.3809
    Hexadecapole Moments (Debye-Ang^3)
      XXXX    -695.1485   XXXY      45.5321   XXYY    -158.1767
      XYYY       2.8688   YYYY    -220.9281   XXXZ       7.1720
      XXYZ      -1.3082   XYYZ       7.8154   YYYZ      17.1529
      XXZZ    -121.6394   XYZZ       4.2310   YYZZ     -56.8932
      XZZZ       1.9231   YZZZ       3.8065   ZZZZ     -84.0194
 -----------------------------------------------------------------
 Calculating analytic gradient of the SCF energy
 Gradient of SCF Energy
            1           2           3           4           5           6
    1  -0.0000796   0.0000565  -0.0000007  -0.0000498   0.0001430  -0.0000816
    2   0.0000206  -0.0002517   0.0000068   0.0001001   0.0000107  -0.0000067
    3  -0.0000678  -0.0001061   0.0000714   0.0000602   0.0000352   0.0000356
            7           8           9          10          11          12
    1  -0.0000276   0.0000744  -0.0000232   0.0000074   0.0000105  -0.0000232
    2  -0.0000179   0.0001375   0.0000205   0.0000065   0.0000035  -0.0000111
    3  -0.0000086   0.0000248  -0.0000477   0.0000106  -0.0000056  -0.0000375
           13
    1  -0.0000062
    2  -0.0000190
    3   0.0000356
 Max gradient component =       2.517E-04
 RMS gradient           =       6.674E-05
 Gradient time:  CPU 32.98 s  wall 32.98 s
 Geometry Optimization Parameters
   NAtoms,    NIC,     NZ,  NCons,   NDum,   NFix, NCnnct, MaxDiis
       13      79       0       0       0       0       0       0

 Cartesian Hessian Update
 Hessian Updated using BFGS Update


** GEOMETRY OPTIMIZATION IN DELOCALIZED INTERNAL COORDINATES **
   Searching for a Minimum

   Optimization Cycle:   7

                       Coordinates (Angstroms)
     ATOM                X               Y               Z
      1  C        -0.2085004786   -0.1462887515    0.4353516454
      2  C         1.2458826182    0.0416899759    0.0093037844
      3  O        -0.5697400041   -1.5071777943    0.3286595609
      4  O         1.8686283963   -0.8330023899   -0.5297262282
      5  C        -1.1634634486    0.6950698112   -0.4339785118
      6  O        -2.5040919021    0.4712920868   -0.0526877462
      7  H        -0.3280182361    0.1582151815    1.4835624237
      8  O         1.7988822550    1.2516593964    0.2344546980
      9  H         0.1467230146   -1.9551985513   -0.1479765126
     10  H        -0.9974553019    0.4414845378   -1.4898039590
     11  H        -0.9784149184    1.7652515064   -0.3052149242
     12  H        -2.6552603096   -0.4819663647   -0.0841445123
     13  H         1.1932115847    1.8286142510    0.7175711924
   Point Group: c1    Number of degrees of freedom:    33


   Energy is   -418.961560413

 Hessian Updated using BFGS Update

 33 Hessian modes will be used to form the next step
  Hessian Eigenvalues:
     0.002229    0.004928    0.007496    0.015130    0.022112    0.045639
     0.051120    0.054445    0.057522    0.060301    0.081763    0.114554
     0.136239    0.157325    0.162733    0.174285    0.182483    0.192818
     0.223881    0.250501    0.252781    0.285498    0.299745    0.333955
     0.337147    0.342329    0.445880    0.461333    0.513573    0.523375
     0.530927    0.559995    0.968023

 Minimum Search - Taking Simple RFO Step
 Searching for Lamda that Minimizes Along All modes
 Value Taken    Lamda =   0.00000000
 Step Taken.  Stepsize is  0.007837

                             Maximum     Tolerance    Cnvgd?
         Gradient           0.000111      0.000300     YES
         Displacement       0.003518      0.001200      NO
         Energy change     -0.000001      0.000001      NO


 New Cartesian Coordinates Obtained by Inverse Iteration

 Displacement from previous Coordinates is:  0.008257
 ----------------------------------------------------------------
             Standard Nuclear Orientation (Angstroms)
    I     Atom           X                Y                Z
 ----------------------------------------------------------------
    1      C      -0.2085534826    -0.1467552264     0.4350509977
    2      C       1.2458735505     0.0415734166     0.0097234827
    3      O      -0.5696090742    -1.5075930238     0.3268228077
    4      O       1.8692241507    -0.8333667896    -0.5283772162
    5      C      -1.1634568581     0.6951858313    -0.4339164353
    6      O      -2.5038976091     0.4723517760    -0.0518269205
    7      H      -0.3282900669     0.1570553191     1.4834616194
    8      O       1.7983577156     1.2517242449     0.2344257131
    9      H       0.1483328241    -1.9556275810    -0.1475715704
   10      H      -0.9981016012     0.4414084814    -1.4897931887
   11      H      -0.9778116758     1.7652790468    -0.3052907866
   12      H      -2.6557928105    -0.4807398321    -0.0835836608
   13      H       1.1921082069     1.8291472320     0.7162460684
 ----------------------------------------------------------------
 Molecular Point Group                 C1    NOp =  1
 Largest Abelian Subgroup              C1    NOp =  1
 Nuclear Repulsion Energy =   322.5805284050 hartrees
 There are       28 alpha and       28 beta electrons
 Applying Cartesian multipole field
    Component          Value
    ---------          -----
     (2,0,0)        1.00000E-11
     (0,2,0)        2.00000E-11
     (0,0,2)       -3.00000E-11
 Nucleus-field energy     =     0.0000000074 hartrees
 Requested basis set is 6-311++G(d,p)
 There are 72 shells and 196 basis functions
 A cutoff of  1.0D-11 yielded   2473 shell pairs
 There are     18456 function pairs (     19782 Cartesian)
 Smallest overlap matrix eigenvalue = 4.03E-05
 Guess MOs from SCF MO coefficient file
 Reading MOs from coefficient file
 Reading MOs from coefficient file
 A restricted hybrid HF-DFT SCF calculation will be
 performed using Pulay DIIS extrapolation
 Exchange:     0.2000 Hartree-Fock + 0.0800 Slater + 0.7200 B88
 Correlation:  0.1900 VWN1RPA + 0.8100 LYP
 Using SG-1 standard quadrature grid
 SCF converges when DIIS error is below 1.0E-08
 Geometry optimization detected.  Setting ReadMinima to 0
 Setting SaveMinima to 0
 ---------------------------------------
  Cycle       Energy         DIIS Error
 ---------------------------------------
    1    -418.9616865215      3.44E-05
    2    -418.9615607952      4.42E-06
    3    -418.9615607270      5.30E-06
    4    -418.9615607369      2.24E-06
    5    -418.9615607186      5.13E-07
    6    -418.9615607541      1.76E-07
    7    -418.9615607457      5.46E-08
    8    -418.9615607492      8.44E-09 Convergence criterion met
 ---------------------------------------
 SCF time:  CPU 64.58 s  wall 64.67 s
 SCF   energy in the final basis set = -418.9615607492
 Total energy in the final basis set = -418.9615607492

 --------------------------------------------------------------

                    Orbital Energies (a.u.)
 --------------------------------------------------------------

 Alpha MOs
 -- Occupied --
-19.208 -19.153 -19.149 -19.144 -10.339 -10.269 -10.251  -1.147
 -1.077  -1.059  -1.040  -0.789  -0.683  -0.653  -0.600  -0.553
 -0.517  -0.486  -0.477  -0.466  -0.458  -0.435  -0.381  -0.376
 -0.359  -0.328  -0.322  -0.294
 -- Virtual --
 -0.039  -0.030  -0.007   0.007   0.017   0.035   0.037   0.054
  0.069   0.072   0.078   0.090   0.102   0.108   0.112   0.118
  0.126   0.127   0.133   0.145   0.159   0.169   0.179   0.180
  0.196   0.211   0.221   0.229   0.242   0.247   0.250   0.266
  0.275   0.284   0.287   0.288   0.303   0.312   0.316   0.327
  0.341   0.356   0.364   0.368   0.383   0.392   0.451   0.460
  0.500   0.525   0.534   0.541   0.568   0.584   0.608   0.623
  0.627   0.669   0.682   0.697   0.723   0.742   0.855   0.896
  0.933   0.973   1.028   1.043   1.053   1.076   1.092   1.117
  1.136   1.148   1.160   1.172   1.180   1.205   1.260   1.284
  1.303   1.375   1.383   1.412   1.440   1.469   1.482   1.514
  1.523   1.552   1.571   1.587   1.626   1.636   1.672   1.684
  1.723   1.774   1.796   1.829   1.870   1.924   1.970   2.010
  2.049   2.071   2.095   2.134   2.144   2.173   2.253   2.429
  2.455   2.495   2.536   2.552   2.592   2.634   2.683   2.739
  2.778   2.854   2.867   2.901   2.935   2.971   3.013   3.064
  3.092   3.097   3.122   3.155   3.209   3.215   3.263   3.344
  3.355   3.406   3.523   3.622   3.747   3.829   3.859   3.880
  3.949   3.990   4.015   4.119   4.190   4.932   5.013   5.047
  5.073   5.127   5.298   5.369   5.412   5.537   5.627   5.682
  5.850  23.746  23.792  23.822  49.836  49.891  49.902  49.980
 --------------------------------------------------------------

          Ground-State Mulliken Net Atomic Charges

     Atom                 Charge (a.u.)
  ----------------------------------------
      1 C                    -0.285469
      2 C                     0.049829
      3 O                    -0.267812
      4 O                    -0.271492
      5 C                    -0.172969
      6 O                    -0.240657
      7 H                     0.232182
      8 O                    -0.138101
      9 H                     0.257519
     10 H                     0.188677
     11 H                     0.137822
     12 H                     0.255630
     13 H                     0.254841
  ----------------------------------------
  Sum of atomic charges =    -0.000000

 -----------------------------------------------------------------
                    Cartesian Multipole Moments
 -----------------------------------------------------------------
    Charge (ESU x 10^10)
                -0.0000
    Dipole Moment (Debye)
         X      -0.5632      Y       1.5831      Z       0.8237
       Tot       1.8713
    Quadrupole Moments (Debye-Ang)
        XX     -54.3820     XY       3.6951     YY     -39.1079
        XZ       3.7729     YZ       2.5743     ZZ     -40.3944
    Octopole Moments (Debye-Ang^2)
       XXX      -7.0746    XXY     -12.8173    XYY       2.4648
       YYY       4.5199    XXZ       3.2254    XYZ      -0.7094
       YYZ       1.1205    XZZ       0.5938    YZZ       2.3109
       ZZZ       1.3663
    Hexadecapole Moments (Debye-Ang^3)
      XXXX    -695.0051   XXXY      45.6574   XXYY    -158.2432
      XYYY       2.9295   YYYY    -221.0166   XXXZ       7.1649
      XXYZ      -1.3367   XYYZ       7.7862   YYYZ      17.0972
      XXZZ    -121.6079   XYZZ       4.2460   YYZZ     -56.9002
      XZZZ       1.9009   YZZZ       3.7664   ZZZZ     -83.9109
 -----------------------------------------------------------------
 Calculating analytic gradient of the SCF energy
 Gradient of SCF Energy
            1           2           3           4           5           6
    1  -0.0000486   0.0000057   0.0000328  -0.0000295   0.0000645  -0.0000204
    2   0.0000285  -0.0001385  -0.0000178   0.0000299  -0.0000010   0.0000079
    3  -0.0000019  -0.0000248   0.0000119   0.0000152  -0.0000108   0.0000341
            7           8           9          10          11          12
    1  -0.0000174   0.0000275  -0.0000199   0.0000034  -0.0000089   0.0000068
    2  -0.0000125   0.0000797   0.0000049   0.0000075  -0.0000004   0.0000249
    3  -0.0000060   0.0000178  -0.0000337   0.0000051  -0.0000034  -0.0000329
           13
    1   0.0000041
    2  -0.0000130
    3   0.0000293
 Max gradient component =       1.385E-04
 RMS gradient           =       3.393E-05
 Gradient time:  CPU 33.01 s  wall 33.10 s
 Geometry Optimization Parameters
   NAtoms,    NIC,     NZ,  NCons,   NDum,   NFix, NCnnct, MaxDiis
       13      79       0       0       0       0       0       0

 Cartesian Hessian Update
 Hessian Updated using BFGS Update


** GEOMETRY OPTIMIZATION IN DELOCALIZED INTERNAL COORDINATES **
   Searching for a Minimum

   Optimization Cycle:   8

                       Coordinates (Angstroms)
     ATOM                X               Y               Z
      1  C        -0.2085534826   -0.1467552264    0.4350509977
      2  C         1.2458735505    0.0415734166    0.0097234827
      3  O        -0.5696090742   -1.5075930238    0.3268228077
      4  O         1.8692241507   -0.8333667896   -0.5283772162
      5  C        -1.1634568581    0.6951858313   -0.4339164353
      6  O        -2.5038976091    0.4723517760   -0.0518269205
      7  H        -0.3282900669    0.1570553191    1.4834616194
      8  O         1.7983577156    1.2517242449    0.2344257131
      9  H         0.1483328241   -1.9556275810   -0.1475715704
     10  H        -0.9981016012    0.4414084814   -1.4897931887
     11  H        -0.9778116758    1.7652790468   -0.3052907866
     12  H        -2.6557928105   -0.4807398321   -0.0835836608
     13  H         1.1921082069    1.8291472320    0.7162460684
   Point Group: c1    Number of degrees of freedom:    33


   Energy is   -418.961560749

 Hessian Updated using BFGS Update

 33 Hessian modes will be used to form the next step
  Hessian Eigenvalues:
     0.002217    0.004746    0.007506    0.010302    0.021629    0.046300
     0.051696    0.054423    0.057508    0.063371    0.082367    0.115064
     0.136920    0.157592    0.164733    0.180110    0.181307    0.190233
     0.224628    0.248222    0.254483    0.283598    0.306791    0.333911
     0.337074    0.342431    0.445249    0.464910    0.511401    0.525305
     0.526412    0.534278    0.957695

 Minimum Search - Taking Simple RFO Step
 Searching for Lamda that Minimizes Along All modes
 Value Taken    Lamda =   0.00000000
 Step Taken.  Stepsize is  0.007799

                             Maximum     Tolerance    Cnvgd?
         Gradient           0.000056      0.000300     YES
         Displacement       0.003408      0.001200      NO
         Energy change     -0.000000      0.000001     YES


                       Distance Matrix (Angstroms)
             C (  1)   C (  2)   O (  3)   O (  4)   C (  5)   O (  6)
   C (  2)  1.527000
   O (  3)  1.412074  2.407581
   O (  4)  2.390981  1.201515  2.670928
   C (  5)  1.541366  2.535527  2.404915  3.397433
   O (  6)  2.426716  3.774936  2.793748  4.588703  1.411534
   H (  7)  1.098090  2.159452  2.041348  3.139666  2.159497  2.681379
   O (  8)  2.454320  1.349146  3.637257  2.221372  3.086869  4.381639
   H (  9)  1.933607  2.284327  0.970168  2.089485  2.971464  3.597023
   H ( 10)  2.162024  2.728341  2.698575  3.281909  1.098463  2.082337
   H ( 11)  2.189918  2.831108  3.358257  3.861132  1.093667  2.016146
   H ( 12)  2.523788  3.937578  2.361149  4.560479  1.931994  0.965642
   H ( 13)  2.438261  1.922885  3.793301  3.016049  2.856121  4.011395
             H (  7)   O (  8)   H (  9)   H ( 10)   H ( 11)   H ( 12)
   O (  8)  2.698337
   H (  9)  2.711248  3.627066
   H ( 10)  3.061004  3.383745  2.976853
   H ( 11)  2.491565  2.874395  3.890787  1.776539
   H ( 12)  2.877444  4.789783  3.168992  2.361297  2.812361
   H ( 13)  2.386655  0.965974  4.019971  3.404328  2.399202  4.558689


 Final energy is   -418.96156074916365     


 ******************************
 **  OPTIMIZATION CONVERGED  **
 ******************************

                       Coordinates (Angstroms)
     ATOM                X               Y               Z
      1  C        -0.2085534826   -0.1467552264    0.4350509977
      2  C         1.2458735505    0.0415734166    0.0097234827
      3  O        -0.5696090742   -1.5075930238    0.3268228077
      4  O         1.8692241507   -0.8333667896   -0.5283772162
      5  C        -1.1634568581    0.6951858313   -0.4339164353
      6  O        -2.5038976091    0.4723517760   -0.0518269205
      7  H        -0.3282900669    0.1570553191    1.4834616194
      8  O         1.7983577156    1.2517242449    0.2344257131
      9  H         0.1483328241   -1.9556275810   -0.1475715704
     10  H        -0.9981016012    0.4414084814   -1.4897931887
     11  H        -0.9778116758    1.7652790468   -0.3052907866
     12  H        -2.6557928105   -0.4807398321   -0.0835836608
     13  H         1.1921082069    1.8291472320    0.7162460684

Z-matrix Print:
$molecule
0 1
O 
H  1 0.970168
C  1 1.412074 2 107.056597
H  3 1.098090 1 108.175534 2 -129.997840 0
C  3 1.527000 1 109.940759 2 -10.331810 0
O  5 1.201515 3 121.943328 1 10.675958 0
O  5 1.349146 3 117.018581 1 -170.927010 0
H  7 0.965974 5 111.238105 3 4.714423 0
C  3 1.541366 1 108.953190 2 112.072323 0
H  9 1.093667 3 111.284056 1 174.667854 0
H  9 1.098463 3 108.811430 1 -66.110316 0
O  9 1.411534 3 110.455356 1 56.607253 0
H  12 0.965642 9 107.234897 3 -53.945085 0
$end


 --------------------------------------------------------------

                    Orbital Energies (a.u.)
 --------------------------------------------------------------

 Alpha MOs
 -- Occupied --
-19.208 -19.153 -19.149 -19.144 -10.339 -10.269 -10.251  -1.147
 -1.077  -1.059  -1.040  -0.789  -0.683  -0.653  -0.600  -0.553
 -0.517  -0.486  -0.477  -0.466  -0.458  -0.435  -0.381  -0.376
 -0.359  -0.328  -0.322  -0.294
 -- Virtual --
 -0.039  -0.030  -0.007   0.007   0.017   0.035   0.037   0.054
  0.069   0.072   0.078   0.090   0.102   0.108   0.112   0.118
  0.126   0.127   0.133   0.145   0.159   0.169   0.179   0.180
  0.196   0.211   0.221   0.229   0.242   0.247   0.250   0.266
  0.275   0.284   0.287   0.288   0.303   0.312   0.316   0.327
  0.341   0.356   0.364   0.368   0.383   0.392   0.451   0.460
  0.500   0.525   0.534   0.541   0.568   0.584   0.608   0.623
  0.627   0.669   0.682   0.697   0.723   0.742   0.855   0.896
  0.933   0.973   1.028   1.043   1.053   1.076   1.092   1.117
  1.136   1.148   1.160   1.172   1.180   1.205   1.260   1.284
  1.303   1.375   1.383   1.412   1.440   1.469   1.482   1.514
  1.523   1.552   1.571   1.587   1.626   1.636   1.672   1.684
  1.723   1.774   1.796   1.829   1.870   1.924   1.970   2.010
  2.049   2.071   2.095   2.134   2.144   2.173   2.253   2.429
  2.455   2.495   2.536   2.552   2.592   2.634   2.683   2.739
  2.778   2.854   2.867   2.901   2.935   2.971   3.013   3.064
  3.092   3.097   3.122   3.155   3.209   3.215   3.263   3.344
  3.355   3.406   3.523   3.622   3.747   3.829   3.859   3.880
  3.949   3.990   4.015   4.119   4.190   4.932   5.013   5.047
  5.073   5.127   5.298   5.369   5.412   5.537   5.627   5.682
  5.850  23.746  23.792  23.822  49.836  49.891  49.902  49.980
 --------------------------------------------------------------

          Ground-State Mulliken Net Atomic Charges

     Atom                 Charge (a.u.)
  ----------------------------------------
      1 C                    -0.285469
      2 C                     0.049829
      3 O                    -0.267812
      4 O                    -0.271492
      5 C                    -0.172969
      6 O                    -0.240657
      7 H                     0.232182
      8 O                    -0.138101
      9 H                     0.257519
     10 H                     0.188677
     11 H                     0.137822
     12 H                     0.255630
     13 H                     0.254841
  ----------------------------------------
  Sum of atomic charges =    -0.000000

 -----------------------------------------------------------------
                    Cartesian Multipole Moments
 -----------------------------------------------------------------
    Charge (ESU x 10^10)
                -0.0000
    Dipole Moment (Debye)
         X      -0.5632      Y       1.5831      Z       0.8237
       Tot       1.8713
    Quadrupole Moments (Debye-Ang)
        XX     -54.3820     XY       3.6951     YY     -39.1079
        XZ       3.7729     YZ       2.5743     ZZ     -40.3944
    Octopole Moments (Debye-Ang^2)
       XXX      -7.0746    XXY     -12.8173    XYY       2.4648
       YYY       4.5199    XXZ       3.2254    XYZ      -0.7094
       YYZ       1.1205    XZZ       0.5938    YZZ       2.3109
       ZZZ       1.3663
    Hexadecapole Moments (Debye-Ang^3)
      XXXX    -695.0051   XXXY      45.6574   XXYY    -158.2432
      XYYY       2.9295   YYYY    -221.0166   XXXZ       7.1649
      XXYZ      -1.3367   XYYZ       7.7862   YYYZ      17.0972
      XXZZ    -121.6079   XYZZ       4.2460   YYZZ     -56.9002
      XZZZ       1.9009   YZZZ       3.7664   ZZZZ     -83.9109
 -----------------------------------------------------------------
Archival summary:
1\1\pikachu\OPT\ProcedureUnspecified\BasisUnspecified\436\cher\TueDec1314:32:012016TueDec1314:32:012016\0\\#,OPT,ProcedureUnspecified,BasisUnspecified,\\0,1\O\H,1,0.970168\C,1,1.41207,2,107.057\H,3,1.09809,1,108.176,2,-129.998,0\C,3,1.527,1,109.941,2,-10.3318,0\O,5,1.20152,3,121.943,1,10.676,0\O,5,1.34915,3,117.019,1,-170.927,0\H,7,0.965974,5,111.238,3,4.71442,0\C,3,1.54137,1,108.953,2,112.072,0\H,9,1.09367,3,111.284,1,174.668,0\H,9,1.09846,3,108.811,1,-66.1103,0\O,9,1.41153,3,110.455,1,56.6073,0\H,12,0.965642,9,107.235,3,-53.9451,0\\\@

 Total job time:  944.45s(wall), 943.22s(cpu) 
 Tue Dec 13 14:32:01 2016

        *************************************************************
        *                                                           *
        *  Thank you very much for using Q-Chem.  Have a nice day.  *
        *                                                           *
        *************************************************************


 
User input: 2 of 3 
 
pikachu 127.0.1
Q-Chem Developer Version! Running on 127.0.1.*
                  Welcome to Q-Chem
     A Quantum Leap Into The Future Of Chemistry


 Q-Chem 4.4, Q-Chem, Inc., Pleasanton, CA (2016)

 Y. Shao,  Z. Gan,  E. Epifanovsky,  A. T. B. Gilbert,  M. Wormit,  
 J. Kussmann,  A. W. Lange,  A. Behn,  J. Deng,  X. Feng,  D. Ghosh,  
 M. Goldey,  P. R. Horn,  L. D. Jacobson,  I. Kaliman,  F. Rob,  
 R. Z. Khaliullin,  T. Kus,  A. Landau,  J. Liu,  E. I. Proynov,  Y. M. Rhee,  
 R. M. Richard,  M. A. Rohrdanz,  R. P. Steele,  E. J. Sundstrom,  
 H. L. Woodcock III,  P. M. Zimmerman,  D. Zuev,  B. Albrecht,  E. Alguire,  
 B. Austin,  S. A. Baeppler,  G. J. O. Beran,  Y. A. Bernard,  E. Berquist,  
 K. Brandhorst,  K. B. Bravaya,  S. T. Brown,  D. Casanova,  C.-M. Chang,  
 Y. Chen,  S. H. Chien,  K. D. Closser,  M. P. Coons,  D. L. Crittenden,  
 S. Dasgupta,  M. Diedenhofen,  R. A. DiStasio Jr.,  H. Do,  A. D. Dutoi,  
 R. G. Edgar,  P.-T. Fang,  S. Fatehi,  Q. Feng,  L. Fusti-Molnar,  
 A. Ghysels,  A. Golubeva-Zadorozhnaya,  J. Gomes,  A. Gunina,  
 M. W. D. Hanson-Heine,  P. H. P. Harbach,  A. W. Hauser,  J. E. Herr,  
 E. G. Hohenstein,  Z. C. Holden,  K. Hui,  T.-C. Jagau,  H. Ji,  B. Kaduk,  
 K. Khistyaev,  Jaehoon Kim,  Jihan Kim,  R. A. King,  P. Klunzinger,  
 K. Koh,  D. Kosenkov,  T. Kowalczyk,  C. M. Krauter,  A. Kunitsa,  
 K. U. Lao,  A. Laurent,  K. V. Lawler,  J. Lee,  D. Lefrancois,  S. Lehtola,  
 S. V. Levchenko,  C. Y. Lin,  Y.-S. Lin,  F. Liu,  E. Livshits,  
 R. C. Lochan,  A. Luenser,  P. Manohar,  S. F. Manzer,  S.-P. Mao,  Y. Mao,  
 N. Mardirossian,  A. V. Marenich,  L. A. Martinez-Martinez,  S. A. Maurer,  
 N. J. Mayhall,  J.-M. Mewes,  A. F. Morrison,  K. Nanda,  T. S. Nguyen-Beck,  
 C. M. Oana,  R. Olivares-Amaya,  D. P. O'Neill,  J. A. Parkhill,  
 T. M. Perrine,  R. Peverati,  P. A. Pieniazek,  F. Plasser,  A. Prociuk,  
 D. R. Rehn,  E. Rosta,  N. J. Russ,  N. Sergueev,  S. M. Sharada,  
 S. Sharma,  D. W. Small,  A. Sodt,  T. Stauch,  T. Stein,  D. Stuck,  
 Y.-C. Su,  A. J. W. Thom,  T. Tsuchimochi,  L. Vogt,  O. Vydrov,  T. Wang,  
 M. A. Watson,  J. Wenzel,  A. White,  C. F. Williams,  V. Vanovschi,  
 K. Yao,  S. Yeganeh,  S. R. Yost,  Z.-Q. You,  I. Y. Zhang,  X. Zhang,  
 Y. Zhao,  B. R. Brooks,  G. K. L. Chan,  D. M. Chipman,  C. J. Cramer,  
 W. A. Goddard III,  M. S. Gordon,  W. J. Hehre,  A. Klamt,  
 H. F. Schaefer III,  M. W. Schmidt,  C. D. Sherrill,  D. G. Truhlar,  
 A. Warshel,  X. Xu,  A. Aspuru-Guzik,  R. Baer,  A. T. Bell,  N. A. Besley,  
 J.-D. Chai,  A. Dreuw,  B. D. Dunietz,  T. R. Furlani,  S. R. Gwaltney,  
 C.-P. Hsu,  Y. Jung,  J. Kong,  D. S. Lambrecht,  W. Liang,  C. Ochsenfeld,  
 V. A. Rassolov,  L. V. Slipchenko,  J. E. Subotnik,  T. Van Voorhis,  
 J. M. Herbert,  A. I. Krylov,  P. M. W. Gill,  M. Head-Gordon

 Contributors to earlier versions of Q-Chem not listed above: 
 R. D. Adamson,  J. Baker,  E. F. C. Byrd,  A. K. Chakraborty,  C.-L. Cheng,  
 H. Dachsel,  R. J. Doerksen,  G. Hawkins,  A. Heyden,  S. Hirata,  
 G. Kedziora,  F. J. Keil,  C. Kelley,  P. P. Korambath,  W. Kurlancheek,  
 A. M. Lee,  M. S. Lee,  D. Liotard,  I. Lotan,  P. E. Maslen,  N. Nair,  
 D. Neuhauser,  R. Olson,  B. Peters,  J. Ritchie,  N. E. Schultz,  
 N. Shenvi,  A. C. Simmonett,  K. S. Thanthiriwatte,  Q. Wu,  W. Zhang

 Please cite Q-Chem as follows:
 Y. Shao et al., Mol. Phys. 113, 184-215 (2015)
 DOI: 10.1080/00268976.2014.952696

 Q-Chem 4.4.2 for Intel X86 EM64T Linux

 Parts of Q-Chem use Armadillo 5.200.1 (Boston Tea Smuggler).
 http://arma.sourceforge.net/

 Q-Chem begins on Tue Dec 13 14:32:01 2016  


Host: 0

     Scratch files written to /scratch/cher/qchem5120//
The previous job contains 0 fragments, simply inherited here
FILE_GEOM_ORG=        593

Checking the input file for inconsistencies... 	...done.

--------------------------------------------------------------
User input:
--------------------------------------------------------------

$molecule
   read
$end

$rem
   BASIS 6-311++G**
   JOB_TYPE FREQUENCY
   METHOD B3LYP
$end

--------------------------------------------------------------
 ----------------------------------------------------------------
             Standard Nuclear Orientation (Angstroms)
    I     Atom           X                Y                Z
 ----------------------------------------------------------------
    1      C      -0.2146747443    -0.1521028481     0.4341834096
    2      C       1.2389378645     0.0419956702     0.0086657057
    3      O      -0.5681599719    -1.5154642881     0.3329521389
    4      O       1.8674137844    -0.8323235802    -0.5244595738
    5      C      -1.1737020771     0.6799555644    -0.4397473508
    6      O      -2.5131149054     0.4517529408    -0.0572219814
    7      H      -0.3366911424     0.1565773590     1.4809073738
    8      O       1.7846120387     1.2563457934     0.2272711635
    9      H       0.1525154292    -1.9620320122    -0.1386724932
   10      H      -1.0063392148     0.4215192761    -1.4941767604
   11      H      -0.9940335196     1.7517211221    -0.3166783468
   12      H      -2.6597350835    -0.5023164818    -0.0840234044
   13      H       1.1749097063     1.8329534897     0.7056990660
 ----------------------------------------------------------------
 Molecular Point Group                 C1    NOp =  1
 Largest Abelian Subgroup              C1    NOp =  1
 Nuclear Repulsion Energy =   322.5805284050 hartrees
 There are       28 alpha and       28 beta electrons
 Requested basis set is 6-311++G(d,p)
 There are 72 shells and 196 basis functions

 Total QAlloc Memory Limit   2000 MB
 Mega-Array Size        61 MB
 MEM_STATIC part        62 MB

                       Distance Matrix (Angstroms)
             C (  1)   C (  2)   O (  3)   O (  4)   C (  5)   O (  6)
   C (  2)  1.527000
   O (  3)  1.412074  2.407581
   O (  4)  2.390981  1.201515  2.670928
   C (  5)  1.541366  2.535527  2.404915  3.397433
   O (  6)  2.426716  3.774936  2.793748  4.588703  1.411534
   H (  7)  1.098090  2.159452  2.041348  3.139666  2.159497  2.681379
   O (  8)  2.454320  1.349146  3.637257  2.221372  3.086869  4.381639
   H (  9)  1.933607  2.284327  0.970168  2.089485  2.971464  3.597023
   H ( 10)  2.162024  2.728341  2.698575  3.281909  1.098463  2.082337
   H ( 11)  2.189918  2.831108  3.358257  3.861132  1.093667  2.016146
   H ( 12)  2.523788  3.937578  2.361149  4.560479  1.931994  0.965642
   H ( 13)  2.438261  1.922885  3.793301  3.016049  2.856121  4.011395
             H (  7)   O (  8)   H (  9)   H ( 10)   H ( 11)   H ( 12)
   O (  8)  2.698337
   H (  9)  2.711248  3.627066
   H ( 10)  3.061004  3.383745  2.976853
   H ( 11)  2.491565  2.874395  3.890787  1.776539
   H ( 12)  2.877444  4.789783  3.168992  2.361297  2.812361
   H ( 13)  2.386655  0.965974  4.019971  3.404328  2.399202  4.558689


 A cutoff of  1.0D-11 yielded   2473 shell pairs
 There are     18456 function pairs (     19782 Cartesian)

 -------------------------------------------------------
 OpenMP Integral Computing Module                       
 Release: version 1.0, May 2013, Q-Chem Inc. Pittsburgh 
 -------------------------------------------------------
 Integral Job Info:
 Integral job number is                      11
 Integral operator is                         1
 short-range coefficients                     0
 long-range coefficients              100000000
 Omega coefficients                           0
 if combine SR and LR in K                    0
 Integral screening is                        0
 Integral computing path is                   2
 max size of driver memory is            800000
 size of driver memory is                593474
 size of scratch memory is              2260544
 max col of scratch BK array               1296
 max len of scratch array in speh3          155
 max len of scratch index in speh4           18
 max int batch size is                      520
 min int batch size is                       52
 fixed nKL is                                52
 max L of basis functions is                  2
 order of int derivative is                   0
 number of shells is                         72
 number of basis is                         203
 number of cartesian basis is               203
 number of contracted shell pairs          2473
 number of primitive shell pairs           6217
 maxK2 (contraction) of shell pair           36
 max number of K2 of shell pair               1
 max number of CS2 of shell pair            405
 max number of PS2 of shell pair            828
 mem total for path MDJ                   37224
 -------------------------------------------------------
 Smallest overlap matrix eigenvalue = 4.03E-05
 Guess from superposition of atomic densities
 Warning:  Energy on first SCF cycle will be non-variational
 A restricted hybrid HF-DFT SCF calculation will be
 performed using Pulay DIIS extrapolation
 Exchange:     0.2000 Hartree-Fock + 0.0800 Slater + 0.7200 B88
 Correlation:  0.1900 VWN1RPA + 0.8100 LYP
 Using SG-1 standard quadrature grid
 SCF converges when DIIS error is below 1.0E-08
 ---------------------------------------
  Cycle       Energy         DIIS Error
 ---------------------------------------
    1    -420.1568057846      4.53E-02
    2    -418.7747505026      7.30E-03
    3    -418.3986900682      1.28E-02
    4    -418.9449122398      2.11E-03
    5    -418.9595992762      7.70E-04
    6    -418.9613648404      2.20E-04
    7    -418.9615551220      4.76E-05
    8    -418.9615634180      1.15E-05
    9    -418.9615641251      3.04E-06
   10    -418.9615641657      1.38E-06
   11    -418.9615641927      3.18E-07
   12    -418.9615641639      4.88E-08
   13    -418.9615641668      2.06E-08
   14    -418.9615641674      8.84E-09 Convergence criterion met
 ---------------------------------------
 SCF time:  CPU 113.99 s  wall 114.17 s
 SCF   energy in the final basis set = -418.9615641674
 Total energy in the final basis set = -418.9615641674

 --------------------------------------------------------------

                    Orbital Energies (a.u.)
 --------------------------------------------------------------

 Alpha MOs
 -- Occupied --
-19.208 -19.153 -19.149 -19.144 -10.339 -10.269 -10.251  -1.147
 -1.077  -1.059  -1.040  -0.789  -0.683  -0.653  -0.600  -0.553
 -0.517  -0.486  -0.477  -0.466  -0.458  -0.435  -0.381  -0.376
 -0.359  -0.328  -0.322  -0.294
 -- Virtual --
 -0.039  -0.030  -0.007   0.007   0.017   0.035   0.037   0.054
  0.069   0.072   0.078   0.090   0.102   0.108   0.112   0.118
  0.126   0.127   0.133   0.145   0.159   0.169   0.179   0.180
  0.196   0.211   0.221   0.229   0.242   0.247   0.250   0.266
  0.275   0.284   0.287   0.288   0.303   0.312   0.316   0.327
  0.341   0.356   0.364   0.368   0.383   0.392   0.451   0.460
  0.500   0.525   0.534   0.541   0.568   0.584   0.608   0.623
  0.627   0.669   0.682   0.697   0.723   0.742   0.855   0.896
  0.933   0.973   1.028   1.043   1.053   1.076   1.092   1.117
  1.136   1.148   1.160   1.172   1.180   1.204   1.260   1.284
  1.303   1.375   1.383   1.412   1.440   1.469   1.482   1.514
  1.523   1.552   1.571   1.587   1.626   1.636   1.672   1.684
  1.723   1.774   1.796   1.829   1.870   1.924   1.970   2.010
  2.049   2.071   2.095   2.134   2.144   2.173   2.253   2.429
  2.455   2.495   2.536   2.552   2.592   2.634   2.683   2.739
  2.778   2.854   2.867   2.901   2.935   2.971   3.013   3.064
  3.092   3.097   3.122   3.155   3.209   3.215   3.263   3.344
  3.355   3.406   3.523   3.622   3.747   3.829   3.859   3.880
  3.949   3.990   4.015   4.119   4.190   4.932   5.013   5.047
  5.073   5.127   5.298   5.369   5.412   5.537   5.627   5.682
  5.850  23.746  23.792  23.822  49.836  49.891  49.902  49.980
 --------------------------------------------------------------

          Ground-State Mulliken Net Atomic Charges

     Atom                 Charge (a.u.)
  ----------------------------------------
      1 C                    -0.285492
      2 C                     0.049822
      3 O                    -0.267814
      4 O                    -0.271513
      5 C                    -0.172917
      6 O                    -0.240653
      7 H                     0.232180
      8 O                    -0.138080
      9 H                     0.257518
     10 H                     0.188666
     11 H                     0.137811
     12 H                     0.255628
     13 H                     0.254845
  ----------------------------------------
  Sum of atomic charges =    -0.000000

 -----------------------------------------------------------------
                    Cartesian Multipole Moments
 -----------------------------------------------------------------
    Charge (ESU x 10^10)
                -0.0000
    Dipole Moment (Debye)
         X      -0.5724      Y       1.5842      Z       0.8151
       Tot       1.8713
    Quadrupole Moments (Debye-Ang)
        XX     -54.4188     XY       3.6220     YY     -39.0608
        XZ       3.7269     YZ       2.5823     ZZ     -40.4200
    Octopole Moments (Debye-Ang^2)
       XXX      -5.7767    XXY     -12.5586    XYY       2.5037
       YYY       5.3382    XXZ       3.3295    XYZ      -0.7626
       YYZ       1.1403    XZZ       0.8501    YZZ       2.5634
       ZZZ       1.5154
    Hexadecapole Moments (Debye-Ang^3)
      XXXX    -695.8449   XXXY      44.7710   XXYY    -157.6599
      XYYY       1.5657   YYYY    -220.7291   XXXZ       6.7042
      XXYZ      -1.1627   XYYZ       7.6491   YYYZ      17.4605
      XXZZ    -121.6529   XYZZ       3.7946   YYZZ     -57.0225
      XZZZ       1.6437   YZZZ       4.2215   ZZZZ     -84.0003
 -----------------------------------------------------------------
 Calculating MO derivatives via CPSCF
   1         3          39      0.192515    0.034626
   2         3          39      0.022307    0.003956
   3         3          39      0.001688    0.000325
   4        12          30      0.000100    0.000020
   5        42           0      0.000000    0.000000    Roots Converged
 Calculating analytic Hessian of the SCF energy
 Polarizability Matrix (a.u.)
            1           2           3
    1 -58.6599842   0.9835375   2.3642216
    2   0.9835375 -56.3899773  -3.5080161
    3   2.3642216  -3.5080161 -43.8796923

 Direct stationary perturbation theory relativistic correction:

 rels  =       0.146581168339
 relv  =      -0.658151014038
 rel2e =       0.264906665415
 E_rel =      -0.246663180285

 Hessian of the SCF Energy
            1           2           3           4           5           6
    1   0.4504023   0.0017024  -0.0404821  -0.1436376  -0.0054555   0.0122150
    2   0.0017024   0.4876789   0.0658471  -0.0256251  -0.0730392   0.0157691
    3  -0.0404821   0.0658471   0.5500028   0.0182066   0.0099284  -0.0998417
    4  -0.1436376  -0.0256251   0.0182066   0.6361202  -0.1450282  -0.1978461
    5  -0.0054555  -0.0730392   0.0099284  -0.1450282   0.7635270   0.2415645
    6   0.0122150   0.0157691  -0.0998417  -0.1978461   0.2415645   0.3747469
    7  -0.0905342  -0.0102608   0.0197508  -0.0178217  -0.0318541   0.0025409
    8  -0.0538320  -0.2099057  -0.0059179  -0.0084175  -0.0349740  -0.0043569
    9   0.0069301  -0.0305022  -0.0722185   0.0042511   0.0028454  -0.0021041
   10  -0.0274958   0.0297544   0.0291384  -0.3041828   0.2429207   0.1670574
   11   0.0128109  -0.0118414  -0.0141837   0.2536264  -0.4102582  -0.2083085
   12   0.0250266  -0.0215606   0.0126198   0.1706799  -0.2049762  -0.2066728
   13  -0.0868853   0.0327136  -0.0365066  -0.0320142   0.0129787  -0.0113403
   14   0.0071913  -0.0873037   0.0208923   0.0107462   0.0125761  -0.0103804
   15  -0.0234044   0.0278008  -0.1164972  -0.0027832  -0.0104526   0.0143448
   16  -0.0564006  -0.0039273   0.0046616   0.0066790   0.0072964  -0.0094764
   17   0.0144530   0.0010937  -0.0032548   0.0001388  -0.0050479   0.0020271
   18  -0.0159985  -0.0023233   0.0079894  -0.0002715   0.0035210  -0.0027967
   19  -0.0544933   0.0067991   0.0351584   0.0005840   0.0082847   0.0321782
   20   0.0042753  -0.0567005  -0.0555539   0.0031193   0.0005824   0.0018163
   21   0.0312987  -0.0602666  -0.2761249  -0.0003999  -0.0046513  -0.0073172
   22  -0.0049352  -0.0322010  -0.0040236  -0.1622151  -0.0624731   0.0225707
   23  -0.0104427  -0.0128361  -0.0083747  -0.1165021  -0.2180104  -0.0168891
   24   0.0054814  -0.0001381   0.0130486   0.0017696  -0.0385276  -0.0626229
   25   0.0095045  -0.0020648  -0.0071628   0.0034769  -0.0170342  -0.0055773
   26   0.0277843  -0.0295987  -0.0223697  -0.0005849  -0.0056165  -0.0030604
   27  -0.0005114  -0.0045262  -0.0048755  -0.0001358   0.0037693   0.0045527
   28   0.0009045  -0.0054288  -0.0224579   0.0020210  -0.0008567  -0.0019820
   29   0.0023750   0.0028946   0.0182346  -0.0015005   0.0005112   0.0006270
   30  -0.0028745  -0.0066071  -0.0205856   0.0022827  -0.0003130  -0.0024647
   31   0.0058571   0.0159878   0.0060047   0.0006569   0.0014452   0.0004067
   32  -0.0025272  -0.0133123  -0.0055623  -0.0014580  -0.0039169   0.0001515
   33   0.0030486   0.0171224   0.0025864   0.0004369  -0.0005123  -0.0000235
   34  -0.0010818  -0.0043186  -0.0013889  -0.0012809  -0.0015499   0.0005361
   35   0.0031106   0.0028265   0.0005560  -0.0008189  -0.0006212   0.0008909
   36  -0.0000486  -0.0018013   0.0015116  -0.0008103  -0.0002058   0.0005616
   37  -0.0012047  -0.0031308  -0.0008986   0.0116143  -0.0086738  -0.0112831
   38  -0.0014453   0.0000439  -0.0002413   0.0323046  -0.0257124  -0.0198510
   39  -0.0006807   0.0011860   0.0023847   0.0046199  -0.0019899  -0.0103626
            7           8           9          10          11          12
    1  -0.0905342  -0.0538320   0.0069301  -0.0274958   0.0128109   0.0250266
    2  -0.0102608  -0.2099057  -0.0305022   0.0297544  -0.0118414  -0.0215606
    3   0.0197508  -0.0059179  -0.0722185   0.0291384  -0.0141837   0.0126198
    4  -0.0178217  -0.0084175   0.0042511  -0.3041828   0.2536264   0.1706799
    5  -0.0318541  -0.0349740   0.0028454   0.2429207  -0.4102582  -0.2049762
    6   0.0025409  -0.0043569  -0.0021041   0.1670574  -0.2083085  -0.2066728
    7   0.3940406  -0.0892931  -0.1936182  -0.0028505  -0.0120146  -0.0018759
    8  -0.0892931   0.4345657   0.1230128   0.0040046   0.0089909  -0.0005250
    9  -0.1936182   0.1230128   0.1701707   0.0029818   0.0057791   0.0024917
   10  -0.0028505   0.0040046   0.0029818   0.3101517  -0.2785166  -0.1968710
   11  -0.0120146   0.0089909   0.0057791  -0.2785166   0.5019506   0.2632485
   12  -0.0018759  -0.0005250   0.0024917  -0.1968710   0.2632485   0.1948782
   13   0.0021991  -0.0056208   0.0033396   0.0023374  -0.0035702  -0.0000480
   14   0.0185255  -0.0482351   0.0179344  -0.0041683   0.0005313   0.0045763
   15   0.0021973   0.0010141   0.0057744   0.0059514  -0.0025271  -0.0077558
   16   0.0040208  -0.0006974   0.0007080  -0.0045725   0.0018884   0.0045343
   17   0.0048206   0.0020035  -0.0009826   0.0011065   0.0013837  -0.0006969
   18  -0.0004280   0.0000613   0.0022292  -0.0022256   0.0004797   0.0021485
   19   0.0046833  -0.0080088  -0.0076608  -0.0067918   0.0018764  -0.0016050
   20   0.0040546  -0.0290826  -0.0313750  -0.0011291   0.0016607   0.0002899
   21  -0.0005497  -0.0084888   0.0043675   0.0006930   0.0015266   0.0004477
   22  -0.0085860  -0.0055442   0.0013399   0.0320768   0.0223932  -0.0004153
   23  -0.0070156   0.0020201   0.0018143   0.0081982  -0.0897073  -0.0383197
   24   0.0007066   0.0027056   0.0028079  -0.0050095  -0.0441219  -0.0016775
   25  -0.2854006   0.1619220   0.1820430  -0.0010356   0.0080712   0.0007930
   26   0.1215135  -0.1267888  -0.0903445   0.0032092   0.0030206   0.0010824
   27   0.1726663  -0.1108310  -0.1139964  -0.0009078  -0.0011110  -0.0043649
   28   0.0007860  -0.0008815   0.0022080  -0.0002463   0.0003527   0.0006309
   29  -0.0009258   0.0025557  -0.0012726  -0.0000299  -0.0002483  -0.0003647
   30   0.0008999   0.0000296   0.0036633  -0.0010211   0.0008923   0.0014989
   31  -0.0023961   0.0050058  -0.0027144  -0.0002266  -0.0003341  -0.0001600
   32   0.0022448  -0.0025741   0.0023110   0.0004557   0.0011054   0.0001148
   33  -0.0023996   0.0035488   0.0001407  -0.0000440   0.0001023   0.0003027
   34   0.0025960  -0.0002620  -0.0000041   0.0009956   0.0004886  -0.0004170
   35  -0.0010141  -0.0005017  -0.0001537   0.0004981  -0.0006501  -0.0005943
   36  -0.0004156  -0.0006167  -0.0025452   0.0005404  -0.0000497  -0.0005210
   37  -0.0007367   0.0016246   0.0001959   0.0018403  -0.0070721  -0.0002726
   38   0.0012190   0.0019262   0.0009335  -0.0063035  -0.0059378  -0.0022745
   39   0.0005251   0.0003642  -0.0007814  -0.0002836  -0.0017264   0.0066044
           13          14          15          16          17          18
    1  -0.0868853   0.0071913  -0.0234044  -0.0564006   0.0144530  -0.0159985
    2   0.0327136  -0.0873037   0.0278008  -0.0039273   0.0010937  -0.0023233
    3  -0.0365066   0.0208923  -0.1164972   0.0046616  -0.0032548   0.0079894
    4  -0.0320142   0.0107462  -0.0027832   0.0066790   0.0001388  -0.0002715
    5   0.0129787   0.0125761  -0.0104526   0.0072964  -0.0050479   0.0035210
    6  -0.0113403  -0.0103804   0.0143448  -0.0094764   0.0020271  -0.0027967
    7   0.0021991   0.0185255   0.0021973   0.0040208   0.0048206  -0.0004280
    8  -0.0056208  -0.0482351   0.0010141  -0.0006974   0.0020035   0.0000613
    9   0.0033396   0.0179344   0.0057744   0.0007080  -0.0009826   0.0022292
   10   0.0023374  -0.0041683   0.0059514  -0.0045725   0.0011065  -0.0022256
   11  -0.0035702   0.0005313  -0.0025271   0.0018884   0.0013837   0.0004797
   12  -0.0000480   0.0045763  -0.0077558   0.0045343  -0.0006969   0.0021485
   13   0.4360948   0.0413970  -0.0281180  -0.2092304  -0.0463912   0.0479969
   14   0.0413970   0.6015912   0.0501410  -0.0020276  -0.0984147  -0.0030293
   15  -0.0281180   0.0501410   0.5397325   0.0517604   0.0083204  -0.0789774
   16  -0.2092304  -0.0020276   0.0517604   0.3463120   0.0952614  -0.0790542
   17  -0.0463912  -0.0984147   0.0083204   0.0952614   0.5909380   0.0081812
   18   0.0479969  -0.0030293  -0.0789774  -0.0790542   0.0081812   0.0791540
   19   0.0024638  -0.0022670  -0.0232766   0.0029597  -0.0008622   0.0018145
   20  -0.0005031   0.0044642   0.0194455  -0.0013446   0.0002982  -0.0018193
   21   0.0023775  -0.0020211  -0.0232879   0.0011813  -0.0007968   0.0035263
   22   0.0016942  -0.0009392   0.0013689  -0.0017351   0.0002965  -0.0005529
   23   0.0016350  -0.0064314   0.0031521  -0.0027439   0.0028176  -0.0009897
   24   0.0012314   0.0019296  -0.0014092   0.0007436  -0.0007379   0.0005134
   25  -0.0012020  -0.0007470   0.0011011  -0.0005429   0.0003158  -0.0005537
   26  -0.0004425  -0.0041136  -0.0008730  -0.0013083   0.0006160  -0.0002906
   27  -0.0000356   0.0035375   0.0007168   0.0003397   0.0010059  -0.0006513
   28  -0.0492478   0.0056650   0.0229019  -0.0227618   0.0043610   0.0383697
   29   0.0056585  -0.0717121  -0.0624396  -0.0025729   0.0064388   0.0076553
   30   0.0243712  -0.0592175  -0.2741851   0.0132690   0.0017365  -0.0043993
   31  -0.0501885  -0.0254964  -0.0069861  -0.0177115  -0.0410897   0.0004439
   32  -0.0351803  -0.2967610  -0.0317456  -0.0070354  -0.0050242   0.0017996
   33  -0.0065586  -0.0359727  -0.0579719   0.0036878   0.0111326   0.0027816
   34  -0.0148999  -0.0455884  -0.0005631  -0.0475536  -0.0333448   0.0104856
   35  -0.0016824  -0.0072272  -0.0013395  -0.0835564  -0.4967966  -0.0134935
   36   0.0038540   0.0134680  -0.0004901   0.0069446  -0.0268924  -0.0111429
   37  -0.0011212  -0.0022909  -0.0001496   0.0005368   0.0009341  -0.0000263
   38  -0.0009923   0.0010361  -0.0004963   0.0007677  -0.0003061   0.0002477
   39  -0.0005636  -0.0018581   0.0000061   0.0007002   0.0009578  -0.0003749
           19          20          21          22          23          24
    1  -0.0544933   0.0042753   0.0312987  -0.0049352  -0.0104427   0.0054814
    2   0.0067991  -0.0567005  -0.0602666  -0.0322010  -0.0128361  -0.0001381
    3   0.0351584  -0.0555539  -0.2761249  -0.0040236  -0.0083747   0.0130486
    4   0.0005840   0.0031193  -0.0003999  -0.1622151  -0.1165021   0.0017696
    5   0.0082847   0.0005824  -0.0046513  -0.0624731  -0.2180104  -0.0385276
    6   0.0321782   0.0018163  -0.0073172   0.0225707  -0.0168891  -0.0626229
    7   0.0046833   0.0040546  -0.0005497  -0.0085860  -0.0070156   0.0007066
    8  -0.0080088  -0.0290826  -0.0084888  -0.0055442   0.0020201   0.0027056
    9  -0.0076608  -0.0313750   0.0043675   0.0013399   0.0018143   0.0028079
   10  -0.0067918  -0.0011291   0.0006930   0.0320768   0.0081982  -0.0050095
   11   0.0018764   0.0016607   0.0015266   0.0223932  -0.0897073  -0.0441219
   12  -0.0016050   0.0002899   0.0004477  -0.0004153  -0.0383197  -0.0016775
   13   0.0024638  -0.0005031   0.0023775   0.0016942   0.0016350   0.0012314
   14  -0.0022670   0.0044642  -0.0020211  -0.0009392  -0.0064314   0.0019296
   15  -0.0232766   0.0194455  -0.0232879   0.0013689   0.0031521  -0.0014092
   16   0.0029597  -0.0013446   0.0011813  -0.0017351  -0.0027439   0.0007436
   17  -0.0008622   0.0002982  -0.0007968   0.0002965   0.0028176  -0.0007379
   18   0.0018145  -0.0018193   0.0035263  -0.0005529  -0.0009897   0.0005134
   19   0.0552759  -0.0058155  -0.0313893  -0.0004803  -0.0000317  -0.0029856
   20  -0.0058155   0.0829770   0.0686815  -0.0000776   0.0000393   0.0008313
   21  -0.0313893   0.0686815   0.2985368   0.0005023   0.0013693   0.0018808
   22  -0.0004803  -0.0000776   0.0005023   0.3799448  -0.0674529  -0.1740880
   23  -0.0000317   0.0000393   0.0013693  -0.0674529   0.5083802   0.2108185
   24  -0.0029856   0.0008313   0.0018808  -0.1740880   0.2108185   0.1773081
   25  -0.0018321  -0.0044569  -0.0018276  -0.0003605   0.0058967   0.0026074
   26  -0.0006805  -0.0036110   0.0008735   0.0017206   0.0021268   0.0002764
   27  -0.0005322  -0.0035762  -0.0005351   0.0009446  -0.0016529  -0.0007045
   28  -0.0025569   0.0030448  -0.0025270  -0.0002479  -0.0000868   0.0003849
   29   0.0020918  -0.0011187   0.0023870  -0.0000292   0.0001610   0.0000991
   30  -0.0023878   0.0018001  -0.0008504  -0.0005182  -0.0002555   0.0003591
   31   0.0006375  -0.0008449   0.0001000  -0.0007753  -0.0011427  -0.0000460
   32  -0.0001164   0.0006940   0.0006291  -0.0004658   0.0026652  -0.0007178
   33   0.0007874  -0.0005280   0.0005912  -0.0002035   0.0001115  -0.0001472
   34  -0.0002968   0.0003213  -0.0001191   0.0006254   0.0013925  -0.0001586
   35  -0.0002935  -0.0001506  -0.0002725  -0.0001180  -0.0003147  -0.0000584
   36  -0.0004608  -0.0000069  -0.0004253   0.0002136   0.0003630  -0.0000936
   37  -0.0001533  -0.0006435   0.0006598  -0.2350058   0.1882960   0.1693628
   38  -0.0009764  -0.0000525   0.0010301   0.1448909  -0.1909101  -0.1323587
   39   0.0003595  -0.0000054  -0.0008096   0.1528616  -0.1511470  -0.1292631
           25          26          27          28          29          30
    1   0.0095045   0.0277843  -0.0005114   0.0009045   0.0023750  -0.0028745
    2  -0.0020648  -0.0295987  -0.0045262  -0.0054288   0.0028946  -0.0066071
    3  -0.0071628  -0.0223697  -0.0048755  -0.0224579   0.0182346  -0.0205856
    4   0.0034769  -0.0005849  -0.0001358   0.0020210  -0.0015005   0.0022827
    5  -0.0170342  -0.0056165   0.0037693  -0.0008567   0.0005112  -0.0003130
    6  -0.0055773  -0.0030604   0.0045527  -0.0019820   0.0006270  -0.0024647
    7  -0.2854006   0.1215135   0.1726663   0.0007860  -0.0009258   0.0008999
    8   0.1619220  -0.1267888  -0.1108310  -0.0008815   0.0025557   0.0000296
    9   0.1820430  -0.0903445  -0.1139964   0.0022080  -0.0012726   0.0036633
   10  -0.0010356   0.0032092  -0.0009078  -0.0002463  -0.0000299  -0.0010211
   11   0.0080712   0.0030206  -0.0011110   0.0003527  -0.0002483   0.0008923
   12   0.0007930   0.0010824  -0.0043649   0.0006309  -0.0003647   0.0014989
   13  -0.0012020  -0.0004425  -0.0000356  -0.0492478   0.0056585   0.0243712
   14  -0.0007470  -0.0041136   0.0035375   0.0056650  -0.0717121  -0.0592175
   15   0.0011011  -0.0008730   0.0007168   0.0229019  -0.0624396  -0.2741851
   16  -0.0005429  -0.0013083   0.0003397  -0.0227618  -0.0025729   0.0132690
   17   0.0003158   0.0006160   0.0010059   0.0043610   0.0064388   0.0017365
   18  -0.0005537  -0.0002906  -0.0006513   0.0383697   0.0076553  -0.0043993
   19  -0.0018321  -0.0006805  -0.0005322  -0.0025569   0.0020918  -0.0023878
   20  -0.0044569  -0.0036110  -0.0035762   0.0030448  -0.0011187   0.0018001
   21  -0.0018276   0.0008735  -0.0005351  -0.0025270   0.0023870  -0.0008504
   22  -0.0003605   0.0017206   0.0009446  -0.0002479  -0.0000292  -0.0005182
   23   0.0058967   0.0021268  -0.0016529  -0.0000868   0.0001610  -0.0002555
   24   0.0026074   0.0002764  -0.0007045   0.0003849   0.0000991   0.0003591
   25   0.2758502  -0.1526551  -0.1719689   0.0001791   0.0003152  -0.0001645
   26  -0.1526551   0.1644702   0.1132222   0.0002009  -0.0000317   0.0003963
   27  -0.1719689   0.1132222   0.1206330  -0.0000196   0.0003280  -0.0006288
   28   0.0001791   0.0002009  -0.0000196   0.0680199  -0.0082340  -0.0340286
   29   0.0003152  -0.0000317   0.0003280  -0.0082340   0.0666018   0.0632745
   30  -0.0001645   0.0003963  -0.0006288  -0.0340286   0.0632745   0.2996551
   31   0.0003930   0.0005446  -0.0006416   0.0022339   0.0021559  -0.0005906
   32  -0.0004528  -0.0001703   0.0007154  -0.0000315  -0.0064489  -0.0012561
   33   0.0000567   0.0009074  -0.0007944  -0.0037188  -0.0298350  -0.0020792
   34   0.0000552   0.0007312   0.0009422   0.0007233   0.0002015   0.0005854
   35   0.0002555  -0.0001738  -0.0005348   0.0016625   0.0005327  -0.0006961
   36   0.0006462   0.0003306   0.0006457   0.0003242   0.0011911   0.0001856
   37   0.0009149  -0.0000330  -0.0001399   0.0001931   0.0004945   0.0001770
   38   0.0006344  -0.0001293  -0.0003462   0.0002326  -0.0001360   0.0002158
   39   0.0000073  -0.0001504   0.0000027  -0.0000858   0.0001151  -0.0001689
           31          32          33          34          35          36
    1   0.0058571  -0.0025272   0.0030486  -0.0010818   0.0031106  -0.0000486
    2   0.0159878  -0.0133123   0.0171224  -0.0043186   0.0028265  -0.0018013
    3   0.0060047  -0.0055623   0.0025864  -0.0013889   0.0005560   0.0015116
    4   0.0006569  -0.0014580   0.0004369  -0.0012809  -0.0008189  -0.0008103
    5   0.0014452  -0.0039169  -0.0005123  -0.0015499  -0.0006212  -0.0002058
    6   0.0004067   0.0001515  -0.0000235   0.0005361   0.0008909   0.0005616
    7  -0.0023961   0.0022448  -0.0023996   0.0025960  -0.0010141  -0.0004156
    8   0.0050058  -0.0025741   0.0035488  -0.0002620  -0.0005017  -0.0006167
    9  -0.0027144   0.0023110   0.0001407  -0.0000041  -0.0001537  -0.0025452
   10  -0.0002266   0.0004557  -0.0000440   0.0009956   0.0004981   0.0005404
   11  -0.0003341   0.0011054   0.0001023   0.0004886  -0.0006501  -0.0000497
   12  -0.0001600   0.0001148   0.0003027  -0.0004170  -0.0005943  -0.0005210
   13  -0.0501885  -0.0351803  -0.0065586  -0.0148999  -0.0016824   0.0038540
   14  -0.0254964  -0.2967610  -0.0359727  -0.0455884  -0.0072272   0.0134680
   15  -0.0069861  -0.0317456  -0.0579719  -0.0005631  -0.0013395  -0.0004901
   16  -0.0177115  -0.0070354   0.0036878  -0.0475536  -0.0835564   0.0069446
   17  -0.0410897  -0.0050242   0.0111326  -0.0333448  -0.4967966  -0.0268924
   18   0.0004439   0.0017996   0.0027816   0.0104856  -0.0134935  -0.0111429
   19   0.0006375  -0.0001164   0.0007874  -0.0002968  -0.0002935  -0.0004608
   20  -0.0008449   0.0006940  -0.0005280   0.0003213  -0.0001506  -0.0000069
   21   0.0001000   0.0006291   0.0005912  -0.0001191  -0.0002725  -0.0004253
   22  -0.0007753  -0.0004658  -0.0002035   0.0006254  -0.0001180   0.0002136
   23  -0.0011427   0.0026652   0.0001115   0.0013925  -0.0003147   0.0003630
   24  -0.0000460  -0.0007178  -0.0001472  -0.0001586  -0.0000584  -0.0000936
   25   0.0003930  -0.0004528   0.0000567   0.0000552   0.0002555   0.0006462
   26   0.0005446  -0.0001703   0.0009074   0.0007312  -0.0001738   0.0003306
   27  -0.0006416   0.0007154  -0.0007944   0.0009422  -0.0005348   0.0006457
   28   0.0022339  -0.0000315  -0.0037188   0.0007233   0.0016625   0.0003242
   29   0.0021559  -0.0064489  -0.0298350   0.0002015   0.0005327   0.0011911
   30  -0.0005906  -0.0012561  -0.0020792   0.0005854  -0.0006961   0.0001856
   31   0.0690566   0.0443948   0.0034336  -0.0067330  -0.0007715   0.0013278
   32   0.0443948   0.3219671   0.0325361  -0.0007278   0.0016756  -0.0000326
   33   0.0034336   0.0325361   0.0543207   0.0020502   0.0013930   0.0001307
   34  -0.0067330  -0.0007278   0.0020502   0.0667081   0.0829002  -0.0121515
   35  -0.0007715   0.0016756   0.0013930   0.0829002   0.5013620   0.0143865
   36   0.0013278  -0.0000326   0.0001307  -0.0121515   0.0143865   0.0121044
   37  -0.0008041   0.0009001  -0.0005767   0.0001423  -0.0001722   0.0000359
   38   0.0001452   0.0001005  -0.0000061  -0.0002439   0.0000391  -0.0001338
   39  -0.0005780   0.0010570   0.0001623   0.0002028  -0.0000838   0.0000784
           37          38          39
    1  -0.0012047  -0.0014453  -0.0006807
    2  -0.0031308   0.0000439   0.0011860
    3  -0.0008986  -0.0002413   0.0023847
    4   0.0116143   0.0323046   0.0046199
    5  -0.0086738  -0.0257124  -0.0019899
    6  -0.0112831  -0.0198510  -0.0103626
    7  -0.0007367   0.0012190   0.0005251
    8   0.0016246   0.0019262   0.0003642
    9   0.0001959   0.0009335  -0.0007814
   10   0.0018403  -0.0063035  -0.0002836
   11  -0.0070721  -0.0059378  -0.0017264
   12  -0.0002726  -0.0022745   0.0066044
   13  -0.0011212  -0.0009923  -0.0005636
   14  -0.0022909   0.0010361  -0.0018581
   15  -0.0001496  -0.0004963   0.0000061
   16   0.0005368   0.0007677   0.0007002
   17   0.0009341  -0.0003061   0.0009578
   18  -0.0000263   0.0002477  -0.0003749
   19  -0.0001533  -0.0009764   0.0003595
   20  -0.0006435  -0.0000525  -0.0000054
   21   0.0006598   0.0010301  -0.0008096
   22  -0.2350058   0.1448909   0.1528616
   23   0.1882960  -0.1909101  -0.1511470
   24   0.1693628  -0.1323587  -0.1292631
   25   0.0009149   0.0006344   0.0000073
   26  -0.0000330  -0.0001293  -0.0001504
   27  -0.0001399  -0.0003462   0.0000027
   28   0.0001931   0.0002326  -0.0000858
   29   0.0004945  -0.0001360   0.0001151
   30   0.0001770   0.0002158  -0.0001689
   31  -0.0008041   0.0001452  -0.0005780
   32   0.0009001   0.0001005   0.0010570
   33  -0.0005767  -0.0000061   0.0001623
   34   0.0001423  -0.0002439   0.0002028
   35  -0.0001722   0.0000391  -0.0000838
   36   0.0000359  -0.0001338   0.0000784
   37   0.2237841  -0.1702329  -0.1570847
   38  -0.1702329   0.2200384   0.1532808
   39  -0.1570847   0.1532808   0.1325219
 Gradient time:  CPU 1673.70 s  wall 1673.79 s
 **********************************************************************
 **                                                                  **
 **                       VIBRATIONAL ANALYSIS                       **
 **                       --------------------                       **
 **                                                                  **
 **        VIBRATIONAL FREQUENCIES (CM**-1) AND NORMAL MODES         **
 **     FORCE CONSTANTS (mDYN/ANGSTROM) AND REDUCED MASSES (AMU)     **
 **                  INFRARED INTENSITIES (KM/MOL)                   **
 **                                                                  **
 **********************************************************************


 Mode:                 1                      2                      3
 Frequency:        69.32                 107.12                 183.16
 Force Cnst:      0.0186                 0.0211                 0.1003
 Red. Mass:       6.5537                 3.1141                 5.0746
 IR Active:          YES                    YES                    YES
 IR Intens:        4.108                 14.525                  5.898
 Raman Active:       YES                    YES                    YES
               X      Y      Z        X      Y      Z        X      Y      Z
 C         -0.002 -0.063 -0.061   -0.017 -0.069 -0.082   -0.024  0.161 -0.181
 C          0.018 -0.028  0.015   -0.005 -0.000 -0.007    0.048  0.040 -0.038
 O         -0.028 -0.036 -0.297    0.060 -0.095  0.013   -0.014  0.147 -0.090
 O          0.173 -0.115  0.341    0.068  0.050 -0.002    0.027 -0.061  0.100
 C         -0.023  0.081  0.112   -0.011 -0.152 -0.156   -0.192 -0.014 -0.154
 O         -0.009  0.062  0.153    0.000  0.223  0.124   -0.091 -0.157  0.168
 H          0.036 -0.211 -0.008   -0.085  0.004 -0.112   -0.040  0.229 -0.200
 O         -0.117  0.077 -0.230   -0.075  0.019  0.077    0.230 -0.073  0.125
 H          0.155 -0.049 -0.005    0.061 -0.080  0.001    0.026  0.108  0.008
 H         -0.088  0.238  0.064   -0.220 -0.482 -0.106   -0.370 -0.152 -0.146
 H         -0.003  0.062  0.260    0.202 -0.150 -0.491   -0.299  0.025 -0.328
 H         -0.054  0.074 -0.024   -0.280  0.266  0.213    0.067 -0.188  0.349
 H         -0.266  0.182 -0.545   -0.130 -0.035  0.072    0.209  0.046 -0.044
 TransDip  -0.023  0.017 -0.058   -0.100 -0.052 -0.047    0.023  0.053 -0.052

 Mode:                 4                      5                      6
 Frequency:       284.96                 346.71                 399.37
 Force Cnst:      0.2152                 0.2888                 0.1129
 Red. Mass:       4.4980                 4.0773                 1.2015
 IR Active:          YES                    YES                    YES
 IR Intens:       14.413                 22.948                 14.571
 Raman Active:       YES                    YES                    YES
               X      Y      Z        X      Y      Z        X      Y      Z
 C         -0.048 -0.009  0.069    0.016 -0.035 -0.088    0.011  0.006  0.029
 C         -0.033  0.064  0.041    0.082 -0.050 -0.138   -0.004  0.011 -0.008
 O          0.301 -0.082 -0.050   -0.033 -0.038  0.159   -0.060  0.033 -0.052
 O         -0.163 -0.042  0.053    0.270  0.025 -0.043   -0.013  0.013 -0.025
 C         -0.101 -0.026  0.071   -0.136  0.072  0.082    0.019 -0.043  0.003
 O         -0.179  0.105 -0.081   -0.196  0.056 -0.064    0.026 -0.015  0.033
 H         -0.084 -0.086  0.090    0.221  0.031 -0.079    0.033  0.048  0.025
 O          0.166 -0.023 -0.047    0.023 -0.051  0.056    0.009  0.004  0.005
 H          0.501  0.174  0.000   -0.073 -0.196  0.259    0.351 -0.157  0.759
 H         -0.047 -0.007  0.077   -0.135  0.362  0.012    0.019 -0.123  0.026
 H         -0.060 -0.034  0.101   -0.139  0.043  0.357    0.016 -0.036 -0.065
 H         -0.401  0.151 -0.392   -0.316  0.086 -0.417   -0.156  0.030 -0.455
 H          0.278  0.112 -0.066   -0.119 -0.057 -0.118    0.030 -0.010  0.049
 TransDip   0.022  0.118 -0.020   -0.100 -0.058 -0.100    0.062 -0.057  0.089

 Mode:                 7                      8                      9
 Frequency:       418.81                 445.82                 475.47
 Force Cnst:      0.3704                 0.1429                 0.1563
 Red. Mass:       3.5840                 1.2201                 1.1735
 IR Active:          YES                    YES                    YES
 IR Intens:       10.549                  9.898                313.975
 Raman Active:       YES                    YES                    YES
               X      Y      Z        X      Y      Z        X      Y      Z
 C          0.019  0.064 -0.127   -0.005  0.013 -0.040    0.006 -0.001  0.012
 C         -0.075 -0.045 -0.094    0.010 -0.023  0.027    0.007 -0.009 -0.014
 O          0.203  0.041  0.057    0.022  0.006  0.019    0.010  0.003 -0.035
 O         -0.077 -0.115  0.001    0.016 -0.020  0.027    0.021 -0.007 -0.003
 C          0.017  0.143 -0.053   -0.016  0.034 -0.034   -0.012  0.009  0.027
 O          0.085 -0.014  0.039    0.008 -0.014  0.038   -0.052  0.026 -0.063
 H          0.058  0.183 -0.153   -0.065  0.042 -0.054    0.061 -0.009  0.028
 O         -0.189 -0.072  0.109   -0.041  0.017 -0.064   -0.021 -0.003 -0.018
 H          0.395  0.059  0.326   -0.052  0.043 -0.130    0.236 -0.083  0.393
 H         -0.038  0.379 -0.119   -0.057  0.080 -0.050    0.025  0.002  0.035
 H         -0.017  0.126  0.170   -0.016  0.024  0.013    0.003  0.004  0.040
 H          0.174 -0.026 -0.058   -0.079  0.012 -0.336    0.188 -0.038  0.745
 H         -0.449 -0.099 -0.191    0.315 -0.316  0.789    0.127 -0.160  0.360
 TransDip  -0.012  0.060 -0.084    0.037 -0.046  0.081    0.265 -0.096  0.493

 Mode:                10                     11                     12
 Frequency:       539.05                 657.90                 725.44
 Force Cnst:      0.5101                 1.2460                 2.1095
 Red. Mass:       2.9797                 4.8861                 6.8033
 IR Active:          YES                    YES                    YES
 IR Intens:        1.933                 13.204                  9.900
 Raman Active:       YES                    YES                    YES
               X      Y      Z        X      Y      Z        X      Y      Z
 C          0.097  0.095  0.153   -0.153  0.036  0.115    0.131 -0.048 -0.039
 C          0.072 -0.088  0.005   -0.009 -0.166  0.297    0.360 -0.101  0.311
 O          0.054  0.192 -0.071    0.057  0.002 -0.013   -0.034 -0.061  0.002
 O          0.063 -0.079 -0.052    0.136  0.170 -0.102   -0.118 -0.196 -0.158
 C         -0.021 -0.078  0.064   -0.055  0.139 -0.131   -0.068  0.087 -0.116
 O         -0.085  0.008 -0.033    0.009 -0.015  0.040   -0.100  0.004  0.015
 H          0.235  0.025  0.193   -0.549  0.096  0.047   -0.224 -0.019 -0.091
 O         -0.123 -0.046  0.017   -0.025 -0.200 -0.115    0.000  0.293  0.029
 H         -0.055  0.283 -0.326    0.281  0.166  0.162   -0.012 -0.234  0.212
 H          0.060 -0.480  0.177   -0.067  0.120 -0.123   -0.189  0.261 -0.169
 H         -0.113 -0.018 -0.350   -0.118  0.148 -0.116   -0.154  0.083  0.050
 H         -0.190  0.028 -0.144    0.151 -0.039  0.045   -0.029 -0.010  0.060
 H         -0.267 -0.195  0.012    0.065  0.086 -0.351   -0.425  0.016 -0.169
 TransDip  -0.023 -0.028 -0.025   -0.049  0.090  0.054    0.063 -0.079  0.003

 Mode:                13                     14                     15
 Frequency:       869.74                 921.10                1066.59
 Force Cnst:      1.1368                 1.4616                 1.6634
 Red. Mass:       2.5506                 2.9240                 2.4818
 IR Active:          YES                    YES                    YES
 IR Intens:       15.342                  1.154                 38.550
 Raman Active:       YES                    YES                    YES
               X      Y      Z        X      Y      Z        X      Y      Z
 C         -0.052  0.038  0.154    0.296 -0.045 -0.078    0.123 -0.067  0.215
 C          0.002  0.021 -0.131   -0.072  0.008  0.109   -0.037  0.031 -0.075
 O         -0.018 -0.159 -0.000   -0.005 -0.034  0.003   -0.012  0.014 -0.025
 O          0.036 -0.059  0.002   -0.078  0.104  0.048    0.002 -0.000  0.023
 C         -0.064  0.201 -0.040   -0.027  0.111 -0.018   -0.101 -0.037 -0.203
 O          0.024 -0.013  0.006   -0.059 -0.002 -0.007    0.058  0.018  0.015
 H          0.078 -0.158  0.217    0.595 -0.139 -0.017    0.098  0.000  0.189
 O          0.023  0.055  0.030   -0.037 -0.097 -0.028    0.003 -0.010  0.010
 H          0.117  0.053 -0.011   -0.187 -0.359  0.046   -0.033 -0.001 -0.042
 H          0.002 -0.355  0.101   -0.106 -0.190  0.043    0.053  0.515 -0.318
 H         -0.155  0.281 -0.620   -0.131  0.162 -0.355   -0.401 -0.039  0.353
 H          0.339 -0.060 -0.152    0.113 -0.029 -0.083   -0.360  0.085  0.158
 H         -0.067 -0.067  0.065    0.188  0.149 -0.046    0.016 -0.020  0.037
 TransDip   0.037  0.107 -0.054    0.027  0.016  0.014   -0.193 -0.037  0.031

 Mode:                16                     17                     18
 Frequency:      1079.91                1113.22                1171.31
 Force Cnst:      4.2243                 3.0705                 1.3861
 Red. Mass:       6.1479                 4.2053                 1.7148
 IR Active:          YES                    YES                    YES
 IR Intens:      100.849                141.640                 10.217
 Raman Active:       YES                    YES                    YES
               X      Y      Z        X      Y      Z        X      Y      Z
 C         -0.018  0.122 -0.114    0.083  0.351 -0.010   -0.015  0.072 -0.010
 C          0.034 -0.037  0.101    0.111  0.100  0.014   -0.116 -0.140  0.026
 O         -0.009 -0.057  0.003   -0.083 -0.243 -0.024   -0.005 -0.040 -0.011
 O         -0.005  0.005 -0.020   -0.030  0.033  0.019    0.045 -0.048 -0.039
 C         -0.412 -0.092  0.200    0.124 -0.069  0.003    0.037 -0.009 -0.017
 O          0.359  0.060 -0.130   -0.055 -0.004  0.022   -0.014 -0.008  0.010
 H          0.281 -0.029 -0.027   -0.033  0.444 -0.066    0.411  0.228 -0.011
 O         -0.004  0.002 -0.014   -0.047 -0.107 -0.025   -0.015  0.088  0.036
 H          0.034 -0.000  0.014    0.163  0.206 -0.106    0.102  0.159 -0.044
 H         -0.227 -0.163  0.218    0.299  0.167 -0.016    0.159  0.030 -0.005
 H         -0.529 -0.035  0.008   -0.247 -0.017  0.158   -0.051 -0.008  0.054
 H         -0.243  0.165  0.105   -0.347  0.041  0.097   -0.162  0.016  0.055
 H         -0.020 -0.027  0.002   -0.205 -0.284 -0.018    0.485  0.622  0.018
 TransDip  -0.311  0.024  0.078    0.163  0.344  0.001   -0.043  0.092  0.009

 Mode:                19                     20                     21
 Frequency:      1222.76                1248.92                1304.03
 Force Cnst:      1.0546                 1.1132                 2.0170
 Red. Mass:       1.1972                 1.2114                 2.0131
 IR Active:          YES                    YES                    YES
 IR Intens:       64.202                  7.836                395.163
 Raman Active:       YES                    YES                    YES
               X      Y      Z        X      Y      Z        X      Y      Z
 C          0.055  0.024  0.060   -0.078 -0.044 -0.023   -0.021 -0.114 -0.027
 C          0.012  0.016 -0.007    0.021 -0.004  0.045    0.152  0.156 -0.008
 O         -0.022 -0.027 -0.016   -0.026  0.001  0.014   -0.044  0.014  0.030
 O          0.003 -0.008 -0.001   -0.018  0.032  0.009   -0.006 -0.040 -0.011
 C         -0.065 -0.040 -0.001   -0.001 -0.006 -0.045    0.024  0.025  0.015
 O         -0.005  0.020 -0.016   -0.007 -0.002  0.013    0.014 -0.008 -0.007
 H          0.010  0.324 -0.031    0.751 -0.059  0.086   -0.017 -0.104 -0.029
 O         -0.021 -0.012  0.006    0.033  0.005 -0.018   -0.096 -0.080  0.010
 H          0.072  0.144 -0.050    0.222  0.409 -0.036    0.279  0.527 -0.016
 H         -0.490  0.065 -0.086    0.061  0.068 -0.058   -0.101 -0.008 -0.002
 H          0.510 -0.152  0.155    0.131 -0.040  0.043   -0.213  0.083 -0.125
 H          0.487 -0.064 -0.162    0.060 -0.013 -0.019   -0.146  0.021  0.053
 H          0.099  0.115 -0.002   -0.255 -0.299 -0.006    0.454  0.490 -0.001
 TransDip   0.195  0.167 -0.001    0.069 -0.024 -0.052    0.331  0.535  0.099

 Mode:                22                     23                     24
 Frequency:      1321.05                1385.38                1422.58
 Force Cnst:      1.4496                 1.3277                 1.5211
 Red. Mass:       1.4098                 1.1741                 1.2757
 IR Active:          YES                    YES                    YES
 IR Intens:       44.953                  1.471                 37.103
 Raman Active:       YES                    YES                    YES
               X      Y      Z        X      Y      Z        X      Y      Z
 C          0.060 -0.103  0.004    0.022 -0.072 -0.015   -0.022 -0.019  0.024
 C         -0.066 -0.045 -0.008    0.008  0.016  0.002    0.041  0.036 -0.000
 O         -0.026 -0.007 -0.003   -0.004  0.002 -0.004    0.013 -0.003 -0.015
 O          0.000  0.020  0.010   -0.001 -0.001  0.001   -0.007 -0.003  0.001
 C          0.051  0.045  0.060   -0.074 -0.013 -0.012   -0.066  0.094 -0.016
 O          0.012 -0.020 -0.026   -0.015  0.037  0.026    0.020 -0.058 -0.004
 H         -0.177  0.597 -0.228   -0.086  0.437 -0.176    0.092  0.294 -0.046
 O          0.045  0.033 -0.003   -0.000 -0.003 -0.000   -0.015 -0.019 -0.000
 H          0.175  0.334 -0.054    0.029  0.068 -0.029   -0.112 -0.187 -0.015
 H         -0.348 -0.050  0.029    0.697 -0.183  0.138    0.232 -0.139  0.089
 H         -0.197  0.115 -0.169   -0.170 -0.021  0.138    0.661 -0.025  0.012
 H         -0.291  0.033  0.109    0.387 -0.033 -0.114   -0.533  0.037  0.161
 H         -0.188 -0.209  0.003    0.002 -0.002  0.001    0.023  0.028 -0.015
 TransDip  -0.166 -0.135 -0.023    0.037  0.009  0.008   -0.193  0.009  0.028

 Mode:                25                     26                     27
 Frequency:      1434.53                1493.66                1831.66
 Force Cnst:      1.6838                 1.4385                20.1749
 Red. Mass:       1.3888                 1.0944                10.2064
 IR Active:          YES                    YES                    YES
 IR Intens:       17.877                  1.171                266.575
 Raman Active:       YES                    YES                    YES
               X      Y      Z        X      Y      Z        X      Y      Z
 C          0.126  0.026 -0.046   -0.005  0.010 -0.003    0.030 -0.001 -0.022
 C         -0.067 -0.039 -0.007    0.001  0.003 -0.001   -0.404  0.518  0.330
 O         -0.046 -0.004  0.032   -0.001 -0.003  0.003   -0.006 -0.008  0.000
 O          0.011  0.002 -0.001   -0.000 -0.000  0.000    0.253 -0.327 -0.206
 C         -0.061  0.017 -0.012    0.032  0.056 -0.059    0.018 -0.005  0.001
 O         -0.005 -0.012  0.003    0.006 -0.001 -0.006   -0.005 -0.001 -0.001
 H         -0.384 -0.505  0.036    0.024 -0.063  0.020    0.148  0.022  0.009
 O          0.019  0.021  0.002   -0.000 -0.001 -0.000    0.041 -0.021 -0.025
 H          0.284  0.515  0.005    0.000  0.007 -0.007   -0.066 -0.142 -0.020
 H          0.252 -0.064  0.053   -0.240 -0.661  0.099   -0.050  0.030 -0.006
 H          0.350 -0.061  0.063   -0.160 -0.013  0.675    0.007  0.006 -0.013
 H         -0.104  0.002  0.037   -0.035  0.007  0.007   -0.005 -0.004  0.005
 H         -0.051 -0.040 -0.006   -0.010 -0.010 -0.004   -0.287 -0.329  0.004
 TransDip  -0.099  0.092  0.011    0.004 -0.019  0.029   -0.284  0.390  0.202

 Mode:                28                     29                     30
 Frequency:      2997.58                3017.30                3074.66
 Force Cnst:      5.6567                 5.7958                 6.1167
 Red. Mass:       1.0685                 1.0805                 1.0982
 IR Active:          YES                    YES                    YES
 IR Intens:       28.154                 28.250                 35.875
 Raman Active:       YES                    YES                    YES
               X      Y      Z        X      Y      Z        X      Y      Z
 C         -0.004  0.006  0.027    0.010 -0.020 -0.074    0.001 -0.004 -0.011
 C          0.001  0.001 -0.001   -0.000 -0.001 -0.001   -0.000 -0.001 -0.000
 O          0.001  0.001 -0.000   -0.001 -0.001  0.001   -0.000  0.001  0.000
 O         -0.000 -0.000  0.000   -0.001  0.001  0.000   -0.000  0.000  0.000
 C          0.011  0.002 -0.068    0.006  0.013 -0.022   -0.009 -0.083 -0.034
 O          0.002  0.000 -0.000    0.001 -0.000  0.000   -0.001  0.001  0.000
 H          0.042 -0.096 -0.323   -0.111  0.252  0.884   -0.013  0.033  0.123
 O         -0.000 -0.000 -0.000    0.000  0.000  0.000   -0.000  0.001 -0.000
 H         -0.004  0.002  0.003    0.008 -0.000 -0.012    0.003 -0.000 -0.003
 H         -0.122  0.226  0.862   -0.036  0.075  0.279   -0.039  0.062  0.295
 H         -0.043 -0.258 -0.044   -0.041 -0.220 -0.032    0.150  0.921  0.108
 H          0.003  0.006  0.002    0.002  0.005 -0.000    0.005 -0.013 -0.003
 H         -0.001 -0.001  0.000    0.000  0.005 -0.003    0.002  0.002  0.003
 TransDip   0.095  0.072 -0.121    0.017 -0.055 -0.160   -0.047 -0.172 -0.071

 Mode:                31                     32                     33
 Frequency:      3711.95                3791.76                3793.43
 Force Cnst:      8.6497                 9.0286                 9.0402
 Red. Mass:       1.0655                 1.0658                 1.0663
 IR Active:          YES                    YES                    YES
 IR Intens:      102.114                 45.666                 65.494
 Raman Active:       YES                    YES                    YES
               X      Y      Z        X      Y      Z        X      Y      Z
 C         -0.001  0.002  0.001    0.000  0.000  0.000    0.000 -0.000 -0.000
 C          0.001 -0.002 -0.001   -0.001 -0.000  0.000   -0.002  0.001  0.001
 O         -0.045  0.030  0.030   -0.001  0.000  0.001   -0.001  0.000  0.000
 O         -0.000  0.001  0.000    0.000 -0.000 -0.000    0.001 -0.001 -0.001
 C         -0.000 -0.000  0.000    0.000 -0.002 -0.000    0.000  0.000  0.000
 O          0.000  0.001  0.000   -0.011 -0.060 -0.001    0.002  0.009  0.000
 H         -0.002 -0.006 -0.011   -0.001 -0.001 -0.001    0.001 -0.000  0.001
 O          0.000  0.000 -0.000   -0.006  0.006  0.004   -0.038  0.038  0.031
 H          0.724 -0.490 -0.481    0.014 -0.009 -0.010    0.008 -0.004 -0.004
 H         -0.000  0.000  0.000    0.004  0.000 -0.003   -0.001  0.001  0.001
 H          0.001 -0.003  0.000    0.003  0.012  0.003   -0.001 -0.001 -0.001
 H         -0.005 -0.017 -0.001    0.172  0.972  0.025   -0.025 -0.143 -0.004
 H         -0.006  0.010  0.007    0.090 -0.088 -0.072    0.615 -0.598 -0.489
 TransDip   0.268 -0.133 -0.123    0.107  0.185 -0.037    0.067 -0.224 -0.112

 STANDARD THERMODYNAMIC QUANTITIES AT   298.15 K  AND     1.00 ATM

   This Molecule has  0 Imaginary Frequencies
   Zero point vibrational energy:       62.796 kcal/mol

   Atom    1 Element C  Has Mass   12.00000
   Atom    2 Element C  Has Mass   12.00000
   Atom    3 Element O  Has Mass   15.99491
   Atom    4 Element O  Has Mass   15.99491
   Atom    5 Element C  Has Mass   12.00000
   Atom    6 Element O  Has Mass   15.99491
   Atom    7 Element H  Has Mass    1.00783
   Atom    8 Element O  Has Mass   15.99491
   Atom    9 Element H  Has Mass    1.00783
   Atom   10 Element H  Has Mass    1.00783
   Atom   11 Element H  Has Mass    1.00783
   Atom   12 Element H  Has Mass    1.00783
   Atom   13 Element H  Has Mass    1.00783
   Molecular Mass:   106.026620 amu
   Principal axes and moments of inertia in amu*Bohr^2:
                             1           2           3
    Eigenvalues --      391.60128   984.46956  1256.82336
          X               0.99994     0.00535     0.00963
          Y              -0.00544     0.99995     0.00868
          Z              -0.00958    -0.00873     0.99992
   Rotational Symmetry Number is   1
   The Molecule is an Asymmetric Top
   Translational Enthalpy:        0.889 kcal/mol
   Rotational Enthalpy:           0.889 kcal/mol
   Vibrational Enthalpy:         65.768 kcal/mol
   gas constant (RT):             0.592 kcal/mol
   Translational Entropy:        39.892  cal/mol.K
   Rotational Entropy:           27.673  cal/mol.K
   Vibrational Entropy:          17.790  cal/mol.K

   Total Enthalpy:               68.138 kcal/mol
   Total Entropy:                85.356  cal/mol.K

 ======================================================================

 STANDARD THERMODYNAMIC QUANTITIES FOR ANHARMONIC VIBRATION -- TOSH

   Zero point vibrational energy: ************ kcal/mol

   Vibrational Enthalpy:       Infinity kcal/mol
   Vibrational Entropy:             NaN  cal/mol.K

   Total Enthalpy:             Infinity kcal/mol
   Total Entropy:                   NaN  cal/mol.K

 ======================================================================

 STANDARD THERMODYNAMIC QUANTITIES FOR ANHARMONIC VIBRATION -- VPT2

   Zero point vibrational energy: ************ kcal/mol

   Vibrational Enthalpy:       Infinity kcal/mol
   Vibrational Entropy:             NaN  cal/mol.K

   Total Enthalpy:             Infinity kcal/mol
   Total Entropy:                   NaN  cal/mol.K

 ======================================================================

Archival summary:
1\1\pikachu\FREQ\ProcedureUnspecified\BasisUnspecified\436\cher\TueDec1315:01:502016TueDec1315:01:502016\0\\#,FREQ,ProcedureUnspecified,BasisUnspecified,\\0,1\O\H,1,0.970168\C,1,1.41207,2,107.057\H,3,1.09809,1,108.176,2,-129.998,0\C,3,1.527,1,109.941,2,-10.3318,0\O,5,1.20152,3,121.943,1,10.676,0\O,5,1.34915,3,117.019,1,-170.927,0\H,7,0.965974,5,111.238,3,4.71442,0\C,3,1.54137,1,108.953,2,112.072,0\H,9,1.09367,3,111.284,1,174.668,0\H,9,1.09846,3,108.811,1,-66.1103,0\O,9,1.41153,3,110.455,1,56.6073,0\H,12,0.965642,9,107.235,3,-53.9451,0\\\@

 Total job time:  1788.22s(wall), 1787.96s(cpu) 
 Tue Dec 13 15:01:50 2016

        *************************************************************
        *                                                           *
        *  Thank you very much for using Q-Chem.  Have a nice day.  *
        *                                                           *
        *************************************************************


 
User input: 3 of 3 
 
pikachu 127.0.1
Q-Chem Developer Version! Running on 127.0.1.*
                  Welcome to Q-Chem
     A Quantum Leap Into The Future Of Chemistry


 Q-Chem 4.4, Q-Chem, Inc., Pleasanton, CA (2016)

 Y. Shao,  Z. Gan,  E. Epifanovsky,  A. T. B. Gilbert,  M. Wormit,  
 J. Kussmann,  A. W. Lange,  A. Behn,  J. Deng,  X. Feng,  D. Ghosh,  
 M. Goldey,  P. R. Horn,  L. D. Jacobson,  I. Kaliman,  F. Rob,  
 R. Z. Khaliullin,  T. Kus,  A. Landau,  J. Liu,  E. I. Proynov,  Y. M. Rhee,  
 R. M. Richard,  M. A. Rohrdanz,  R. P. Steele,  E. J. Sundstrom,  
 H. L. Woodcock III,  P. M. Zimmerman,  D. Zuev,  B. Albrecht,  E. Alguire,  
 B. Austin,  S. A. Baeppler,  G. J. O. Beran,  Y. A. Bernard,  E. Berquist,  
 K. Brandhorst,  K. B. Bravaya,  S. T. Brown,  D. Casanova,  C.-M. Chang,  
 Y. Chen,  S. H. Chien,  K. D. Closser,  M. P. Coons,  D. L. Crittenden,  
 S. Dasgupta,  M. Diedenhofen,  R. A. DiStasio Jr.,  H. Do,  A. D. Dutoi,  
 R. G. Edgar,  P.-T. Fang,  S. Fatehi,  Q. Feng,  L. Fusti-Molnar,  
 A. Ghysels,  A. Golubeva-Zadorozhnaya,  J. Gomes,  A. Gunina,  
 M. W. D. Hanson-Heine,  P. H. P. Harbach,  A. W. Hauser,  J. E. Herr,  
 E. G. Hohenstein,  Z. C. Holden,  K. Hui,  T.-C. Jagau,  H. Ji,  B. Kaduk,  
 K. Khistyaev,  Jaehoon Kim,  Jihan Kim,  R. A. King,  P. Klunzinger,  
 K. Koh,  D. Kosenkov,  T. Kowalczyk,  C. M. Krauter,  A. Kunitsa,  
 K. U. Lao,  A. Laurent,  K. V. Lawler,  J. Lee,  D. Lefrancois,  S. Lehtola,  
 S. V. Levchenko,  C. Y. Lin,  Y.-S. Lin,  F. Liu,  E. Livshits,  
 R. C. Lochan,  A. Luenser,  P. Manohar,  S. F. Manzer,  S.-P. Mao,  Y. Mao,  
 N. Mardirossian,  A. V. Marenich,  L. A. Martinez-Martinez,  S. A. Maurer,  
 N. J. Mayhall,  J.-M. Mewes,  A. F. Morrison,  K. Nanda,  T. S. Nguyen-Beck,  
 C. M. Oana,  R. Olivares-Amaya,  D. P. O'Neill,  J. A. Parkhill,  
 T. M. Perrine,  R. Peverati,  P. A. Pieniazek,  F. Plasser,  A. Prociuk,  
 D. R. Rehn,  E. Rosta,  N. J. Russ,  N. Sergueev,  S. M. Sharada,  
 S. Sharma,  D. W. Small,  A. Sodt,  T. Stauch,  T. Stein,  D. Stuck,  
 Y.-C. Su,  A. J. W. Thom,  T. Tsuchimochi,  L. Vogt,  O. Vydrov,  T. Wang,  
 M. A. Watson,  J. Wenzel,  A. White,  C. F. Williams,  V. Vanovschi,  
 K. Yao,  S. Yeganeh,  S. R. Yost,  Z.-Q. You,  I. Y. Zhang,  X. Zhang,  
 Y. Zhao,  B. R. Brooks,  G. K. L. Chan,  D. M. Chipman,  C. J. Cramer,  
 W. A. Goddard III,  M. S. Gordon,  W. J. Hehre,  A. Klamt,  
 H. F. Schaefer III,  M. W. Schmidt,  C. D. Sherrill,  D. G. Truhlar,  
 A. Warshel,  X. Xu,  A. Aspuru-Guzik,  R. Baer,  A. T. Bell,  N. A. Besley,  
 J.-D. Chai,  A. Dreuw,  B. D. Dunietz,  T. R. Furlani,  S. R. Gwaltney,  
 C.-P. Hsu,  Y. Jung,  J. Kong,  D. S. Lambrecht,  W. Liang,  C. Ochsenfeld,  
 V. A. Rassolov,  L. V. Slipchenko,  J. E. Subotnik,  T. Van Voorhis,  
 J. M. Herbert,  A. I. Krylov,  P. M. W. Gill,  M. Head-Gordon

 Contributors to earlier versions of Q-Chem not listed above: 
 R. D. Adamson,  J. Baker,  E. F. C. Byrd,  A. K. Chakraborty,  C.-L. Cheng,  
 H. Dachsel,  R. J. Doerksen,  G. Hawkins,  A. Heyden,  S. Hirata,  
 G. Kedziora,  F. J. Keil,  C. Kelley,  P. P. Korambath,  W. Kurlancheek,  
 A. M. Lee,  M. S. Lee,  D. Liotard,  I. Lotan,  P. E. Maslen,  N. Nair,  
 D. Neuhauser,  R. Olson,  B. Peters,  J. Ritchie,  N. E. Schultz,  
 N. Shenvi,  A. C. Simmonett,  K. S. Thanthiriwatte,  Q. Wu,  W. Zhang

 Please cite Q-Chem as follows:
 Y. Shao et al., Mol. Phys. 113, 184-215 (2015)
 DOI: 10.1080/00268976.2014.952696

 Q-Chem 4.4.2 for Intel X86 EM64T Linux

 Parts of Q-Chem use Armadillo 5.200.1 (Boston Tea Smuggler).
 http://arma.sourceforge.net/

 Q-Chem begins on Tue Dec 13 15:01:50 2016  


Host: 0

     Scratch files written to /scratch/cher/qchem5120//
The previous job contains 0 fragments, simply inherited here
FILE_GEOM_ORG=        593

Checking the input file for inconsistencies... 	...done.

--------------------------------------------------------------
User input:
--------------------------------------------------------------

$molecule
   read
$end
$rem
   BASIS  =  6-311++G**
   JOB_TYPE  =  SP
   METHOD  =  B3LYP
   SOLVENT_METHOD SMD
--------------------------------------------------------------
 ----------------------------------------------------------------
             Standard Nuclear Orientation (Angstroms)
    I     Atom           X                Y                Z
 ----------------------------------------------------------------
    1      C      -0.2085534826    -0.1467552264     0.4350509977
    2      C       1.2458735505     0.0415734166     0.0097234827
    3      O      -0.5696090742    -1.5075930238     0.3268228077
    4      O       1.8692241507    -0.8333667896    -0.5283772162
    5      C      -1.1634568581     0.6951858313    -0.4339164353
    6      O      -2.5038976091     0.4723517760    -0.0518269205
    7      H      -0.3282900669     0.1570553191     1.4834616194
    8      O       1.7983577156     1.2517242449     0.2344257131
    9      H       0.1483328241    -1.9556275810    -0.1475715704
   10      H      -0.9981016012     0.4414084814    -1.4897931887
   11      H      -0.9778116758     1.7652790468    -0.3052907866
   12      H      -2.6557928105    -0.4807398321    -0.0835836608
   13      H       1.1921082069     1.8291472320     0.7162460684
 ----------------------------------------------------------------
 Nuclear Repulsion Energy =   322.5805284050 hartrees
 There are       28 alpha and       28 beta electrons
 Requested basis set is 6-311++G(d,p)
 There are 72 shells and 196 basis functions

 Total QAlloc Memory Limit   2000 MB
 Mega-Array Size        61 MB
 MEM_STATIC part        62 MB

                       Distance Matrix (Angstroms)
             C (  1)   C (  2)   O (  3)   O (  4)   C (  5)   O (  6)
   C (  2)  1.527000
   O (  3)  1.412074  2.407581
   O (  4)  2.390981  1.201515  2.670928
   C (  5)  1.541366  2.535527  2.404915  3.397433
   O (  6)  2.426716  3.774936  2.793748  4.588703  1.411534
   H (  7)  1.098090  2.159452  2.041348  3.139666  2.159497  2.681379
   O (  8)  2.454320  1.349146  3.637257  2.221372  3.086869  4.381639
   H (  9)  1.933607  2.284327  0.970168  2.089485  2.971464  3.597023
   H ( 10)  2.162024  2.728341  2.698575  3.281909  1.098463  2.082337
   H ( 11)  2.189918  2.831108  3.358257  3.861132  1.093667  2.016146
   H ( 12)  2.523788  3.937578  2.361149  4.560479  1.931994  0.965642
   H ( 13)  2.438261  1.922885  3.793301  3.016049  2.856121  4.011395
             H (  7)   O (  8)   H (  9)   H ( 10)   H ( 11)   H ( 12)
   O (  8)  2.698337
   H (  9)  2.711248  3.627066
   H ( 10)  3.061004  3.383745  2.976853
   H ( 11)  2.491565  2.874395  3.890787  1.776539
   H ( 12)  2.877444  4.789783  3.168992  2.361297  2.812361
   H ( 13)  2.386655  0.965974  4.019971  3.404328  2.399202  4.558689


 A cutoff of  1.0D-08 yielded   2366 shell pairs
 There are     17683 function pairs (     18928 Cartesian)

 -------------------------------------------------------
 OpenMP Integral Computing Module                       
 Release: version 1.0, May 2013, Q-Chem Inc. Pittsburgh 
 -------------------------------------------------------
 Integral Job Info:
 Integral job number is                      11
 Integral operator is                         1
 short-range coefficients                     0
 long-range coefficients              100000000
 Omega coefficients                           0
 if combine SR and LR in K                    0
 Integral screening is                        0
 Integral computing path is                   2
 max size of driver memory is            800000
 size of driver memory is                593474
 size of scratch memory is              2260544
 max col of scratch BK array               1296
 max len of scratch array in speh3          155
 max len of scratch index in speh4           18
 max int batch size is                      520
 min int batch size is                       52
 fixed nKL is                                52
 max L of basis functions is                  2
 order of int derivative is                   0
 number of shells is                         72
 number of basis is                         203
 number of cartesian basis is               203
 number of contracted shell pairs          2366
 number of primitive shell pairs           5761
 maxK2 (contraction) of shell pair           36
 max number of K2 of shell pair               1
 max number of CS2 of shell pair            388
 max number of PS2 of shell pair            786
 mem total for path MDJ                   36600
 -------------------------------------------------------
 Smallest overlap matrix eigenvalue = 4.03E-05

 Q-Chem warning in module /home/taweetham/qchem/stvman/mkSTV.C, line 257:

 Overlap eigenvalue is smaller than square root of threshold


 Scale SEOQF with 1.000000e-01/1.000000e-01/1.000000e-01

 Standard Electronic Orientation quadrupole field applied
 Nucleus-field energy     =     0.0000000074 hartrees
 Guess from superposition of atomic densities
 Warning:  Energy on first SCF cycle will be non-variational
 A restricted hybrid HF-DFT SCF calculation will be
 performed using Pulay DIIS extrapolation
 Exchange:     0.2000 Hartree-Fock + 0.0800 Slater + 0.7200 B88
 Correlation:  0.1900 VWN1RPA + 0.8100 LYP
 Using SG-1 standard quadrature grid
 SCF converges when DIIS error is below 1.0E-05
 ---------------------------------------
  Cycle       Energy         DIIS Error
 ---------------------------------------
    1    -420.1567999679      4.53E-02
    2    -418.7747232388      7.30E-03
    3    -418.3988457977      1.28E-02
    4    -418.9450660503      2.11E-03
    5    -418.9596632998      7.70E-04
    6    -418.9613906414      2.20E-04
    7    -418.9616108743      4.77E-05
    8    -418.9616187159      1.15E-05
    9    -418.9616175256      3.08E-06 Convergence criterion met
 ---------------------------------------
 SCF time:  CPU 61.98 s  wall 62.05 s

 Citation of the SMD model:
 Marenich, A.V.; Cramer, C.J.; Truhlar, D.G.
 J. Phys. Chem. B 2009, 113, 6378-6396.
 iSolventCode=           1
 Solvent: water                                                           

 vradii
            1           2           3           4           5           6
    1   1.8500000   1.8500000   1.5200000   1.5200000   1.8500000   1.5200000
            7           8           9          10          11          12
    1   1.2000000   1.5200000   1.2000000   1.2000000   1.2000000   1.2000000
           13
    1   1.2000000
Changing PCM_TESSEL_METHOD to VTN
Changing PCM_VDW_RADII to SMD_RADIUS
 Discretize the solute cavity surface with Lebedev spheres
	Using 302 Lebedev grid points for each H atom
	Using 302 Lebedev grid points for other atoms
	Atomic van der Waals radii will be scaled by 1.20
 Removing interior tesserae...
 Keep 1414 surface tesserae and discard 2512 interior tesserae
 Molecular Surface Area = 120.231 Angst**2
 A restricted hybrid HF-DFT SCF calculation will be
 performed using Pulay DIIS extrapolation
 Polarizable Continuum solvation model will be applied
 Exchange:     0.2000 Hartree-Fock + 0.0800 Slater + 0.7200 B88
 Correlation:  0.1900 VWN1RPA + 0.8100 LYP
 Using SG-1 standard quadrature grid
 SCF converges when DIIS error is below 1.0E-05

 Citation of the SMD model:
 Marenich, A.V.; Cramer, C.J.; Truhlar, D.G.
 J. Phys. Chem. B 2009, 113, 6378-6396.
 iSolventCode=           1
 Solvent: water                                                           

 vradii
            1           2           3           4           5           6
    1   1.8500000   1.8500000   1.5200000   1.5200000   1.8500000   1.5200000
            7           8           9          10          11          12
    1   1.2000000   1.5200000   1.2000000   1.2000000   1.2000000   1.2000000
           13
    1   1.2000000
 ---------------------------------------
  Cycle       Energy         DIIS Error
 ---------------------------------------
    1    -418.9615606582      1.45E-06
 Time req'd to invert C: 3.78 s (CPU) 3.78 s (wall)
    2    -418.9900364193      7.45E-04
    3    -418.9900348546      7.45E-04
    4    -418.9900381812      7.45E-04
    5    -418.9900416312      7.45E-04
    6    -418.9900381466      7.45E-04
    7    -418.9900376380      7.45E-04
    8    -418.9900381497      7.45E-04
    9    -418.9900373697      7.45E-04
   10    -418.9900388026      7.45E-04
   11    -418.9900342727      7.45E-04
   12    -418.9900357916      7.45E-04
   13    -418.9900343095      7.45E-04
   14    -418.9900339281      7.45E-04
   15    -418.9900352795      7.45E-04
   16    -418.9900375790      7.45E-04
   17    -418.9941669488      6.92E-04
   18    -418.9953796138      3.78E-04
   19    -418.9958368339      8.43E-05
   20    -418.9958546388      5.44E-05
   21    -418.9958625540      4.68E-06 Convergence criterion met
 ---------------------------------------
 SCF time:  CPU 125.90 s  wall 126.07 s
(0)  E-EN(g) gas-phase elect-nuc energy                 -418.961560658 a.u.
(3)  G-ENP(liq) elect-nuc-pol free energy of system     -418.995862554 a.u.
(4)  G-CDS(liq) cavity-dispersion-solvent structure 
     free energy                                                4.1470 kcal/mol
(6)  G-S(liq) free energy of system                     -418.989253948 a.u.
(9)  DeltaG-S(liq) free energy of  solvation
     (9) = (6) - (0)                                          -17.3778 kcal/mol
 SCF   energy in the final basis set = -418.9892539481
 Total energy in the final basis set = -418.9892539481

 --------------------------------------------------------------

                    Orbital Energies (a.u.)
 --------------------------------------------------------------

 Alpha MOs
 -- Occupied --
-19.188 -19.143 -19.141 -19.137 -10.331 -10.248 -10.227  -1.132
 -1.063  -1.049  -1.031  -0.768  -0.663  -0.632  -0.585  -0.535
 -0.507  -0.471  -0.469  -0.450  -0.445  -0.418  -0.372  -0.367
 -0.350  -0.319  -0.314  -0.284
 -- Virtual --
 -0.024  -0.004   0.010   0.023   0.024   0.049   0.055   0.064
  0.077   0.082   0.097   0.104   0.112   0.117   0.126   0.127
  0.137   0.139   0.149   0.167   0.177   0.181   0.198   0.200
  0.210   0.218   0.235   0.243   0.250   0.254   0.261   0.270
  0.277   0.282   0.287   0.298   0.312   0.316   0.328   0.330
  0.350   0.360   0.372   0.380   0.393   0.400   0.471   0.478
  0.520   0.554   0.557   0.559   0.580   0.606   0.626   0.640
  0.652   0.691   0.707   0.716   0.740   0.753   0.870   0.915
  0.949   0.990   1.042   1.049   1.071   1.088   1.101   1.122
  1.139   1.154   1.167   1.173   1.177   1.205   1.276   1.302
  1.321   1.395   1.402   1.432   1.457   1.487   1.496   1.537
  1.546   1.574   1.589   1.605   1.640   1.656   1.691   1.708
  1.740   1.795   1.816   1.849   1.895   1.949   1.996   2.040
  2.069   2.100   2.114   2.158   2.165   2.196   2.277   2.455
  2.480   2.520   2.572   2.578   2.608   2.653   2.707   2.761
  2.799   2.862   2.876   2.920   2.953   2.990   3.033   3.078
  3.103   3.109   3.132   3.171   3.221   3.228   3.277   3.352
  3.363   3.418   3.534   3.631   3.765   3.842   3.877   3.894
  3.966   3.999   4.026   4.132   4.208   4.950   5.018   5.051
  5.081   5.130   5.313   5.374   5.424   5.550   5.637   5.695
  5.861  23.766  23.806  23.842  49.854  49.900  49.911  49.988
 --------------------------------------------------------------

          Ground-State Mulliken Net Atomic Charges

     Atom                 Charge (a.u.)
  ----------------------------------------
      1 C                    -0.169048
      2 C                     0.098575
      3 O                    -0.341501
      4 O                    -0.377497
      5 C                    -0.253588
      6 O                    -0.354988
      7 H                     0.280284
      8 O                    -0.218856
      9 H                     0.296821
     10 H                     0.216968
     11 H                     0.185504
     12 H                     0.302297
     13 H                     0.335027
  ----------------------------------------
  Sum of atomic charges =    -0.000000

 -----------------------------------------------------------------
                    Cartesian Multipole Moments
 -----------------------------------------------------------------
    Charge (ESU x 10^10)
                -0.0000
    Dipole Moment (Debye)
         X      -0.7066      Y       2.5095      Z       1.2362
       Tot       2.8853
    Quadrupole Moments (Debye-Ang)
        XX     -58.4110     XY       4.8023     YY     -38.6891
        XZ       4.7484     YZ       3.0920     ZZ     -40.0487
    Octopole Moments (Debye-Ang^2)
       XXX      -8.1353    XXY     -13.3224    XYY       2.9199
       YYY       8.8967    XXZ       4.5824    XYZ      -0.9159
       YYZ       1.6375    XZZ       0.4225    YZZ       3.4897
       ZZZ       2.3642
    Hexadecapole Moments (Debye-Ang^3)
      XXXX    -734.5477   XXXY      54.3230   XXYY    -162.9659
      XYYY       4.8106   YYYY    -217.5234   XXXZ      11.7345
      XXYZ      -1.4659   XYYZ       9.7322   YYYZ      19.5568
      XXZZ    -124.2502   XYZZ       5.2222   YYZZ     -56.5658
      XZZZ       3.5931   YZZZ       4.6413   ZZZZ     -81.9364
 -----------------------------------------------------------------
Archival summary:
1\1\pikachu\SP\ProcedureUnspecified\BasisUnspecified\436\cher\TueDec1315:04:582016TueDec1315:04:582016\0\\#,ProcedureUnspecified,BasisUnspecified,\\0,1\O\H,1,0.970168\C,1,1.41207,2,107.057\H,3,1.09809,1,108.176,2,-129.998,0\C,3,1.527,1,109.941,2,-10.3318,0\O,5,1.20152,3,121.943,1,10.676,0\O,5,1.34915,3,117.019,1,-170.927,0\H,7,0.965974,5,111.238,3,4.71442,0\C,3,1.54137,1,108.953,2,112.072,0\H,9,1.09367,3,111.284,1,174.668,0\H,9,1.09846,3,108.811,1,-66.1103,0\O,9,1.41153,3,110.455,1,56.6073,0\H,12,0.965642,9,107.235,3,-53.9451,0\\\@

 Total job time:  188.28s(wall), 188.04s(cpu) 
 Tue Dec 13 15:04:58 2016

        *************************************************************
        *                                                           *
        *  Thank you very much for using Q-Chem.  Have a nice day.  *
        *                                                           *
        *************************************************************
