# Supplementary material for: A DFT investigation of the blue bottle experiment: E∘half-cell analysis of autoxidation catalysed by redox indicators
Source: R Soc Open Sci. 2017 Nov 8;4(11):170708. doi: 10.1098/rsos.170708 (PMC5717635; doi:10.1098/rsos.170708)
Supplement: output.zip [file rsos170708supp2.zip › B3LYP_6-311++Gdp_reducing_agents/unused/C4H5O3-.out]

TWL02 127.0.1
Q-Chem Developer Version! Running on 127.0.1.*
                  Welcome to Q-Chem
     A Quantum Leap Into The Future Of Chemistry


 Q-Chem 4.4, Q-Chem, Inc., Pleasanton, CA (2016)

 Y. Shao,  Z. Gan,  E. Epifanovsky,  A. T. B. Gilbert,  M. Wormit,  
 J. Kussmann,  A. W. Lange,  A. Behn,  J. Deng,  X. Feng,  D. Ghosh,  
 M. Goldey,  P. R. Horn,  L. D. Jacobson,  I. Kaliman,  F. Rob,  
 R. Z. Khaliullin,  T. Kus,  A. Landau,  J. Liu,  E. I. Proynov,  Y. M. Rhee,  
 R. M. Richard,  M. A. Rohrdanz,  R. P. Steele,  E. J. Sundstrom,  
 H. L. Woodcock III,  P. M. Zimmerman,  D. Zuev,  B. Albrecht,  E. Alguire,  
 B. Austin,  S. A. Baeppler,  G. J. O. Beran,  Y. A. Bernard,  E. Berquist,  
 K. Brandhorst,  K. B. Bravaya,  S. T. Brown,  D. Casanova,  C.-M. Chang,  
 Y. Chen,  S. H. Chien,  K. D. Closser,  M. P. Coons,  D. L. Crittenden,  
 S. Dasgupta,  M. Diedenhofen,  R. A. DiStasio Jr.,  H. Do,  A. D. Dutoi,  
 R. G. Edgar,  P.-T. Fang,  S. Fatehi,  Q. Feng,  L. Fusti-Molnar,  
 A. Ghysels,  A. Golubeva-Zadorozhnaya,  J. Gomes,  A. Gunina,  
 M. W. D. Hanson-Heine,  P. H. P. Harbach,  A. W. Hauser,  J. E. Herr,  
 E. G. Hohenstein,  Z. C. Holden,  K. Hui,  T.-C. Jagau,  H. Ji,  B. Kaduk,  
 K. Khistyaev,  Jaehoon Kim,  Jihan Kim,  R. A. King,  P. Klunzinger,  
 K. Koh,  D. Kosenkov,  T. Kowalczyk,  C. M. Krauter,  A. Kunitsa,  
 K. U. Lao,  A. Laurent,  K. V. Lawler,  J. Lee,  D. Lefrancois,  S. Lehtola,  
 S. V. Levchenko,  C. Y. Lin,  Y.-S. Lin,  F. Liu,  E. Livshits,  
 R. C. Lochan,  A. Luenser,  P. Manohar,  S. F. Manzer,  S.-P. Mao,  Y. Mao,  
 N. Mardirossian,  A. V. Marenich,  L. A. Martinez-Martinez,  S. A. Maurer,  
 N. J. Mayhall,  J.-M. Mewes,  A. F. Morrison,  K. Nanda,  T. S. Nguyen-Beck,  
 C. M. Oana,  R. Olivares-Amaya,  D. P. O'Neill,  J. A. Parkhill,  
 T. M. Perrine,  R. Peverati,  P. A. Pieniazek,  F. Plasser,  A. Prociuk,  
 D. R. Rehn,  E. Rosta,  N. J. Russ,  N. Sergueev,  S. M. Sharada,  
 S. Sharma,  D. W. Small,  A. Sodt,  T. Stauch,  T. Stein,  D. Stuck,  
 Y.-C. Su,  A. J. W. Thom,  T. Tsuchimochi,  L. Vogt,  O. Vydrov,  T. Wang,  
 M. A. Watson,  J. Wenzel,  A. White,  C. F. Williams,  V. Vanovschi,  
 K. Yao,  S. Yeganeh,  S. R. Yost,  Z.-Q. You,  I. Y. Zhang,  X. Zhang,  
 Y. Zhao,  B. R. Brooks,  G. K. L. Chan,  D. M. Chipman,  C. J. Cramer,  
 W. A. Goddard III,  M. S. Gordon,  W. J. Hehre,  A. Klamt,  
 H. F. Schaefer III,  M. W. Schmidt,  C. D. Sherrill,  D. G. Truhlar,  
 A. Warshel,  X. Xu,  A. Aspuru-Guzik,  R. Baer,  A. T. Bell,  N. A. Besley,  
 J.-D. Chai,  A. Dreuw,  B. D. Dunietz,  T. R. Furlani,  S. R. Gwaltney,  
 C.-P. Hsu,  Y. Jung,  J. Kong,  D. S. Lambrecht,  W. Liang,  C. Ochsenfeld,  
 V. A. Rassolov,  L. V. Slipchenko,  J. E. Subotnik,  T. Van Voorhis,  
 J. M. Herbert,  A. I. Krylov,  P. M. W. Gill,  M. Head-Gordon

 Contributors to earlier versions of Q-Chem not listed above: 
 R. D. Adamson,  J. Baker,  E. F. C. Byrd,  A. K. Chakraborty,  C.-L. Cheng,  
 H. Dachsel,  R. J. Doerksen,  G. Hawkins,  A. Heyden,  S. Hirata,  
 G. Kedziora,  F. J. Keil,  C. Kelley,  P. P. Korambath,  W. Kurlancheek,  
 A. M. Lee,  M. S. Lee,  D. Liotard,  I. Lotan,  P. E. Maslen,  N. Nair,  
 D. Neuhauser,  R. Olson,  B. Peters,  J. Ritchie,  N. E. Schultz,  
 N. Shenvi,  A. C. Simmonett,  K. S. Thanthiriwatte,  Q. Wu,  W. Zhang

 Please cite Q-Chem as follows:
 Y. Shao et al., Mol. Phys. 113, 184-215 (2015)
 DOI: 10.1080/00268976.2014.952696

 Q-Chem 4.4.2 for Intel X86 EM64T Linux

 Parts of Q-Chem use Armadillo 5.200.1 (Boston Tea Smuggler).
 http://arma.sourceforge.net/

 Q-Chem begins on Mon Dec 12 19:50:38 2016  


Host: 0

     Scratch files written to /scratch/cher/qchem2644//
FILE_GEOM_ORG=        593

Checking the input file for inconsistencies... 	...done.

--------------------------------------------------------------
User input:
--------------------------------------------------------------
$molecule
-1 1
  C    1.7121712   -0.0101934   -0.0066279
  C    0.2669434    0.6331564   -0.1400116
  C   -0.8420272   -0.3420603    0.2935878
  C   -2.1564635   -0.0370940   -0.3409147
  O    1.7442502   -1.2648888   -0.0863314
  O    2.6382320    0.8205314    0.1229365
  H    0.1350659    0.8924850   -1.2036635
  H    0.2268134    1.5760883    0.4170782
  H   -0.9607739   -0.3773961    1.3826664
  H   -0.4673370   -1.3243687   -0.0437184
  H   -2.1083863    0.0214327   -1.4587731
  O   -3.2211229    0.1629707    0.2221711
$end

$rem
   BASIS  =  6-311++G**
   JOB_TYPE  =  optimization
   METHOD  =  B3LYP
   SYM_IGNORE  TRUE
$end

--------------------------------------------------------------
 ----------------------------------------------------------------
             Standard Nuclear Orientation (Angstroms)
    I     Atom           X                Y                Z
 ----------------------------------------------------------------
    1      C       1.7121712000    -0.0101934000    -0.0066279000
    2      C       0.2669434000     0.6331564000    -0.1400116000
    3      C      -0.8420272000    -0.3420603000     0.2935878000
    4      C      -2.1564635000    -0.0370940000    -0.3409147000
    5      O       1.7442502000    -1.2648888000    -0.0863314000
    6      O       2.6382320000     0.8205314000     0.1229365000
    7      H       0.1350659000     0.8924850000    -1.2036635000
    8      H       0.2268134000     1.5760883000     0.4170782000
    9      H      -0.9607739000    -0.3773961000     1.3826664000
   10      H      -0.4673370000    -1.3243687000    -0.0437184000
   11      H      -2.1083863000     0.0214327000    -1.4587731000
   12      O      -3.2211229000     0.1629707000     0.2221711000
 ----------------------------------------------------------------
 Nuclear Repulsion Energy =   273.4779871626 hartrees
 There are       27 alpha and       27 beta electrons
 Requested basis set is 6-311++G(d,p)
 There are 67 shells and 189 basis functions

 Total QAlloc Memory Limit   2000 MB
 Mega-Array Size        61 MB
 MEM_STATIC part        62 MB
 A cutoff of  1.0D-11 yielded   2110 shell pairs
 There are     16747 function pairs (     17971 Cartesian)

 -------------------------------------------------------
 OpenMP Integral Computing Module                       
 Release: version 1.0, May 2013, Q-Chem Inc. Pittsburgh 
 -------------------------------------------------------
 Integral Job Info:
 Integral job number is                      11
 Integral operator is                         1
 short-range coefficients                     0
 long-range coefficients              100000000
 Omega coefficients                           0
 if combine SR and LR in K                    0
 Integral screening is                        0
 Integral computing path is                   2
 max size of driver memory is            800000
 size of driver memory is                593474
 size of scratch memory is              2260544
 max col of scratch BK array               1296
 max len of scratch array in speh3          155
 max len of scratch index in speh4           18
 max int batch size is                      520
 min int batch size is                       52
 fixed nKL is                                52
 max L of basis functions is                  2
 order of int derivative is                   0
 number of shells is                         67
 number of basis is                         196
 number of cartesian basis is               196
 number of contracted shell pairs          2110
 number of primitive shell pairs           5465
 maxK2 (contraction) of shell pair           36
 max number of K2 of shell pair               1
 max number of CS2 of shell pair            335
 max number of PS2 of shell pair            774
 mem total for path MDJ                   35874
 -------------------------------------------------------
 Smallest overlap matrix eigenvalue = 3.27E-05

 Scale SEOQF with 1.000000e-01/1.000000e-01/1.000000e-01

 Standard Electronic Orientation quadrupole field applied
 Nucleus-field energy     =     0.0000000089 hartrees
 Guess from superposition of atomic densities
 Warning:  Energy on first SCF cycle will be non-variational
 A restricted hybrid HF-DFT SCF calculation will be
 performed using Pulay DIIS extrapolation
 Exchange:     0.2000 Hartree-Fock + 0.0800 Slater + 0.7200 B88
 Correlation:  0.1900 VWN1RPA + 0.8100 LYP
 Using SG-1 standard quadrature grid
 SCF converges when DIIS error is below 1.0E-08
 Inaccurate integrated density:
   Number of electrons =    54
   Numerical integral  =    53.000237206975
   Relative error      =    -1.8514125797 %
 ---------------------------------------
  Cycle       Energy         DIIS Error
 ---------------------------------------
    1    -382.2375092633      4.43E-02
    2    -381.0365159923      8.32E-03
    3    -378.8919630083      2.01E-02
    4    -381.1976813832      4.56E-03
    5    -381.2808138052      1.53E-03
    6    -381.2861254713      1.31E-03
    7    -381.2919221554      2.63E-04
    8    -381.2920658571      1.77E-04
    9    -381.2921687706      3.25E-05
   10    -381.2921719863      1.52E-05
   11    -381.2921725854      3.68E-06
   12    -381.2921728098      7.06E-07
   13    -381.2921727585      2.08E-07
   14    -381.2921727893      6.04E-08
   15    -381.2921727855      9.09E-09 Convergence criterion met
 ---------------------------------------
 SCF time:  CPU 50.72 s  wall 50.85 s
 SCF   energy in the final basis set = -381.2921727855
 Total energy in the final basis set = -381.2921727855

 --------------------------------------------------------------

                    Orbital Energies (a.u.)
 --------------------------------------------------------------

 Alpha MOs
 -- Occupied --
-19.005 -18.895 -18.891 -10.142 -10.089 -10.041 -10.029  -0.929
 -0.853  -0.771  -0.651  -0.526  -0.450  -0.356  -0.344  -0.320
 -0.301  -0.283  -0.254  -0.247  -0.233  -0.207  -0.193  -0.144
 -0.084  -0.072  -0.064
 -- Virtual --
  0.085   0.102   0.120   0.128   0.141   0.154   0.165   0.185
  0.191   0.197   0.214   0.218   0.226   0.227   0.233   0.244
  0.245   0.258   0.260   0.264   0.278   0.284   0.298   0.310
  0.316   0.355   0.361   0.374   0.386   0.398   0.404   0.412
  0.418   0.431   0.443   0.447   0.451   0.460   0.465   0.473
  0.489   0.509   0.516   0.544   0.594   0.609   0.625   0.628
  0.657   0.690   0.708   0.761   0.767   0.771   0.793   0.805
  0.824   0.832   0.864   0.867   0.872   0.891   0.955   0.994
  1.041   1.056   1.121   1.166   1.234   1.259   1.262   1.288
  1.310   1.331   1.333   1.360   1.387   1.394   1.407   1.447
  1.540   1.583   1.608   1.621   1.653   1.669   1.699   1.702
  1.738   1.762   1.772   1.792   1.845   1.864   1.872   1.907
  1.948   1.973   2.017   2.097   2.135   2.164   2.188   2.253
  2.288   2.346   2.407   2.437   2.467   2.580   2.667   2.678
  2.706   2.735   2.764   2.830   2.856   2.882   2.911   2.950
  2.981   3.021   3.033   3.039   3.058   3.096   3.109   3.147
  3.240   3.394   3.441   3.458   3.478   3.543   3.572   3.592
  3.636   3.735   3.868   3.915   3.964   4.008   4.233   4.247
  4.305   4.425   5.163   5.240   5.259   5.265   5.333   5.381
  5.754   5.808   6.058  23.961  23.978  24.040  24.059  50.069
 50.119  50.212
 --------------------------------------------------------------

          Ground-State Mulliken Net Atomic Charges

     Atom                 Charge (a.u.)
  ----------------------------------------
      1 C                     0.082273
      2 C                    -0.210661
      3 C                    -0.259367
      4 C                    -0.007118
      5 O                    -0.447520
      6 O                    -0.463262
      7 H                     0.106492
      8 H                     0.133057
      9 H                     0.133721
     10 H                     0.174064
     11 H                     0.060610
     12 O                    -0.302290
  ----------------------------------------
  Sum of atomic charges =    -1.000000

 -----------------------------------------------------------------
                    Cartesian Multipole Moments
 -----------------------------------------------------------------
    Charge (ESU x 10^10)
                -4.8032
    Dipole Moment (Debye)
         X      -5.6996      Y       0.5284      Z      -1.0148
       Tot       5.8133
    Quadrupole Moments (Debye-Ang)
        XX     -88.5822     XY       1.5647     YY     -51.5210
        XZ       2.1180     YZ      -0.6274     ZZ     -42.9904
    Octopole Moments (Debye-Ang^2)
       XXX      -5.3768    XXY     -11.6308    XYY     -18.6751
       YYY       3.1405    XXZ     -10.2320    XYZ      -1.5670
       YYZ       0.8564    XZZ      -0.6525    YZZ      -0.0630
       ZZZ       0.9296
    Hexadecapole Moments (Debye-Ang^3)
      XXXX   -1529.5995   XXXY     -10.9516   XXYY    -247.9582
      XYYY       5.8926   YYYY    -193.9376   XXXZ      14.0419
      XXYZ      -3.7619   XYYZ      -0.5105   YYYZ       1.5325
      XXZZ    -198.9098   XYZZ      -0.1556   YYZZ     -45.7046
      XZZZ      -1.0719   YZZZ      -0.0854   ZZZZ     -85.0956
 -----------------------------------------------------------------
 Calculating analytic gradient of the SCF energy
 Gradient of SCF Energy
            1           2           3           4           5           6
    1   0.0030482  -0.0002557   0.0012310   0.0023007  -0.0025396   0.0010657
    2   0.0000076  -0.0009707  -0.0001499  -0.0005134  -0.0055740   0.0034220
    3   0.0018071   0.0003942  -0.0024709  -0.0002084  -0.0006522   0.0000415
            7           8           9          10          11          12
    1  -0.0014821  -0.0004341  -0.0007413   0.0027735   0.0012407  -0.0062072
    2   0.0010236   0.0019993  -0.0000130  -0.0005128  -0.0000115   0.0012927
    3  -0.0018935   0.0004361   0.0015964  -0.0001629  -0.0021985   0.0033111
 Max gradient component =       6.207E-03
 RMS gradient           =       2.092E-03
 Gradient time:  CPU 13.52 s  wall 13.52 s
 Geometry Optimization Parameters
   NAtoms,    NIC,     NZ,  NCons,   NDum,   NFix, NCnnct, MaxDiis
       12      74       0       0       0       0       0       0


** GEOMETRY OPTIMIZATION IN DELOCALIZED INTERNAL COORDINATES **
   Searching for a Minimum

   Optimization Cycle:   1

                       Coordinates (Angstroms)
     ATOM                X               Y               Z
      1  C         1.7121712000   -0.0101934000   -0.0066279000
      2  C         0.2669434000    0.6331564000   -0.1400116000
      3  C        -0.8420272000   -0.3420603000    0.2935878000
      4  C        -2.1564635000   -0.0370940000   -0.3409147000
      5  O         1.7442502000   -1.2648888000   -0.0863314000
      6  O         2.6382320000    0.8205314000    0.1229365000
      7  H         0.1350659000    0.8924850000   -1.2036635000
      8  H         0.2268134000    1.5760883000    0.4170782000
      9  H        -0.9607739000   -0.3773961000    1.3826664000
     10  H        -0.4673370000   -1.3243687000   -0.0437184000
     11  H        -2.1083863000    0.0214327000   -1.4587731000
     12  O        -3.2211229000    0.1629707000    0.2221711000
   Point Group: c1    Number of degrees of freedom:    30


   Energy is   -381.292172786


 Attempting to Generate Delocalized Internal Coordinates

 30 Hessian modes will be used to form the next step
  Hessian Eigenvalues:
     0.002000    0.002074    0.004005    0.010358    0.010367    0.039726
     0.041989    0.052966    0.057102    0.092735    0.093624    0.127653
     0.128870    0.160000    0.219156    0.219904    0.220005    0.246885
     0.250000    0.250000    0.285976    0.315211    0.332297    0.333307
     0.333828    0.341168    0.341353    0.804789    0.829451    0.949866

 Minimum Search - Taking Simple RFO Step
 Searching for Lamda that Minimizes Along All modes
 Value Taken    Lamda =  -0.00059874
 Step Taken.  Stepsize is  0.129379

                             Maximum     Tolerance    Cnvgd?
         Gradient           0.008636      0.000300      NO
         Displacement       0.055945      0.001200      NO
         Energy change     *********      0.000001      NO


 New Cartesian Coordinates Obtained by Inverse Iteration

 Displacement from previous Coordinates is:  0.159752
 ----------------------------------------------------------------
             Standard Nuclear Orientation (Angstroms)
    I     Atom           X                Y                Z
 ----------------------------------------------------------------
    1      C       1.7170900586    -0.0010650878    -0.0269503793
    2      C       0.2675360747     0.6216791901    -0.1496873810
    3      C      -0.8455500245    -0.3459754202     0.2936977722
    4      C      -2.1548155182    -0.0285581106    -0.3374608684
    5      O       1.7773350232    -1.2517667670    -0.0949301940
    6      O       2.6263603178     0.8326287451     0.1674049806
    7      H       0.1390467499     0.8761984879    -1.2112425103
    8      H       0.2304090307     1.5626029344     0.4050435284
    9      H      -0.9554696448    -0.3771263930     1.3812396739
   10      H      -0.5021236816    -1.3364875749    -0.0453642033
   11      H      -2.1209675243     0.0192151842    -1.4525700787
   12      O      -3.2114855615     0.1793180118     0.2292190601
 ----------------------------------------------------------------
 Nuclear Repulsion Energy =   273.7272275887 hartrees
 There are       27 alpha and       27 beta electrons
 Applying Cartesian multipole field
    Component          Value
    ---------          -----
     (2,0,0)        1.00000E-11
     (0,2,0)        2.00000E-11
     (0,0,2)       -3.00000E-11
 Nucleus-field energy     =     0.0000000089 hartrees
 Requested basis set is 6-311++G(d,p)
 There are 67 shells and 189 basis functions
 A cutoff of  1.0D-11 yielded   2111 shell pairs
 There are     16751 function pairs (     17975 Cartesian)
 Smallest overlap matrix eigenvalue = 3.22E-05
 Guess MOs from SCF MO coefficient file
 Reading MOs from coefficient file
 Reading MOs from coefficient file
 A restricted hybrid HF-DFT SCF calculation will be
 performed using Pulay DIIS extrapolation
 Exchange:     0.2000 Hartree-Fock + 0.0800 Slater + 0.7200 B88
 Correlation:  0.1900 VWN1RPA + 0.8100 LYP
 Using SG-1 standard quadrature grid
 SCF converges when DIIS error is below 1.0E-08
 Geometry optimization detected.  Setting ReadMinima to 0
 Setting SaveMinima to 0
 ---------------------------------------
  Cycle       Energy         DIIS Error
 ---------------------------------------
    1    -381.2999993156      1.12E-03
    2    -381.2920307153      1.46E-04
    3    -381.2919104308      2.55E-04
    4    -381.2921335017      3.92E-05
    5    -381.2921366513      2.67E-05
    6    -381.2921387734      7.93E-06
    7    -381.2921389802      2.60E-06
    8    -381.2921389770      9.10E-07
    9    -381.2921390042      3.74E-07
   10    -381.2921390129      7.58E-08
   11    -381.2921389983      3.05E-08
   12    -381.2921390018      6.59E-09 Convergence criterion met
 ---------------------------------------
 SCF time:  CPU 39.75 s  wall 39.81 s
 SCF   energy in the final basis set = -381.2921390018
 Total energy in the final basis set = -381.2921390018

 --------------------------------------------------------------

                    Orbital Energies (a.u.)
 --------------------------------------------------------------

 Alpha MOs
 -- Occupied --
-19.006 -18.893 -18.889 -10.142 -10.086 -10.042 -10.028  -0.932
 -0.854  -0.770  -0.653  -0.527  -0.452  -0.357  -0.344  -0.322
 -0.301  -0.284  -0.254  -0.248  -0.233  -0.208  -0.193  -0.144
 -0.082  -0.071  -0.062
 -- Virtual --
  0.085   0.102   0.120   0.128   0.140   0.154   0.165   0.185
  0.191   0.197   0.215   0.219   0.226   0.227   0.233   0.243
  0.245   0.257   0.260   0.264   0.277   0.285   0.298   0.310
  0.315   0.353   0.363   0.373   0.387   0.397   0.405   0.411
  0.418   0.431   0.445   0.447   0.451   0.461   0.466   0.475
  0.486   0.511   0.517   0.545   0.593   0.611   0.627   0.631
  0.662   0.693   0.707   0.761   0.769   0.771   0.793   0.808
  0.824   0.829   0.862   0.868   0.873   0.893   0.954   0.995
  1.041   1.057   1.121   1.167   1.232   1.258   1.264   1.292
  1.312   1.329   1.337   1.360   1.383   1.399   1.408   1.443
  1.537   1.592   1.607   1.628   1.658   1.668   1.697   1.701
  1.738   1.763   1.774   1.793   1.841   1.866   1.879   1.906
  1.953   1.973   2.016   2.093   2.142   2.169   2.191   2.252
  2.290   2.349   2.407   2.438   2.468   2.584   2.670   2.682
  2.704   2.738   2.767   2.832   2.862   2.880   2.908   2.953
  2.983   3.023   3.037   3.041   3.059   3.094   3.110   3.150
  3.240   3.396   3.447   3.462   3.487   3.544   3.578   3.593
  3.642   3.748   3.871   3.926   3.970   4.012   4.239   4.249
  4.300   4.435   5.163   5.244   5.261   5.268   5.330   5.384
  5.758   5.812   6.062  23.970  23.986  24.046  24.065  50.071
 50.121  50.217
 --------------------------------------------------------------

          Ground-State Mulliken Net Atomic Charges

     Atom                 Charge (a.u.)
  ----------------------------------------
      1 C                     0.081788
      2 C                    -0.214815
      3 C                    -0.255542
      4 C                    -0.006816
      5 O                    -0.450159
      6 O                    -0.464071
      7 H                     0.104520
      8 H                     0.136976
      9 H                     0.136101
     10 H                     0.170484
     11 H                     0.061555
     12 O                    -0.300020
  ----------------------------------------
  Sum of atomic charges =    -1.000000

 -----------------------------------------------------------------
                    Cartesian Multipole Moments
 -----------------------------------------------------------------
    Charge (ESU x 10^10)
                -4.8032
    Dipole Moment (Debye)
         X      -5.8802      Y       0.4598      Z      -1.1225
       Tot       6.0041
    Quadrupole Moments (Debye-Ang)
        XX     -88.5179     XY       1.7080     YY     -51.5257
        XZ       1.8165     YZ      -0.8284     ZZ     -43.0032
    Octopole Moments (Debye-Ang^2)
       XXX      -7.4655    XXY     -12.0507    XYY     -19.1934
       YYY       2.1936    XXZ     -11.4918    XYZ      -1.9487
       YYZ       0.7857    XZZ      -1.0313    YZZ      -0.3218
       ZZZ       0.6685
    Hexadecapole Moments (Debye-Ang^3)
      XXXX   -1525.9506   XXXY      -8.3392   XXYY    -248.7968
      XYYY       6.1419   YYYY    -193.0347   XXXZ      11.4254
      XXYZ      -5.2056   XYYZ      -0.8114   YYYZ       0.3736
      XXZZ    -199.2125   XYZZ       0.0731   YYZZ     -45.7492
      XZZZ      -1.8007   YZZZ      -1.0640   ZZZZ     -85.5966
 -----------------------------------------------------------------
 Calculating analytic gradient of the SCF energy
 Gradient of SCF Energy
            1           2           3           4           5           6
    1   0.0028646  -0.0009897  -0.0020346   0.0012423   0.0000829  -0.0013769
    2   0.0016963  -0.0000539  -0.0003683   0.0009472  -0.0005124  -0.0015660
    3  -0.0112739   0.0026138  -0.0001901   0.0004542   0.0040666   0.0039901
            7           8           9          10          11          12
    1   0.0005360  -0.0001802  -0.0002346   0.0007522  -0.0001634  -0.0004985
    2   0.0000463   0.0004248  -0.0000500   0.0000460  -0.0002887  -0.0003211
    3   0.0002111  -0.0001745   0.0002422   0.0000592  -0.0001819   0.0001834
 Max gradient component =       1.127E-02
 RMS gradient           =       2.308E-03
 Gradient time:  CPU 13.78 s  wall 13.78 s
 Geometry Optimization Parameters
   NAtoms,    NIC,     NZ,  NCons,   NDum,   NFix, NCnnct, MaxDiis
       12      74       0       0       0       0       0       0

 Cartesian Hessian Update
 Hessian Updated using BFGS Update


** GEOMETRY OPTIMIZATION IN DELOCALIZED INTERNAL COORDINATES **
   Searching for a Minimum

   Optimization Cycle:   2

                       Coordinates (Angstroms)
     ATOM                X               Y               Z
      1  C         1.7170900586   -0.0010650878   -0.0269503793
      2  C         0.2675360747    0.6216791901   -0.1496873810
      3  C        -0.8455500245   -0.3459754202    0.2936977722
      4  C        -2.1548155182   -0.0285581106   -0.3374608684
      5  O         1.7773350232   -1.2517667670   -0.0949301940
      6  O         2.6263603178    0.8326287451    0.1674049806
      7  H         0.1390467499    0.8761984879   -1.2112425103
      8  H         0.2304090307    1.5626029344    0.4050435284
      9  H        -0.9554696448   -0.3771263930    1.3812396739
     10  H        -0.5021236816   -1.3364875749   -0.0453642033
     11  H        -2.1209675243    0.0192151842   -1.4525700787
     12  O        -3.2114855615    0.1793180118    0.2292190601
   Point Group: c1    Number of degrees of freedom:    30


   Energy is   -381.292139002

 Hessian Updated using BFGS Update

 30 Hessian modes will be used to form the next step
  Hessian Eigenvalues:
     0.001635    0.003790    0.007403    0.010358    0.011800    0.039554
     0.042023    0.052904    0.057098    0.088450    0.094145    0.116586
     0.129131    0.158785    0.196092    0.219975    0.220126    0.237175
     0.249976    0.253732    0.287568    0.310634    0.327969    0.333190
     0.333825    0.339295    0.341250    0.770368    0.831676    0.915195

 Minimum Search - Taking Simple RFO Step
 Searching for Lamda that Minimizes Along All modes
 Value Taken    Lamda =  -0.00355782
 Calculated Step too Large.  Step scaled by  0.511839
 Step Taken.  Stepsize is  0.300000

                             Maximum     Tolerance    Cnvgd?
         Gradient           0.005759      0.000300      NO
         Displacement       0.202236      0.001200      NO
         Energy change      0.000034      0.000001      NO


 New Cartesian Coordinates Obtained by Inverse Iteration

 Displacement from previous Coordinates is:  0.447856
 ----------------------------------------------------------------
             Standard Nuclear Orientation (Angstroms)
    I     Atom           X                Y                Z
 ----------------------------------------------------------------
    1      C       1.7221984729     0.0160362635     0.0093576112
    2      C       0.2678161560     0.5853853896    -0.1220468460
    3      C      -0.8701476364    -0.3584266343     0.3176510378
    4      C      -2.1435689602    -0.0119708259    -0.3490527688
    5      O       1.8737656565    -1.2027785707    -0.1865086027
    6      O       2.6127023791     0.8773961214     0.1168819611
    7      H       0.1761155759     0.8271880166    -1.1802854874
    8      H       0.2269572143     1.5203517011     0.4255951436
    9      H      -0.9903142287    -0.3708623009     1.3971327129
   10      H      -0.6034245290    -1.3697201098    -0.0077284725
   11      H      -2.1111514342     0.0080949003    -1.4544253565
   12      O      -3.1935833661     0.2299692492     0.1918284673
 ----------------------------------------------------------------
 Nuclear Repulsion Energy =   274.3807790790 hartrees
 There are       27 alpha and       27 beta electrons
 Applying Cartesian multipole field
    Component          Value
    ---------          -----
     (2,0,0)        1.00000E-11
     (0,2,0)        2.00000E-11
     (0,0,2)       -3.00000E-11
 Nucleus-field energy     =     0.0000000089 hartrees
 Requested basis set is 6-311++G(d,p)
 There are 67 shells and 189 basis functions
 A cutoff of  1.0D-11 yielded   2107 shell pairs
 There are     16706 function pairs (     17919 Cartesian)
 Smallest overlap matrix eigenvalue = 3.13E-05
 Guess MOs from SCF MO coefficient file
 Reading MOs from coefficient file
 Reading MOs from coefficient file
 A restricted hybrid HF-DFT SCF calculation will be
 performed using Pulay DIIS extrapolation
 Exchange:     0.2000 Hartree-Fock + 0.0800 Slater + 0.7200 B88
 Correlation:  0.1900 VWN1RPA + 0.8100 LYP
 Using SG-1 standard quadrature grid
 SCF converges when DIIS error is below 1.0E-08
 Geometry optimization detected.  Setting ReadMinima to 0
 Setting SaveMinima to 0
 ---------------------------------------
  Cycle       Energy         DIIS Error
 ---------------------------------------
    1    -381.2992541077      2.83E-03
    2    -381.2881595630      5.29E-04
    3    -381.2865490467      9.13E-04
    4    -381.2893874042      1.38E-04
    5    -381.2894369971      7.45E-05
    6    -381.2894533062      2.63E-05
    7    -381.2894556728      7.33E-06
    8    -381.2894557584      3.83E-06
    9    -381.2894557087      7.60E-07
   10    -381.2894556719      2.84E-07
   11    -381.2894557290      6.44E-08
   12    -381.2894557282      2.04E-08
   13    -381.2894557249      3.32E-09 Convergence criterion met
 ---------------------------------------
 SCF time:  CPU 43.92 s  wall 44.12 s
 SCF   energy in the final basis set = -381.2894557249
 Total energy in the final basis set = -381.2894557249

 --------------------------------------------------------------

                    Orbital Energies (a.u.)
 --------------------------------------------------------------

 Alpha MOs
 -- Occupied --
-19.006 -18.886 -18.883 -10.141 -10.080 -10.044 -10.026  -0.940
 -0.855  -0.765  -0.657  -0.532  -0.457  -0.360  -0.346  -0.328
 -0.300  -0.287  -0.254  -0.252  -0.233  -0.209  -0.192  -0.145
 -0.077  -0.068  -0.057
 -- Virtual --
  0.086   0.102   0.118   0.127   0.140   0.153   0.165   0.185
  0.190   0.197   0.213   0.219   0.226   0.227   0.232   0.244
  0.245   0.256   0.262   0.266   0.277   0.285   0.297   0.311
  0.315   0.354   0.360   0.376   0.389   0.397   0.408   0.411
  0.420   0.434   0.442   0.446   0.447   0.464   0.470   0.476
  0.490   0.512   0.519   0.544   0.591   0.613   0.632   0.647
  0.657   0.695   0.705   0.760   0.773   0.774   0.794   0.810
  0.828   0.830   0.864   0.874   0.879   0.897   0.953   1.000
  1.038   1.052   1.119   1.179   1.229   1.254   1.280   1.284
  1.309   1.329   1.358   1.364   1.389   1.404   1.412   1.419
  1.541   1.585   1.601   1.631   1.671   1.673   1.699   1.701
  1.736   1.770   1.779   1.799   1.840   1.871   1.895   1.921
  1.960   1.984   2.026   2.097   2.138   2.180   2.205   2.259
  2.296   2.361   2.406   2.444   2.481   2.593   2.679   2.697
  2.706   2.736   2.773   2.837   2.871   2.891   2.909   2.960
  2.992   3.024   3.041   3.047   3.066   3.094   3.130   3.163
  3.247   3.399   3.470   3.474   3.510   3.519   3.598   3.616
  3.669   3.788   3.888   3.938   3.991   4.021   4.237   4.266
  4.296   4.468   5.164   5.247   5.264   5.274   5.326   5.400
  5.767   5.824   6.072  23.995  24.009  24.061  24.086  50.079
 50.128  50.236
 --------------------------------------------------------------

          Ground-State Mulliken Net Atomic Charges

     Atom                 Charge (a.u.)
  ----------------------------------------
      1 C                     0.069553
      2 C                    -0.204960
      3 C                    -0.253737
      4 C                    -0.017254
      5 O                    -0.452547
      6 O                    -0.462826
      7 H                     0.126355
      8 H                     0.128724
      9 H                     0.141045
     10 H                     0.154101
     11 H                     0.065122
     12 O                    -0.293577
  ----------------------------------------
  Sum of atomic charges =    -1.000000

 -----------------------------------------------------------------
                    Cartesian Multipole Moments
 -----------------------------------------------------------------
    Charge (ESU x 10^10)
                -4.8032
    Dipole Moment (Debye)
         X      -6.3857      Y       0.1947      Z      -0.6972
       Tot       6.4266
    Quadrupole Moments (Debye-Ang)
        XX     -88.9447     XY       1.9122     YY     -51.5585
        XZ       2.6016     YZ      -1.2285     ZZ     -42.7593
    Octopole Moments (Debye-Ang^2)
       XXX     -13.6963    XXY     -14.0393    XYY     -20.5742
       YYY      -0.7940    XXZ      -7.9543    XYZ      -2.4996
       YYZ       1.5916    XZZ      -2.0405    YZZ      -0.8214
       ZZZ       2.2652
    Hexadecapole Moments (Debye-Ang^3)
      XXXX   -1530.7718   XXXY      -3.1145   XXYY    -252.1587
      XYYY       5.1255   YYYY    -190.6342   XXXZ      17.7812
      XXYZ      -7.2099   XYYZ       0.9226   YYYZ      -2.0269
      XXZZ    -199.3350   XYZZ       0.5104   YYZZ     -45.3738
      XZZZ       1.3382   YZZZ      -3.1011   ZZZZ     -84.7642
 -----------------------------------------------------------------
 Calculating analytic gradient of the SCF energy
 Gradient of SCF Energy
            1           2           3           4           5           6
    1  -0.0048436  -0.0006382  -0.0088930  -0.0034945   0.0082470  -0.0046923
    2  -0.0001364   0.0041640  -0.0010834   0.0032755   0.0179848  -0.0148333
    3   0.0168965  -0.0076963   0.0051729   0.0019271  -0.0045882  -0.0087967
            7           8           9          10          11          12
    1   0.0020195   0.0023546   0.0018214  -0.0049896  -0.0039811   0.0170898
    2  -0.0009634  -0.0054072  -0.0003084   0.0026133  -0.0001516  -0.0051539
    3   0.0050056  -0.0021296  -0.0039497   0.0011974   0.0058425  -0.0088817
 Max gradient component =       1.798E-02
 RMS gradient           =       7.111E-03
 Gradient time:  CPU 13.60 s  wall 13.62 s
 Geometry Optimization Parameters
   NAtoms,    NIC,     NZ,  NCons,   NDum,   NFix, NCnnct, MaxDiis
       12      74       0       0       0       0       0       0

 Cartesian Hessian Update
 Hessian Updated using BFGS Update


** GEOMETRY OPTIMIZATION IN DELOCALIZED INTERNAL COORDINATES **
   Searching for a Minimum

   Optimization Cycle:   3

                       Coordinates (Angstroms)
     ATOM                X               Y               Z
      1  C         1.7221984729    0.0160362635    0.0093576112
      2  C         0.2678161560    0.5853853896   -0.1220468460
      3  C        -0.8701476364   -0.3584266343    0.3176510378
      4  C        -2.1435689602   -0.0119708259   -0.3490527688
      5  O         1.8737656565   -1.2027785707   -0.1865086027
      6  O         2.6127023791    0.8773961214    0.1168819611
      7  H         0.1761155759    0.8271880166   -1.1802854874
      8  H         0.2269572143    1.5203517011    0.4255951436
      9  H        -0.9903142287   -0.3708623009    1.3971327129
     10  H        -0.6034245290   -1.3697201098   -0.0077284725
     11  H        -2.1111514342    0.0080949003   -1.4544253565
     12  O        -3.1935833661    0.2299692492    0.1918284673
   Point Group: c1    Number of degrees of freedom:    30


   Energy is   -381.289455725

 Hessian Updated using BFGS Update

 30 Hessian modes will be used to form the next step
  Hessian Eigenvalues:
     0.001902    0.003951    0.010358    0.010441    0.039499    0.042005
     0.052801    0.056713    0.076221    0.088400    0.093511    0.120381
     0.130402    0.160694    0.206457    0.220025    0.220303    0.240394
     0.250222    0.262772    0.287430    0.314659    0.331458    0.333217
     0.338232    0.340836    0.343012    0.800463    0.849941    0.948911

 Minimum Search - Taking Simple RFO Step
 Searching for Lamda that Minimizes Along All modes
 Value Taken    Lamda =  -0.00575437
 Step Taken.  Stepsize is  0.209278

                             Maximum     Tolerance    Cnvgd?
         Gradient           0.028452      0.000300      NO
         Displacement       0.113359      0.001200      NO
         Energy change      0.002683      0.000001      NO


 New Cartesian Coordinates Obtained by Inverse Iteration

 Displacement from previous Coordinates is:  0.365072
 ----------------------------------------------------------------
             Standard Nuclear Orientation (Angstroms)
    I     Atom           X                Y                Z
 ----------------------------------------------------------------
    1      C       1.7153189657     0.0014119500    -0.0045483907
    2      C       0.2675721555     0.6151295569    -0.1427161856
    3      C      -0.8470145001    -0.3501992442     0.2980251049
    4      C      -2.1540106041    -0.0297274304    -0.3388960727
    5      O       1.7873699461    -1.2451480403    -0.1188630366
    6      O       2.6237337615     0.8458605233     0.1513684525
    7      H       0.1495077119     0.8592408973    -1.2075116599
    8      H       0.2221120569     1.5589217788     0.4060688388
    9      H      -0.9596907153    -0.3784649788     1.3848641727
   10      H      -0.5145255126    -1.3444807690    -0.0400426879
   11      H      -2.1137158983     0.0238950110    -1.4530626556
   12      O      -3.2092920673     0.1942239453     0.2237135201
 ----------------------------------------------------------------
 Nuclear Repulsion Energy =   273.7360707088 hartrees
 There are       27 alpha and       27 beta electrons
 Applying Cartesian multipole field
    Component          Value
    ---------          -----
     (2,0,0)        1.00000E-11
     (0,2,0)        2.00000E-11
     (0,0,2)       -3.00000E-11
 Nucleus-field energy     =     0.0000000089 hartrees
 Requested basis set is 6-311++G(d,p)
 There are 67 shells and 189 basis functions
 A cutoff of  1.0D-11 yielded   2111 shell pairs
 There are     16751 function pairs (     17975 Cartesian)
 Smallest overlap matrix eigenvalue = 3.19E-05
 Guess MOs from SCF MO coefficient file
 Reading MOs from coefficient file
 Reading MOs from coefficient file
 A restricted hybrid HF-DFT SCF calculation will be
 performed using Pulay DIIS extrapolation
 Exchange:     0.2000 Hartree-Fock + 0.0800 Slater + 0.7200 B88
 Correlation:  0.1900 VWN1RPA + 0.8100 LYP
 Using SG-1 standard quadrature grid
 SCF converges when DIIS error is below 1.0E-08
 Geometry optimization detected.  Setting ReadMinima to 0
 Setting SaveMinima to 0
 ---------------------------------------
  Cycle       Energy         DIIS Error
 ---------------------------------------
    1    -381.2615573459      2.08E-03
    2    -381.2919655262      3.24E-04
    3    -381.2912306036      5.90E-04
    4    -381.2924290979      1.00E-04
    5    -381.2924572354      4.25E-05
    6    -381.2924624847      2.00E-05
    7    -381.2924638114      5.36E-06
    8    -381.2924638235      3.62E-06
    9    -381.2924637934      3.38E-07
   10    -381.2924638298      1.91E-07
   11    -381.2924638415      3.64E-08
   12    -381.2924638392      9.93E-09 Convergence criterion met
 ---------------------------------------
 SCF time:  CPU 40.65 s  wall 41.07 s
 SCF   energy in the final basis set = -381.2924638392
 Total energy in the final basis set = -381.2924638392

 --------------------------------------------------------------

                    Orbital Energies (a.u.)
 --------------------------------------------------------------

 Alpha MOs
 -- Occupied --
-19.006 -18.893 -18.889 -10.142 -10.086 -10.043 -10.027  -0.932
 -0.853  -0.769  -0.653  -0.528  -0.453  -0.357  -0.345  -0.322
 -0.301  -0.284  -0.254  -0.248  -0.233  -0.208  -0.192  -0.144
 -0.082  -0.070  -0.062
 -- Virtual --
  0.085   0.102   0.120   0.128   0.140   0.154   0.165   0.185
  0.191   0.197   0.214   0.218   0.227   0.227   0.233   0.244
  0.245   0.258   0.260   0.264   0.277   0.285   0.298   0.310
  0.315   0.354   0.361   0.374   0.387   0.398   0.406   0.411
  0.419   0.431   0.443   0.447   0.449   0.463   0.466   0.474
  0.487   0.510   0.516   0.545   0.593   0.610   0.628   0.631
  0.658   0.693   0.707   0.760   0.770   0.771   0.794   0.807
  0.825   0.830   0.863   0.868   0.873   0.893   0.954   0.996
  1.039   1.055   1.119   1.171   1.234   1.258   1.268   1.288
  1.311   1.330   1.338   1.361   1.386   1.398   1.407   1.441
  1.539   1.585   1.605   1.628   1.659   1.670   1.697   1.700
  1.737   1.763   1.776   1.793   1.841   1.865   1.883   1.910
  1.950   1.973   2.018   2.098   2.138   2.172   2.192   2.252
  2.289   2.350   2.406   2.440   2.470   2.583   2.670   2.684
  2.704   2.737   2.768   2.834   2.861   2.883   2.909   2.954
  2.983   3.021   3.038   3.042   3.059   3.095   3.114   3.152
  3.240   3.397   3.448   3.461   3.485   3.543   3.579   3.597
  3.643   3.747   3.872   3.927   3.971   4.013   4.238   4.250
  4.299   4.440   5.163   5.242   5.261   5.268   5.331   5.383
  5.759   5.812   6.061  23.971  23.986  24.045  24.064  50.071
 50.122  50.219
 --------------------------------------------------------------

          Ground-State Mulliken Net Atomic Charges

     Atom                 Charge (a.u.)
  ----------------------------------------
      1 C                     0.081822
      2 C                    -0.213691
      3 C                    -0.253794
      4 C                    -0.009210
      5 O                    -0.450171
      6 O                    -0.465015
      7 H                     0.110749
      8 H                     0.133037
      9 H                     0.136484
     10 H                     0.167195
     11 H                     0.061741
     12 O                    -0.299146
  ----------------------------------------
  Sum of atomic charges =    -1.000000

 -----------------------------------------------------------------
                    Cartesian Multipole Moments
 -----------------------------------------------------------------
    Charge (ESU x 10^10)
                -4.8032
    Dipole Moment (Debye)
         X      -5.9311      Y       0.3893      Z      -1.0088
       Tot       6.0288
    Quadrupole Moments (Debye-Ang)
        XX     -88.5725     XY       1.7403     YY     -51.5629
        XZ       2.0706     YZ      -0.9229     ZZ     -42.9711
    Octopole Moments (Debye-Ang^2)
       XXX      -8.0781    XXY     -12.6910    XYY     -19.3568
       YYY       1.6036    XXZ     -10.6265    XYZ      -2.0645
       YYZ       0.8938    XZZ      -1.1138    YZZ      -0.4170
       ZZZ       0.8627
    Hexadecapole Moments (Debye-Ang^3)
      XXXX   -1525.6834   XXXY      -7.2802   XXYY    -249.3974
      XYYY       5.8715   YYYY    -193.1340   XXXZ      13.2432
      XXYZ      -5.7165   XYYZ      -0.4506   YYYZ      -0.1962
      XXZZ    -199.1412   XYZZ       0.0957   YYZZ     -45.7710
      XZZZ      -1.0892   YZZZ      -1.6074   ZZZZ     -85.4039
 -----------------------------------------------------------------
 Calculating analytic gradient of the SCF energy
 Gradient of SCF Energy
            1           2           3           4           5           6
    1   0.0000851  -0.0000565  -0.0005944   0.0004081   0.0002068  -0.0001225
    2   0.0003243  -0.0000387   0.0006707  -0.0014846  -0.0002944   0.0000185
    3   0.0019846  -0.0007341   0.0003054  -0.0002105  -0.0008656  -0.0006435
            7           8           9          10          11          12
    1   0.0000147   0.0002760   0.0000353  -0.0001683  -0.0000441  -0.0000401
    2   0.0000689  -0.0000592   0.0000535  -0.0001637   0.0004933   0.0004116
    3   0.0000840  -0.0000353  -0.0000728  -0.0000126   0.0001102   0.0000901
 Max gradient component =       1.985E-03
 RMS gradient           =       5.220E-04
 Gradient time:  CPU 13.60 s  wall 13.61 s
 Geometry Optimization Parameters
   NAtoms,    NIC,     NZ,  NCons,   NDum,   NFix, NCnnct, MaxDiis
       12      74       0       0       0       0       0       0

 Cartesian Hessian Update
 Hessian Updated using BFGS Update


** GEOMETRY OPTIMIZATION IN DELOCALIZED INTERNAL COORDINATES **
   Searching for a Minimum

   Optimization Cycle:   4

                       Coordinates (Angstroms)
     ATOM                X               Y               Z
      1  C         1.7153189657    0.0014119500   -0.0045483907
      2  C         0.2675721555    0.6151295569   -0.1427161856
      3  C        -0.8470145001   -0.3501992442    0.2980251049
      4  C        -2.1540106041   -0.0297274304   -0.3388960727
      5  O         1.7873699461   -1.2451480403   -0.1188630366
      6  O         2.6237337615    0.8458605233    0.1513684525
      7  H         0.1495077119    0.8592408973   -1.2075116599
      8  H         0.2221120569    1.5589217788    0.4060688388
      9  H        -0.9596907153   -0.3784649788    1.3848641727
     10  H        -0.5145255126   -1.3444807690   -0.0400426879
     11  H        -2.1137158983    0.0238950110   -1.4530626556
     12  O        -3.2092920673    0.1942239453    0.2237135201
   Point Group: c1    Number of degrees of freedom:    30


   Energy is   -381.292463839

 Hessian Updated using BFGS Update

 30 Hessian modes will be used to form the next step
  Hessian Eigenvalues:
     0.001905    0.003952    0.010357    0.010596    0.039500    0.042003
     0.052826    0.056760    0.074341    0.088652    0.093503    0.120679
     0.130095    0.160600    0.206279    0.219987    0.220365    0.240865
     0.250219    0.263911    0.287082    0.314743    0.331740    0.333211
     0.337790    0.340700    0.342533    0.802485    0.850019    0.950799

 Minimum Search - Taking Simple RFO Step
 Searching for Lamda that Minimizes Along All modes
 Value Taken    Lamda =  -0.00009825
 Step Taken.  Stepsize is  0.118752

                             Maximum     Tolerance    Cnvgd?
         Gradient           0.001016      0.000300      NO
         Displacement       0.059789      0.001200      NO
         Energy change     -0.003008      0.000001      NO


 New Cartesian Coordinates Obtained by Inverse Iteration

 Displacement from previous Coordinates is:  0.124690
 ----------------------------------------------------------------
             Standard Nuclear Orientation (Angstroms)
    I     Atom           X                Y                Z
 ----------------------------------------------------------------
    1      C       1.7148761092     0.0007501789    -0.0036442181
    2      C       0.2696579719     0.6205464736    -0.1412482038
    3      C      -0.8443615517    -0.3481633404     0.2906385583
    4      C      -2.1535204386    -0.0171028919    -0.3381453088
    5      O       1.7744395656    -1.2495536229    -0.0749862129
    6      O       2.6312711202     0.8413421505     0.1250306214
    7      H       0.1520841712     0.8702857711    -1.2051868488
    8      H       0.2228035200     1.5613211639     0.4129855151
    9      H      -0.9542331581    -0.3894661605     1.3775963622
   10      H      -0.5115485710    -1.3378516814    -0.0600764722
   11      H      -2.1220547220     0.0198113548    -1.4535920744
   12      O      -3.2120487170     0.1787438044     0.2290276821
 ----------------------------------------------------------------
 Nuclear Repulsion Energy =   273.7988674668 hartrees
 There are       27 alpha and       27 beta electrons
 Applying Cartesian multipole field
    Component          Value
    ---------          -----
     (2,0,0)        1.00000E-11
     (0,2,0)        2.00000E-11
     (0,0,2)       -3.00000E-11
 Nucleus-field energy     =     0.0000000089 hartrees
 Requested basis set is 6-311++G(d,p)
 There are 67 shells and 189 basis functions
 A cutoff of  1.0D-11 yielded   2111 shell pairs
 There are     16751 function pairs (     17975 Cartesian)
 Smallest overlap matrix eigenvalue = 3.17E-05
 Guess MOs from SCF MO coefficient file
 Reading MOs from coefficient file
 Reading MOs from coefficient file
 A restricted hybrid HF-DFT SCF calculation will be
 performed using Pulay DIIS extrapolation
 Exchange:     0.2000 Hartree-Fock + 0.0800 Slater + 0.7200 B88
 Correlation:  0.1900 VWN1RPA + 0.8100 LYP
 Using SG-1 standard quadrature grid
 SCF converges when DIIS error is below 1.0E-08
 Geometry optimization detected.  Setting ReadMinima to 0
 Setting SaveMinima to 0
 ---------------------------------------
  Cycle       Energy         DIIS Error
 ---------------------------------------
    1    -381.2908019285      9.58E-04
    2    -381.2923889973      5.41E-05
    3    -381.2924001235      6.11E-05
    4    -381.2924112702      2.92E-05
    5    -381.2924137530      1.07E-05
    6    -381.2924143777      3.67E-06
    7    -381.2924144151      2.15E-06
    8    -381.2924143499      3.91E-07
    9    -381.2924143423      1.05E-07
   10    -381.2924143668      3.31E-08
   11    -381.2924143653      1.59E-08
   12    -381.2924143646      3.16E-09 Convergence criterion met
 ---------------------------------------
 SCF time:  CPU 38.75 s  wall 38.82 s
 SCF   energy in the final basis set = -381.2924143646
 Total energy in the final basis set = -381.2924143646

 --------------------------------------------------------------

                    Orbital Energies (a.u.)
 --------------------------------------------------------------

 Alpha MOs
 -- Occupied --
-19.006 -18.893 -18.889 -10.142 -10.086 -10.042 -10.027  -0.932
 -0.853  -0.769  -0.653  -0.527  -0.452  -0.357  -0.344  -0.322
 -0.301  -0.285  -0.254  -0.248  -0.233  -0.208  -0.192  -0.144
 -0.082  -0.070  -0.062
 -- Virtual --
  0.085   0.102   0.120   0.128   0.140   0.154   0.165   0.185
  0.191   0.197   0.214   0.219   0.227   0.227   0.233   0.243
  0.245   0.258   0.260   0.265   0.278   0.285   0.298   0.310
  0.315   0.354   0.362   0.373   0.386   0.399   0.405   0.412
  0.419   0.431   0.443   0.447   0.450   0.462   0.466   0.474
  0.489   0.510   0.516   0.545   0.593   0.611   0.626   0.632
  0.660   0.693   0.705   0.761   0.769   0.772   0.793   0.808
  0.826   0.831   0.863   0.870   0.874   0.891   0.954   0.995
  1.040   1.056   1.120   1.172   1.228   1.257   1.266   1.288
  1.310   1.332   1.338   1.361   1.386   1.398   1.408   1.444
  1.543   1.585   1.608   1.622   1.660   1.669   1.698   1.703
  1.737   1.762   1.775   1.793   1.843   1.865   1.880   1.908
  1.952   1.976   2.019   2.097   2.137   2.171   2.192   2.251
  2.289   2.351   2.409   2.438   2.472   2.583   2.670   2.685
  2.704   2.737   2.767   2.833   2.860   2.884   2.909   2.956
  2.981   3.022   3.038   3.041   3.060   3.096   3.113   3.151
  3.240   3.399   3.448   3.462   3.485   3.544   3.579   3.595
  3.643   3.748   3.874   3.928   3.973   4.010   4.237   4.250
  4.299   4.441   5.163   5.242   5.260   5.267   5.332   5.384
  5.759   5.812   6.062  23.971  23.986  24.045  24.065  50.071
 50.122  50.218
 --------------------------------------------------------------

          Ground-State Mulliken Net Atomic Charges

     Atom                 Charge (a.u.)
  ----------------------------------------
      1 C                     0.082373
      2 C                    -0.207630
      3 C                    -0.263156
      4 C                    -0.006462
      5 O                    -0.449490
      6 O                    -0.466264
      7 H                     0.110421
      8 H                     0.132283
      9 H                     0.136923
     10 H                     0.169657
     11 H                     0.061258
     12 O                    -0.299913
  ----------------------------------------
  Sum of atomic charges =    -1.000000

 -----------------------------------------------------------------
                    Cartesian Multipole Moments
 -----------------------------------------------------------------
    Charge (ESU x 10^10)
                -4.8032
    Dipole Moment (Debye)
         X      -5.9104      Y       0.4342      Z      -1.0602
       Tot       6.0204
    Quadrupole Moments (Debye-Ang)
        XX     -88.6338     XY       1.5686     YY     -51.5595
        XZ       2.1030     YZ      -0.5984     ZZ     -42.9215
    Octopole Moments (Debye-Ang^2)
       XXX      -7.9987    XXY     -12.4406    XYY     -19.3470
       YYY       1.7598    XXZ     -10.6735    XYZ      -1.4891
       YYZ       0.6546    XZZ      -0.9310    YZZ      -0.4409
       ZZZ       0.5758
    Hexadecapole Moments (Debye-Ang^3)
      XXXX   -1528.0519   XXXY      -9.8568   XXYY    -249.1931
      XYYY       5.4143   YYYY    -193.4394   XXXZ      14.4242
      XXYZ      -3.8570   XYYZ      -0.6891   YYYZ       1.7856
      XXZZ    -198.8669   XYZZ      -0.0425   YYZZ     -45.5754
      XZZZ      -1.1235   YZZZ       0.0757   ZZZZ     -84.6477
 -----------------------------------------------------------------
 Calculating analytic gradient of the SCF energy
 Gradient of SCF Energy
            1           2           3           4           5           6
    1   0.0002967  -0.0002765   0.0000727   0.0011773  -0.0004047   0.0000160
    2  -0.0000414   0.0002381  -0.0018169   0.0050014  -0.0001031   0.0000966
    3  -0.0001779   0.0000918  -0.0001031   0.0000398   0.0000933   0.0000493
            7           8           9          10          11          12
    1  -0.0000917  -0.0000680  -0.0001166   0.0003796  -0.0002880  -0.0006968
    2  -0.0001421   0.0000277   0.0000956  -0.0000959  -0.0016451  -0.0016150
    3  -0.0001345   0.0000728   0.0000696  -0.0000538  -0.0000947   0.0001474
 Max gradient component =       5.001E-03
 RMS gradient           =       1.005E-03
 Gradient time:  CPU 13.57 s  wall 13.57 s
 Geometry Optimization Parameters
   NAtoms,    NIC,     NZ,  NCons,   NDum,   NFix, NCnnct, MaxDiis
       12      74       0       0       0       0       0       0

 Cartesian Hessian Update
 Hessian Updated using BFGS Update


** GEOMETRY OPTIMIZATION IN DELOCALIZED INTERNAL COORDINATES **
   Searching for a Minimum

   Optimization Cycle:   5

                       Coordinates (Angstroms)
     ATOM                X               Y               Z
      1  C         1.7148761092    0.0007501789   -0.0036442181
      2  C         0.2696579719    0.6205464736   -0.1412482038
      3  C        -0.8443615517   -0.3481633404    0.2906385583
      4  C        -2.1535204386   -0.0171028919   -0.3381453088
      5  O         1.7744395656   -1.2495536229   -0.0749862129
      6  O         2.6312711202    0.8413421505    0.1250306214
      7  H         0.1520841712    0.8702857711   -1.2051868488
      8  H         0.2228035200    1.5613211639    0.4129855151
      9  H        -0.9542331581   -0.3894661605    1.3775963622
     10  H        -0.5115485710   -1.3378516814   -0.0600764722
     11  H        -2.1220547220    0.0198113548   -1.4535920744
     12  O        -3.2120487170    0.1787438044    0.2290276821
   Point Group: c1    Number of degrees of freedom:    30


   Energy is   -381.292414365

 Hessian Updated using BFGS Update

 30 Hessian modes will be used to form the next step
  Hessian Eigenvalues:
     0.001703    0.003880    0.010299    0.038024    0.040044    0.043072
     0.053263    0.056625    0.066665    0.089815    0.093578    0.121520
     0.129433    0.160481    0.206510    0.220083    0.223194    0.240426
     0.251609    0.264587    0.287904    0.314734    0.331329    0.333204
     0.337885    0.340685    0.342511    0.801229    0.850015    0.950946

 Minimum Search - Taking Simple RFO Step
 Searching for Lamda that Minimizes Along All modes
 Value Taken    Lamda =  -0.00016297
 Step Taken.  Stepsize is  0.064444

                             Maximum     Tolerance    Cnvgd?
         Gradient           0.001391      0.000300      NO
         Displacement       0.033112      0.001200      NO
         Energy change      0.000049      0.000001      NO


 New Cartesian Coordinates Obtained by Inverse Iteration

 Displacement from previous Coordinates is:  0.059079
 ----------------------------------------------------------------
             Standard Nuclear Orientation (Angstroms)
    I     Atom           X                Y                Z
 ----------------------------------------------------------------
    1      C       1.7145502583     0.0031082792    -0.0034903945
    2      C       0.2674002459     0.6169860243    -0.1421884278
    3      C      -0.8445068633    -0.3541358771     0.2898621456
    4      C      -2.1544717012    -0.0260413106    -0.3384030253
    5      O       1.7794870670    -1.2471140713    -0.0637245798
    6      O       2.6285902982     0.8470846300     0.1180549639
    7      H       0.1502264238     0.8656178720    -1.2061542001
    8      H       0.2171598160     1.5577933658     0.4111892575
    9      H      -0.9532923266    -0.3962003117     1.3766936186
   10      H      -0.5116584575    -1.3432480045    -0.0613105185
   11      H      -2.1187091336     0.0350557843    -1.4523789338
   12      O      -3.2074103270     0.1917568195     0.2302494942
 ----------------------------------------------------------------
 Nuclear Repulsion Energy =   273.8559423337 hartrees
 There are       27 alpha and       27 beta electrons
 Applying Cartesian multipole field
    Component          Value
    ---------          -----
     (2,0,0)        1.00000E-11
     (0,2,0)        2.00000E-11
     (0,0,2)       -3.00000E-11
 Nucleus-field energy     =     0.0000000089 hartrees
 Requested basis set is 6-311++G(d,p)
 There are 67 shells and 189 basis functions
 A cutoff of  1.0D-11 yielded   2111 shell pairs
 There are     16751 function pairs (     17975 Cartesian)
 Smallest overlap matrix eigenvalue = 3.16E-05
 Guess MOs from SCF MO coefficient file
 Reading MOs from coefficient file
 Reading MOs from coefficient file
 A restricted hybrid HF-DFT SCF calculation will be
 performed using Pulay DIIS extrapolation
 Exchange:     0.2000 Hartree-Fock + 0.0800 Slater + 0.7200 B88
 Correlation:  0.1900 VWN1RPA + 0.8100 LYP
 Using SG-1 standard quadrature grid
 SCF converges when DIIS error is below 1.0E-08
 Geometry optimization detected.  Setting ReadMinima to 0
 Setting SaveMinima to 0
 ---------------------------------------
  Cycle       Energy         DIIS Error
 ---------------------------------------
    1    -381.2928838446      4.23E-04
    2    -381.2924736926      3.01E-05
    3    -381.2924746742      4.20E-05
    4    -381.2924805455      1.31E-05
    5    -381.2924810463      5.95E-06
    6    -381.2924810581      2.48E-06
    7    -381.2924811712      1.13E-06
    8    -381.2924811719      2.71E-07
    9    -381.2924811568      1.46E-07
   10    -381.2924811616      2.95E-08
   11    -381.2924811669      8.47E-09 Convergence criterion met
 ---------------------------------------
 SCF time:  CPU 36.30 s  wall 36.51 s
 SCF   energy in the final basis set = -381.2924811669
 Total energy in the final basis set = -381.2924811669

 --------------------------------------------------------------

                    Orbital Energies (a.u.)
 --------------------------------------------------------------

 Alpha MOs
 -- Occupied --
-19.006 -18.893 -18.889 -10.142 -10.086 -10.042 -10.027  -0.932
 -0.853  -0.769  -0.653  -0.528  -0.452  -0.357  -0.345  -0.322
 -0.301  -0.284  -0.254  -0.248  -0.233  -0.208  -0.192  -0.144
 -0.082  -0.070  -0.062
 -- Virtual --
  0.085   0.102   0.120   0.128   0.140   0.154   0.165   0.185
  0.191   0.197   0.214   0.219   0.226   0.227   0.233   0.243
  0.245   0.258   0.260   0.265   0.278   0.285   0.298   0.310
  0.316   0.354   0.362   0.373   0.386   0.399   0.405   0.412
  0.419   0.431   0.443   0.447   0.450   0.462   0.467   0.474
  0.489   0.511   0.516   0.545   0.592   0.611   0.627   0.633
  0.659   0.693   0.706   0.761   0.769   0.772   0.793   0.807
  0.826   0.833   0.863   0.869   0.874   0.891   0.954   0.996
  1.040   1.056   1.119   1.169   1.233   1.259   1.266   1.288
  1.310   1.332   1.338   1.361   1.386   1.398   1.408   1.443
  1.544   1.585   1.606   1.625   1.659   1.670   1.698   1.702
  1.737   1.761   1.774   1.794   1.842   1.865   1.880   1.908
  1.952   1.972   2.022   2.095   2.137   2.173   2.192   2.251
  2.290   2.351   2.409   2.440   2.473   2.583   2.671   2.685
  2.704   2.737   2.769   2.832   2.862   2.884   2.908   2.956
  2.980   3.022   3.038   3.042   3.060   3.097   3.113   3.151
  3.240   3.399   3.449   3.462   3.486   3.545   3.579   3.595
  3.643   3.749   3.875   3.927   3.972   4.013   4.237   4.250
  4.298   4.442   5.163   5.242   5.261   5.268   5.332   5.384
  5.760   5.812   6.062  23.972  23.987  24.046  24.065  50.071
 50.122  50.218
 --------------------------------------------------------------

          Ground-State Mulliken Net Atomic Charges

     Atom                 Charge (a.u.)
  ----------------------------------------
      1 C                     0.081476
      2 C                    -0.205226
      3 C                    -0.262919
      4 C                    -0.007551
      5 O                    -0.449501
      6 O                    -0.466242
      7 H                     0.110591
      8 H                     0.132452
      9 H                     0.137573
     10 H                     0.168162
     11 H                     0.060502
     12 O                    -0.299316
  ----------------------------------------
  Sum of atomic charges =    -1.000000

 -----------------------------------------------------------------
                    Cartesian Multipole Moments
 -----------------------------------------------------------------
    Charge (ESU x 10^10)
                -4.8032
    Dipole Moment (Debye)
         X      -5.9276      Y       0.3908      Z      -1.0717
       Tot       6.0364
    Quadrupole Moments (Debye-Ang)
        XX     -88.5789     XY       1.6434     YY     -51.5870
        XZ       2.1082     YZ      -0.5380     ZZ     -42.9046
    Octopole Moments (Debye-Ang^2)
       XXX      -8.3793    XXY     -12.8504    XYY     -19.4085
       YYY       1.5813    XXZ     -10.6318    XYZ      -1.3062
       YYZ       0.5862    XZZ      -0.9118    YZZ      -0.4578
       ZZZ       0.5232
    Hexadecapole Moments (Debye-Ang^3)
      XXXX   -1525.2387   XXXY      -8.6582   XXYY    -249.4622
      XYYY       5.4061   YYYY    -193.7303   XXXZ      14.7615
      XXYZ      -3.5072   XYYZ      -0.7441   YYYZ       2.2759
      XXZZ    -198.6570   XYZZ      -0.0406   YYZZ     -45.5857
      XZZZ      -1.1277   YZZZ       0.4163   ZZZZ     -84.4933
 -----------------------------------------------------------------
 Calculating analytic gradient of the SCF energy
 Gradient of SCF Energy
            1           2           3           4           5           6
    1  -0.0000199   0.0000480   0.0002860  -0.0003468  -0.0001923   0.0000378
    2   0.0003211   0.0002008   0.0001491  -0.0008068   0.0003386  -0.0004565
    3  -0.0007297   0.0003385   0.0001283  -0.0001087   0.0003418   0.0001672
            7           8           9          10          11          12
    1  -0.0000172  -0.0000359  -0.0000213  -0.0001017   0.0000285   0.0003349
    2  -0.0002228  -0.0001304   0.0001178   0.0000377   0.0002755   0.0001760
    3   0.0000063   0.0000102  -0.0000035  -0.0002415   0.0001934  -0.0001021
 Max gradient component =       8.068E-04
 RMS gradient           =       2.699E-04
 Gradient time:  CPU 13.80 s  wall 13.83 s
 Geometry Optimization Parameters
   NAtoms,    NIC,     NZ,  NCons,   NDum,   NFix, NCnnct, MaxDiis
       12      74       0       0       0       0       0       0

 Cartesian Hessian Update
 Hessian Updated using BFGS Update


** GEOMETRY OPTIMIZATION IN DELOCALIZED INTERNAL COORDINATES **
   Searching for a Minimum

   Optimization Cycle:   6

                       Coordinates (Angstroms)
     ATOM                X               Y               Z
      1  C         1.7145502583    0.0031082792   -0.0034903945
      2  C         0.2674002459    0.6169860243   -0.1421884278
      3  C        -0.8445068633   -0.3541358771    0.2898621456
      4  C        -2.1544717012   -0.0260413106   -0.3384030253
      5  O         1.7794870670   -1.2471140713   -0.0637245798
      6  O         2.6285902982    0.8470846300    0.1180549639
      7  H         0.1502264238    0.8656178720   -1.2061542001
      8  H         0.2171598160    1.5577933658    0.4111892575
      9  H        -0.9532923266   -0.3962003117    1.3766936186
     10  H        -0.5116584575   -1.3432480045   -0.0613105185
     11  H        -2.1187091336    0.0350557843   -1.4523789338
     12  O        -3.2074103270    0.1917568195    0.2302494942
   Point Group: c1    Number of degrees of freedom:    30


   Energy is   -381.292481167

 Hessian Updated using BFGS Update

 30 Hessian modes will be used to form the next step
  Hessian Eigenvalues:
     0.001763    0.003890    0.010287    0.039319    0.040365    0.048233
     0.053135    0.056976    0.064927    0.089866    0.093504    0.121349
     0.129446    0.160478    0.206091    0.220106    0.223527    0.240862
     0.251082    0.264408    0.287059    0.314958    0.331271    0.333190
     0.337911    0.340693    0.342839    0.801714    0.850682    0.953047

 Minimum Search - Taking Simple RFO Step
 Searching for Lamda that Minimizes Along All modes
 Value Taken    Lamda =  -0.00002724
 Step Taken.  Stepsize is  0.082054

                             Maximum     Tolerance    Cnvgd?
         Gradient           0.000754      0.000300      NO
         Displacement       0.054674      0.001200      NO
         Energy change     -0.000067      0.000001      NO


 New Cartesian Coordinates Obtained by Inverse Iteration

 Displacement from previous Coordinates is:  0.098851
 ----------------------------------------------------------------
             Standard Nuclear Orientation (Angstroms)
    I     Atom           X                Y                Z
 ----------------------------------------------------------------
    1      C       1.7161727674     0.0017947488    -0.0039890899
    2      C       0.2679628121     0.6143918787    -0.1445471853
    3      C      -0.8461782250    -0.3521267409     0.2934453199
    4      C      -2.1552980987    -0.0253840877    -0.3374949032
    5      O       1.7890189660    -1.2461732272    -0.0995983360
    6      O       2.6236788503     0.8484743740     0.1464976053
    7      H       0.1508719835     0.8608418745    -1.2091290218
    8      H       0.2193341026     1.5577185261     0.4051335923
    9      H      -0.9556426656    -0.3865121501     1.3805390362
   10      H      -0.5144702474    -1.3446875796    -0.0492373766
   11      H      -2.1194754126     0.0248430861    -1.4523380465
   12      O      -3.2086095324     0.1974824973     0.2291178056
 ----------------------------------------------------------------
 Nuclear Repulsion Energy =   273.7101416527 hartrees
 There are       27 alpha and       27 beta electrons
 Applying Cartesian multipole field
    Component          Value
    ---------          -----
     (2,0,0)        1.00000E-11
     (0,2,0)        2.00000E-11
     (0,0,2)       -3.00000E-11
 Nucleus-field energy     =     0.0000000089 hartrees
 Requested basis set is 6-311++G(d,p)
 There are 67 shells and 189 basis functions
 A cutoff of  1.0D-11 yielded   2111 shell pairs
 There are     16751 function pairs (     17975 Cartesian)
 Smallest overlap matrix eigenvalue = 3.18E-05
 Guess MOs from SCF MO coefficient file
 Reading MOs from coefficient file
 Reading MOs from coefficient file
 A restricted hybrid HF-DFT SCF calculation will be
 performed using Pulay DIIS extrapolation
 Exchange:     0.2000 Hartree-Fock + 0.0800 Slater + 0.7200 B88
 Correlation:  0.1900 VWN1RPA + 0.8100 LYP
 Using SG-1 standard quadrature grid
 SCF converges when DIIS error is below 1.0E-08
 Geometry optimization detected.  Setting ReadMinima to 0
 Setting SaveMinima to 0
 ---------------------------------------
  Cycle       Energy         DIIS Error
 ---------------------------------------
    1    -381.2910266890      7.54E-04
    2    -381.2924720690      3.60E-05
    3    -381.2924806243      3.19E-05
    4    -381.2924829806      2.08E-05
    5    -381.2924840935      9.00E-06
    6    -381.2924844533      1.55E-06
    7    -381.2924844334      5.13E-07
    8    -381.2924843755      2.53E-07
    9    -381.2924844030      1.00E-07
   10    -381.2924844076      3.52E-08
   11    -381.2924844062      1.06E-08
   12    -381.2924844055      3.12E-09 Convergence criterion met
 ---------------------------------------
 SCF time:  CPU 38.37 s  wall 38.44 s
 SCF   energy in the final basis set = -381.2924844055
 Total energy in the final basis set = -381.2924844055

 --------------------------------------------------------------

                    Orbital Energies (a.u.)
 --------------------------------------------------------------

 Alpha MOs
 -- Occupied --
-19.006 -18.893 -18.889 -10.142 -10.086 -10.042 -10.027  -0.932
 -0.853  -0.769  -0.653  -0.528  -0.452  -0.357  -0.345  -0.322
 -0.301  -0.284  -0.254  -0.248  -0.233  -0.208  -0.192  -0.144
 -0.082  -0.070  -0.062
 -- Virtual --
  0.085   0.102   0.120   0.128   0.140   0.154   0.165   0.185
  0.191   0.197   0.214   0.218   0.226   0.227   0.233   0.244
  0.245   0.258   0.260   0.265   0.277   0.285   0.298   0.310
  0.315   0.353   0.362   0.373   0.387   0.398   0.405   0.411
  0.419   0.431   0.443   0.447   0.449   0.463   0.466   0.474
  0.487   0.510   0.516   0.545   0.592   0.610   0.628   0.631
  0.659   0.694   0.706   0.761   0.770   0.771   0.793   0.807
  0.825   0.830   0.863   0.869   0.873   0.892   0.953   0.995
  1.040   1.056   1.118   1.171   1.233   1.258   1.267   1.288
  1.310   1.331   1.338   1.361   1.386   1.398   1.407   1.441
  1.540   1.585   1.605   1.626   1.659   1.670   1.697   1.701
  1.737   1.762   1.775   1.793   1.842   1.864   1.883   1.909
  1.950   1.973   2.019   2.097   2.137   2.172   2.191   2.252
  2.290   2.351   2.407   2.440   2.471   2.583   2.670   2.684
  2.704   2.736   2.768   2.833   2.861   2.883   2.908   2.955
  2.981   3.021   3.038   3.041   3.059   3.096   3.113   3.151
  3.239   3.398   3.448   3.461   3.485   3.544   3.578   3.595
  3.643   3.748   3.873   3.927   3.971   4.012   4.238   4.250
  4.299   4.440   5.163   5.242   5.261   5.268   5.331   5.383
  5.759   5.812   6.061  23.971  23.986  24.045  24.064  50.071
 50.122  50.218
 --------------------------------------------------------------

          Ground-State Mulliken Net Atomic Charges

     Atom                 Charge (a.u.)
  ----------------------------------------
      1 C                     0.082214
      2 C                    -0.211552
      3 C                    -0.256379
      4 C                    -0.008900
      5 O                    -0.450161
      6 O                    -0.465315
      7 H                     0.110511
      8 H                     0.133199
      9 H                     0.137008
     10 H                     0.167206
     11 H                     0.061182
     12 O                    -0.299013
  ----------------------------------------
  Sum of atomic charges =    -1.000000

 -----------------------------------------------------------------
                    Cartesian Multipole Moments
 -----------------------------------------------------------------
    Charge (ESU x 10^10)
                -4.8032
    Dipole Moment (Debye)
         X      -5.9398      Y       0.3787      Z      -1.0523
       Tot       6.0441
    Quadrupole Moments (Debye-Ang)
        XX     -88.5609     XY       1.7328     YY     -51.5885
        XZ       2.0453     YZ      -0.8186     ZZ     -42.9648
    Octopole Moments (Debye-Ang^2)
       XXX      -8.3226    XXY     -12.8402    XYY     -19.4252
       YYY       1.4919    XXZ     -10.8888    XYZ      -1.8410
       YYZ       0.7307    XZZ      -1.0545    YZZ      -0.4851
       ZZZ       0.6219
    Hexadecapole Moments (Debye-Ang^3)
      XXXX   -1525.6670   XXXY      -6.9522   XXYY    -249.7323
      XYYY       6.0392   YYYY    -193.5350   XXXZ      13.4167
      XXYZ      -5.1735   XYYZ      -0.6530   YYYZ       0.5135
      XXZZ    -199.1466   XYZZ       0.1699   YYZZ     -45.7502
      XZZZ      -1.2652   YZZZ      -1.0265   ZZZZ     -85.1719
 -----------------------------------------------------------------
 Calculating analytic gradient of the SCF energy
 Gradient of SCF Energy
            1           2           3           4           5           6
    1   0.0000334  -0.0000203  -0.0002305   0.0001760   0.0002920  -0.0000941
    2   0.0000595  -0.0001942   0.0002475  -0.0001369  -0.0003736   0.0001112
    3   0.0003568  -0.0002443   0.0000148   0.0000793  -0.0002303  -0.0000861
            7           8           9          10          11          12
    1   0.0000388   0.0000228  -0.0000055   0.0000458  -0.0000074  -0.0002510
    2   0.0001456   0.0000560  -0.0000467   0.0000032   0.0000676   0.0000609
    3   0.0000226  -0.0000216  -0.0000397   0.0001434  -0.0000655   0.0000707
 Max gradient component =       3.736E-04
 RMS gradient           =       1.529E-04
 Gradient time:  CPU 13.52 s  wall 13.53 s
 Geometry Optimization Parameters
   NAtoms,    NIC,     NZ,  NCons,   NDum,   NFix, NCnnct, MaxDiis
       12      74       0       0       0       0       0       0

 Cartesian Hessian Update
 Hessian Updated using BFGS Update


** GEOMETRY OPTIMIZATION IN DELOCALIZED INTERNAL COORDINATES **
   Searching for a Minimum

   Optimization Cycle:   7

                       Coordinates (Angstroms)
     ATOM                X               Y               Z
      1  C         1.7161727674    0.0017947488   -0.0039890899
      2  C         0.2679628121    0.6143918787   -0.1445471853
      3  C        -0.8461782250   -0.3521267409    0.2934453199
      4  C        -2.1552980987   -0.0253840877   -0.3374949032
      5  O         1.7890189660   -1.2461732272   -0.0995983360
      6  O         2.6236788503    0.8484743740    0.1464976053
      7  H         0.1508719835    0.8608418745   -1.2091290218
      8  H         0.2193341026    1.5577185261    0.4051335923
      9  H        -0.9556426656   -0.3865121501    1.3805390362
     10  H        -0.5144702474   -1.3446875796   -0.0492373766
     11  H        -2.1194754126    0.0248430861   -1.4523380465
     12  O        -3.2086095324    0.1974824973    0.2291178056
   Point Group: c1    Number of degrees of freedom:    30


   Energy is   -381.292484406

 Hessian Updated using BFGS Update

 30 Hessian modes will be used to form the next step
  Hessian Eigenvalues:
     0.002479    0.003973    0.010233    0.039681    0.040186    0.046110
     0.053737    0.056902    0.070582    0.089750    0.093842    0.121359
     0.129647    0.160484    0.208800    0.220535    0.223140    0.241536
     0.261861    0.279438    0.293630    0.315349    0.331405    0.333189
     0.337867    0.340728    0.342757    0.808363    0.850460    0.956780

 Minimum Search - Taking Simple RFO Step
 Searching for Lamda that Minimizes Along All modes
 Value Taken    Lamda =  -0.00001015
 Step Taken.  Stepsize is  0.042617

                             Maximum     Tolerance    Cnvgd?
         Gradient           0.000599      0.000300      NO
         Displacement       0.027019      0.001200      NO
         Energy change     -0.000003      0.000001      NO


 New Cartesian Coordinates Obtained by Inverse Iteration

 Displacement from previous Coordinates is:  0.050076
 ----------------------------------------------------------------
             Standard Nuclear Orientation (Angstroms)
    I     Atom           X                Y                Z
 ----------------------------------------------------------------
    1      C       1.7154730247     0.0025654724    -0.0031991942
    2      C       0.2677847459     0.6155313725    -0.1431958146
    3      C      -0.8453691415    -0.3534444352     0.2913068526
    4      C      -2.1547304535    -0.0246294264    -0.3379599791
    5      O       1.7844268047    -1.2466224101    -0.0814422693
    6      O       2.6259475328     0.8486223496     0.1318809881
    7      H       0.1509171626     0.8635450993    -1.2074185116
    8      H       0.2182357048     1.5575256505     0.4085490233
    9      H      -0.9542939375    -0.3920923141     1.3783227689
   10      H      -0.5136270389    -1.3444098086    -0.0558434560
   11      H      -2.1197977420     0.0280090148    -1.4526253959
   12      O      -3.2076013620     0.1960626354     0.2300243878
 ----------------------------------------------------------------
 Nuclear Repulsion Energy =   273.7821151586 hartrees
 There are       27 alpha and       27 beta electrons
 Applying Cartesian multipole field
    Component          Value
    ---------          -----
     (2,0,0)        1.00000E-11
     (0,2,0)        2.00000E-11
     (0,0,2)       -3.00000E-11
 Nucleus-field energy     =     0.0000000089 hartrees
 Requested basis set is 6-311++G(d,p)
 There are 67 shells and 189 basis functions
 A cutoff of  1.0D-11 yielded   2111 shell pairs
 There are     16751 function pairs (     17975 Cartesian)
 Smallest overlap matrix eigenvalue = 3.17E-05
 Guess MOs from SCF MO coefficient file
 Reading MOs from coefficient file
 Reading MOs from coefficient file
 A restricted hybrid HF-DFT SCF calculation will be
 performed using Pulay DIIS extrapolation
 Exchange:     0.2000 Hartree-Fock + 0.0800 Slater + 0.7200 B88
 Correlation:  0.1900 VWN1RPA + 0.8100 LYP
 Using SG-1 standard quadrature grid
 SCF converges when DIIS error is below 1.0E-08
 Geometry optimization detected.  Setting ReadMinima to 0
 Setting SaveMinima to 0
 ---------------------------------------
  Cycle       Energy         DIIS Error
 ---------------------------------------
    1    -381.2925952060      3.81E-04
    2    -381.2924864048      1.79E-05
    3    -381.2924884779      1.92E-05
    4    -381.2924891287      1.06E-05
    5    -381.2924894117      3.79E-06
    6    -381.2924895126      1.19E-06
    7    -381.2924895404      3.98E-07
    8    -381.2924894996      1.20E-07
    9    -381.2924895071      6.53E-08
   10    -381.2924895143      2.31E-08
   11    -381.2924895145      3.76E-09 Convergence criterion met
 ---------------------------------------
 SCF time:  CPU 35.19 s  wall 35.30 s
 SCF   energy in the final basis set = -381.2924895145
 Total energy in the final basis set = -381.2924895145

 --------------------------------------------------------------

                    Orbital Energies (a.u.)
 --------------------------------------------------------------

 Alpha MOs
 -- Occupied --
-19.006 -18.893 -18.889 -10.142 -10.086 -10.042 -10.027  -0.932
 -0.853  -0.769  -0.653  -0.528  -0.452  -0.357  -0.345  -0.322
 -0.301  -0.284  -0.254  -0.248  -0.233  -0.208  -0.192  -0.144
 -0.082  -0.070  -0.062
 -- Virtual --
  0.085   0.102   0.120   0.128   0.140   0.154   0.165   0.185
  0.191   0.197   0.214   0.219   0.226   0.227   0.233   0.243
  0.245   0.258   0.260   0.265   0.278   0.285   0.298   0.310
  0.315   0.354   0.362   0.373   0.386   0.398   0.405   0.411
  0.419   0.431   0.443   0.447   0.450   0.462   0.466   0.474
  0.488   0.511   0.516   0.545   0.592   0.611   0.628   0.632
  0.659   0.693   0.706   0.761   0.769   0.772   0.793   0.808
  0.825   0.831   0.863   0.869   0.874   0.891   0.954   0.995
  1.040   1.056   1.119   1.170   1.232   1.258   1.266   1.288
  1.310   1.331   1.338   1.361   1.386   1.398   1.408   1.443
  1.542   1.585   1.606   1.626   1.659   1.670   1.698   1.701
  1.737   1.762   1.775   1.794   1.842   1.864   1.881   1.908
  1.951   1.972   2.020   2.096   2.137   2.172   2.192   2.252
  2.290   2.351   2.408   2.440   2.472   2.583   2.671   2.685
  2.704   2.736   2.768   2.833   2.861   2.884   2.908   2.955
  2.981   3.022   3.038   3.041   3.060   3.096   3.113   3.151
  3.240   3.399   3.449   3.462   3.486   3.544   3.579   3.595
  3.643   3.748   3.874   3.927   3.972   4.012   4.237   4.250
  4.298   4.441   5.163   5.242   5.261   5.268   5.332   5.383
  5.760   5.812   6.062  23.971  23.986  24.045  24.065  50.071
 50.122  50.218
 --------------------------------------------------------------

          Ground-State Mulliken Net Atomic Charges

     Atom                 Charge (a.u.)
  ----------------------------------------
      1 C                     0.082151
      2 C                    -0.208364
      3 C                    -0.259912
      4 C                    -0.008436
      5 O                    -0.449822
      6 O                    -0.465837
      7 H                     0.110727
      8 H                     0.132762
      9 H                     0.137341
     10 H                     0.167663
     11 H                     0.060859
     12 O                    -0.299132
  ----------------------------------------
  Sum of atomic charges =    -1.000000

 -----------------------------------------------------------------
                    Cartesian Multipole Moments
 -----------------------------------------------------------------
    Charge (ESU x 10^10)
                -4.8032
    Dipole Moment (Debye)
         X      -5.9344      Y       0.3795      Z      -1.0621
       Tot       6.0406
    Quadrupole Moments (Debye-Ang)
        XX     -88.5632     XY       1.6924     YY     -51.5925
        XZ       2.0820     YZ      -0.6783     ZZ     -42.9332
    Octopole Moments (Debye-Ang^2)
       XXX      -8.3929    XXY     -12.9089    XYY     -19.4256
       YYY       1.4824    XXZ     -10.7626    XYZ      -1.5652
       YYZ       0.6526    XZZ      -0.9807    YZZ      -0.4915
       ZZZ       0.5629
    Hexadecapole Moments (Debye-Ang^3)
      XXXX   -1525.2117   XXXY      -7.6586   XXYY    -249.6443
      XYYY       5.7681   YYYY    -193.7121   XXXZ      14.1261
      XXYZ      -4.3481   XYYZ      -0.7026   YYYZ       1.3934
      XXZZ    -198.8717   XYZZ       0.0915   YYZZ     -45.6725
      XZZZ      -1.1907   YZZZ      -0.3057   ZZZZ     -84.8058
 -----------------------------------------------------------------
 Calculating analytic gradient of the SCF energy
 Gradient of SCF Energy
            1           2           3           4           5           6
    1   0.0000240   0.0000212  -0.0000004   0.0000091  -0.0000285  -0.0000160
    2   0.0000767  -0.0000154   0.0000416   0.0000180  -0.0000430  -0.0000218
    3   0.0000419  -0.0000114   0.0000094   0.0000010  -0.0000277  -0.0000312
            7           8           9          10          11          12
    1  -0.0000058   0.0000180  -0.0000010  -0.0000137  -0.0000079   0.0000008
    2  -0.0000100  -0.0000076   0.0000140  -0.0000308   0.0000098  -0.0000314
    3   0.0000004  -0.0000022  -0.0000032  -0.0000016   0.0000129   0.0000115
 Max gradient component =       7.666E-05
 RMS gradient           =       2.339E-05
 Gradient time:  CPU 13.48 s  wall 13.48 s
 Geometry Optimization Parameters
   NAtoms,    NIC,     NZ,  NCons,   NDum,   NFix, NCnnct, MaxDiis
       12      74       0       0       0       0       0       0

 Cartesian Hessian Update
 Hessian Updated using BFGS Update


** GEOMETRY OPTIMIZATION IN DELOCALIZED INTERNAL COORDINATES **
   Searching for a Minimum

   Optimization Cycle:   8

                       Coordinates (Angstroms)
     ATOM                X               Y               Z
      1  C         1.7154730247    0.0025654724   -0.0031991942
      2  C         0.2677847459    0.6155313725   -0.1431958146
      3  C        -0.8453691415   -0.3534444352    0.2913068526
      4  C        -2.1547304535   -0.0246294264   -0.3379599791
      5  O         1.7844268047   -1.2466224101   -0.0814422693
      6  O         2.6259475328    0.8486223496    0.1318809881
      7  H         0.1509171626    0.8635450993   -1.2074185116
      8  H         0.2182357048    1.5575256505    0.4085490233
      9  H        -0.9542939375   -0.3920923141    1.3783227689
     10  H        -0.5136270389   -1.3444098086   -0.0558434560
     11  H        -2.1197977420    0.0280090148   -1.4526253959
     12  O        -3.2076013620    0.1960626354    0.2300243878
   Point Group: c1    Number of degrees of freedom:    30


   Energy is   -381.292489515

 Hessian Updated using BFGS Update

 30 Hessian modes will be used to form the next step
  Hessian Eigenvalues:
     0.002498    0.003904    0.010034    0.039922    0.040297    0.046330
     0.054007    0.056921    0.068904    0.089725    0.093864    0.121338
     0.129876    0.160450    0.209274    0.220712    0.221817    0.241571
     0.261559    0.283265    0.300529    0.315836    0.332001    0.333485
     0.337908    0.340687    0.342854    0.805071    0.850619    0.957322

 Minimum Search - Taking Simple RFO Step
 Searching for Lamda that Minimizes Along All modes
 Value Taken    Lamda =   0.00000000
 Step Taken.  Stepsize is  0.004258

                             Maximum     Tolerance    Cnvgd?
         Gradient           0.000059      0.000300     YES
         Displacement       0.002498      0.001200      NO
         Energy change     -0.000005      0.000001      NO


 New Cartesian Coordinates Obtained by Inverse Iteration

 Displacement from previous Coordinates is:  0.005419
 ----------------------------------------------------------------
             Standard Nuclear Orientation (Angstroms)
    I     Atom           X                Y                Z
 ----------------------------------------------------------------
    1      C       1.7155420569     0.0027274661    -0.0030246258
    2      C       0.2676618577     0.6152724190    -0.1434110122
    3      C      -0.8453347470    -0.3539047713     0.2909822319
    4      C      -2.1547895777    -0.0244469062    -0.3377990482
    5      O       1.7850546015    -1.2464302893    -0.0807011785
    6      O       2.6256853492     0.8491306155     0.1322737212
    7      H       0.1509282773     0.8632518961    -1.2076645357
    8      H       0.2176612350     1.5572903761     0.4082655468
    9      H      -0.9539189059    -0.3929315970     1.3780274156
   10      H      -0.5136875952    -1.3446951569    -0.0566105586
   11      H      -2.1203158288     0.0276061660    -1.4525135848
   12      O      -3.2071214229     0.1977929820     0.2305750285
 ----------------------------------------------------------------
 Nuclear Repulsion Energy =   273.7817174201 hartrees
 There are       27 alpha and       27 beta electrons
 Applying Cartesian multipole field
    Component          Value
    ---------          -----
     (2,0,0)        1.00000E-11
     (0,2,0)        2.00000E-11
     (0,0,2)       -3.00000E-11
 Nucleus-field energy     =     0.0000000089 hartrees
 Requested basis set is 6-311++G(d,p)
 There are 67 shells and 189 basis functions
 A cutoff of  1.0D-11 yielded   2111 shell pairs
 There are     16751 function pairs (     17975 Cartesian)
 Smallest overlap matrix eigenvalue = 3.17E-05
 Guess MOs from SCF MO coefficient file
 Reading MOs from coefficient file
 Reading MOs from coefficient file
 A restricted hybrid HF-DFT SCF calculation will be
 performed using Pulay DIIS extrapolation
 Exchange:     0.2000 Hartree-Fock + 0.0800 Slater + 0.7200 B88
 Correlation:  0.1900 VWN1RPA + 0.8100 LYP
 Using SG-1 standard quadrature grid
 SCF converges when DIIS error is below 1.0E-08
 Geometry optimization detected.  Setting ReadMinima to 0
 Setting SaveMinima to 0
 ---------------------------------------
  Cycle       Energy         DIIS Error
 ---------------------------------------
    1    -381.2925319282      3.06E-05
    2    -381.2924897157      2.05E-06
    3    -381.2924896027      2.43E-06
    4    -381.2924897580      1.06E-06
    5    -381.2924897985      4.06E-07
    6    -381.2924897502      1.71E-07
    7    -381.2924897457      8.12E-08
    8    -381.2924897532      1.58E-08
    9    -381.2924897541      7.92E-09 Convergence criterion met
 ---------------------------------------
 SCF time:  CPU 27.99 s  wall 28.05 s
 SCF   energy in the final basis set = -381.2924897541
 Total energy in the final basis set = -381.2924897541

 --------------------------------------------------------------

                    Orbital Energies (a.u.)
 --------------------------------------------------------------

 Alpha MOs
 -- Occupied --
-19.006 -18.893 -18.889 -10.142 -10.086 -10.042 -10.027  -0.932
 -0.853  -0.769  -0.653  -0.528  -0.452  -0.357  -0.345  -0.322
 -0.301  -0.284  -0.254  -0.248  -0.233  -0.208  -0.192  -0.144
 -0.082  -0.070  -0.062
 -- Virtual --
  0.085   0.102   0.120   0.128   0.140   0.154   0.165   0.185
  0.191   0.197   0.214   0.219   0.226   0.227   0.233   0.243
  0.245   0.258   0.260   0.265   0.278   0.285   0.298   0.310
  0.316   0.354   0.362   0.373   0.386   0.398   0.405   0.411
  0.419   0.431   0.443   0.447   0.450   0.462   0.466   0.474
  0.488   0.511   0.516   0.545   0.592   0.611   0.628   0.632
  0.659   0.693   0.706   0.761   0.769   0.772   0.793   0.808
  0.825   0.831   0.863   0.869   0.874   0.891   0.954   0.995
  1.040   1.056   1.118   1.170   1.232   1.259   1.266   1.288
  1.310   1.331   1.338   1.361   1.386   1.398   1.408   1.443
  1.542   1.585   1.606   1.626   1.659   1.670   1.698   1.701
  1.737   1.762   1.775   1.794   1.842   1.864   1.882   1.908
  1.951   1.972   2.021   2.096   2.137   2.173   2.192   2.252
  2.290   2.351   2.408   2.440   2.472   2.583   2.671   2.685
  2.704   2.736   2.768   2.833   2.861   2.884   2.908   2.955
  2.981   3.022   3.038   3.041   3.060   3.096   3.113   3.151
  3.240   3.399   3.449   3.462   3.486   3.544   3.579   3.595
  3.643   3.748   3.874   3.927   3.972   4.012   4.237   4.250
  4.298   4.440   5.163   5.242   5.261   5.268   5.332   5.383
  5.760   5.812   6.062  23.971  23.986  24.045  24.065  50.071
 50.122  50.218
 --------------------------------------------------------------

          Ground-State Mulliken Net Atomic Charges

     Atom                 Charge (a.u.)
  ----------------------------------------
      1 C                     0.082165
      2 C                    -0.208250
      3 C                    -0.259907
      4 C                    -0.008556
      5 O                    -0.449814
      6 O                    -0.465845
      7 H                     0.110755
      8 H                     0.132781
      9 H                     0.137402
     10 H                     0.167547
     11 H                     0.060818
     12 O                    -0.299097
  ----------------------------------------
  Sum of atomic charges =    -1.000000

 -----------------------------------------------------------------
                    Cartesian Multipole Moments
 -----------------------------------------------------------------
    Charge (ESU x 10^10)
                -4.8032
    Dipole Moment (Debye)
         X      -5.9363      Y       0.3746      Z      -1.0658
       Tot       6.0429
    Quadrupole Moments (Debye-Ang)
        XX     -88.5565     XY       1.7024     YY     -51.5958
        XZ       2.0784     YZ      -0.6780     ZZ     -42.9343
    Octopole Moments (Debye-Ang^2)
       XXX      -8.4454    XXY     -12.9637    XYY     -19.4303
       YYY       1.4450    XXZ     -10.7952    XYZ      -1.5571
       YYZ       0.6391    XZZ      -0.9819    YZZ      -0.5049
       ZZZ       0.5396
    Hexadecapole Moments (Debye-Ang^3)
      XXXX   -1524.9446   XXXY      -7.4345   XXYY    -249.6852
      XYYY       5.8302   YYYY    -193.7500   XXXZ      14.1024
      XXYZ      -4.3602   XYYZ      -0.7202   YYYZ       1.4013
      XXZZ    -198.8690   XYZZ       0.1186   YYZZ     -45.6783
      XZZZ      -1.2128   YZZZ      -0.3043   ZZZZ     -84.8077
 -----------------------------------------------------------------
 Calculating analytic gradient of the SCF energy
 Gradient of SCF Energy
            1           2           3           4           5           6
    1  -0.0000033   0.0000034   0.0000161  -0.0000129   0.0000051  -0.0000001
    2   0.0000433  -0.0000307   0.0000583  -0.0000103  -0.0000223  -0.0000300
    3  -0.0000326   0.0000093  -0.0000075   0.0000103   0.0000023  -0.0000053
            7           8           9          10          11          12
    1  -0.0000039   0.0000045  -0.0000013  -0.0000064  -0.0000016   0.0000006
    2  -0.0000032  -0.0000034   0.0000080  -0.0000138   0.0000182  -0.0000140
    3  -0.0000013  -0.0000021   0.0000028   0.0000036   0.0000122   0.0000083
 Max gradient component =       5.826E-05
 RMS gradient           =       1.721E-05
 Gradient time:  CPU 13.40 s  wall 13.41 s
 Geometry Optimization Parameters
   NAtoms,    NIC,     NZ,  NCons,   NDum,   NFix, NCnnct, MaxDiis
       12      74       0       0       0       0       0       0

 Cartesian Hessian Update
 Hessian Updated using BFGS Update


** GEOMETRY OPTIMIZATION IN DELOCALIZED INTERNAL COORDINATES **
   Searching for a Minimum

   Optimization Cycle:   9

                       Coordinates (Angstroms)
     ATOM                X               Y               Z
      1  C         1.7155420569    0.0027274661   -0.0030246258
      2  C         0.2676618577    0.6152724190   -0.1434110122
      3  C        -0.8453347470   -0.3539047713    0.2909822319
      4  C        -2.1547895777   -0.0244469062   -0.3377990482
      5  O         1.7850546015   -1.2464302893   -0.0807011785
      6  O         2.6256853492    0.8491306155    0.1322737212
      7  H         0.1509282773    0.8632518961   -1.2076645357
      8  H         0.2176612350    1.5572903761    0.4082655468
      9  H        -0.9539189059   -0.3929315970    1.3780274156
     10  H        -0.5136875952   -1.3446951569   -0.0566105586
     11  H        -2.1203158288    0.0276061660   -1.4525135848
     12  O        -3.2071214229    0.1977929820    0.2305750285
   Point Group: c1    Number of degrees of freedom:    30


   Energy is   -381.292489754

 Hessian Updated using BFGS Update

 30 Hessian modes will be used to form the next step
  Hessian Eigenvalues:
     0.002297    0.002513    0.005213    0.038677    0.040019    0.047780
     0.054559    0.057695    0.083198    0.088921    0.094039    0.120910
     0.133367    0.160901    0.205547    0.212918    0.222149    0.241537
     0.267424    0.291391    0.315135    0.322508    0.332800    0.337754
     0.339481    0.342064    0.345808    0.801377    0.850443    0.956974

 Minimum Search - Taking Simple RFO Step
 Searching for Lamda that Minimizes Along All modes
 Value Taken    Lamda =   0.00000000
 Step Taken.  Stepsize is  0.012062

                             Maximum     Tolerance    Cnvgd?
         Gradient           0.000037      0.000300     YES
         Displacement       0.006990      0.001200      NO
         Energy change     -0.000000      0.000001     YES


                       Distance Matrix (Angstroms)
             C (  1)   C (  2)   C (  3)   C (  4)   O (  5)   O (  6)
   C (  2)  1.578378
   C (  3)  2.602252  1.538429
   C (  4)  3.884878  2.513026  1.489490
   O (  5)  1.253499  2.402572  2.802445  4.133003
   O (  6)  1.250226  2.385575  3.677018  4.882320  2.267905
   H (  7)  2.153991  1.098980  2.172545  2.619353  2.896752  2.814259
   H (  8)  2.197606  1.092815  2.190065  2.947376  3.249101  2.525122
   H (  9)  3.031480  2.196249  1.093152  2.126483  3.218435  3.988507
   H ( 10)  2.605357  2.111756  1.101125  2.124932  2.300968  3.834607
   H ( 11)  4.100664  2.785954  2.193378  1.116462  4.330930  5.070600
   O ( 12)  4.932062  3.519698  2.426119  1.216488  5.206198  5.869884
             H (  7)   H (  8)   H (  9)   H ( 10)   H ( 11)
   H (  8)  1.759935
   H (  9)  3.079689  2.473136
   H ( 10)  2.577144  3.028614  1.777032
   H ( 11)  2.432448  3.356869  3.090194  2.532392
   O ( 12)  3.713202  3.689030  2.596637  3.117103  2.010696

 Final energy is   -381.29248975409666     


 ******************************
 **  OPTIMIZATION CONVERGED  **
 ******************************

                       Coordinates (Angstroms)
     ATOM                X               Y               Z
      1  C         1.7155420569    0.0027274661   -0.0030246258
      2  C         0.2676618577    0.6152724190   -0.1434110122
      3  C        -0.8453347470   -0.3539047713    0.2909822319
      4  C        -2.1547895777   -0.0244469062   -0.3377990482
      5  O         1.7850546015   -1.2464302893   -0.0807011785
      6  O         2.6256853492    0.8491306155    0.1322737212
      7  H         0.1509282773    0.8632518961   -1.2076645357
      8  H         0.2176612350    1.5572903761    0.4082655468
      9  H        -0.9539189059   -0.3929315970    1.3780274156
     10  H        -0.5136875952   -1.3446951569   -0.0566105586
     11  H        -2.1203158288    0.0276061660   -1.4525135848
     12  O        -3.2071214229    0.1977929820    0.2305750285

Z-matrix Print:
$molecule
-1 1
C 
O  1 1.250226
O  1 1.253499 2 129.865775
C  1 1.578378 2 114.499565 3 -177.763512 0
H  4 1.092815 1 109.366155 2 -30.139499 0
H  4 1.098980 1 105.732139 2 84.557495 0
C  4 1.538429 1 113.206670 2 -155.198606 0
H  7 1.093152 4 112.032828 1 79.243621 0
H  7 1.101125 4 105.059439 1 -37.956783 0
C  7 1.489490 4 112.177450 1 -156.598575 0
H  10 1.116462 7 113.869310 4 54.945287 0
O  10 1.216488 7 127.133168 4 -124.185137 0
$end


 --------------------------------------------------------------

                    Orbital Energies (a.u.)
 --------------------------------------------------------------

 Alpha MOs
 -- Occupied --
-19.006 -18.893 -18.889 -10.142 -10.086 -10.042 -10.027  -0.932
 -0.853  -0.769  -0.653  -0.528  -0.452  -0.357  -0.345  -0.322
 -0.301  -0.284  -0.254  -0.248  -0.233  -0.208  -0.192  -0.144
 -0.082  -0.070  -0.062
 -- Virtual --
  0.085   0.102   0.120   0.128   0.140   0.154   0.165   0.185
  0.191   0.197   0.214   0.219   0.226   0.227   0.233   0.243
  0.245   0.258   0.260   0.265   0.278   0.285   0.298   0.310
  0.316   0.354   0.362   0.373   0.386   0.398   0.405   0.411
  0.419   0.431   0.443   0.447   0.450   0.462   0.466   0.474
  0.488   0.511   0.516   0.545   0.592   0.611   0.628   0.632
  0.659   0.693   0.706   0.761   0.769   0.772   0.793   0.808
  0.825   0.831   0.863   0.869   0.874   0.891   0.954   0.995
  1.040   1.056   1.118   1.170   1.232   1.259   1.266   1.288
  1.310   1.331   1.338   1.361   1.386   1.398   1.408   1.443
  1.542   1.585   1.606   1.626   1.659   1.670   1.698   1.701
  1.737   1.762   1.775   1.794   1.842   1.864   1.882   1.908
  1.951   1.972   2.021   2.096   2.137   2.173   2.192   2.252
  2.290   2.351   2.408   2.440   2.472   2.583   2.671   2.685
  2.704   2.736   2.768   2.833   2.861   2.884   2.908   2.955
  2.981   3.022   3.038   3.041   3.060   3.096   3.113   3.151
  3.240   3.399   3.449   3.462   3.486   3.544   3.579   3.595
  3.643   3.748   3.874   3.927   3.972   4.012   4.237   4.250
  4.298   4.440   5.163   5.242   5.261   5.268   5.332   5.383
  5.760   5.812   6.062  23.971  23.986  24.045  24.065  50.071
 50.122  50.218
 --------------------------------------------------------------

          Ground-State Mulliken Net Atomic Charges

     Atom                 Charge (a.u.)
  ----------------------------------------
      1 C                     0.082165
      2 C                    -0.208250
      3 C                    -0.259907
      4 C                    -0.008556
      5 O                    -0.449814
      6 O                    -0.465845
      7 H                     0.110755
      8 H                     0.132781
      9 H                     0.137402
     10 H                     0.167547
     11 H                     0.060818
     12 O                    -0.299097
  ----------------------------------------
  Sum of atomic charges =    -1.000000

 -----------------------------------------------------------------
                    Cartesian Multipole Moments
 -----------------------------------------------------------------
    Charge (ESU x 10^10)
                -4.8032
    Dipole Moment (Debye)
         X      -5.9363      Y       0.3746      Z      -1.0658
       Tot       6.0429
    Quadrupole Moments (Debye-Ang)
        XX     -88.5565     XY       1.7024     YY     -51.5958
        XZ       2.0784     YZ      -0.6780     ZZ     -42.9343
    Octopole Moments (Debye-Ang^2)
       XXX      -8.4454    XXY     -12.9637    XYY     -19.4303
       YYY       1.4450    XXZ     -10.7952    XYZ      -1.5571
       YYZ       0.6391    XZZ      -0.9819    YZZ      -0.5049
       ZZZ       0.5396
    Hexadecapole Moments (Debye-Ang^3)
      XXXX   -1524.9446   XXXY      -7.4345   XXYY    -249.6852
      XYYY       5.8302   YYYY    -193.7500   XXXZ      14.1024
      XXYZ      -4.3602   XYYZ      -0.7202   YYYZ       1.4013
      XXZZ    -198.8690   XYZZ       0.1186   YYZZ     -45.6783
      XZZZ      -1.2128   YZZZ      -0.3043   ZZZZ     -84.8077
 -----------------------------------------------------------------
Archival summary:
1\1\TWL02\OPT\ProcedureUnspecified\BasisUnspecified\345(1-,1)\cher\MonDec1219:58:342016MonDec1219:58:342016\0\\#,OPT,ProcedureUnspecified,BasisUnspecified,\\-1,1\C\O,1,1.25023\O,1,1.2535,2,129.866\C,1,1.57838,2,114.5,3,-177.764,0\H,4,1.09282,1,109.366,2,-30.1395,0\H,4,1.09898,1,105.732,2,84.5575,0\C,4,1.53843,1,113.207,2,-155.199,0\H,7,1.09315,4,112.033,1,79.2436,0\H,7,1.10112,4,105.059,1,-37.9568,0\C,7,1.48949,4,112.177,1,-156.599,0\H,10,1.11646,7,113.869,4,54.9453,0\O,10,1.21649,7,127.133,4,-124.185,0\\\@

 Total job time:  476.34s(wall), 474.80s(cpu) 
 Mon Dec 12 19:58:34 2016

        *************************************************************
        *                                                           *
        *  Thank you very much for using Q-Chem.  Have a nice day.  *
        *                                                           *
        *************************************************************


 
User input: 2 of 3 
 
TWL02 127.0.1
Q-Chem Developer Version! Running on 127.0.1.*
                  Welcome to Q-Chem
     A Quantum Leap Into The Future Of Chemistry


 Q-Chem 4.4, Q-Chem, Inc., Pleasanton, CA (2016)

 Y. Shao,  Z. Gan,  E. Epifanovsky,  A. T. B. Gilbert,  M. Wormit,  
 J. Kussmann,  A. W. Lange,  A. Behn,  J. Deng,  X. Feng,  D. Ghosh,  
 M. Goldey,  P. R. Horn,  L. D. Jacobson,  I. Kaliman,  F. Rob,  
 R. Z. Khaliullin,  T. Kus,  A. Landau,  J. Liu,  E. I. Proynov,  Y. M. Rhee,  
 R. M. Richard,  M. A. Rohrdanz,  R. P. Steele,  E. J. Sundstrom,  
 H. L. Woodcock III,  P. M. Zimmerman,  D. Zuev,  B. Albrecht,  E. Alguire,  
 B. Austin,  S. A. Baeppler,  G. J. O. Beran,  Y. A. Bernard,  E. Berquist,  
 K. Brandhorst,  K. B. Bravaya,  S. T. Brown,  D. Casanova,  C.-M. Chang,  
 Y. Chen,  S. H. Chien,  K. D. Closser,  M. P. Coons,  D. L. Crittenden,  
 S. Dasgupta,  M. Diedenhofen,  R. A. DiStasio Jr.,  H. Do,  A. D. Dutoi,  
 R. G. Edgar,  P.-T. Fang,  S. Fatehi,  Q. Feng,  L. Fusti-Molnar,  
 A. Ghysels,  A. Golubeva-Zadorozhnaya,  J. Gomes,  A. Gunina,  
 M. W. D. Hanson-Heine,  P. H. P. Harbach,  A. W. Hauser,  J. E. Herr,  
 E. G. Hohenstein,  Z. C. Holden,  K. Hui,  T.-C. Jagau,  H. Ji,  B. Kaduk,  
 K. Khistyaev,  Jaehoon Kim,  Jihan Kim,  R. A. King,  P. Klunzinger,  
 K. Koh,  D. Kosenkov,  T. Kowalczyk,  C. M. Krauter,  A. Kunitsa,  
 K. U. Lao,  A. Laurent,  K. V. Lawler,  J. Lee,  D. Lefrancois,  S. Lehtola,  
 S. V. Levchenko,  C. Y. Lin,  Y.-S. Lin,  F. Liu,  E. Livshits,  
 R. C. Lochan,  A. Luenser,  P. Manohar,  S. F. Manzer,  S.-P. Mao,  Y. Mao,  
 N. Mardirossian,  A. V. Marenich,  L. A. Martinez-Martinez,  S. A. Maurer,  
 N. J. Mayhall,  J.-M. Mewes,  A. F. Morrison,  K. Nanda,  T. S. Nguyen-Beck,  
 C. M. Oana,  R. Olivares-Amaya,  D. P. O'Neill,  J. A. Parkhill,  
 T. M. Perrine,  R. Peverati,  P. A. Pieniazek,  F. Plasser,  A. Prociuk,  
 D. R. Rehn,  E. Rosta,  N. J. Russ,  N. Sergueev,  S. M. Sharada,  
 S. Sharma,  D. W. Small,  A. Sodt,  T. Stauch,  T. Stein,  D. Stuck,  
 Y.-C. Su,  A. J. W. Thom,  T. Tsuchimochi,  L. Vogt,  O. Vydrov,  T. Wang,  
 M. A. Watson,  J. Wenzel,  A. White,  C. F. Williams,  V. Vanovschi,  
 K. Yao,  S. Yeganeh,  S. R. Yost,  Z.-Q. You,  I. Y. Zhang,  X. Zhang,  
 Y. Zhao,  B. R. Brooks,  G. K. L. Chan,  D. M. Chipman,  C. J. Cramer,  
 W. A. Goddard III,  M. S. Gordon,  W. J. Hehre,  A. Klamt,  
 H. F. Schaefer III,  M. W. Schmidt,  C. D. Sherrill,  D. G. Truhlar,  
 A. Warshel,  X. Xu,  A. Aspuru-Guzik,  R. Baer,  A. T. Bell,  N. A. Besley,  
 J.-D. Chai,  A. Dreuw,  B. D. Dunietz,  T. R. Furlani,  S. R. Gwaltney,  
 C.-P. Hsu,  Y. Jung,  J. Kong,  D. S. Lambrecht,  W. Liang,  C. Ochsenfeld,  
 V. A. Rassolov,  L. V. Slipchenko,  J. E. Subotnik,  T. Van Voorhis,  
 J. M. Herbert,  A. I. Krylov,  P. M. W. Gill,  M. Head-Gordon

 Contributors to earlier versions of Q-Chem not listed above: 
 R. D. Adamson,  J. Baker,  E. F. C. Byrd,  A. K. Chakraborty,  C.-L. Cheng,  
 H. Dachsel,  R. J. Doerksen,  G. Hawkins,  A. Heyden,  S. Hirata,  
 G. Kedziora,  F. J. Keil,  C. Kelley,  P. P. Korambath,  W. Kurlancheek,  
 A. M. Lee,  M. S. Lee,  D. Liotard,  I. Lotan,  P. E. Maslen,  N. Nair,  
 D. Neuhauser,  R. Olson,  B. Peters,  J. Ritchie,  N. E. Schultz,  
 N. Shenvi,  A. C. Simmonett,  K. S. Thanthiriwatte,  Q. Wu,  W. Zhang

 Please cite Q-Chem as follows:
 Y. Shao et al., Mol. Phys. 113, 184-215 (2015)
 DOI: 10.1080/00268976.2014.952696

 Q-Chem 4.4.2 for Intel X86 EM64T Linux

 Parts of Q-Chem use Armadillo 5.200.1 (Boston Tea Smuggler).
 http://arma.sourceforge.net/

 Q-Chem begins on Mon Dec 12 19:58:34 2016  


Host: 0

     Scratch files written to /scratch/cher/qchem2644//
The previous job contains 0 fragments, simply inherited here
FILE_GEOM_ORG=        593

Checking the input file for inconsistencies... 	...done.

--------------------------------------------------------------
User input:
--------------------------------------------------------------

$molecule
   read
$end

$rem
   BASIS 6-311++G**
   JOB_TYPE FREQUENCY
   METHOD B3LYP
   SYM_IGNORE  TRUE
$end

--------------------------------------------------------------
 ----------------------------------------------------------------
             Standard Nuclear Orientation (Angstroms)
    I     Atom           X                Y                Z
 ----------------------------------------------------------------
    1      C       1.7155420569     0.0027274661    -0.0030246258
    2      C       0.2676618577     0.6152724190    -0.1434110122
    3      C      -0.8453347470    -0.3539047713     0.2909822319
    4      C      -2.1547895777    -0.0244469062    -0.3377990482
    5      O       1.7850546015    -1.2464302893    -0.0807011785
    6      O       2.6256853492     0.8491306155     0.1322737212
    7      H       0.1509282773     0.8632518961    -1.2076645357
    8      H       0.2176612350     1.5572903761     0.4082655468
    9      H      -0.9539189059    -0.3929315970     1.3780274156
   10      H      -0.5136875952    -1.3446951569    -0.0566105586
   11      H      -2.1203158288     0.0276061660    -1.4525135848
   12      O      -3.2071214229     0.1977929820     0.2305750285
 ----------------------------------------------------------------
 Nuclear Repulsion Energy =   273.7817174201 hartrees
 There are       27 alpha and       27 beta electrons
 Requested basis set is 6-311++G(d,p)
 There are 67 shells and 189 basis functions

 Total QAlloc Memory Limit   2000 MB
 Mega-Array Size        61 MB
 MEM_STATIC part        62 MB

                       Distance Matrix (Angstroms)
             C (  1)   C (  2)   C (  3)   C (  4)   O (  5)   O (  6)
   C (  2)  1.578378
   C (  3)  2.602252  1.538429
   C (  4)  3.884878  2.513026  1.489490
   O (  5)  1.253499  2.402572  2.802445  4.133003
   O (  6)  1.250226  2.385575  3.677018  4.882320  2.267905
   H (  7)  2.153991  1.098980  2.172545  2.619353  2.896752  2.814259
   H (  8)  2.197606  1.092815  2.190065  2.947376  3.249101  2.525122
   H (  9)  3.031480  2.196249  1.093152  2.126483  3.218435  3.988507
   H ( 10)  2.605357  2.111756  1.101125  2.124932  2.300968  3.834607
   H ( 11)  4.100664  2.785954  2.193378  1.116462  4.330930  5.070600
   O ( 12)  4.932062  3.519698  2.426119  1.216488  5.206198  5.869884
             H (  7)   H (  8)   H (  9)   H ( 10)   H ( 11)
   H (  8)  1.759935
   H (  9)  3.079689  2.473136
   H ( 10)  2.577144  3.028614  1.777032
   H ( 11)  2.432448  3.356869  3.090194  2.532392
   O ( 12)  3.713202  3.689030  2.596637  3.117103  2.010696

 A cutoff of  1.0D-11 yielded   2111 shell pairs
 There are     16751 function pairs (     17975 Cartesian)

 -------------------------------------------------------
 OpenMP Integral Computing Module                       
 Release: version 1.0, May 2013, Q-Chem Inc. Pittsburgh 
 -------------------------------------------------------
 Integral Job Info:
 Integral job number is                      11
 Integral operator is                         1
 short-range coefficients                     0
 long-range coefficients              100000000
 Omega coefficients                           0
 if combine SR and LR in K                    0
 Integral screening is                        0
 Integral computing path is                   2
 max size of driver memory is            800000
 size of driver memory is                593474
 size of scratch memory is              2260544
 max col of scratch BK array               1296
 max len of scratch array in speh3          155
 max len of scratch index in speh4           18
 max int batch size is                      520
 min int batch size is                       52
 fixed nKL is                                52
 max L of basis functions is                  2
 order of int derivative is                   0
 number of shells is                         67
 number of basis is                         196
 number of cartesian basis is               196
 number of contracted shell pairs          2111
 number of primitive shell pairs           5462
 maxK2 (contraction) of shell pair           36
 max number of K2 of shell pair               1
 max number of CS2 of shell pair            336
 max number of PS2 of shell pair            768
 mem total for path MDJ                   35874
 -------------------------------------------------------
 Smallest overlap matrix eigenvalue = 3.17E-05
 Guess from superposition of atomic densities
 Warning:  Energy on first SCF cycle will be non-variational
 A restricted hybrid HF-DFT SCF calculation will be
 performed using Pulay DIIS extrapolation
 Exchange:     0.2000 Hartree-Fock + 0.0800 Slater + 0.7200 B88
 Correlation:  0.1900 VWN1RPA + 0.8100 LYP
 Using SG-1 standard quadrature grid
 SCF converges when DIIS error is below 1.0E-08
 Inaccurate integrated density:
   Number of electrons =    54
   Numerical integral  =    53.000177315147
   Relative error      =    -1.8515234905 %
 ---------------------------------------
  Cycle       Energy         DIIS Error
 ---------------------------------------
    1    -382.2669087007      4.46E-02
    2    -381.0350734773      8.35E-03
    3    -378.8696069519      2.02E-02
    4    -381.1988850208      4.53E-03
    5    -381.2813865281      1.52E-03
    6    -381.2867103030      1.28E-03
    7    -381.2922398431      2.63E-04
    8    -381.2923880192      1.73E-04
    9    -381.2924857553      3.27E-05
   10    -381.2924890199      1.47E-05
   11    -381.2924895239      3.68E-06
   12    -381.2924897802      7.11E-07
   13    -381.2924897298      2.10E-07
   14    -381.2924897597      5.91E-08
   15    -381.2924897567      9.30E-09 Convergence criterion met
 ---------------------------------------
 SCF time:  CPU 50.71 s  wall 50.78 s
 SCF   energy in the final basis set = -381.2924897567
 Total energy in the final basis set = -381.2924897567

 --------------------------------------------------------------

                    Orbital Energies (a.u.)
 --------------------------------------------------------------

 Alpha MOs
 -- Occupied --
-19.006 -18.893 -18.889 -10.142 -10.086 -10.042 -10.027  -0.932
 -0.853  -0.769  -0.653  -0.528  -0.452  -0.357  -0.345  -0.322
 -0.301  -0.284  -0.254  -0.248  -0.233  -0.208  -0.192  -0.144
 -0.082  -0.070  -0.062
 -- Virtual --
  0.085   0.102   0.120   0.128   0.140   0.154   0.165   0.185
  0.191   0.197   0.214   0.219   0.226   0.227   0.233   0.243
  0.245   0.258   0.260   0.265   0.278   0.285   0.298   0.310
  0.316   0.354   0.362   0.373   0.386   0.398   0.405   0.411
  0.419   0.431   0.443   0.447   0.450   0.462   0.466   0.474
  0.488   0.511   0.516   0.545   0.592   0.611   0.628   0.632
  0.659   0.693   0.706   0.761   0.769   0.772   0.793   0.808
  0.825   0.831   0.863   0.869   0.874   0.891   0.954   0.995
  1.040   1.056   1.118   1.170   1.232   1.259   1.266   1.288
  1.310   1.331   1.338   1.361   1.386   1.398   1.408   1.443
  1.542   1.585   1.606   1.626   1.659   1.670   1.698   1.701
  1.737   1.762   1.775   1.794   1.842   1.864   1.882   1.908
  1.951   1.972   2.021   2.096   2.137   2.173   2.192   2.252
  2.290   2.351   2.408   2.440   2.472   2.583   2.671   2.685
  2.704   2.736   2.768   2.833   2.861   2.884   2.908   2.955
  2.981   3.022   3.038   3.041   3.060   3.096   3.113   3.151
  3.240   3.399   3.449   3.462   3.486   3.544   3.579   3.595
  3.643   3.748   3.874   3.927   3.972   4.012   4.237   4.250
  4.298   4.440   5.163   5.242   5.261   5.268   5.332   5.383
  5.760   5.812   6.062  23.971  23.986  24.045  24.065  50.071
 50.122  50.218
 --------------------------------------------------------------

          Ground-State Mulliken Net Atomic Charges

     Atom                 Charge (a.u.)
  ----------------------------------------
      1 C                     0.082165
      2 C                    -0.208249
      3 C                    -0.259907
      4 C                    -0.008557
      5 O                    -0.449814
      6 O                    -0.465845
      7 H                     0.110755
      8 H                     0.132781
      9 H                     0.137402
     10 H                     0.167547
     11 H                     0.060818
     12 O                    -0.299097
  ----------------------------------------
  Sum of atomic charges =    -1.000000

 -----------------------------------------------------------------
                    Cartesian Multipole Moments
 -----------------------------------------------------------------
    Charge (ESU x 10^10)
                -4.8032
    Dipole Moment (Debye)
         X      -5.9363      Y       0.3746      Z      -1.0658
       Tot       6.0429
    Quadrupole Moments (Debye-Ang)
        XX     -88.5565     XY       1.7024     YY     -51.5958
        XZ       2.0784     YZ      -0.6780     ZZ     -42.9343
    Octopole Moments (Debye-Ang^2)
       XXX      -8.4454    XXY     -12.9637    XYY     -19.4303
       YYY       1.4450    XXZ     -10.7952    XYZ      -1.5571
       YYZ       0.6391    XZZ      -0.9819    YZZ      -0.5049
       ZZZ       0.5396
    Hexadecapole Moments (Debye-Ang^3)
      XXXX   -1524.9444   XXXY      -7.4345   XXYY    -249.6852
      XYYY       5.8302   YYYY    -193.7500   XXXZ      14.1024
      XXYZ      -4.3602   XYYZ      -0.7202   YYYZ       1.4013
      XXZZ    -198.8690   XYZZ       0.1186   YYZZ     -45.6783
      XZZZ      -1.2127   YZZZ      -0.3043   ZZZZ     -84.8077
 -----------------------------------------------------------------
 Calculating MO derivatives via CPSCF
   1         3          36      0.240776    0.056237
   2         3          36      0.028602    0.006945
   3         3          36      0.002498    0.000656
   4         6          33      0.000189    0.000049
   5        37           2      0.000005    0.000002
   6        39           0      0.000000    0.000000    Roots Converged
 Calculating analytic Hessian of the SCF energy
 Polarizability Matrix (a.u.)
            1           2           3
    1 -99.3888476   0.8233842   0.0722899
    2   0.8233842 -63.5303191  -0.0261028
    3   0.0722899  -0.0261028 -55.6910703

 Direct stationary perturbation theory relativistic correction:

 rels  =       0.123122457305
 relv  =      -0.558099543418
 rel2e =       0.224829267008
 E_rel =      -0.210147819105

 Hessian of the SCF Energy
            1           2           3           4           5           6
    1   0.5434672   0.1523420   0.0411149  -0.0781431   0.0109567  -0.0027860
    2   0.1523420   0.8414441   0.0510847   0.0106666  -0.0610891   0.0034481
    3   0.0411149   0.0510847   0.2439146  -0.0019840   0.0017231  -0.0819860
    4  -0.0781431   0.0106666  -0.0019840   0.3629791   0.0240206   0.0053631
    5   0.0109567  -0.0610891   0.0017231   0.0240206   0.5254315   0.0462983
    6  -0.0027860   0.0034481  -0.0819860   0.0053631   0.0462983   0.5221400
    7  -0.0211432  -0.0189144   0.0112588  -0.1049842  -0.0391815   0.0140913
    8   0.0004697   0.0023338  -0.0039415  -0.0494750  -0.1062179   0.0150408
    9   0.0015878  -0.0058056   0.0018037   0.0174260   0.0231790  -0.0870562
   10  -0.0070212   0.0021278  -0.0020731  -0.0316387  -0.0075524   0.0032107
   11   0.0024544  -0.0118210   0.0016293  -0.0168743   0.0087125  -0.0133093
   12   0.0013705   0.0014172  -0.0024728   0.0052155  -0.0080279   0.0049883
   13  -0.1051640   0.0356432  -0.0001501  -0.0126484   0.0352429   0.0015637
   14   0.0422338  -0.4887788  -0.0241945   0.0254484  -0.0423438  -0.0026283
   15   0.0000278  -0.0242803  -0.0777905  -0.0005682   0.0017944   0.0203700
   16  -0.3374188  -0.1994919  -0.0362155  -0.0541879  -0.0229332  -0.0070431
   17  -0.2035795  -0.2692324  -0.0313796  -0.0068653   0.0032903  -0.0029213
   18  -0.0357917  -0.0306172  -0.0819054  -0.0080989  -0.0047527   0.0179927
   19  -0.0044326   0.0060995  -0.0303870  -0.0423373   0.0044535  -0.0332740
   20   0.0017192  -0.0040122   0.0147701   0.0031770  -0.0563335   0.0534997
   21   0.0009949   0.0000638  -0.0042947  -0.0247430   0.0500376  -0.2781617
   22   0.0031302   0.0217161   0.0166513  -0.0434983   0.0074187   0.0088098
   23  -0.0046845  -0.0143113  -0.0078809   0.0092747  -0.2353909  -0.1178537
   24  -0.0031154   0.0023497   0.0013922   0.0069288  -0.1174147  -0.1164025
   25   0.0012839  -0.0010961   0.0008293  -0.0016637   0.0002229   0.0227035
   26   0.0006311  -0.0003217  -0.0001426  -0.0022182  -0.0017154   0.0208621
   27  -0.0006343   0.0009867  -0.0001286   0.0005809  -0.0000820  -0.0060387
   28  -0.0003817  -0.0063731  -0.0012719   0.0044665  -0.0234305  -0.0067507
   29   0.0009466  -0.0014862  -0.0007076  -0.0029181  -0.0280738  -0.0064281
   30  -0.0001622  -0.0004869   0.0005579   0.0001043   0.0071163   0.0027342
   31  -0.0005777   0.0009930   0.0002918   0.0026296   0.0008326  -0.0011022
   32  -0.0004251   0.0012556  -0.0004082   0.0024426  -0.0002101   0.0000743
   33   0.0002113  -0.0001117   0.0006311   0.0012331   0.0009879  -0.0001897
   34   0.0064011  -0.0037127   0.0019355  -0.0009736   0.0099499  -0.0047861
   35  -0.0030643   0.0060192  -0.0005522   0.0033212  -0.0060598   0.0039174
   36  -0.0028174   0.0019515   0.0002785  -0.0014577  -0.0008591   0.0016095
            7           8           9          10          11          12
    1  -0.0211432   0.0004697   0.0015878  -0.0070212   0.0024544   0.0013705
    2  -0.0189144   0.0023338  -0.0058056   0.0021278  -0.0118210   0.0014172
    3   0.0112588  -0.0039415   0.0018037  -0.0020731   0.0016293  -0.0024728
    4  -0.1049842  -0.0494750   0.0174260  -0.0316387  -0.0168743   0.0052155
    5  -0.0391815  -0.1062179   0.0231790  -0.0075524   0.0087125  -0.0080279
    6   0.0140913   0.0150408  -0.0870562   0.0032107  -0.0133093   0.0049883
    7   0.4450271  -0.0488916  -0.0106707  -0.1472285   0.0194070  -0.0587783
    8  -0.0488916   0.4536566   0.0204595   0.0232801  -0.0916880   0.0132604
    9  -0.0106707   0.0204595   0.5958814  -0.0617929   0.0178843  -0.1330726
   10  -0.1472285   0.0232801  -0.0617929   0.7886341  -0.1288198  -0.1604542
   11   0.0194070  -0.0916880   0.0178843  -0.1288198   0.2435043   0.0171004
   12  -0.0587783   0.0132604  -0.1330726  -0.1604542   0.0171004   0.6321885
   13  -0.0041680   0.0049958  -0.0018502   0.0052754   0.0017288   0.0018084
   14  -0.0035835   0.0008660   0.0006178  -0.0013256   0.0037147   0.0008343
   15  -0.0004931  -0.0001672   0.0008125  -0.0002162  -0.0006834   0.0000451
   16  -0.0104577   0.0023226  -0.0057138   0.0051417  -0.0050305   0.0027841
   17   0.0005597   0.0028366  -0.0001874   0.0006313   0.0018352   0.0008975
   18  -0.0033166   0.0013867   0.0002478   0.0012481  -0.0006337   0.0008029
   19   0.0002959  -0.0049262   0.0245930  -0.0007632   0.0006423   0.0039232
   20   0.0015161  -0.0044474   0.0202325   0.0005118   0.0007828   0.0019343
   21   0.0027580   0.0023075  -0.0090631  -0.0036352   0.0005175  -0.0016720
   22  -0.0026928  -0.0201236  -0.0117072   0.0027606  -0.0031980  -0.0003113
   23  -0.0004071  -0.0149995  -0.0090552   0.0020822  -0.0009664   0.0008939
   24   0.0008795   0.0104153   0.0050755  -0.0002471   0.0001153  -0.0008776
   25  -0.0505724   0.0003150   0.0274844   0.0020947  -0.0000832  -0.0341706
   26   0.0006467  -0.0463250   0.0033799   0.0003952  -0.0009837   0.0083888
   27   0.0221800   0.0056854  -0.3046295   0.0041166  -0.0008672  -0.0187917
   28  -0.0538805   0.0735742   0.0223837  -0.0146479   0.0272800   0.0122545
   29   0.0701329  -0.2351447  -0.0730952   0.0037320  -0.0048373  -0.0022980
   30   0.0173748  -0.0676562  -0.0753325   0.0006411   0.0146833   0.0060208
   31   0.0024470   0.0026949  -0.0258126  -0.0568997   0.0002960  -0.0150227
   32   0.0007367   0.0151156   0.0093291   0.0029778  -0.0616154   0.0142265
   33   0.0041180   0.0017143  -0.0155555  -0.0292397   0.0146597  -0.2437125
   34  -0.0526428   0.0157641   0.0240725  -0.5457074   0.1021973   0.2413809
   35   0.0179791   0.0240139  -0.0069387   0.1019597  -0.0866379  -0.0486273
   36   0.0005983   0.0014950   0.0208885   0.2484418  -0.0510962  -0.2434463
           13          14          15          16          17          18
    1  -0.1051640   0.0422338   0.0000278  -0.3374188  -0.2035795  -0.0357917
    2   0.0356432  -0.4887788  -0.0242803  -0.1994919  -0.2692324  -0.0306172
    3  -0.0001501  -0.0241945  -0.0777905  -0.0362155  -0.0313796  -0.0819054
    4  -0.0126484   0.0254484  -0.0005682  -0.0541879  -0.0068653  -0.0080989
    5   0.0352429  -0.0423438   0.0017944  -0.0229332   0.0032903  -0.0047527
    6   0.0015637  -0.0026283   0.0203700  -0.0070431  -0.0029213   0.0179927
    7  -0.0041680  -0.0035835  -0.0004931  -0.0104577   0.0005597  -0.0033166
    8   0.0049958   0.0008660  -0.0001672   0.0023226   0.0028366   0.0013867
    9  -0.0018502   0.0006178   0.0008125  -0.0057138  -0.0001874   0.0002478
   10   0.0052754  -0.0013256  -0.0002162   0.0051417   0.0006313   0.0012481
   11   0.0017288   0.0037147  -0.0006834  -0.0050305   0.0018352  -0.0006337
   12   0.0018084   0.0008343   0.0000451   0.0027841   0.0008975   0.0008029
   13   0.1094000  -0.0286201   0.0038133   0.0178944  -0.0579344  -0.0047456
   14  -0.0286201   0.6202832   0.0364653  -0.0451302  -0.0908061  -0.0114394
   15   0.0038133   0.0364653   0.0305236  -0.0038666  -0.0128092   0.0251838
   16   0.0178944  -0.0451302  -0.0038666   0.3846058   0.2673410   0.0488930
   17  -0.0579344  -0.0908061  -0.0128092   0.2673410   0.3481591   0.0452937
   18  -0.0047456  -0.0114394   0.0251838   0.0488930   0.0452937   0.0352734
   19  -0.0011040   0.0003890   0.0040318  -0.0012643  -0.0001508   0.0046138
   20   0.0014488  -0.0004573  -0.0028706  -0.0002338   0.0005700  -0.0014999
   21  -0.0008514   0.0005501   0.0010780  -0.0016141  -0.0002982   0.0018165
   22  -0.0056941   0.0052008  -0.0027260   0.0005016  -0.0016369  -0.0017631
   23   0.0047749  -0.0011749   0.0012947  -0.0012786   0.0037308   0.0018047
   24  -0.0003849   0.0013530   0.0008457   0.0015723   0.0017809   0.0001101
   25  -0.0003830   0.0007480  -0.0007245  -0.0005513   0.0000047  -0.0005283
   26   0.0003682   0.0001975   0.0007293  -0.0000830  -0.0000402  -0.0003042
   27   0.0005222  -0.0006950   0.0006565   0.0005747  -0.0000686   0.0000720
   28   0.0008765   0.0040081   0.0005561   0.0016401   0.0029844   0.0007082
   29   0.0027740   0.0010015   0.0003059   0.0007580   0.0003524   0.0002512
   30   0.0000521   0.0004381  -0.0021446  -0.0002571   0.0000446   0.0003914
   31  -0.0000327  -0.0004871   0.0002459   0.0004201  -0.0000821  -0.0000593
   32  -0.0002792  -0.0005031   0.0001721   0.0004232  -0.0001760   0.0001038
   33  -0.0004823  -0.0002330   0.0003014  -0.0006315  -0.0002088  -0.0001425
   34  -0.0042520   0.0011185  -0.0000804  -0.0063235  -0.0012722  -0.0011596
   35  -0.0001431  -0.0019990   0.0000491   0.0033363  -0.0005197   0.0004071
   36   0.0007048  -0.0010684   0.0001187   0.0015176  -0.0001436   0.0001573
           19          20          21          22          23          24
    1  -0.0044326   0.0017192   0.0009949   0.0031302  -0.0046845  -0.0031154
    2   0.0060995  -0.0040122   0.0000638   0.0217161  -0.0143113   0.0023497
    3  -0.0303870   0.0147701  -0.0042947   0.0166513  -0.0078809   0.0013922
    4  -0.0423373   0.0031770  -0.0247430  -0.0434983   0.0092747   0.0069288
    5   0.0044535  -0.0563335   0.0500376   0.0074187  -0.2353909  -0.1174147
    6  -0.0332740   0.0534997  -0.2781617   0.0088098  -0.1178537  -0.1164025
    7   0.0002959   0.0015161   0.0027580  -0.0026928  -0.0004071   0.0008795
    8  -0.0049262  -0.0044474   0.0023075  -0.0201236  -0.0149995   0.0104153
    9   0.0245930   0.0202325  -0.0090631  -0.0117072  -0.0090552   0.0050755
   10  -0.0007632   0.0005118  -0.0036352   0.0027606   0.0020822  -0.0002471
   11   0.0006423   0.0007828   0.0005175  -0.0031980  -0.0009664   0.0001153
   12   0.0039232   0.0019343  -0.0016720  -0.0003113   0.0008939  -0.0008776
   13  -0.0011040   0.0014488  -0.0008514  -0.0056941   0.0047749  -0.0003849
   14   0.0003890  -0.0004573   0.0005501   0.0052008  -0.0011749   0.0013530
   15   0.0040318  -0.0028706   0.0010780  -0.0027260   0.0012947   0.0008457
   16  -0.0012643  -0.0002338  -0.0016141   0.0005016  -0.0012786   0.0015723
   17  -0.0001508   0.0005700  -0.0002982  -0.0016369   0.0037308   0.0017809
   18   0.0046138  -0.0014999   0.0018165  -0.0017631   0.0018047   0.0001101
   19   0.0520462  -0.0024494   0.0261573  -0.0003762   0.0001748   0.0019705
   20  -0.0024494   0.0589135  -0.0581906  -0.0030200   0.0069029  -0.0269456
   21   0.0261573  -0.0581906   0.3041434  -0.0021637   0.0038028  -0.0168275
   22  -0.0003762  -0.0030200  -0.0021637   0.0495328  -0.0064891  -0.0081890
   23   0.0001748   0.0069029   0.0038028  -0.0064891   0.2572064   0.1258173
   24   0.0019705  -0.0269456  -0.0168275  -0.0081890   0.1258173   0.1244875
   25  -0.0032380  -0.0026889   0.0010965   0.0011348   0.0003661  -0.0007948
   26  -0.0037019  -0.0019214   0.0017711   0.0009911   0.0007036   0.0000070
   27   0.0007686   0.0008034   0.0007415  -0.0000614   0.0003845   0.0010645
   28   0.0004231   0.0003173   0.0000826  -0.0037685  -0.0024803   0.0017935
   29   0.0001303   0.0001350   0.0001590  -0.0020363  -0.0021228   0.0024380
   30  -0.0003232  -0.0000939   0.0003348   0.0007774   0.0006891   0.0005943
   31  -0.0001062  -0.0003841   0.0010354   0.0000580  -0.0000742   0.0000656
   32  -0.0000418   0.0000798  -0.0005884  -0.0000763  -0.0001148  -0.0001399
   33  -0.0006145  -0.0008190   0.0012953  -0.0001215  -0.0001091   0.0001912
   34   0.0008568   0.0000861   0.0008827  -0.0010882  -0.0012588  -0.0004789
   35  -0.0006193  -0.0002123  -0.0001324   0.0012536   0.0005368   0.0002237
   36  -0.0014594  -0.0008203   0.0006095   0.0008047   0.0002118   0.0003466
           25          26          27          28          29          30
    1   0.0012839   0.0006311  -0.0006343  -0.0003817   0.0009466  -0.0001622
    2  -0.0010961  -0.0003217   0.0009867  -0.0063731  -0.0014862  -0.0004869
    3   0.0008293  -0.0001426  -0.0001286  -0.0012719  -0.0007076   0.0005579
    4  -0.0016637  -0.0022182   0.0005809   0.0044665  -0.0029181   0.0001043
    5   0.0002229  -0.0017154  -0.0000820  -0.0234305  -0.0280738   0.0071163
    6   0.0227035   0.0208621  -0.0060387  -0.0067507  -0.0064281   0.0027342
    7  -0.0505724   0.0006467   0.0221800  -0.0538805   0.0701329   0.0173748
    8   0.0003150  -0.0463250   0.0056854   0.0735742  -0.2351447  -0.0676562
    9   0.0274844   0.0033799  -0.3046295   0.0223837  -0.0730952  -0.0753325
   10   0.0020947   0.0003952   0.0041166  -0.0146479   0.0037320   0.0006411
   11  -0.0000832  -0.0009837  -0.0008672   0.0272800  -0.0048373   0.0146833
   12  -0.0341706   0.0083888  -0.0187917   0.0122545  -0.0022980   0.0060208
   13  -0.0003830   0.0003682   0.0005222   0.0008765   0.0027740   0.0000521
   14   0.0007480   0.0001975  -0.0006950   0.0040081   0.0010015   0.0004381
   15  -0.0007245   0.0007293   0.0006565   0.0005561   0.0003059  -0.0021446
   16  -0.0005513  -0.0000830   0.0005747   0.0016401   0.0007580  -0.0002571
   17   0.0000047  -0.0000402  -0.0000686   0.0029844   0.0003524   0.0000446
   18  -0.0005283  -0.0003042   0.0000720   0.0007082   0.0002512   0.0003914
   19  -0.0032380  -0.0037019   0.0007686   0.0004231   0.0001303  -0.0003232
   20  -0.0026889  -0.0019214   0.0008034   0.0003173   0.0001350  -0.0000939
   21   0.0010965   0.0017711   0.0007415   0.0000826   0.0001590   0.0003348
   22   0.0011348   0.0009911  -0.0000614  -0.0037685  -0.0020363   0.0007774
   23   0.0003661   0.0007036   0.0003845  -0.0024803  -0.0021228   0.0006891
   24  -0.0007948   0.0000070   0.0010645   0.0017935   0.0024380   0.0005943
   25   0.0535415   0.0024812  -0.0258334  -0.0007943  -0.0012460   0.0093879
   26   0.0024812   0.0474830  -0.0076818   0.0008104   0.0022316  -0.0276662
   27  -0.0258334  -0.0076818   0.3317323   0.0002097   0.0005382  -0.0088830
   28  -0.0007943   0.0008104   0.0002097   0.0679602  -0.0711970  -0.0251971
   29  -0.0012460   0.0022316   0.0005382  -0.0711970   0.2683570   0.0765800
   30   0.0093879  -0.0276662  -0.0088830  -0.0251971   0.0765800   0.0755361
   31  -0.0044759   0.0014469  -0.0024557   0.0001471   0.0006673   0.0006959
   32   0.0020770   0.0019162   0.0011790  -0.0030742   0.0006007  -0.0019800
   33  -0.0027937   0.0012617  -0.0006274  -0.0005986   0.0007282  -0.0003450
   34   0.0036237  -0.0017677   0.0000322  -0.0020405  -0.0017438  -0.0030939
   35  -0.0011008  -0.0012245  -0.0001828  -0.0024193  -0.0010134  -0.0016681
   36   0.0033438  -0.0006051   0.0048322  -0.0041701   0.0015284   0.0005357
           31          32          33          34          35          36
    1  -0.0005777  -0.0004251   0.0002113   0.0064011  -0.0030643  -0.0028174
    2   0.0009930   0.0012556  -0.0001117  -0.0037127   0.0060192   0.0019515
    3   0.0002918  -0.0004082   0.0006311   0.0019355  -0.0005522   0.0002785
    4   0.0026296   0.0024426   0.0012331  -0.0009736   0.0033212  -0.0014577
    5   0.0008326  -0.0002101   0.0009879   0.0099499  -0.0060598  -0.0008591
    6  -0.0011022   0.0000743  -0.0001897  -0.0047861   0.0039174   0.0016095
    7   0.0024470   0.0007367   0.0041180  -0.0526428   0.0179791   0.0005983
    8   0.0026949   0.0151156   0.0017143   0.0157641   0.0240139   0.0014950
    9  -0.0258126   0.0093291  -0.0155555   0.0240725  -0.0069387   0.0208885
   10  -0.0568997   0.0029778  -0.0292397  -0.5457074   0.1019597   0.2484418
   11   0.0002960  -0.0616154   0.0146597   0.1021973  -0.0866379  -0.0510962
   12  -0.0150227   0.0142265  -0.2437125   0.2413809  -0.0486273  -0.2434463
   13  -0.0000327  -0.0002792  -0.0004823  -0.0042520  -0.0001431   0.0007048
   14  -0.0004871  -0.0005031  -0.0002330   0.0011185  -0.0019990  -0.0010684
   15   0.0002459   0.0001721   0.0003014  -0.0000804   0.0000491   0.0001187
   16   0.0004201   0.0004232  -0.0006315  -0.0063235   0.0033363   0.0015176
   17  -0.0000821  -0.0001760  -0.0002088  -0.0012722  -0.0005197  -0.0001436
   18  -0.0000593   0.0001038  -0.0001425  -0.0011596   0.0004071   0.0001573
   19  -0.0001062  -0.0000418  -0.0006145   0.0008568  -0.0006193  -0.0014594
   20  -0.0003841   0.0000798  -0.0008190   0.0000861  -0.0002123  -0.0008203
   21   0.0010354  -0.0005884   0.0012953   0.0008827  -0.0001324   0.0006095
   22   0.0000580  -0.0000763  -0.0001215  -0.0010882   0.0012536   0.0008047
   23  -0.0000742  -0.0001148  -0.0001091  -0.0012588   0.0005368   0.0002118
   24   0.0000656  -0.0001399   0.0001912  -0.0004789   0.0002237   0.0003466
   25  -0.0044759   0.0020770  -0.0027937   0.0036237  -0.0011008   0.0033438
   26   0.0014469   0.0019162   0.0012617  -0.0017677  -0.0012245  -0.0006051
   27  -0.0024557   0.0011790  -0.0006274   0.0000322  -0.0001828   0.0048322
   28   0.0001471  -0.0030742  -0.0005986  -0.0020405  -0.0024193  -0.0041701
   29   0.0006673   0.0006007   0.0007282  -0.0017438  -0.0010134   0.0015284
   30   0.0006959  -0.0019800  -0.0003450  -0.0030939  -0.0016681   0.0005357
   31   0.0647065  -0.0099818  -0.0039368  -0.0083163   0.0040787   0.0460547
   32  -0.0099818   0.0250307  -0.0129469   0.0052210   0.0186209  -0.0090213
   33  -0.0039368  -0.0129469   0.2836289   0.0328562  -0.0049233  -0.0254753
   34  -0.0083163   0.0052210   0.0328562   0.6104627  -0.1245817  -0.2915610
   35   0.0040787   0.0186209  -0.0049233  -0.1245817   0.0484757   0.0584275
   36   0.0460547  -0.0090213  -0.0254753  -0.2915610   0.0584275   0.2395452
 Gradient time:  CPU 657.18 s  wall 657.46 s
 **********************************************************************
 **                                                                  **
 **                       VIBRATIONAL ANALYSIS                       **
 **                       --------------------                       **
 **                                                                  **
 **        VIBRATIONAL FREQUENCIES (CM**-1) AND NORMAL MODES         **
 **     FORCE CONSTANTS (mDYN/ANGSTROM) AND REDUCED MASSES (AMU)     **
 **                  INFRARED INTENSITIES (KM/MOL)                   **
 **                                                                  **
 **********************************************************************


 Mode:                 1                      2                      3
 Frequency:        54.15                  77.64                  92.28
 Force Cnst:      0.0086                 0.0097                 0.0230
 Red. Mass:       4.9858                 2.7361                 4.5839
 IR Active:          YES                    YES                    YES
 IR Intens:       12.039                  1.379                 14.646
 Raman Active:       YES                    YES                    YES
               X      Y      Z        X      Y      Z        X      Y      Z
 C         -0.008  0.000  0.006    0.008 -0.002  0.031   -0.021  0.006 -0.008
 C         -0.043 -0.144 -0.254   -0.012 -0.032  0.099   -0.074 -0.065  0.237
 C          0.003 -0.152 -0.146   -0.021 -0.144 -0.178   -0.029 -0.170  0.161
 C         -0.051 -0.059  0.014   -0.024  0.106 -0.043    0.055 -0.164 -0.009
 O          0.127  0.010 -0.011    0.042 -0.006  0.168    0.059  0.018 -0.097
 O         -0.119  0.088  0.204   -0.008  0.046 -0.146   -0.067  0.071 -0.104
 H          0.015 -0.377 -0.315    0.038  0.229  0.155   -0.159  0.112  0.287
 H         -0.176 -0.042 -0.439   -0.056 -0.160  0.315   -0.083 -0.156  0.389
 H          0.134 -0.138 -0.132    0.005 -0.469 -0.188   -0.140 -0.132  0.151
 H         -0.068 -0.154 -0.190   -0.062 -0.054 -0.464    0.072 -0.140  0.188
 H         -0.232 -0.241 -0.000   -0.066  0.418 -0.031    0.137 -0.528 -0.023
 O          0.087  0.227  0.159    0.012  0.016  0.060    0.070  0.259 -0.148
 TransDip  -0.026 -0.071 -0.081   -0.023 -0.005 -0.030    0.006 -0.089  0.084

 Mode:                 4                      5                      6
 Frequency:       220.18                 316.23                 434.61
 Force Cnst:      0.1283                 0.1990                 0.4723
 Red. Mass:       4.4933                 3.3776                 4.2443
 IR Active:          YES                    YES                    YES
 IR Intens:        9.382                  7.967                  3.185
 Raman Active:       YES                    YES                    YES
               X      Y      Z        X      Y      Z        X      Y      Z
 C          0.087 -0.066 -0.005   -0.119  0.006 -0.022    0.086  0.142  0.035
 C          0.024 -0.187  0.011   -0.052 -0.067 -0.051   -0.067 -0.062 -0.048
 C         -0.113  0.026  0.138    0.095 -0.087  0.099   -0.004 -0.207  0.058
 C         -0.064  0.205  0.049    0.227  0.148  0.049   -0.034  0.002  0.112
 O          0.289 -0.049 -0.059   -0.126 -0.001  0.004   -0.120  0.146 -0.012
 O         -0.041  0.080 -0.022   -0.153  0.036 -0.003    0.281 -0.052  0.001
 H          0.006 -0.351 -0.027   -0.130 -0.257 -0.088   -0.096 -0.417 -0.130
 H          0.074 -0.086 -0.156   -0.088  0.019 -0.203   -0.353  0.099 -0.334
 H         -0.149  0.127  0.138    0.122 -0.094  0.100    0.165 -0.399  0.067
 H         -0.339 -0.086  0.227    0.074 -0.080  0.063   -0.053 -0.133 -0.182
 H          0.137  0.563  0.074    0.455  0.637  0.079    0.142  0.179  0.123
 O         -0.182 -0.026 -0.080    0.139 -0.048 -0.054   -0.134  0.041 -0.078
 TransDip  -0.083  0.024  0.046    0.085  0.020  0.022    0.010 -0.047  0.031

 Mode:                 7                      8                      9
 Frequency:       523.43                 603.87                 677.29
 Force Cnst:      0.4266                 0.5592                 0.9694
 Red. Mass:       2.6428                 2.6029                 3.5866
 IR Active:          YES                    YES                    YES
 IR Intens:       17.045                 12.895                  4.330
 Raman Active:       YES                    YES                    YES
               X      Y      Z        X      Y      Z        X      Y      Z
 C         -0.010 -0.038 -0.124   -0.008 -0.036  0.225   -0.114 -0.025  0.146
 C          0.037  0.097 -0.073    0.156 -0.036  0.079   -0.221  0.198  0.019
 C          0.130 -0.007  0.008    0.070  0.056 -0.045   -0.017  0.051  0.007
 C          0.007 -0.023  0.188   -0.012 -0.012  0.047    0.038 -0.011  0.012
 O          0.042 -0.051  0.053   -0.078 -0.032 -0.084    0.210  0.006 -0.024
 O         -0.074 -0.004  0.042   -0.070  0.084 -0.080   -0.010 -0.169 -0.060
 H         -0.135  0.363  0.011    0.495 -0.463 -0.060   -0.099 -0.277 -0.105
 H          0.211 -0.051  0.189    0.046  0.177 -0.299   -0.327  0.404 -0.346
 H          0.531 -0.335  0.035    0.201 -0.230 -0.041    0.047 -0.282 -0.002
 H          0.102  0.113 -0.371    0.026  0.133 -0.322    0.250  0.243 -0.303
 H          0.156 -0.149  0.179   -0.047 -0.249  0.031    0.097  0.038  0.015
 O         -0.144  0.037 -0.097   -0.053  0.009 -0.021    0.038 -0.004 -0.008
 TransDip   0.128  0.006  0.034    0.095 -0.022  0.062   -0.015  0.059  0.027

 Mode:                10                     11                     12
 Frequency:       809.49                 836.51                 880.81
 Force Cnst:      0.6530                 1.2423                 1.1539
 Red. Mass:       1.6913                 3.0133                 2.5243
 IR Active:          YES                    YES                    YES
 IR Intens:        4.167                105.091                 31.589
 Raman Active:       YES                    YES                    YES
               X      Y      Z        X      Y      Z        X      Y      Z
 C         -0.059  0.005  0.132   -0.199  0.095  0.021   -0.116  0.060 -0.154
 C          0.018  0.031 -0.060    0.064 -0.178 -0.011    0.167  0.006  0.104
 C          0.096 -0.089 -0.054    0.005  0.075 -0.030    0.060 -0.056  0.039
 C         -0.034 -0.040  0.022    0.054  0.081  0.047   -0.087 -0.046 -0.086
 O          0.026  0.026 -0.031    0.062  0.173  0.007    0.034  0.086  0.042
 O         -0.015 -0.039 -0.037   -0.009 -0.149 -0.019   -0.050 -0.091  0.022
 H          0.244  0.292 -0.017    0.104  0.133  0.061    0.067 -0.399  0.012
 H         -0.098 -0.118  0.185    0.040 -0.309  0.215    0.379  0.226 -0.269
 H          0.124  0.491 -0.024    0.200  0.056 -0.014   -0.216 -0.169  0.010
 H          0.226 -0.220  0.478   -0.543 -0.073 -0.144    0.470  0.068  0.078
 H          0.004  0.390  0.044   -0.021 -0.546  0.012   -0.145  0.328 -0.067
 O         -0.058  0.030 -0.004    0.018 -0.032 -0.017   -0.037  0.028  0.024
 TransDip   0.006  0.032  0.057   -0.326  0.039  0.015   -0.145  0.060 -0.088

 Mode:                13                     14                     15
 Frequency:       998.39                1069.94                1088.46
 Force Cnst:      1.6206                 1.5035                 1.4937
 Red. Mass:       2.7594                 2.2291                 2.1398
 IR Active:          YES                    YES                    YES
 IR Intens:        2.190                  2.096                 11.430
 Raman Active:       YES                    YES                    YES
               X      Y      Z        X      Y      Z        X      Y      Z
 C          0.037  0.002 -0.093    0.001  0.006  0.050    0.019  0.004 -0.131
 C         -0.149 -0.091  0.156   -0.088 -0.185 -0.015    0.002  0.006  0.108
 C          0.252  0.055 -0.086    0.024  0.188 -0.005   -0.088  0.066 -0.137
 C         -0.028  0.109 -0.038   -0.045 -0.152 -0.019    0.052 -0.135  0.134
 O         -0.004 -0.033  0.018   -0.013  0.027 -0.008    0.002  0.008  0.025
 O          0.004  0.007  0.021    0.032  0.011 -0.004   -0.016 -0.016  0.022
 H         -0.173 -0.327  0.093   -0.262  0.036  0.059    0.524 -0.174  0.004
 H         -0.498  0.016 -0.054    0.251 -0.263  0.144   -0.398  0.103 -0.093
 H          0.269  0.326 -0.071    0.234 -0.126 -0.002   -0.009  0.263 -0.122
 H          0.204 -0.054  0.179    0.347  0.332 -0.185   -0.299 -0.054  0.017
 H         -0.301 -0.300 -0.070    0.155  0.551  0.017    0.319  0.334  0.161
 O         -0.052 -0.009  0.002    0.016  0.037  0.002    0.016  0.022 -0.025
 TransDip  -0.046  0.002 -0.011   -0.009 -0.045  0.008    0.100 -0.008  0.040

 Mode:                16                     17                     18
 Frequency:      1180.44                1211.50                1260.48
 Force Cnst:      1.3130                 1.1258                 1.1666
 Red. Mass:       1.5992                 1.3019                 1.2462
 IR Active:          YES                    YES                    YES
 IR Intens:       61.392                 15.028                 31.421
 Raman Active:       YES                    YES                    YES
               X      Y      Z        X      Y      Z        X      Y      Z
 C         -0.000  0.004  0.013    0.006  0.006 -0.047   -0.003 -0.018  0.006
 C         -0.042 -0.045  0.001   -0.068 -0.025 -0.003   -0.114  0.037  0.041
 C         -0.066 -0.021 -0.119   -0.089 -0.034  0.058    0.037 -0.030 -0.035
 C          0.090  0.058  0.131   -0.014  0.057 -0.050   -0.015 -0.014 -0.003
 O         -0.002  0.010 -0.002   -0.001  0.002  0.007   -0.005  0.011 -0.001
 O          0.015  0.007  0.000    0.007  0.004  0.009    0.020  0.013  0.002
 H         -0.080 -0.070  0.001    0.696  0.071 -0.058    0.078 -0.182 -0.026
 H          0.403 -0.030 -0.004    0.062 -0.059  0.058    0.802  0.130 -0.055
 H         -0.491  0.157 -0.154    0.479  0.056  0.112    0.205  0.126 -0.014
 H          0.613  0.128  0.078    0.409  0.161 -0.041   -0.414 -0.206  0.053
 H         -0.009 -0.265  0.120    0.069 -0.149 -0.051    0.012  0.040 -0.005
 O         -0.028 -0.009 -0.021    0.009 -0.014  0.014    0.014  0.000 -0.005
 TransDip   0.243 -0.041  0.047    0.118 -0.017 -0.036   -0.145 -0.098  0.038

 Mode:                19                     20                     21
 Frequency:      1309.24                1335.41                1412.52
 Force Cnst:      1.5841                 5.8576                 1.4201
 Red. Mass:       1.5685                 5.5749                 1.2081
 IR Active:          YES                    YES                    YES
 IR Intens:       65.307                313.981                  2.882
 Raman Active:       YES                    YES                    YES
               X      Y      Z        X      Y      Z        X      Y      Z
 C         -0.086  0.040  0.013    0.386 -0.178  0.046   -0.009  0.004  0.002
 C          0.093  0.009  0.051    0.042  0.024  0.023   -0.004 -0.004  0.000
 C         -0.123 -0.042 -0.058   -0.088 -0.036 -0.034    0.044  0.002 -0.022
 C         -0.009  0.009 -0.003   -0.003  0.023 -0.025   -0.037  0.013 -0.064
 O          0.013 -0.063 -0.006   -0.050  0.283  0.011    0.001 -0.006 -0.000
 O          0.043  0.033  0.003   -0.225 -0.160 -0.034    0.004  0.003  0.000
 H         -0.576 -0.086  0.092   -0.510 -0.125  0.042   -0.011  0.028  0.001
 H         -0.011  0.121 -0.134    0.020  0.054 -0.014    0.011  0.012 -0.025
 H          0.631  0.367  0.021    0.473  0.278  0.028   -0.171 -0.032 -0.042
 H          0.118  0.022  0.001    0.134  0.030 -0.010    0.001 -0.038  0.033
 H          0.151 -0.034 -0.005    0.182 -0.086 -0.030    0.943 -0.232 -0.066
 O          0.018 -0.006  0.002    0.003 -0.008  0.014   -0.050  0.008  0.069
 TransDip  -0.229  0.120 -0.003    0.543 -0.163  0.032    0.005  0.002 -0.054

 Mode:                22                     23                     24
 Frequency:      1454.34                1471.78                1672.33
 Force Cnst:      1.3499                 1.4160                18.5936
 Red. Mass:       1.0832                 1.1095                11.2841
 IR Active:          YES                    YES                    YES
 IR Intens:        1.046                 11.383                600.055
 Raman Active:       YES                    YES                    YES
               X      Y      Z        X      Y      Z        X      Y      Z
 C          0.011  0.001  0.004   -0.009 -0.001 -0.003    0.321  0.744  0.081
 C         -0.008 -0.048  0.024    0.014  0.058 -0.023   -0.026 -0.027 -0.010
 C         -0.021  0.036 -0.041   -0.035  0.044 -0.042   -0.010  0.001 -0.005
 C          0.004  0.010  0.010    0.001  0.010  0.003   -0.025 -0.007  0.013
 O         -0.001  0.003 -0.002    0.001 -0.001 -0.000    0.005 -0.298 -0.020
 O         -0.006 -0.004 -0.000    0.005  0.004  0.001   -0.234 -0.228 -0.036
 H          0.009  0.458  0.121   -0.034 -0.486 -0.126    0.027 -0.072 -0.022
 H          0.025  0.248 -0.443   -0.030 -0.241  0.449    0.319 -0.042  0.115
 H          0.148 -0.461 -0.028    0.168 -0.435 -0.027   -0.004  0.006 -0.008
 H          0.026 -0.148  0.500    0.052 -0.123  0.488   -0.107 -0.033 -0.010
 H         -0.032 -0.034  0.013    0.028 -0.041  0.002    0.029  0.016  0.010
 O          0.006 -0.002 -0.005    0.004 -0.002 -0.001    0.019 -0.001 -0.009
 TransDip  -0.018 -0.024  0.014    0.044 -0.087  0.046    0.309  0.716  0.088

 Mode:                25                     26                     27
 Frequency:      1752.43                2825.11                2982.04
 Force Cnst:     17.0642                 5.0782                 5.5784
 Red. Mass:       9.4310                 1.0799                 1.0647
 IR Active:          YES                    YES                    YES
 IR Intens:      416.010                153.694                 40.565
 Raman Active:       YES                    YES                    YES
               X      Y      Z        X      Y      Z        X      Y      Z
 C         -0.001  0.028  0.001    0.000 -0.000  0.000    0.000  0.000  0.000
 C         -0.017 -0.002  0.007    0.001 -0.001  0.003   -0.002  0.004 -0.004
 C         -0.066  0.022  0.010    0.002  0.002  0.001    0.021 -0.068 -0.003
 C          0.622 -0.141 -0.277   -0.007  0.005 -0.080    0.000  0.000 -0.002
 O          0.003 -0.013 -0.001   -0.000 -0.000  0.000    0.000 -0.000 -0.000
 O          0.001 -0.004  0.000   -0.000 -0.000 -0.000   -0.000 -0.000 -0.000
 H         -0.028 -0.025  0.019   -0.008  0.005 -0.038    0.008 -0.017  0.082
 H          0.074  0.010 -0.015   -0.001  0.005  0.006    0.005 -0.060 -0.036
 H          0.258 -0.024  0.003    0.001  0.003 -0.017    0.028 -0.005 -0.275
 H         -0.192 -0.036 -0.019    0.005 -0.027 -0.013   -0.277  0.857  0.306
 H         -0.388  0.127 -0.166   -0.008 -0.051  0.994    0.005 -0.003  0.027
 O         -0.391  0.084  0.207    0.004 -0.001 -0.002   -0.001 -0.000  0.000
 TransDip   0.627 -0.052 -0.177   -0.013 -0.003 -0.397   -0.204 -0.009 -0.001

 Mode:                28                     29                     30
 Frequency:      2996.89                3067.58                3085.00
 Force Cnst:      5.6512                 6.0475                 6.1483
 Red. Mass:       1.0679                 1.0908                 1.0965
 IR Active:          YES                    YES                    YES
 IR Intens:       42.409                 22.590                 46.976
 Raman Active:       YES                    YES                    YES
               X      Y      Z        X      Y      Z        X      Y      Z
 C          0.001  0.001 -0.001   -0.001 -0.002 -0.001   -0.001 -0.001 -0.001
 C         -0.008  0.035 -0.064    0.001 -0.051 -0.047   -0.000 -0.038 -0.039
 C         -0.002  0.008  0.004   -0.006  0.007  0.051    0.011 -0.014 -0.069
 C         -0.002  0.001 -0.003   -0.001  0.000  0.002    0.002 -0.001 -0.003
 O         -0.000 -0.000  0.000    0.000  0.001  0.000    0.000  0.000  0.000
 O         -0.000 -0.000  0.000    0.000  0.001  0.000    0.000  0.001  0.000
 H          0.093 -0.201  0.929    0.023 -0.050  0.164    0.019 -0.050  0.177
 H          0.004 -0.213 -0.155   -0.030  0.668  0.400   -0.018  0.485  0.291
 H          0.001  0.002 -0.017    0.051  0.016 -0.582   -0.073 -0.022  0.761
 H          0.031 -0.098 -0.033    0.038 -0.107 -0.029   -0.065  0.212  0.061
 H          0.004 -0.003  0.035    0.000 -0.001 -0.011    0.002 -0.001  0.023
 O          0.001 -0.000 -0.000    0.000 -0.000 -0.000   -0.001  0.000  0.001
 TransDip   0.028  0.117 -0.170    0.007 -0.151  0.015   -0.016 -0.067 -0.209

 STANDARD THERMODYNAMIC QUANTITIES AT   298.15 K  AND     1.00 ATM

   This Molecule has  0 Imaginary Frequencies
   Zero point vibrational energy:       53.895 kcal/mol

   Atom    1 Element C  Has Mass   12.00000
   Atom    2 Element C  Has Mass   12.00000
   Atom    3 Element C  Has Mass   12.00000
   Atom    4 Element C  Has Mass   12.00000
   Atom    5 Element O  Has Mass   15.99491
   Atom    6 Element O  Has Mass   15.99491
   Atom    7 Element H  Has Mass    1.00783
   Atom    8 Element H  Has Mass    1.00783
   Atom    9 Element H  Has Mass    1.00783
   Atom   10 Element H  Has Mass    1.00783
   Atom   11 Element H  Has Mass    1.00783
   Atom   12 Element O  Has Mass   15.99491
   Molecular Mass:   101.023880 amu
   Principal axes and moments of inertia in amu*Bohr^2:
                             1           2           3
    Eigenvalues --      206.20998  1576.22464  1714.58663
          X               0.99997     0.00622     0.00376
          Y              -0.00612     0.99964    -0.02597
          Z              -0.00392     0.02594     0.99966
   Rotational Symmetry Number is   1
   The Molecule is an Asymmetric Top
   Translational Enthalpy:        0.889 kcal/mol
   Rotational Enthalpy:           0.889 kcal/mol
   Vibrational Enthalpy:         56.677 kcal/mol
   gas constant (RT):             0.592 kcal/mol
   Translational Entropy:        39.748  cal/mol.K
   Rotational Entropy:           27.812  cal/mol.K
   Vibrational Entropy:          18.711  cal/mol.K

   Total Enthalpy:               59.047 kcal/mol
   Total Entropy:                86.272  cal/mol.K

 ======================================================================

 STANDARD THERMODYNAMIC QUANTITIES FOR ANHARMONIC VIBRATION -- TOSH

   Zero point vibrational energy: ************ kcal/mol

   Vibrational Enthalpy:       Infinity kcal/mol
   Vibrational Entropy:             NaN  cal/mol.K

   Total Enthalpy:             Infinity kcal/mol
   Total Entropy:                   NaN  cal/mol.K

 ======================================================================

 STANDARD THERMODYNAMIC QUANTITIES FOR ANHARMONIC VIBRATION -- VPT2

   Zero point vibrational energy: ************ kcal/mol

   Vibrational Enthalpy:       Infinity kcal/mol
   Vibrational Entropy:             NaN  cal/mol.K

   Total Enthalpy:             Infinity kcal/mol
   Total Entropy:                   NaN  cal/mol.K

 ======================================================================

Archival summary:
1\1\TWL02\FREQ\ProcedureUnspecified\BasisUnspecified\345(1-,1)\cher\MonDec1220:10:232016MonDec1220:10:232016\0\\#,FREQ,ProcedureUnspecified,BasisUnspecified,\\-1,1\C\O,1,1.25023\O,1,1.2535,2,129.866\C,1,1.57838,2,114.5,3,-177.764,0\H,4,1.09282,1,109.366,2,-30.1395,0\H,4,1.09898,1,105.732,2,84.5575,0\C,4,1.53843,1,113.207,2,-155.199,0\H,7,1.09315,4,112.033,1,79.2436,0\H,7,1.10112,4,105.059,1,-37.9568,0\C,7,1.48949,4,112.177,1,-156.599,0\H,10,1.11646,7,113.869,4,54.9453,0\O,10,1.21649,7,127.133,4,-124.185,0\\\@

 Total job time:  708.39s(wall), 708.02s(cpu) 
 Mon Dec 12 20:10:23 2016

        *************************************************************
        *                                                           *
        *  Thank you very much for using Q-Chem.  Have a nice day.  *
        *                                                           *
        *************************************************************


 
User input: 3 of 3 
 
TWL02 127.0.1
Q-Chem Developer Version! Running on 127.0.1.*
                  Welcome to Q-Chem
     A Quantum Leap Into The Future Of Chemistry


 Q-Chem 4.4, Q-Chem, Inc., Pleasanton, CA (2016)

 Y. Shao,  Z. Gan,  E. Epifanovsky,  A. T. B. Gilbert,  M. Wormit,  
 J. Kussmann,  A. W. Lange,  A. Behn,  J. Deng,  X. Feng,  D. Ghosh,  
 M. Goldey,  P. R. Horn,  L. D. Jacobson,  I. Kaliman,  F. Rob,  
 R. Z. Khaliullin,  T. Kus,  A. Landau,  J. Liu,  E. I. Proynov,  Y. M. Rhee,  
 R. M. Richard,  M. A. Rohrdanz,  R. P. Steele,  E. J. Sundstrom,  
 H. L. Woodcock III,  P. M. Zimmerman,  D. Zuev,  B. Albrecht,  E. Alguire,  
 B. Austin,  S. A. Baeppler,  G. J. O. Beran,  Y. A. Bernard,  E. Berquist,  
 K. Brandhorst,  K. B. Bravaya,  S. T. Brown,  D. Casanova,  C.-M. Chang,  
 Y. Chen,  S. H. Chien,  K. D. Closser,  M. P. Coons,  D. L. Crittenden,  
 S. Dasgupta,  M. Diedenhofen,  R. A. DiStasio Jr.,  H. Do,  A. D. Dutoi,  
 R. G. Edgar,  P.-T. Fang,  S. Fatehi,  Q. Feng,  L. Fusti-Molnar,  
 A. Ghysels,  A. Golubeva-Zadorozhnaya,  J. Gomes,  A. Gunina,  
 M. W. D. Hanson-Heine,  P. H. P. Harbach,  A. W. Hauser,  J. E. Herr,  
 E. G. Hohenstein,  Z. C. Holden,  K. Hui,  T.-C. Jagau,  H. Ji,  B. Kaduk,  
 K. Khistyaev,  Jaehoon Kim,  Jihan Kim,  R. A. King,  P. Klunzinger,  
 K. Koh,  D. Kosenkov,  T. Kowalczyk,  C. M. Krauter,  A. Kunitsa,  
 K. U. Lao,  A. Laurent,  K. V. Lawler,  J. Lee,  D. Lefrancois,  S. Lehtola,  
 S. V. Levchenko,  C. Y. Lin,  Y.-S. Lin,  F. Liu,  E. Livshits,  
 R. C. Lochan,  A. Luenser,  P. Manohar,  S. F. Manzer,  S.-P. Mao,  Y. Mao,  
 N. Mardirossian,  A. V. Marenich,  L. A. Martinez-Martinez,  S. A. Maurer,  
 N. J. Mayhall,  J.-M. Mewes,  A. F. Morrison,  K. Nanda,  T. S. Nguyen-Beck,  
 C. M. Oana,  R. Olivares-Amaya,  D. P. O'Neill,  J. A. Parkhill,  
 T. M. Perrine,  R. Peverati,  P. A. Pieniazek,  F. Plasser,  A. Prociuk,  
 D. R. Rehn,  E. Rosta,  N. J. Russ,  N. Sergueev,  S. M. Sharada,  
 S. Sharma,  D. W. Small,  A. Sodt,  T. Stauch,  T. Stein,  D. Stuck,  
 Y.-C. Su,  A. J. W. Thom,  T. Tsuchimochi,  L. Vogt,  O. Vydrov,  T. Wang,  
 M. A. Watson,  J. Wenzel,  A. White,  C. F. Williams,  V. Vanovschi,  
 K. Yao,  S. Yeganeh,  S. R. Yost,  Z.-Q. You,  I. Y. Zhang,  X. Zhang,  
 Y. Zhao,  B. R. Brooks,  G. K. L. Chan,  D. M. Chipman,  C. J. Cramer,  
 W. A. Goddard III,  M. S. Gordon,  W. J. Hehre,  A. Klamt,  
 H. F. Schaefer III,  M. W. Schmidt,  C. D. Sherrill,  D. G. Truhlar,  
 A. Warshel,  X. Xu,  A. Aspuru-Guzik,  R. Baer,  A. T. Bell,  N. A. Besley,  
 J.-D. Chai,  A. Dreuw,  B. D. Dunietz,  T. R. Furlani,  S. R. Gwaltney,  
 C.-P. Hsu,  Y. Jung,  J. Kong,  D. S. Lambrecht,  W. Liang,  C. Ochsenfeld,  
 V. A. Rassolov,  L. V. Slipchenko,  J. E. Subotnik,  T. Van Voorhis,  
 J. M. Herbert,  A. I. Krylov,  P. M. W. Gill,  M. Head-Gordon

 Contributors to earlier versions of Q-Chem not listed above: 
 R. D. Adamson,  J. Baker,  E. F. C. Byrd,  A. K. Chakraborty,  C.-L. Cheng,  
 H. Dachsel,  R. J. Doerksen,  G. Hawkins,  A. Heyden,  S. Hirata,  
 G. Kedziora,  F. J. Keil,  C. Kelley,  P. P. Korambath,  W. Kurlancheek,  
 A. M. Lee,  M. S. Lee,  D. Liotard,  I. Lotan,  P. E. Maslen,  N. Nair,  
 D. Neuhauser,  R. Olson,  B. Peters,  J. Ritchie,  N. E. Schultz,  
 N. Shenvi,  A. C. Simmonett,  K. S. Thanthiriwatte,  Q. Wu,  W. Zhang

 Please cite Q-Chem as follows:
 Y. Shao et al., Mol. Phys. 113, 184-215 (2015)
 DOI: 10.1080/00268976.2014.952696

 Q-Chem 4.4.2 for Intel X86 EM64T Linux

 Parts of Q-Chem use Armadillo 5.200.1 (Boston Tea Smuggler).
 http://arma.sourceforge.net/

 Q-Chem begins on Mon Dec 12 20:10:23 2016  


Host: 0

     Scratch files written to /scratch/cher/qchem2644//
The previous job contains 0 fragments, simply inherited here
FILE_GEOM_ORG=        593

Checking the input file for inconsistencies... 	...done.

--------------------------------------------------------------
User input:
--------------------------------------------------------------

$molecule
   read
$end
$rem
   BASIS  =  6-311++G**
   JOB_TYPE  =  SP
   METHOD  =  B3LYP
   SOLVENT_METHOD SMD
$end


--------------------------------------------------------------
 ----------------------------------------------------------------
             Standard Nuclear Orientation (Angstroms)
    I     Atom           X                Y                Z
 ----------------------------------------------------------------
    1      C       1.7155420569     0.0027274661    -0.0030246258
    2      C       0.2676618577     0.6152724190    -0.1434110122
    3      C      -0.8453347470    -0.3539047713     0.2909822319
    4      C      -2.1547895777    -0.0244469062    -0.3377990482
    5      O       1.7850546015    -1.2464302893    -0.0807011785
    6      O       2.6256853492     0.8491306155     0.1322737212
    7      H       0.1509282773     0.8632518961    -1.2076645357
    8      H       0.2176612350     1.5572903761     0.4082655468
    9      H      -0.9539189059    -0.3929315970     1.3780274156
   10      H      -0.5136875952    -1.3446951569    -0.0566105586
   11      H      -2.1203158288     0.0276061660    -1.4525135848
   12      O      -3.2071214229     0.1977929820     0.2305750285
 ----------------------------------------------------------------
 Nuclear Repulsion Energy =   273.7817174201 hartrees
 There are       27 alpha and       27 beta electrons
 Requested basis set is 6-311++G(d,p)
 There are 67 shells and 189 basis functions

 Total QAlloc Memory Limit   2000 MB
 Mega-Array Size        61 MB
 MEM_STATIC part        62 MB

                       Distance Matrix (Angstroms)
             C (  1)   C (  2)   C (  3)   C (  4)   O (  5)   O (  6)
   C (  2)  1.578378
   C (  3)  2.602252  1.538429
   C (  4)  3.884878  2.513026  1.489490
   O (  5)  1.253499  2.402572  2.802445  4.133003
   O (  6)  1.250226  2.385575  3.677018  4.882320  2.267905
   H (  7)  2.153991  1.098980  2.172545  2.619353  2.896752  2.814259
   H (  8)  2.197606  1.092815  2.190065  2.947376  3.249101  2.525122
   H (  9)  3.031480  2.196249  1.093152  2.126483  3.218435  3.988507
   H ( 10)  2.605357  2.111756  1.101125  2.124932  2.300968  3.834607
   H ( 11)  4.100664  2.785954  2.193378  1.116462  4.330930  5.070600
   O ( 12)  4.932062  3.519698  2.426119  1.216488  5.206198  5.869884
             H (  7)   H (  8)   H (  9)   H ( 10)   H ( 11)
   H (  8)  1.759935
   H (  9)  3.079689  2.473136
   H ( 10)  2.577144  3.028614  1.777032
   H ( 11)  2.432448  3.356869  3.090194  2.532392
   O ( 12)  3.713202  3.689030  2.596637  3.117103  2.010696

 A cutoff of  1.0D-08 yielded   2014 shell pairs
 There are     15950 function pairs (     17101 Cartesian)

 -------------------------------------------------------
 OpenMP Integral Computing Module                       
 Release: version 1.0, May 2013, Q-Chem Inc. Pittsburgh 
 -------------------------------------------------------
 Integral Job Info:
 Integral job number is                      11
 Integral operator is                         1
 short-range coefficients                     0
 long-range coefficients              100000000
 Omega coefficients                           0
 if combine SR and LR in K                    0
 Integral screening is                        0
 Integral computing path is                   2
 max size of driver memory is            800000
 size of driver memory is                593474
 size of scratch memory is              2260544
 max col of scratch BK array               1296
 max len of scratch array in speh3          155
 max len of scratch index in speh4           18
 max int batch size is                      520
 min int batch size is                       52
 fixed nKL is                                52
 max L of basis functions is                  2
 order of int derivative is                   0
 number of shells is                         67
 number of basis is                         196
 number of cartesian basis is               196
 number of contracted shell pairs          2014
 number of primitive shell pairs           5061
 maxK2 (contraction) of shell pair           36
 max number of K2 of shell pair               1
 max number of CS2 of shell pair            325
 max number of PS2 of shell pair            726
 mem total for path MDJ                   34728
 -------------------------------------------------------
 Smallest overlap matrix eigenvalue = 3.17E-05

 Q-Chem warning in module /home/taweetham/qchem/stvman/mkSTV.C, line 257:

 Overlap eigenvalue is smaller than square root of threshold


 Scale SEOQF with 1.000000e-01/1.000000e-01/1.000000e-01

 Standard Electronic Orientation quadrupole field applied
 Nucleus-field energy     =     0.0000000089 hartrees
 Guess from superposition of atomic densities
 Warning:  Energy on first SCF cycle will be non-variational
 A restricted hybrid HF-DFT SCF calculation will be
 performed using Pulay DIIS extrapolation
 Exchange:     0.2000 Hartree-Fock + 0.0800 Slater + 0.7200 B88
 Correlation:  0.1900 VWN1RPA + 0.8100 LYP
 Using SG-1 standard quadrature grid
 SCF converges when DIIS error is below 1.0E-05
 Inaccurate integrated density:
   Number of electrons =    54
   Numerical integral  =    53.000177306861
   Relative error      =    -1.8515235058 %
 ---------------------------------------
  Cycle       Energy         DIIS Error
 ---------------------------------------
    1    -382.2669086378      4.46E-02
    2    -381.0350499236      8.35E-03
    3    -378.8700155436      2.02E-02
    4    -381.1991689113      4.53E-03
    5    -381.2814988232      1.52E-03
    6    -381.2868785749      1.28E-03
    7    -381.2923964231      2.63E-04
    8    -381.2925485965      1.73E-04
    9    -381.2926467496      3.27E-05
   10    -381.2926492119      1.48E-05
   11    -381.2926501868      3.71E-06 Convergence criterion met
 ---------------------------------------
 SCF time:  CPU 30.79 s  wall 30.82 s

 Citation of the SMD model:
 Marenich, A.V.; Cramer, C.J.; Truhlar, D.G.
 J. Phys. Chem. B 2009, 113, 6378-6396.
 iSolventCode=           1
 Solvent: water                                                           

 vradii
            1           2           3           4           5           6
    1   1.8500000   1.8500000   1.8500000   1.8500000   1.5200000   1.5200000
            7           8           9          10          11          12
    1   1.2000000   1.2000000   1.2000000   1.2000000   1.2000000   1.5200000
Changing PCM_TESSEL_METHOD to VTN
Changing PCM_VDW_RADII to SMD_RADIUS
 Discretize the solute cavity surface with Lebedev spheres
	Using 302 Lebedev grid points for each H atom
	Using 302 Lebedev grid points for other atoms
	Atomic van der Waals radii will be scaled by 1.20
 Removing interior tesserae...
 Keep 1317 surface tesserae and discard 2307 interior tesserae
 Molecular Surface Area = 123.352 Angst**2
 A restricted hybrid HF-DFT SCF calculation will be
 performed using Pulay DIIS extrapolation
 Polarizable Continuum solvation model will be applied
 Exchange:     0.2000 Hartree-Fock + 0.0800 Slater + 0.7200 B88
 Correlation:  0.1900 VWN1RPA + 0.8100 LYP
 Using SG-1 standard quadrature grid
 SCF converges when DIIS error is below 1.0E-05

 Citation of the SMD model:
 Marenich, A.V.; Cramer, C.J.; Truhlar, D.G.
 J. Phys. Chem. B 2009, 113, 6378-6396.
 iSolventCode=           1
 Solvent: water                                                           

 vradii
            1           2           3           4           5           6
    1   1.8500000   1.8500000   1.8500000   1.8500000   1.5200000   1.5200000
            7           8           9          10          11          12
    1   1.2000000   1.2000000   1.2000000   1.2000000   1.2000000   1.5200000
 ---------------------------------------
  Cycle       Energy         DIIS Error
 ---------------------------------------
    1    -381.2924894927      7.50E-07
 Time req'd to invert C: 1.44 s (CPU) 1.45 s (wall)
    2    -381.3960658728      7.66E-04
    3    -381.3960698875      7.66E-04
    4    -381.3960654763      7.66E-04
    5    -381.3960573867      7.66E-04
    6    -381.3960563923      7.66E-04
    7    -381.3960576790      7.66E-04
    8    -381.3960569949      7.66E-04
    9    -381.3960580134      7.66E-04
   10    -381.3960564502      7.66E-04
   11    -381.3960570143      7.66E-04
   12    -381.3960600605      7.66E-04
   13    -381.3960595960      7.66E-04
   14    -381.3960597385      7.66E-04
   15    -381.3960578864      7.66E-04
   16    -381.3960653057      7.66E-04
   17    -381.4022563146      8.11E-04
   18    -381.4042095815      3.15E-04
   19    -381.4045012768      1.16E-04
   20    -381.4045351550      4.75E-05
   21    -381.4045415237      1.90E-05
   22    -381.4045436757      2.60E-06 Convergence criterion met
 ---------------------------------------
 SCF time:  CPU 53.75 s  wall 53.82 s
(0)  E-EN(g) gas-phase elect-nuc energy                 -381.292489493 a.u.
(3)  G-ENP(liq) elect-nuc-pol free energy of system     -381.404543676 a.u.
(4)  G-CDS(liq) cavity-dispersion-solvent structure 
     free energy                                                5.5144 kcal/mol
(6)  G-S(liq) free energy of system                     -381.395755946 a.u.
(9)  DeltaG-S(liq) free energy of  solvation
     (9) = (6) - (0)                                          -64.8007 kcal/mol
 SCF   energy in the final basis set = -381.3957559455
 Total energy in the final basis set = -381.3957559455

 --------------------------------------------------------------

                    Orbital Energies (a.u.)
 --------------------------------------------------------------

 Alpha MOs
 -- Occupied --
-19.133 -19.079 -19.078 -10.268 -10.267 -10.169 -10.167  -1.060
 -1.043  -0.959  -0.785  -0.666  -0.574  -0.507  -0.487  -0.465
 -0.451  -0.436  -0.418  -0.407  -0.398  -0.353  -0.341  -0.278
 -0.275  -0.257  -0.249
 -- Virtual --
 -0.037   0.008   0.022   0.025   0.031   0.041   0.057   0.065
  0.067   0.073   0.084   0.100   0.111   0.114   0.122   0.135
  0.139   0.148   0.151   0.152   0.163   0.170   0.180   0.192
  0.200   0.213   0.229   0.244   0.250   0.259   0.270   0.277
  0.285   0.293   0.295   0.307   0.313   0.321   0.326   0.335
  0.349   0.357   0.376   0.427   0.447   0.475   0.483   0.509
  0.520   0.557   0.585   0.609   0.638   0.648   0.663   0.677
  0.682   0.701   0.709   0.739   0.744   0.750   0.803   0.858
  0.871   0.922   0.987   1.031   1.091   1.103   1.118   1.131
  1.150   1.166   1.182   1.190   1.205   1.214   1.268   1.295
  1.396   1.409   1.472   1.488   1.505   1.540   1.551   1.574
  1.600   1.620   1.630   1.661   1.704   1.721   1.732   1.780
  1.814   1.831   1.883   1.942   1.986   2.031   2.047   2.119
  2.157   2.215   2.275   2.315   2.340   2.457   2.538   2.551
  2.589   2.601   2.637   2.698   2.715   2.749   2.776   2.818
  2.843   2.856   2.883   2.892   2.899   2.927   2.937   2.980
  3.095   3.249   3.277   3.294   3.331   3.372   3.406   3.454
  3.509   3.562   3.692   3.791   3.838   3.884   4.056   4.099
  4.155   4.296   5.034   5.052   5.075   5.130   5.140   5.192
  5.571   5.682   5.870  23.815  23.854  23.904  23.921  49.934
 49.944  50.030
 --------------------------------------------------------------

          Ground-State Mulliken Net Atomic Charges

     Atom                 Charge (a.u.)
  ----------------------------------------
      1 C                     0.259169
      2 C                    -0.295548
      3 C                    -0.305790
      4 C                     0.081345
      5 O                    -0.599130
      6 O                    -0.616092
      7 H                     0.194020
      8 H                     0.166176
      9 H                     0.177257
     10 H                     0.177011
     11 H                     0.152119
     12 O                    -0.390538
  ----------------------------------------
  Sum of atomic charges =    -1.000000

 -----------------------------------------------------------------
                    Cartesian Multipole Moments
 -----------------------------------------------------------------
    Charge (ESU x 10^10)
                -4.8032
    Dipole Moment (Debye)
         X      -7.8437      Y       0.7583      Z      -1.7838
       Tot       8.0796
    Quadrupole Moments (Debye-Ang)
        XX     -93.4266     XY       2.1237     YY     -51.2869
        XZ       3.1064     YZ      -0.9688     ZZ     -41.3034
    Octopole Moments (Debye-Ang^2)
       XXX     -18.2096    XXY     -14.0215    XYY     -22.7986
       YYY       3.5824    XXZ     -14.5500    XYZ      -1.5910
       YYZ       0.0868    XZZ      -3.1534    YZZ      -0.0058
       ZZZ      -1.9465
    Hexadecapole Moments (Debye-Ang^3)
      XXXX   -1588.1778   XXXY      -6.2710   XXYY    -254.5276
      XYYY       8.0855   YYYY    -188.5736   XXXZ      21.6491
      XXYZ      -5.3393   XYYZ      -0.1766   YYYZ       0.8698
      XXZZ    -195.8917   XYZZ       0.3831   YYZZ     -43.3369
      XZZZ       2.5089   YZZZ      -1.4108   ZZZZ     -75.1168
 -----------------------------------------------------------------
Archival summary:
1\1\TWL02\SP\ProcedureUnspecified\BasisUnspecified\345(1-,1)\cher\MonDec1220:11:482016MonDec1220:11:482016\0\\#,ProcedureUnspecified,BasisUnspecified,\\-1,1\C\O,1,1.25023\O,1,1.2535,2,129.866\C,1,1.57838,2,114.5,3,-177.764,0\H,4,1.09282,1,109.366,2,-30.1395,0\H,4,1.09898,1,105.732,2,84.5575,0\C,4,1.53843,1,113.207,2,-155.199,0\H,7,1.09315,4,112.033,1,79.2436,0\H,7,1.10112,4,105.059,1,-37.9568,0\C,7,1.48949,4,112.177,1,-156.599,0\H,10,1.11646,7,113.869,4,54.9453,0\O,10,1.21649,7,127.133,4,-124.185,0\\\@

 Total job time:  84.72s(wall), 84.62s(cpu) 
 Mon Dec 12 20:11:48 2016

        *************************************************************
        *                                                           *
        *  Thank you very much for using Q-Chem.  Have a nice day.  *
        *                                                           *
        *************************************************************
