# Supplementary material for: A DFT investigation of the blue bottle experiment: E∘half-cell analysis of autoxidation catalysed by redox indicators
Source: R Soc Open Sci. 2017 Nov 8;4(11):170708. doi: 10.1098/rsos.170708 (PMC5717635; doi:10.1098/rsos.170708)
Supplement: output.zip [file rsos170708supp2.zip › B3LYP_6-311++Gdp_reducing_agents/unused/C4H6O4_aldehyde_con.out]

pikachu 127.0.1
Q-Chem Developer Version! Running on 127.0.1.*
                  Welcome to Q-Chem
     A Quantum Leap Into The Future Of Chemistry


 Q-Chem 4.4, Q-Chem, Inc., Pleasanton, CA (2016)

 Y. Shao,  Z. Gan,  E. Epifanovsky,  A. T. B. Gilbert,  M. Wormit,  
 J. Kussmann,  A. W. Lange,  A. Behn,  J. Deng,  X. Feng,  D. Ghosh,  
 M. Goldey,  P. R. Horn,  L. D. Jacobson,  I. Kaliman,  F. Rob,  
 R. Z. Khaliullin,  T. Kus,  A. Landau,  J. Liu,  E. I. Proynov,  Y. M. Rhee,  
 R. M. Richard,  M. A. Rohrdanz,  R. P. Steele,  E. J. Sundstrom,  
 H. L. Woodcock III,  P. M. Zimmerman,  D. Zuev,  B. Albrecht,  E. Alguire,  
 B. Austin,  S. A. Baeppler,  G. J. O. Beran,  Y. A. Bernard,  E. Berquist,  
 K. Brandhorst,  K. B. Bravaya,  S. T. Brown,  D. Casanova,  C.-M. Chang,  
 Y. Chen,  S. H. Chien,  K. D. Closser,  M. P. Coons,  D. L. Crittenden,  
 S. Dasgupta,  M. Diedenhofen,  R. A. DiStasio Jr.,  H. Do,  A. D. Dutoi,  
 R. G. Edgar,  P.-T. Fang,  S. Fatehi,  Q. Feng,  L. Fusti-Molnar,  
 A. Ghysels,  A. Golubeva-Zadorozhnaya,  J. Gomes,  A. Gunina,  
 M. W. D. Hanson-Heine,  P. H. P. Harbach,  A. W. Hauser,  J. E. Herr,  
 E. G. Hohenstein,  Z. C. Holden,  K. Hui,  T.-C. Jagau,  H. Ji,  B. Kaduk,  
 K. Khistyaev,  Jaehoon Kim,  Jihan Kim,  R. A. King,  P. Klunzinger,  
 K. Koh,  D. Kosenkov,  T. Kowalczyk,  C. M. Krauter,  A. Kunitsa,  
 K. U. Lao,  A. Laurent,  K. V. Lawler,  J. Lee,  D. Lefrancois,  S. Lehtola,  
 S. V. Levchenko,  C. Y. Lin,  Y.-S. Lin,  F. Liu,  E. Livshits,  
 R. C. Lochan,  A. Luenser,  P. Manohar,  S. F. Manzer,  S.-P. Mao,  Y. Mao,  
 N. Mardirossian,  A. V. Marenich,  L. A. Martinez-Martinez,  S. A. Maurer,  
 N. J. Mayhall,  J.-M. Mewes,  A. F. Morrison,  K. Nanda,  T. S. Nguyen-Beck,  
 C. M. Oana,  R. Olivares-Amaya,  D. P. O'Neill,  J. A. Parkhill,  
 T. M. Perrine,  R. Peverati,  P. A. Pieniazek,  F. Plasser,  A. Prociuk,  
 D. R. Rehn,  E. Rosta,  N. J. Russ,  N. Sergueev,  S. M. Sharada,  
 S. Sharma,  D. W. Small,  A. Sodt,  T. Stauch,  T. Stein,  D. Stuck,  
 Y.-C. Su,  A. J. W. Thom,  T. Tsuchimochi,  L. Vogt,  O. Vydrov,  T. Wang,  
 M. A. Watson,  J. Wenzel,  A. White,  C. F. Williams,  V. Vanovschi,  
 K. Yao,  S. Yeganeh,  S. R. Yost,  Z.-Q. You,  I. Y. Zhang,  X. Zhang,  
 Y. Zhao,  B. R. Brooks,  G. K. L. Chan,  D. M. Chipman,  C. J. Cramer,  
 W. A. Goddard III,  M. S. Gordon,  W. J. Hehre,  A. Klamt,  
 H. F. Schaefer III,  M. W. Schmidt,  C. D. Sherrill,  D. G. Truhlar,  
 A. Warshel,  X. Xu,  A. Aspuru-Guzik,  R. Baer,  A. T. Bell,  N. A. Besley,  
 J.-D. Chai,  A. Dreuw,  B. D. Dunietz,  T. R. Furlani,  S. R. Gwaltney,  
 C.-P. Hsu,  Y. Jung,  J. Kong,  D. S. Lambrecht,  W. Liang,  C. Ochsenfeld,  
 V. A. Rassolov,  L. V. Slipchenko,  J. E. Subotnik,  T. Van Voorhis,  
 J. M. Herbert,  A. I. Krylov,  P. M. W. Gill,  M. Head-Gordon

 Contributors to earlier versions of Q-Chem not listed above: 
 R. D. Adamson,  J. Baker,  E. F. C. Byrd,  A. K. Chakraborty,  C.-L. Cheng,  
 H. Dachsel,  R. J. Doerksen,  G. Hawkins,  A. Heyden,  S. Hirata,  
 G. Kedziora,  F. J. Keil,  C. Kelley,  P. P. Korambath,  W. Kurlancheek,  
 A. M. Lee,  M. S. Lee,  D. Liotard,  I. Lotan,  P. E. Maslen,  N. Nair,  
 D. Neuhauser,  R. Olson,  B. Peters,  J. Ritchie,  N. E. Schultz,  
 N. Shenvi,  A. C. Simmonett,  K. S. Thanthiriwatte,  Q. Wu,  W. Zhang

 Please cite Q-Chem as follows:
 Y. Shao et al., Mol. Phys. 113, 184-215 (2015)
 DOI: 10.1080/00268976.2014.952696

 Q-Chem 4.4.2 for Intel X86 EM64T Linux

 Parts of Q-Chem use Armadillo 5.200.1 (Boston Tea Smuggler).
 http://arma.sourceforge.net/

 Q-Chem begins on Wed Dec 14 06:59:56 2016  


Host: 0

     Scratch files written to /scratch/cher/qchem9113//
FILE_GEOM_ORG=        593

Checking the input file for inconsistencies... 	...done.

--------------------------------------------------------------
User input:
--------------------------------------------------------------
$molecule
0 1
  C   -0.7919946    0.4133728   -0.1692094
  C    0.5917936   -0.1788623   -0.4087140
  O    0.6062556   -1.4965778    0.1148302
  C    1.6901187    0.6703962    0.2280377
  H    1.7157444    1.6657522   -0.2315894
  O    2.8977775   -0.0584208    0.0050042
  C   -1.9857054   -0.5736313   -0.0913984
  O   -3.0657849   -0.2024431    0.3005977
  H   -1.7930064   -1.6108114   -0.4209820
  O   -0.9800024    1.6065537   -0.0711886
  H    1.4835440    0.7847881    1.3014666
  H    3.5940130    0.3195893    0.5617085
  H    0.7618970   -0.1922461   -1.5021024
  H    1.5465682   -1.7476208    0.1452552
$end

$rem
   BASIS  =  6-311++G**
   JOB_TYPE  =  optimization
   METHOD  =  B3LYP
   SYM_IGNORE  TRUE
$end

--------------------------------------------------------------
 ----------------------------------------------------------------
             Standard Nuclear Orientation (Angstroms)
    I     Atom           X                Y                Z
 ----------------------------------------------------------------
    1      C      -0.7919946000     0.4133728000    -0.1692094000
    2      C       0.5917936000    -0.1788623000    -0.4087140000
    3      O       0.6062556000    -1.4965778000     0.1148302000
    4      C       1.6901187000     0.6703962000     0.2280377000
    5      H       1.7157444000     1.6657522000    -0.2315894000
    6      O       2.8977775000    -0.0584208000     0.0050042000
    7      C      -1.9857054000    -0.5736313000    -0.0913984000
    8      O      -3.0657849000    -0.2024431000     0.3005977000
    9      H      -1.7930064000    -1.6108114000    -0.4209820000
   10      O      -0.9800024000     1.6065537000    -0.0711886000
   11      H       1.4835440000     0.7847881000     1.3014666000
   12      H       3.5940130000     0.3195893000     0.5617085000
   13      H       0.7618970000    -0.1922461000    -1.5021024000
   14      H       1.5465682000    -1.7476208000     0.1452552000
 ----------------------------------------------------------------
 Nuclear Repulsion Energy =   373.0749238353 hartrees
 There are       31 alpha and       31 beta electrons
 Requested basis set is 6-311++G(d,p)
 There are 78 shells and 218 basis functions

 Total QAlloc Memory Limit   2000 MB
 Mega-Array Size        61 MB
 MEM_STATIC part        62 MB
 A cutoff of  1.0D-11 yielded   2791 shell pairs
 There are     21905 function pairs (     23493 Cartesian)

 -------------------------------------------------------
 OpenMP Integral Computing Module                       
 Release: version 1.0, May 2013, Q-Chem Inc. Pittsburgh 
 -------------------------------------------------------
 Integral Job Info:
 Integral job number is                      11
 Integral operator is                         1
 short-range coefficients                     0
 long-range coefficients              100000000
 Omega coefficients                           0
 if combine SR and LR in K                    0
 Integral screening is                        0
 Integral computing path is                   2
 max size of driver memory is            800000
 size of driver memory is                593474
 size of scratch memory is              2260544
 max col of scratch BK array               1296
 max len of scratch array in speh3          155
 max len of scratch index in speh4           18
 max int batch size is                      520
 min int batch size is                       52
 fixed nKL is                                52
 max L of basis functions is                  2
 order of int derivative is                   0
 number of shells is                         78
 number of basis is                         226
 number of cartesian basis is               226
 number of contracted shell pairs          2791
 number of primitive shell pairs           7006
 maxK2 (contraction) of shell pair           36
 max number of K2 of shell pair               1
 max number of CS2 of shell pair            461
 max number of PS2 of shell pair           1038
 mem total for path MDJ                   45752
 -------------------------------------------------------
 Smallest overlap matrix eigenvalue = 2.77E-05

 Scale SEOQF with 1.000000e-01/1.000000e-01/1.000000e-01

 Standard Electronic Orientation quadrupole field applied
 Nucleus-field energy     =     0.0000000111 hartrees
 Guess from superposition of atomic densities
 Warning:  Energy on first SCF cycle will be non-variational
 A restricted hybrid HF-DFT SCF calculation will be
 performed using Pulay DIIS extrapolation
 Exchange:     0.2000 Hartree-Fock + 0.0800 Slater + 0.7200 B88
 Correlation:  0.1900 VWN1RPA + 0.8100 LYP
 Using SG-1 standard quadrature grid
 SCF converges when DIIS error is below 1.0E-08
 ---------------------------------------
  Cycle       Energy         DIIS Error
 ---------------------------------------
    1    -458.3235380756      4.21E-02
    2    -456.8404346259      6.49E-03
    3    -456.2822009170      1.31E-02
    4    -457.0094591807      1.99E-03
    5    -457.0262638740      7.56E-04
    6    -457.0284495231      2.04E-04
    7    -457.0286481247      4.67E-05
    8    -457.0286579591      1.23E-05
    9    -457.0286589374      4.80E-06
   10    -457.0286590939      2.71E-06
   11    -457.0286590799      3.18E-07
   12    -457.0286590469      8.93E-08
   13    -457.0286590506      3.56E-08
   14    -457.0286590523      1.23E-08
   15    -457.0286590534      2.94E-09 Convergence criterion met
 ---------------------------------------
 SCF time:  CPU 153.59 s  wall 153.73 s
 SCF   energy in the final basis set = -457.0286590534
 Total energy in the final basis set = -457.0286590534

 --------------------------------------------------------------

                    Orbital Energies (a.u.)
 --------------------------------------------------------------

 Alpha MOs
 -- Occupied --
-19.165 -19.158 -19.156 -19.154 -10.295 -10.285 -10.262 -10.251
 -1.097  -1.076  -1.069  -1.048  -0.792  -0.722  -0.644  -0.574
 -0.556  -0.543  -0.513  -0.500  -0.471  -0.465  -0.450  -0.432
 -0.397  -0.393  -0.386  -0.331  -0.320  -0.308  -0.267
 -- Virtual --
 -0.116  -0.030  -0.011   0.006   0.014   0.017   0.029   0.038
  0.053   0.068   0.073   0.076   0.085   0.094   0.096   0.107
  0.115   0.118   0.121   0.135   0.138   0.141   0.153   0.155
  0.167   0.170   0.175   0.188   0.201   0.210   0.218   0.223
  0.238   0.251   0.259   0.272   0.272   0.286   0.293   0.303
  0.305   0.307   0.316   0.325   0.332   0.350   0.362   0.371
  0.378   0.390   0.396   0.403   0.462   0.471   0.479   0.522
  0.540   0.554   0.560   0.588   0.601   0.613   0.629   0.648
  0.660   0.664   0.684   0.701   0.709   0.755   0.771   0.835
  0.870   0.897   0.960   0.991   1.041   1.072   1.079   1.092
  1.120   1.124   1.142   1.167   1.173   1.188   1.208   1.231
  1.244   1.277   1.280   1.312   1.354   1.398   1.439   1.452
  1.470   1.482   1.519   1.537   1.553   1.577   1.596   1.614
  1.630   1.641   1.685   1.701   1.728   1.739   1.775   1.804
  1.827   1.839   1.895   1.945   2.001   2.023   2.058   2.068
  2.084   2.141   2.182   2.260   2.381   2.434   2.442   2.470
  2.531   2.547   2.585   2.611   2.643   2.662   2.738   2.769
  2.800   2.822   2.833   2.856   2.889   2.940   2.970   2.986
  3.043   3.072   3.120   3.160   3.182   3.240   3.288   3.296
  3.315   3.357   3.410   3.469   3.604   3.662   3.762   3.829
  3.847   3.861   3.894   3.975   4.078   4.127   4.263   4.993
  5.023   5.042   5.048   5.092   5.209   5.348   5.404   5.566
  5.624   5.647   5.772  23.757  23.769  23.805  23.847  49.874
 49.902  49.909  49.980
 --------------------------------------------------------------

          Ground-State Mulliken Net Atomic Charges

     Atom                 Charge (a.u.)
  ----------------------------------------
      1 C                     0.187349
      2 C                    -0.043870
      3 O                    -0.236158
      4 C                    -0.470857
      5 H                     0.196985
      6 O                    -0.310671
      7 C                    -0.050586
      8 O                    -0.181745
      9 H                     0.162756
     10 O                    -0.208676
     11 H                     0.201373
     12 H                     0.268777
     13 H                     0.207345
     14 H                     0.277978
  ----------------------------------------
  Sum of atomic charges =     0.000000

 -----------------------------------------------------------------
                    Cartesian Multipole Moments
 -----------------------------------------------------------------
    Charge (ESU x 10^10)
                 0.0000
    Dipole Moment (Debye)
         X       4.6109      Y      -0.7368      Z      -0.2758
       Tot       4.6776
    Quadrupole Moments (Debye-Ang)
        XX     -50.2829     XY       5.6285     YY     -50.1820
        XZ       6.5916     YZ       1.1690     ZZ     -44.4627
    Octopole Moments (Debye-Ang^2)
       XXX      67.8122    XXY       2.6099    XYY      10.1070
       YYY      -8.9477    XXZ       9.7814    XYZ       0.8189
       YYZ       0.1585    XZZ       1.8142    YZZ       0.9546
       ZZZ       0.8930
    Hexadecapole Moments (Debye-Ang^3)
      XXXX   -1027.8991   XXXY      23.0641   XXYY    -202.0160
      XYYY      -1.2210   YYYY    -284.3293   XXXZ      79.4149
      XXYZ       5.8201   XYYZ       2.0377   YYYZ      -1.7557
      XXZZ    -173.3194   XYZZ      -0.2431   YYZZ     -58.9487
      XZZZ       1.7466   YZZZ       0.7322   ZZZZ     -71.4569
 -----------------------------------------------------------------
 Calculating analytic gradient of the SCF energy
 Gradient of SCF Energy
            1           2           3           4           5           6
    1   0.0007278   0.0007300  -0.0077679   0.0043440  -0.0005026  -0.0064727
    2  -0.0111496  -0.0033559   0.0020130  -0.0028990   0.0023142  -0.0040871
    3  -0.0009269   0.0008246   0.0008568  -0.0004814  -0.0001399  -0.0053632
            7           8           9          10          11          12
    1   0.0101315  -0.0096822   0.0005721  -0.0020938  -0.0011273   0.0034873
    2  -0.0019127   0.0041808  -0.0015393   0.0106166   0.0007638   0.0035742
    3  -0.0029265   0.0033973  -0.0003819   0.0014572   0.0015417   0.0045165
           13          14
    1   0.0009036   0.0067501
    2   0.0005805   0.0009002
    3  -0.0018309  -0.0005434
 Max gradient component =       1.115E-02
 RMS gradient           =       4.321E-03
 Gradient time:  CPU 44.92 s  wall 44.92 s
 Geometry Optimization Parameters
   NAtoms,    NIC,     NZ,  NCons,   NDum,   NFix, NCnnct, MaxDiis
       14      86       0       0       0       0       0       0


** GEOMETRY OPTIMIZATION IN DELOCALIZED INTERNAL COORDINATES **
   Searching for a Minimum

   Optimization Cycle:   1

                       Coordinates (Angstroms)
     ATOM                X               Y               Z
      1  C        -0.7919946000    0.4133728000   -0.1692094000
      2  C         0.5917936000   -0.1788623000   -0.4087140000
      3  O         0.6062556000   -1.4965778000    0.1148302000
      4  C         1.6901187000    0.6703962000    0.2280377000
      5  H         1.7157444000    1.6657522000   -0.2315894000
      6  O         2.8977775000   -0.0584208000    0.0050042000
      7  C        -1.9857054000   -0.5736313000   -0.0913984000
      8  O        -3.0657849000   -0.2024431000    0.3005977000
      9  H        -1.7930064000   -1.6108114000   -0.4209820000
     10  O        -0.9800024000    1.6065537000   -0.0711886000
     11  H         1.4835440000    0.7847881000    1.3014666000
     12  H         3.5940130000    0.3195893000    0.5617085000
     13  H         0.7618970000   -0.1922461000   -1.5021024000
     14  H         1.5465682000   -1.7476208000    0.1452552000
   Point Group: c1    Number of degrees of freedom:    36


   Energy is   -457.028659053


 Attempting to Generate Delocalized Internal Coordinates

 36 Hessian modes will be used to form the next step
  Hessian Eigenvalues:
     0.002451    0.002458    0.004633    0.005552    0.005987    0.011933
     0.013266    0.051317    0.054568    0.057209    0.061152    0.079187
     0.106412    0.133597    0.160000    0.160000    0.160000    0.177581
     0.199827    0.219471    0.220002    0.249910    0.250000    0.275779
     0.296630    0.299722    0.329603    0.331119    0.337825    0.340550
     0.412692    0.427652    0.526235    0.537311    0.990767    1.011516

 Minimum Search - Taking Simple RFO Step
 Searching for Lamda that Minimizes Along All modes
 Value Taken    Lamda =  -0.00091246
 Step Taken.  Stepsize is  0.170877

                             Maximum     Tolerance    Cnvgd?
         Gradient           0.010335      0.000300      NO
         Displacement       0.068001      0.001200      NO
         Energy change     *********      0.000001      NO


 New Cartesian Coordinates Obtained by Inverse Iteration

 Displacement from previous Coordinates is:  0.202872
 ----------------------------------------------------------------
             Standard Nuclear Orientation (Angstroms)
    I     Atom           X                Y                Z
 ----------------------------------------------------------------
    1      C      -0.7912450842     0.4170897222    -0.1631065016
    2      C       0.5914520010    -0.1787009597    -0.3943978789
    3      O       0.5972900466    -1.5011226239     0.1261532562
    4      C       1.6909177441     0.6760228439     0.2345540918
    5      H       1.7118371898     1.6642409369    -0.2327228506
    6      O       2.9081606948    -0.0413558082     0.0091362962
    7      C      -1.9902071016    -0.5689170765    -0.1095689890
    8      O      -3.0508496384    -0.2258317906     0.3392362083
    9      H      -1.8038371067    -1.5924399101    -0.4747380800
   10      O      -0.9772735101     1.6067563821    -0.0948263218
   11      H       1.4963936196     0.7933055178     1.3070558177
   12      H       3.6123374435     0.3376414064     0.5436694918
   13      H       0.7552825313    -0.1996857396    -1.4854811139
   14      H       1.5209594702    -1.7871642008     0.1567524738
 ----------------------------------------------------------------
 Nuclear Repulsion Energy =   372.9185234999 hartrees
 There are       31 alpha and       31 beta electrons
 Applying Cartesian multipole field
    Component          Value
    ---------          -----
     (2,0,0)        1.00000E-11
     (0,2,0)        2.00000E-11
     (0,0,2)       -3.00000E-11
 Nucleus-field energy     =     0.0000000111 hartrees
 Requested basis set is 6-311++G(d,p)
 There are 78 shells and 218 basis functions
 A cutoff of  1.0D-11 yielded   2788 shell pairs
 There are     21885 function pairs (     23471 Cartesian)
 Smallest overlap matrix eigenvalue = 2.73E-05
 Guess MOs from SCF MO coefficient file
 Reading MOs from coefficient file
 Reading MOs from coefficient file
 A restricted hybrid HF-DFT SCF calculation will be
 performed using Pulay DIIS extrapolation
 Exchange:     0.2000 Hartree-Fock + 0.0800 Slater + 0.7200 B88
 Correlation:  0.1900 VWN1RPA + 0.8100 LYP
 Using SG-1 standard quadrature grid
 SCF converges when DIIS error is below 1.0E-08
 Geometry optimization detected.  Setting ReadMinima to 0
 Setting SaveMinima to 0
 ---------------------------------------
  Cycle       Energy         DIIS Error
 ---------------------------------------
    1    -457.0378894157      1.09E-03
    2    -457.0289459534      1.10E-04
    3    -457.0289656348      1.41E-04
    4    -457.0290468244      4.81E-05
    5    -457.0290561069      1.75E-05
    6    -457.0290569236      7.75E-06
    7    -457.0290571032      2.94E-06
    8    -457.0290572133      1.12E-06
    9    -457.0290572289      4.79E-07
   10    -457.0290572008      6.98E-08
   11    -457.0290571935      3.02E-08
   12    -457.0290571976      9.25E-09 Convergence criterion met
 ---------------------------------------
 SCF time:  CPU 126.48 s  wall 126.53 s
 SCF   energy in the final basis set = -457.0290571976
 Total energy in the final basis set = -457.0290571976

 --------------------------------------------------------------

                    Orbital Energies (a.u.)
 --------------------------------------------------------------

 Alpha MOs
 -- Occupied --
-19.161 -19.158 -19.156 -19.154 -10.294 -10.284 -10.262 -10.250
 -1.100  -1.076  -1.070  -1.048  -0.793  -0.722  -0.645  -0.573
 -0.556  -0.545  -0.512  -0.500  -0.472  -0.466  -0.451  -0.433
 -0.397  -0.393  -0.384  -0.332  -0.318  -0.309  -0.266
 -- Virtual --
 -0.114  -0.029  -0.012   0.006   0.014   0.018   0.029   0.039
  0.052   0.068   0.074   0.076   0.085   0.094   0.096   0.107
  0.116   0.118   0.122   0.134   0.138   0.141   0.153   0.156
  0.167   0.170   0.176   0.190   0.200   0.211   0.217   0.224
  0.239   0.252   0.260   0.270   0.274   0.286   0.292   0.303
  0.305   0.308   0.317   0.325   0.332   0.349   0.361   0.370
  0.377   0.390   0.395   0.402   0.464   0.468   0.482   0.523
  0.545   0.554   0.562   0.589   0.602   0.614   0.630   0.649
  0.662   0.669   0.686   0.703   0.706   0.758   0.766   0.839
  0.864   0.900   0.962   0.995   1.040   1.072   1.080   1.091
  1.121   1.122   1.141   1.165   1.168   1.186   1.208   1.230
  1.244   1.285   1.288   1.312   1.359   1.399   1.437   1.453
  1.469   1.485   1.517   1.532   1.553   1.576   1.595   1.617
  1.625   1.643   1.680   1.700   1.729   1.745   1.781   1.801
  1.825   1.842   1.901   1.952   2.005   2.022   2.062   2.071
  2.085   2.144   2.185   2.263   2.379   2.438   2.445   2.472
  2.527   2.548   2.586   2.619   2.637   2.657   2.738   2.768
  2.797   2.823   2.833   2.858   2.890   2.937   2.970   2.985
  3.045   3.071   3.120   3.160   3.184   3.243   3.290   3.303
  3.322   3.359   3.415   3.478   3.604   3.670   3.772   3.833
  3.853   3.869   3.895   3.970   4.070   4.124   4.264   4.998
  5.021   5.040   5.048   5.096   5.207   5.341   5.394   5.578
  5.636   5.659   5.770  23.758  23.777  23.809  23.859  49.878
 49.904  49.915  49.980
 --------------------------------------------------------------

          Ground-State Mulliken Net Atomic Charges

     Atom                 Charge (a.u.)
  ----------------------------------------
      1 C                     0.191483
      2 C                    -0.045091
      3 O                    -0.240605
      4 C                    -0.465767
      5 H                     0.196679
      6 O                    -0.314816
      7 C                    -0.051246
      8 O                    -0.181822
      9 H                     0.161886
     10 O                    -0.207190
     11 H                     0.199770
     12 H                     0.268077
     13 H                     0.209602
     14 H                     0.279039
  ----------------------------------------
  Sum of atomic charges =     0.000000

 -----------------------------------------------------------------
                    Cartesian Multipole Moments
 -----------------------------------------------------------------
    Charge (ESU x 10^10)
                -0.0000
    Dipole Moment (Debye)
         X       4.5356      Y      -0.7247      Z      -0.3576
       Tot       4.6071
    Quadrupole Moments (Debye-Ang)
        XX     -50.1515     XY       5.4453     YY     -49.9413
        XZ       6.7559     YZ       1.3044     ZZ     -44.5418
    Octopole Moments (Debye-Ang^2)
       XXX      66.5548    XXY       3.2543    XYY      10.5683
       YYY      -9.5405    XXZ       8.5750    XYZ       0.6477
       YYZ       0.0932    XZZ       1.7472    YZZ       0.9354
       ZZZ       0.2909
    Hexadecapole Moments (Debye-Ang^3)
      XXXX   -1020.6160   XXXY      21.4226   XXYY    -201.4376
      XYYY      -4.6948   YYYY    -283.8908   XXXZ      80.9955
      XXYZ       6.6020   XYYZ       2.1917   YYYZ      -0.8163
      XXZZ    -174.3568   XYZZ      -0.9314   YYZZ     -59.1885
      XZZZ       1.9917   YZZZ       1.5144   ZZZZ     -72.3098
 -----------------------------------------------------------------
 Calculating analytic gradient of the SCF energy
 Gradient of SCF Energy
            1           2           3           4           5           6
    1   0.0006763  -0.0020386  -0.0009857   0.0004880   0.0002180  -0.0001135
    2  -0.0029232   0.0002232  -0.0002542   0.0000156   0.0002212   0.0004259
    3   0.0043109  -0.0014929  -0.0002575  -0.0003276   0.0001885  -0.0001078
            7           8           9          10          11          12
    1   0.0010995  -0.0011396   0.0000464  -0.0003165  -0.0000705   0.0005698
    2   0.0009051   0.0000640  -0.0000981   0.0017296   0.0003027  -0.0001546
    3  -0.0057989   0.0018400   0.0019059  -0.0009897   0.0001279   0.0003647
           13          14
    1   0.0002446   0.0013220
    2  -0.0000132  -0.0004440
    3  -0.0001398   0.0003762
 Max gradient component =       5.799E-03
 RMS gradient           =       1.436E-03
 Gradient time:  CPU 45.04 s  wall 45.03 s
 Geometry Optimization Parameters
   NAtoms,    NIC,     NZ,  NCons,   NDum,   NFix, NCnnct, MaxDiis
       14      86       0       0       0       0       0       0

 Cartesian Hessian Update
 Hessian Updated using BFGS Update


** GEOMETRY OPTIMIZATION IN DELOCALIZED INTERNAL COORDINATES **
   Searching for a Minimum

   Optimization Cycle:   2

                       Coordinates (Angstroms)
     ATOM                X               Y               Z
      1  C        -0.7912450842    0.4170897222   -0.1631065016
      2  C         0.5914520010   -0.1787009597   -0.3943978789
      3  O         0.5972900466   -1.5011226239    0.1261532562
      4  C         1.6909177441    0.6760228439    0.2345540918
      5  H         1.7118371898    1.6642409369   -0.2327228506
      6  O         2.9081606948   -0.0413558082    0.0091362962
      7  C        -1.9902071016   -0.5689170765   -0.1095689890
      8  O        -3.0508496384   -0.2258317906    0.3392362083
      9  H        -1.8038371067   -1.5924399101   -0.4747380800
     10  O        -0.9772735101    1.6067563821   -0.0948263218
     11  H         1.4963936196    0.7933055178    1.3070558177
     12  H         3.6123374435    0.3376414064    0.5436694918
     13  H         0.7552825313   -0.1996857396   -1.4854811139
     14  H         1.5209594702   -1.7871642008    0.1567524738
   Point Group: c1    Number of degrees of freedom:    36


   Energy is   -457.029057198

 Hessian Updated using BFGS Update

 35 Hessian modes will be used to form the next step
  Hessian Eigenvalues:
     0.001673    0.003375    0.005503    0.005984    0.006890    0.011900
     0.013198    0.051395    0.054702    0.056979    0.060815    0.077806
     0.106979    0.132824    0.157036    0.166284    0.176902    0.200954
     0.218696    0.221368    0.249056    0.250877    0.273914    0.297850
     0.300427    0.328107    0.333229    0.336755    0.339903    0.412894
     0.431385    0.491143    0.534904    0.908378    1.002147

 Minimum Search - Taking Simple RFO Step
 Searching for Lamda that Minimizes Along All modes
 Value Taken    Lamda =  -0.00196990
 Calculated Step too Large.  Step scaled by  0.494119
 Step Taken.  Stepsize is  0.300000

                             Maximum     Tolerance    Cnvgd?
         Gradient           0.002064      0.000300      NO
         Displacement       0.152705      0.001200      NO
         Energy change     -0.000398      0.000001      NO


 New Cartesian Coordinates Obtained by Inverse Iteration

 Displacement from previous Coordinates is:  0.310468
 ----------------------------------------------------------------
             Standard Nuclear Orientation (Angstroms)
    I     Atom           X                Y                Z
 ----------------------------------------------------------------
    1      C      -0.7886487192     0.4083933733    -0.1526260506
    2      C       0.5955422886    -0.1855471130    -0.3746301402
    3      O       0.5989772212    -1.5090625709     0.1515833058
    4      C       1.6932263124     0.6832813185     0.2371143032
    5      H       1.7023922307     1.6603910807    -0.2451300015
    6      O       2.9223574065    -0.0182847604     0.0086678349
    7      C      -1.9814916748    -0.5872202372    -0.0632235833
    8      O      -3.0507825323    -0.2253465067     0.3291270263
    9      H      -1.8472765196    -1.5484855304    -0.5811057262
   10      O      -0.9749592147     1.5913218982    -0.0851246098
   11      H       1.5146090670     0.8091717731     1.3082257185
   12      H       3.6340729657     0.3699165542     0.5130382931
   13      H       0.7489794280    -0.2210262136    -1.4633600489
   14      H       1.5042200407    -1.8276643658     0.1791595789
 ----------------------------------------------------------------
 Nuclear Repulsion Energy =   372.9226759216 hartrees
 There are       31 alpha and       31 beta electrons
 Applying Cartesian multipole field
    Component          Value
    ---------          -----
     (2,0,0)        1.00000E-11
     (0,2,0)        2.00000E-11
     (0,0,2)       -3.00000E-11
 Nucleus-field energy     =     0.0000000111 hartrees
 Requested basis set is 6-311++G(d,p)
 There are 78 shells and 218 basis functions
 A cutoff of  1.0D-11 yielded   2787 shell pairs
 There are     21884 function pairs (     23470 Cartesian)
 Smallest overlap matrix eigenvalue = 2.76E-05
 Guess MOs from SCF MO coefficient file
 Reading MOs from coefficient file
 Reading MOs from coefficient file
 A restricted hybrid HF-DFT SCF calculation will be
 performed using Pulay DIIS extrapolation
 Exchange:     0.2000 Hartree-Fock + 0.0800 Slater + 0.7200 B88
 Correlation:  0.1900 VWN1RPA + 0.8100 LYP
 Using SG-1 standard quadrature grid
 SCF converges when DIIS error is below 1.0E-08
 Geometry optimization detected.  Setting ReadMinima to 0
 Setting SaveMinima to 0
 ---------------------------------------
  Cycle       Energy         DIIS Error
 ---------------------------------------
    1    -457.0334442270      1.09E-03
    2    -457.0270217521      1.35E-04
    3    -457.0270223589      1.98E-04
    4    -457.0271905706      5.91E-05
    5    -457.0272060327      2.27E-05
    6    -457.0272085352      9.66E-06
    7    -457.0272093040      4.86E-06
    8    -457.0272096668      1.80E-06
    9    -457.0272096372      8.58E-07
   10    -457.0272096500      1.35E-07
   11    -457.0272096762      4.22E-08
   12    -457.0272096712      1.15E-08
   13    -457.0272096707      3.94E-09 Convergence criterion met
 ---------------------------------------
 SCF time:  CPU 136.57 s  wall 137.24 s
 SCF   energy in the final basis set = -457.0272096707
 Total energy in the final basis set = -457.0272096707

 --------------------------------------------------------------

                    Orbital Energies (a.u.)
 --------------------------------------------------------------

 Alpha MOs
 -- Occupied --
-19.158 -19.158 -19.155 -19.153 -10.294 -10.284 -10.262 -10.250
 -1.104  -1.078  -1.069  -1.047  -0.794  -0.721  -0.645  -0.572
 -0.556  -0.549  -0.511  -0.500  -0.473  -0.469  -0.452  -0.433
 -0.398  -0.392  -0.381  -0.333  -0.317  -0.309  -0.265
 -- Virtual --
 -0.112  -0.028  -0.012   0.006   0.015   0.017   0.028   0.039
  0.053   0.068   0.074   0.076   0.085   0.094   0.098   0.107
  0.115   0.118   0.122   0.133   0.139   0.141   0.153   0.156
  0.169   0.169   0.177   0.189   0.201   0.212   0.218   0.227
  0.240   0.252   0.261   0.271   0.276   0.287   0.289   0.303
  0.306   0.307   0.319   0.324   0.336   0.347   0.359   0.368
  0.378   0.391   0.396   0.408   0.463   0.475   0.491   0.521
  0.547   0.556   0.564   0.585   0.596   0.621   0.633   0.652
  0.663   0.673   0.691   0.703   0.711   0.736   0.758   0.841
  0.869   0.899   0.976   0.987   1.044   1.072   1.094   1.110
  1.119   1.127   1.141   1.162   1.172   1.183   1.208   1.236
  1.256   1.277   1.299   1.315   1.364   1.402   1.436   1.462
  1.470   1.485   1.516   1.532   1.555   1.575   1.592   1.612
  1.630   1.643   1.686   1.711   1.734   1.746   1.776   1.809
  1.821   1.850   1.911   1.953   2.010   2.022   2.068   2.074
  2.088   2.145   2.187   2.268   2.379   2.441   2.453   2.479
  2.528   2.552   2.590   2.619   2.635   2.647   2.743   2.769
  2.794   2.820   2.833   2.860   2.893   2.936   2.966   2.983
  3.049   3.075   3.118   3.161   3.187   3.241   3.294   3.311
  3.317   3.372   3.421   3.496   3.615   3.676   3.784   3.831
  3.860   3.876   3.906   3.967   4.063   4.120   4.264   4.994
  5.022   5.042   5.048   5.099   5.206   5.337   5.384   5.586
  5.649   5.673   5.778  23.761  23.786  23.815  23.871  49.882
 49.907  49.920  49.986
 --------------------------------------------------------------

          Ground-State Mulliken Net Atomic Charges

     Atom                 Charge (a.u.)
  ----------------------------------------
      1 C                     0.191443
      2 C                    -0.042427
      3 O                    -0.244197
      4 C                    -0.465836
      5 H                     0.197001
      6 O                    -0.317804
      7 C                    -0.047059
      8 O                    -0.181746
      9 H                     0.158024
     10 O                    -0.203317
     11 H                     0.198646
     12 H                     0.267353
     13 H                     0.209470
     14 H                     0.280448
  ----------------------------------------
  Sum of atomic charges =     0.000000

 -----------------------------------------------------------------
                    Cartesian Multipole Moments
 -----------------------------------------------------------------
    Charge (ESU x 10^10)
                 0.0000
    Dipole Moment (Debye)
         X       4.4636      Y      -0.7143      Z      -0.3846
       Tot       4.5367
    Quadrupole Moments (Debye-Ang)
        XX     -50.1665     XY       5.4491     YY     -49.5927
        XZ       6.6029     YZ       1.3448     ZZ     -44.5674
    Octopole Moments (Debye-Ang^2)
       XXX      65.9674    XXY       3.7978    XYY      10.8424
       YYY      -9.2078    XXZ       7.8947    XYZ       0.7164
       YYZ      -0.4619    XZZ       1.1726    YZZ       0.9193
       ZZZ      -1.1331
    Hexadecapole Moments (Debye-Ang^3)
      XXXX   -1020.1723   XXXY      22.0546   XXYY    -200.1529
      XYYY      -8.6293   YYYY    -282.1618   XXXZ      78.9568
      XXYZ       6.6032   XYYZ       2.7769   YYYZ      -0.5200
      XXZZ    -175.3592   XYZZ      -1.2967   YYZZ     -58.7039
      XZZZ       2.4177   YZZZ       2.0011   ZZZZ     -71.9480
 -----------------------------------------------------------------
 Calculating analytic gradient of the SCF energy
 Gradient of SCF Energy
            1           2           3           4           5           6
    1  -0.0053100  -0.0038714   0.0080918  -0.0034365   0.0009247   0.0070260
    2   0.0087943   0.0039035  -0.0038131   0.0028909  -0.0021487   0.0054132
    3  -0.0087461   0.0006241  -0.0014374   0.0000386   0.0005300   0.0052762
            7           8           9          10          11          12
    1  -0.0002405   0.0069322  -0.0035778   0.0027984   0.0010255  -0.0033681
    2  -0.0067238  -0.0006005   0.0057615  -0.0074850  -0.0002546  -0.0043827
    3   0.0208251  -0.0104632  -0.0049474   0.0008777  -0.0014843  -0.0040780
           13          14
    1  -0.0015147  -0.0054795
    2  -0.0003488  -0.0010065
    3   0.0017861   0.0011986
 Max gradient component =       2.083E-02
 RMS gradient           =       5.537E-03
 Gradient time:  CPU 45.02 s  wall 45.02 s
 Geometry Optimization Parameters
   NAtoms,    NIC,     NZ,  NCons,   NDum,   NFix, NCnnct, MaxDiis
       14      86       0       0       0       0       0       0

 Cartesian Hessian Update
 Hessian Updated using BFGS Update


** GEOMETRY OPTIMIZATION IN DELOCALIZED INTERNAL COORDINATES **
   Searching for a Minimum

   Optimization Cycle:   3

                       Coordinates (Angstroms)
     ATOM                X               Y               Z
      1  C        -0.7886487192    0.4083933733   -0.1526260506
      2  C         0.5955422886   -0.1855471130   -0.3746301402
      3  O         0.5989772212   -1.5090625709    0.1515833058
      4  C         1.6932263124    0.6832813185    0.2371143032
      5  H         1.7023922307    1.6603910807   -0.2451300015
      6  O         2.9223574065   -0.0182847604    0.0086678349
      7  C        -1.9814916748   -0.5872202372   -0.0632235833
      8  O        -3.0507825323   -0.2253465067    0.3291270263
      9  H        -1.8472765196   -1.5484855304   -0.5811057262
     10  O        -0.9749592147    1.5913218982   -0.0851246098
     11  H         1.5146090670    0.8091717731    1.3082257185
     12  H         3.6340729657    0.3699165542    0.5130382931
     13  H         0.7489794280   -0.2210262136   -1.4633600489
     14  H         1.5042200407   -1.8276643658    0.1791595789
   Point Group: c1    Number of degrees of freedom:    36


   Energy is   -457.027209671

 Hessian Updated using BFGS Update

 36 Hessian modes will be used to form the next step
  Hessian Eigenvalues:
     0.002227    0.004449    0.005536    0.005985    0.011816    0.013102
     0.051072    0.054669    0.056949    0.060804    0.067367    0.078506
     0.106832    0.132854    0.158540    0.160121    0.167874    0.177400
     0.200853    0.218702    0.222273    0.248799    0.251157    0.273484
     0.296523    0.300076    0.328891    0.333497    0.337993    0.341045
     0.413595    0.433220    0.505414    0.537392    0.934139    1.004178

 Minimum Search - Taking Simple RFO Step
 Searching for Lamda that Minimizes Along All modes
 Value Taken    Lamda =  -0.00395554
 Step Taken.  Stepsize is  0.242477

                             Maximum     Tolerance    Cnvgd?
         Gradient           0.012378      0.000300      NO
         Displacement       0.140306      0.001200      NO
         Energy change      0.001848      0.000001      NO


 New Cartesian Coordinates Obtained by Inverse Iteration

 Displacement from previous Coordinates is:  0.310294
 ----------------------------------------------------------------
             Standard Nuclear Orientation (Angstroms)
    I     Atom           X                Y                Z
 ----------------------------------------------------------------
    1      C      -0.7888408057     0.4218177849    -0.1988024710
    2      C       0.5969656991    -0.1781239517    -0.4013715282
    3      O       0.5852676278    -1.4960863109     0.1290414826
    4      C       1.6870033833     0.6775761625     0.2361016015
    5      H       1.7113223999     1.6610788551    -0.2387218794
    6      O       2.9065862270    -0.0406271149     0.0245197329
    7      C      -1.9824530880    -0.5711075999    -0.1000803020
    8      O      -3.0156375189    -0.2481607005     0.4166640172
    9      H      -1.8232606848    -1.5735421390    -0.5323265405
   10      O      -0.9729053660     1.6077625880    -0.1074239450
   11      H       1.4835566035     0.7982406242     1.3056396203
   12      H       3.6076196459     0.3482998797     0.5525465771
   13      H       0.7750906654    -0.2103033960    -1.4889782934
   14      H       1.5009035115    -1.7969859814     0.1649078280
 ----------------------------------------------------------------
 Nuclear Repulsion Energy =   373.3239648756 hartrees
 There are       31 alpha and       31 beta electrons
 Applying Cartesian multipole field
    Component          Value
    ---------          -----
     (2,0,0)        1.00000E-11
     (0,2,0)        2.00000E-11
     (0,0,2)       -3.00000E-11
 Nucleus-field energy     =     0.0000000110 hartrees
 Requested basis set is 6-311++G(d,p)
 There are 78 shells and 218 basis functions
 A cutoff of  1.0D-11 yielded   2790 shell pairs
 There are     21890 function pairs (     23476 Cartesian)
 Smallest overlap matrix eigenvalue = 2.78E-05
 Guess MOs from SCF MO coefficient file
 Reading MOs from coefficient file
 Reading MOs from coefficient file
 A restricted hybrid HF-DFT SCF calculation will be
 performed using Pulay DIIS extrapolation
 Exchange:     0.2000 Hartree-Fock + 0.0800 Slater + 0.7200 B88
 Correlation:  0.1900 VWN1RPA + 0.8100 LYP
 Using SG-1 standard quadrature grid
 SCF converges when DIIS error is below 1.0E-08
 Geometry optimization detected.  Setting ReadMinima to 0
 Setting SaveMinima to 0
 ---------------------------------------
  Cycle       Energy         DIIS Error
 ---------------------------------------
    1    -457.0016275180      1.97E-03
    2    -457.0286217376      2.52E-04
    3    -457.0286433148      3.28E-04
    4    -457.0290807109      1.12E-04
    5    -457.0291342064      2.83E-05
    6    -457.0291383932      1.35E-05
    7    -457.0291392478      7.88E-06
    8    -457.0291396409      2.66E-06
    9    -457.0291396279      8.56E-07
   10    -457.0291396049      3.36E-07
   11    -457.0291397359      7.17E-08
   12    -457.0291397068      1.84E-08
   13    -457.0291397037      7.12E-09 Convergence criterion met
 ---------------------------------------
 SCF time:  CPU 138.22 s  wall 138.33 s
 SCF   energy in the final basis set = -457.0291397037
 Total energy in the final basis set = -457.0291397037

 --------------------------------------------------------------

                    Orbital Energies (a.u.)
 --------------------------------------------------------------

 Alpha MOs
 -- Occupied --
-19.161 -19.158 -19.156 -19.154 -10.294 -10.284 -10.262 -10.250
 -1.101  -1.076  -1.071  -1.048  -0.793  -0.721  -0.645  -0.573
 -0.556  -0.547  -0.511  -0.500  -0.472  -0.468  -0.451  -0.432
 -0.397  -0.394  -0.384  -0.333  -0.318  -0.309  -0.265
 -- Virtual --
 -0.111  -0.028  -0.012   0.006   0.014   0.017   0.029   0.039
  0.052   0.068   0.074   0.076   0.086   0.094   0.097   0.107
  0.116   0.118   0.122   0.134   0.139   0.140   0.153   0.156
  0.167   0.170   0.177   0.188   0.199   0.213   0.217   0.226
  0.240   0.254   0.261   0.268   0.275   0.286   0.293   0.303
  0.306   0.307   0.318   0.325   0.333   0.346   0.361   0.368
  0.375   0.392   0.395   0.401   0.463   0.472   0.485   0.524
  0.545   0.558   0.563   0.590   0.601   0.621   0.630   0.649
  0.663   0.673   0.690   0.701   0.710   0.748   0.757   0.839
  0.863   0.900   0.972   0.989   1.039   1.071   1.084   1.092
  1.121   1.127   1.142   1.165   1.169   1.184   1.209   1.232
  1.243   1.287   1.294   1.313   1.360   1.400   1.437   1.458
  1.469   1.484   1.514   1.529   1.554   1.577   1.593   1.615
  1.624   1.641   1.686   1.707   1.731   1.742   1.778   1.804
  1.834   1.838   1.905   1.956   2.007   2.022   2.063   2.071
  2.085   2.147   2.185   2.265   2.379   2.440   2.446   2.474
  2.528   2.548   2.587   2.628   2.641   2.655   2.740   2.769
  2.796   2.823   2.833   2.857   2.889   2.939   2.965   2.987
  3.046   3.074   3.120   3.162   3.185   3.244   3.295   3.306
  3.323   3.360   3.419   3.481   3.604   3.675   3.777   3.831
  3.852   3.871   3.897   3.971   4.065   4.124   4.265   5.001
  5.020   5.040   5.047   5.099   5.205   5.343   5.394   5.586
  5.639   5.662   5.768  23.759  23.779  23.813  23.862  49.878
 49.905  49.916  49.982
 --------------------------------------------------------------

          Ground-State Mulliken Net Atomic Charges

     Atom                 Charge (a.u.)
  ----------------------------------------
      1 C                     0.201522
      2 C                    -0.035773
      3 O                    -0.238741
      4 C                    -0.471016
      5 H                     0.197307
      6 O                    -0.313790
      7 C                    -0.061896
      8 O                    -0.180460
      9 H                     0.159509
     10 O                    -0.209720
     11 H                     0.200667
     12 H                     0.267297
     13 H                     0.206331
     14 H                     0.278762
  ----------------------------------------
  Sum of atomic charges =     0.000000

 -----------------------------------------------------------------
                    Cartesian Multipole Moments
 -----------------------------------------------------------------
    Charge (ESU x 10^10)
                 0.0000
    Dipole Moment (Debye)
         X       4.4789      Y      -0.6907      Z      -0.5279
       Tot       4.5625
    Quadrupole Moments (Debye-Ang)
        XX     -49.9071     XY       5.3218     YY     -49.8410
        XZ       7.1470     YZ       1.3868     ZZ     -44.6239
    Octopole Moments (Debye-Ang^2)
       XXX      63.6003    XXY       3.9992    XYY      10.6533
       YYY      -9.6124    XXZ       6.8237    XYZ       0.4850
       YYZ      -0.0923    XZZ       2.0655    YZZ       0.9645
       ZZZ      -0.5538
    Hexadecapole Moments (Debye-Ang^3)
      XXXX   -1005.1396   XXXY      20.2067   XXYY    -199.7966
      XYYY      -6.7931   YYYY    -283.5083   XXXZ      86.7294
      XXYZ       7.7135   XYYZ       3.2465   YYYZ       0.2052
      XXZZ    -174.2880   XYZZ      -1.3626   YYZZ     -59.5483
      XZZZ       4.7692   YZZZ       2.4805   ZZZZ     -75.2954
 -----------------------------------------------------------------
 Calculating analytic gradient of the SCF energy
 Gradient of SCF Energy
            1           2           3           4           5           6
    1  -0.0001914  -0.0003366   0.0018207  -0.0003499   0.0001122   0.0012216
    2   0.0012038   0.0008654  -0.0007600   0.0005273  -0.0005831   0.0011488
    3  -0.0052276   0.0015886  -0.0004673   0.0002579  -0.0000288   0.0009219
            7           8           9          10          11          12
    1  -0.0010187   0.0008657  -0.0001656   0.0007104   0.0002081  -0.0008597
    2   0.0009832  -0.0009688   0.0003298  -0.0018648  -0.0000105  -0.0009139
    3   0.0017603  -0.0007787   0.0004504   0.0018268  -0.0002588  -0.0007529
           13          14
    1  -0.0007394  -0.0012774
    2  -0.0000045   0.0000473
    3   0.0004267   0.0002816
 Max gradient component =       5.228E-03
 RMS gradient           =       1.201E-03
 Gradient time:  CPU 45.12 s  wall 45.12 s
 Geometry Optimization Parameters
   NAtoms,    NIC,     NZ,  NCons,   NDum,   NFix, NCnnct, MaxDiis
       14      86       0       0       0       0       0       0

 Cartesian Hessian Update
 Hessian Updated using BFGS Update


** GEOMETRY OPTIMIZATION IN DELOCALIZED INTERNAL COORDINATES **
   Searching for a Minimum

   Optimization Cycle:   4

                       Coordinates (Angstroms)
     ATOM                X               Y               Z
      1  C        -0.7888408057    0.4218177849   -0.1988024710
      2  C         0.5969656991   -0.1781239517   -0.4013715282
      3  O         0.5852676278   -1.4960863109    0.1290414826
      4  C         1.6870033833    0.6775761625    0.2361016015
      5  H         1.7113223999    1.6610788551   -0.2387218794
      6  O         2.9065862270   -0.0406271149    0.0245197329
      7  C        -1.9824530880   -0.5711075999   -0.1000803020
      8  O        -3.0156375189   -0.2481607005    0.4166640172
      9  H        -1.8232606848   -1.5735421390   -0.5323265405
     10  O        -0.9729053660    1.6077625880   -0.1074239450
     11  H         1.4835566035    0.7982406242    1.3056396203
     12  H         3.6076196459    0.3482998797    0.5525465771
     13  H         0.7750906654   -0.2103033960   -1.4889782934
     14  H         1.5009035115   -1.7969859814    0.1649078280
   Point Group: c1    Number of degrees of freedom:    36


   Energy is   -457.029139704

 Hessian Updated using BFGS Update

 36 Hessian modes will be used to form the next step
  Hessian Eigenvalues:
     0.002229    0.005097    0.005545    0.005985    0.011818    0.013106
     0.051261    0.054663    0.056855    0.060770    0.067760    0.077800
     0.106815    0.132807    0.158223    0.160159    0.165710    0.176852
     0.200799    0.219105    0.222745    0.248890    0.250561    0.273605
     0.296469    0.299881    0.328440    0.332876    0.337284    0.340091
     0.413374    0.431695    0.497396    0.535377    0.921765    1.003882

 Minimum Search - Taking Simple RFO Step
 Searching for Lamda that Minimizes Along All modes
 Value Taken    Lamda =  -0.00106247
 Calculated Step too Large.  Step scaled by  0.739162
 Step Taken.  Stepsize is  0.300000

                             Maximum     Tolerance    Cnvgd?
         Gradient           0.001822      0.000300      NO
         Displacement       0.188142      0.001200      NO
         Energy change     -0.001930      0.000001      NO


 New Cartesian Coordinates Obtained by Inverse Iteration

 Displacement from previous Coordinates is:  0.286942
 ----------------------------------------------------------------
             Standard Nuclear Orientation (Angstroms)
    I     Atom           X                Y                Z
 ----------------------------------------------------------------
    1      C      -0.7899330478     0.4171022568    -0.1231015169
    2      C       0.5905433532    -0.1816553801    -0.3694558836
    3      O       0.5971563240    -1.4933504017     0.1707147324
    4      C       1.6968998845     0.6735180098     0.2382515841
    5      H       1.7083625946     1.6611258241    -0.2338229915
    6      O       2.9051816544    -0.0501460758    -0.0065216614
    7      C      -1.9892602295    -0.5716102133    -0.1122731748
    8      O      -3.0491134587    -0.2489259698     0.3567052904
    9      H      -1.8151816541    -1.5614451340    -0.5718633465
   10      O      -0.9870286300     1.6082792443    -0.1233582316
   11      H       1.5176278212     0.7936721637     1.3139958206
   12      H       3.6180176771     0.3451305020     0.5087818395
   13      H       0.7444120816    -0.2153473109    -1.4629877355
   14      H       1.5235339297    -1.7765088151     0.1766511747
 ----------------------------------------------------------------
 Nuclear Repulsion Energy =   372.9294115293 hartrees
 There are       31 alpha and       31 beta electrons
 Applying Cartesian multipole field
    Component          Value
    ---------          -----
     (2,0,0)        1.00000E-11
     (0,2,0)        2.00000E-11
     (0,0,2)       -3.00000E-11
 Nucleus-field energy     =     0.0000000111 hartrees
 Requested basis set is 6-311++G(d,p)
 There are 78 shells and 218 basis functions
 A cutoff of  1.0D-11 yielded   2790 shell pairs
 There are     21903 function pairs (     23491 Cartesian)
 Smallest overlap matrix eigenvalue = 2.62E-05
 Guess MOs from SCF MO coefficient file
 Reading MOs from coefficient file
 Reading MOs from coefficient file
 A restricted hybrid HF-DFT SCF calculation will be
 performed using Pulay DIIS extrapolation
 Exchange:     0.2000 Hartree-Fock + 0.0800 Slater + 0.7200 B88
 Correlation:  0.1900 VWN1RPA + 0.8100 LYP
 Using SG-1 standard quadrature grid
 SCF converges when DIIS error is below 1.0E-08
 Geometry optimization detected.  Setting ReadMinima to 0
 Setting SaveMinima to 0
 ---------------------------------------
  Cycle       Energy         DIIS Error
 ---------------------------------------
    1    -457.0085517320      1.62E-03
    2    -457.0281656271      1.86E-04
    3    -457.0281709506      2.53E-04
    4    -457.0284145009      9.26E-05
    5    -457.0284507423      2.33E-05
    6    -457.0284543047      9.79E-06
    7    -457.0284546013      4.73E-06
    8    -457.0284545766      8.40E-07
    9    -457.0284545808      7.75E-07
   10    -457.0284545953      2.84E-07
   11    -457.0284545911      5.23E-08
   12    -457.0284545882      1.16E-08
   13    -457.0284545873      7.85E-09 Convergence criterion met
 ---------------------------------------
 SCF time:  CPU 136.06 s  wall 136.30 s
 SCF   energy in the final basis set = -457.0284545873
 Total energy in the final basis set = -457.0284545873

 --------------------------------------------------------------

                    Orbital Energies (a.u.)
 --------------------------------------------------------------

 Alpha MOs
 -- Occupied --
-19.163 -19.159 -19.156 -19.154 -10.295 -10.286 -10.262 -10.250
 -1.099  -1.076  -1.071  -1.048  -0.793  -0.722  -0.644  -0.575
 -0.556  -0.545  -0.512  -0.500  -0.472  -0.467  -0.450  -0.432
 -0.397  -0.394  -0.385  -0.333  -0.319  -0.309  -0.265
 -- Virtual --
 -0.112  -0.029  -0.016   0.005   0.014   0.018   0.028   0.040
  0.052   0.069   0.073   0.076   0.085   0.094   0.097   0.107
  0.116   0.119   0.122   0.132   0.138   0.142   0.152   0.158
  0.167   0.170   0.177   0.192   0.200   0.212   0.218   0.224
  0.239   0.250   0.261   0.270   0.274   0.286   0.287   0.303
  0.305   0.309   0.318   0.326   0.333   0.345   0.358   0.368
  0.378   0.389   0.396   0.402   0.458   0.467   0.484   0.520
  0.541   0.552   0.562   0.590   0.599   0.614   0.631   0.647
  0.662   0.668   0.688   0.701   0.703   0.753   0.761   0.842
  0.857   0.900   0.968   0.992   1.043   1.073   1.088   1.093
  1.120   1.122   1.143   1.158   1.169   1.183   1.206   1.231
  1.246   1.281   1.294   1.310   1.358   1.395   1.430   1.452
  1.468   1.486   1.518   1.533   1.552   1.574   1.596   1.611
  1.624   1.644   1.670   1.697   1.733   1.745   1.784   1.802
  1.826   1.841   1.908   1.958   2.002   2.015   2.061   2.073
  2.087   2.147   2.187   2.262   2.367   2.437   2.440   2.468
  2.525   2.549   2.585   2.624   2.634   2.654   2.739   2.770
  2.799   2.823   2.834   2.862   2.889   2.935   2.970   2.982
  3.046   3.074   3.121   3.160   3.185   3.244   3.288   3.309
  3.320   3.355   3.419   3.475   3.594   3.666   3.771   3.831
  3.850   3.866   3.894   3.973   4.063   4.124   4.264   4.998
  5.022   5.040   5.050   5.100   5.199   5.346   5.399   5.573
  5.631   5.660   5.762  23.758  23.773  23.809  23.856  49.877
 49.904  49.917  49.968
 --------------------------------------------------------------

          Ground-State Mulliken Net Atomic Charges

     Atom                 Charge (a.u.)
  ----------------------------------------
      1 C                     0.188055
      2 C                    -0.070096
      3 O                    -0.233528
      4 C                    -0.461602
      5 H                     0.195076
      6 O                    -0.310969
      7 C                    -0.041432
      8 O                    -0.185593
      9 H                     0.162873
     10 O                    -0.200629
     11 H                     0.199160
     12 H                     0.267725
     13 H                     0.213035
     14 H                     0.277924
  ----------------------------------------
  Sum of atomic charges =     0.000000

 -----------------------------------------------------------------
                    Cartesian Multipole Moments
 -----------------------------------------------------------------
    Charge (ESU x 10^10)
                -0.0000
    Dipole Moment (Debye)
         X       4.5846      Y      -0.6726      Z      -0.4075
       Tot       4.6516
    Quadrupole Moments (Debye-Ang)
        XX     -50.0139     XY       5.4599     YY     -49.9797
        XZ       6.7141     YZ       1.5996     ZZ     -44.7316
    Octopole Moments (Debye-Ang^2)
       XXX      67.6225    XXY       4.1617    XYY      10.6161
       YYY      -8.9967    XXZ       7.4155    XYZ       0.3787
       YYZ      -0.4012    XZZ       1.5999    YZZ       0.9481
       ZZZ      -0.9231
    Hexadecapole Moments (Debye-Ang^3)
      XXXX   -1017.9677   XXXY      21.0164   XXYY    -201.5815
      XYYY      -5.2196   YYYY    -283.8310   XXXZ      80.1284
      XXYZ       7.1413   XYYZ       2.2837   YYYZ       1.4921
      XXZZ    -175.9696   XYZZ      -0.9675   YYZZ     -59.0213
      XZZZ       2.3354   YZZZ       3.1211   ZZZZ     -73.1162
 -----------------------------------------------------------------
 Calculating analytic gradient of the SCF energy
 Gradient of SCF Energy
            1           2           3           4           5           6
    1   0.0012287   0.0004513  -0.0037245   0.0015406  -0.0002916  -0.0031456
    2  -0.0028226  -0.0014759   0.0012883  -0.0009793   0.0008416  -0.0021167
    3   0.0153079  -0.0045284   0.0004494   0.0002977  -0.0001921  -0.0025931
            7           8           9          10          11          12
    1   0.0035779  -0.0032998  -0.0001335  -0.0009513  -0.0005454   0.0013012
    2  -0.0024517   0.0023655  -0.0007840   0.0034960   0.0003514   0.0016909
    3  -0.0072652   0.0022689   0.0002594  -0.0051045   0.0005212   0.0020357
           13          14
    1   0.0012947   0.0026971
    2  -0.0002182   0.0008146
    3  -0.0010103  -0.0004467
 Max gradient component =       1.531E-02
 RMS gradient           =       3.314E-03
 Gradient time:  CPU 44.94 s  wall 44.95 s
 Geometry Optimization Parameters
   NAtoms,    NIC,     NZ,  NCons,   NDum,   NFix, NCnnct, MaxDiis
       14      86       0       0       0       0       0       0

 Cartesian Hessian Update
 Hessian Updated using BFGS Update


** GEOMETRY OPTIMIZATION IN DELOCALIZED INTERNAL COORDINATES **
   Searching for a Minimum

   Optimization Cycle:   5

                       Coordinates (Angstroms)
     ATOM                X               Y               Z
      1  C        -0.7899330478    0.4171022568   -0.1231015169
      2  C         0.5905433532   -0.1816553801   -0.3694558836
      3  O         0.5971563240   -1.4933504017    0.1707147324
      4  C         1.6968998845    0.6735180098    0.2382515841
      5  H         1.7083625946    1.6611258241   -0.2338229915
      6  O         2.9051816544   -0.0501460758   -0.0065216614
      7  C        -1.9892602295   -0.5716102133   -0.1122731748
      8  O        -3.0491134587   -0.2489259698    0.3567052904
      9  H        -1.8151816541   -1.5614451340   -0.5718633465
     10  O        -0.9870286300    1.6082792443   -0.1233582316
     11  H         1.5176278212    0.7936721637    1.3139958206
     12  H         3.6180176771    0.3451305020    0.5087818395
     13  H         0.7444120816   -0.2153473109   -1.4629877355
     14  H         1.5235339297   -1.7765088151    0.1766511747
   Point Group: c1    Number of degrees of freedom:    36


   Energy is   -457.028454587

 Hessian Updated using BFGS Update

 36 Hessian modes will be used to form the next step
  Hessian Eigenvalues:
     0.002191    0.005522    0.005981    0.011772    0.013080    0.027400
     0.052202    0.054664    0.056915    0.060815    0.068959    0.079123
     0.106856    0.132943    0.159312    0.160344    0.169245    0.176998
     0.200873    0.222370    0.225177    0.248792    0.250560    0.273536
     0.296567    0.299906    0.329250    0.332992    0.337642    0.340440
     0.413822    0.433605    0.503888    0.536657    0.933734    1.004780

 Minimum Search - Taking Simple RFO Step
 Searching for Lamda that Minimizes Along All modes
 Value Taken    Lamda =  -0.00155438
 Step Taken.  Stepsize is  0.215065

                             Maximum     Tolerance    Cnvgd?
         Gradient           0.004748      0.000300      NO
         Displacement       0.133326      0.001200      NO
         Energy change      0.000685      0.000001      NO


 New Cartesian Coordinates Obtained by Inverse Iteration

 Displacement from previous Coordinates is:  0.236480
 ----------------------------------------------------------------
             Standard Nuclear Orientation (Angstroms)
    I     Atom           X                Y                Z
 ----------------------------------------------------------------
    1      C      -0.7891460336     0.4215139935    -0.1811916801
    2      C       0.5958270232    -0.1801353156    -0.3904310345
    3      O       0.5844043827    -1.4942777372     0.1482733329
    4      C       1.6901790230     0.6761511985     0.2381062260
    5      H       1.7101035058     1.6610004800    -0.2359115176
    6      O       2.9080643758    -0.0422512134     0.0182029486
    7      C      -1.9838222507    -0.5710704723    -0.1042438346
    8      O      -3.0131911731    -0.2602067351     0.4288741949
    9      H      -1.8307759067    -1.5578950457    -0.5751462893
   10      O      -0.9793859202     1.6097633265    -0.1259433269
   11      H       1.4934371985     0.7966692901     1.3094239899
   12      H       3.6139710517     0.3541463656     0.5365030600
   13      H       0.7703933041    -0.2168739551    -1.4791228678
   14      H       1.5011597195    -1.7966954797     0.1743226985
 ----------------------------------------------------------------
 Nuclear Repulsion Energy =   373.1510355268 hartrees
 There are       31 alpha and       31 beta electrons
 Applying Cartesian multipole field
    Component          Value
    ---------          -----
     (2,0,0)        1.00000E-11
     (0,2,0)        2.00000E-11
     (0,0,2)       -3.00000E-11
 Nucleus-field energy     =     0.0000000110 hartrees
 Requested basis set is 6-311++G(d,p)
 There are 78 shells and 218 basis functions
 A cutoff of  1.0D-11 yielded   2790 shell pairs
 There are     21890 function pairs (     23476 Cartesian)
 Smallest overlap matrix eigenvalue = 2.75E-05
 Guess MOs from SCF MO coefficient file
 Reading MOs from coefficient file
 Reading MOs from coefficient file
 A restricted hybrid HF-DFT SCF calculation will be
 performed using Pulay DIIS extrapolation
 Exchange:     0.2000 Hartree-Fock + 0.0800 Slater + 0.7200 B88
 Correlation:  0.1900 VWN1RPA + 0.8100 LYP
 Using SG-1 standard quadrature grid
 SCF converges when DIIS error is below 1.0E-08
 Geometry optimization detected.  Setting ReadMinima to 0
 Setting SaveMinima to 0
 ---------------------------------------
  Cycle       Energy         DIIS Error
 ---------------------------------------
    1    -457.0266967742      1.36E-03
    2    -457.0291345531      1.13E-04
    3    -457.0292234897      9.81E-05
    4    -457.0292601699      5.14E-05
    5    -457.0292700555      1.95E-05
    6    -457.0292716902      7.70E-06
    7    -457.0292720718      2.90E-06
    8    -457.0292720258      5.17E-07
    9    -457.0292720240      2.89E-07
   10    -457.0292720586      1.41E-07
   11    -457.0292720338      5.45E-08
   12    -457.0292720237      1.17E-08
   13    -457.0292720327      3.67E-09 Convergence criterion met
 ---------------------------------------
 SCF time:  CPU 134.55 s  wall 134.72 s
 SCF   energy in the final basis set = -457.0292720327
 Total energy in the final basis set = -457.0292720327

 --------------------------------------------------------------

                    Orbital Energies (a.u.)
 --------------------------------------------------------------

 Alpha MOs
 -- Occupied --
-19.161 -19.158 -19.156 -19.154 -10.294 -10.285 -10.262 -10.250
 -1.100  -1.076  -1.071  -1.048  -0.793  -0.722  -0.644  -0.573
 -0.556  -0.547  -0.511  -0.500  -0.472  -0.468  -0.451  -0.432
 -0.398  -0.394  -0.384  -0.333  -0.318  -0.310  -0.265
 -- Virtual --
 -0.111  -0.028  -0.014   0.005   0.014   0.017   0.028   0.039
  0.052   0.068   0.074   0.075   0.085   0.094   0.097   0.107
  0.116   0.118   0.122   0.133   0.139   0.140   0.152   0.156
  0.167   0.170   0.177   0.189   0.199   0.213   0.217   0.226
  0.240   0.253   0.262   0.268   0.275   0.286   0.292   0.303
  0.306   0.308   0.318   0.325   0.334   0.345   0.360   0.367
  0.374   0.392   0.395   0.401   0.463   0.468   0.486   0.523
  0.543   0.556   0.563   0.590   0.600   0.620   0.630   0.648
  0.663   0.672   0.690   0.700   0.709   0.746   0.757   0.840
  0.859   0.900   0.973   0.990   1.040   1.072   1.087   1.094
  1.121   1.126   1.142   1.162   1.169   1.182   1.207   1.232
  1.245   1.289   1.294   1.311   1.359   1.399   1.434   1.456
  1.468   1.484   1.514   1.528   1.554   1.576   1.594   1.612
  1.624   1.641   1.680   1.706   1.732   1.740   1.780   1.803
  1.833   1.837   1.908   1.959   2.007   2.019   2.062   2.072
  2.085   2.149   2.185   2.264   2.373   2.439   2.444   2.471
  2.527   2.548   2.586   2.629   2.640   2.653   2.740   2.769
  2.797   2.823   2.833   2.859   2.889   2.936   2.966   2.985
  3.046   3.074   3.120   3.161   3.186   3.244   3.293   3.308
  3.322   3.358   3.419   3.479   3.598   3.673   3.776   3.830
  3.851   3.869   3.895   3.971   4.062   4.123   4.264   5.002
  5.020   5.040   5.048   5.101   5.201   5.343   5.395   5.583
  5.637   5.662   5.764  23.758  23.777  23.811  23.861  49.878
 49.905  49.917  49.976
 --------------------------------------------------------------

          Ground-State Mulliken Net Atomic Charges

     Atom                 Charge (a.u.)
  ----------------------------------------
      1 C                     0.197623
      2 C                    -0.043796
      3 O                    -0.236112
      4 C                    -0.468899
      5 H                     0.196500
      6 O                    -0.312713
      7 C                    -0.057379
      8 O                    -0.182108
      9 H                     0.159957
     10 O                    -0.207472
     11 H                     0.200304
     12 H                     0.267251
     13 H                     0.208375
     14 H                     0.278470
  ----------------------------------------
  Sum of atomic charges =    -0.000000

 -----------------------------------------------------------------
                    Cartesian Multipole Moments
 -----------------------------------------------------------------
    Charge (ESU x 10^10)
                -0.0000
    Dipole Moment (Debye)
         X       4.4971      Y      -0.6730      Z      -0.5508
       Tot       4.5805
    Quadrupole Moments (Debye-Ang)
        XX     -49.8211     XY       5.3209     YY     -49.8541
        XZ       7.1468     YZ       1.5398     ZZ     -44.7307
    Octopole Moments (Debye-Ang^2)
       XXX      64.0158    XXY       4.4496    XYY      10.7704
       YYY      -9.4347    XXZ       6.2771    XYZ       0.3312
       YYZ      -0.2332    XZZ       2.0297    YZZ       0.9582
       ZZZ      -1.0606
    Hexadecapole Moments (Debye-Ang^3)
      XXXX   -1003.7684   XXXY      20.1127   XXYY    -199.9844
      XYYY      -7.1750   YYYY    -283.7083   XXXZ      86.6143
      XXYZ       8.1465   XYYZ       3.2629   YYYZ       1.4167
      XXZZ    -175.2773   XYZZ      -1.4227   YYZZ     -59.5907
      XZZZ       4.8822   YZZZ       3.3466   ZZZZ     -75.8357
 -----------------------------------------------------------------
 Calculating analytic gradient of the SCF energy
 Gradient of SCF Energy
            1           2           3           4           5           6
    1   0.0002708  -0.0001537   0.0002096  -0.0000494   0.0000403   0.0002568
    2   0.0001983   0.0001272  -0.0002048   0.0000498  -0.0000981   0.0002445
    3   0.0007588  -0.0002722  -0.0001410   0.0000925  -0.0000353   0.0000148
            7           8           9          10          11          12
    1  -0.0005191   0.0001169  -0.0000166   0.0000108   0.0000269  -0.0000909
    2  -0.0002915   0.0000423   0.0001180  -0.0001135   0.0000680  -0.0001962
    3  -0.0005153  -0.0000710   0.0002351  -0.0001767  -0.0000647   0.0000528
           13          14
    1  -0.0000714  -0.0000310
    2  -0.0000212   0.0000770
    3   0.0000031   0.0001190
 Max gradient component =       7.588E-04
 RMS gradient           =       2.127E-04
 Gradient time:  CPU 45.08 s  wall 45.08 s
 Geometry Optimization Parameters
   NAtoms,    NIC,     NZ,  NCons,   NDum,   NFix, NCnnct, MaxDiis
       14      86       0       0       0       0       0       0

 Cartesian Hessian Update
 Hessian Updated using BFGS Update


** GEOMETRY OPTIMIZATION IN DELOCALIZED INTERNAL COORDINATES **
   Searching for a Minimum

   Optimization Cycle:   6

                       Coordinates (Angstroms)
     ATOM                X               Y               Z
      1  C        -0.7891460336    0.4215139935   -0.1811916801
      2  C         0.5958270232   -0.1801353156   -0.3904310345
      3  O         0.5844043827   -1.4942777372    0.1482733329
      4  C         1.6901790230    0.6761511985    0.2381062260
      5  H         1.7101035058    1.6610004800   -0.2359115176
      6  O         2.9080643758   -0.0422512134    0.0182029486
      7  C        -1.9838222507   -0.5710704723   -0.1042438346
      8  O        -3.0131911731   -0.2602067351    0.4288741949
      9  H        -1.8307759067   -1.5578950457   -0.5751462893
     10  O        -0.9793859202    1.6097633265   -0.1259433269
     11  H         1.4934371985    0.7966692901    1.3094239899
     12  H         3.6139710517    0.3541463656    0.5365030600
     13  H         0.7703933041   -0.2168739551   -1.4791228678
     14  H         1.5011597195   -1.7966954797    0.1743226985
   Point Group: c1    Number of degrees of freedom:    36


   Energy is   -457.029272033

 Hessian Updated using BFGS Update

 36 Hessian modes will be used to form the next step
  Hessian Eigenvalues:
     0.002176    0.005518    0.005978    0.011746    0.013067    0.027260
     0.052470    0.054656    0.056926    0.060815    0.068641    0.079039
     0.106881    0.132941    0.159098    0.160300    0.169332    0.177341
     0.200818    0.222589    0.224542    0.249303    0.250615    0.273471
     0.296718    0.299829    0.329204    0.333160    0.337822    0.340630
     0.413985    0.434028    0.504769    0.537013    0.935156    1.004885

 Minimum Search - Taking Simple RFO Step
 Searching for Lamda that Minimizes Along All modes
 Value Taken    Lamda =  -0.00002887
 Step Taken.  Stepsize is  0.087052

                             Maximum     Tolerance    Cnvgd?
         Gradient           0.000489      0.000300      NO
         Displacement       0.042191      0.001200      NO
         Energy change     -0.000817      0.000001      NO


 New Cartesian Coordinates Obtained by Inverse Iteration

 Displacement from previous Coordinates is:  0.107703
 ----------------------------------------------------------------
             Standard Nuclear Orientation (Angstroms)
    I     Atom           X                Y                Z
 ----------------------------------------------------------------
    1      C      -0.7882674444     0.4231391649    -0.1913806977
    2      C       0.5968893620    -0.1803931490    -0.3918807934
    3      O       0.5787812702    -1.4926833797     0.1509435436
    4      C       1.6886180987     0.6760214102     0.2400773008
    5      H       1.7091598631     1.6610781325    -0.2334905199
    6      O       2.9071492001    -0.0419529218     0.0227888620
    7      C      -1.9803269343    -0.5707046180    -0.1034779346
    8      O      -2.9946779626    -0.2724056548     0.4641265560
    9      H      -1.8401268908    -1.5470187618    -0.6002675467
   10      O      -0.9790793061     1.6114045609    -0.1423643934
   11      H       1.4889775165     0.7956449284     1.3109676650
   12      H       3.6132206000     0.3592601726     0.5369952127
   13      H       0.7774295047    -0.2209105868    -1.4794070387
   14      H       1.4934714228    -1.8006405974     0.1780856845
 ----------------------------------------------------------------
 Nuclear Repulsion Energy =   373.2878841809 hartrees
 There are       31 alpha and       31 beta electrons
 Applying Cartesian multipole field
    Component          Value
    ---------          -----
     (2,0,0)        1.00000E-11
     (0,2,0)        2.00000E-11
     (0,0,2)       -3.00000E-11
 Nucleus-field energy     =     0.0000000109 hartrees
 Requested basis set is 6-311++G(d,p)
 There are 78 shells and 218 basis functions
 A cutoff of  1.0D-11 yielded   2790 shell pairs
 There are     21890 function pairs (     23476 Cartesian)
 Smallest overlap matrix eigenvalue = 2.77E-05
 Guess MOs from SCF MO coefficient file
 Reading MOs from coefficient file
 Reading MOs from coefficient file
 A restricted hybrid HF-DFT SCF calculation will be
 performed using Pulay DIIS extrapolation
 Exchange:     0.2000 Hartree-Fock + 0.0800 Slater + 0.7200 B88
 Correlation:  0.1900 VWN1RPA + 0.8100 LYP
 Using SG-1 standard quadrature grid
 SCF converges when DIIS error is below 1.0E-08
 Geometry optimization detected.  Setting ReadMinima to 0
 Setting SaveMinima to 0
 ---------------------------------------
  Cycle       Energy         DIIS Error
 ---------------------------------------
    1    -457.0280152751      5.68E-04
    2    -457.0292682985      4.48E-05
    3    -457.0292815912      5.10E-05
    4    -457.0292910124      2.26E-05
    5    -457.0292931627      6.22E-06
    6    -457.0292933919      3.10E-06
    7    -457.0292934254      1.45E-06
    8    -457.0292934163      3.86E-07
    9    -457.0292933929      1.96E-07
   10    -457.0292934341      4.22E-08
   11    -457.0292934328      1.39E-08
   12    -457.0292934289      3.77E-09 Convergence criterion met
 ---------------------------------------
 SCF time:  CPU 122.35 s  wall 122.43 s
 SCF   energy in the final basis set = -457.0292934289
 Total energy in the final basis set = -457.0292934289

 --------------------------------------------------------------

                    Orbital Energies (a.u.)
 --------------------------------------------------------------

 Alpha MOs
 -- Occupied --
-19.161 -19.158 -19.155 -19.154 -10.294 -10.285 -10.262 -10.250
 -1.100  -1.076  -1.071  -1.048  -0.793  -0.722  -0.644  -0.574
 -0.556  -0.547  -0.511  -0.500  -0.472  -0.468  -0.451  -0.431
 -0.398  -0.394  -0.384  -0.333  -0.318  -0.310  -0.264
 -- Virtual --
 -0.110  -0.028  -0.014   0.005   0.014   0.017   0.028   0.039
  0.052   0.068   0.074   0.075   0.085   0.093   0.097   0.107
  0.116   0.118   0.122   0.132   0.139   0.140   0.152   0.156
  0.166   0.170   0.178   0.188   0.199   0.214   0.217   0.227
  0.240   0.253   0.263   0.267   0.276   0.286   0.292   0.303
  0.306   0.308   0.319   0.325   0.334   0.344   0.360   0.367
  0.374   0.393   0.395   0.401   0.462   0.468   0.487   0.522
  0.543   0.556   0.563   0.590   0.599   0.622   0.630   0.648
  0.663   0.674   0.689   0.699   0.711   0.741   0.757   0.841
  0.856   0.900   0.975   0.989   1.040   1.072   1.088   1.095
  1.121   1.128   1.143   1.161   1.169   1.182   1.206   1.232
  1.245   1.290   1.297   1.311   1.360   1.399   1.433   1.457
  1.467   1.484   1.513   1.527   1.555   1.577   1.593   1.610
  1.624   1.641   1.680   1.709   1.732   1.739   1.780   1.803
  1.835   1.838   1.910   1.962   2.008   2.018   2.062   2.073
  2.085   2.151   2.184   2.265   2.371   2.438   2.444   2.471
  2.527   2.547   2.585   2.630   2.640   2.655   2.741   2.769
  2.797   2.823   2.833   2.859   2.889   2.936   2.965   2.986
  3.048   3.075   3.120   3.161   3.186   3.245   3.293   3.310
  3.323   3.357   3.420   3.478   3.596   3.674   3.776   3.830
  3.850   3.869   3.896   3.971   4.060   4.123   4.263   5.004
  5.019   5.039   5.048   5.103   5.199   5.344   5.395   5.585
  5.637   5.662   5.761  23.758  23.777  23.812  23.862  49.878
 49.905  49.918  49.974
 --------------------------------------------------------------

          Ground-State Mulliken Net Atomic Charges

     Atom                 Charge (a.u.)
  ----------------------------------------
      1 C                     0.199506
      2 C                    -0.042436
      3 O                    -0.234964
      4 C                    -0.469577
      5 H                     0.196481
      6 O                    -0.312028
      7 C                    -0.060407
      8 O                    -0.182170
      9 H                     0.159454
     10 O                    -0.208027
     11 H                     0.200504
     12 H                     0.267036
     13 H                     0.208308
     14 H                     0.278321
  ----------------------------------------
  Sum of atomic charges =     0.000000

 -----------------------------------------------------------------
                    Cartesian Multipole Moments
 -----------------------------------------------------------------
    Charge (ESU x 10^10)
                -0.0000
    Dipole Moment (Debye)
         X       4.4794      Y      -0.6589      Z      -0.6104
       Tot       4.5685
    Quadrupole Moments (Debye-Ang)
        XX     -49.6703     XY       5.2679     YY     -49.8312
        XZ       7.2956     YZ       1.6279     ZZ     -44.8038
    Octopole Moments (Debye-Ang^2)
       XXX      62.8066    XXY       4.8119    XYY      10.8333
       YYY      -9.4382    XXZ       5.5430    XYZ       0.1942
       YYZ      -0.2254    XZZ       2.1875    YZZ       0.9638
       ZZZ      -1.3899
    Hexadecapole Moments (Debye-Ang^3)
      XXXX    -995.5545   XXXY      19.6123   XXYY    -199.2508
      XYYY      -7.9639   YYYY    -283.7548   XXXZ      88.6580
      XXYZ       8.8350   XYYZ       3.5960   YYYZ       2.2944
      XXZZ    -175.4281   XYZZ      -1.6246   YYZZ     -59.8715
      XZZZ       5.9333   YZZZ       4.0730   ZZZZ     -77.4515
 -----------------------------------------------------------------
 Calculating analytic gradient of the SCF energy
 Gradient of SCF Energy
            1           2           3           4           5           6
    1   0.0001943  -0.0000326   0.0002157  -0.0001361   0.0000478   0.0002530
    2   0.0005548   0.0001116  -0.0001627   0.0001157  -0.0001095   0.0002218
    3  -0.0000051   0.0000406  -0.0001170   0.0001437  -0.0000246   0.0000192
            7           8           9          10          11          12
    1  -0.0006858   0.0003853   0.0000124   0.0001482   0.0000385  -0.0001788
    2  -0.0003090  -0.0000252   0.0001245  -0.0004242   0.0000513  -0.0001957
    3  -0.0001430  -0.0001774   0.0001677   0.0000810  -0.0000673  -0.0000076
           13          14
    1  -0.0001339  -0.0001280
    2  -0.0000413   0.0000880
    3   0.0000026   0.0000874
 Max gradient component =       6.858E-04
 RMS gradient           =       2.057E-04
 Gradient time:  CPU 44.89 s  wall 44.89 s
 Geometry Optimization Parameters
   NAtoms,    NIC,     NZ,  NCons,   NDum,   NFix, NCnnct, MaxDiis
       14      86       0       0       0       0       0       0

 Cartesian Hessian Update
 Hessian Updated using BFGS Update


** GEOMETRY OPTIMIZATION IN DELOCALIZED INTERNAL COORDINATES **
   Searching for a Minimum

   Optimization Cycle:   7

                       Coordinates (Angstroms)
     ATOM                X               Y               Z
      1  C        -0.7882674444    0.4231391649   -0.1913806977
      2  C         0.5968893620   -0.1803931490   -0.3918807934
      3  O         0.5787812702   -1.4926833797    0.1509435436
      4  C         1.6886180987    0.6760214102    0.2400773008
      5  H         1.7091598631    1.6610781325   -0.2334905199
      6  O         2.9071492001   -0.0419529218    0.0227888620
      7  C        -1.9803269343   -0.5707046180   -0.1034779346
      8  O        -2.9946779626   -0.2724056548    0.4641265560
      9  H        -1.8401268908   -1.5470187618   -0.6002675467
     10  O        -0.9790793061    1.6114045609   -0.1423643934
     11  H         1.4889775165    0.7956449284    1.3109676650
     12  H         3.6132206000    0.3592601726    0.5369952127
     13  H         0.7774295047   -0.2209105868   -1.4794070387
     14  H         1.4934714228   -1.8006405974    0.1780856845
   Point Group: c1    Number of degrees of freedom:    36


   Energy is   -457.029293429

 Hessian Updated using BFGS Update

 36 Hessian modes will be used to form the next step
  Hessian Eigenvalues:
     0.001200    0.005153    0.005821    0.010653    0.012908    0.031423
     0.052395    0.054684    0.057144    0.060946    0.067690    0.080337
     0.106804    0.132951    0.158855    0.160351    0.169320    0.175968
     0.200441    0.221003    0.224195    0.245576    0.252148    0.268593
     0.297028    0.302649    0.329151    0.332305    0.337380    0.340317
     0.413786    0.433935    0.505635    0.536755    0.945678    1.005282

 Minimum Search - Taking Simple RFO Step
 Searching for Lamda that Minimizes Along All modes
 Value Taken    Lamda =  -0.00002676
 Step Taken.  Stepsize is  0.128261

                             Maximum     Tolerance    Cnvgd?
         Gradient           0.000348      0.000300      NO
         Displacement       0.061236      0.001200      NO
         Energy change     -0.000021      0.000001      NO


 New Cartesian Coordinates Obtained by Inverse Iteration

 Displacement from previous Coordinates is:  0.149347
 ----------------------------------------------------------------
             Standard Nuclear Orientation (Angstroms)
    I     Atom           X                Y                Z
 ----------------------------------------------------------------
    1      C      -0.7875415230     0.4255122163    -0.2056590330
    2      C       0.5984352628    -0.1803380928    -0.3942537788
    3      O       0.5708812521    -1.4909625034     0.1520019602
    4      C       1.6866029325     0.6746905567     0.2447045468
    5      H       1.7072486528     1.6617187569    -0.2251249270
    6      O       2.9065766785    -0.0414192746     0.0298766262
    7      C      -1.9749647412    -0.5696938658    -0.0989982155
    8      O      -2.9692389355    -0.2874887338     0.5111346701
    9      H      -1.8528996260    -1.5329153593    -0.6266880919
   10      O      -0.9814537361     1.6141301740    -0.1758172436
   11      H       1.4823502366     0.7898549560     1.3153762597
   12      H       3.6136417127     0.3681692268     0.5364800495
   13      H       0.7889152462    -0.2238345314    -1.4799247227
   14      H       1.4826648874    -1.8075848255     0.1786077999
 ----------------------------------------------------------------
 Nuclear Repulsion Energy =   373.3954618844 hartrees
 There are       31 alpha and       31 beta electrons
 Applying Cartesian multipole field
    Component          Value
    ---------          -----
     (2,0,0)        1.00000E-11
     (0,2,0)        2.00000E-11
     (0,0,2)       -3.00000E-11
 Nucleus-field energy     =     0.0000000108 hartrees
 Requested basis set is 6-311++G(d,p)
 There are 78 shells and 218 basis functions
 A cutoff of  1.0D-11 yielded   2790 shell pairs
 There are     21887 function pairs (     23473 Cartesian)
 Smallest overlap matrix eigenvalue = 2.80E-05
 Guess MOs from SCF MO coefficient file
 Reading MOs from coefficient file
 Reading MOs from coefficient file
 A restricted hybrid HF-DFT SCF calculation will be
 performed using Pulay DIIS extrapolation
 Exchange:     0.2000 Hartree-Fock + 0.0800 Slater + 0.7200 B88
 Correlation:  0.1900 VWN1RPA + 0.8100 LYP
 Using SG-1 standard quadrature grid
 SCF converges when DIIS error is below 1.0E-08
 Geometry optimization detected.  Setting ReadMinima to 0
 Setting SaveMinima to 0
 ---------------------------------------
  Cycle       Energy         DIIS Error
 ---------------------------------------
    1    -457.0257924368      7.60E-04
    2    -457.0292624993      6.37E-05
    3    -457.0292856471      7.20E-05
    4    -457.0293045663      3.22E-05
    5    -457.0293086345      8.71E-06
    6    -457.0293091074      3.70E-06
    7    -457.0293091456      2.36E-06
    8    -457.0293091731      4.81E-07
    9    -457.0293091479      2.36E-07
   10    -457.0293091491      6.41E-08
   11    -457.0293091845      2.14E-08
   12    -457.0293091800      5.07E-09 Convergence criterion met
 ---------------------------------------
 SCF time:  CPU 123.82 s  wall 123.89 s
 SCF   energy in the final basis set = -457.0293091800
 Total energy in the final basis set = -457.0293091800

 --------------------------------------------------------------

                    Orbital Energies (a.u.)
 --------------------------------------------------------------

 Alpha MOs
 -- Occupied --
-19.161 -19.158 -19.155 -19.155 -10.294 -10.285 -10.262 -10.250
 -1.100  -1.076  -1.071  -1.048  -0.794  -0.722  -0.645  -0.574
 -0.555  -0.547  -0.510  -0.499  -0.472  -0.469  -0.451  -0.430
 -0.398  -0.394  -0.384  -0.333  -0.318  -0.310  -0.264
 -- Virtual --
 -0.108  -0.028  -0.016   0.004   0.013   0.017   0.028   0.039
  0.052   0.068   0.073   0.075   0.085   0.093   0.097   0.106
  0.116   0.118   0.122   0.132   0.139   0.140   0.152   0.156
  0.166   0.170   0.178   0.188   0.199   0.214   0.217   0.228
  0.240   0.254   0.264   0.266   0.277   0.286   0.293   0.302
  0.306   0.308   0.320   0.325   0.335   0.343   0.360   0.365
  0.374   0.393   0.395   0.401   0.461   0.467   0.488   0.522
  0.541   0.556   0.563   0.589   0.598   0.623   0.631   0.647
  0.662   0.675   0.688   0.700   0.713   0.736   0.756   0.841
  0.853   0.901   0.977   0.987   1.040   1.071   1.089   1.098
  1.122   1.130   1.144   1.160   1.169   1.181   1.205   1.232
  1.247   1.292   1.300   1.311   1.360   1.399   1.431   1.456
  1.466   1.484   1.512   1.527   1.556   1.576   1.592   1.608
  1.625   1.640   1.678   1.712   1.732   1.736   1.779   1.804
  1.835   1.841   1.913   1.966   2.009   2.018   2.062   2.073
  2.085   2.154   2.183   2.266   2.367   2.437   2.444   2.470
  2.527   2.546   2.584   2.629   2.641   2.660   2.742   2.770
  2.797   2.824   2.833   2.859   2.889   2.935   2.963   2.986
  3.050   3.075   3.119   3.160   3.188   3.245   3.292   3.312
  3.325   3.355   3.421   3.475   3.592   3.674   3.776   3.829
  3.849   3.869   3.896   3.971   4.058   4.123   4.261   5.007
  5.018   5.038   5.048   5.105   5.196   5.344   5.395   5.585
  5.637   5.664   5.758  23.757  23.777  23.812  23.862  49.877
 49.905  49.918  49.972
 --------------------------------------------------------------

          Ground-State Mulliken Net Atomic Charges

     Atom                 Charge (a.u.)
  ----------------------------------------
      1 C                     0.199465
      2 C                    -0.039783
      3 O                    -0.233660
      4 C                    -0.469712
      5 H                     0.196218
      6 O                    -0.310839
      7 C                    -0.063523
      8 O                    -0.182777
      9 H                     0.158851
     10 O                    -0.208670
     11 H                     0.200466
     12 H                     0.266839
     13 H                     0.208977
     14 H                     0.278149
  ----------------------------------------
  Sum of atomic charges =    -0.000000

 -----------------------------------------------------------------
                    Cartesian Multipole Moments
 -----------------------------------------------------------------
    Charge (ESU x 10^10)
                -0.0000
    Dipole Moment (Debye)
         X       4.4647      Y      -0.6435      Z      -0.6712
       Tot       4.5605
    Quadrupole Moments (Debye-Ang)
        XX     -49.4700     XY       5.2192     YY     -49.7970
        XZ       7.4353     YZ       1.7870     ZZ     -44.9264
    Octopole Moments (Debye-Ang^2)
       XXX      61.3230    XXY       5.2950    XYY      10.9656
       YYY      -9.5025    XXZ       4.6196    XYZ       0.0034
       YYZ      -0.1036    XZZ       2.4223    YZZ       0.9525
       ZZZ      -1.7227
    Hexadecapole Moments (Debye-Ang^3)
      XXXX    -984.4663   XXXY      19.5067   XXYY    -198.2925
      XYYY      -8.8196   YYYY    -283.7748   XXXZ      90.8189
      XXYZ       9.9606   XYYZ       3.8742   YYYZ       3.9024
      XXZZ    -175.8177   XYZZ      -1.8393   YYZZ     -60.3766
      XZZZ       7.1672   YZZZ       5.3268   ZZZZ     -79.8982
 -----------------------------------------------------------------
 Calculating analytic gradient of the SCF energy
 Gradient of SCF Energy
            1           2           3           4           5           6
    1   0.0000963   0.0000302  -0.0000688  -0.0001434   0.0000246   0.0001473
    2   0.0003763   0.0000524  -0.0000015   0.0000125  -0.0000197   0.0000348
    3  -0.0003729   0.0002592  -0.0000361  -0.0000188   0.0000093  -0.0000445
            7           8           9          10          11          12
    1  -0.0002417   0.0001791   0.0000210   0.0000019   0.0000046  -0.0000218
    2  -0.0000787  -0.0000506  -0.0000210  -0.0002167   0.0000279  -0.0000601
    3   0.0001376  -0.0001133  -0.0000322   0.0001941  -0.0000256   0.0000653
           13          14
    1  -0.0000473   0.0000180
    2  -0.0000588   0.0000030
    3  -0.0000390   0.0000169
 Max gradient component =       3.763E-04
 RMS gradient           =       1.243E-04
 Gradient time:  CPU 44.78 s  wall 44.78 s
 Geometry Optimization Parameters
   NAtoms,    NIC,     NZ,  NCons,   NDum,   NFix, NCnnct, MaxDiis
       14      86       0       0       0       0       0       0

 Cartesian Hessian Update
 Hessian Updated using BFGS Update


** GEOMETRY OPTIMIZATION IN DELOCALIZED INTERNAL COORDINATES **
   Searching for a Minimum

   Optimization Cycle:   8

                       Coordinates (Angstroms)
     ATOM                X               Y               Z
      1  C        -0.7875415230    0.4255122163   -0.2056590330
      2  C         0.5984352628   -0.1803380928   -0.3942537788
      3  O         0.5708812521   -1.4909625034    0.1520019602
      4  C         1.6866029325    0.6746905567    0.2447045468
      5  H         1.7072486528    1.6617187569   -0.2251249270
      6  O         2.9065766785   -0.0414192746    0.0298766262
      7  C        -1.9749647412   -0.5696938658   -0.0989982155
      8  O        -2.9692389355   -0.2874887338    0.5111346701
      9  H        -1.8528996260   -1.5329153593   -0.6266880919
     10  O        -0.9814537361    1.6141301740   -0.1758172436
     11  H         1.4823502366    0.7898549560    1.3153762597
     12  H         3.6136417127    0.3681692268    0.5364800495
     13  H         0.7889152462   -0.2238345314   -1.4799247227
     14  H         1.4826648874   -1.8075848255    0.1786077999
   Point Group: c1    Number of degrees of freedom:    36


   Energy is   -457.029309180

 Hessian Updated using BFGS Update

 36 Hessian modes will be used to form the next step
  Hessian Eigenvalues:
     0.001020    0.004715    0.005726    0.010360    0.012977    0.032683
     0.052323    0.054681    0.057152    0.060946    0.067900    0.080257
     0.106726    0.132968    0.159030    0.160449    0.169516    0.178057
     0.201820    0.220956    0.225463    0.252141    0.254637    0.265434
     0.297054    0.302475    0.329111    0.333312    0.337280    0.340376
     0.413960    0.433925    0.506310    0.536691    0.937257    1.004890

 Minimum Search - Taking Simple RFO Step
 Searching for Lamda that Minimizes Along All modes
 Value Taken    Lamda =  -0.00000572
 Step Taken.  Stepsize is  0.049592

                             Maximum     Tolerance    Cnvgd?
         Gradient           0.000221      0.000300     YES
         Displacement       0.022887      0.001200      NO
         Energy change     -0.000016      0.000001      NO


 New Cartesian Coordinates Obtained by Inverse Iteration

 Displacement from previous Coordinates is:  0.058824
 ----------------------------------------------------------------
             Standard Nuclear Orientation (Angstroms)
    I     Atom           X                Y                Z
 ----------------------------------------------------------------
    1      C      -0.7869736068     0.4257808507    -0.2118800411
    2      C       0.5994203064    -0.1806727139    -0.3960512117
    3      O       0.5691592473    -1.4917936662     0.1488607164
    4      C       1.6851173863     0.6732726449     0.2483447724
    5      H       1.7045709498     1.6623503226    -0.2173583515
    6      O       2.9061584677    -0.0401724041     0.0322081614
    7      C      -1.9731565208    -0.5686529192    -0.0950387809
    8      O      -2.9616562082    -0.2876846961     0.5252400253
    9      H      -1.8568423776    -1.5305833678    -0.6266310975
   10      O      -0.9817661292     1.6146635269    -0.1948399189
   11      H       1.4789822202     0.7833493958     1.3192920025
   12      H       3.6136082633     0.3733117044     0.5351793201
   13      H       0.7945287640    -0.2225063015    -1.4808693336
   14      H       1.4800675377    -1.8108236765     0.1752596370
 ----------------------------------------------------------------
 Nuclear Repulsion Energy =   373.4236908738 hartrees
 There are       31 alpha and       31 beta electrons
 Applying Cartesian multipole field
    Component          Value
    ---------          -----
     (2,0,0)        1.00000E-11
     (0,2,0)        2.00000E-11
     (0,0,2)       -3.00000E-11
 Nucleus-field energy     =     0.0000000107 hartrees
 Requested basis set is 6-311++G(d,p)
 There are 78 shells and 218 basis functions
 A cutoff of  1.0D-11 yielded   2790 shell pairs
 There are     21887 function pairs (     23473 Cartesian)
 Smallest overlap matrix eigenvalue = 2.82E-05
 Guess MOs from SCF MO coefficient file
 Reading MOs from coefficient file
 Reading MOs from coefficient file
 A restricted hybrid HF-DFT SCF calculation will be
 performed using Pulay DIIS extrapolation
 Exchange:     0.2000 Hartree-Fock + 0.0800 Slater + 0.7200 B88
 Correlation:  0.1900 VWN1RPA + 0.8100 LYP
 Using SG-1 standard quadrature grid
 SCF converges when DIIS error is below 1.0E-08
 Geometry optimization detected.  Setting ReadMinima to 0
 Setting SaveMinima to 0
 ---------------------------------------
  Cycle       Energy         DIIS Error
 ---------------------------------------
    1    -457.0290871703      2.57E-04
    2    -457.0293095442      1.76E-05
    3    -457.0293130517      1.07E-05
    4    -457.0293133526      7.41E-06
    5    -457.0293135378      2.82E-06
    6    -457.0293135573      1.00E-06
    7    -457.0293135616      2.38E-07
    8    -457.0293135739      1.31E-07
    9    -457.0293135654      5.26E-08
   10    -457.0293135759      1.75E-08
   11    -457.0293135776      5.15E-09 Convergence criterion met
 ---------------------------------------
 SCF time:  CPU 110.38 s  wall 110.43 s
 SCF   energy in the final basis set = -457.0293135776
 Total energy in the final basis set = -457.0293135776

 --------------------------------------------------------------

                    Orbital Energies (a.u.)
 --------------------------------------------------------------

 Alpha MOs
 -- Occupied --
-19.161 -19.158 -19.155 -19.155 -10.294 -10.285 -10.262 -10.250
 -1.100  -1.076  -1.071  -1.048  -0.794  -0.722  -0.645  -0.574
 -0.555  -0.548  -0.510  -0.499  -0.472  -0.469  -0.451  -0.430
 -0.398  -0.394  -0.384  -0.333  -0.318  -0.311  -0.264
 -- Virtual --
 -0.108  -0.028  -0.016   0.004   0.013   0.017   0.028   0.039
  0.052   0.068   0.073   0.075   0.085   0.093   0.098   0.106
  0.116   0.118   0.122   0.132   0.139   0.141   0.152   0.156
  0.165   0.170   0.178   0.188   0.198   0.214   0.217   0.228
  0.239   0.254   0.264   0.265   0.277   0.286   0.293   0.302
  0.305   0.308   0.320   0.325   0.335   0.343   0.360   0.365
  0.374   0.393   0.395   0.401   0.461   0.466   0.488   0.522
  0.541   0.556   0.563   0.589   0.598   0.624   0.631   0.647
  0.662   0.676   0.687   0.700   0.713   0.735   0.756   0.841
  0.852   0.901   0.978   0.987   1.040   1.071   1.089   1.098
  1.122   1.131   1.144   1.160   1.169   1.182   1.205   1.232
  1.247   1.293   1.301   1.311   1.360   1.398   1.430   1.456
  1.466   1.484   1.511   1.528   1.556   1.576   1.592   1.607
  1.625   1.639   1.677   1.714   1.731   1.734   1.780   1.804
  1.835   1.841   1.915   1.967   2.009   2.018   2.062   2.073
  2.086   2.156   2.183   2.266   2.366   2.437   2.444   2.470
  2.527   2.546   2.584   2.629   2.641   2.661   2.742   2.770
  2.797   2.824   2.833   2.859   2.888   2.934   2.963   2.986
  3.051   3.076   3.119   3.160   3.189   3.245   3.292   3.313
  3.325   3.354   3.421   3.475   3.591   3.674   3.777   3.829
  3.849   3.870   3.896   3.972   4.057   4.123   4.261   5.008
  5.018   5.038   5.048   5.106   5.195   5.344   5.395   5.585
  5.637   5.664   5.758  23.757  23.777  23.812  23.862  49.877
 49.906  49.918  49.971
 --------------------------------------------------------------

          Ground-State Mulliken Net Atomic Charges

     Atom                 Charge (a.u.)
  ----------------------------------------
      1 C                     0.198126
      2 C                    -0.038862
      3 O                    -0.233725
      4 C                    -0.469236
      5 H                     0.196091
      6 O                    -0.310115
      7 C                    -0.063809
      8 O                    -0.183124
      9 H                     0.158783
     10 O                    -0.208938
     11 H                     0.200272
     12 H                     0.266774
     13 H                     0.209763
     14 H                     0.278000
  ----------------------------------------
  Sum of atomic charges =     0.000000

 -----------------------------------------------------------------
                    Cartesian Multipole Moments
 -----------------------------------------------------------------
    Charge (ESU x 10^10)
                 0.0000
    Dipole Moment (Debye)
         X       4.4610      Y      -0.6452      Z      -0.6713
       Tot       4.5571
    Quadrupole Moments (Debye-Ang)
        XX     -49.4098     XY       5.2323     YY     -49.7838
        XZ       7.4408     YZ       1.8562     ZZ     -44.9705
    Octopole Moments (Debye-Ang^2)
       XXX      60.8953    XXY       5.3718    XYY      11.0027
       YYY      -9.5595    XXZ       4.3823    XYZ      -0.0441
       YYZ       0.0448    XZZ       2.4907    YZZ       0.9234
       ZZZ      -1.6789
    Hexadecapole Moments (Debye-Ang^3)
      XXXX    -980.9913   XXXY      20.0531   XXYY    -197.8603
      XYYY      -8.8201   YYYY    -283.7017   XXXZ      91.1472
      XXYZ      10.3940   XYYZ       3.8588   YYYZ       4.6248
      XXZZ    -175.9862   XYZZ      -1.8281   YYZZ     -60.6129
      XZZZ       7.4405   YZZZ       5.8341   ZZZZ     -80.7729
 -----------------------------------------------------------------
 Calculating analytic gradient of the SCF energy
 Gradient of SCF Energy
            1           2           3           4           5           6
    1   0.0000185   0.0001074  -0.0001103  -0.0000867   0.0000167   0.0000182
    2   0.0001799   0.0000188   0.0000258  -0.0000410   0.0000101  -0.0000164
    3  -0.0002002   0.0001342   0.0000345   0.0000094   0.0000089  -0.0000885
            7           8           9          10          11          12
    1   0.0000256   0.0000399   0.0000106  -0.0000286  -0.0000038  -0.0000184
    2   0.0000312  -0.0000476  -0.0000532  -0.0000814   0.0000264  -0.0000018
    3   0.0001010  -0.0000608  -0.0000760   0.0001141   0.0000035   0.0000711
           13          14
    1  -0.0000163   0.0000273
    2  -0.0000395  -0.0000113
    3  -0.0000414  -0.0000097
 Max gradient component =       2.002E-04
 RMS gradient           =       6.799E-05
 Gradient time:  CPU 44.92 s  wall 44.92 s
 Geometry Optimization Parameters
   NAtoms,    NIC,     NZ,  NCons,   NDum,   NFix, NCnnct, MaxDiis
       14      86       0       0       0       0       0       0

 Cartesian Hessian Update
 Hessian Updated using BFGS Update


** GEOMETRY OPTIMIZATION IN DELOCALIZED INTERNAL COORDINATES **
   Searching for a Minimum

   Optimization Cycle:   9

                       Coordinates (Angstroms)
     ATOM                X               Y               Z
      1  C        -0.7869736068    0.4257808507   -0.2118800411
      2  C         0.5994203064   -0.1806727139   -0.3960512117
      3  O         0.5691592473   -1.4917936662    0.1488607164
      4  C         1.6851173863    0.6732726449    0.2483447724
      5  H         1.7045709498    1.6623503226   -0.2173583515
      6  O         2.9061584677   -0.0401724041    0.0322081614
      7  C        -1.9731565208   -0.5686529192   -0.0950387809
      8  O        -2.9616562082   -0.2876846961    0.5252400253
      9  H        -1.8568423776   -1.5305833678   -0.6266310975
     10  O        -0.9817661292    1.6146635269   -0.1948399189
     11  H         1.4789822202    0.7833493958    1.3192920025
     12  H         3.6136082633    0.3733117044    0.5351793201
     13  H         0.7945287640   -0.2225063015   -1.4808693336
     14  H         1.4800675377   -1.8108236765    0.1752596370
   Point Group: c1    Number of degrees of freedom:    36


   Energy is   -457.029313578

 Hessian Updated using BFGS Update

 36 Hessian modes will be used to form the next step
  Hessian Eigenvalues:
     0.000815    0.003112    0.005692    0.010350    0.013014    0.030351
     0.053199    0.054784    0.057352    0.060945    0.068095    0.078627
     0.106546    0.132907    0.159410    0.160616    0.168940    0.176581
     0.200079    0.224355    0.225955    0.243878    0.252415    0.272063
     0.298560    0.301827    0.329038    0.333160    0.337946    0.340902
     0.416018    0.433999    0.506832    0.536941    0.936635    1.005063

 Minimum Search - Taking Simple RFO Step
 Searching for Lamda that Minimizes Along All modes
 Value Taken    Lamda =  -0.00000659
 Step Taken.  Stepsize is  0.065273

                             Maximum     Tolerance    Cnvgd?
         Gradient           0.000319      0.000300      NO
         Displacement       0.025923      0.001200      NO
         Energy change     -0.000004      0.000001      NO


 New Cartesian Coordinates Obtained by Inverse Iteration

 Displacement from previous Coordinates is:  0.091260
 ----------------------------------------------------------------
             Standard Nuclear Orientation (Angstroms)
    I     Atom           X                Y                Z
 ----------------------------------------------------------------
    1      C      -0.7862657135     0.4253537213    -0.2214447578
    2      C       0.6009684047    -0.1811818961    -0.4004259058
    3      O       0.5688729765    -1.4944957575     0.1389713696
    4      C       1.6825482474     0.6707724345     0.2538246822
    5      H       1.7004421598     1.6632165870    -0.2048453545
    6      O       2.9058455562    -0.0381649701     0.0371556610
    7      C      -1.9715421777    -0.5669258636    -0.0871351231
    8      O      -2.9540846206    -0.2816031767     0.5409503032
    9      H      -1.8612753987    -1.5317566249    -0.6146638589
   10      O      -0.9819026804     1.6144407170    -0.2238048194
   11      H       1.4723064382     0.7722873254     1.3249356115
   12      H       3.6131261536     0.3802419461     0.5363806604
   13      H       0.8028567331    -0.2177134903    -1.4840083305
   14      H       1.4793222214    -1.8146322522     0.1658257623
 ----------------------------------------------------------------
 Nuclear Repulsion Energy =   373.4229526240 hartrees
 There are       31 alpha and       31 beta electrons
 Applying Cartesian multipole field
    Component          Value
    ---------          -----
     (2,0,0)        1.00000E-11
     (0,2,0)        2.00000E-11
     (0,0,2)       -3.00000E-11
 Nucleus-field energy     =     0.0000000107 hartrees
 Requested basis set is 6-311++G(d,p)
 There are 78 shells and 218 basis functions
 A cutoff of  1.0D-11 yielded   2790 shell pairs
 There are     21887 function pairs (     23473 Cartesian)
 Smallest overlap matrix eigenvalue = 2.85E-05
 Guess MOs from SCF MO coefficient file
 Reading MOs from coefficient file
 Reading MOs from coefficient file
 A restricted hybrid HF-DFT SCF calculation will be
 performed using Pulay DIIS extrapolation
 Exchange:     0.2000 Hartree-Fock + 0.0800 Slater + 0.7200 B88
 Correlation:  0.1900 VWN1RPA + 0.8100 LYP
 Using SG-1 standard quadrature grid
 SCF converges when DIIS error is below 1.0E-08
 Geometry optimization detected.  Setting ReadMinima to 0
 Setting SaveMinima to 0
 ---------------------------------------
  Cycle       Energy         DIIS Error
 ---------------------------------------
    1    -457.0290038613      3.45E-04
    2    -457.0293106274      2.59E-05
    3    -457.0293134014      3.21E-05
    4    -457.0293174059      1.34E-05
    5    -457.0293180307      2.30E-06
    6    -457.0293179909      1.71E-06
    7    -457.0293180425      6.39E-07
    8    -457.0293180342      1.46E-07
    9    -457.0293180257      7.02E-08
   10    -457.0293180249      1.75E-08
   11    -457.0293180271      4.26E-09 Convergence criterion met
 ---------------------------------------
 SCF time:  CPU 111.53 s  wall 111.57 s
 SCF   energy in the final basis set = -457.0293180271
 Total energy in the final basis set = -457.0293180271

 --------------------------------------------------------------

                    Orbital Energies (a.u.)
 --------------------------------------------------------------

 Alpha MOs
 -- Occupied --
-19.161 -19.158 -19.155 -19.155 -10.294 -10.285 -10.262 -10.250
 -1.100  -1.076  -1.071  -1.048  -0.794  -0.722  -0.645  -0.574
 -0.555  -0.548  -0.510  -0.499  -0.472  -0.469  -0.451  -0.429
 -0.398  -0.394  -0.384  -0.333  -0.318  -0.311  -0.264
 -- Virtual --
 -0.108  -0.028  -0.016   0.003   0.013   0.017   0.028   0.039
  0.052   0.068   0.073   0.075   0.085   0.093   0.098   0.107
  0.116   0.118   0.122   0.132   0.139   0.141   0.151   0.156
  0.165   0.170   0.178   0.189   0.198   0.214   0.217   0.229
  0.239   0.254   0.264   0.265   0.277   0.286   0.293   0.302
  0.305   0.308   0.320   0.325   0.336   0.343   0.360   0.365
  0.374   0.394   0.395   0.401   0.460   0.465   0.489   0.521
  0.540   0.556   0.563   0.589   0.598   0.625   0.632   0.647
  0.661   0.676   0.687   0.700   0.714   0.734   0.757   0.842
  0.851   0.901   0.977   0.986   1.040   1.071   1.089   1.099
  1.123   1.131   1.143   1.161   1.168   1.182   1.205   1.232
  1.248   1.293   1.301   1.311   1.360   1.397   1.429   1.455
  1.466   1.485   1.511   1.528   1.556   1.576   1.592   1.606
  1.626   1.639   1.676   1.715   1.731   1.732   1.780   1.804
  1.836   1.842   1.917   1.968   2.009   2.020   2.063   2.073
  2.087   2.157   2.183   2.266   2.365   2.436   2.445   2.470
  2.527   2.546   2.583   2.628   2.641   2.662   2.742   2.771
  2.796   2.825   2.833   2.859   2.888   2.934   2.963   2.986
  3.052   3.075   3.119   3.159   3.190   3.245   3.291   3.314
  3.325   3.353   3.421   3.474   3.590   3.674   3.777   3.829
  3.850   3.870   3.896   3.972   4.057   4.124   4.259   5.008
  5.018   5.037   5.048   5.106   5.194   5.345   5.395   5.583
  5.637   5.666   5.758  23.757  23.777  23.812  23.862  49.877
 49.906  49.918  49.971
 --------------------------------------------------------------

          Ground-State Mulliken Net Atomic Charges

     Atom                 Charge (a.u.)
  ----------------------------------------
      1 C                     0.195259
      2 C                    -0.036913
      3 O                    -0.234500
      4 C                    -0.468589
      5 H                     0.195986
      6 O                    -0.309314
      7 C                    -0.063490
      8 O                    -0.183446
      9 H                     0.158891
     10 O                    -0.209307
     11 H                     0.199903
     12 H                     0.266804
     13 H                     0.210961
     14 H                     0.277755
  ----------------------------------------
  Sum of atomic charges =    -0.000000

 -----------------------------------------------------------------
                    Cartesian Multipole Moments
 -----------------------------------------------------------------
    Charge (ESU x 10^10)
                -0.0000
    Dipole Moment (Debye)
         X       4.4543      Y      -0.6540      Z      -0.6509
       Tot       4.5489
    Quadrupole Moments (Debye-Ang)
        XX     -49.3477     XY       5.2866     YY     -49.7723
        XZ       7.4143     YZ       1.9423     ZZ     -45.0176
    Octopole Moments (Debye-Ang^2)
       XXX      60.4196    XXY       5.3277    XYY      11.0126
       YYY      -9.6369    XXZ       4.1975    XYZ      -0.0634
       YYZ       0.3260    XZZ       2.5901    YZZ       0.8674
       ZZZ      -1.4552
    Hexadecapole Moments (Debye-Ang^3)
      XXXX    -977.6089   XXXY      21.3393   XXYY    -197.2769
      XYYY      -8.4047   YYYY    -283.5375   XXXZ      91.4331
      XXYZ      10.9332   XYYZ       3.7351   YYYZ       5.5474
      XXZZ    -176.1745   XYZZ      -1.6865   YYZZ     -60.9647
      XZZZ       7.6603   YZZZ       6.4232   ZZZZ     -81.8719
 -----------------------------------------------------------------
 Calculating analytic gradient of the SCF energy
 Gradient of SCF Energy
            1           2           3           4           5           6
    1  -0.0001154   0.0000859  -0.0000865  -0.0000046  -0.0000144  -0.0000460
    2  -0.0001263   0.0000328   0.0000331  -0.0000988   0.0000472  -0.0000475
    3   0.0000459   0.0000198   0.0000856  -0.0000662   0.0000218  -0.0000345
            7           8           9          10          11          12
    1   0.0002656  -0.0001337   0.0000092  -0.0000449  -0.0000164   0.0000345
    2   0.0001436  -0.0000291  -0.0000568   0.0000999  -0.0000005   0.0000404
    3  -0.0000295   0.0000272  -0.0000787  -0.0000050   0.0000208   0.0000544
           13          14
    1   0.0000421   0.0000244
    2  -0.0000183  -0.0000196
    3  -0.0000122  -0.0000496
 Max gradient component =       2.656E-04
 RMS gradient           =       7.303E-05
 Gradient time:  CPU 44.90 s  wall 44.89 s
 Geometry Optimization Parameters
   NAtoms,    NIC,     NZ,  NCons,   NDum,   NFix, NCnnct, MaxDiis
       14      86       0       0       0       0       0       0

 Cartesian Hessian Update
 Hessian Updated using BFGS Update


** GEOMETRY OPTIMIZATION IN DELOCALIZED INTERNAL COORDINATES **
   Searching for a Minimum

   Optimization Cycle:  10

                       Coordinates (Angstroms)
     ATOM                X               Y               Z
      1  C        -0.7862657135    0.4253537213   -0.2214447578
      2  C         0.6009684047   -0.1811818961   -0.4004259058
      3  O         0.5688729765   -1.4944957575    0.1389713696
      4  C         1.6825482474    0.6707724345    0.2538246822
      5  H         1.7004421598    1.6632165870   -0.2048453545
      6  O         2.9058455562   -0.0381649701    0.0371556610
      7  C        -1.9715421777   -0.5669258636   -0.0871351231
      8  O        -2.9540846206   -0.2816031767    0.5409503032
      9  H        -1.8612753987   -1.5317566249   -0.6146638589
     10  O        -0.9819026804    1.6144407170   -0.2238048194
     11  H         1.4723064382    0.7722873254    1.3249356115
     12  H         3.6131261536    0.3802419461    0.5363806604
     13  H         0.8028567331   -0.2177134903   -1.4840083305
     14  H         1.4793222214   -1.8146322522    0.1658257623
   Point Group: c1    Number of degrees of freedom:    36


   Energy is   -457.029318027

 Hessian Updated using BFGS Update

 36 Hessian modes will be used to form the next step
  Hessian Eigenvalues:
     0.000740    0.002348    0.005618    0.010671    0.012978    0.031973
     0.053111    0.054781    0.057594    0.061083    0.067977    0.078687
     0.106548    0.132869    0.158681    0.160658    0.167870    0.173443
     0.197731    0.221766    0.225880    0.237361    0.252327    0.274320
     0.297833    0.303247    0.329043    0.332313    0.337811    0.340793
     0.416063    0.434019    0.506724    0.537396    0.948802    1.006170

 Minimum Search - Taking Simple RFO Step
 Searching for Lamda that Minimizes Along All modes
 Value Taken    Lamda =  -0.00000280
 Step Taken.  Stepsize is  0.038544

                             Maximum     Tolerance    Cnvgd?
         Gradient           0.000246      0.000300     YES
         Displacement       0.016384      0.001200      NO
         Energy change     -0.000004      0.000001      NO


 New Cartesian Coordinates Obtained by Inverse Iteration

 Displacement from previous Coordinates is:  0.064588
 ----------------------------------------------------------------
             Standard Nuclear Orientation (Angstroms)
    I     Atom           X                Y                Z
 ----------------------------------------------------------------
    1      C      -0.7856511899     0.4246923061    -0.2279277193
    2      C       0.6020758083    -0.1813399098    -0.4047135139
    3      O       0.5699160859    -1.4968276262     0.1292471049
    4      C       1.6805285386     0.6691885474     0.2570721447
    5      H       1.6981698601     1.6636886366    -0.1970495060
    6      O       2.9052784767    -0.0370470129     0.0408323160
    7      C      -1.9707738168    -0.5660136635    -0.0810400622
    8      O      -2.9506448306    -0.2746023907     0.5484992105
    9      H      -1.8631111403    -1.5351900874    -0.6007384960
   10      O      -0.9816553593     1.6137090830    -0.2413886074
   11      H       1.4668740229     0.7651457773     1.3280670215
   12      H       3.6116422470     0.3830260971     0.5398969283
   13      H       0.8079012820    -0.2128080431    -1.4876041898
   14      H       1.4806683154    -1.8157830139     0.1585632688
 ----------------------------------------------------------------
 Nuclear Repulsion Energy =   373.4279339662 hartrees
 There are       31 alpha and       31 beta electrons
 Applying Cartesian multipole field
    Component          Value
    ---------          -----
     (2,0,0)        1.00000E-11
     (0,2,0)        2.00000E-11
     (0,0,2)       -3.00000E-11
 Nucleus-field energy     =     0.0000000107 hartrees
 Requested basis set is 6-311++G(d,p)
 There are 78 shells and 218 basis functions
 A cutoff of  1.0D-11 yielded   2790 shell pairs
 There are     21887 function pairs (     23473 Cartesian)
 Smallest overlap matrix eigenvalue = 2.88E-05
 Guess MOs from SCF MO coefficient file
 Reading MOs from coefficient file
 Reading MOs from coefficient file
 A restricted hybrid HF-DFT SCF calculation will be
 performed using Pulay DIIS extrapolation
 Exchange:     0.2000 Hartree-Fock + 0.0800 Slater + 0.7200 B88
 Correlation:  0.1900 VWN1RPA + 0.8100 LYP
 Using SG-1 standard quadrature grid
 SCF converges when DIIS error is below 1.0E-08
 Geometry optimization detected.  Setting ReadMinima to 0
 Setting SaveMinima to 0
 ---------------------------------------
  Cycle       Energy         DIIS Error
 ---------------------------------------
    1    -457.0294846565      2.16E-04
    2    -457.0293165820      1.84E-05
    3    -457.0293160396      2.95E-05
    4    -457.0293198095      6.63E-06
    5    -457.0293199628      2.26E-06
    6    -457.0293198677      1.36E-06
    7    -457.0293199532      5.67E-07
    8    -457.0293199331      1.18E-07
    9    -457.0293199293      6.12E-08
   10    -457.0293199169      1.16E-08
   11    -457.0293199179      2.81E-09 Convergence criterion met
 ---------------------------------------
 SCF time:  CPU 110.96 s  wall 111.13 s
 SCF   energy in the final basis set = -457.0293199179
 Total energy in the final basis set = -457.0293199179

 --------------------------------------------------------------

                    Orbital Energies (a.u.)
 --------------------------------------------------------------

 Alpha MOs
 -- Occupied --
-19.161 -19.158 -19.155 -19.155 -10.294 -10.285 -10.262 -10.250
 -1.100  -1.076  -1.071  -1.049  -0.794  -0.722  -0.645  -0.574
 -0.555  -0.548  -0.510  -0.499  -0.472  -0.469  -0.451  -0.429
 -0.398  -0.394  -0.384  -0.333  -0.318  -0.311  -0.264
 -- Virtual --
 -0.108  -0.028  -0.016   0.003   0.013   0.017   0.028   0.039
  0.052   0.068   0.073   0.075   0.085   0.093   0.098   0.107
  0.116   0.118   0.123   0.132   0.139   0.141   0.151   0.156
  0.165   0.170   0.178   0.189   0.198   0.214   0.217   0.230
  0.239   0.254   0.264   0.265   0.277   0.286   0.293   0.302
  0.305   0.308   0.320   0.324   0.336   0.343   0.361   0.365
  0.374   0.394   0.395   0.401   0.461   0.464   0.489   0.521
  0.540   0.556   0.562   0.589   0.598   0.625   0.633   0.647
  0.661   0.676   0.687   0.700   0.714   0.735   0.757   0.842
  0.850   0.902   0.977   0.985   1.040   1.071   1.089   1.099
  1.123   1.131   1.143   1.161   1.167   1.182   1.205   1.233
  1.248   1.293   1.301   1.311   1.360   1.396   1.428   1.455
  1.466   1.485   1.511   1.529   1.556   1.576   1.592   1.606
  1.626   1.639   1.676   1.716   1.730   1.731   1.780   1.804
  1.836   1.842   1.918   1.969   2.009   2.021   2.063   2.072
  2.087   2.157   2.183   2.266   2.364   2.436   2.445   2.470
  2.527   2.546   2.583   2.628   2.641   2.662   2.742   2.771
  2.796   2.825   2.833   2.859   2.888   2.934   2.963   2.986
  3.053   3.075   3.119   3.158   3.190   3.245   3.291   3.314
  3.325   3.353   3.421   3.474   3.590   3.674   3.777   3.829
  3.850   3.871   3.897   3.972   4.057   4.124   4.258   5.008
  5.018   5.037   5.048   5.106   5.194   5.345   5.395   5.582
  5.637   5.666   5.758  23.757  23.777  23.811  23.862  49.877
 49.906  49.918  49.971
 --------------------------------------------------------------

          Ground-State Mulliken Net Atomic Charges

     Atom                 Charge (a.u.)
  ----------------------------------------
      1 C                     0.193281
      2 C                    -0.035693
      3 O                    -0.235404
      4 C                    -0.468155
      5 H                     0.196030
      6 O                    -0.308906
      7 C                    -0.062956
      8 O                    -0.183500
      9 H                     0.159043
     10 O                    -0.209570
     11 H                     0.199671
     12 H                     0.266867
     13 H                     0.211705
     14 H                     0.277587
  ----------------------------------------
  Sum of atomic charges =     0.000000

 -----------------------------------------------------------------
                    Cartesian Multipole Moments
 -----------------------------------------------------------------
    Charge (ESU x 10^10)
                 0.0000
    Dipole Moment (Debye)
         X       4.4497      Y      -0.6626      Z      -0.6247
       Tot       4.5420
    Quadrupole Moments (Debye-Ang)
        XX     -49.3225     XY       5.3337     YY     -49.7742
        XZ       7.3950     YZ       1.9770     ZZ     -45.0308
    Octopole Moments (Debye-Ang^2)
       XXX      60.1404    XXY       5.1905    XYY      10.9782
       YYY      -9.6675    XXZ       4.1949    XYZ      -0.0563
       YYZ       0.5439    XZZ       2.6636    YZZ       0.8274
       ZZZ      -1.2203
    Hexadecapole Moments (Debye-Ang^3)
      XXXX    -976.1909   XXXY      22.2485   XXYY    -196.9141
      XYYY      -7.9150   YYYY    -283.4379   XXXZ      91.6729
      XXYZ      11.1823   XYYZ       3.6447   YYYZ       5.9756
      XXZZ    -176.1756   XYZZ      -1.5369   YYZZ     -61.1818
      XZZZ       7.7743   YZZZ       6.6694   ZZZZ     -82.4728
 -----------------------------------------------------------------
 Calculating analytic gradient of the SCF energy
 Gradient of SCF Energy
            1           2           3           4           5           6
    1  -0.0001108   0.0000668  -0.0000260   0.0000362  -0.0000110  -0.0000792
    2  -0.0001892   0.0000389   0.0000149  -0.0000639   0.0000325  -0.0000303
    3   0.0001046  -0.0000293   0.0000833  -0.0000340   0.0000248  -0.0000021
            7           8           9          10          11          12
    1   0.0002231  -0.0001190   0.0000083  -0.0000189  -0.0000166   0.0000113
    2   0.0001233  -0.0000151  -0.0000275   0.0001149  -0.0000107   0.0000387
    3  -0.0000741   0.0000265  -0.0000448  -0.0000392   0.0000245   0.0000163
           13          14
    1   0.0000361  -0.0000004
    2  -0.0000041  -0.0000224
    3  -0.0000106  -0.0000460
 Max gradient component =       2.231E-04
 RMS gradient           =       6.895E-05
 Gradient time:  CPU 44.84 s  wall 44.83 s
 Geometry Optimization Parameters
   NAtoms,    NIC,     NZ,  NCons,   NDum,   NFix, NCnnct, MaxDiis
       14      86       0       0       0       0       0       0

 Cartesian Hessian Update
 Hessian Updated using BFGS Update


** GEOMETRY OPTIMIZATION IN DELOCALIZED INTERNAL COORDINATES **
   Searching for a Minimum

   Optimization Cycle:  11

                       Coordinates (Angstroms)
     ATOM                X               Y               Z
      1  C        -0.7856511899    0.4246923061   -0.2279277193
      2  C         0.6020758083   -0.1813399098   -0.4047135139
      3  O         0.5699160859   -1.4968276262    0.1292471049
      4  C         1.6805285386    0.6691885474    0.2570721447
      5  H         1.6981698601    1.6636886366   -0.1970495060
      6  O         2.9052784767   -0.0370470129    0.0408323160
      7  C        -1.9707738168   -0.5660136635   -0.0810400622
      8  O        -2.9506448306   -0.2746023907    0.5484992105
      9  H        -1.8631111403   -1.5351900874   -0.6007384960
     10  O        -0.9816553593    1.6137090830   -0.2413886074
     11  H         1.4668740229    0.7651457773    1.3280670215
     12  H         3.6116422470    0.3830260971    0.5398969283
     13  H         0.8079012820   -0.2128080431   -1.4876041898
     14  H         1.4806683154   -1.8157830139    0.1585632688
   Point Group: c1    Number of degrees of freedom:    36


   Energy is   -457.029319918

 Hessian Updated using BFGS Update

 36 Hessian modes will be used to form the next step
  Hessian Eigenvalues:
     0.000677    0.001865    0.005399    0.010519    0.012316    0.032593
     0.052714    0.054800    0.057640    0.060991    0.067853    0.078815
     0.106610    0.132806    0.155897    0.160826    0.165708    0.171081
     0.193788    0.215475    0.227758    0.237236    0.252459    0.266959
     0.296638    0.302733    0.329071    0.331766    0.337413    0.340226
     0.417685    0.434073    0.506170    0.536836    0.939689    1.005163

 Minimum Search - Taking Simple RFO Step
 Searching for Lamda that Minimizes Along All modes
 Value Taken    Lamda =  -0.00000195
 Step Taken.  Stepsize is  0.032347

                             Maximum     Tolerance    Cnvgd?
         Gradient           0.000125      0.000300     YES
         Displacement       0.015329      0.001200      NO
         Energy change     -0.000002      0.000001      NO


 New Cartesian Coordinates Obtained by Inverse Iteration

 Displacement from previous Coordinates is:  0.057918
 ----------------------------------------------------------------
             Standard Nuclear Orientation (Angstroms)
    I     Atom           X                Y                Z
 ----------------------------------------------------------------
    1      C      -0.7852194196     0.4240799649    -0.2336640336
    2      C       0.6029503457    -0.1811226174    -0.4095566710
    3      O       0.5713633981    -1.4987372070     0.1189475668
    4      C       1.6787661276     0.6680928425     0.2588674548
    5      H       1.6973503779     1.6638719419    -0.1922837472
    6      O       2.9047197948    -0.0367749219     0.0451128385
    7      C      -1.9701248395    -0.5656500075    -0.0752474006
    8      O      -2.9473326878    -0.2686249003     0.5557771715
    9      H      -1.8647192809    -1.5388320186    -0.5874922226
   10      O      -0.9817932186     1.6128796590    -0.2549491000
   11      H       1.4612131160     0.7605122841     1.3293951031
   12      H       3.6094663380     0.3830963630     0.5465842236
   13      H       0.8117488137    -0.2076991152    -1.4919076818
   14      H       1.4828294348    -1.8152535675     0.1521323985
 ----------------------------------------------------------------
 Nuclear Repulsion Energy =   373.4331963765 hartrees
 There are       31 alpha and       31 beta electrons
 Applying Cartesian multipole field
    Component          Value
    ---------          -----
     (2,0,0)        1.00000E-11
     (0,2,0)        2.00000E-11
     (0,0,2)       -3.00000E-11
 Nucleus-field energy     =     0.0000000106 hartrees
 Requested basis set is 6-311++G(d,p)
 There are 78 shells and 218 basis functions
 A cutoff of  1.0D-11 yielded   2790 shell pairs
 There are     21887 function pairs (     23473 Cartesian)
 Smallest overlap matrix eigenvalue = 2.90E-05
 Guess MOs from SCF MO coefficient file
 Reading MOs from coefficient file
 Reading MOs from coefficient file
 A restricted hybrid HF-DFT SCF calculation will be
 performed using Pulay DIIS extrapolation
 Exchange:     0.2000 Hartree-Fock + 0.0800 Slater + 0.7200 B88
 Correlation:  0.1900 VWN1RPA + 0.8100 LYP
 Using SG-1 standard quadrature grid
 SCF converges when DIIS error is below 1.0E-08
 Geometry optimization detected.  Setting ReadMinima to 0
 Setting SaveMinima to 0
 ---------------------------------------
  Cycle       Energy         DIIS Error
 ---------------------------------------
    1    -457.0295209505      1.80E-04
    2    -457.0293186456      1.70E-05
    3    -457.0293175129      2.85E-05
    4    -457.0293210955      5.57E-06
    5    -457.0293212903      2.47E-06
    6    -457.0293211876      1.06E-06
    7    -457.0293212641      5.34E-07
    8    -457.0293212239      1.22E-07
    9    -457.0293212154      5.67E-08
   10    -457.0293212325      1.17E-08
   11    -457.0293212333      2.75E-09 Convergence criterion met
 ---------------------------------------
 SCF time:  CPU 111.14 s  wall 111.16 s
 SCF   energy in the final basis set = -457.0293212333
 Total energy in the final basis set = -457.0293212333

 --------------------------------------------------------------

                    Orbital Energies (a.u.)
 --------------------------------------------------------------

 Alpha MOs
 -- Occupied --
-19.161 -19.158 -19.155 -19.155 -10.294 -10.285 -10.262 -10.250
 -1.100  -1.076  -1.071  -1.049  -0.794  -0.722  -0.645  -0.574
 -0.555  -0.548  -0.510  -0.499  -0.472  -0.469  -0.451  -0.429
 -0.398  -0.395  -0.384  -0.333  -0.318  -0.311  -0.264
 -- Virtual --
 -0.108  -0.028  -0.016   0.003   0.013   0.017   0.028   0.039
  0.052   0.068   0.074   0.074   0.085   0.093   0.098   0.107
  0.116   0.118   0.123   0.132   0.139   0.141   0.151   0.156
  0.164   0.170   0.178   0.189   0.198   0.214   0.217   0.230
  0.239   0.253   0.263   0.265   0.277   0.287   0.293   0.302
  0.305   0.308   0.319   0.324   0.337   0.344   0.361   0.365
  0.374   0.394   0.395   0.401   0.461   0.463   0.489   0.521
  0.540   0.556   0.562   0.589   0.597   0.625   0.633   0.647
  0.661   0.676   0.687   0.700   0.714   0.735   0.757   0.842
  0.850   0.902   0.976   0.985   1.039   1.070   1.089   1.099
  1.124   1.131   1.143   1.162   1.167   1.182   1.206   1.233
  1.248   1.293   1.300   1.312   1.360   1.395   1.428   1.455
  1.466   1.485   1.510   1.529   1.556   1.575   1.592   1.606
  1.626   1.639   1.676   1.717   1.730   1.731   1.780   1.804
  1.836   1.842   1.918   1.969   2.009   2.021   2.063   2.072
  2.088   2.156   2.183   2.266   2.364   2.436   2.446   2.471
  2.526   2.545   2.583   2.628   2.641   2.662   2.741   2.771
  2.795   2.825   2.833   2.859   2.888   2.934   2.963   2.987
  3.053   3.074   3.119   3.158   3.190   3.245   3.291   3.314
  3.325   3.353   3.420   3.474   3.590   3.674   3.777   3.828
  3.850   3.871   3.897   3.972   4.058   4.125   4.256   5.008
  5.018   5.036   5.048   5.106   5.194   5.344   5.395   5.581
  5.637   5.667   5.759  23.757  23.776  23.811  23.862  49.877
 49.906  49.918  49.971
 --------------------------------------------------------------

          Ground-State Mulliken Net Atomic Charges

     Atom                 Charge (a.u.)
  ----------------------------------------
      1 C                     0.191816
      2 C                    -0.034700
      3 O                    -0.236275
      4 C                    -0.467825
      5 H                     0.196150
      6 O                    -0.308790
      7 C                    -0.062520
      8 O                    -0.183452
      9 H                     0.159181
     10 O                    -0.209770
     11 H                     0.199518
     12 H                     0.266992
     13 H                     0.212217
     14 H                     0.277458
  ----------------------------------------
  Sum of atomic charges =     0.000000

 -----------------------------------------------------------------
                    Cartesian Multipole Moments
 -----------------------------------------------------------------
    Charge (ESU x 10^10)
                -0.0000
    Dipole Moment (Debye)
         X       4.4441      Y      -0.6689      Z      -0.5993
       Tot       4.5339
    Quadrupole Moments (Debye-Ang)
        XX     -49.3025     XY       5.3711     YY     -49.7874
        XZ       7.3980     YZ       1.9933     ZZ     -45.0326
    Octopole Moments (Debye-Ang^2)
       XXX      59.8255    XXY       5.0240    XYY      10.9162
       YYY      -9.6558    XXZ       4.2427    XYZ      -0.0501
       YYZ       0.7335    XZZ       2.7613    YZZ       0.8016
       ZZZ      -1.0108
    Hexadecapole Moments (Debye-Ang^3)
      XXXX    -975.1404   XXXY      22.8589   XXYY    -196.6441
      XYYY      -7.4190   YYYY    -283.4089   XXXZ      92.2179
      XXYZ      11.3629   XYYZ       3.5999   YYYZ       6.2383
      XXZZ    -176.0797   XYZZ      -1.3921   YYZZ     -61.3680
      XZZZ       7.9645   YZZZ       6.8141   ZZZZ     -83.0194
 -----------------------------------------------------------------
 Calculating analytic gradient of the SCF energy
 Gradient of SCF Energy
            1           2           3           4           5           6
    1  -0.0000499   0.0000012   0.0000274   0.0000340  -0.0000097  -0.0000311
    2  -0.0001291   0.0000502   0.0000022  -0.0000202   0.0000133  -0.0000102
    3   0.0000549  -0.0000097   0.0000448  -0.0000408   0.0000269   0.0000559
            7           8           9          10          11          12
    1   0.0000591  -0.0000445   0.0000060   0.0000049  -0.0000154   0.0000109
    2   0.0000351   0.0000004   0.0000064   0.0000632  -0.0000232   0.0000190
    3  -0.0000737   0.0000035  -0.0000062  -0.0000229   0.0000136  -0.0000145
           13          14
    1   0.0000258  -0.0000186
    2   0.0000030  -0.0000101
    3   0.0000004  -0.0000324
 Max gradient component =       1.291E-04
 RMS gradient           =       3.671E-05
 Gradient time:  CPU 45.10 s  wall 45.10 s
 Geometry Optimization Parameters
   NAtoms,    NIC,     NZ,  NCons,   NDum,   NFix, NCnnct, MaxDiis
       14      86       0       0       0       0       0       0

 Cartesian Hessian Update
 Hessian Updated using BFGS Update


** GEOMETRY OPTIMIZATION IN DELOCALIZED INTERNAL COORDINATES **
   Searching for a Minimum

   Optimization Cycle:  12

                       Coordinates (Angstroms)
     ATOM                X               Y               Z
      1  C        -0.7852194196    0.4240799649   -0.2336640336
      2  C         0.6029503457   -0.1811226174   -0.4095566710
      3  O         0.5713633981   -1.4987372070    0.1189475668
      4  C         1.6787661276    0.6680928425    0.2588674548
      5  H         1.6973503779    1.6638719419   -0.1922837472
      6  O         2.9047197948   -0.0367749219    0.0451128385
      7  C        -1.9701248395   -0.5656500075   -0.0752474006
      8  O        -2.9473326878   -0.2686249003    0.5557771715
      9  H        -1.8647192809   -1.5388320186   -0.5874922226
     10  O        -0.9817932186    1.6128796590   -0.2549491000
     11  H         1.4612131160    0.7605122841    1.3293951031
     12  H         3.6094663380    0.3830963630    0.5465842236
     13  H         0.8117488137   -0.2076991152   -1.4919076818
     14  H         1.4828294348   -1.8152535675    0.1521323985
   Point Group: c1    Number of degrees of freedom:    36


   Energy is   -457.029321233

 Hessian Updated using BFGS Update

 36 Hessian modes will be used to form the next step
  Hessian Eigenvalues:
     0.000640    0.001740    0.004820    0.009157    0.012295    0.030950
     0.053188    0.054826    0.057729    0.060942    0.068050    0.078926
     0.106608    0.132817    0.157887    0.160933    0.166464    0.172448
     0.193317    0.218896    0.227749    0.243203    0.252322    0.262677
     0.296123    0.302600    0.329022    0.332320    0.337456    0.340277
     0.416959    0.434012    0.506836    0.536749    0.932028    1.005201

 Minimum Search - Taking Simple RFO Step
 Searching for Lamda that Minimizes Along All modes
 Value Taken    Lamda =   0.00000000
 Step Taken.  Stepsize is  0.017760

                             Maximum     Tolerance    Cnvgd?
         Gradient           0.000047      0.000300     YES
         Displacement       0.008022      0.001200      NO
         Energy change     -0.000001      0.000001      NO


 New Cartesian Coordinates Obtained by Inverse Iteration

 Displacement from previous Coordinates is:  0.030644
 ----------------------------------------------------------------
             Standard Nuclear Orientation (Angstroms)
    I     Atom           X                Y                Z
 ----------------------------------------------------------------
    1      C      -0.7850077055     0.4239575121    -0.2366635512
    2      C       0.6033408885    -0.1807190772    -0.4125870757
    3      O       0.5720336925    -1.4993958987     0.1131474489
    4      C       1.6778550351     0.6678301613     0.2591403282
    5      H       1.6976475708     1.6639384675    -0.1911622172
    6      O       2.9041889585    -0.0370282673     0.0474606730
    7      C      -1.9694134505    -0.5657620269    -0.0721038507
    8      O      -2.9446239500    -0.2667585557     0.5610197130
    9      H      -1.8654983604    -1.5404187467    -0.5817123591
   10      O      -0.9822036458     1.6125538867    -0.2611517130
   11      H       1.4580223626     0.7593210196     1.3292744870
   12      H       3.6075096321     0.3813087983     0.5521833196
   13      H       0.8133536912    -0.2048448216    -1.4947166400
   14      H       1.4840135808    -1.8141437516     0.1495873372
 ----------------------------------------------------------------
 Nuclear Repulsion Energy =   373.4491080786 hartrees
 There are       31 alpha and       31 beta electrons
 Applying Cartesian multipole field
    Component          Value
    ---------          -----
     (2,0,0)        1.00000E-11
     (0,2,0)        2.00000E-11
     (0,0,2)       -3.00000E-11
 Nucleus-field energy     =     0.0000000106 hartrees
 Requested basis set is 6-311++G(d,p)
 There are 78 shells and 218 basis functions
 A cutoff of  1.0D-11 yielded   2790 shell pairs
 There are     21887 function pairs (     23473 Cartesian)
 Smallest overlap matrix eigenvalue = 2.92E-05
 Guess MOs from SCF MO coefficient file
 Reading MOs from coefficient file
 Reading MOs from coefficient file
 A restricted hybrid HF-DFT SCF calculation will be
 performed using Pulay DIIS extrapolation
 Exchange:     0.2000 Hartree-Fock + 0.0800 Slater + 0.7200 B88
 Correlation:  0.1900 VWN1RPA + 0.8100 LYP
 Using SG-1 standard quadrature grid
 SCF converges when DIIS error is below 1.0E-08
 Geometry optimization detected.  Setting ReadMinima to 0
 Setting SaveMinima to 0
 ---------------------------------------
  Cycle       Energy         DIIS Error
 ---------------------------------------
    1    -457.0294711961      9.17E-05
    2    -457.0293209575      9.15E-06
    3    -457.0293207224      1.30E-05
    4    -457.0293215810      3.98E-06
    5    -457.0293216967      1.42E-06
    6    -457.0293216949      5.30E-07
    7    -457.0293217205      2.55E-07
    8    -457.0293217364      7.10E-08
    9    -457.0293217385      2.88E-08
   10    -457.0293217446      6.09E-09 Convergence criterion met
 ---------------------------------------
 SCF time:  CPU 101.45 s  wall 101.54 s
 SCF   energy in the final basis set = -457.0293217446
 Total energy in the final basis set = -457.0293217446

 --------------------------------------------------------------

                    Orbital Energies (a.u.)
 --------------------------------------------------------------

 Alpha MOs
 -- Occupied --
-19.161 -19.158 -19.155 -19.155 -10.294 -10.285 -10.262 -10.250
 -1.100  -1.076  -1.071  -1.049  -0.794  -0.722  -0.645  -0.574
 -0.555  -0.547  -0.510  -0.499  -0.472  -0.469  -0.451  -0.429
 -0.398  -0.395  -0.384  -0.333  -0.318  -0.311  -0.264
 -- Virtual --
 -0.108  -0.028  -0.016   0.003   0.013   0.017   0.028   0.039
  0.052   0.068   0.074   0.074   0.085   0.093   0.098   0.107
  0.116   0.118   0.123   0.132   0.139   0.141   0.151   0.155
  0.164   0.170   0.178   0.189   0.198   0.214   0.217   0.230
  0.239   0.253   0.263   0.265   0.277   0.287   0.294   0.302
  0.305   0.308   0.319   0.324   0.337   0.344   0.361   0.365
  0.374   0.394   0.395   0.401   0.461   0.463   0.489   0.521
  0.540   0.556   0.562   0.589   0.597   0.625   0.633   0.647
  0.661   0.676   0.687   0.700   0.714   0.735   0.757   0.842
  0.850   0.902   0.975   0.985   1.039   1.070   1.089   1.099
  1.124   1.131   1.143   1.162   1.167   1.182   1.206   1.233
  1.248   1.293   1.300   1.312   1.360   1.395   1.428   1.455
  1.467   1.485   1.510   1.530   1.555   1.576   1.592   1.606
  1.626   1.640   1.676   1.717   1.730   1.731   1.781   1.803
  1.835   1.843   1.918   1.969   2.008   2.022   2.063   2.072
  2.088   2.156   2.183   2.266   2.364   2.436   2.446   2.471
  2.526   2.545   2.583   2.628   2.641   2.661   2.741   2.771
  2.795   2.825   2.833   2.859   2.888   2.933   2.963   2.987
  3.053   3.074   3.119   3.158   3.190   3.245   3.291   3.314
  3.325   3.353   3.420   3.474   3.591   3.674   3.777   3.828
  3.850   3.871   3.898   3.971   4.058   4.125   4.256   5.008
  5.018   5.036   5.048   5.106   5.194   5.344   5.395   5.581
  5.637   5.667   5.759  23.757  23.776  23.811  23.862  49.877
 49.906  49.918  49.971
 --------------------------------------------------------------

          Ground-State Mulliken Net Atomic Charges

     Atom                 Charge (a.u.)
  ----------------------------------------
      1 C                     0.191365
      2 C                    -0.034499
      3 O                    -0.236718
      4 C                    -0.467543
      5 H                     0.196265
      6 O                    -0.308797
      7 C                    -0.062381
      8 O                    -0.183446
      9 H                     0.159223
     10 O                    -0.209879
     11 H                     0.199456
     12 H                     0.267071
     13 H                     0.212462
     14 H                     0.277421
  ----------------------------------------
  Sum of atomic charges =    -0.000000

 -----------------------------------------------------------------
                    Cartesian Multipole Moments
 -----------------------------------------------------------------
    Charge (ESU x 10^10)
                -0.0000
    Dipole Moment (Debye)
         X       4.4409      Y      -0.6709      Z      -0.5856
       Tot       4.5294
    Quadrupole Moments (Debye-Ang)
        XX     -49.2919     XY       5.3782     YY     -49.8013
        XZ       7.4224     YZ       1.9959     ZZ     -45.0295
    Octopole Moments (Debye-Ang^2)
       XXX      59.5734    XXY       4.9189    XYY      10.8695
       YYY      -9.6305    XXZ       4.2906    XYZ      -0.0594
       YYZ       0.8293    XZZ       2.8410    YZZ       0.7940
       ZZZ      -0.9155
    Hexadecapole Moments (Debye-Ang^3)
      XXXX    -974.3938   XXXY      22.9100   XXYY    -196.5214
      XYYY      -7.1882   YYYY    -283.4503   XXXZ      92.8046
      XXYZ      11.4502   XYYZ       3.6203   YYYZ       6.3434
      XXZZ    -175.9551   XYZZ      -1.3308   YYZZ     -61.4689
      XZZZ       8.1769   YZZZ       6.8840   ZZZZ     -83.3645
 -----------------------------------------------------------------
 Calculating analytic gradient of the SCF energy
 Gradient of SCF Energy
            1           2           3           4           5           6
    1   0.0000198  -0.0000097   0.0000293   0.0000164   0.0000014  -0.0000169
    2  -0.0000218   0.0000354  -0.0000043   0.0000174  -0.0000006  -0.0000083
    3  -0.0000083   0.0000062   0.0000106  -0.0000090   0.0000230   0.0000555
            7           8           9          10          11          12
    1  -0.0000448   0.0000179   0.0000029   0.0000083  -0.0000116  -0.0000034
    2  -0.0000264   0.0000045   0.0000132   0.0000033  -0.0000191   0.0000108
    3  -0.0000359  -0.0000245   0.0000046   0.0000047   0.0000084  -0.0000212
           13          14
    1   0.0000064  -0.0000160
    2   0.0000031  -0.0000074
    3  -0.0000030  -0.0000111
 Max gradient component =       5.548E-05
 RMS gradient           =       1.878E-05
 Gradient time:  CPU 44.94 s  wall 44.94 s
 Geometry Optimization Parameters
   NAtoms,    NIC,     NZ,  NCons,   NDum,   NFix, NCnnct, MaxDiis
       14      86       0       0       0       0       0       0

 Cartesian Hessian Update
 Hessian Updated using BFGS Update


** GEOMETRY OPTIMIZATION IN DELOCALIZED INTERNAL COORDINATES **
   Searching for a Minimum

   Optimization Cycle:  13

                       Coordinates (Angstroms)
     ATOM                X               Y               Z
      1  C        -0.7850077055    0.4239575121   -0.2366635512
      2  C         0.6033408885   -0.1807190772   -0.4125870757
      3  O         0.5720336925   -1.4993958987    0.1131474489
      4  C         1.6778550351    0.6678301613    0.2591403282
      5  H         1.6976475708    1.6639384675   -0.1911622172
      6  O         2.9041889585   -0.0370282673    0.0474606730
      7  C        -1.9694134505   -0.5657620269   -0.0721038507
      8  O        -2.9446239500   -0.2667585557    0.5610197130
      9  H        -1.8654983604   -1.5404187467   -0.5817123591
     10  O        -0.9822036458    1.6125538867   -0.2611517130
     11  H         1.4580223626    0.7593210196    1.3292744870
     12  H         3.6075096321    0.3813087983    0.5521833196
     13  H         0.8133536912   -0.2048448216   -1.4947166400
     14  H         1.4840135808   -1.8141437516    0.1495873372
   Point Group: c1    Number of degrees of freedom:    36


   Energy is   -457.029321745

 Hessian Updated using BFGS Update

 36 Hessian modes will be used to form the next step
  Hessian Eigenvalues:
     0.000567    0.001894    0.003439    0.007327    0.012644    0.031263
     0.053168    0.054800    0.057768    0.061169    0.068011    0.079124
     0.106497    0.132820    0.158031    0.161106    0.166857    0.173111
     0.194915    0.221940    0.227597    0.239645    0.252480    0.269786
     0.296064    0.304181    0.328987    0.332230    0.337526    0.340514
     0.416451    0.433863    0.506854    0.537365    0.939701    1.006417

 Minimum Search - Taking Simple RFO Step
 Searching for Lamda that Minimizes Along All modes
 Value Taken    Lamda =   0.00000000
 Step Taken.  Stepsize is  0.016204

                             Maximum     Tolerance    Cnvgd?
         Gradient           0.000042      0.000300     YES
         Displacement       0.006530      0.001200      NO
         Energy change     -0.000001      0.000001     YES


                       Distance Matrix (Angstroms)
             C (  1)   C (  2)   O (  3)   C (  4)   H (  5)   O (  6)
   C (  2)  1.524498
   O (  3)  2.379752  1.419960
   C (  4)  2.524082  1.525069  2.437421
   H (  5)  2.775464  2.156223  3.371394  1.093342
   O (  6)  3.728727  2.350786  2.753504  1.430220  2.099040
   C (  7)  1.552238  2.623595  2.713843  3.864459  4.293376  4.903657
   O (  8)  2.403608  3.680131  3.753247  4.725664  5.083705  5.875809
   H (  9)  2.268324  2.823571  2.534971  4.258961  4.807956  5.040432
   O ( 10)  1.205092  2.398481  3.498569  2.870387  2.681257  4.233251
   H ( 11)  2.756051  2.155977  2.713990  1.096305  1.785352  2.090124
   H ( 12)  4.462993  3.204947  3.597766  1.972698  2.417700  0.961463
   H ( 13)  2.129049  1.102584  2.078299  2.141247  2.444091  2.603472
   H ( 14)  3.210412  1.938995  0.965454  2.491941  3.501258  2.277162
             C (  7)   O (  8)   H (  9)   O ( 10)   H ( 11)   H ( 12)
   O (  8)  1.200535
   H (  9)  1.104742  2.023007
   O ( 10)  2.399038  2.838816  3.290016
   H ( 11)  3.932814  4.585450  4.470622  3.035155
   H ( 12)  5.691111  6.584111  5.910378  4.821094  2.316691
   H ( 13)  3.146090  4.283956  3.129470  2.837014  3.052890  3.512931
   H ( 14)  3.678826  4.709194  3.439325  4.241838  2.831088  3.080800
             H ( 13)
   H ( 14)  2.396532

 Final energy is   -457.02932174461944     


 ******************************
 **  OPTIMIZATION CONVERGED  **
 ******************************

                       Coordinates (Angstroms)
     ATOM                X               Y               Z
      1  C        -0.7850077055    0.4239575121   -0.2366635512
      2  C         0.6033408885   -0.1807190772   -0.4125870757
      3  O         0.5720336925   -1.4993958987    0.1131474489
      4  C         1.6778550351    0.6678301613    0.2591403282
      5  H         1.6976475708    1.6639384675   -0.1911622172
      6  O         2.9041889585   -0.0370282673    0.0474606730
      7  C        -1.9694134505   -0.5657620269   -0.0721038507
      8  O        -2.9446239500   -0.2667585557    0.5610197130
      9  H        -1.8654983604   -1.5404187467   -0.5817123591
     10  O        -0.9822036458    1.6125538867   -0.2611517130
     11  H         1.4580223626    0.7593210196    1.3292744870
     12  H         3.6075096321    0.3813087983    0.5521833196
     13  H         0.8133536912   -0.2048448216   -1.4947166400
     14  H         1.4840135808   -1.8141437516    0.1495873372

Z-matrix Print:
$molecule
0 1
O 
H  1 0.965454
C  1 1.419960 2 107.211770
H  3 1.102584 1 110.319612 2 73.609751 0
C  3 1.524498 1 107.790884 2 -169.669227 0
O  5 1.205092 3 122.539917 1 160.259218 0
C  3 1.525069 1 111.664469 2 -46.594851 0
H  7 1.093342 3 109.771335 1 178.096236 0
H  7 1.096305 3 109.578348 1 -61.929454 0
O  7 1.430220 3 105.350649 1 57.486783 0
H  10 0.961463 7 109.578663 3 -172.125356 0
C  5 1.552238 3 117.014733 1 -21.914933 0
H  12 1.104742 5 116.222127 3 -30.371571 0
O  12 1.200535 5 121.126364 3 150.630719 0
$end


 --------------------------------------------------------------

                    Orbital Energies (a.u.)
 --------------------------------------------------------------

 Alpha MOs
 -- Occupied --
-19.161 -19.158 -19.155 -19.155 -10.294 -10.285 -10.262 -10.250
 -1.100  -1.076  -1.071  -1.049  -0.794  -0.722  -0.645  -0.574
 -0.555  -0.547  -0.510  -0.499  -0.472  -0.469  -0.451  -0.429
 -0.398  -0.395  -0.384  -0.333  -0.318  -0.311  -0.264
 -- Virtual --
 -0.108  -0.028  -0.016   0.003   0.013   0.017   0.028   0.039
  0.052   0.068   0.074   0.074   0.085   0.093   0.098   0.107
  0.116   0.118   0.123   0.132   0.139   0.141   0.151   0.155
  0.164   0.170   0.178   0.189   0.198   0.214   0.217   0.230
  0.239   0.253   0.263   0.265   0.277   0.287   0.294   0.302
  0.305   0.308   0.319   0.324   0.337   0.344   0.361   0.365
  0.374   0.394   0.395   0.401   0.461   0.463   0.489   0.521
  0.540   0.556   0.562   0.589   0.597   0.625   0.633   0.647
  0.661   0.676   0.687   0.700   0.714   0.735   0.757   0.842
  0.850   0.902   0.975   0.985   1.039   1.070   1.089   1.099
  1.124   1.131   1.143   1.162   1.167   1.182   1.206   1.233
  1.248   1.293   1.300   1.312   1.360   1.395   1.428   1.455
  1.467   1.485   1.510   1.530   1.555   1.576   1.592   1.606
  1.626   1.640   1.676   1.717   1.730   1.731   1.781   1.803
  1.835   1.843   1.918   1.969   2.008   2.022   2.063   2.072
  2.088   2.156   2.183   2.266   2.364   2.436   2.446   2.471
  2.526   2.545   2.583   2.628   2.641   2.661   2.741   2.771
  2.795   2.825   2.833   2.859   2.888   2.933   2.963   2.987
  3.053   3.074   3.119   3.158   3.190   3.245   3.291   3.314
  3.325   3.353   3.420   3.474   3.591   3.674   3.777   3.828
  3.850   3.871   3.898   3.971   4.058   4.125   4.256   5.008
  5.018   5.036   5.048   5.106   5.194   5.344   5.395   5.581
  5.637   5.667   5.759  23.757  23.776  23.811  23.862  49.877
 49.906  49.918  49.971
 --------------------------------------------------------------

          Ground-State Mulliken Net Atomic Charges

     Atom                 Charge (a.u.)
  ----------------------------------------
      1 C                     0.191365
      2 C                    -0.034499
      3 O                    -0.236718
      4 C                    -0.467543
      5 H                     0.196265
      6 O                    -0.308797
      7 C                    -0.062381
      8 O                    -0.183446
      9 H                     0.159223
     10 O                    -0.209879
     11 H                     0.199456
     12 H                     0.267071
     13 H                     0.212462
     14 H                     0.277421
  ----------------------------------------
  Sum of atomic charges =    -0.000000

 -----------------------------------------------------------------
                    Cartesian Multipole Moments
 -----------------------------------------------------------------
    Charge (ESU x 10^10)
                -0.0000
    Dipole Moment (Debye)
         X       4.4409      Y      -0.6709      Z      -0.5856
       Tot       4.5294
    Quadrupole Moments (Debye-Ang)
        XX     -49.2919     XY       5.3782     YY     -49.8013
        XZ       7.4224     YZ       1.9959     ZZ     -45.0295
    Octopole Moments (Debye-Ang^2)
       XXX      59.5734    XXY       4.9189    XYY      10.8695
       YYY      -9.6305    XXZ       4.2906    XYZ      -0.0594
       YYZ       0.8293    XZZ       2.8410    YZZ       0.7940
       ZZZ      -0.9155
    Hexadecapole Moments (Debye-Ang^3)
      XXXX    -974.3938   XXXY      22.9100   XXYY    -196.5214
      XYYY      -7.1882   YYYY    -283.4503   XXXZ      92.8046
      XXYZ      11.4502   XYYZ       3.6203   YYYZ       6.3434
      XXZZ    -175.9551   XYZZ      -1.3308   YYZZ     -61.4689
      XZZZ       8.1769   YZZZ       6.8840   ZZZZ     -83.3645
 -----------------------------------------------------------------
Archival summary:
1\1\pikachu\OPT\ProcedureUnspecified\BasisUnspecified\446\cher\WedDec1407:36:442016WedDec1407:36:442016\0\\#,OPT,ProcedureUnspecified,BasisUnspecified,\\0,1\O\H,1,0.965454\C,1,1.41996,2,107.212\H,3,1.10258,1,110.32,2,73.6098,0\C,3,1.5245,1,107.791,2,-169.669,0\O,5,1.20509,3,122.54,1,160.259,0\C,3,1.52507,1,111.664,2,-46.5949,0\H,7,1.09334,3,109.771,1,178.096,0\H,7,1.0963,3,109.578,1,-61.9295,0\O,7,1.43022,3,105.351,1,57.4868,0\H,10,0.961463,7,109.579,3,-172.125,0\C,5,1.55224,3,117.015,1,-21.9149,0\H,12,1.10474,5,116.222,3,-30.3716,0\O,12,1.20053,5,121.126,3,150.631,0\\\@

 Total job time:  2207.14s(wall), 2205.05s(cpu) 
 Wed Dec 14 07:36:44 2016

        *************************************************************
        *                                                           *
        *  Thank you very much for using Q-Chem.  Have a nice day.  *
        *                                                           *
        *************************************************************


 
User input: 2 of 3 
 
pikachu 127.0.1
Q-Chem Developer Version! Running on 127.0.1.*
                  Welcome to Q-Chem
     A Quantum Leap Into The Future Of Chemistry


 Q-Chem 4.4, Q-Chem, Inc., Pleasanton, CA (2016)

 Y. Shao,  Z. Gan,  E. Epifanovsky,  A. T. B. Gilbert,  M. Wormit,  
 J. Kussmann,  A. W. Lange,  A. Behn,  J. Deng,  X. Feng,  D. Ghosh,  
 M. Goldey,  P. R. Horn,  L. D. Jacobson,  I. Kaliman,  F. Rob,  
 R. Z. Khaliullin,  T. Kus,  A. Landau,  J. Liu,  E. I. Proynov,  Y. M. Rhee,  
 R. M. Richard,  M. A. Rohrdanz,  R. P. Steele,  E. J. Sundstrom,  
 H. L. Woodcock III,  P. M. Zimmerman,  D. Zuev,  B. Albrecht,  E. Alguire,  
 B. Austin,  S. A. Baeppler,  G. J. O. Beran,  Y. A. Bernard,  E. Berquist,  
 K. Brandhorst,  K. B. Bravaya,  S. T. Brown,  D. Casanova,  C.-M. Chang,  
 Y. Chen,  S. H. Chien,  K. D. Closser,  M. P. Coons,  D. L. Crittenden,  
 S. Dasgupta,  M. Diedenhofen,  R. A. DiStasio Jr.,  H. Do,  A. D. Dutoi,  
 R. G. Edgar,  P.-T. Fang,  S. Fatehi,  Q. Feng,  L. Fusti-Molnar,  
 A. Ghysels,  A. Golubeva-Zadorozhnaya,  J. Gomes,  A. Gunina,  
 M. W. D. Hanson-Heine,  P. H. P. Harbach,  A. W. Hauser,  J. E. Herr,  
 E. G. Hohenstein,  Z. C. Holden,  K. Hui,  T.-C. Jagau,  H. Ji,  B. Kaduk,  
 K. Khistyaev,  Jaehoon Kim,  Jihan Kim,  R. A. King,  P. Klunzinger,  
 K. Koh,  D. Kosenkov,  T. Kowalczyk,  C. M. Krauter,  A. Kunitsa,  
 K. U. Lao,  A. Laurent,  K. V. Lawler,  J. Lee,  D. Lefrancois,  S. Lehtola,  
 S. V. Levchenko,  C. Y. Lin,  Y.-S. Lin,  F. Liu,  E. Livshits,  
 R. C. Lochan,  A. Luenser,  P. Manohar,  S. F. Manzer,  S.-P. Mao,  Y. Mao,  
 N. Mardirossian,  A. V. Marenich,  L. A. Martinez-Martinez,  S. A. Maurer,  
 N. J. Mayhall,  J.-M. Mewes,  A. F. Morrison,  K. Nanda,  T. S. Nguyen-Beck,  
 C. M. Oana,  R. Olivares-Amaya,  D. P. O'Neill,  J. A. Parkhill,  
 T. M. Perrine,  R. Peverati,  P. A. Pieniazek,  F. Plasser,  A. Prociuk,  
 D. R. Rehn,  E. Rosta,  N. J. Russ,  N. Sergueev,  S. M. Sharada,  
 S. Sharma,  D. W. Small,  A. Sodt,  T. Stauch,  T. Stein,  D. Stuck,  
 Y.-C. Su,  A. J. W. Thom,  T. Tsuchimochi,  L. Vogt,  O. Vydrov,  T. Wang,  
 M. A. Watson,  J. Wenzel,  A. White,  C. F. Williams,  V. Vanovschi,  
 K. Yao,  S. Yeganeh,  S. R. Yost,  Z.-Q. You,  I. Y. Zhang,  X. Zhang,  
 Y. Zhao,  B. R. Brooks,  G. K. L. Chan,  D. M. Chipman,  C. J. Cramer,  
 W. A. Goddard III,  M. S. Gordon,  W. J. Hehre,  A. Klamt,  
 H. F. Schaefer III,  M. W. Schmidt,  C. D. Sherrill,  D. G. Truhlar,  
 A. Warshel,  X. Xu,  A. Aspuru-Guzik,  R. Baer,  A. T. Bell,  N. A. Besley,  
 J.-D. Chai,  A. Dreuw,  B. D. Dunietz,  T. R. Furlani,  S. R. Gwaltney,  
 C.-P. Hsu,  Y. Jung,  J. Kong,  D. S. Lambrecht,  W. Liang,  C. Ochsenfeld,  
 V. A. Rassolov,  L. V. Slipchenko,  J. E. Subotnik,  T. Van Voorhis,  
 J. M. Herbert,  A. I. Krylov,  P. M. W. Gill,  M. Head-Gordon

 Contributors to earlier versions of Q-Chem not listed above: 
 R. D. Adamson,  J. Baker,  E. F. C. Byrd,  A. K. Chakraborty,  C.-L. Cheng,  
 H. Dachsel,  R. J. Doerksen,  G. Hawkins,  A. Heyden,  S. Hirata,  
 G. Kedziora,  F. J. Keil,  C. Kelley,  P. P. Korambath,  W. Kurlancheek,  
 A. M. Lee,  M. S. Lee,  D. Liotard,  I. Lotan,  P. E. Maslen,  N. Nair,  
 D. Neuhauser,  R. Olson,  B. Peters,  J. Ritchie,  N. E. Schultz,  
 N. Shenvi,  A. C. Simmonett,  K. S. Thanthiriwatte,  Q. Wu,  W. Zhang

 Please cite Q-Chem as follows:
 Y. Shao et al., Mol. Phys. 113, 184-215 (2015)
 DOI: 10.1080/00268976.2014.952696

 Q-Chem 4.4.2 for Intel X86 EM64T Linux

 Parts of Q-Chem use Armadillo 5.200.1 (Boston Tea Smuggler).
 http://arma.sourceforge.net/

 Q-Chem begins on Wed Dec 14 07:36:44 2016  


Host: 0

     Scratch files written to /scratch/cher/qchem9113//
The previous job contains 0 fragments, simply inherited here
FILE_GEOM_ORG=        593

Checking the input file for inconsistencies... 	...done.

--------------------------------------------------------------
User input:
--------------------------------------------------------------

$molecule
   read
$end

$rem
   BASIS 6-311++G**
   JOB_TYPE FREQUENCY
   METHOD B3LYP
   SYM_IGNORE  TRUE
$end

--------------------------------------------------------------
 ----------------------------------------------------------------
             Standard Nuclear Orientation (Angstroms)
    I     Atom           X                Y                Z
 ----------------------------------------------------------------
    1      C      -0.7850077055     0.4239575121    -0.2366635512
    2      C       0.6033408885    -0.1807190772    -0.4125870757
    3      O       0.5720336925    -1.4993958987     0.1131474489
    4      C       1.6778550351     0.6678301613     0.2591403282
    5      H       1.6976475708     1.6639384675    -0.1911622172
    6      O       2.9041889585    -0.0370282673     0.0474606730
    7      C      -1.9694134505    -0.5657620269    -0.0721038507
    8      O      -2.9446239500    -0.2667585557     0.5610197130
    9      H      -1.8654983604    -1.5404187467    -0.5817123591
   10      O      -0.9822036458     1.6125538867    -0.2611517130
   11      H       1.4580223626     0.7593210196     1.3292744870
   12      H       3.6075096321     0.3813087983     0.5521833196
   13      H       0.8133536912    -0.2048448216    -1.4947166400
   14      H       1.4840135808    -1.8141437516     0.1495873372
 ----------------------------------------------------------------
 Nuclear Repulsion Energy =   373.4491080786 hartrees
 There are       31 alpha and       31 beta electrons
 Requested basis set is 6-311++G(d,p)
 There are 78 shells and 218 basis functions

 Total QAlloc Memory Limit   2000 MB
 Mega-Array Size        61 MB
 MEM_STATIC part        62 MB

                       Distance Matrix (Angstroms)
             C (  1)   C (  2)   O (  3)   C (  4)   H (  5)   O (  6)
   C (  2)  1.524498
   O (  3)  2.379752  1.419960
   C (  4)  2.524082  1.525069  2.437421
   H (  5)  2.775464  2.156223  3.371394  1.093342
   O (  6)  3.728727  2.350786  2.753504  1.430220  2.099040
   C (  7)  1.552238  2.623595  2.713843  3.864459  4.293376  4.903657
   O (  8)  2.403608  3.680131  3.753247  4.725664  5.083705  5.875809
   H (  9)  2.268324  2.823571  2.534971  4.258961  4.807956  5.040432
   O ( 10)  1.205092  2.398481  3.498569  2.870387  2.681257  4.233251
   H ( 11)  2.756051  2.155977  2.713990  1.096305  1.785352  2.090124
   H ( 12)  4.462993  3.204947  3.597766  1.972698  2.417700  0.961463
   H ( 13)  2.129049  1.102584  2.078299  2.141247  2.444091  2.603472
   H ( 14)  3.210412  1.938995  0.965454  2.491941  3.501258  2.277162
             C (  7)   O (  8)   H (  9)   O ( 10)   H ( 11)   H ( 12)
   O (  8)  1.200535
   H (  9)  1.104742  2.023007
   O ( 10)  2.399038  2.838816  3.290016
   H ( 11)  3.932814  4.585450  4.470622  3.035155
   H ( 12)  5.691111  6.584111  5.910378  4.821094  2.316691
   H ( 13)  3.146090  4.283956  3.129470  2.837014  3.052890  3.512931
   H ( 14)  3.678826  4.709194  3.439325  4.241838  2.831088  3.080800
             H ( 13)
   H ( 14)  2.396532

 A cutoff of  1.0D-11 yielded   2790 shell pairs
 There are     21887 function pairs (     23473 Cartesian)

 -------------------------------------------------------
 OpenMP Integral Computing Module                       
 Release: version 1.0, May 2013, Q-Chem Inc. Pittsburgh 
 -------------------------------------------------------
 Integral Job Info:
 Integral job number is                      11
 Integral operator is                         1
 short-range coefficients                     0
 long-range coefficients              100000000
 Omega coefficients                           0
 if combine SR and LR in K                    0
 Integral screening is                        0
 Integral computing path is                   2
 max size of driver memory is            800000
 size of driver memory is                593474
 size of scratch memory is              2260544
 max col of scratch BK array               1296
 max len of scratch array in speh3          155
 max len of scratch index in speh4           18
 max int batch size is                      520
 min int batch size is                       52
 fixed nKL is                                52
 max L of basis functions is                  2
 order of int derivative is                   0
 number of shells is                         78
 number of basis is                         226
 number of cartesian basis is               226
 number of contracted shell pairs          2790
 number of primitive shell pairs           7002
 maxK2 (contraction) of shell pair           36
 max number of K2 of shell pair               1
 max number of CS2 of shell pair            461
 max number of PS2 of shell pair           1026
 mem total for path MDJ                   45678
 -------------------------------------------------------
 Smallest overlap matrix eigenvalue = 2.92E-05
 Guess from superposition of atomic densities
 Warning:  Energy on first SCF cycle will be non-variational
 A restricted hybrid HF-DFT SCF calculation will be
 performed using Pulay DIIS extrapolation
 Exchange:     0.2000 Hartree-Fock + 0.0800 Slater + 0.7200 B88
 Correlation:  0.1900 VWN1RPA + 0.8100 LYP
 Using SG-1 standard quadrature grid
 SCF converges when DIIS error is below 1.0E-08
 ---------------------------------------
  Cycle       Energy         DIIS Error
 ---------------------------------------
    1    -458.3478835159      4.24E-02
    2    -456.8399166143      6.53E-03
    3    -456.2957845084      1.30E-02
    4    -457.0106934259      1.96E-03
    5    -457.0270387020      7.39E-04
    6    -457.0291183217      2.02E-04
    7    -457.0293112708      4.61E-05
    8    -457.0293208334      1.26E-05
    9    -457.0293217869      5.10E-06
   10    -457.0293219558      2.55E-06
   11    -457.0293219325      3.33E-07
   12    -457.0293219033      1.16E-07
   13    -457.0293219050      4.67E-08
   14    -457.0293219066      1.22E-08
   15    -457.0293219078      2.86E-09 Convergence criterion met
 ---------------------------------------
 SCF time:  CPU 154.13 s  wall 154.29 s
 SCF   energy in the final basis set = -457.0293219078
 Total energy in the final basis set = -457.0293219078

 --------------------------------------------------------------

                    Orbital Energies (a.u.)
 --------------------------------------------------------------

 Alpha MOs
 -- Occupied --
-19.161 -19.158 -19.155 -19.155 -10.294 -10.285 -10.262 -10.250
 -1.100  -1.076  -1.071  -1.049  -0.794  -0.722  -0.645  -0.574
 -0.555  -0.547  -0.510  -0.499  -0.472  -0.469  -0.451  -0.429
 -0.398  -0.395  -0.384  -0.333  -0.318  -0.311  -0.264
 -- Virtual --
 -0.108  -0.028  -0.016   0.003   0.013   0.017   0.028   0.039
  0.052   0.068   0.074   0.074   0.085   0.093   0.098   0.107
  0.116   0.118   0.123   0.132   0.139   0.141   0.151   0.155
  0.164   0.170   0.178   0.189   0.198   0.214   0.217   0.230
  0.239   0.253   0.263   0.265   0.277   0.287   0.294   0.302
  0.305   0.308   0.319   0.324   0.337   0.344   0.361   0.365
  0.374   0.394   0.395   0.401   0.461   0.463   0.489   0.521
  0.540   0.556   0.562   0.589   0.597   0.625   0.633   0.647
  0.661   0.676   0.687   0.700   0.714   0.735   0.757   0.842
  0.850   0.902   0.975   0.985   1.039   1.070   1.089   1.099
  1.124   1.131   1.143   1.162   1.167   1.182   1.206   1.233
  1.248   1.293   1.300   1.312   1.360   1.395   1.428   1.455
  1.467   1.485   1.510   1.530   1.555   1.576   1.592   1.606
  1.626   1.640   1.676   1.717   1.730   1.731   1.781   1.803
  1.835   1.843   1.918   1.969   2.008   2.022   2.063   2.072
  2.088   2.156   2.183   2.266   2.364   2.436   2.446   2.471
  2.526   2.545   2.583   2.628   2.641   2.661   2.741   2.771
  2.795   2.825   2.833   2.859   2.888   2.933   2.963   2.987
  3.053   3.074   3.119   3.158   3.190   3.245   3.291   3.314
  3.325   3.353   3.420   3.474   3.591   3.674   3.777   3.828
  3.850   3.871   3.898   3.971   4.058   4.125   4.256   5.008
  5.018   5.036   5.048   5.106   5.194   5.344   5.395   5.581
  5.637   5.667   5.759  23.757  23.776  23.811  23.862  49.877
 49.906  49.918  49.971
 --------------------------------------------------------------

          Ground-State Mulliken Net Atomic Charges

     Atom                 Charge (a.u.)
  ----------------------------------------
      1 C                     0.191365
      2 C                    -0.034499
      3 O                    -0.236718
      4 C                    -0.467543
      5 H                     0.196265
      6 O                    -0.308797
      7 C                    -0.062381
      8 O                    -0.183446
      9 H                     0.159223
     10 O                    -0.209879
     11 H                     0.199456
     12 H                     0.267071
     13 H                     0.212462
     14 H                     0.277421
  ----------------------------------------
  Sum of atomic charges =    -0.000000

 -----------------------------------------------------------------
                    Cartesian Multipole Moments
 -----------------------------------------------------------------
    Charge (ESU x 10^10)
                -0.0000
    Dipole Moment (Debye)
         X       4.4409      Y      -0.6709      Z      -0.5856
       Tot       4.5294
    Quadrupole Moments (Debye-Ang)
        XX     -49.2919     XY       5.3782     YY     -49.8013
        XZ       7.4224     YZ       1.9959     ZZ     -45.0295
    Octopole Moments (Debye-Ang^2)
       XXX      59.5734    XXY       4.9189    XYY      10.8695
       YYY      -9.6305    XXZ       4.2906    XYZ      -0.0594
       YYZ       0.8293    XZZ       2.8410    YZZ       0.7940
       ZZZ      -0.9155
    Hexadecapole Moments (Debye-Ang^3)
      XXXX    -974.3938   XXXY      22.9100   XXYY    -196.5214
      XYYY      -7.1882   YYYY    -283.4503   XXXZ      92.8046
      XXYZ      11.4502   XYYZ       3.6203   YYYZ       6.3434
      XXZZ    -175.9551   XYZZ      -1.3308   YYZZ     -61.4689
      XZZZ       8.1769   YZZZ       6.8840   ZZZZ     -83.3645
 -----------------------------------------------------------------
 Calculating MO derivatives via CPSCF
   1         3          42      0.206864    0.038229
   2         3          42      0.023271    0.004632
   3         3          42      0.001837    0.000329
   4        10          35      0.000114    0.000020
   5        44           1      0.000001    0.000001
   6        45           0      0.000000    0.000000    Roots Converged
 Calculating analytic Hessian of the SCF energy
 Polarizability Matrix (a.u.)
            1           2           3
    1 -73.4853642   0.1037029   3.5369297
    2   0.1037029 -62.6028858  -1.3160495
    3   3.5369297  -1.3160495 -48.3943608

 Direct stationary perturbation theory relativistic correction:

 rels  =       0.155300021433
 relv  =      -0.708686981670
 rel2e =       0.292266518203
 E_rel =      -0.261120442034

 Hessian of the SCF Energy
            1           2           3           4           5           6
    1   0.4612087  -0.0956954  -0.0430919  -0.1713884   0.0209239   0.0096345
    2  -0.0956954   0.9234929   0.0007299  -0.0061972  -0.0813279  -0.0057381
    3  -0.0430919   0.0007299   0.2099121   0.0151959  -0.0106427  -0.0766195
    4  -0.1713884  -0.0061972   0.0151959   0.4973369  -0.0130306  -0.0070885
    5   0.0209239  -0.0813279  -0.0106427  -0.0130306   0.4689052  -0.0012401
    6   0.0096345  -0.0057381  -0.0766195  -0.0070885  -0.0012401   0.5126699
    7   0.0070894   0.0372050  -0.0163567  -0.0941297   0.0192639  -0.0093272
    8  -0.0010155  -0.0285524   0.0098256  -0.0259665  -0.1880857   0.0587933
    9   0.0002263   0.0013290   0.0008306   0.0107243   0.0564180  -0.0875455
   10  -0.0319506  -0.0056670  -0.0115388  -0.1085524  -0.0508389  -0.0415175
   11   0.0043096   0.0213065   0.0081535  -0.0220935  -0.1021126  -0.0267825
   12   0.0032908   0.0091715   0.0020268  -0.0325952  -0.0358100  -0.1068124
   13   0.0013051  -0.0016892   0.0004483   0.0024895  -0.0175525   0.0125265
   14   0.0005852  -0.0022961  -0.0001700  -0.0024055  -0.0152538   0.0094875
   15   0.0002067   0.0007730   0.0003191  -0.0005113  -0.0133168   0.0053225
   16   0.0000167  -0.0073848  -0.0029596  -0.0496227   0.0156445   0.0009453
   17  -0.0024330  -0.0050860  -0.0017982  -0.0148252   0.0053415   0.0031848
   18  -0.0021163  -0.0043764  -0.0014104  -0.0189160   0.0101926   0.0043297
   19  -0.1091185  -0.0126407  -0.0031169  -0.0137733  -0.0091061   0.0022553
   20  -0.0221944  -0.0970314  -0.0188296   0.0124452   0.0210010   0.0040482
   21  -0.0198156  -0.0072913  -0.0957163   0.0061481   0.0044477   0.0264379
   22  -0.0480048   0.0021634   0.0336951  -0.0047437  -0.0097521  -0.0023869
   23  -0.0167572   0.0156524   0.0141756  -0.0029089  -0.0066133  -0.0020896
   24   0.0318184   0.0015713   0.0086675   0.0006540   0.0033669  -0.0033201
   25   0.0122620  -0.0148009  -0.0070194   0.0000461  -0.0009461   0.0019347
   26   0.0025995  -0.0038821  -0.0131586  -0.0017236  -0.0032291   0.0021591
   27   0.0092295  -0.0024427   0.0168688  -0.0002803  -0.0010504  -0.0034877
   28  -0.1165414   0.1055511   0.0078426   0.0046204   0.0381530   0.0004221
   29   0.1110673  -0.7371305   0.0190516   0.0260357  -0.0292394  -0.0058231
   30   0.0048463   0.0095759  -0.0588285  -0.0008175  -0.0044593   0.0159694
   31   0.0017651  -0.0015203  -0.0014734   0.0025997  -0.0009887  -0.0257256
   32   0.0008624  -0.0001325   0.0001819   0.0003180  -0.0013996  -0.0186283
   33   0.0014027  -0.0021419  -0.0006175  -0.0005010   0.0008753  -0.0160127
   34  -0.0009590  -0.0022654  -0.0008118  -0.0065274   0.0042627   0.0016261
   35   0.0005711   0.0007273   0.0003446   0.0025517  -0.0034746  -0.0002919
   36  -0.0002294  -0.0000241   0.0006302   0.0016450  -0.0001087   0.0001427
   37  -0.0058822   0.0035774   0.0290911  -0.0609881   0.0043183   0.0562910
   38   0.0007313   0.0004811  -0.0112759   0.0076851  -0.0439673  -0.0207182
   39   0.0030838  -0.0021338  -0.0050674   0.0425301  -0.0170023  -0.2701535
   40   0.0001979  -0.0006361   0.0000955   0.0026332  -0.0003513   0.0004104
   41  -0.0035548  -0.0062213   0.0034123   0.0401153  -0.0205444   0.0036389
   42   0.0015140   0.0009976  -0.0009954  -0.0161876   0.0083298  -0.0009205
            7           8           9          10          11          12
    1   0.0070894  -0.0010155   0.0002263  -0.0319506   0.0043096   0.0032908
    2   0.0372050  -0.0285524   0.0013290  -0.0056670   0.0213065   0.0091715
    3  -0.0163567   0.0098256   0.0008306  -0.0115388   0.0081535   0.0020268
    4  -0.0941297  -0.0259665   0.0107243  -0.1085524  -0.0220935  -0.0325952
    5   0.0192639  -0.1880857   0.0564180  -0.0508389  -0.1021126  -0.0358100
    6  -0.0093272   0.0587933  -0.0875455  -0.0415175  -0.0267825  -0.1068124
    7   0.5630122  -0.1348880   0.0088709  -0.0031917  -0.0249058   0.0102944
    8  -0.1348880   0.3541414  -0.1086116  -0.0023819  -0.0448426   0.0145600
    9   0.0088709  -0.1086116   0.0959408   0.0008476  -0.0071132   0.0076314
   10  -0.0031917  -0.0023819   0.0008476   0.4376199   0.0104026  -0.0105473
   11  -0.0249058  -0.0448426  -0.0071132   0.0104026   0.5602453  -0.0357619
   12   0.0102944   0.0145600   0.0076314  -0.0105473  -0.0357619   0.5885664
   13  -0.0038935  -0.0061217  -0.0027254  -0.0494645  -0.0189404   0.0046079
   14  -0.0024096  -0.0021941  -0.0021883  -0.0160871  -0.2580481   0.0983250
   15  -0.0027333  -0.0028683   0.0005080   0.0072104   0.1016861  -0.1035151
   16  -0.0003848   0.0005292  -0.0004990  -0.1724460   0.0760546   0.0270807
   17  -0.0043509   0.0038207  -0.0013439   0.0415064  -0.1158740  -0.0294411
   18   0.0005730  -0.0000102   0.0021364  -0.0012467  -0.0213138  -0.0795456
   19  -0.0015625  -0.0023469   0.0009257  -0.0012083   0.0010214   0.0006333
   20  -0.0043281  -0.0011823  -0.0013315   0.0005256  -0.0045646  -0.0022175
   21   0.0003307  -0.0026607  -0.0019973   0.0005875  -0.0010922  -0.0005424
   22  -0.0002887   0.0015500  -0.0014825   0.0004776   0.0025237   0.0020944
   23   0.0017766   0.0011458   0.0005566  -0.0000506   0.0012219   0.0007249
   24   0.0004120   0.0002917   0.0014072  -0.0001307  -0.0011737  -0.0010709
   25  -0.0020125   0.0015731  -0.0007507   0.0002072  -0.0001151   0.0000401
   26   0.0028702   0.0005041   0.0005330   0.0003884   0.0003814   0.0002534
   27  -0.0009941   0.0013705   0.0001046  -0.0001111   0.0001222   0.0000613
   28  -0.0091294   0.0077393  -0.0005350   0.0012652  -0.0016219   0.0004770
   29   0.0048000  -0.0012213   0.0011585  -0.0048253  -0.0061613  -0.0020914
   30   0.0038589  -0.0008524   0.0005755   0.0013195  -0.0001768   0.0000628
   31   0.0013706   0.0016968   0.0020657  -0.0554261  -0.0011363   0.0392050
   32   0.0013387   0.0023428   0.0010931   0.0008546  -0.0544447  -0.0084520
   33   0.0007487   0.0001311   0.0029903   0.0414192  -0.0130444  -0.2929863
   34   0.0012241   0.0010591  -0.0000085  -0.0245270  -0.0167491  -0.0191392
   35  -0.0015923   0.0005776   0.0000380   0.0211959   0.0073503   0.0119347
   36   0.0006944   0.0004252   0.0000372   0.0100870   0.0016704   0.0023646
   37   0.0051623  -0.0016183  -0.0009983   0.0036558  -0.0045185  -0.0258781
   38  -0.0074989  -0.0165348   0.0406088   0.0016816  -0.0021527  -0.0207212
   39   0.0021514   0.0153312  -0.0104634   0.0028000  -0.0045552  -0.0183147
   40  -0.4632658   0.1601913  -0.0166610   0.0035408  -0.0042313   0.0004361
   41   0.1127191  -0.0799191   0.0188535   0.0032955  -0.0023050  -0.0004744
   42   0.0014766   0.0142744  -0.0121555   0.0008209  -0.0006184   0.0020743
           13          14          15          16          17          18
    1   0.0013051   0.0005852   0.0002067   0.0000167  -0.0024330  -0.0021163
    2  -0.0016892  -0.0022961   0.0007730  -0.0073848  -0.0050860  -0.0043764
    3   0.0004483  -0.0001700   0.0003191  -0.0029596  -0.0017982  -0.0014104
    4   0.0024895  -0.0024055  -0.0005113  -0.0496227  -0.0148252  -0.0189160
    5  -0.0175525  -0.0152538  -0.0133168   0.0156445   0.0053415   0.0101926
    6   0.0125265   0.0094875   0.0053225   0.0009453   0.0031848   0.0043297
    7  -0.0038935  -0.0024096  -0.0027333  -0.0003848  -0.0043509   0.0005730
    8  -0.0061217  -0.0021941  -0.0028683   0.0005292   0.0038207  -0.0000102
    9  -0.0027254  -0.0021883   0.0005080  -0.0004990  -0.0013439   0.0021364
   10  -0.0494645  -0.0160871   0.0072104  -0.1724460   0.0415064  -0.0012467
   11  -0.0189404  -0.2580481   0.1016861   0.0760546  -0.1158740  -0.0213138
   12   0.0046079   0.0983250  -0.1035151   0.0270807  -0.0294411  -0.0795456
   13   0.0584001   0.0073882  -0.0057928  -0.0113670   0.0373413  -0.0097620
   14   0.0073882   0.2839913  -0.1063839   0.0112986  -0.0132605   0.0025670
   15  -0.0057928  -0.1063839   0.1021022  -0.0010261  -0.0081732   0.0069827
   16  -0.0113670   0.0112986  -0.0010261   0.5412252   0.0589553   0.1755063
   17   0.0373413  -0.0132605  -0.0081732   0.0589553   0.2506987   0.1688738
   18  -0.0097620   0.0025670   0.0069827   0.1755063   0.1688738   0.2192894
   19  -0.0000942  -0.0000904   0.0000555   0.0007903  -0.0004555  -0.0001257
   20  -0.0002528  -0.0001157  -0.0001777   0.0034273   0.0002295   0.0011768
   21   0.0003220   0.0000412   0.0002935   0.0005097  -0.0003177  -0.0001235
   22   0.0000492  -0.0000331  -0.0000439  -0.0025242  -0.0002559  -0.0008235
   23   0.0001128   0.0000965   0.0000020  -0.0010089   0.0000829  -0.0003294
   24  -0.0000409   0.0000576  -0.0000394   0.0009898   0.0003415   0.0005446
   25   0.0001487   0.0001262  -0.0000284   0.0000108   0.0001957   0.0000050
   26   0.0001919   0.0000926   0.0000260  -0.0004489   0.0001780  -0.0000974
   27   0.0000044   0.0000310  -0.0000583  -0.0001345   0.0001127  -0.0000423
   28  -0.0009029   0.0018591  -0.0009535  -0.0008439   0.0013887  -0.0000572
   29   0.0017125   0.0017244  -0.0003325   0.0008658   0.0025132   0.0007491
   30  -0.0003395  -0.0001796  -0.0004499  -0.0001652   0.0004775   0.0004055
   31   0.0022415  -0.0008653   0.0033319  -0.0203368   0.0127007   0.0320133
   32  -0.0044431   0.0040887   0.0279772   0.0117005  -0.0031005  -0.0191560
   33   0.0011800  -0.0010343  -0.0117986   0.0069061  -0.0033750   0.0027627
   34   0.0013493  -0.0000880  -0.0005999  -0.2865002  -0.1317992  -0.1763995
   35   0.0011570  -0.0001496   0.0007318  -0.1715232  -0.1279560  -0.1400753
   36  -0.0002452  -0.0003680  -0.0001389  -0.2077320  -0.1304331  -0.1549080
   37   0.0010103   0.0004591   0.0008517   0.0024050   0.0005289   0.0012330
   38   0.0005753   0.0007082  -0.0000664   0.0006649   0.0007517   0.0017308
   39  -0.0002663  -0.0003935   0.0007290   0.0008478   0.0006582   0.0017916
   40  -0.0012716   0.0002627   0.0000328  -0.0004223   0.0015029   0.0001163
   41   0.0005208   0.0006162   0.0001225   0.0012250   0.0016607   0.0000683
   42   0.0000831   0.0002083  -0.0002567  -0.0002693   0.0012337  -0.0022125
           19          20          21          22          23          24
    1  -0.1091185  -0.0221944  -0.0198156  -0.0480048  -0.0167572   0.0318184
    2  -0.0126407  -0.0970314  -0.0072913   0.0021634   0.0156524   0.0015713
    3  -0.0031169  -0.0188296  -0.0957163   0.0336951   0.0141756   0.0086675
    4  -0.0137733   0.0124452   0.0061481  -0.0047437  -0.0029089   0.0006540
    5  -0.0091061   0.0210010   0.0044477  -0.0097521  -0.0066133   0.0033669
    6   0.0022553   0.0040482   0.0264379  -0.0023869  -0.0020896  -0.0033201
    7  -0.0015625  -0.0043281   0.0003307  -0.0002887   0.0017766   0.0004120
    8  -0.0023469  -0.0011823  -0.0026607   0.0015500   0.0011458   0.0002917
    9   0.0009257  -0.0013315  -0.0019973  -0.0014825   0.0005566   0.0014072
   10  -0.0012083   0.0005256   0.0005875   0.0004776  -0.0000506  -0.0001307
   11   0.0010214  -0.0045646  -0.0010922   0.0025237   0.0012219  -0.0011737
   12   0.0006333  -0.0022175  -0.0005424   0.0020944   0.0007249  -0.0010709
   13  -0.0000942  -0.0002528   0.0003220   0.0000492   0.0001128  -0.0000409
   14  -0.0000904  -0.0001157   0.0000412  -0.0000331   0.0000965   0.0000576
   15   0.0000555  -0.0001777   0.0002935  -0.0000439   0.0000020  -0.0000394
   16   0.0007903   0.0034273   0.0005097  -0.0025242  -0.0010089   0.0009898
   17  -0.0004555   0.0002295  -0.0003177  -0.0002559   0.0000829   0.0003415
   18  -0.0001257   0.0011768  -0.0001235  -0.0008235  -0.0003294   0.0005446
   19   0.7021919  -0.1052057  -0.3037131  -0.5331696   0.1387939   0.3022401
   20  -0.1052057   0.5239125   0.2009572   0.1425802  -0.1410970  -0.1129937
   21  -0.3037131   0.2009572   0.4010097   0.3143946  -0.1070804  -0.2590405
   22  -0.5331696   0.1425802   0.3143946   0.5904127  -0.1534011  -0.3614108
   23   0.1387939  -0.1410970  -0.1070804  -0.1534011   0.1196403   0.1230595
   24   0.3022401  -0.1129937  -0.2590405  -0.3614108   0.1230595   0.2585813
   25  -0.0583475   0.0004836   0.0004800  -0.0055798   0.0333140   0.0283318
   26  -0.0062670  -0.2430706  -0.0896996   0.0171600   0.0022932  -0.0148196
   27  -0.0015406  -0.0820699  -0.0899688   0.0200919  -0.0274353  -0.0047867
   28   0.0153528  -0.0274950   0.0057749   0.0033409   0.0001287  -0.0039001
   29  -0.0041955  -0.0569982   0.0025902  -0.0025134   0.0070980   0.0000178
   30   0.0029141   0.0115205   0.0218056  -0.0045188  -0.0016774  -0.0012729
   31   0.0001163   0.0000024  -0.0002722  -0.0001544   0.0000433   0.0001501
   32   0.0000297   0.0000437   0.0000392  -0.0000409  -0.0000273   0.0000157
   33  -0.0001113   0.0000259  -0.0004900  -0.0001929   0.0000191   0.0002697
   34  -0.0001548   0.0005976   0.0000441  -0.0001650  -0.0001330   0.0001030
   35   0.0000173  -0.0002327  -0.0001011   0.0001486   0.0000751  -0.0000325
   36   0.0000077  -0.0000354  -0.0001931   0.0000926   0.0000422  -0.0000559
   37  -0.0007179  -0.0000411  -0.0049221  -0.0000014  -0.0000050   0.0009505
   38   0.0003249  -0.0003392   0.0010790   0.0001984   0.0001293  -0.0002594
   39   0.0001996  -0.0003497  -0.0009873   0.0003433   0.0000399   0.0000608
   40  -0.0003048  -0.0005449   0.0001314   0.0003512   0.0000954  -0.0001672
   41   0.0001204  -0.0005549  -0.0009116  -0.0003278   0.0003022   0.0005571
   42  -0.0006236   0.0002763  -0.0004874   0.0001473  -0.0000078   0.0000555
           25          26          27          28          29          30
    1   0.0122620   0.0025995   0.0092295  -0.1165414   0.1110673   0.0048463
    2  -0.0148009  -0.0038821  -0.0024427   0.1055511  -0.7371305   0.0095759
    3  -0.0070194  -0.0131586   0.0168688   0.0078426   0.0190516  -0.0588285
    4   0.0000461  -0.0017236  -0.0002803   0.0046204   0.0260357  -0.0008175
    5  -0.0009461  -0.0032291  -0.0010504   0.0381530  -0.0292394  -0.0044593
    6   0.0019347   0.0021591  -0.0034877   0.0004221  -0.0058231   0.0159694
    7  -0.0020125   0.0028702  -0.0009941  -0.0091294   0.0048000   0.0038589
    8   0.0015731   0.0005041   0.0013705   0.0077393  -0.0012213  -0.0008524
    9  -0.0007507   0.0005330   0.0001046  -0.0005350   0.0011585   0.0005755
   10   0.0002072   0.0003884  -0.0001111   0.0012652  -0.0048253   0.0013195
   11  -0.0001151   0.0003814   0.0001222  -0.0016219  -0.0061613  -0.0001768
   12   0.0000401   0.0002534   0.0000613   0.0004770  -0.0020914   0.0000628
   13   0.0001487   0.0001919   0.0000044  -0.0009029   0.0017125  -0.0003395
   14   0.0001262   0.0000926   0.0000310   0.0018591   0.0017244  -0.0001796
   15  -0.0000284   0.0000260  -0.0000583  -0.0009535  -0.0003325  -0.0004499
   16   0.0000108  -0.0004489  -0.0001345  -0.0008439   0.0008658  -0.0001652
   17   0.0001957   0.0001780   0.0001127   0.0013887   0.0025132   0.0004775
   18   0.0000050  -0.0000974  -0.0000423  -0.0000572   0.0007491   0.0004055
   19  -0.0583475  -0.0062670  -0.0015406   0.0153528  -0.0041955   0.0029141
   20   0.0004836  -0.2430706  -0.0820699  -0.0274950  -0.0569982   0.0115205
   21   0.0004800  -0.0896996  -0.0899688   0.0057749   0.0025902   0.0218056
   22  -0.0055798   0.0171600   0.0200919   0.0033409  -0.0025134  -0.0045188
   23   0.0333140   0.0022932  -0.0274353   0.0001287   0.0070980  -0.0016774
   24   0.0283318  -0.0148196  -0.0047867  -0.0039001   0.0000178  -0.0012729
   25   0.0591509  -0.0121114  -0.0248186  -0.0052039  -0.0080584   0.0020620
   26  -0.0121114   0.2518700   0.1132220  -0.0021725  -0.0060459   0.0015257
   27  -0.0248186   0.1132220   0.0836699  -0.0022345  -0.0017717  -0.0027020
   28  -0.0052039  -0.0021725  -0.0022345   0.1081059  -0.1268160  -0.0063590
   29  -0.0080584  -0.0060459  -0.0017717  -0.1268160   0.8274177  -0.0159539
   30   0.0020620   0.0015257  -0.0027020  -0.0063590  -0.0159539   0.0222398
   31   0.0000353   0.0000235   0.0000224   0.0000896   0.0008500   0.0004594
   32  -0.0000156  -0.0000014  -0.0000367  -0.0000170   0.0003185  -0.0004359
   33   0.0000047   0.0000097   0.0000324  -0.0003983   0.0014520   0.0007303
   34   0.0000234  -0.0000690  -0.0000094   0.0005261   0.0004774   0.0001716
   35   0.0000212   0.0000295   0.0000133  -0.0000713  -0.0000219  -0.0000134
   36  -0.0000031  -0.0000300   0.0000522   0.0002412   0.0000875  -0.0000461
   37  -0.0005086  -0.0008149   0.0008396  -0.0011971   0.0016628  -0.0031115
   38   0.0001351   0.0003758  -0.0000928   0.0008633  -0.0008605   0.0014264
   39  -0.0001080   0.0000320   0.0001864   0.0004031   0.0005440   0.0011028
   40  -0.0002321   0.0003737  -0.0000649   0.0005176  -0.0010630  -0.0003203
   41   0.0001986   0.0005044   0.0000275   0.0025105  -0.0013929  -0.0007775
   42  -0.0001301   0.0000443   0.0000702  -0.0007233   0.0003216   0.0004077
           31          32          33          34          35          36
    1   0.0017651   0.0008624   0.0014027  -0.0009590   0.0005711  -0.0002294
    2  -0.0015203  -0.0001325  -0.0021419  -0.0022654   0.0007273  -0.0000241
    3  -0.0014734   0.0001819  -0.0006175  -0.0008118   0.0003446   0.0006302
    4   0.0025997   0.0003180  -0.0005010  -0.0065274   0.0025517   0.0016450
    5  -0.0009887  -0.0013996   0.0008753   0.0042627  -0.0034746  -0.0001087
    6  -0.0257256  -0.0186283  -0.0160127   0.0016261  -0.0002919   0.0001427
    7   0.0013706   0.0013387   0.0007487   0.0012241  -0.0015923   0.0006944
    8   0.0016968   0.0023428   0.0001311   0.0010591   0.0005776   0.0004252
    9   0.0020657   0.0010931   0.0029903  -0.0000085   0.0000380   0.0000372
   10  -0.0554261   0.0008546   0.0414192  -0.0245270   0.0211959   0.0100870
   11  -0.0011363  -0.0544447  -0.0130444  -0.0167491   0.0073503   0.0016704
   12   0.0392050  -0.0084520  -0.2929863  -0.0191392   0.0119347   0.0023646
   13   0.0022415  -0.0044431   0.0011800   0.0013493   0.0011570  -0.0002452
   14  -0.0008653   0.0040887  -0.0010343  -0.0000880  -0.0001496  -0.0003680
   15   0.0033319   0.0279772  -0.0117986  -0.0005999   0.0007318  -0.0001389
   16  -0.0203368   0.0117005   0.0069061  -0.2865002  -0.1715232  -0.2077320
   17   0.0127007  -0.0031005  -0.0033750  -0.1317992  -0.1279560  -0.1304331
   18   0.0320133  -0.0191560   0.0027627  -0.1763995  -0.1400753  -0.1549080
   19   0.0001163   0.0000297  -0.0001113  -0.0001548   0.0000173   0.0000077
   20   0.0000024   0.0000437   0.0000259   0.0005976  -0.0002327  -0.0000354
   21  -0.0002722   0.0000392  -0.0004900   0.0000441  -0.0001011  -0.0001931
   22  -0.0001544  -0.0000409  -0.0001929  -0.0001650   0.0001486   0.0000926
   23   0.0000433  -0.0000273   0.0000191  -0.0001330   0.0000751   0.0000422
   24   0.0001501   0.0000157   0.0002697   0.0001030  -0.0000325  -0.0000559
   25   0.0000353  -0.0000156   0.0000047   0.0000234   0.0000212  -0.0000031
   26   0.0000235  -0.0000014   0.0000097  -0.0000690   0.0000295  -0.0000300
   27   0.0000224  -0.0000367   0.0000324  -0.0000094   0.0000133   0.0000522
   28   0.0000896  -0.0000170  -0.0003983   0.0005261  -0.0000713   0.0002412
   29   0.0008500   0.0003185   0.0014520   0.0004774  -0.0000219   0.0000875
   30   0.0004594  -0.0004359   0.0007303   0.0001716  -0.0000134  -0.0000461
   31   0.0700794  -0.0075925  -0.0489534   0.0015655   0.0004046   0.0013265
   32  -0.0075925   0.0533833   0.0194121  -0.0011357   0.0004005   0.0001665
   33  -0.0489534   0.0194121   0.3148929   0.0005399  -0.0006478   0.0007535
   34   0.0015655  -0.0011357   0.0005399   0.3140696   0.1462008   0.1942544
   35   0.0004046   0.0004005  -0.0006478   0.1462008   0.1214506   0.1289657
   36   0.0013265   0.0001665   0.0007535   0.1942544   0.1289657   0.1511276
   37  -0.0035442  -0.0021707  -0.0021922   0.0004773  -0.0000059   0.0000755
   38  -0.0031617  -0.0011864  -0.0014655   0.0002721  -0.0000717   0.0000223
   39  -0.0021576  -0.0016625  -0.0001052   0.0002425   0.0001170   0.0003026
   40  -0.0004015   0.0003115   0.0001477  -0.0004019   0.0009244  -0.0002145
   41  -0.0004564  -0.0002852  -0.0002162  -0.0006301   0.0012955  -0.0003807
   42   0.0000078  -0.0005144  -0.0004214  -0.0000133  -0.0009832  -0.0000686
           37          38          39          40          41          42
    1  -0.0058822   0.0007313   0.0030838   0.0001979  -0.0035548   0.0015140
    2   0.0035774   0.0004811  -0.0021338  -0.0006361  -0.0062213   0.0009976
    3   0.0290911  -0.0112759  -0.0050674   0.0000955   0.0034123  -0.0009954
    4  -0.0609881   0.0076851   0.0425301   0.0026332   0.0401153  -0.0161876
    5   0.0043183  -0.0439673  -0.0170023  -0.0003513  -0.0205444   0.0083298
    6   0.0562910  -0.0207182  -0.2701535   0.0004104   0.0036389  -0.0009205
    7   0.0051623  -0.0074989   0.0021514  -0.4632658   0.1127191   0.0014766
    8  -0.0016183  -0.0165348   0.0153312   0.1601913  -0.0799191   0.0142744
    9  -0.0009983   0.0406088  -0.0104634  -0.0166610   0.0188535  -0.0121555
   10   0.0036558   0.0016816   0.0028000   0.0035408   0.0032955   0.0008209
   11  -0.0045185  -0.0021527  -0.0045552  -0.0042313  -0.0023050  -0.0006184
   12  -0.0258781  -0.0207212  -0.0183147   0.0004361  -0.0004744   0.0020743
   13   0.0010103   0.0005753  -0.0002663  -0.0012716   0.0005208   0.0000831
   14   0.0004591   0.0007082  -0.0003935   0.0002627   0.0006162   0.0002083
   15   0.0008517  -0.0000664   0.0007290   0.0000328   0.0001225  -0.0002567
   16   0.0024050   0.0006649   0.0008478  -0.0004223   0.0012250  -0.0002693
   17   0.0005289   0.0007517   0.0006582   0.0015029   0.0016607   0.0012337
   18   0.0012330   0.0017308   0.0017916   0.0001163   0.0000683  -0.0022125
   19  -0.0007179   0.0003249   0.0001996  -0.0003048   0.0001204  -0.0006236
   20  -0.0000411  -0.0003392  -0.0003497  -0.0005449  -0.0005549   0.0002763
   21  -0.0049221   0.0010790  -0.0009873   0.0001314  -0.0009116  -0.0004874
   22  -0.0000014   0.0001984   0.0003433   0.0003512  -0.0003278   0.0001473
   23  -0.0000050   0.0001293   0.0000399   0.0000954   0.0003022  -0.0000078
   24   0.0009505  -0.0002594   0.0000608  -0.0001672   0.0005571   0.0000555
   25  -0.0005086   0.0001351  -0.0001080  -0.0002321   0.0001986  -0.0001301
   26  -0.0008149   0.0003758   0.0000320   0.0003737   0.0005044   0.0000443
   27   0.0008396  -0.0000928   0.0001864  -0.0000649   0.0000275   0.0000702
   28  -0.0011971   0.0008633   0.0004031   0.0005176   0.0025105  -0.0007233
   29   0.0016628  -0.0008605   0.0005440  -0.0010630  -0.0013929   0.0003216
   30  -0.0031115   0.0014264   0.0011028  -0.0003203  -0.0007775   0.0004077
   31  -0.0035442  -0.0031617  -0.0021576  -0.0004015  -0.0004564   0.0000078
   32  -0.0021707  -0.0011864  -0.0016625   0.0003115  -0.0002852  -0.0005144
   33  -0.0021922  -0.0014655  -0.0001052   0.0001477  -0.0002162  -0.0004214
   34   0.0004773   0.0002721   0.0002425  -0.0004019  -0.0006301  -0.0000133
   35  -0.0000059  -0.0000717   0.0001170   0.0009244   0.0012955  -0.0009832
   36   0.0000755   0.0000223   0.0003026  -0.0002145  -0.0003807  -0.0000686
   37   0.0599305  -0.0011673  -0.0510747   0.0001982  -0.0002048  -0.0011554
   38  -0.0011673   0.0616061   0.0091716  -0.0013041   0.0010603   0.0005604
   39  -0.0510747   0.0091716   0.3011493   0.0010049   0.0002029  -0.0002308
   40   0.0001982  -0.0013041   0.0010049   0.4588610  -0.1555312   0.0150528
   41  -0.0002048   0.0010603   0.0002029  -0.1555312   0.1057835  -0.0241227
   42  -0.0011554   0.0005604  -0.0002308   0.0150528  -0.0241227   0.0151411
 Gradient time:  CPU 2279.92 s  wall 2279.77 s
 **********************************************************************
 **                                                                  **
 **                       VIBRATIONAL ANALYSIS                       **
 **                       --------------------                       **
 **                                                                  **
 **        VIBRATIONAL FREQUENCIES (CM**-1) AND NORMAL MODES         **
 **     FORCE CONSTANTS (mDYN/ANGSTROM) AND REDUCED MASSES (AMU)     **
 **                  INFRARED INTENSITIES (KM/MOL)                   **
 **                                                                  **
 **********************************************************************


 Mode:                 1                      2                      3
 Frequency:        16.79                  67.49                 111.19
 Force Cnst:      0.0012                 0.0109                 0.0229
 Red. Mass:       7.2938                 4.0533                 3.1506
 IR Active:          YES                    YES                    YES
 IR Intens:        2.354                 12.975                  2.607
 Raman Active:       YES                    YES                    YES
               X      Y      Z        X      Y      Z        X      Y      Z
 C         -0.007  0.012 -0.133    0.006 -0.074  0.065   -0.010  0.003  0.004
 C          0.010  0.037 -0.088    0.022 -0.022  0.002   -0.008  0.045 -0.120
 O         -0.023 -0.043 -0.295    0.119 -0.078 -0.133    0.086  0.065 -0.074
 C         -0.081 -0.047  0.175   -0.017 -0.025  0.077    0.016  0.090 -0.194
 H         -0.052  0.024  0.332   -0.103  0.028  0.193    0.238 -0.037 -0.462
 O         -0.042  0.014  0.211    0.028  0.090 -0.035   -0.057 -0.156  0.189
 C          0.024  0.018  0.097    0.003 -0.060  0.230    0.031 -0.043  0.085
 O          0.164  0.012  0.317   -0.157  0.219 -0.146   -0.018  0.003 -0.014
 H         -0.096  0.032  0.047    0.155 -0.291  0.716    0.115 -0.116  0.245
 O         -0.036  0.005 -0.314   -0.014 -0.079 -0.018   -0.043 -0.001  0.083
 H         -0.210 -0.223  0.164    0.003 -0.170  0.094   -0.121  0.423 -0.251
 H         -0.126 -0.087  0.412    0.013  0.089 -0.012   -0.096 -0.200  0.278
 H          0.135  0.216 -0.065    0.015  0.103 -0.001   -0.092  0.013 -0.136
 H         -0.019 -0.024 -0.223    0.144 -0.010 -0.169    0.133  0.211  0.085
 TransDip  -0.019 -0.011  0.044    0.012 -0.041  0.107    0.027  0.044  0.005

 Mode:                 4                      5                      6
 Frequency:       170.16                 231.46                 263.27
 Force Cnst:      0.0787                 0.0356                 0.1585
 Red. Mass:       4.6127                 1.1269                 3.8806
 IR Active:          YES                    YES                    YES
 IR Intens:       19.112                115.925                  7.705
 Raman Active:       YES                    YES                    YES
               X      Y      Z        X      Y      Z        X      Y      Z
 C          0.027 -0.110 -0.058   -0.004 -0.006 -0.003   -0.052 -0.057  0.045
 C         -0.005 -0.166 -0.102   -0.004 -0.007 -0.002    0.002  0.022  0.102
 O          0.015 -0.131 -0.014    0.008  0.006  0.028    0.311 -0.009  0.000
 C         -0.135  0.022 -0.125    0.004 -0.002 -0.014    0.026  0.044  0.053
 H         -0.251 -0.035 -0.253   -0.012  0.017  0.029    0.092  0.030  0.031
 O         -0.003  0.208  0.113    0.027  0.044 -0.062   -0.054 -0.094 -0.030
 C         -0.100  0.056 -0.104   -0.012  0.001 -0.007   -0.188  0.082 -0.133
 O          0.042  0.137  0.078   -0.005  0.005  0.002   -0.067  0.053  0.073
 H         -0.339  0.112 -0.267   -0.025  0.005 -0.018   -0.429  0.228 -0.478
 O          0.168 -0.082  0.152   -0.004 -0.006  0.004   -0.041 -0.052 -0.060
 H         -0.266  0.148 -0.162    0.016 -0.050 -0.010    0.105  0.064  0.066
 H         -0.138  0.408  0.136   -0.211 -0.573  0.782    0.056 -0.134 -0.152
 H         -0.005 -0.233 -0.099   -0.013 -0.026 -0.004   -0.051  0.123  0.084
 H          0.019 -0.111  0.050    0.013  0.009 -0.033    0.401  0.230 -0.094
 TransDip  -0.114  0.004 -0.082   -0.098 -0.206  0.258   -0.017  0.076 -0.043

 Mode:                 7                      8                      9
 Frequency:       304.21                 325.58                 421.68
 Force Cnst:      0.5227                 0.2979                 0.1560
 Red. Mass:       9.5857                 4.7697                 1.4891
 IR Active:          YES                    YES                    YES
 IR Intens:        8.454                  1.683                 54.076
 Raman Active:       YES                    YES                    YES
               X      Y      Z        X      Y      Z        X      Y      Z
 C          0.021  0.147  0.188   -0.032  0.011  0.102   -0.022  0.022 -0.067
 C         -0.092 -0.076  0.049    0.042 -0.006  0.039    0.019 -0.004 -0.100
 O          0.091 -0.116 -0.063   -0.106 -0.047 -0.075    0.021  0.033 -0.004
 C         -0.100  0.013 -0.066    0.218 -0.009 -0.097    0.009 -0.076  0.015
 H         -0.156 -0.044 -0.186    0.201 -0.093 -0.294    0.014  0.000  0.189
 O         -0.090  0.047  0.005    0.315  0.062  0.109    0.073  0.003 -0.004
 C         -0.025  0.125  0.159   -0.149  0.036  0.011   -0.059  0.002  0.013
 O         -0.270 -0.330 -0.005   -0.158 -0.045  0.040   -0.062 -0.026  0.027
 H          0.347  0.218  0.040   -0.238  0.155 -0.241   -0.042 -0.013  0.045
 O          0.425  0.216 -0.176   -0.117 -0.010 -0.065   -0.000  0.025  0.023
 H         -0.087  0.143 -0.072    0.227  0.230 -0.117   -0.047 -0.266  0.021
 H         -0.146  0.001  0.119    0.193  0.240  0.133    0.033  0.073 -0.003
 H         -0.250  0.003  0.016   -0.103  0.017  0.009    0.074 -0.045 -0.086
 H          0.156  0.065 -0.047   -0.187 -0.295 -0.293    0.109  0.369  0.823
 TransDip  -0.032  0.060  0.064   -0.024 -0.004 -0.034   -0.016  0.137  0.191

 Mode:                10                     11                     12
 Frequency:       446.41                 476.89                 572.39
 Force Cnst:      0.3244                 0.4312                 0.6674
 Red. Mass:       2.7631                 3.2178                 3.4576
 IR Active:          YES                    YES                    YES
 IR Intens:       67.287                 33.596                  3.176
 Raman Active:       YES                    YES                    YES
               X      Y      Z        X      Y      Z        X      Y      Z
 C          0.005  0.049  0.136    0.053 -0.125  0.019    0.129 -0.091  0.283
 C         -0.050 -0.056  0.126    0.049  0.089  0.097    0.023  0.024 -0.145
 O         -0.006 -0.172 -0.085   -0.146  0.043 -0.113   -0.033  0.150  0.015
 C         -0.019 -0.002 -0.038    0.068  0.180  0.057   -0.054 -0.067 -0.043
 H         -0.111 -0.086 -0.230    0.092  0.096 -0.129   -0.032  0.040  0.199
 O         -0.010  0.025 -0.019   -0.060 -0.005 -0.049   -0.031  0.003  0.014
 C          0.120  0.070 -0.025   -0.069 -0.090 -0.001    0.081  0.082  0.066
 O          0.101  0.036 -0.047   -0.029  0.011  0.015   -0.009  0.008 -0.044
 H          0.132  0.134 -0.150   -0.205 -0.072 -0.061   -0.134  0.386 -0.581
 O         -0.128  0.033 -0.031    0.148 -0.122 -0.018   -0.017 -0.136 -0.071
 H          0.086  0.218 -0.034    0.211  0.388  0.067   -0.221 -0.337 -0.051
 H         -0.048 -0.016  0.069    0.057 -0.227 -0.028   -0.073  0.074  0.013
 H         -0.154  0.016  0.102    0.178  0.206  0.117   -0.168  0.032 -0.179
 H          0.115  0.258  0.747   -0.141  0.138  0.601   -0.080  0.030  0.059
 TransDip   0.081  0.124  0.217    0.081 -0.014  0.167    0.053  0.006  0.020

 Mode:                13                     14                     15
 Frequency:       671.24                 860.35                 892.00
 Force Cnst:      0.9787                 2.2909                 1.1280
 Red. Mass:       3.6866                 5.2531                 2.4062
 IR Active:          YES                    YES                    YES
 IR Intens:       51.318                 19.044                  6.398
 Raman Active:       YES                    YES                    YES
               X      Y      Z        X      Y      Z        X      Y      Z
 C          0.140  0.045 -0.089   -0.149 -0.179 -0.169   -0.070 -0.004  0.065
 C          0.258 -0.079 -0.099   -0.182 -0.013  0.016   -0.069  0.027 -0.144
 O         -0.006 -0.107  0.023   -0.016  0.034 -0.010   -0.019 -0.155  0.054
 C          0.025  0.105  0.051    0.008  0.071  0.061    0.107  0.197  0.005
 H         -0.018  0.074 -0.038    0.120  0.046  0.026    0.347  0.415  0.500
 O         -0.121  0.004 -0.027    0.093 -0.024 -0.003   -0.011 -0.000  0.023
 C          0.022  0.155  0.094    0.155  0.399  0.029   -0.002 -0.031 -0.016
 O         -0.113 -0.054  0.011   -0.031 -0.072  0.000    0.027  0.014 -0.007
 H         -0.002  0.277 -0.151    0.576  0.333  0.262    0.025 -0.023 -0.026
 O         -0.131  0.004  0.036    0.024 -0.192  0.042    0.017  0.019 -0.016
 H         -0.012  0.172  0.038    0.128  0.112  0.077   -0.101 -0.304  0.010
 H          0.050 -0.220 -0.083    0.101 -0.013 -0.018    0.193 -0.185 -0.109
 H          0.646 -0.201 -0.003   -0.066  0.040  0.032   -0.307 -0.159 -0.172
 H         -0.088 -0.337  0.058    0.050  0.207 -0.086    0.025 -0.045  0.028
 TransDip   0.227  0.032 -0.014    0.024  0.137  0.008    0.022  0.061 -0.049

 Mode:                16                     17                     18
 Frequency:       977.43                1037.25                1068.62
 Force Cnst:      1.1562                 2.1112                 2.7675
 Red. Mass:       2.0541                 3.3306                 4.1133
 IR Active:          YES                    YES                    YES
 IR Intens:       19.403                 60.266                 46.633
 Raman Active:       YES                    YES                    YES
               X      Y      Z        X      Y      Z        X      Y      Z
 C          0.033 -0.009  0.101    0.138  0.001 -0.179   -0.164 -0.018  0.048
 C          0.102 -0.001  0.023   -0.045  0.111  0.161   -0.048 -0.111 -0.137
 O         -0.003  0.026 -0.015   -0.007 -0.044 -0.006    0.013  0.062  0.002
 C          0.053 -0.032 -0.060    0.185 -0.095 -0.155    0.282 -0.184  0.124
 H          0.003  0.043  0.096    0.185  0.108  0.277    0.294 -0.377 -0.335
 O         -0.068  0.024  0.014   -0.141  0.066  0.044   -0.182  0.162  0.024
 C         -0.086  0.106 -0.178    0.038  0.014  0.081    0.018 -0.019  0.010
 O          0.009 -0.025  0.048   -0.044 -0.015 -0.005    0.027  0.015 -0.013
 H          0.374 -0.311  0.728   -0.229  0.120 -0.176    0.075  0.050 -0.115
 O         -0.016 -0.034 -0.016   -0.011 -0.037  0.028    0.021  0.020 -0.008
 H         -0.056 -0.193 -0.063    0.115 -0.482 -0.122    0.305  0.411  0.089
 H         -0.071  0.021  0.014   -0.278  0.232  0.086    0.133 -0.225 -0.123
 H         -0.142  0.017 -0.028   -0.392  0.011  0.085    0.045 -0.074 -0.125
 H         -0.090 -0.194  0.119    0.056  0.130 -0.024    0.010  0.059 -0.001
 TransDip   0.093 -0.094  0.048    0.238  0.062 -0.037    0.146 -0.163 -0.004

 Mode:                19                     20                     21
 Frequency:      1102.45                1123.20                1213.01
 Force Cnst:      1.6310                 2.2319                 1.0231
 Red. Mass:       2.2777                 3.0027                 1.1801
 IR Active:          YES                    YES                    YES
 IR Intens:       73.589                 85.341                 24.825
 Raman Active:       YES                    YES                    YES
               X      Y      Z        X      Y      Z        X      Y      Z
 C          0.242  0.044 -0.032    0.146  0.007  0.020    0.024  0.007  0.054
 C         -0.108 -0.151 -0.005   -0.062  0.249 -0.140   -0.058 -0.054 -0.018
 O         -0.023  0.053 -0.021   -0.025 -0.155  0.098   -0.027  0.006 -0.007
 C          0.008  0.042  0.077   -0.034 -0.094  0.088    0.025  0.034 -0.029
 H         -0.091 -0.014 -0.043    0.280 -0.266 -0.283   -0.014  0.106  0.115
 O          0.019  0.022  0.011    0.014  0.011 -0.036   -0.010 -0.020  0.007
 C         -0.031  0.002 -0.029   -0.037  0.025 -0.047   -0.018 -0.005 -0.022
 O         -0.018 -0.017  0.012   -0.013 -0.012  0.017    0.007  0.001  0.003
 H         -0.154 -0.131  0.188    0.013 -0.093  0.192    0.037 -0.044  0.057
 O         -0.044 -0.003  0.005   -0.006 -0.043 -0.006   -0.005  0.003 -0.007
 H         -0.072  0.132  0.053   -0.033  0.412  0.039    0.418 -0.123  0.062
 H          0.370 -0.343 -0.179   -0.172  0.190  0.080   -0.254  0.264  0.116
 H         -0.466 -0.207 -0.085    0.080  0.388 -0.100    0.563 -0.231  0.113
 H          0.119  0.420 -0.177    0.162  0.312 -0.152    0.132  0.411 -0.206
 TransDip   0.268 -0.049 -0.034    0.049  0.278 -0.089   -0.020  0.157 -0.023

 Mode:                22                     23                     24
 Frequency:      1231.46                1261.88                1344.28
 Force Cnst:      1.1216                 1.0469                 1.3418
 Red. Mass:       1.2553                 1.1159                 1.2602
 IR Active:          YES                    YES                    YES
 IR Intens:       30.605                  3.482                 36.221
 Raman Active:       YES                    YES                    YES
               X      Y      Z        X      Y      Z        X      Y      Z
 C          0.035  0.010 -0.012    0.020  0.002 -0.017    0.037  0.006  0.004
 C         -0.019 -0.085 -0.008   -0.017 -0.018 -0.066   -0.093 -0.085  0.010
 O          0.023  0.034 -0.018    0.017 -0.004  0.025    0.014  0.009  0.016
 C         -0.017  0.034  0.069    0.018  0.029  0.008   -0.009 -0.000 -0.056
 H          0.569  0.012  0.064   -0.534  0.048 -0.008    0.318  0.039  0.063
 O          0.003 -0.028 -0.047   -0.006 -0.026  0.020    0.001  0.026  0.013
 C          0.003 -0.003  0.002    0.002  0.001  0.002    0.002  0.005 -0.002
 O         -0.000 -0.003 -0.002   -0.001 -0.002 -0.001    0.004 -0.006 -0.004
 H         -0.070 -0.020  0.017   -0.040 -0.008  0.009   -0.110 -0.039  0.055
 O         -0.011  0.012  0.002   -0.004  0.004  0.002   -0.009  0.009  0.000
 H          0.044  0.186  0.076    0.603 -0.015  0.122   -0.115 -0.128 -0.069
 H         -0.436  0.433  0.197   -0.089  0.073  0.057    0.157 -0.143 -0.072
 H         -0.259 -0.046 -0.058   -0.249  0.404 -0.134    0.420  0.740  0.080
 H         -0.105 -0.291  0.136   -0.066 -0.220  0.099   -0.055 -0.174  0.079
 TransDip  -0.126 -0.074  0.101   -0.026 -0.054  0.004    0.099 -0.165  0.004

 Mode:                25                     26                     27
 Frequency:      1397.09                1405.29                1435.77
 Force Cnst:      1.4021                 1.7989                 1.8453
 Red. Mass:       1.2192                 1.5461                 1.5193
 IR Active:          YES                    YES                    YES
 IR Intens:        3.561                 23.128                  8.422
 Raman Active:       YES                    YES                    YES
               X      Y      Z        X      Y      Z        X      Y      Z
 C          0.026  0.005 -0.026   -0.080 -0.015  0.002   -0.030  0.004 -0.004
 C          0.029 -0.046  0.010    0.144 -0.090  0.008    0.106 -0.004  0.011
 O         -0.017 -0.001  0.009   -0.058 -0.014  0.025   -0.024 -0.008  0.005
 C          0.006  0.012  0.001    0.041  0.034  0.018   -0.156 -0.046 -0.058
 H          0.042  0.009  0.001   -0.056 -0.001 -0.060    0.524  0.032  0.171
 O         -0.002 -0.004 -0.005   -0.006 -0.021 -0.021   -0.003  0.040  0.031
 C         -0.051 -0.072 -0.008    0.029  0.028  0.012    0.006  0.004  0.004
 O         -0.029  0.048  0.037    0.014 -0.017 -0.018    0.000 -0.001 -0.002
 H          0.844  0.175 -0.346   -0.331 -0.049  0.106   -0.032  0.004  0.002
 O         -0.005 -0.006  0.004    0.007  0.016 -0.000    0.005 -0.005  0.001
 H         -0.068 -0.022 -0.010   -0.278 -0.060 -0.035    0.658  0.054  0.090
 H         -0.045  0.047  0.016   -0.182  0.177  0.070    0.236 -0.216 -0.106
 H         -0.106  0.249 -0.031   -0.222  0.477 -0.093   -0.208  0.023 -0.052
 H          0.049  0.164 -0.067    0.169  0.551 -0.233    0.057  0.185 -0.086
 TransDip   0.042 -0.032 -0.029   -0.043  0.148 -0.001   -0.067  0.062 -0.016

 Mode:                28                     29                     30
 Frequency:      1507.98                1792.51                1810.13
 Force Cnst:      1.4521                24.0932                21.1109
 Red. Mass:       1.0838                12.7268                10.9354
 IR Active:          YES                    YES                    YES
 IR Intens:        4.371                158.089                 71.348
 Raman Active:       YES                    YES                    YES
               X      Y      Z        X      Y      Z        X      Y      Z
 C         -0.003  0.001  0.000   -0.104  0.652 -0.018   -0.105  0.420  0.022
 C          0.000 -0.011  0.002    0.006 -0.039  0.002   -0.004 -0.031 -0.011
 O         -0.001  0.002  0.002    0.012 -0.006 -0.001    0.006 -0.004  0.001
 C          0.019 -0.068 -0.041    0.010  0.016  0.008    0.007  0.011  0.005
 H         -0.177  0.266  0.637   -0.030  0.019 -0.023   -0.024  0.014 -0.014
 O          0.004 -0.008 -0.005   -0.003 -0.006 -0.004   -0.001 -0.004 -0.002
 C          0.000  0.000  0.001   -0.370  0.071  0.229    0.505 -0.146 -0.299
 O          0.000 -0.000 -0.000    0.269 -0.076 -0.172   -0.343  0.109  0.220
 H         -0.003  0.000 -0.000    0.034  0.193  0.033   -0.261 -0.325 -0.103
 O          0.000 -0.001 -0.001    0.071 -0.452  0.009    0.053 -0.273 -0.000
 H         -0.108  0.677 -0.105   -0.053 -0.015  0.010   -0.027 -0.008  0.007
 H         -0.013  0.013  0.003   -0.027  0.022  0.010   -0.017  0.015  0.008
 H          0.032  0.050  0.004   -0.006  0.047  0.005    0.050  0.020  0.001
 H          0.008  0.028 -0.016   -0.000 -0.038  0.009    0.004 -0.016  0.000
 TransDip   0.044  0.040  0.031   -0.276  0.283  0.078    0.172  0.144 -0.151

 Mode:                31                     32                     33
 Frequency:      2960.63                2963.11                3020.40
 Force Cnst:      5.5989                 5.6010                 5.6955
 Red. Mass:       1.0841                 1.0827                 1.0596
 IR Active:          YES                    YES                    YES
 IR Intens:       43.765                 35.231                 28.869
 Raman Active:       YES                    YES                    YES
               X      Y      Z        X      Y      Z        X      Y      Z
 C          0.002  0.002  0.001    0.001  0.000 -0.001    0.000 -0.002 -0.000
 C         -0.010  0.002  0.046    0.012 -0.006 -0.064    0.001  0.000 -0.006
 O          0.000 -0.001  0.000    0.001  0.002 -0.000    0.000  0.000  0.000
 C          0.000  0.001 -0.005   -0.000 -0.001  0.007    0.010 -0.040 -0.055
 H          0.003 -0.013  0.006   -0.003  0.016 -0.006    0.016  0.420 -0.213
 O          0.000 -0.000 -0.000   -0.000  0.000  0.000    0.002 -0.000  0.000
 C          0.004 -0.061 -0.031    0.003 -0.044 -0.023   -0.000 -0.000 -0.000
 O         -0.000  0.000  0.000   -0.000  0.000  0.000   -0.000 -0.000  0.000
 H         -0.065  0.720  0.362   -0.047  0.515  0.260    0.000  0.002  0.001
 O         -0.000 -0.001 -0.000    0.000  0.000 -0.000    0.000  0.001  0.000
 H         -0.012  0.004  0.056    0.018 -0.006 -0.080   -0.166  0.055  0.858
 H          0.001 -0.000 -0.000   -0.001  0.001  0.000    0.004 -0.006 -0.001
 H          0.117 -0.023 -0.566   -0.163  0.034  0.789   -0.014  0.006  0.075
 H          0.002 -0.001  0.001   -0.002  0.005 -0.001   -0.001  0.002 -0.001
 TransDip   0.017 -0.210 -0.025   -0.030 -0.063 -0.177    0.066 -0.093 -0.129

 Mode:                34                     35                     36
 Frequency:      3081.26                3798.24                3856.07
 Force Cnst:      6.1833                 9.0613                 9.3482
 Red. Mass:       1.1054                 1.0660                 1.0671
 IR Active:          YES                    YES                    YES
 IR Intens:       20.387                 78.500                 59.371
 Raman Active:       YES                    YES                    YES
               X      Y      Z        X      Y      Z        X      Y      Z
 C          0.000 -0.001 -0.000    0.000 -0.000 -0.000   -0.000 -0.000  0.000
 C         -0.001 -0.001  0.007   -0.001  0.000  0.000    0.000  0.000  0.000
 O          0.000  0.000 -0.000   -0.058  0.022 -0.003    0.000  0.000 -0.000
 C         -0.011 -0.064  0.068    0.000 -0.000  0.000    0.000 -0.001 -0.001
 H          0.033  0.805 -0.366   -0.003  0.001 -0.000    0.002 -0.001 -0.000
 O          0.000  0.000 -0.001   -0.000  0.000  0.000   -0.047 -0.026 -0.032
 C         -0.000 -0.000  0.000   -0.000 -0.000  0.000   -0.000  0.000 -0.000
 O          0.000 -0.000 -0.000    0.000 -0.000 -0.000    0.000 -0.000 -0.000
 H          0.000  0.001  0.000   -0.000  0.000  0.000    0.000 -0.000  0.000
 O          0.000  0.000 -0.000    0.000 -0.000 -0.000    0.000  0.000  0.000
 H          0.080 -0.043 -0.443   -0.001  0.001  0.001    0.003 -0.001  0.001
 H          0.002  0.001 -0.001   -0.001  0.001 -0.000    0.736  0.428  0.520
 H          0.011 -0.003 -0.066   -0.001 -0.003  0.004    0.000  0.000  0.001
 H          0.000  0.002  0.002    0.934 -0.348  0.043    0.000 -0.001 -0.001
 TransDip   0.000 -0.094  0.110    0.254 -0.122  0.033    0.217  0.062  0.100

 STANDARD THERMODYNAMIC QUANTITIES AT   298.15 K  AND     1.00 ATM

   This Molecule has  0 Imaginary Frequencies
   Zero point vibrational energy:       64.644 kcal/mol

   Atom    1 Element C  Has Mass   12.00000
   Atom    2 Element C  Has Mass   12.00000
   Atom    3 Element O  Has Mass   15.99491
   Atom    4 Element C  Has Mass   12.00000
   Atom    5 Element H  Has Mass    1.00783
   Atom    6 Element O  Has Mass   15.99491
   Atom    7 Element C  Has Mass   12.00000
   Atom    8 Element O  Has Mass   15.99491
   Atom    9 Element H  Has Mass    1.00783
   Atom   10 Element O  Has Mass   15.99491
   Atom   11 Element H  Has Mass    1.00783
   Atom   12 Element H  Has Mass    1.00783
   Atom   13 Element H  Has Mass    1.00783
   Atom   14 Element H  Has Mass    1.00783
   Molecular Mass:   118.026620 amu
   Principal axes and moments of inertia in amu*Bohr^2:
                             1           2           3
    Eigenvalues --      407.72780  1516.27485  1825.79375
          X               0.99973     0.00156     0.02317
          Y              -0.00365     0.99590     0.09036
          Z              -0.02293    -0.09042     0.99564
   Rotational Symmetry Number is   1
   The Molecule is an Asymmetric Top
   Translational Enthalpy:        0.889 kcal/mol
   Rotational Enthalpy:           0.889 kcal/mol
   Vibrational Enthalpy:         68.571 kcal/mol
   gas constant (RT):             0.592 kcal/mol
   Translational Entropy:        40.212  cal/mol.K
   Rotational Entropy:           28.514  cal/mol.K
   Vibrational Entropy:          27.204  cal/mol.K

   Total Enthalpy:               70.941 kcal/mol
   Total Entropy:                95.929  cal/mol.K

 ======================================================================

 STANDARD THERMODYNAMIC QUANTITIES FOR ANHARMONIC VIBRATION -- TOSH

   Zero point vibrational energy: ************ kcal/mol

   Vibrational Enthalpy:       Infinity kcal/mol
   Vibrational Entropy:             NaN  cal/mol.K

   Total Enthalpy:             Infinity kcal/mol
   Total Entropy:                   NaN  cal/mol.K

 ======================================================================

 STANDARD THERMODYNAMIC QUANTITIES FOR ANHARMONIC VIBRATION -- VPT2

   Zero point vibrational energy: ************ kcal/mol

   Vibrational Enthalpy:       Infinity kcal/mol
   Vibrational Entropy:             NaN  cal/mol.K

   Total Enthalpy:             Infinity kcal/mol
   Total Entropy:                   NaN  cal/mol.K

 ======================================================================

Archival summary:
1\1\pikachu\FREQ\ProcedureUnspecified\BasisUnspecified\446\cher\WedDec1408:17:182016WedDec1408:17:182016\0\\#,FREQ,ProcedureUnspecified,BasisUnspecified,\\0,1\O\H,1,0.965454\C,1,1.41996,2,107.212\H,3,1.10258,1,110.32,2,73.6098,0\C,3,1.5245,1,107.791,2,-169.669,0\O,5,1.20509,3,122.54,1,160.259,0\C,3,1.52507,1,111.664,2,-46.5949,0\H,7,1.09334,3,109.771,1,178.096,0\H,7,1.0963,3,109.578,1,-61.9295,0\O,7,1.43022,3,105.351,1,57.4868,0\H,10,0.961463,7,109.579,3,-172.125,0\C,5,1.55224,3,117.015,1,-21.9149,0\H,12,1.10474,5,116.222,3,-30.3716,0\O,12,1.20053,5,121.126,3,150.631,0\\\@

 Total job time:  2434.40s(wall), 2434.37s(cpu) 
 Wed Dec 14 08:17:18 2016

        *************************************************************
        *                                                           *
        *  Thank you very much for using Q-Chem.  Have a nice day.  *
        *                                                           *
        *************************************************************


 
User input: 3 of 3 
 
pikachu 127.0.1
Q-Chem Developer Version! Running on 127.0.1.*
                  Welcome to Q-Chem
     A Quantum Leap Into The Future Of Chemistry


 Q-Chem 4.4, Q-Chem, Inc., Pleasanton, CA (2016)

 Y. Shao,  Z. Gan,  E. Epifanovsky,  A. T. B. Gilbert,  M. Wormit,  
 J. Kussmann,  A. W. Lange,  A. Behn,  J. Deng,  X. Feng,  D. Ghosh,  
 M. Goldey,  P. R. Horn,  L. D. Jacobson,  I. Kaliman,  F. Rob,  
 R. Z. Khaliullin,  T. Kus,  A. Landau,  J. Liu,  E. I. Proynov,  Y. M. Rhee,  
 R. M. Richard,  M. A. Rohrdanz,  R. P. Steele,  E. J. Sundstrom,  
 H. L. Woodcock III,  P. M. Zimmerman,  D. Zuev,  B. Albrecht,  E. Alguire,  
 B. Austin,  S. A. Baeppler,  G. J. O. Beran,  Y. A. Bernard,  E. Berquist,  
 K. Brandhorst,  K. B. Bravaya,  S. T. Brown,  D. Casanova,  C.-M. Chang,  
 Y. Chen,  S. H. Chien,  K. D. Closser,  M. P. Coons,  D. L. Crittenden,  
 S. Dasgupta,  M. Diedenhofen,  R. A. DiStasio Jr.,  H. Do,  A. D. Dutoi,  
 R. G. Edgar,  P.-T. Fang,  S. Fatehi,  Q. Feng,  L. Fusti-Molnar,  
 A. Ghysels,  A. Golubeva-Zadorozhnaya,  J. Gomes,  A. Gunina,  
 M. W. D. Hanson-Heine,  P. H. P. Harbach,  A. W. Hauser,  J. E. Herr,  
 E. G. Hohenstein,  Z. C. Holden,  K. Hui,  T.-C. Jagau,  H. Ji,  B. Kaduk,  
 K. Khistyaev,  Jaehoon Kim,  Jihan Kim,  R. A. King,  P. Klunzinger,  
 K. Koh,  D. Kosenkov,  T. Kowalczyk,  C. M. Krauter,  A. Kunitsa,  
 K. U. Lao,  A. Laurent,  K. V. Lawler,  J. Lee,  D. Lefrancois,  S. Lehtola,  
 S. V. Levchenko,  C. Y. Lin,  Y.-S. Lin,  F. Liu,  E. Livshits,  
 R. C. Lochan,  A. Luenser,  P. Manohar,  S. F. Manzer,  S.-P. Mao,  Y. Mao,  
 N. Mardirossian,  A. V. Marenich,  L. A. Martinez-Martinez,  S. A. Maurer,  
 N. J. Mayhall,  J.-M. Mewes,  A. F. Morrison,  K. Nanda,  T. S. Nguyen-Beck,  
 C. M. Oana,  R. Olivares-Amaya,  D. P. O'Neill,  J. A. Parkhill,  
 T. M. Perrine,  R. Peverati,  P. A. Pieniazek,  F. Plasser,  A. Prociuk,  
 D. R. Rehn,  E. Rosta,  N. J. Russ,  N. Sergueev,  S. M. Sharada,  
 S. Sharma,  D. W. Small,  A. Sodt,  T. Stauch,  T. Stein,  D. Stuck,  
 Y.-C. Su,  A. J. W. Thom,  T. Tsuchimochi,  L. Vogt,  O. Vydrov,  T. Wang,  
 M. A. Watson,  J. Wenzel,  A. White,  C. F. Williams,  V. Vanovschi,  
 K. Yao,  S. Yeganeh,  S. R. Yost,  Z.-Q. You,  I. Y. Zhang,  X. Zhang,  
 Y. Zhao,  B. R. Brooks,  G. K. L. Chan,  D. M. Chipman,  C. J. Cramer,  
 W. A. Goddard III,  M. S. Gordon,  W. J. Hehre,  A. Klamt,  
 H. F. Schaefer III,  M. W. Schmidt,  C. D. Sherrill,  D. G. Truhlar,  
 A. Warshel,  X. Xu,  A. Aspuru-Guzik,  R. Baer,  A. T. Bell,  N. A. Besley,  
 J.-D. Chai,  A. Dreuw,  B. D. Dunietz,  T. R. Furlani,  S. R. Gwaltney,  
 C.-P. Hsu,  Y. Jung,  J. Kong,  D. S. Lambrecht,  W. Liang,  C. Ochsenfeld,  
 V. A. Rassolov,  L. V. Slipchenko,  J. E. Subotnik,  T. Van Voorhis,  
 J. M. Herbert,  A. I. Krylov,  P. M. W. Gill,  M. Head-Gordon

 Contributors to earlier versions of Q-Chem not listed above: 
 R. D. Adamson,  J. Baker,  E. F. C. Byrd,  A. K. Chakraborty,  C.-L. Cheng,  
 H. Dachsel,  R. J. Doerksen,  G. Hawkins,  A. Heyden,  S. Hirata,  
 G. Kedziora,  F. J. Keil,  C. Kelley,  P. P. Korambath,  W. Kurlancheek,  
 A. M. Lee,  M. S. Lee,  D. Liotard,  I. Lotan,  P. E. Maslen,  N. Nair,  
 D. Neuhauser,  R. Olson,  B. Peters,  J. Ritchie,  N. E. Schultz,  
 N. Shenvi,  A. C. Simmonett,  K. S. Thanthiriwatte,  Q. Wu,  W. Zhang

 Please cite Q-Chem as follows:
 Y. Shao et al., Mol. Phys. 113, 184-215 (2015)
 DOI: 10.1080/00268976.2014.952696

 Q-Chem 4.4.2 for Intel X86 EM64T Linux

 Parts of Q-Chem use Armadillo 5.200.1 (Boston Tea Smuggler).
 http://arma.sourceforge.net/

 Q-Chem begins on Wed Dec 14 08:17:18 2016  


Host: 0

     Scratch files written to /scratch/cher/qchem9113//
The previous job contains 0 fragments, simply inherited here
FILE_GEOM_ORG=        593

Checking the input file for inconsistencies... 	...done.

--------------------------------------------------------------
User input:
--------------------------------------------------------------

$molecule
   read
$end
$rem
   BASIS  =  6-311++G**
   JOB_TYPE  =  SP
   METHOD  =  B3LYP
   SOLVENT_METHOD SMD
$end

--------------------------------------------------------------
 ----------------------------------------------------------------
             Standard Nuclear Orientation (Angstroms)
    I     Atom           X                Y                Z
 ----------------------------------------------------------------
    1      C      -0.7850077055     0.4239575121    -0.2366635512
    2      C       0.6033408885    -0.1807190772    -0.4125870757
    3      O       0.5720336925    -1.4993958987     0.1131474489
    4      C       1.6778550351     0.6678301613     0.2591403282
    5      H       1.6976475708     1.6639384675    -0.1911622172
    6      O       2.9041889585    -0.0370282673     0.0474606730
    7      C      -1.9694134505    -0.5657620269    -0.0721038507
    8      O      -2.9446239500    -0.2667585557     0.5610197130
    9      H      -1.8654983604    -1.5404187467    -0.5817123591
   10      O      -0.9822036458     1.6125538867    -0.2611517130
   11      H       1.4580223626     0.7593210196     1.3292744870
   12      H       3.6075096321     0.3813087983     0.5521833196
   13      H       0.8133536912    -0.2048448216    -1.4947166400
   14      H       1.4840135808    -1.8141437516     0.1495873372
 ----------------------------------------------------------------
 Nuclear Repulsion Energy =   373.4491080786 hartrees
 There are       31 alpha and       31 beta electrons
 Requested basis set is 6-311++G(d,p)
 There are 78 shells and 218 basis functions

 Total QAlloc Memory Limit   2000 MB
 Mega-Array Size        61 MB
 MEM_STATIC part        62 MB

                       Distance Matrix (Angstroms)
             C (  1)   C (  2)   O (  3)   C (  4)   H (  5)   O (  6)
   C (  2)  1.524498
   O (  3)  2.379752  1.419960
   C (  4)  2.524082  1.525069  2.437421
   H (  5)  2.775464  2.156223  3.371394  1.093342
   O (  6)  3.728727  2.350786  2.753504  1.430220  2.099040
   C (  7)  1.552238  2.623595  2.713843  3.864459  4.293376  4.903657
   O (  8)  2.403608  3.680131  3.753247  4.725664  5.083705  5.875809
   H (  9)  2.268324  2.823571  2.534971  4.258961  4.807956  5.040432
   O ( 10)  1.205092  2.398481  3.498569  2.870387  2.681257  4.233251
   H ( 11)  2.756051  2.155977  2.713990  1.096305  1.785352  2.090124
   H ( 12)  4.462993  3.204947  3.597766  1.972698  2.417700  0.961463
   H ( 13)  2.129049  1.102584  2.078299  2.141247  2.444091  2.603472
   H ( 14)  3.210412  1.938995  0.965454  2.491941  3.501258  2.277162
             C (  7)   O (  8)   H (  9)   O ( 10)   H ( 11)   H ( 12)
   O (  8)  1.200535
   H (  9)  1.104742  2.023007
   O ( 10)  2.399038  2.838816  3.290016
   H ( 11)  3.932814  4.585450  4.470622  3.035155
   H ( 12)  5.691111  6.584111  5.910378  4.821094  2.316691
   H ( 13)  3.146090  4.283956  3.129470  2.837014  3.052890  3.512931
   H ( 14)  3.678826  4.709194  3.439325  4.241838  2.831088  3.080800
             H ( 13)
   H ( 14)  2.396532

 A cutoff of  1.0D-08 yielded   2645 shell pairs
 There are     20915 function pairs (     22404 Cartesian)

 -------------------------------------------------------
 OpenMP Integral Computing Module                       
 Release: version 1.0, May 2013, Q-Chem Inc. Pittsburgh 
 -------------------------------------------------------
 Integral Job Info:
 Integral job number is                      11
 Integral operator is                         1
 short-range coefficients                     0
 long-range coefficients              100000000
 Omega coefficients                           0
 if combine SR and LR in K                    0
 Integral screening is                        0
 Integral computing path is                   2
 max size of driver memory is            800000
 size of driver memory is                593474
 size of scratch memory is              2260544
 max col of scratch BK array               1296
 max len of scratch array in speh3          155
 max len of scratch index in speh4           18
 max int batch size is                      520
 min int batch size is                       52
 fixed nKL is                                52
 max L of basis functions is                  2
 order of int derivative is                   0
 number of shells is                         78
 number of basis is                         226
 number of cartesian basis is               226
 number of contracted shell pairs          2645
 number of primitive shell pairs           6473
 maxK2 (contraction) of shell pair           36
 max number of K2 of shell pair               1
 max number of CS2 of shell pair            441
 max number of PS2 of shell pair            972
 mem total for path MDJ                   44296
 -------------------------------------------------------
 Smallest overlap matrix eigenvalue = 2.92E-05

 Q-Chem warning in module /home/taweetham/qchem/stvman/mkSTV.C, line 257:

 Overlap eigenvalue is smaller than square root of threshold


 Scale SEOQF with 1.000000e-01/1.000000e-01/1.000000e-01

 Standard Electronic Orientation quadrupole field applied
 Nucleus-field energy     =     0.0000000106 hartrees
 Guess from superposition of atomic densities
 Warning:  Energy on first SCF cycle will be non-variational
 A restricted hybrid HF-DFT SCF calculation will be
 performed using Pulay DIIS extrapolation
 Exchange:     0.2000 Hartree-Fock + 0.0800 Slater + 0.7200 B88
 Correlation:  0.1900 VWN1RPA + 0.8100 LYP
 Using SG-1 standard quadrature grid
 SCF converges when DIIS error is below 1.0E-05
 ---------------------------------------
  Cycle       Energy         DIIS Error
 ---------------------------------------
    1    -458.3478834333      4.24E-02
    2    -456.8398766584      6.53E-03
    3    -456.2961047243      1.30E-02
    4    -457.0109972250      1.96E-03
    5    -457.0272173724      7.39E-04
    6    -457.0292539454      2.02E-04
    7    -457.0294856275      4.62E-05
    8    -457.0294961165      1.26E-05
    9    -457.0294946785      5.12E-06 Convergence criterion met
 ---------------------------------------
 SCF time:  CPU 77.74 s  wall 77.79 s

 Citation of the SMD model:
 Marenich, A.V.; Cramer, C.J.; Truhlar, D.G.
 J. Phys. Chem. B 2009, 113, 6378-6396.
 iSolventCode=           1
 Solvent: water                                                           

 vradii
            1           2           3           4           5           6
    1   1.8500000   1.8500000   1.5200000   1.8500000   1.2000000   1.5200000
            7           8           9          10          11          12
    1   1.8500000   1.5200000   1.2000000   1.5200000   1.2000000   1.2000000
           13          14
    1   1.2000000   1.2000000
Changing PCM_TESSEL_METHOD to VTN
Changing PCM_VDW_RADII to SMD_RADIUS
 Discretize the solute cavity surface with Lebedev spheres
	Using 302 Lebedev grid points for each H atom
	Using 302 Lebedev grid points for other atoms
	Atomic van der Waals radii will be scaled by 1.20
 Removing interior tesserae...
 Keep 1526 surface tesserae and discard 2702 interior tesserae
 Molecular Surface Area = 135.817 Angst**2
 A restricted hybrid HF-DFT SCF calculation will be
 performed using Pulay DIIS extrapolation
 Polarizable Continuum solvation model will be applied
 Exchange:     0.2000 Hartree-Fock + 0.0800 Slater + 0.7200 B88
 Correlation:  0.1900 VWN1RPA + 0.8100 LYP
 Using SG-1 standard quadrature grid
 SCF converges when DIIS error is below 1.0E-05

 Citation of the SMD model:
 Marenich, A.V.; Cramer, C.J.; Truhlar, D.G.
 J. Phys. Chem. B 2009, 113, 6378-6396.
 iSolventCode=           1
 Solvent: water                                                           

 vradii
            1           2           3           4           5           6
    1   1.8500000   1.8500000   1.5200000   1.8500000   1.2000000   1.5200000
            7           8           9          10          11          12
    1   1.8500000   1.5200000   1.2000000   1.5200000   1.2000000   1.2000000
           13          14
    1   1.2000000   1.2000000
 ---------------------------------------
  Cycle       Energy         DIIS Error
 ---------------------------------------
    1    -457.0293211696      2.55E-06
 Time req'd to invert C: 4.56 s (CPU) 4.55 s (wall)
    2    -457.0547365226      5.73E-04
    3    -457.0547279544      5.74E-04
    4    -457.0547359406      5.74E-04
    5    -457.0547280087      5.74E-04
    6    -457.0547259047      5.74E-04
    7    -457.0547349161      5.74E-04
    8    -457.0547356461      5.74E-04
    9    -457.0547343322      5.74E-04
   10    -457.0547285761      5.74E-04
   11    -457.0547281695      5.74E-04
   12    -457.0547277298      5.74E-04
   13    -457.0547244539      5.74E-04
   14    -457.0547238428      5.74E-04
   15    -457.0547264817      5.74E-04
   16    -457.0547346458      5.74E-04
   17    -457.0571176838      7.44E-04
   18    -457.0593198869      2.17E-04
   19    -457.0595230797      5.43E-05
   20    -457.0595347003      3.69E-05
   21    -457.0595403719      4.21E-06 Convergence criterion met
 ---------------------------------------
 SCF time:  CPU 163.47 s  wall 163.71 s
(0)  E-EN(g) gas-phase elect-nuc energy                 -457.029321170 a.u.
(3)  G-ENP(liq) elect-nuc-pol free energy of system     -457.059540372 a.u.
(4)  G-CDS(liq) cavity-dispersion-solvent structure 
     free energy                                                5.3293 kcal/mol
(6)  G-S(liq) free energy of system                     -457.051047655 a.u.
(9)  DeltaG-S(liq) free energy of  solvation
     (9) = (6) - (0)                                          -13.6336 kcal/mol
 SCF   energy in the final basis set = -457.0510476548
 Total energy in the final basis set = -457.0510476548

 --------------------------------------------------------------

                    Orbital Energies (a.u.)
 --------------------------------------------------------------

 Alpha MOs
 -- Occupied --
-19.163 -19.160 -19.142 -19.138 -10.296 -10.290 -10.246 -10.227
 -1.105  -1.082  -1.056  -1.029  -0.778  -0.712  -0.633  -0.561
 -0.547  -0.535  -0.498  -0.495  -0.474  -0.466  -0.443  -0.427
 -0.401  -0.382  -0.369  -0.339  -0.300  -0.298  -0.269
 -- Virtual --
 -0.108  -0.010  -0.001   0.018   0.021   0.026   0.041   0.051
  0.058   0.070   0.086   0.087   0.095   0.103   0.110   0.117
  0.125   0.129   0.136   0.140   0.149   0.152   0.161   0.170
  0.178   0.184   0.191   0.208   0.213   0.225   0.227   0.237
  0.248   0.259   0.264   0.272   0.277   0.287   0.294   0.300
  0.306   0.309   0.318   0.329   0.340   0.349   0.368   0.370
  0.381   0.392   0.400   0.405   0.470   0.487   0.506   0.539
  0.557   0.572   0.582   0.599   0.611   0.640   0.644   0.659
  0.681   0.688   0.706   0.712   0.726   0.745   0.770   0.843
  0.856   0.917   0.990   0.997   1.050   1.079   1.096   1.099
  1.125   1.129   1.142   1.157   1.168   1.176   1.201   1.237
  1.242   1.305   1.310   1.326   1.387   1.409   1.439   1.472
  1.473   1.495   1.514   1.547   1.575   1.597   1.609   1.618
  1.640   1.661   1.687   1.728   1.742   1.746   1.790   1.821
  1.849   1.858   1.937   1.983   2.026   2.038   2.085   2.092
  2.109   2.174   2.205   2.289   2.371   2.452   2.466   2.492
  2.546   2.569   2.611   2.640   2.659   2.673   2.749   2.781
  2.808   2.831   2.832   2.863   2.883   2.950   2.962   2.998
  3.063   3.090   3.134   3.172   3.211   3.262   3.301   3.313
  3.323   3.355   3.421   3.469   3.582   3.674   3.801   3.825
  3.864   3.889   3.913   3.992   4.053   4.133   4.271   4.997
  5.026   5.045   5.056   5.094   5.186   5.365   5.405   5.584
  5.654   5.673   5.756  23.768  23.781  23.832  23.861  49.893
 49.915  49.921  49.968
 --------------------------------------------------------------

          Ground-State Mulliken Net Atomic Charges

     Atom                 Charge (a.u.)
  ----------------------------------------
      1 C                     0.290872
      2 C                    -0.041648
      3 O                    -0.322617
      4 C                    -0.449604
      5 H                     0.205365
      6 O                    -0.400899
      7 C                    -0.028089
      8 O                    -0.289053
      9 H                     0.221163
     10 O                    -0.314529
     11 H                     0.226028
     12 H                     0.324998
     13 H                     0.259500
     14 H                     0.318514
  ----------------------------------------
  Sum of atomic charges =    -0.000000

 -----------------------------------------------------------------
                    Cartesian Multipole Moments
 -----------------------------------------------------------------
    Charge (ESU x 10^10)
                -0.0000
    Dipole Moment (Debye)
         X       5.7021      Y      -1.1036      Z      -1.0066
       Tot       5.8945
    Quadrupole Moments (Debye-Ang)
        XX     -51.0062     XY       7.0832     YY     -50.5486
        XZ       9.2517     YZ       2.5958     ZZ     -44.4998
    Octopole Moments (Debye-Ang^2)
       XXX      74.9242    XXY       4.8902    XYY      12.8328
       YYY     -12.3156    XXZ       3.3458    XYZ      -0.3648
       YYZ       0.4570    XZZ       4.1734    YZZ       0.6235
       ZZZ      -2.1300
    Hexadecapole Moments (Debye-Ang^3)
      XXXX    -999.3711   XXXY      32.7405   XXYY    -196.4415
      XYYY      -1.3803   YYYY    -288.7633   XXXZ     112.6566
      XXYZ      13.9795   XYYZ       5.0258   YYYZ       8.3237
      XXZZ    -176.7434   XYZZ       0.0068   YYZZ     -61.4520
      XZZZ      11.1185   YZZZ       8.0776   ZZZZ     -80.8424
 -----------------------------------------------------------------
Archival summary:
1\1\pikachu\SP\ProcedureUnspecified\BasisUnspecified\446\cher\WedDec1408:21:202016WedDec1408:21:202016\0\\#,ProcedureUnspecified,BasisUnspecified,\\0,1\O\H,1,0.965454\C,1,1.41996,2,107.212\H,3,1.10258,1,110.32,2,73.6098,0\C,3,1.5245,1,107.791,2,-169.669,0\O,5,1.20509,3,122.54,1,160.259,0\C,3,1.52507,1,111.664,2,-46.5949,0\H,7,1.09334,3,109.771,1,178.096,0\H,7,1.0963,3,109.578,1,-61.9295,0\O,7,1.43022,3,105.351,1,57.4868,0\H,10,0.961463,7,109.579,3,-172.125,0\C,5,1.55224,3,117.015,1,-21.9149,0\H,12,1.10474,5,116.222,3,-30.3716,0\O,12,1.20053,5,121.126,3,150.631,0\\\@

 Total job time:  241.70s(wall), 241.42s(cpu) 
 Wed Dec 14 08:21:20 2016

        *************************************************************
        *                                                           *
        *  Thank you very much for using Q-Chem.  Have a nice day.  *
        *                                                           *
        *************************************************************
