# Supplementary material for: A DFT investigation of the blue bottle experiment: E∘half-cell analysis of autoxidation catalysed by redox indicators
Source: R Soc Open Sci. 2017 Nov 8;4(11):170708. doi: 10.1098/rsos.170708 (PMC5717635; doi:10.1098/rsos.170708)
Supplement: output.zip [file rsos170708supp2.zip › MP2_cc-pVTZ/Br2.out]

pikachu 127.0.1
Q-Chem Developer Version! Running on 127.0.1.*
                  Welcome to Q-Chem
     A Quantum Leap Into The Future Of Chemistry


 Q-Chem 4.4, Q-Chem, Inc., Pleasanton, CA (2016)

 Y. Shao,  Z. Gan,  E. Epifanovsky,  A. T. B. Gilbert,  M. Wormit,  
 J. Kussmann,  A. W. Lange,  A. Behn,  J. Deng,  X. Feng,  D. Ghosh,  
 M. Goldey,  P. R. Horn,  L. D. Jacobson,  I. Kaliman,  F. Rob,  
 R. Z. Khaliullin,  T. Kus,  A. Landau,  J. Liu,  E. I. Proynov,  Y. M. Rhee,  
 R. M. Richard,  M. A. Rohrdanz,  R. P. Steele,  E. J. Sundstrom,  
 H. L. Woodcock III,  P. M. Zimmerman,  D. Zuev,  B. Albrecht,  E. Alguire,  
 B. Austin,  S. A. Baeppler,  G. J. O. Beran,  Y. A. Bernard,  
 E. J. Berquist,  K. Brandhorst,  K. B. Bravaya,  S. T. Brown,  D. Casanova,  
 C.-M. Chang,  Y. Chen,  S. H. Chien,  K. D. Closser,  M. P. Coons,  
 D. L. Crittenden,  S. Dasgupta,  M. Diedenhofen,  R. A. DiStasio Jr.,  
 H. Do,  A. D. Dutoi,  R. G. Edgar,  P.-T. Fang,  S. Fatehi,  Q. Feng,  
 L. Fusti-Molnar,  A. Ghysels,  A. Golubeva-Zadorozhnaya,  J. Gomes,  
 A. Gunina,  M. W. D. Hanson-Heine,  P. H. P. Harbach,  A. W. Hauser,  
 J. E. Herr,  E. G. Hohenstein,  Z. C. Holden,  K. Hui,  T.-C. Jagau,  H. Ji,  
 B. Kaduk,  K. Khistyaev,  Jaehoon Kim,  Jihan Kim,  R. A. King,  
 P. Klunzinger,  K. Koh,  D. Kosenkov,  T. Kowalczyk,  C. M. Krauter,  
 A. Kunitsa,  K. U. Lao,  A. Laurent,  K. V. Lawler,  J. Lee,  D. Lefrancois,  
 S. Lehtola,  S. V. Levchenko,  C. Y. Lin,  Y.-S. Lin,  F. Liu,  E. Livshits,  
 R. C. Lochan,  A. Luenser,  P. Manohar,  S. F. Manzer,  S.-P. Mao,  Y. Mao,  
 N. Mardirossian,  A. V. Marenich,  L. A. Martinez-Martinez,  S. A. Maurer,  
 N. J. Mayhall,  J.-M. Mewes,  A. F. Morrison,  K. Nanda,  T. S. Nguyen-Beck,  
 C. M. Oana,  R. Olivares-Amaya,  D. P. O'Neill,  J. A. Parkhill,  
 T. M. Perrine,  R. Peverati,  P. A. Pieniazek,  F. Plasser,  A. Prociuk,  
 D. R. Rehn,  E. Rosta,  N. J. Russ,  N. Sergueev,  S. M. Sharada,  
 S. Sharma,  D. W. Small,  A. Sodt,  T. Stauch,  T. Stein,  D. Stuck,  
 Y.-C. Su,  A. J. W. Thom,  T. Tsuchimochi,  L. Vogt,  O. Vydrov,  T. Wang,  
 M. A. Watson,  J. Wenzel,  A. White,  C. F. Williams,  V. Vanovschi,  
 K. Yao,  S. Yeganeh,  S. R. Yost,  Z.-Q. You,  I. Y. Zhang,  X. Zhang,  
 Y. Zhao,  B. R. Brooks,  G. K. L. Chan,  D. M. Chipman,  C. J. Cramer,  
 W. A. Goddard III,  M. S. Gordon,  W. J. Hehre,  A. Klamt,  
 H. F. Schaefer III,  M. W. Schmidt,  C. D. Sherrill,  D. G. Truhlar,  
 A. Warshel,  X. Xu,  A. Aspuru-Guzik,  R. Baer,  A. T. Bell,  N. A. Besley,  
 J.-D. Chai,  A. Dreuw,  B. D. Dunietz,  T. R. Furlani,  S. R. Gwaltney,  
 C.-P. Hsu,  Y. Jung,  J. Kong,  D. S. Lambrecht,  W. Liang,  C. Ochsenfeld,  
 V. A. Rassolov,  L. V. Slipchenko,  J. E. Subotnik,  T. Van Voorhis,  
 J. M. Herbert,  A. I. Krylov,  P. M. W. Gill,  M. Head-Gordon

 Contributors to earlier versions of Q-Chem not listed above: 
 R. D. Adamson,  J. Baker,  E. F. C. Byrd,  A. K. Chakraborty,  C.-L. Cheng,  
 H. Dachsel,  R. J. Doerksen,  G. Hawkins,  A. Heyden,  S. Hirata,  
 G. Kedziora,  F. J. Keil,  C. Kelley,  P. P. Korambath,  W. Kurlancheek,  
 A. M. Lee,  M. S. Lee,  D. Liotard,  I. Lotan,  P. E. Maslen,  N. Nair,  
 D. Neuhauser,  R. Olson,  B. Peters,  J. Ritchie,  N. E. Schultz,  
 N. Shenvi,  A. C. Simmonett,  K. S. Thanthiriwatte,  Q. Wu,  W. Zhang

 Please cite Q-Chem as follows:
 Y. Shao et al., Mol. Phys. 113, 184-215 (2015)
 DOI: 10.1080/00268976.2014.952696

 Q-Chem 4.4.2 for Intel X86 EM64T Linux

 Parts of Q-Chem use Armadillo 5.200.1 (Boston Tea Smuggler).
 http://arma.sourceforge.net/

 Q-Chem begins on Tue Aug 15 07:59:45 2017  


Host: 0

     Scratch files written to /scratch/taweetham/qchem25279//

Checking the input file for inconsistencies... 	...done.

--------------------------------------------------------------
User input:
--------------------------------------------------------------
$molecule
0 1
Br
Br 1 2.326815
$end


$rem
   BASIS  =   cc-pVTZ
   method  =  MP2
   JOBTYPE = optimization
   SOLVENT_METHOD = SMD
   MEM_STATIC = 1500
   MEM_TOTAL  = 2500
$end

--------------------------------------------------------------
 ----------------------------------------------------------------
             Standard Nuclear Orientation (Angstroms)
    I     Atom           X                Y                Z
 ----------------------------------------------------------------
    1      Br      0.0000000000     0.0000000000     0.0000000000
    2      Br      0.0000000000     0.0000000000     2.3268150000
 ----------------------------------------------------------------
 Nuclear Repulsion Energy =   278.5963143739 hartrees
 There are       35 alpha and       35 beta electrons
 Requested basis set is cc-pVTZ
 There are 30 shells and 86 basis functions

 Total QAlloc Memory Limit   2500 MB
 Mega-Array Size      1467 MB
 MEM_STATIC part      1500 MB
 A cutoff of  1.0D-11 yielded    438 shell pairs
 There are      3758 function pairs (      4936 Cartesian)

 -------------------------------------------------------
 OpenMP Integral Computing Module                       
 Release: version 1.0, May 2013, Q-Chem Inc. Pittsburgh 
 -------------------------------------------------------
 Integral Job Info:
 Integral job number is                      11
 Integral operator is                         1
 short-range coefficients                     0
 long-range coefficients              100000000
 Omega coefficients                           0
 if combine SR and LR in K                    0
 Integral screening is                        0
 Integral computing path is                   2
 max size of driver memory is            800000
 size of driver memory is                776718
 size of scratch memory is             26890800
 max col of scratch BK array              10000
 max len of scratch array in speh3          662
 max len of scratch index in speh4           32
 max int batch size is                      520
 min int batch size is                       52
 fixed nKL is                                 4
 max L of basis functions is                  3
 order of int derivative is                   0
 number of shells is                         30
 number of basis is                          98
 number of cartesian basis is                98
 number of contracted shell pairs           438
 number of primitive shell pairs          13188
 maxK2 (contraction) of shell pair          225
 max number of K2 of shell pair               1
 max number of CS2 of shell pair             36
 max number of PS2 of shell pair           4500
 mem total for path MDJ                   84856
 -------------------------------------------------------
 Smallest overlap matrix eigenvalue = 6.39E-03

 Scale SEOQF with 1.000000e+00/1.000000e+00/1.000000e-01

 Standard Electronic Orientation quadrupole field applied
 Nucleus-field energy     =    -0.0000000203 hartrees
 Guess from superposition of atomic densities
 Warning:  Energy on first SCF cycle will be non-variational
 A restricted Hartree-Fock SCF calculation will be
 performed using Pulay DIIS extrapolation
 SCF converges when DIIS error is below 1.0E-08
 ---------------------------------------
  Cycle       Energy         DIIS Error
 ---------------------------------------
    1   -5144.9483096058      4.11E-02
    2   -5144.8967217040      3.42E-03
    3   -5144.9109231281      1.52E-03
    4   -5144.9135169041      4.07E-04
    5   -5144.9141644202      1.47E-04
    6   -5144.9142930089      4.75E-05
    7   -5144.9143058466      1.26E-05
    8   -5144.9143065123      2.29E-06
    9   -5144.9143065232      3.52E-07
   10   -5144.9143065236      4.98E-08
   11   -5144.9143065233      6.24E-09 Convergence criterion met
 ---------------------------------------
 SCF time:  CPU 94.18 s  wall 94.21 s

 Citation of the SMD model:
 Marenich, A.V.; Cramer, C.J.; Truhlar, D.G.
 J. Phys. Chem. B 2009, 113, 6378-6396.
 iSolventCode=           1
 Solvent: water                                                           

 vradii
            1           2
    1   3.0600000   3.0600000
Changing PCM_TESSEL_METHOD to VTN
Changing PCM_VDW_RADII to SMD_RADIUS
 Discretize the solute cavity surface with Lebedev spheres
	Using 302 Lebedev grid points for each H atom
	Using 302 Lebedev grid points for other atoms
	Atomic van der Waals radii will be scaled by 1.20
 Removing interior tesserae...
 Keep 426 surface tesserae and discard 178 interior tesserae
 Molecular Surface Area = 163.789 Angst**2
Using SCRF singleton
 A restricted Hartree-Fock SCF calculation will be
 performed using Pulay DIIS extrapolation
 Polarizable Continuum solvation model will be applied
 SCF converges when DIIS error is below 1.0E-08

 Citation of the SMD model:
 Marenich, A.V.; Cramer, C.J.; Truhlar, D.G.
 J. Phys. Chem. B 2009, 113, 6378-6396.
 iSolventCode=           1
 Solvent: water                                                           

 vradii
            1           2
    1   3.0600000   3.0600000
 ---------------------------------------
  Cycle       Energy         DIIS Error
 ---------------------------------------
    1   -5144.9143065233      8.59E-10
 Time req'd to invert C: 0.10 s (CPU) 0.10 s (wall)
    2   -5144.9147172148      7.77E-05
    3   -5144.9147172161      7.77E-05
    4   -5144.9147172163      7.77E-05
    5   -5144.9147172154      7.77E-05
    6   -5144.9147172149      7.77E-05
    7   -5144.9147172152      7.77E-05
    8   -5144.9147172163      7.77E-05
    9   -5144.9147172159      7.77E-05
   10   -5144.9147172164      7.77E-05
   11   -5144.9147172164      7.77E-05
   12   -5144.9147172170      7.77E-05
   13   -5144.9147172156      7.77E-05
   14   -5144.9147172150      7.77E-05
   15   -5144.9147172151      7.77E-05
   16   -5144.9147172148      7.77E-05
   17   -5144.9147258802      3.22E-05
   18   -5144.9147267684      5.11E-06
   19   -5144.9147268159      1.08E-06
   20   -5144.9147268171      3.17E-07
   21   -5144.9147268172      3.64E-08
   22   -5144.9147268171      5.72E-09 Convergence criterion met
 ---------------------------------------
 SCF time:  CPU 125.65 s  wall 125.72 s
(0)  E-EN(g) gas-phase elect-nuc energy                -5144.914306523 a.u.
(3)  G-ENP(liq) elect-nuc-pol free energy of system    -5144.914726817 a.u.
(4)  G-CDS(liq) cavity-dispersion-solvent structure 
     free energy                                               -0.8416 kcal/mol
(6)  G-S(liq) free energy of system                    -5144.916067965 a.u.
(9)  DeltaG-S(liq) free energy of  solvation
     (9) = (6) - (0)                                           -1.1053 kcal/mol
 SCF   energy in the final basis set = -5144.9160679653
 Total energy in the final basis set = -5144.9160679653

 Components of the MP2 correlation energy:
        aaaa  correlation energy =        -0.0806476889 au
        abab  correlation energy =        -0.3760051504 au
        bbbb  correlation energy =        -0.0806476889 au
        non-Brillouin singles    =        -0.0000000000 au

 Total  MP2   correlation energy =        -0.5373005282 au
        MP2         total energy =     -5145.4533684935 au

  Entering Z-vector solver.
 This version supports only Gaussian blurring of the apparent surface charges
 No PCM contribution added !! 
   1         0           1      0.000240    0.000240
 This version supports only Gaussian blurring of the apparent surface charges
 No PCM contribution added !! 
   2         0           1      0.000062    0.000062
 This version supports only Gaussian blurring of the apparent surface charges
 No PCM contribution added !! 
   3         0           1      0.000011    0.000011
 This version supports only Gaussian blurring of the apparent surface charges
 No PCM contribution added !! 
   4         0           1      0.000003    0.000003
 This version supports only Gaussian blurring of the apparent surface charges
 No PCM contribution added !! 
   5         1           0      0.000000    0.000000    Roots Converged

 --------------------------------------------------------------

                    Orbital Energies (a.u.)
 --------------------------------------------------------------

 Alpha MOs
 -- Occupied --
*******-490.072 -65.211 -65.211 -58.566 -58.566 -58.564 -58.564
-58.564 -58.564  -9.883  -9.883  -7.496  -7.496  -7.486  -7.486
 -7.486  -7.486  -3.242  -3.240  -3.236  -3.236  -3.235  -3.235
 -3.222  -3.222  -3.222  -3.222  -1.096  -0.952  -0.529  -0.503
 -0.503  -0.410  -0.410
 -- Virtual --
 -0.006   0.319   0.331   0.361   0.361   0.383   0.402   0.402
  0.410   0.410   0.472   0.472   0.567   0.567   0.587   0.681
  0.750   0.750   1.041   1.548   1.548   1.573   1.633   1.633
  1.731   1.731   1.757   1.757   1.813   1.813   1.885   1.885
  1.905   1.968   1.968   1.992   1.992   2.009   2.047   2.047
  2.073   2.073   2.079   2.079   2.082   2.347   2.347   2.362
  2.995   3.034   3.619
 --------------------------------------------------------------

          Ground-State Mulliken Net Atomic Charges

     Atom                 Charge (a.u.)
  ----------------------------------------
      1 Br                   -0.000000
      2 Br                    0.000000
  ----------------------------------------
  Sum of atomic charges =    -0.000000

 -----------------------------------------------------------------
                    Cartesian Multipole Moments
 -----------------------------------------------------------------
    Charge (ESU x 10^10)
                 0.0000
    Dipole Moment (Debye)
         X       0.0000      Y      -0.0000      Z       0.0000
       Tot       0.0000
    Quadrupole Moments (Debye-Ang)
        XX     -37.4493     XY       0.0000     YY     -37.4493
        XZ      -0.0000     YZ       0.0000     ZZ     -32.1860
    Octopole Moments (Debye-Ang^2)
       XXX       0.0000    XXY      -0.0000    XYY       0.0000
       YYY      -0.0000    XXZ     -43.5687    XYZ       0.0000
       YYZ     -43.5687    XZZ      -0.0000    YZZ       0.0000
       ZZZ    -112.3362
    Hexadecapole Moments (Debye-Ang^3)
      XXXX     -45.2985   XXXY      -0.0000   XXYY     -15.0995
      XYYY      -0.0000   YYYY     -45.2985   XXXZ      -0.0000
      XXYZ       0.0000   XYYZ      -0.0000   YYYZ       0.0000
      XXZZ    -115.2142   XYZZ       0.0000   YYZZ    -115.2142
      XZZZ      -0.0000   YZZZ       0.0000   ZZZZ    -553.9252
 -----------------------------------------------------------------
 DrvMan is completing analytic gradient of the MP2 energy
 MP2 relaxed dipole moment
            1
    1   0.0000000
    2  -0.0000000
    3   0.0000000
	Magnitude:	 0.000 au	 0.000 Debye
 MP2 energy read as -5145.453368
 Full Analytical Gradient of MP2 Energy (in au.)
             1             2
    1   -0.00000000    0.00000000
    2    0.00000000   -0.00000000
    3   -0.01592335    0.01592335
 Gradient time:  CPU 0.11 s  wall 0.11 s
 Geometry Optimization Parameters
   NAtoms,    NIC,     NZ,  NCons,   NDum,   NFix, NCnnct, MaxDiis
        2       5       2       0       0       0       0       0


** GEOMETRY OPTIMIZATION IN DELOCALIZED INTERNAL COORDINATES **
   Searching for a Minimum

   Optimization Cycle:   1

                       Coordinates (Angstroms)
     ATOM                X               Y               Z
      1  Br        0.0000000000    0.0000000000    0.0000000000
      2  Br        0.0000000000    0.0000000000    2.3268150000
   Point Group: c1    Number of degrees of freedom:     1


   Energy is  -5145.453368494


 Attempting to Generate Delocalized Internal Coordinates

  ***ERROR*** Wrong Number of Internal Coordinates
              Should be:   0  Found:   1
**WARNING** Problems with Internal Coordinates
  Switching to Cartesian Coordinates

 Translations and Rotations Projected Out of Hessian

  1 Hessian modes will be used to form the next step
  Hessian Eigenvalues:
     1.000000

 Minimum Search - Taking Simple RFO Step
 Searching for Lamda that Minimizes Along All modes
 Value Taken    Lamda =  -0.00050711
 Step Taken.  Stepsize is  0.022508

                             Maximum     Tolerance    Cnvgd?
         Gradient           0.015923      0.000300      NO
         Displacement       0.015915      0.001200      NO
         Energy change     *********      0.000001      NO

 ----------------------------------------------------------------
             Standard Nuclear Orientation (Angstroms)
    I     Atom           X                Y                Z
 ----------------------------------------------------------------
    1      Br      0.0000000000     0.0000000000     0.0084220007
    2      Br      0.0000000000     0.0000000000     2.3183929993
 ----------------------------------------------------------------
 Nuclear Repulsion Energy =   280.6278016556 hartrees
 There are       35 alpha and       35 beta electrons
 Discretize the solute cavity surface with Lebedev spheres
	Using 302 Lebedev grid points for each H atom
	Using 302 Lebedev grid points for other atoms
	Atomic van der Waals radii will be scaled by 1.20
 Removing interior tesserae...
 Keep 426 surface tesserae and discard 178 interior tesserae
 Molecular Surface Area = 163.789 Angst**2
 Applying Cartesian multipole field
    Component          Value
    ---------          -----
     (2,0,0)        1.00000E-10
     (0,2,0)        2.00000E-10
     (0,0,2)       -3.00000E-11
 Nucleus-field energy     =    -0.0000000202 hartrees
 Requested basis set is cc-pVTZ
 There are 30 shells and 86 basis functions
 A cutoff of  1.0D-11 yielded    438 shell pairs
 There are      3758 function pairs (      4936 Cartesian)
 Smallest overlap matrix eigenvalue = 6.25E-03
 Guess MOs from SCF MO coefficient file
 Reading MOs from coefficient file
 Reading MOs from coefficient file
 A restricted Hartree-Fock SCF calculation will be
 performed using Pulay DIIS extrapolation
 SCF converges when DIIS error is below 1.0E-08
 Geometry optimization detected.  Setting ReadMinima to 0
 Setting SaveMinima to 0
 ---------------------------------------
  Cycle       Energy         DIIS Error
 ---------------------------------------
    1   -5144.9202984340      9.52E-04
    2   -5144.9147361858      1.25E-04
    3   -5144.9147494292      5.27E-05
    4   -5144.9147519345      4.80E-06
    5   -5144.9147519723      1.49E-06
    6   -5144.9147519748      1.62E-07
    7   -5144.9147519749      2.04E-08
    8   -5144.9147519747      3.06E-09 Convergence criterion met
 ---------------------------------------
 SCF time:  CPU 68.09 s  wall 68.12 s
 Discretize the solute cavity surface with Lebedev spheres
	Using 302 Lebedev grid points for each H atom
	Using 302 Lebedev grid points for other atoms
	Atomic van der Waals radii will be scaled by 1.20
 Removing interior tesserae...
 Keep 426 surface tesserae and discard 178 interior tesserae
 Molecular Surface Area = 163.789 Angst**2
Using SCRF singleton
 A restricted Hartree-Fock SCF calculation will be
 performed using Pulay DIIS extrapolation
 Polarizable Continuum solvation model will be applied
 SCF converges when DIIS error is below 1.0E-08
 Geometry optimization detected.  Setting ReadMinima to 0
 Setting SaveMinima to 0

 Citation of the SMD model:
 Marenich, A.V.; Cramer, C.J.; Truhlar, D.G.
 J. Phys. Chem. B 2009, 113, 6378-6396.
 iSolventCode=           1
 Solvent: water                                                           

 vradii
            1           2
    1   3.0600000   3.0600000
 ---------------------------------------
  Cycle       Energy         DIIS Error
 ---------------------------------------
    1   -5144.9147519746      2.84E-10
 Time req'd to invert C: 0.10 s (CPU) 0.10 s (wall)
    2   -5144.9151522708      7.60E-05
    3   -5144.9151522709      7.60E-05
    4   -5144.9151522711      7.60E-05
    5   -5144.9151522710      7.60E-05
    6   -5144.9151522716      7.60E-05
    7   -5144.9151522702      7.60E-05
    8   -5144.9151522696      7.60E-05
    9   -5144.9151605796      3.14E-05
   10   -5144.9151614249      5.05E-06
   11   -5144.9151614708      1.07E-06
   12   -5144.9151614719      3.12E-07
   13   -5144.9151614720      3.66E-08
   14   -5144.9151614719      5.84E-09 Convergence criterion met
 ---------------------------------------
 SCF time:  CPU 85.60 s  wall 85.63 s
(0)  E-EN(g) gas-phase elect-nuc energy                -5144.914751975 a.u.
(3)  G-ENP(liq) elect-nuc-pol free energy of system    -5144.915161472 a.u.
(4)  G-CDS(liq) cavity-dispersion-solvent structure 
     free energy                                               -0.8395 kcal/mol
(6)  G-S(liq) free energy of system                    -5144.916499311 a.u.
(9)  DeltaG-S(liq) free energy of  solvation
     (9) = (6) - (0)                                           -1.0965 kcal/mol
 SCF   energy in the final basis set = -5144.9164993109
 Total energy in the final basis set = -5144.9164993109

 Components of the MP2 correlation energy:
        aaaa  correlation energy =        -0.0807324204 au
        abab  correlation energy =        -0.3758433824 au
        bbbb  correlation energy =        -0.0807324204 au
        non-Brillouin singles    =        -0.0000000000 au

 Total  MP2   correlation energy =        -0.5373082232 au
        MP2         total energy =     -5145.4538075341 au

  Entering Z-vector solver.
 This version supports only Gaussian blurring of the apparent surface charges
 No PCM contribution added !! 
   1         0           1      0.000239    0.000239
 This version supports only Gaussian blurring of the apparent surface charges
 No PCM contribution added !! 
   2         0           1      0.000062    0.000062
 This version supports only Gaussian blurring of the apparent surface charges
 No PCM contribution added !! 
   3         0           1      0.000011    0.000011
 This version supports only Gaussian blurring of the apparent surface charges
 No PCM contribution added !! 
   4         0           1      0.000003    0.000003
 This version supports only Gaussian blurring of the apparent surface charges
 No PCM contribution added !! 
   5         1           0      0.000000    0.000000    Roots Converged

 --------------------------------------------------------------

                    Orbital Energies (a.u.)
 --------------------------------------------------------------

 Alpha MOs
 -- Occupied --
*******-490.071 -65.210 -65.210 -58.566 -58.566 -58.564 -58.564
-58.564 -58.564  -9.883  -9.883  -7.496  -7.496  -7.486  -7.486
 -7.486  -7.486  -3.241  -3.239  -3.236  -3.236  -3.235  -3.235
 -3.222  -3.222  -3.222  -3.222  -1.099  -0.951  -0.531  -0.504
 -0.504  -0.408  -0.408
 -- Virtual --
 -0.002   0.318   0.332   0.360   0.360   0.383   0.403   0.403
  0.411   0.411   0.471   0.471   0.568   0.568   0.590   0.686
  0.754   0.754   1.044   1.546   1.546   1.571   1.629   1.629
  1.731   1.731   1.757   1.757   1.817   1.817   1.889   1.889
  1.911   1.969   1.969   1.993   1.993   2.012   2.050   2.050
  2.075   2.075   2.082   2.082   2.086   2.354   2.354   2.374
  2.991   3.034   3.646
 --------------------------------------------------------------

          Ground-State Mulliken Net Atomic Charges

     Atom                 Charge (a.u.)
  ----------------------------------------
      1 Br                   -0.000000
      2 Br                    0.000000
  ----------------------------------------
  Sum of atomic charges =    -0.000000

 -----------------------------------------------------------------
                    Cartesian Multipole Moments
 -----------------------------------------------------------------
    Charge (ESU x 10^10)
                 0.0000
    Dipole Moment (Debye)
         X      -0.0000      Y      -0.0000      Z       0.0000
       Tot       0.0000
    Quadrupole Moments (Debye-Ang)
        XX     -37.4221     XY      -0.0000     YY     -37.4221
        XZ      -0.0000     YZ      -0.0000     ZZ     -32.2519
    Octopole Moments (Debye-Ang^2)
       XXX      -0.0000    XXY      -0.0000    XYY      -0.0000
       YYY      -0.0000    XXZ     -43.5371    XYZ      -0.0000
       YYZ     -43.5371    XZZ      -0.0000    YZZ      -0.0000
       ZZZ    -112.5663
    Hexadecapole Moments (Debye-Ang^3)
      XXXX     -45.2153   XXXY      -0.0000   XXYY     -15.0718
      XYYY      -0.0000   YYYY     -45.2153   XXXZ      -0.0000
      XXYZ      -0.0000   XYYZ      -0.0000   YYYZ      -0.0000
      XXZZ    -114.4544   XYZZ      -0.0000   YYZZ    -114.4544
      XZZZ      -0.0000   YZZZ      -0.0000   ZZZZ    -550.9460
 -----------------------------------------------------------------
 DrvMan is completing analytic gradient of the MP2 energy
 MP2 relaxed dipole moment
            1
    1  -0.0000000
    2  -0.0000000
    3   0.0000000
	Magnitude:	 0.000 au	 0.000 Debye
 MP2 energy read as -5145.453808
 Full Analytical Gradient of MP2 Energy (in au.)
             1             2
    1   -0.00000000    0.00000000
    2    0.00000000   -0.00000000
    3   -0.01128257    0.01128257
 Gradient time:  CPU 0.11 s  wall 0.11 s
 Geometry Optimization Parameters
   NAtoms,    NIC,     NZ,  NCons,   NDum,   NFix, NCnnct, MaxDiis
        2       5       2       0       0       0       0       0

 Cartesian Hessian Update
 Hessian Updated using BFGS Update


** GEOMETRY OPTIMIZATION IN CARTESIAN COORDINATES **
   Searching for a Minimum

   Optimization Cycle:   2

                       Coordinates (Angstroms)
     ATOM                X               Y               Z
      1  Br        0.0000000000    0.0000000000    0.0084220007
      2  Br        0.0000000000    0.0000000000    2.3183929993
   Point Group: c1    Number of degrees of freedom:     1


   Energy is  -5145.453807534


 Translations and Rotations Projected Out of Hessian

  1 Hessian modes will be used to form the next step
  Hessian Eigenvalues:
     0.291592

 Minimum Search - Taking Simple RFO Step
 Searching for Lamda that Minimizes Along All modes
 Value Taken    Lamda =  -0.00087051
 Step Taken.  Stepsize is  0.054557

                             Maximum     Tolerance    Cnvgd?
         Gradient           0.011283      0.000300      NO
         Displacement       0.038578      0.001200      NO
         Energy change     -0.000439      0.000001      NO

 ----------------------------------------------------------------
             Standard Nuclear Orientation (Angstroms)
    I     Atom           X                Y                Z
 ----------------------------------------------------------------
    1      Br      0.0000000000     0.0000000000     0.0288364867
    2      Br      0.0000000000     0.0000000000     2.2979785133
 ----------------------------------------------------------------
 Nuclear Repulsion Energy =   285.6771747414 hartrees
 There are       35 alpha and       35 beta electrons
 Discretize the solute cavity surface with Lebedev spheres
	Using 302 Lebedev grid points for each H atom
	Using 302 Lebedev grid points for other atoms
	Atomic van der Waals radii will be scaled by 1.20
 Removing interior tesserae...
 Keep 418 surface tesserae and discard 186 interior tesserae
 Molecular Surface Area = 160.396 Angst**2
 Applying Cartesian multipole field
    Component          Value
    ---------          -----
     (2,0,0)        1.00000E-10
     (0,2,0)        2.00000E-10
     (0,0,2)       -3.00000E-11
 Nucleus-field energy     =    -0.0000000198 hartrees
 Requested basis set is cc-pVTZ
 There are 30 shells and 86 basis functions
 A cutoff of  1.0D-11 yielded    438 shell pairs
 There are      3758 function pairs (      4936 Cartesian)
 Smallest overlap matrix eigenvalue = 5.92E-03
 Guess MOs from SCF MO coefficient file
 Reading MOs from coefficient file
 Reading MOs from coefficient file
 A restricted Hartree-Fock SCF calculation will be
 performed using Pulay DIIS extrapolation
 SCF converges when DIIS error is below 1.0E-08
 Geometry optimization detected.  Setting ReadMinima to 0
 Setting SaveMinima to 0
 ---------------------------------------
  Cycle       Energy         DIIS Error
 ---------------------------------------
    1   -5144.9294227591      2.45E-03
    2   -5144.9150476500      2.60E-04
    3   -5144.9151062374      1.14E-04
    4   -5144.9151179421      1.15E-05
    5   -5144.9151181646      3.54E-06
    6   -5144.9151181781      4.15E-07
    7   -5144.9151181786      4.60E-08
    8   -5144.9151181785      6.21E-09 Convergence criterion met
 ---------------------------------------
 SCF time:  CPU 67.88 s  wall 67.90 s
 Discretize the solute cavity surface with Lebedev spheres
	Using 302 Lebedev grid points for each H atom
	Using 302 Lebedev grid points for other atoms
	Atomic van der Waals radii will be scaled by 1.20
 Removing interior tesserae...
 Keep 418 surface tesserae and discard 186 interior tesserae
 Molecular Surface Area = 160.396 Angst**2
Using SCRF singleton
 A restricted Hartree-Fock SCF calculation will be
 performed using Pulay DIIS extrapolation
 Polarizable Continuum solvation model will be applied
 SCF converges when DIIS error is below 1.0E-08
 Geometry optimization detected.  Setting ReadMinima to 0
 Setting SaveMinima to 0

 Citation of the SMD model:
 Marenich, A.V.; Cramer, C.J.; Truhlar, D.G.
 J. Phys. Chem. B 2009, 113, 6378-6396.
 iSolventCode=           1
 Solvent: water                                                           

 vradii
            1           2
    1   3.0600000   3.0600000
 ---------------------------------------
  Cycle       Energy         DIIS Error
 ---------------------------------------
    1   -5144.9151181786      6.07E-10
 Time req'd to invert C: 0.09 s (CPU) 0.09 s (wall)
    2   -5144.9154927890      7.20E-05
    3   -5144.9154927899      7.20E-05
    4   -5144.9154927893      7.20E-05
    5   -5144.9154927899      7.20E-05
    6   -5144.9154927890      7.20E-05
    7   -5144.9154927892      7.20E-05
    8   -5144.9154927901      7.20E-05
    9   -5144.9154927924      7.20E-05
   10   -5144.9154927928      7.20E-05
   11   -5144.9154927932      7.20E-05
   12   -5144.9154927926      7.20E-05
   13   -5144.9154927925      7.20E-05
   14   -5144.9154927911      7.20E-05
   15   -5144.9155002486      2.95E-05
   16   -5144.9155009892      4.89E-06
   17   -5144.9155010314      1.06E-06
   18   -5144.9155010324      3.02E-07
   19   -5144.9155010324      3.71E-08
   20   -5144.9155010323      6.14E-09 Convergence criterion met
 ---------------------------------------
 SCF time:  CPU 122.84 s  wall 122.96 s
(0)  E-EN(g) gas-phase elect-nuc energy                -5144.915118179 a.u.
(3)  G-ENP(liq) elect-nuc-pol free energy of system    -5144.915501032 a.u.
(4)  G-CDS(liq) cavity-dispersion-solvent structure 
     free energy                                               -0.8345 kcal/mol
(6)  G-S(liq) free energy of system                    -5144.916830850 a.u.
(9)  DeltaG-S(liq) free energy of  solvation
     (9) = (6) - (0)                                           -1.0747 kcal/mol
 SCF   energy in the final basis set = -5144.9168308504
 Total energy in the final basis set = -5144.9168308504

 Components of the MP2 correlation energy:
        aaaa  correlation energy =        -0.0809462308 au
        abab  correlation energy =        -0.3754856260 au
        bbbb  correlation energy =        -0.0809462308 au
        non-Brillouin singles    =        -0.0000000000 au

 Total  MP2   correlation energy =        -0.5373780875 au
        MP2         total energy =     -5145.4542089379 au

  Entering Z-vector solver.
 This version supports only Gaussian blurring of the apparent surface charges
 No PCM contribution added !! 
   1         0           1      0.000236    0.000236
 This version supports only Gaussian blurring of the apparent surface charges
 No PCM contribution added !! 
   2         0           1      0.000061    0.000061
 This version supports only Gaussian blurring of the apparent surface charges
 No PCM contribution added !! 
   3         0           1      0.000011    0.000011
 This version supports only Gaussian blurring of the apparent surface charges
 No PCM contribution added !! 
   4         0           1      0.000003    0.000003
 This version supports only Gaussian blurring of the apparent surface charges
 No PCM contribution added !! 
   5         1           0      0.000000    0.000000    Roots Converged

 --------------------------------------------------------------

                    Orbital Energies (a.u.)
 --------------------------------------------------------------

 Alpha MOs
 -- Occupied --
*******-490.070 -65.209 -65.209 -58.565 -58.565 -58.562 -58.562
-58.562 -58.562  -9.882  -9.882  -7.495  -7.495  -7.485  -7.485
 -7.485  -7.485  -3.241  -3.238  -3.235  -3.235  -3.234  -3.234
 -3.221  -3.221  -3.221  -3.221  -1.108  -0.947  -0.537  -0.508
 -0.508  -0.405  -0.405
 -- Virtual --
  0.009   0.314   0.333   0.358   0.358   0.382   0.403   0.403
  0.412   0.412   0.468   0.468   0.571   0.571   0.597   0.698
  0.764   0.764   1.050   1.542   1.542   1.567   1.620   1.620
  1.728   1.728   1.759   1.759   1.827   1.827   1.900   1.900
  1.926   1.969   1.969   1.993   1.993   2.019   2.057   2.057
  2.079   2.079   2.089   2.089   2.096   2.372   2.372   2.405
  2.973   3.034   3.719
 --------------------------------------------------------------

          Ground-State Mulliken Net Atomic Charges

     Atom                 Charge (a.u.)
  ----------------------------------------
      1 Br                   -0.000000
      2 Br                    0.000000
  ----------------------------------------
  Sum of atomic charges =    -0.000000

 -----------------------------------------------------------------
                    Cartesian Multipole Moments
 -----------------------------------------------------------------
    Charge (ESU x 10^10)
                 0.0000
    Dipole Moment (Debye)
         X      -0.0000      Y       0.0000      Z       0.0000
       Tot       0.0000
    Quadrupole Moments (Debye-Ang)
        XX     -37.3537     XY      -0.0000     YY     -37.3537
        XZ      -0.0000     YZ       0.0000     ZZ     -32.4176
    Octopole Moments (Debye-Ang^2)
       XXX      -0.0000    XXY       0.0000    XYY      -0.0000
       YYY       0.0000    XXZ     -43.4575    XYZ      -0.0000
       YYZ     -43.4575    XZZ      -0.0000    YZZ       0.0000
       ZZZ    -113.1448
    Hexadecapole Moments (Debye-Ang^3)
      XXXX     -45.0068   XXXY      -0.0000   XXYY     -15.0023
      XYYY      -0.0000   YYYY     -45.0068   XXXZ      -0.0000
      XXYZ      -0.0000   XYYZ      -0.0000   YYYZ      -0.0000
      XXZZ    -112.6361   XYZZ      -0.0000   YYZZ    -112.6361
      XZZZ       0.0000   YZZZ       0.0000   ZZZZ    -543.9112
 -----------------------------------------------------------------
 DrvMan is completing analytic gradient of the MP2 energy
 MP2 relaxed dipole moment
            1
    1  -0.0000000
    2   0.0000000
    3   0.0000000
	Magnitude:	 0.000 au	 0.000 Debye
 MP2 energy read as -5145.454209
 Full Analytical Gradient of MP2 Energy (in au.)
             1             2
    1   -0.00000000    0.00000000
    2    0.00000000   -0.00000000
    3    0.00153700   -0.00153700
 Gradient time:  CPU 0.11 s  wall 0.11 s
 Geometry Optimization Parameters
   NAtoms,    NIC,     NZ,  NCons,   NDum,   NFix, NCnnct, MaxDiis
        2       5       2       0       0       0       0       0

 Cartesian Hessian Update
 Hessian Updated using BFGS Update


** GEOMETRY OPTIMIZATION IN CARTESIAN COORDINATES **
   Searching for a Minimum

   Optimization Cycle:   3

                       Coordinates (Angstroms)
     ATOM                X               Y               Z
      1  Br        0.0000000000    0.0000000000    0.0288364867
      2  Br        0.0000000000    0.0000000000    2.2979785133
   Point Group: c1    Number of degrees of freedom:     1


   Energy is  -5145.454208938


 Translations and Rotations Projected Out of Hessian

  1 Hessian modes will be used to form the next step
  Hessian Eigenvalues:
     0.332304

 Minimum Search - Taking Simple RFO Step
 Searching for Lamda that Minimizes Along All modes
 Value Taken    Lamda =  -0.00001422
 Step Taken.  Stepsize is  0.006541

                             Maximum     Tolerance    Cnvgd?
         Gradient           0.001537      0.000300      NO
         Displacement       0.004625      0.001200      NO
         Energy change     -0.000401      0.000001      NO

 ----------------------------------------------------------------
             Standard Nuclear Orientation (Angstroms)
    I     Atom           X                Y                Z
 ----------------------------------------------------------------
    1      Br      0.0000000000     0.0000000000     0.0263890032
    2      Br      0.0000000000     0.0000000000     2.3004259968
 ----------------------------------------------------------------
 Nuclear Repulsion Energy =   285.0622417587 hartrees
 There are       35 alpha and       35 beta electrons
 Discretize the solute cavity surface with Lebedev spheres
	Using 302 Lebedev grid points for each H atom
	Using 302 Lebedev grid points for other atoms
	Atomic van der Waals radii will be scaled by 1.20
 Removing interior tesserae...
 Keep 426 surface tesserae and discard 178 interior tesserae
 Molecular Surface Area = 163.789 Angst**2
 Applying Cartesian multipole field
    Component          Value
    ---------          -----
     (2,0,0)        1.00000E-10
     (0,2,0)        2.00000E-10
     (0,0,2)       -3.00000E-11
 Nucleus-field energy     =    -0.0000000198 hartrees
 Requested basis set is cc-pVTZ
 There are 30 shells and 86 basis functions
 A cutoff of  1.0D-11 yielded    438 shell pairs
 There are      3758 function pairs (      4936 Cartesian)
 Smallest overlap matrix eigenvalue = 5.96E-03
 Guess MOs from SCF MO coefficient file
 Reading MOs from coefficient file
 Reading MOs from coefficient file
 A restricted Hartree-Fock SCF calculation will be
 performed using Pulay DIIS extrapolation
 SCF converges when DIIS error is below 1.0E-08
 Geometry optimization detected.  Setting ReadMinima to 0
 Setting SaveMinima to 0
 ---------------------------------------
  Cycle       Energy         DIIS Error
 ---------------------------------------
    1   -5144.9134875015      3.05E-04
    2   -5144.9151313522      1.40E-05
    3   -5144.9151316417      3.49E-06
    4   -5144.9151316663      8.57E-07
    5   -5144.9151316669      2.31E-07
    6   -5144.9151316671      2.62E-08
    7   -5144.9151316674      5.76E-09 Convergence criterion met
 ---------------------------------------
 SCF time:  CPU 58.49 s  wall 58.53 s
 Discretize the solute cavity surface with Lebedev spheres
	Using 302 Lebedev grid points for each H atom
	Using 302 Lebedev grid points for other atoms
	Atomic van der Waals radii will be scaled by 1.20
 Removing interior tesserae...
 Keep 426 surface tesserae and discard 178 interior tesserae
 Molecular Surface Area = 163.789 Angst**2
Using SCRF singleton
 A restricted Hartree-Fock SCF calculation will be
 performed using Pulay DIIS extrapolation
 Polarizable Continuum solvation model will be applied
 SCF converges when DIIS error is below 1.0E-08
 Geometry optimization detected.  Setting ReadMinima to 0
 Setting SaveMinima to 0

 Citation of the SMD model:
 Marenich, A.V.; Cramer, C.J.; Truhlar, D.G.
 J. Phys. Chem. B 2009, 113, 6378-6396.
 iSolventCode=           1
 Solvent: water                                                           

 vradii
            1           2
    1   3.0600000   3.0600000
 ---------------------------------------
  Cycle       Energy         DIIS Error
 ---------------------------------------
    1   -5144.9151316672      1.14E-09
 Time req'd to invert C: 0.10 s (CPU) 0.10 s (wall)
    2   -5144.9155093893      7.25E-05
    3   -5144.9155093886      7.25E-05
    4   -5144.9155093891      7.25E-05
    5   -5144.9155093884      7.25E-05
    6   -5144.9155093892      7.25E-05
    7   -5144.9155093870      7.25E-05
    8   -5144.9155093876      7.25E-05
    9   -5144.9155169462      2.97E-05
   10   -5144.9155177019      4.91E-06
   11   -5144.9155177446      1.06E-06
   12   -5144.9155177457      3.03E-07
   13   -5144.9155177457      3.70E-08
   14   -5144.9155177455      6.10E-09 Convergence criterion met
 ---------------------------------------
 SCF time:  CPU 107.28 s  wall 107.31 s
(0)  E-EN(g) gas-phase elect-nuc energy                -5144.915131667 a.u.
(3)  G-ENP(liq) elect-nuc-pol free energy of system    -5144.915517745 a.u.
(4)  G-CDS(liq) cavity-dispersion-solvent structure 
     free energy                                               -0.8351 kcal/mol
(6)  G-S(liq) free energy of system                    -5144.916848525 a.u.
(9)  DeltaG-S(liq) free energy of  solvation
     (9) = (6) - (0)                                           -1.0773 kcal/mol
 SCF   energy in the final basis set = -5144.9168485252
 Total energy in the final basis set = -5144.9168485252

 Components of the MP2 correlation energy:
        aaaa  correlation energy =        -0.0809199487 au
        abab  correlation energy =        -0.3755259002 au
        bbbb  correlation energy =        -0.0809199487 au
        non-Brillouin singles    =        -0.0000000000 au

 Total  MP2   correlation energy =        -0.5373657976 au
        MP2         total energy =     -5145.4542143228 au

  Entering Z-vector solver.
 This version supports only Gaussian blurring of the apparent surface charges
 No PCM contribution added !! 
   1         0           1      0.000237    0.000237
 This version supports only Gaussian blurring of the apparent surface charges
 No PCM contribution added !! 
   2         0           1      0.000061    0.000061
 This version supports only Gaussian blurring of the apparent surface charges
 No PCM contribution added !! 
   3         0           1      0.000011    0.000011
 This version supports only Gaussian blurring of the apparent surface charges
 No PCM contribution added !! 
   4         0           1      0.000003    0.000003
 This version supports only Gaussian blurring of the apparent surface charges
 No PCM contribution added !! 
   5         1           0      0.000000    0.000000    Roots Converged

 --------------------------------------------------------------

                    Orbital Energies (a.u.)
 --------------------------------------------------------------

 Alpha MOs
 -- Occupied --
*******-490.070 -65.209 -65.209 -58.565 -58.565 -58.562 -58.562
-58.562 -58.562  -9.882  -9.882  -7.495  -7.495  -7.485  -7.485
 -7.485  -7.485  -3.241  -3.238  -3.235  -3.235  -3.234  -3.234
 -3.221  -3.221  -3.221  -3.221  -1.106  -0.948  -0.536  -0.508
 -0.508  -0.406  -0.406
 -- Virtual --
  0.007   0.315   0.333   0.358   0.358   0.382   0.403   0.403
  0.412   0.412   0.468   0.468   0.571   0.571   0.596   0.697
  0.762   0.762   1.050   1.542   1.542   1.568   1.621   1.621
  1.729   1.729   1.759   1.759   1.826   1.826   1.899   1.899
  1.925   1.969   1.969   1.993   1.993   2.018   2.056   2.056
  2.078   2.078   2.089   2.089   2.095   2.370   2.370   2.402
  2.976   3.034   3.709
 --------------------------------------------------------------

          Ground-State Mulliken Net Atomic Charges

     Atom                 Charge (a.u.)
  ----------------------------------------
      1 Br                   -0.000000
      2 Br                    0.000000
  ----------------------------------------
  Sum of atomic charges =    -0.000000

 -----------------------------------------------------------------
                    Cartesian Multipole Moments
 -----------------------------------------------------------------
    Charge (ESU x 10^10)
                 0.0000
    Dipole Moment (Debye)
         X       0.0000      Y      -0.0000      Z       0.0000
       Tot       0.0000
    Quadrupole Moments (Debye-Ang)
        XX     -37.3621     XY       0.0000     YY     -37.3621
        XZ       0.0000     YZ      -0.0000     ZZ     -32.3973
    Octopole Moments (Debye-Ang^2)
       XXX      -0.0000    XXY      -0.0000    XYY       0.0000
       YYY      -0.0000    XXZ     -43.4673    XYZ       0.0000
       YYZ     -43.4673    XZZ       0.0000    YZZ      -0.0000
       ZZZ    -113.0739
    Hexadecapole Moments (Debye-Ang^3)
      XXXX     -45.0323   XXXY       0.0000   XXYY     -15.0108
      XYYY       0.0000   YYYY     -45.0323   XXXZ      -0.0000
      XXYZ      -0.0000   XYYZ       0.0000   YYYZ      -0.0000
      XXZZ    -112.8524   XYZZ       0.0000   YYZZ    -112.8524
      XZZZ       0.0000   YZZZ      -0.0000   ZZZZ    -544.7407
 -----------------------------------------------------------------
 DrvMan is completing analytic gradient of the MP2 energy
 MP2 relaxed dipole moment
            1
    1   0.0000000
    2  -0.0000000
    3   0.0000000
	Magnitude:	 0.000 au	 0.000 Debye
 MP2 energy read as -5145.454214
 Full Analytical Gradient of MP2 Energy (in au.)
             1             2
    1   -0.00000000    0.00000000
    2   -0.00000000    0.00000000
    3   -0.00012484    0.00012484
 Gradient time:  CPU 0.11 s  wall 0.11 s
 Geometry Optimization Parameters
   NAtoms,    NIC,     NZ,  NCons,   NDum,   NFix, NCnnct, MaxDiis
        2       5       2       0       0       0       0       0

 Cartesian Hessian Update
 Hessian Updated using BFGS Update


** GEOMETRY OPTIMIZATION IN CARTESIAN COORDINATES **
   Searching for a Minimum

   Optimization Cycle:   4

                       Coordinates (Angstroms)
     ATOM                X               Y               Z
      1  Br        0.0000000000    0.0000000000    0.0263890032
      2  Br        0.0000000000    0.0000000000    2.3004259968
   Point Group: c1    Number of degrees of freedom:     1


   Energy is  -5145.454214323


 Translations and Rotations Projected Out of Hessian

  1 Hessian modes will be used to form the next step
  Hessian Eigenvalues:
     0.359312

 Minimum Search - Taking Simple RFO Step
 Searching for Lamda that Minimizes Along All modes
 Value Taken    Lamda =   0.00000000
 Step Taken.  Stepsize is  0.000491

                             Maximum     Tolerance    Cnvgd?
         Gradient           0.000125      0.000300     YES
         Displacement       0.000347      0.001200     YES
         Energy change     -0.000005      0.000001      NO


                       Distance Matrix (Angstroms)
             Br(  1)
   Br(  2)  2.274037

 Final energy is   -5145.4542143228036     


 ******************************
 **  OPTIMIZATION CONVERGED  **
 ******************************

                       Coordinates (Angstroms)
     ATOM                X               Y               Z
      1  Br        0.0000000000    0.0000000000    0.0263890032
      2  Br        0.0000000000    0.0000000000    2.3004259968

Z-matrix Print:
$molecule
0 1
Br
Br 1 2.274037
$end


 --------------------------------------------------------------

                    Orbital Energies (a.u.)
 --------------------------------------------------------------

 Alpha MOs
 -- Occupied --
*******-490.070 -65.209 -65.209 -58.565 -58.565 -58.562 -58.562
-58.562 -58.562  -9.882  -9.882  -7.495  -7.495  -7.485  -7.485
 -7.485  -7.485  -3.241  -3.238  -3.235  -3.235  -3.234  -3.234
 -3.221  -3.221  -3.221  -3.221  -1.106  -0.948  -0.536  -0.508
 -0.508  -0.406  -0.406
 -- Virtual --
  0.007   0.315   0.333   0.358   0.358   0.382   0.403   0.403
  0.412   0.412   0.468   0.468   0.571   0.571   0.596   0.697
  0.762   0.762   1.050   1.542   1.542   1.568   1.621   1.621
  1.729   1.729   1.759   1.759   1.826   1.826   1.899   1.899
  1.925   1.969   1.969   1.993   1.993   2.018   2.056   2.056
  2.078   2.078   2.089   2.089   2.095   2.370   2.370   2.402
  2.976   3.034   3.709
 --------------------------------------------------------------

          Ground-State Mulliken Net Atomic Charges

     Atom                 Charge (a.u.)
  ----------------------------------------
      1 Br                   -0.000000
      2 Br                    0.000000
  ----------------------------------------
  Sum of atomic charges =    -0.000000

 -----------------------------------------------------------------
                    Cartesian Multipole Moments
 -----------------------------------------------------------------
    Charge (ESU x 10^10)
                 0.0000
    Dipole Moment (Debye)
         X       0.0000      Y      -0.0000      Z       0.0000
       Tot       0.0000
    Quadrupole Moments (Debye-Ang)
        XX     -37.3621     XY       0.0000     YY     -37.3621
        XZ       0.0000     YZ      -0.0000     ZZ     -32.3973
    Octopole Moments (Debye-Ang^2)
       XXX      -0.0000    XXY      -0.0000    XYY       0.0000
       YYY      -0.0000    XXZ     -43.4673    XYZ       0.0000
       YYZ     -43.4673    XZZ       0.0000    YZZ      -0.0000
       ZZZ    -113.0739
    Hexadecapole Moments (Debye-Ang^3)
      XXXX     -45.0323   XXXY       0.0000   XXYY     -15.0108
      XYYY       0.0000   YYYY     -45.0323   XXXZ      -0.0000
      XXYZ      -0.0000   XYYZ       0.0000   YYYZ      -0.0000
      XXZZ    -112.8524   XYZZ       0.0000   YYZZ    -112.8524
      XZZZ       0.0000   YZZZ      -0.0000   ZZZZ    -544.7407
 -----------------------------------------------------------------
Archival summary:
1\1\pikachu\OPT\MP2\BasisUnspecified\r2\taweetha\TueAug1508:19:442017TueAug1508:19:442017\0\\#,OPT,MP2,BasisUnspecified,\\0,1\Br\Br,1,2.27404\\HF=-5144.91685\MP2=-5145.45421\\@

 Total job time:  1199.65s(wall), 1198.88s(cpu) 
 Tue Aug 15 08:19:44 2017

        *************************************************************
        *                                                           *
        *  Thank you very much for using Q-Chem.  Have a nice day.  *
        *                                                           *
        *************************************************************


 
User input: 2 of 2 
 
pikachu 127.0.1
Q-Chem Developer Version! Running on 127.0.1.*
                  Welcome to Q-Chem
     A Quantum Leap Into The Future Of Chemistry


 Q-Chem 4.4, Q-Chem, Inc., Pleasanton, CA (2016)

 Y. Shao,  Z. Gan,  E. Epifanovsky,  A. T. B. Gilbert,  M. Wormit,  
 J. Kussmann,  A. W. Lange,  A. Behn,  J. Deng,  X. Feng,  D. Ghosh,  
 M. Goldey,  P. R. Horn,  L. D. Jacobson,  I. Kaliman,  F. Rob,  
 R. Z. Khaliullin,  T. Kus,  A. Landau,  J. Liu,  E. I. Proynov,  Y. M. Rhee,  
 R. M. Richard,  M. A. Rohrdanz,  R. P. Steele,  E. J. Sundstrom,  
 H. L. Woodcock III,  P. M. Zimmerman,  D. Zuev,  B. Albrecht,  E. Alguire,  
 B. Austin,  S. A. Baeppler,  G. J. O. Beran,  Y. A. Bernard,  
 E. J. Berquist,  K. Brandhorst,  K. B. Bravaya,  S. T. Brown,  D. Casanova,  
 C.-M. Chang,  Y. Chen,  S. H. Chien,  K. D. Closser,  M. P. Coons,  
 D. L. Crittenden,  S. Dasgupta,  M. Diedenhofen,  R. A. DiStasio Jr.,  
 H. Do,  A. D. Dutoi,  R. G. Edgar,  P.-T. Fang,  S. Fatehi,  Q. Feng,  
 L. Fusti-Molnar,  A. Ghysels,  A. Golubeva-Zadorozhnaya,  J. Gomes,  
 A. Gunina,  M. W. D. Hanson-Heine,  P. H. P. Harbach,  A. W. Hauser,  
 J. E. Herr,  E. G. Hohenstein,  Z. C. Holden,  K. Hui,  T.-C. Jagau,  H. Ji,  
 B. Kaduk,  K. Khistyaev,  Jaehoon Kim,  Jihan Kim,  R. A. King,  
 P. Klunzinger,  K. Koh,  D. Kosenkov,  T. Kowalczyk,  C. M. Krauter,  
 A. Kunitsa,  K. U. Lao,  A. Laurent,  K. V. Lawler,  J. Lee,  D. Lefrancois,  
 S. Lehtola,  S. V. Levchenko,  C. Y. Lin,  Y.-S. Lin,  F. Liu,  E. Livshits,  
 R. C. Lochan,  A. Luenser,  P. Manohar,  S. F. Manzer,  S.-P. Mao,  Y. Mao,  
 N. Mardirossian,  A. V. Marenich,  L. A. Martinez-Martinez,  S. A. Maurer,  
 N. J. Mayhall,  J.-M. Mewes,  A. F. Morrison,  K. Nanda,  T. S. Nguyen-Beck,  
 C. M. Oana,  R. Olivares-Amaya,  D. P. O'Neill,  J. A. Parkhill,  
 T. M. Perrine,  R. Peverati,  P. A. Pieniazek,  F. Plasser,  A. Prociuk,  
 D. R. Rehn,  E. Rosta,  N. J. Russ,  N. Sergueev,  S. M. Sharada,  
 S. Sharma,  D. W. Small,  A. Sodt,  T. Stauch,  T. Stein,  D. Stuck,  
 Y.-C. Su,  A. J. W. Thom,  T. Tsuchimochi,  L. Vogt,  O. Vydrov,  T. Wang,  
 M. A. Watson,  J. Wenzel,  A. White,  C. F. Williams,  V. Vanovschi,  
 K. Yao,  S. Yeganeh,  S. R. Yost,  Z.-Q. You,  I. Y. Zhang,  X. Zhang,  
 Y. Zhao,  B. R. Brooks,  G. K. L. Chan,  D. M. Chipman,  C. J. Cramer,  
 W. A. Goddard III,  M. S. Gordon,  W. J. Hehre,  A. Klamt,  
 H. F. Schaefer III,  M. W. Schmidt,  C. D. Sherrill,  D. G. Truhlar,  
 A. Warshel,  X. Xu,  A. Aspuru-Guzik,  R. Baer,  A. T. Bell,  N. A. Besley,  
 J.-D. Chai,  A. Dreuw,  B. D. Dunietz,  T. R. Furlani,  S. R. Gwaltney,  
 C.-P. Hsu,  Y. Jung,  J. Kong,  D. S. Lambrecht,  W. Liang,  C. Ochsenfeld,  
 V. A. Rassolov,  L. V. Slipchenko,  J. E. Subotnik,  T. Van Voorhis,  
 J. M. Herbert,  A. I. Krylov,  P. M. W. Gill,  M. Head-Gordon

 Contributors to earlier versions of Q-Chem not listed above: 
 R. D. Adamson,  J. Baker,  E. F. C. Byrd,  A. K. Chakraborty,  C.-L. Cheng,  
 H. Dachsel,  R. J. Doerksen,  G. Hawkins,  A. Heyden,  S. Hirata,  
 G. Kedziora,  F. J. Keil,  C. Kelley,  P. P. Korambath,  W. Kurlancheek,  
 A. M. Lee,  M. S. Lee,  D. Liotard,  I. Lotan,  P. E. Maslen,  N. Nair,  
 D. Neuhauser,  R. Olson,  B. Peters,  J. Ritchie,  N. E. Schultz,  
 N. Shenvi,  A. C. Simmonett,  K. S. Thanthiriwatte,  Q. Wu,  W. Zhang

 Please cite Q-Chem as follows:
 Y. Shao et al., Mol. Phys. 113, 184-215 (2015)
 DOI: 10.1080/00268976.2014.952696

 Q-Chem 4.4.2 for Intel X86 EM64T Linux

 Parts of Q-Chem use Armadillo 5.200.1 (Boston Tea Smuggler).
 http://arma.sourceforge.net/

 Q-Chem begins on Tue Aug 15 08:19:44 2017  


Host: 0

     Scratch files written to /scratch/taweetham/qchem25279//
The previous job contains 0 fragments, simply inherited here


!!********************************************.
!!******************Warning*******************.
!!Desired Analytical derivatives not available.
!!Finite difference job might take a long time.
!!********************************************.
!!********************************************.


 2-order derivative to be evaluated numerically with 1-order analytical derivatives

Checking the input file for inconsistencies... 	...done.

--------------------------------------------------------------
User input:
--------------------------------------------------------------

$molecule
read
$end

$rem
   BASIS  =   cc-pVTZ
   method  =  MP2
   JOBTYPE	= FREQUENCY
   SOLVENT_METHOD = SMD
   MEM_STATIC = 3000
   MEM_TOTAL  = 4000
$end
--------------------------------------------------------------
 ----------------------------------------------------------------
             Standard Nuclear Orientation (Angstroms)
    I     Atom           X                Y                Z
 ----------------------------------------------------------------
    1      Br      0.0000000000     0.0000000000     0.0263890032
    2      Br      0.0000000000     0.0000000000     2.3004259968
 ----------------------------------------------------------------
 Nuclear Repulsion Energy =   285.0622417587 hartrees
 There are       35 alpha and       35 beta electrons
 Requested basis set is cc-pVTZ
 There are 30 shells and 86 basis functions

 Total QAlloc Memory Limit   4000 MB
 Mega-Array Size      2933 MB
 MEM_STATIC part      3000 MB

                       Distance Matrix (Angstroms)
             Br(  1)
   Br(  2)  2.274037

 A cutoff of  1.0D-11 yielded    438 shell pairs
 There are      3758 function pairs (      4936 Cartesian)

 -------------------------------------------------------
 OpenMP Integral Computing Module                       
 Release: version 1.0, May 2013, Q-Chem Inc. Pittsburgh 
 -------------------------------------------------------
 Integral Job Info:
 Integral job number is                      11
 Integral operator is                         1
 short-range coefficients                     0
 long-range coefficients              100000000
 Omega coefficients                           0
 if combine SR and LR in K                    0
 Integral screening is                        0
 Integral computing path is                   2
 max size of driver memory is            800000
 size of driver memory is                776718
 size of scratch memory is             26890800
 max col of scratch BK array              10000
 max len of scratch array in speh3          662
 max len of scratch index in speh4           32
 max int batch size is                      520
 min int batch size is                       52
 fixed nKL is                                 4
 max L of basis functions is                  3
 order of int derivative is                   0
 number of shells is                         30
 number of basis is                          98
 number of cartesian basis is                98
 number of contracted shell pairs           438
 number of primitive shell pairs          13210
 maxK2 (contraction) of shell pair          225
 max number of K2 of shell pair               1
 max number of CS2 of shell pair             36
 max number of PS2 of shell pair           4500
 mem total for path MDJ                   84856
 -------------------------------------------------------
 Smallest overlap matrix eigenvalue = 5.96E-03
 Guess from superposition of atomic densities
 Warning:  Energy on first SCF cycle will be non-variational
 A restricted Hartree-Fock SCF calculation will be
 performed using Pulay DIIS extrapolation
 SCF converges when DIIS error is below 1.0E-08
 ---------------------------------------
  Cycle       Energy         DIIS Error
 ---------------------------------------
    1   -5145.0093607510      4.52E-02
    2   -5144.8970799992      3.54E-03
    3   -5144.9117658723      1.60E-03
    4   -5144.9144530817      3.95E-04
    5   -5144.9150225446      1.35E-04
    6   -5144.9151213632      4.34E-05
    7   -5144.9151310369      1.22E-05
    8   -5144.9151316487      2.16E-06
    9   -5144.9151316594      3.18E-07
   10   -5144.9151316597      4.48E-08
   11   -5144.9151316593      5.62E-09 Convergence criterion met
 ---------------------------------------
 SCF time:  CPU 94.27 s  wall 94.30 s

 Citation of the SMD model:
 Marenich, A.V.; Cramer, C.J.; Truhlar, D.G.
 J. Phys. Chem. B 2009, 113, 6378-6396.
 iSolventCode=           1
 Solvent: water                                                           

 vradii
            1           2
    1   3.0600000   3.0600000
Changing PCM_TESSEL_METHOD to VTN
Changing PCM_VDW_RADII to SMD_RADIUS
 Discretize the solute cavity surface with Lebedev spheres
	Using 302 Lebedev grid points for each H atom
	Using 302 Lebedev grid points for other atoms
	Atomic van der Waals radii will be scaled by 1.20
 Removing interior tesserae...
 Keep 426 surface tesserae and discard 178 interior tesserae
 Molecular Surface Area = 163.789 Angst**2
Using SCRF singleton
 A restricted Hartree-Fock SCF calculation will be
 performed using Pulay DIIS extrapolation
 Polarizable Continuum solvation model will be applied
 SCF converges when DIIS error is below 1.0E-08

 Citation of the SMD model:
 Marenich, A.V.; Cramer, C.J.; Truhlar, D.G.
 J. Phys. Chem. B 2009, 113, 6378-6396.
 iSolventCode=           1
 Solvent: water                                                           

 vradii
            1           2
    1   3.0600000   3.0600000
 ---------------------------------------
  Cycle       Energy         DIIS Error
 ---------------------------------------
    1   -5144.9151316596      8.07E-10
 Time req'd to invert C: 0.10 s (CPU) 0.10 s (wall)
    2   -5144.9155093817      7.25E-05
    3   -5144.9155093830      7.25E-05
    4   -5144.9155093845      7.25E-05
    5   -5144.9155093847      7.25E-05
    6   -5144.9155093851      7.25E-05
    7   -5144.9155093838      7.25E-05
    8   -5144.9155093836      7.25E-05
    9   -5144.9155093843      7.25E-05
   10   -5144.9155093838      7.25E-05
   11   -5144.9155093832      7.25E-05
   12   -5144.9155093831      7.25E-05
   13   -5144.9155093817      7.25E-05
   14   -5144.9155093807      7.25E-05
   15   -5144.9155093803      7.25E-05
   16   -5144.9155093816      7.25E-05
   17   -5144.9155169396      2.97E-05
   18   -5144.9155176952      4.91E-06
   19   -5144.9155177379      1.06E-06
   20   -5144.9155177390      3.03E-07
   21   -5144.9155177390      3.70E-08
   22   -5144.9155177388      6.10E-09 Convergence criterion met
 ---------------------------------------
 SCF time:  CPU 119.11 s  wall 119.16 s
(0)  E-EN(g) gas-phase elect-nuc energy                -5144.915131660 a.u.
(3)  G-ENP(liq) elect-nuc-pol free energy of system    -5144.915517739 a.u.
(4)  G-CDS(liq) cavity-dispersion-solvent structure 
     free energy                                               -0.8351 kcal/mol
(6)  G-S(liq) free energy of system                    -5144.916848519 a.u.
(9)  DeltaG-S(liq) free energy of  solvation
     (9) = (6) - (0)                                           -1.0773 kcal/mol
 SCF   energy in the final basis set = -5144.9168485186
 Total energy in the final basis set = -5144.9168485186

 Components of the MP2 correlation energy:
        aaaa  correlation energy =        -0.0809199487 au
        abab  correlation energy =        -0.3755259002 au
        bbbb  correlation energy =        -0.0809199487 au
        non-Brillouin singles    =        -0.0000000000 au

 Total  MP2   correlation energy =        -0.5373657975 au
        MP2         total energy =     -5145.4542143161 au

  Entering Z-vector solver.
 This version supports only Gaussian blurring of the apparent surface charges
 No PCM contribution added !! 
   1         0           1      0.000237    0.000237
 This version supports only Gaussian blurring of the apparent surface charges
 No PCM contribution added !! 
   2         0           1      0.000061    0.000061
 This version supports only Gaussian blurring of the apparent surface charges
 No PCM contribution added !! 
   3         0           1      0.000011    0.000011
 This version supports only Gaussian blurring of the apparent surface charges
 No PCM contribution added !! 
   4         0           1      0.000003    0.000003
 This version supports only Gaussian blurring of the apparent surface charges
 No PCM contribution added !! 
   5         1           0      0.000000    0.000000    Roots Converged

 --------------------------------------------------------------

                    Orbital Energies (a.u.)
 --------------------------------------------------------------

 Alpha MOs
 -- Occupied --
*******-490.070 -65.209 -65.209 -58.565 -58.565 -58.562 -58.562
-58.562 -58.562  -9.882  -9.882  -7.495  -7.495  -7.485  -7.485
 -7.485  -7.485  -3.241  -3.238  -3.235  -3.235  -3.234  -3.234
 -3.221  -3.221  -3.221  -3.221  -1.106  -0.948  -0.536  -0.508
 -0.508  -0.406  -0.406
 -- Virtual --
  0.007   0.315   0.333   0.358   0.358   0.382   0.403   0.403
  0.412   0.412   0.468   0.468   0.571   0.571   0.596   0.697
  0.762   0.762   1.050   1.542   1.542   1.568   1.621   1.621
  1.729   1.729   1.759   1.759   1.826   1.826   1.899   1.899
  1.925   1.969   1.969   1.993   1.993   2.018   2.056   2.056
  2.078   2.078   2.089   2.089   2.095   2.370   2.370   2.402
  2.976   3.034   3.709
 --------------------------------------------------------------

          Ground-State Mulliken Net Atomic Charges

     Atom                 Charge (a.u.)
  ----------------------------------------
      1 Br                    0.000000
      2 Br                   -0.000000
  ----------------------------------------
  Sum of atomic charges =    -0.000000

 -----------------------------------------------------------------
                    Cartesian Multipole Moments
 -----------------------------------------------------------------
    Charge (ESU x 10^10)
                 0.0000
    Dipole Moment (Debye)
         X       0.0000      Y      -0.0000      Z       0.0000
       Tot       0.0000
    Quadrupole Moments (Debye-Ang)
        XX     -37.3621     XY      -0.0000     YY     -37.3621
        XZ      -0.0000     YZ       0.0000     ZZ     -32.3973
    Octopole Moments (Debye-Ang^2)
       XXX       0.0000    XXY       0.0000    XYY       0.0000
       YYY      -0.0000    XXZ     -43.4673    XYZ      -0.0000
       YYZ     -43.4673    XZZ      -0.0000    YZZ       0.0000
       ZZZ    -113.0739
    Hexadecapole Moments (Debye-Ang^3)
      XXXX     -45.0323   XXXY      -0.0000   XXYY     -15.0108
      XYYY      -0.0000   YYYY     -45.0323   XXXZ      -0.0000
      XXYZ       0.0000   XYYZ      -0.0000   YYYZ       0.0000
      XXZZ    -112.8524   XYZZ      -0.0000   YYZZ    -112.8524
      XZZZ      -0.0000   YZZZ       0.0000   ZZZZ    -544.7407
 -----------------------------------------------------------------
 DrvMan is completing analytic gradient of the MP2 energy
 MP2 relaxed dipole moment
            1
    1   0.0000000
    2  -0.0000000
    3   0.0000000
	Magnitude:	 0.000 au	 0.000 Debye
 MP2 energy read as -5145.454214
 Full Analytical Gradient of MP2 Energy (in au.)
             1             2
    1   -0.00000000    0.00000000
    2    0.00000000   -0.00000000
    3   -0.00012484    0.00012484
 Gradient time:  CPU 0.11 s  wall 0.11 s
 ######################################################
 ######################################################
 # Starting finite difference calculation for IDERIV  #
 Finite diff step size:  1.88973e-03 a.u.
 ----------------------------------------------------------------
             Standard Nuclear Orientation (Angstroms)
    I     Atom           X                Y                Z
 ----------------------------------------------------------------
    1      Br      0.0010000000     0.0000000000     0.0263890032
    2      Br      0.0000000000     0.0000000000     2.3004259968
 ----------------------------------------------------------------
 Nuclear Repulsion Energy =   285.0622141964 hartrees
 There are       35 alpha and       35 beta electrons
 Discretize the solute cavity surface with Lebedev spheres
	Using 302 Lebedev grid points for each H atom
	Using 302 Lebedev grid points for other atoms
	Atomic van der Waals radii will be scaled by 1.20
 Removing interior tesserae...
 Keep 426 surface tesserae and discard 178 interior tesserae
 Molecular Surface Area = 163.789 Angst**2

                       Distance Matrix (Angstroms)
             Br(  1)
   Br(  2)  2.274037

 Requested basis set is cc-pVTZ
 There are 30 shells and 86 basis functions
 A cutoff of  1.0D-11 yielded    438 shell pairs
 There are      3758 function pairs (      4936 Cartesian)
 Smallest overlap matrix eigenvalue = 5.96E-03
 Guess MOs from SCF MO coefficient file
 Reading MOs from coefficient file
 Reading MOs from coefficient file
 A restricted Hartree-Fock SCF calculation will be
 performed using Pulay DIIS extrapolation
 SCF converges when DIIS error is below 1.0E-08
 ---------------------------------------
  Cycle       Energy         DIIS Error
 ---------------------------------------
    1   -5144.9151229356      7.86E-05
    2   -5144.9151307318      3.19E-05
    3   -5144.9151316089      5.22E-06
    4   -5144.9151316563      1.22E-06
    5   -5144.9151316592      4.44E-07
    6   -5144.9151316596      1.47E-07
    7   -5144.9151316598      3.79E-08
    8   -5144.9151316598      4.27E-09 Convergence criterion met
 ---------------------------------------
 SCF time:  CPU 66.85 s  wall 66.87 s
 Discretize the solute cavity surface with Lebedev spheres
	Using 302 Lebedev grid points for each H atom
	Using 302 Lebedev grid points for other atoms
	Atomic van der Waals radii will be scaled by 1.20
 Removing interior tesserae...
 Keep 426 surface tesserae and discard 178 interior tesserae
 Molecular Surface Area = 163.789 Angst**2
Using SCRF singleton
 A restricted Hartree-Fock SCF calculation will be
 performed using Pulay DIIS extrapolation
 Polarizable Continuum solvation model will be applied
 SCF converges when DIIS error is below 1.0E-08

 Citation of the SMD model:
 Marenich, A.V.; Cramer, C.J.; Truhlar, D.G.
 J. Phys. Chem. B 2009, 113, 6378-6396.
 iSolventCode=           1
 Solvent: water                                                           

 vradii
            1           2
    1   3.0600000   3.0600000
 ---------------------------------------
  Cycle       Energy         DIIS Error
 ---------------------------------------
    1   -5144.9151316598      7.57E-10
 Time req'd to invert C: 0.10 s (CPU) 0.10 s (wall)
    2   -5144.9155093820      7.25E-05
    3   -5144.9155093814      7.25E-05
    4   -5144.9155093807      7.25E-05
    5   -5144.9155093807      7.25E-05
    6   -5144.9155093825      7.25E-05
    7   -5144.9155093835      7.25E-05
    8   -5144.9155093826      7.25E-05
    9   -5144.9155093829      7.25E-05
   10   -5144.9155093830      7.25E-05
   11   -5144.9155093829      7.25E-05
   12   -5144.9155093832      7.25E-05
   13   -5144.9155093832      7.25E-05
   14   -5144.9155093839      7.25E-05
   15   -5144.9155093843      7.25E-05
   16   -5144.9155093820      7.25E-05
   17   -5144.9155169401      2.97E-05
   18   -5144.9155176957      4.91E-06
   19   -5144.9155177384      1.06E-06
   20   -5144.9155177394      3.03E-07
   21   -5144.9155177395      3.70E-08
   22   -5144.9155177393      6.10E-09 Convergence criterion met
 ---------------------------------------
 SCF time:  CPU 117.02 s  wall 117.08 s
(0)  E-EN(g) gas-phase elect-nuc energy                -5144.915131660 a.u.
(3)  G-ENP(liq) elect-nuc-pol free energy of system    -5144.915517739 a.u.
(4)  G-CDS(liq) cavity-dispersion-solvent structure 
     free energy                                               -0.8351 kcal/mol
(6)  G-S(liq) free energy of system                    -5144.916848519 a.u.
(9)  DeltaG-S(liq) free energy of  solvation
     (9) = (6) - (0)                                           -1.0773 kcal/mol
 SCF   energy in the final basis set = -5144.9168485190
 Total energy in the final basis set = -5144.9168485190

 Components of the MP2 correlation energy:
        aaaa  correlation energy =        -0.0809199475 au
        abab  correlation energy =        -0.3755259021 au
        bbbb  correlation energy =        -0.0809199475 au
        non-Brillouin singles    =        -0.0000000000 au

 Total  MP2   correlation energy =        -0.5373657971 au
        MP2         total energy =     -5145.4542143162 au

  Entering Z-vector solver.
 This version supports only Gaussian blurring of the apparent surface charges
 No PCM contribution added !! 
   1         0           1      0.000237    0.000237
 This version supports only Gaussian blurring of the apparent surface charges
 No PCM contribution added !! 
   2         0           1      0.000061    0.000061
 This version supports only Gaussian blurring of the apparent surface charges
 No PCM contribution added !! 
   3         0           1      0.000011    0.000011
 This version supports only Gaussian blurring of the apparent surface charges
 No PCM contribution added !! 
   4         0           1      0.000003    0.000003
 This version supports only Gaussian blurring of the apparent surface charges
 No PCM contribution added !! 
   5         1           0      0.000000    0.000000    Roots Converged

 --------------------------------------------------------------

                    Orbital Energies (a.u.)
 --------------------------------------------------------------

 Alpha MOs
 -- Occupied --
*******-490.070 -65.209 -65.209 -58.565 -58.565 -58.562 -58.562
-58.562 -58.562  -9.882  -9.882  -7.495  -7.495  -7.485  -7.485
 -7.485  -7.485  -3.241  -3.238  -3.235  -3.235  -3.234  -3.234
 -3.221  -3.221  -3.221  -3.221  -1.106  -0.948  -0.536  -0.508
 -0.508  -0.406  -0.406
 -- Virtual --
  0.007   0.315   0.333   0.358   0.358   0.382   0.403   0.403
  0.412   0.412   0.468   0.468   0.571   0.571   0.596   0.697
  0.762   0.762   1.050   1.542   1.542   1.568   1.621   1.621
  1.729   1.729   1.759   1.759   1.826   1.826   1.899   1.899
  1.925   1.969   1.969   1.993   1.993   2.018   2.056   2.056
  2.078   2.078   2.089   2.089   2.095   2.370   2.370   2.402
  2.976   3.034   3.709
 --------------------------------------------------------------

          Ground-State Mulliken Net Atomic Charges

     Atom                 Charge (a.u.)
  ----------------------------------------
      1 Br                    0.000000
      2 Br                   -0.000000
  ----------------------------------------
  Sum of atomic charges =    -0.000000

 -----------------------------------------------------------------
                    Cartesian Multipole Moments
 -----------------------------------------------------------------
    Charge (ESU x 10^10)
                 0.0000
    Dipole Moment (Debye)
         X      -0.0000      Y      -0.0000      Z       0.0000
       Tot       0.0000
    Quadrupole Moments (Debye-Ang)
        XX     -37.3621     XY       0.0000     YY     -37.3621
        XZ      -0.0022     YZ      -0.0000     ZZ     -32.3973
    Octopole Moments (Debye-Ang^2)
       XXX      -0.0560    XXY      -0.0000    XYY      -0.0187
       YYY      -0.0000    XXZ     -43.4673    XYZ       0.0000
       YYZ     -43.4673    XZZ      -0.0213    YZZ      -0.0000
       ZZZ    -113.0739
    Hexadecapole Moments (Debye-Ang^3)
      XXXX     -45.0324   XXXY       0.0000   XXYY     -15.0108
      XYYY       0.0000   YYYY     -45.0323   XXXZ      -0.0028
      XXYZ      -0.0000   XYYZ      -0.0009   YYYZ      -0.0000
      XXZZ    -112.8524   XYZZ       0.0000   YYZZ    -112.8524
      XZZZ      -0.0237   YZZZ      -0.0000   ZZZZ    -544.7407
 -----------------------------------------------------------------
 DrvMan is completing analytic gradient of the MP2 energy
 MP2 relaxed dipole moment
            1
    1  -0.0000000
    2  -0.0000000
    3   0.0000000
	Magnitude:	 0.000 au	 0.000 Debye
 MP2 energy read as -5145.454214
 Full Analytical Gradient of MP2 Energy (in au.)
             1             2
    1    0.00000006   -0.00000006
    2   -0.00000000    0.00000000
    3   -0.00012492    0.00012492
 Gradient time:  CPU 0.10 s  wall 0.10 s
 ----------------------------------------------------------------
             Standard Nuclear Orientation (Angstroms)
    I     Atom           X                Y                Z
 ----------------------------------------------------------------
    1      Br     -0.0010000000     0.0000000000     0.0263890032
    2      Br      0.0000000000     0.0000000000     2.3004259968
 ----------------------------------------------------------------
 Nuclear Repulsion Energy =   285.0622141964 hartrees
 There are       35 alpha and       35 beta electrons
 Discretize the solute cavity surface with Lebedev spheres
	Using 302 Lebedev grid points for each H atom
	Using 302 Lebedev grid points for other atoms
	Atomic van der Waals radii will be scaled by 1.20
 Removing interior tesserae...
 Keep 426 surface tesserae and discard 178 interior tesserae
 Molecular Surface Area = 163.789 Angst**2

                       Distance Matrix (Angstroms)
             Br(  1)
   Br(  2)  2.274037

 Requested basis set is cc-pVTZ
 There are 30 shells and 86 basis functions
 A cutoff of  1.0D-11 yielded    438 shell pairs
 There are      3758 function pairs (      4936 Cartesian)
 Smallest overlap matrix eigenvalue = 5.96E-03
 Guess MOs from SCF MO coefficient file
 Reading MOs from coefficient file
 Reading MOs from coefficient file
 A restricted Hartree-Fock SCF calculation will be
 performed using Pulay DIIS extrapolation
 SCF converges when DIIS error is below 1.0E-08
 ---------------------------------------
  Cycle       Energy         DIIS Error
 ---------------------------------------
    1   -5144.9151228926      8.94E-05
    2   -5144.9151306770      3.20E-05
    3   -5144.9151315802      6.39E-06
    4   -5144.9151316497      1.61E-06
    5   -5144.9151316576      6.76E-07
    6   -5144.9151316592      2.49E-07
    7   -5144.9151316596      4.11E-08
    8   -5144.9151316594      4.49E-09 Convergence criterion met
 ---------------------------------------
 SCF time:  CPU 67.58 s  wall 67.60 s
 Discretize the solute cavity surface with Lebedev spheres
	Using 302 Lebedev grid points for each H atom
	Using 302 Lebedev grid points for other atoms
	Atomic van der Waals radii will be scaled by 1.20
 Removing interior tesserae...
 Keep 426 surface tesserae and discard 178 interior tesserae
 Molecular Surface Area = 163.789 Angst**2
Using SCRF singleton
 A restricted Hartree-Fock SCF calculation will be
 performed using Pulay DIIS extrapolation
 Polarizable Continuum solvation model will be applied
 SCF converges when DIIS error is below 1.0E-08

 Citation of the SMD model:
 Marenich, A.V.; Cramer, C.J.; Truhlar, D.G.
 J. Phys. Chem. B 2009, 113, 6378-6396.
 iSolventCode=           1
 Solvent: water                                                           

 vradii
            1           2
    1   3.0600000   3.0600000
 ---------------------------------------
  Cycle       Energy         DIIS Error
 ---------------------------------------
    1   -5144.9151316598      9.71E-10
 Time req'd to invert C: 0.10 s (CPU) 0.10 s (wall)
    2   -5144.9155093820      7.25E-05
    3   -5144.9155093809      7.25E-05
    4   -5144.9155093800      7.25E-05
    5   -5144.9155093793      7.25E-05
    6   -5144.9155093811      7.25E-05
    7   -5144.9155093809      7.25E-05
    8   -5144.9155093805      7.25E-05
    9   -5144.9155093823      7.25E-05
   10   -5144.9155093824      7.25E-05
   11   -5144.9155093835      7.25E-05
   12   -5144.9155093832      7.25E-05
   13   -5144.9155169414      2.97E-05
   14   -5144.9155176970      4.91E-06
   15   -5144.9155177397      1.06E-06
   16   -5144.9155177393      3.03E-07
   17   -5144.9155177393      3.70E-08
   18   -5144.9155177391      6.10E-09 Convergence criterion met
 ---------------------------------------
 SCF time:  CPU 98.14 s  wall 98.22 s
(0)  E-EN(g) gas-phase elect-nuc energy                -5144.915131660 a.u.
(3)  G-ENP(liq) elect-nuc-pol free energy of system    -5144.915517739 a.u.
(4)  G-CDS(liq) cavity-dispersion-solvent structure 
     free energy                                               -0.8351 kcal/mol
(6)  G-S(liq) free energy of system                    -5144.916848519 a.u.
(9)  DeltaG-S(liq) free energy of  solvation
     (9) = (6) - (0)                                           -1.0773 kcal/mol
 SCF   energy in the final basis set = -5144.9168485189
 Total energy in the final basis set = -5144.9168485189

 Components of the MP2 correlation energy:
        aaaa  correlation energy =        -0.0809199475 au
        abab  correlation energy =        -0.3755259021 au
        bbbb  correlation energy =        -0.0809199475 au
        non-Brillouin singles    =        -0.0000000000 au

 Total  MP2   correlation energy =        -0.5373657971 au
        MP2         total energy =     -5145.4542143160 au

  Entering Z-vector solver.
 This version supports only Gaussian blurring of the apparent surface charges
 No PCM contribution added !! 
   1         0           1      0.000237    0.000237
 This version supports only Gaussian blurring of the apparent surface charges
 No PCM contribution added !! 
   2         0           1      0.000061    0.000061
 This version supports only Gaussian blurring of the apparent surface charges
 No PCM contribution added !! 
   3         0           1      0.000011    0.000011
 This version supports only Gaussian blurring of the apparent surface charges
 No PCM contribution added !! 
   4         0           1      0.000003    0.000003
 This version supports only Gaussian blurring of the apparent surface charges
 No PCM contribution added !! 
   5         1           0      0.000000    0.000000    Roots Converged

 --------------------------------------------------------------

                    Orbital Energies (a.u.)
 --------------------------------------------------------------

 Alpha MOs
 -- Occupied --
*******-490.070 -65.209 -65.209 -58.565 -58.565 -58.562 -58.562
-58.562 -58.562  -9.882  -9.882  -7.495  -7.495  -7.485  -7.485
 -7.485  -7.485  -3.241  -3.238  -3.235  -3.235  -3.234  -3.234
 -3.221  -3.221  -3.221  -3.221  -1.106  -0.948  -0.536  -0.508
 -0.508  -0.406  -0.406
 -- Virtual --
  0.007   0.315   0.333   0.358   0.358   0.382   0.403   0.403
  0.412   0.412   0.468   0.468   0.571   0.571   0.596   0.697
  0.762   0.762   1.050   1.542   1.542   1.568   1.621   1.621
  1.729   1.729   1.759   1.759   1.826   1.826   1.899   1.899
  1.925   1.969   1.969   1.993   1.993   2.018   2.056   2.056
  2.078   2.078   2.089   2.089   2.095   2.370   2.370   2.402
  2.976   3.034   3.709
 --------------------------------------------------------------

          Ground-State Mulliken Net Atomic Charges

     Atom                 Charge (a.u.)
  ----------------------------------------
      1 Br                    0.000000
      2 Br                   -0.000000
  ----------------------------------------
  Sum of atomic charges =    -0.000000

 -----------------------------------------------------------------
                    Cartesian Multipole Moments
 -----------------------------------------------------------------
    Charge (ESU x 10^10)
                 0.0000
    Dipole Moment (Debye)
         X      -0.0000      Y      -0.0000      Z       0.0000
       Tot       0.0000
    Quadrupole Moments (Debye-Ang)
        XX     -37.3621     XY      -0.0000     YY     -37.3621
        XZ       0.0022     YZ      -0.0000     ZZ     -32.3973
    Octopole Moments (Debye-Ang^2)
       XXX       0.0560    XXY      -0.0000    XYY       0.0187
       YYY      -0.0000    XXZ     -43.4673    XYZ      -0.0000
       YYZ     -43.4673    XZZ       0.0213    YZZ      -0.0000
       ZZZ    -113.0739
    Hexadecapole Moments (Debye-Ang^3)
      XXXX     -45.0324   XXXY      -0.0000   XXYY     -15.0108
      XYYY      -0.0000   YYYY     -45.0323   XXXZ       0.0028
      XXYZ       0.0000   XYYZ       0.0009   YYYZ       0.0000
      XXZZ    -112.8524   XYZZ      -0.0000   YYZZ    -112.8524
      XZZZ       0.0237   YZZZ      -0.0000   ZZZZ    -544.7407
 -----------------------------------------------------------------
 DrvMan is completing analytic gradient of the MP2 energy
 MP2 relaxed dipole moment
            1
    1  -0.0000000
    2  -0.0000000
    3   0.0000000
	Magnitude:	 0.000 au	 0.000 Debye
 MP2 energy read as -5145.454214
 Full Analytical Gradient of MP2 Energy (in au.)
             1             2
    1   -0.00000006    0.00000006
    2    0.00000000   -0.00000000
    3   -0.00012492    0.00012492
 Gradient time:  CPU 0.10 s  wall 0.10 s
 ----------------------------------------------------------------
             Standard Nuclear Orientation (Angstroms)
    I     Atom           X                Y                Z
 ----------------------------------------------------------------
    1      Br      0.0000000000     0.0010000000     0.0263890032
    2      Br      0.0000000000     0.0000000000     2.3004259968
 ----------------------------------------------------------------
 Nuclear Repulsion Energy =   285.0622141964 hartrees
 There are       35 alpha and       35 beta electrons
 Discretize the solute cavity surface with Lebedev spheres
	Using 302 Lebedev grid points for each H atom
	Using 302 Lebedev grid points for other atoms
	Atomic van der Waals radii will be scaled by 1.20
 Removing interior tesserae...
 Keep 426 surface tesserae and discard 178 interior tesserae
 Molecular Surface Area = 163.789 Angst**2

                       Distance Matrix (Angstroms)
             Br(  1)
   Br(  2)  2.274037

 Requested basis set is cc-pVTZ
 There are 30 shells and 86 basis functions
 A cutoff of  1.0D-11 yielded    438 shell pairs
 There are      3758 function pairs (      4936 Cartesian)
 Smallest overlap matrix eigenvalue = 5.96E-03
 Guess MOs from SCF MO coefficient file
 Reading MOs from coefficient file
 Reading MOs from coefficient file
 A restricted Hartree-Fock SCF calculation will be
 performed using Pulay DIIS extrapolation
 SCF converges when DIIS error is below 1.0E-08
 ---------------------------------------
  Cycle       Energy         DIIS Error
 ---------------------------------------
    1   -5144.9151229705      8.24E-05
    2   -5144.9151307135      3.19E-05
    3   -5144.9151315993      5.63E-06
    4   -5144.9151316542      1.36E-06
    5   -5144.9151316586      5.39E-07
    6   -5144.9151316595      1.95E-07
    7   -5144.9151316598      4.01E-08
    8   -5144.9151316595      4.29E-09 Convergence criterion met
 ---------------------------------------
 SCF time:  CPU 66.82 s  wall 66.84 s
 Discretize the solute cavity surface with Lebedev spheres
	Using 302 Lebedev grid points for each H atom
	Using 302 Lebedev grid points for other atoms
	Atomic van der Waals radii will be scaled by 1.20
 Removing interior tesserae...
 Keep 426 surface tesserae and discard 178 interior tesserae
 Molecular Surface Area = 163.789 Angst**2
Using SCRF singleton
 A restricted Hartree-Fock SCF calculation will be
 performed using Pulay DIIS extrapolation
 Polarizable Continuum solvation model will be applied
 SCF converges when DIIS error is below 1.0E-08

 Citation of the SMD model:
 Marenich, A.V.; Cramer, C.J.; Truhlar, D.G.
 J. Phys. Chem. B 2009, 113, 6378-6396.
 iSolventCode=           1
 Solvent: water                                                           

 vradii
            1           2
    1   3.0600000   3.0600000
 ---------------------------------------
  Cycle       Energy         DIIS Error
 ---------------------------------------
    1   -5144.9151316598      8.46E-10
 Time req'd to invert C: 0.10 s (CPU) 0.10 s (wall)
    2   -5144.9155093821      7.25E-05
    3   -5144.9155093810      7.25E-05
    4   -5144.9155093803      7.25E-05
    5   -5144.9155093797      7.25E-05
    6   -5144.9155093803      7.25E-05
    7   -5144.9155093793      7.25E-05
    8   -5144.9155093777      7.25E-05
    9   -5144.9155093782      7.25E-05
   10   -5144.9155093780      7.25E-05
   11   -5144.9155093780      7.25E-05
   12   -5144.9155093789      7.25E-05
   13   -5144.9155093790      7.25E-05
   14   -5144.9155093792      7.25E-05
   15   -5144.9155093792      7.25E-05
   16   -5144.9155093821      7.25E-05
   17   -5144.9155169401      2.97E-05
   18   -5144.9155176957      4.91E-06
   19   -5144.9155177384      1.06E-06
   20   -5144.9155177394      3.03E-07
   21   -5144.9155177395      3.70E-08
   22   -5144.9155177393      6.10E-09 Convergence criterion met
 ---------------------------------------
 SCF time:  CPU 129.82 s  wall 129.93 s
(0)  E-EN(g) gas-phase elect-nuc energy                -5144.915131660 a.u.
(3)  G-ENP(liq) elect-nuc-pol free energy of system    -5144.915517739 a.u.
(4)  G-CDS(liq) cavity-dispersion-solvent structure 
     free energy                                               -0.8351 kcal/mol
(6)  G-S(liq) free energy of system                    -5144.916848519 a.u.
(9)  DeltaG-S(liq) free energy of  solvation
     (9) = (6) - (0)                                           -1.0773 kcal/mol
 SCF   energy in the final basis set = -5144.9168485190
 Total energy in the final basis set = -5144.9168485190

 Components of the MP2 correlation energy:
        aaaa  correlation energy =        -0.0809199475 au
        abab  correlation energy =        -0.3755259021 au
        bbbb  correlation energy =        -0.0809199475 au
        non-Brillouin singles    =        -0.0000000000 au

 Total  MP2   correlation energy =        -0.5373657971 au
        MP2         total energy =     -5145.4542143162 au

  Entering Z-vector solver.
 This version supports only Gaussian blurring of the apparent surface charges
 No PCM contribution added !! 
   1         0           1      0.000237    0.000237
 This version supports only Gaussian blurring of the apparent surface charges
 No PCM contribution added !! 
   2         0           1      0.000061    0.000061
 This version supports only Gaussian blurring of the apparent surface charges
 No PCM contribution added !! 
   3         0           1      0.000011    0.000011
 This version supports only Gaussian blurring of the apparent surface charges
 No PCM contribution added !! 
   4         0           1      0.000003    0.000003
 This version supports only Gaussian blurring of the apparent surface charges
 No PCM contribution added !! 
   5         1           0      0.000000    0.000000    Roots Converged

 --------------------------------------------------------------

                    Orbital Energies (a.u.)
 --------------------------------------------------------------

 Alpha MOs
 -- Occupied --
*******-490.070 -65.209 -65.209 -58.565 -58.565 -58.562 -58.562
-58.562 -58.562  -9.882  -9.882  -7.495  -7.495  -7.485  -7.485
 -7.485  -7.485  -3.241  -3.238  -3.235  -3.235  -3.234  -3.234
 -3.221  -3.221  -3.221  -3.221  -1.106  -0.948  -0.536  -0.508
 -0.508  -0.406  -0.406
 -- Virtual --
  0.007   0.315   0.333   0.358   0.358   0.382   0.403   0.403
  0.412   0.412   0.468   0.468   0.571   0.571   0.596   0.697
  0.762   0.762   1.050   1.542   1.542   1.568   1.621   1.621
  1.729   1.729   1.759   1.759   1.826   1.826   1.899   1.899
  1.925   1.969   1.969   1.993   1.993   2.018   2.056   2.056
  2.078   2.078   2.089   2.089   2.095   2.370   2.370   2.402
  2.976   3.034   3.709
 --------------------------------------------------------------

          Ground-State Mulliken Net Atomic Charges

     Atom                 Charge (a.u.)
  ----------------------------------------
      1 Br                    0.000000
      2 Br                   -0.000000
  ----------------------------------------
  Sum of atomic charges =    -0.000000

 -----------------------------------------------------------------
                    Cartesian Multipole Moments
 -----------------------------------------------------------------
    Charge (ESU x 10^10)
                 0.0000
    Dipole Moment (Debye)
         X       0.0000      Y       0.0000      Z       0.0000
       Tot       0.0000
    Quadrupole Moments (Debye-Ang)
        XX     -37.3621     XY      -0.0000     YY     -37.3621
        XZ       0.0000     YZ      -0.0022     ZZ     -32.3973
    Octopole Moments (Debye-Ang^2)
       XXX       0.0000    XXY      -0.0187    XYY       0.0000
       YYY      -0.0560    XXZ     -43.4673    XYZ       0.0000
       YYZ     -43.4673    XZZ       0.0000    YZZ      -0.0213
       ZZZ    -113.0739
    Hexadecapole Moments (Debye-Ang^3)
      XXXX     -45.0323   XXXY      -0.0000   XXYY     -15.0108
      XYYY      -0.0000   YYYY     -45.0324   XXXZ       0.0000
      XXYZ      -0.0009   XYYZ       0.0000   YYYZ      -0.0028
      XXZZ    -112.8524   XYZZ      -0.0000   YYZZ    -112.8524
      XZZZ       0.0000   YZZZ      -0.0237   ZZZZ    -544.7407
 -----------------------------------------------------------------
 DrvMan is completing analytic gradient of the MP2 energy
 MP2 relaxed dipole moment
            1
    1   0.0000000
    2   0.0000000
    3   0.0000000
	Magnitude:	 0.000 au	 0.000 Debye
 MP2 energy read as -5145.454214
 Full Analytical Gradient of MP2 Energy (in au.)
             1             2
    1    0.00000000   -0.00000000
    2    0.00000006   -0.00000006
    3   -0.00012492    0.00012492
 Gradient time:  CPU 0.10 s  wall 0.10 s
 ----------------------------------------------------------------
             Standard Nuclear Orientation (Angstroms)
    I     Atom           X                Y                Z
 ----------------------------------------------------------------
    1      Br      0.0000000000    -0.0010000000     0.0263890032
    2      Br      0.0000000000     0.0000000000     2.3004259968
 ----------------------------------------------------------------
 Nuclear Repulsion Energy =   285.0622141964 hartrees
 There are       35 alpha and       35 beta electrons
 Discretize the solute cavity surface with Lebedev spheres
	Using 302 Lebedev grid points for each H atom
	Using 302 Lebedev grid points for other atoms
	Atomic van der Waals radii will be scaled by 1.20
 Removing interior tesserae...
 Keep 426 surface tesserae and discard 178 interior tesserae
 Molecular Surface Area = 163.789 Angst**2

                       Distance Matrix (Angstroms)
             Br(  1)
   Br(  2)  2.274037

 Requested basis set is cc-pVTZ
 There are 30 shells and 86 basis functions
 A cutoff of  1.0D-11 yielded    438 shell pairs
 There are      3758 function pairs (      4936 Cartesian)
 Smallest overlap matrix eigenvalue = 5.96E-03
 Guess MOs from SCF MO coefficient file
 Reading MOs from coefficient file
 Reading MOs from coefficient file
 A restricted Hartree-Fock SCF calculation will be
 performed using Pulay DIIS extrapolation
 SCF converges when DIIS error is below 1.0E-08
 ---------------------------------------
  Cycle       Energy         DIIS Error
 ---------------------------------------
    1   -5144.9151228926      8.94E-05
    2   -5144.9151306770      3.20E-05
    3   -5144.9151315802      6.39E-06
    4   -5144.9151316497      1.61E-06
    5   -5144.9151316576      6.76E-07
    6   -5144.9151316592      2.49E-07
    7   -5144.9151316596      4.11E-08
    8   -5144.9151316594      4.49E-09 Convergence criterion met
 ---------------------------------------
 SCF time:  CPU 67.44 s  wall 67.46 s
 Discretize the solute cavity surface with Lebedev spheres
	Using 302 Lebedev grid points for each H atom
	Using 302 Lebedev grid points for other atoms
	Atomic van der Waals radii will be scaled by 1.20
 Removing interior tesserae...
 Keep 426 surface tesserae and discard 178 interior tesserae
 Molecular Surface Area = 163.789 Angst**2
Using SCRF singleton
 A restricted Hartree-Fock SCF calculation will be
 performed using Pulay DIIS extrapolation
 Polarizable Continuum solvation model will be applied
 SCF converges when DIIS error is below 1.0E-08

 Citation of the SMD model:
 Marenich, A.V.; Cramer, C.J.; Truhlar, D.G.
 J. Phys. Chem. B 2009, 113, 6378-6396.
 iSolventCode=           1
 Solvent: water                                                           

 vradii
            1           2
    1   3.0600000   3.0600000
 ---------------------------------------
  Cycle       Energy         DIIS Error
 ---------------------------------------
    1   -5144.9151316598      9.71E-10
 Time req'd to invert C: 0.10 s (CPU) 0.10 s (wall)
    2   -5144.9155093821      7.25E-05
    3   -5144.9155093809      7.25E-05
    4   -5144.9155093800      7.25E-05
    5   -5144.9155093792      7.25E-05
    6   -5144.9155093808      7.25E-05
    7   -5144.9155093827      7.25E-05
    8   -5144.9155093833      7.25E-05
    9   -5144.9155093834      7.25E-05
   10   -5144.9155093823      7.25E-05
   11   -5144.9155169406      2.97E-05
   12   -5144.9155176962      4.91E-06
   13   -5144.9155177389      1.06E-06
   14   -5144.9155177399      3.03E-07
   15   -5144.9155177400      3.70E-08
   16   -5144.9155177394      6.08E-09 Convergence criterion met
 ---------------------------------------
 SCF time:  CPU 102.42 s  wall 102.45 s
(0)  E-EN(g) gas-phase elect-nuc energy                -5144.915131660 a.u.
(3)  G-ENP(liq) elect-nuc-pol free energy of system    -5144.915517739 a.u.
(4)  G-CDS(liq) cavity-dispersion-solvent structure 
     free energy                                               -0.8351 kcal/mol
(6)  G-S(liq) free energy of system                    -5144.916848519 a.u.
(9)  DeltaG-S(liq) free energy of  solvation
     (9) = (6) - (0)                                           -1.0773 kcal/mol
 SCF   energy in the final basis set = -5144.9168485192
 Total energy in the final basis set = -5144.9168485192

 Components of the MP2 correlation energy:
        aaaa  correlation energy =        -0.0809199475 au
        abab  correlation energy =        -0.3755259021 au
        bbbb  correlation energy =        -0.0809199475 au
        non-Brillouin singles    =        -0.0000000000 au

 Total  MP2   correlation energy =        -0.5373657971 au
        MP2         total energy =     -5145.4542143163 au

  Entering Z-vector solver.
 This version supports only Gaussian blurring of the apparent surface charges
 No PCM contribution added !! 
   1         0           1      0.000237    0.000237
 This version supports only Gaussian blurring of the apparent surface charges
 No PCM contribution added !! 
   2         0           1      0.000061    0.000061
 This version supports only Gaussian blurring of the apparent surface charges
 No PCM contribution added !! 
   3         0           1      0.000011    0.000011
 This version supports only Gaussian blurring of the apparent surface charges
 No PCM contribution added !! 
   4         0           1      0.000003    0.000003
 This version supports only Gaussian blurring of the apparent surface charges
 No PCM contribution added !! 
   5         1           0      0.000000    0.000000    Roots Converged

 --------------------------------------------------------------

                    Orbital Energies (a.u.)
 --------------------------------------------------------------

 Alpha MOs
 -- Occupied --
*******-490.070 -65.209 -65.209 -58.565 -58.565 -58.562 -58.562
-58.562 -58.562  -9.882  -9.882  -7.495  -7.495  -7.485  -7.485
 -7.485  -7.485  -3.241  -3.238  -3.235  -3.235  -3.234  -3.234
 -3.221  -3.221  -3.221  -3.221  -1.106  -0.948  -0.536  -0.508
 -0.508  -0.406  -0.406
 -- Virtual --
  0.007   0.315   0.333   0.358   0.358   0.382   0.403   0.403
  0.412   0.412   0.468   0.468   0.571   0.571   0.596   0.697
  0.762   0.762   1.050   1.542   1.542   1.568   1.621   1.621
  1.729   1.729   1.759   1.759   1.826   1.826   1.899   1.899
  1.925   1.969   1.969   1.993   1.993   2.018   2.056   2.056
  2.078   2.078   2.089   2.089   2.095   2.370   2.370   2.402
  2.976   3.034   3.709
 --------------------------------------------------------------

          Ground-State Mulliken Net Atomic Charges

     Atom                 Charge (a.u.)
  ----------------------------------------
      1 Br                    0.000000
      2 Br                   -0.000000
  ----------------------------------------
  Sum of atomic charges =    -0.000000

 -----------------------------------------------------------------
                    Cartesian Multipole Moments
 -----------------------------------------------------------------
    Charge (ESU x 10^10)
                 0.0000
    Dipole Moment (Debye)
         X      -0.0000      Y      -0.0000      Z       0.0000
       Tot       0.0000
    Quadrupole Moments (Debye-Ang)
        XX     -37.3621     XY      -0.0000     YY     -37.3621
        XZ      -0.0000     YZ       0.0022     ZZ     -32.3973
    Octopole Moments (Debye-Ang^2)
       XXX      -0.0000    XXY       0.0187    XYY      -0.0000
       YYY       0.0560    XXZ     -43.4673    XYZ      -0.0000
       YYZ     -43.4673    XZZ      -0.0000    YZZ       0.0213
       ZZZ    -113.0739
    Hexadecapole Moments (Debye-Ang^3)
      XXXX     -45.0323   XXXY      -0.0000   XXYY     -15.0108
      XYYY      -0.0000   YYYY     -45.0324   XXXZ      -0.0000
      XXYZ       0.0009   XYYZ      -0.0000   YYYZ       0.0028
      XXZZ    -112.8524   XYZZ      -0.0000   YYZZ    -112.8524
      XZZZ      -0.0000   YZZZ       0.0237   ZZZZ    -544.7407
 -----------------------------------------------------------------
 DrvMan is completing analytic gradient of the MP2 energy
 MP2 relaxed dipole moment
            1
    1  -0.0000000
    2  -0.0000000
    3   0.0000000
	Magnitude:	 0.000 au	 0.000 Debye
 MP2 energy read as -5145.454214
 Full Analytical Gradient of MP2 Energy (in au.)
             1             2
    1   -0.00000000    0.00000000
    2   -0.00000006    0.00000006
    3   -0.00012492    0.00012492
 Gradient time:  CPU 0.10 s  wall 0.10 s
 ----------------------------------------------------------------
             Standard Nuclear Orientation (Angstroms)
    I     Atom           X                Y                Z
 ----------------------------------------------------------------
    1      Br      0.0000000000     0.0000000000     0.0273890032
    2      Br      0.0000000000     0.0000000000     2.3004259968
 ----------------------------------------------------------------
 Nuclear Repulsion Energy =   285.1876520545 hartrees
 There are       35 alpha and       35 beta electrons
 Discretize the solute cavity surface with Lebedev spheres
	Using 302 Lebedev grid points for each H atom
	Using 302 Lebedev grid points for other atoms
	Atomic van der Waals radii will be scaled by 1.20
 Removing interior tesserae...
 Keep 426 surface tesserae and discard 178 interior tesserae
 Molecular Surface Area = 163.789 Angst**2

                       Distance Matrix (Angstroms)
             Br(  1)
   Br(  2)  2.273037

 Requested basis set is cc-pVTZ
 There are 30 shells and 86 basis functions
 A cutoff of  1.0D-11 yielded    438 shell pairs
 There are      3758 function pairs (      4936 Cartesian)
 Smallest overlap matrix eigenvalue = 5.95E-03
 Guess MOs from SCF MO coefficient file
 Reading MOs from coefficient file
 Reading MOs from coefficient file
 A restricted Hartree-Fock SCF calculation will be
 performed using Pulay DIIS extrapolation
 SCF converges when DIIS error is below 1.0E-08
 ---------------------------------------
  Cycle       Energy         DIIS Error
 ---------------------------------------
    1   -5144.9154581656      1.02E-04
    2   -5144.9151289907      3.70E-05
    3   -5144.9151301728      6.94E-06
    4   -5144.9151302369      1.38E-06
    5   -5144.9151302405      4.91E-07
    6   -5144.9151302410      1.56E-07
    7   -5144.9151302411      3.92E-08
    8   -5144.9151302411      3.78E-09 Convergence criterion met
 ---------------------------------------
 SCF time:  CPU 67.24 s  wall 67.26 s
 Discretize the solute cavity surface with Lebedev spheres
	Using 302 Lebedev grid points for each H atom
	Using 302 Lebedev grid points for other atoms
	Atomic van der Waals radii will be scaled by 1.20
 Removing interior tesserae...
 Keep 426 surface tesserae and discard 178 interior tesserae
 Molecular Surface Area = 163.789 Angst**2
Using SCRF singleton
 A restricted Hartree-Fock SCF calculation will be
 performed using Pulay DIIS extrapolation
 Polarizable Continuum solvation model will be applied
 SCF converges when DIIS error is below 1.0E-08

 Citation of the SMD model:
 Marenich, A.V.; Cramer, C.J.; Truhlar, D.G.
 J. Phys. Chem. B 2009, 113, 6378-6396.
 iSolventCode=           1
 Solvent: water                                                           

 vradii
            1           2
    1   3.0600000   3.0600000
 ---------------------------------------
  Cycle       Energy         DIIS Error
 ---------------------------------------
    1   -5144.9151302414      7.32E-10
 Time req'd to invert C: 0.10 s (CPU) 0.10 s (wall)
    2   -5144.9155073284      7.24E-05
    3   -5144.9155073287      7.24E-05
    4   -5144.9155073294      7.24E-05
    5   -5144.9155073293      7.24E-05
    6   -5144.9155073285      7.24E-05
    7   -5144.9155073306      7.24E-05
    8   -5144.9155073308      7.24E-05
    9   -5144.9155073307      7.24E-05
   10   -5144.9155073309      7.24E-05
   11   -5144.9155073304      7.24E-05
   12   -5144.9155073308      7.24E-05
   13   -5144.9155073302      7.24E-05
   14   -5144.9155073298      7.24E-05
   15   -5144.9155073294      7.24E-05
   16   -5144.9155073284      7.24E-05
   17   -5144.9155148656      2.97E-05
   18   -5144.9155156188      4.90E-06
   19   -5144.9155156613      1.06E-06
   20   -5144.9155156624      3.03E-07
   21   -5144.9155156624      3.70E-08
   22   -5144.9155156622      6.11E-09 Convergence criterion met
 ---------------------------------------
 SCF time:  CPU 106.77 s  wall 106.80 s
(0)  E-EN(g) gas-phase elect-nuc energy                -5144.915130241 a.u.
(3)  G-ENP(liq) elect-nuc-pol free energy of system    -5144.915515662 a.u.
(4)  G-CDS(liq) cavity-dispersion-solvent structure 
     free energy                                               -0.8350 kcal/mol
(6)  G-S(liq) free energy of system                    -5144.916846246 a.u.
(9)  DeltaG-S(liq) free energy of  solvation
     (9) = (6) - (0)                                           -1.0768 kcal/mol
 SCF   energy in the final basis set = -5144.9168462455
 Total energy in the final basis set = -5144.9168462455

 Components of the MP2 correlation energy:
        aaaa  correlation energy =        -0.0809253032 au
        abab  correlation energy =        -0.3755176136 au
        bbbb  correlation energy =        -0.0809253032 au
        non-Brillouin singles    =        -0.0000000000 au

 Total  MP2   correlation energy =        -0.5373682200 au
        MP2         total energy =     -5145.4542144655 au

  Entering Z-vector solver.
 This version supports only Gaussian blurring of the apparent surface charges
 No PCM contribution added !! 
   1         0           1      0.000237    0.000237
 This version supports only Gaussian blurring of the apparent surface charges
 No PCM contribution added !! 
   2         0           1      0.000061    0.000061
 This version supports only Gaussian blurring of the apparent surface charges
 No PCM contribution added !! 
   3         0           1      0.000011    0.000011
 This version supports only Gaussian blurring of the apparent surface charges
 No PCM contribution added !! 
   4         0           1      0.000003    0.000003
 This version supports only Gaussian blurring of the apparent surface charges
 No PCM contribution added !! 
   5         1           0      0.000000    0.000000    Roots Converged

 --------------------------------------------------------------

                    Orbital Energies (a.u.)
 --------------------------------------------------------------

 Alpha MOs
 -- Occupied --
*******-490.070 -65.209 -65.209 -58.565 -58.565 -58.562 -58.562
-58.562 -58.562  -9.882  -9.882  -7.495  -7.495  -7.485  -7.485
 -7.485  -7.485  -3.241  -3.238  -3.235  -3.235  -3.234  -3.234
 -3.221  -3.221  -3.221  -3.221  -1.107  -0.948  -0.537  -0.508
 -0.508  -0.406  -0.406
 -- Virtual --
  0.008   0.315   0.333   0.358   0.358   0.382   0.403   0.403
  0.412   0.412   0.468   0.468   0.571   0.571   0.596   0.697
  0.763   0.763   1.050   1.542   1.542   1.568   1.621   1.621
  1.728   1.728   1.759   1.759   1.826   1.826   1.899   1.899
  1.925   1.969   1.969   1.993   1.993   2.018   2.056   2.056
  2.078   2.078   2.089   2.089   2.095   2.371   2.371   2.402
  2.975   3.034   3.711
 --------------------------------------------------------------

          Ground-State Mulliken Net Atomic Charges

     Atom                 Charge (a.u.)
  ----------------------------------------
      1 Br                   -0.000000
      2 Br                    0.000000
  ----------------------------------------
  Sum of atomic charges =    -0.000000

 -----------------------------------------------------------------
                    Cartesian Multipole Moments
 -----------------------------------------------------------------
    Charge (ESU x 10^10)
                 0.0000
    Dipole Moment (Debye)
         X      -0.0000      Y      -0.0000      Z       0.0000
       Tot       0.0000
    Quadrupole Moments (Debye-Ang)
        XX     -37.3604     XY       0.0000     YY     -37.3604
        XZ      -0.0000     YZ       0.0000     ZZ     -32.4015
    Octopole Moments (Debye-Ang^2)
       XXX      -0.0000    XXY      -0.0000    XYY      -0.0000
       YYY      -0.0000    XXZ     -43.4840    XYZ       0.0000
       YYZ     -43.4840    XZZ      -0.0000    YZZ       0.0000
       ZZZ    -113.1369
    Hexadecapole Moments (Debye-Ang^3)
      XXXX     -45.0271   XXXY       0.0000   XXYY     -15.0090
      XYYY       0.0000   YYYY     -45.0271   XXXZ      -0.0000
      XXYZ       0.0000   XYYZ      -0.0000   YYYZ       0.0000
      XXZZ    -112.8516   XYZZ       0.0000   YYZZ    -112.8516
      XZZZ      -0.0000   YZZZ       0.0000   ZZZZ    -544.7972
 -----------------------------------------------------------------
 DrvMan is completing analytic gradient of the MP2 energy
 MP2 relaxed dipole moment
            1
    1  -0.0000000
    2  -0.0000000
    3   0.0000000
	Magnitude:	 0.000 au	 0.000 Debye
 MP2 energy read as -5145.454214
 Full Analytical Gradient of MP2 Energy (in au.)
             1             2
    1    0.00000000   -0.00000000
    2    0.00000000   -0.00000000
    3    0.00021176   -0.00021176
 Gradient time:  CPU 0.10 s  wall 0.10 s
 ----------------------------------------------------------------
             Standard Nuclear Orientation (Angstroms)
    I     Atom           X                Y                Z
 ----------------------------------------------------------------
    1      Br      0.0000000000     0.0000000000     0.0253890032
    2      Br      0.0000000000     0.0000000000     2.3004259968
 ----------------------------------------------------------------
 Nuclear Repulsion Energy =   284.9369417119 hartrees
 There are       35 alpha and       35 beta electrons
 Discretize the solute cavity surface with Lebedev spheres
	Using 302 Lebedev grid points for each H atom
	Using 302 Lebedev grid points for other atoms
	Atomic van der Waals radii will be scaled by 1.20
 Removing interior tesserae...
 Keep 426 surface tesserae and discard 178 interior tesserae
 Molecular Surface Area = 163.789 Angst**2

                       Distance Matrix (Angstroms)
             Br(  1)
   Br(  2)  2.275037

 Requested basis set is cc-pVTZ
 There are 30 shells and 86 basis functions
 A cutoff of  1.0D-11 yielded    438 shell pairs
 There are      3758 function pairs (      4936 Cartesian)
 Smallest overlap matrix eigenvalue = 5.97E-03
 Guess MOs from SCF MO coefficient file
 Reading MOs from coefficient file
 Reading MOs from coefficient file
 A restricted Hartree-Fock SCF calculation will be
 performed using Pulay DIIS extrapolation
 SCF converges when DIIS error is below 1.0E-08
 ---------------------------------------
  Cycle       Energy         DIIS Error
 ---------------------------------------
    1   -5144.9144540737      1.40E-04
    2   -5144.9151319288      2.23E-05
    3   -5144.9151323391      7.00E-06
    4   -5144.9151323934      1.43E-06
    5   -5144.9151323967      2.98E-07
    6   -5144.9151323968      6.57E-08
    7   -5144.9151323970      7.47E-09 Convergence criterion met
 ---------------------------------------
 SCF time:  CPU 58.82 s  wall 58.84 s
 Discretize the solute cavity surface with Lebedev spheres
	Using 302 Lebedev grid points for each H atom
	Using 302 Lebedev grid points for other atoms
	Atomic van der Waals radii will be scaled by 1.20
 Removing interior tesserae...
 Keep 426 surface tesserae and discard 178 interior tesserae
 Molecular Surface Area = 163.789 Angst**2
Using SCRF singleton
 A restricted Hartree-Fock SCF calculation will be
 performed using Pulay DIIS extrapolation
 Polarizable Continuum solvation model will be applied
 SCF converges when DIIS error is below 1.0E-08

 Citation of the SMD model:
 Marenich, A.V.; Cramer, C.J.; Truhlar, D.G.
 J. Phys. Chem. B 2009, 113, 6378-6396.
 iSolventCode=           1
 Solvent: water                                                           

 vradii
            1           2
    1   3.0600000   3.0600000
 ---------------------------------------
  Cycle       Energy         DIIS Error
 ---------------------------------------
    1   -5144.9151323967      8.96E-10
 Time req'd to invert C: 0.10 s (CPU) 0.10 s (wall)
    2   -5144.9155107535      7.26E-05
    3   -5144.9155107547      7.26E-05
    4   -5144.9155107536      7.26E-05
    5   -5144.9155107539      7.26E-05
    6   -5144.9155107553      7.26E-05
    7   -5144.9155107535      7.26E-05
    8   -5144.9155107531      7.26E-05
    9   -5144.9155107539      7.26E-05
   10   -5144.9155107533      7.26E-05
   11   -5144.9155107540      7.26E-05
   12   -5144.9155107543      7.26E-05
   13   -5144.9155107538      7.26E-05
   14   -5144.9155107526      7.26E-05
   15   -5144.9155107517      7.26E-05
   16   -5144.9155183320      2.98E-05
   17   -5144.9155190903      4.91E-06
   18   -5144.9155191330      1.06E-06
   19   -5144.9155191341      3.03E-07
   20   -5144.9155191342      3.70E-08
   21   -5144.9155191340      6.09E-09 Convergence criterion met
 ---------------------------------------
 SCF time:  CPU 141.59 s  wall 141.69 s
(0)  E-EN(g) gas-phase elect-nuc energy                -5144.915132397 a.u.
(3)  G-ENP(liq) elect-nuc-pol free energy of system    -5144.915519134 a.u.
(4)  G-CDS(liq) cavity-dispersion-solvent structure 
     free energy                                               -0.8352 kcal/mol
(6)  G-S(liq) free energy of system                    -5144.916850110 a.u.
(9)  DeltaG-S(liq) free energy of  solvation
     (9) = (6) - (0)                                           -1.0779 kcal/mol
 SCF   energy in the final basis set = -5144.9168501102
 Total energy in the final basis set = -5144.9168501102

 Components of the MP2 correlation energy:
        aaaa  correlation energy =        -0.0809146017 au
        abab  correlation energy =        -0.3755342169 au
        bbbb  correlation energy =        -0.0809146017 au
        non-Brillouin singles    =        -0.0000000000 au

 Total  MP2   correlation energy =        -0.5373634202 au
        MP2         total energy =     -5145.4542135304 au

  Entering Z-vector solver.
 This version supports only Gaussian blurring of the apparent surface charges
 No PCM contribution added !! 
   1         0           1      0.000237    0.000237
 This version supports only Gaussian blurring of the apparent surface charges
 No PCM contribution added !! 
   2         0           1      0.000061    0.000061
 This version supports only Gaussian blurring of the apparent surface charges
 No PCM contribution added !! 
   3         0           1      0.000011    0.000011
 This version supports only Gaussian blurring of the apparent surface charges
 No PCM contribution added !! 
   4         0           1      0.000003    0.000003
 This version supports only Gaussian blurring of the apparent surface charges
 No PCM contribution added !! 
   5         1           0      0.000000    0.000000    Roots Converged

 --------------------------------------------------------------

                    Orbital Energies (a.u.)
 --------------------------------------------------------------

 Alpha MOs
 -- Occupied --
*******-490.070 -65.209 -65.209 -58.565 -58.565 -58.562 -58.562
-58.562 -58.562  -9.882  -9.882  -7.495  -7.495  -7.485  -7.485
 -7.485  -7.485  -3.241  -3.238  -3.235  -3.235  -3.234  -3.234
 -3.221  -3.221  -3.221  -3.221  -1.106  -0.948  -0.536  -0.508
 -0.508  -0.406  -0.406
 -- Virtual --
  0.007   0.315   0.333   0.358   0.358   0.382   0.403   0.403
  0.412   0.412   0.468   0.468   0.571   0.571   0.596   0.697
  0.762   0.762   1.049   1.542   1.542   1.568   1.622   1.622
  1.729   1.729   1.759   1.759   1.826   1.826   1.898   1.898
  1.924   1.969   1.969   1.993   1.993   2.018   2.056   2.056
  2.078   2.078   2.088   2.088   2.094   2.370   2.370   2.401
  2.976   3.034   3.708
 --------------------------------------------------------------

          Ground-State Mulliken Net Atomic Charges

     Atom                 Charge (a.u.)
  ----------------------------------------
      1 Br                    0.000000
      2 Br                   -0.000000
  ----------------------------------------
  Sum of atomic charges =    -0.000000

 -----------------------------------------------------------------
                    Cartesian Multipole Moments
 -----------------------------------------------------------------
    Charge (ESU x 10^10)
                 0.0000
    Dipole Moment (Debye)
         X      -0.0000      Y       0.0000      Z       0.0000
       Tot       0.0000
    Quadrupole Moments (Debye-Ang)
        XX     -37.3638     XY       0.0000     YY     -37.3638
        XZ      -0.0000     YZ       0.0000     ZZ     -32.3932
    Octopole Moments (Debye-Ang^2)
       XXX      -0.0000    XXY       0.0000    XYY      -0.0000
       YYY       0.0000    XXZ     -43.4506    XYZ       0.0000
       YYZ     -43.4506    XZZ      -0.0000    YZZ       0.0000
       ZZZ    -113.0108
    Hexadecapole Moments (Debye-Ang^3)
      XXXX     -45.0375   XXXY       0.0000   XXYY     -15.0125
      XYYY       0.0000   YYYY     -45.0375   XXXZ      -0.0000
      XXYZ       0.0000   XYYZ      -0.0000   YYYZ       0.0000
      XXZZ    -112.8532   XYZZ       0.0000   YYZZ    -112.8532
      XZZZ      -0.0000   YZZZ       0.0000   ZZZZ    -544.6845
 -----------------------------------------------------------------
 DrvMan is completing analytic gradient of the MP2 energy
 MP2 relaxed dipole moment
            1
    1  -0.0000000
    2   0.0000000
    3   0.0000000
	Magnitude:	 0.000 au	 0.000 Debye
 MP2 energy read as -5145.454214
 Full Analytical Gradient of MP2 Energy (in au.)
             1             2
    1    0.00000000   -0.00000000
    2    0.00000000   -0.00000000
    3   -0.00045998    0.00045998
 Gradient time:  CPU 0.10 s  wall 0.10 s
 ----------------------------------------------------------------
             Standard Nuclear Orientation (Angstroms)
    I     Atom           X                Y                Z
 ----------------------------------------------------------------
    1      Br      0.0000000000     0.0000000000     0.0263890032
    2      Br      0.0010000000     0.0000000000     2.3004259968
 ----------------------------------------------------------------
 Nuclear Repulsion Energy =   285.0622141964 hartrees
 There are       35 alpha and       35 beta electrons
 Discretize the solute cavity surface with Lebedev spheres
	Using 302 Lebedev grid points for each H atom
	Using 302 Lebedev grid points for other atoms
	Atomic van der Waals radii will be scaled by 1.20
 Removing interior tesserae...
 Keep 426 surface tesserae and discard 178 interior tesserae
 Molecular Surface Area = 163.789 Angst**2

                       Distance Matrix (Angstroms)
             Br(  1)
   Br(  2)  2.274037

 Requested basis set is cc-pVTZ
 There are 30 shells and 86 basis functions
 A cutoff of  1.0D-11 yielded    438 shell pairs
 There are      3758 function pairs (      4936 Cartesian)
 Smallest overlap matrix eigenvalue = 5.96E-03
 Guess MOs from SCF MO coefficient file
 Reading MOs from coefficient file
 Reading MOs from coefficient file
 A restricted Hartree-Fock SCF calculation will be
 performed using Pulay DIIS extrapolation
 SCF converges when DIIS error is below 1.0E-08
 ---------------------------------------
  Cycle       Energy         DIIS Error
 ---------------------------------------
    1   -5144.9154591107      1.02E-04
    2   -5144.9151304058      3.71E-05
    3   -5144.9151315912      6.93E-06
    4   -5144.9151316553      1.38E-06
    5   -5144.9151316589      4.92E-07
    6   -5144.9151316594      1.56E-07
    7   -5144.9151316595      3.93E-08
    8   -5144.9151316595      3.78E-09 Convergence criterion met
 ---------------------------------------
 SCF time:  CPU 67.04 s  wall 67.09 s
 Discretize the solute cavity surface with Lebedev spheres
	Using 302 Lebedev grid points for each H atom
	Using 302 Lebedev grid points for other atoms
	Atomic van der Waals radii will be scaled by 1.20
 Removing interior tesserae...
 Keep 426 surface tesserae and discard 178 interior tesserae
 Molecular Surface Area = 163.789 Angst**2
Using SCRF singleton
 A restricted Hartree-Fock SCF calculation will be
 performed using Pulay DIIS extrapolation
 Polarizable Continuum solvation model will be applied
 SCF converges when DIIS error is below 1.0E-08

 Citation of the SMD model:
 Marenich, A.V.; Cramer, C.J.; Truhlar, D.G.
 J. Phys. Chem. B 2009, 113, 6378-6396.
 iSolventCode=           1
 Solvent: water                                                           

 vradii
            1           2
    1   3.0600000   3.0600000
 ---------------------------------------
  Cycle       Energy         DIIS Error
 ---------------------------------------
    1   -5144.9151316599      7.32E-10
 Time req'd to invert C: 0.10 s (CPU) 0.10 s (wall)
    2   -5144.9155093820      7.25E-05
    3   -5144.9155093823      7.25E-05
    4   -5144.9155093829      7.25E-05
    5   -5144.9155093827      7.25E-05
    6   -5144.9155093820      7.25E-05
    7   -5144.9155093825      7.25E-05
    8   -5144.9155093819      7.25E-05
    9   -5144.9155093813      7.25E-05
   10   -5144.9155093809      7.25E-05
   11   -5144.9155093809      7.25E-05
   12   -5144.9155093820      7.25E-05
   13   -5144.9155093825      7.25E-05
   14   -5144.9155093822      7.25E-05
   15   -5144.9155093832      7.25E-05
   16   -5144.9155093820      7.25E-05
   17   -5144.9155169401      2.97E-05
   18   -5144.9155176957      4.91E-06
   19   -5144.9155177384      1.06E-06
   20   -5144.9155177394      3.03E-07
   21   -5144.9155177395      3.70E-08
   22   -5144.9155177393      6.10E-09 Convergence criterion met
 ---------------------------------------
 SCF time:  CPU 108.80 s  wall 108.84 s
(0)  E-EN(g) gas-phase elect-nuc energy                -5144.915131660 a.u.
(3)  G-ENP(liq) elect-nuc-pol free energy of system    -5144.915517739 a.u.
(4)  G-CDS(liq) cavity-dispersion-solvent structure 
     free energy                                               -0.8351 kcal/mol
(6)  G-S(liq) free energy of system                    -5144.916848519 a.u.
(9)  DeltaG-S(liq) free energy of  solvation
     (9) = (6) - (0)                                           -1.0773 kcal/mol
 SCF   energy in the final basis set = -5144.9168485190
 Total energy in the final basis set = -5144.9168485190

 Components of the MP2 correlation energy:
        aaaa  correlation energy =        -0.0809199475 au
        abab  correlation energy =        -0.3755259021 au
        bbbb  correlation energy =        -0.0809199475 au
        non-Brillouin singles    =        -0.0000000000 au

 Total  MP2   correlation energy =        -0.5373657971 au
        MP2         total energy =     -5145.4542143162 au

  Entering Z-vector solver.
 This version supports only Gaussian blurring of the apparent surface charges
 No PCM contribution added !! 
   1         0           1      0.000237    0.000237
 This version supports only Gaussian blurring of the apparent surface charges
 No PCM contribution added !! 
   2         0           1      0.000061    0.000061
 This version supports only Gaussian blurring of the apparent surface charges
 No PCM contribution added !! 
   3         0           1      0.000011    0.000011
 This version supports only Gaussian blurring of the apparent surface charges
 No PCM contribution added !! 
   4         0           1      0.000003    0.000003
 This version supports only Gaussian blurring of the apparent surface charges
 No PCM contribution added !! 
   5         1           0      0.000000    0.000000    Roots Converged

 --------------------------------------------------------------

                    Orbital Energies (a.u.)
 --------------------------------------------------------------

 Alpha MOs
 -- Occupied --
*******-490.070 -65.209 -65.209 -58.565 -58.565 -58.562 -58.562
-58.562 -58.562  -9.882  -9.882  -7.495  -7.495  -7.485  -7.485
 -7.485  -7.485  -3.241  -3.238  -3.235  -3.235  -3.234  -3.234
 -3.221  -3.221  -3.221  -3.221  -1.106  -0.948  -0.536  -0.508
 -0.508  -0.406  -0.406
 -- Virtual --
  0.007   0.315   0.333   0.358   0.358   0.382   0.403   0.403
  0.412   0.412   0.468   0.468   0.571   0.571   0.596   0.697
  0.762   0.762   1.050   1.542   1.542   1.568   1.621   1.621
  1.729   1.729   1.759   1.759   1.826   1.826   1.899   1.899
  1.925   1.969   1.969   1.993   1.993   2.018   2.056   2.056
  2.078   2.078   2.089   2.089   2.095   2.370   2.370   2.402
  2.976   3.034   3.709
 --------------------------------------------------------------

          Ground-State Mulliken Net Atomic Charges

     Atom                 Charge (a.u.)
  ----------------------------------------
      1 Br                    0.000000
      2 Br                   -0.000000
  ----------------------------------------
  Sum of atomic charges =    -0.000000

 -----------------------------------------------------------------
                    Cartesian Multipole Moments
 -----------------------------------------------------------------
    Charge (ESU x 10^10)
                 0.0000
    Dipole Moment (Debye)
         X       0.0000      Y       0.0000      Z       0.0000
       Tot       0.0000
    Quadrupole Moments (Debye-Ang)
        XX     -37.3621     XY      -0.0000     YY     -37.3621
        XZ       0.0022     YZ       0.0000     ZZ     -32.3973
    Octopole Moments (Debye-Ang^2)
       XXX      -0.0560    XXY       0.0000    XYY      -0.0187
       YYY       0.0000    XXZ     -43.4673    XYZ      -0.0000
       YYZ     -43.4673    XZZ      -0.0111    YZZ       0.0000
       ZZZ    -113.0739
    Hexadecapole Moments (Debye-Ang^3)
      XXXX     -45.0324   XXXY      -0.0000   XXYY     -15.0108
      XYYY      -0.0000   YYYY     -45.0323   XXXZ      -0.1276
      XXYZ       0.0000   XYYZ      -0.0425   YYYZ       0.0000
      XXZZ    -112.8524   XYZZ      -0.0000   YYZZ    -112.8524
      XZZZ      -0.0894   YZZZ       0.0000   ZZZZ    -544.7407
 -----------------------------------------------------------------
 DrvMan is completing analytic gradient of the MP2 energy
 MP2 relaxed dipole moment
            1
    1   0.0000000
    2   0.0000000
    3   0.0000000
	Magnitude:	 0.000 au	 0.000 Debye
 MP2 energy read as -5145.454214
 Full Analytical Gradient of MP2 Energy (in au.)
             1             2
    1   -0.00000006    0.00000006
    2    0.00000000   -0.00000000
    3   -0.00012492    0.00012492
 Gradient time:  CPU 0.10 s  wall 0.10 s
 ----------------------------------------------------------------
             Standard Nuclear Orientation (Angstroms)
    I     Atom           X                Y                Z
 ----------------------------------------------------------------
    1      Br      0.0000000000     0.0000000000     0.0263890032
    2      Br     -0.0010000000     0.0000000000     2.3004259968
 ----------------------------------------------------------------
 Nuclear Repulsion Energy =   285.0622141964 hartrees
 There are       35 alpha and       35 beta electrons
 Discretize the solute cavity surface with Lebedev spheres
	Using 302 Lebedev grid points for each H atom
	Using 302 Lebedev grid points for other atoms
	Atomic van der Waals radii will be scaled by 1.20
 Removing interior tesserae...
 Keep 426 surface tesserae and discard 178 interior tesserae
 Molecular Surface Area = 163.789 Angst**2

                       Distance Matrix (Angstroms)
             Br(  1)
   Br(  2)  2.274037

 Requested basis set is cc-pVTZ
 There are 30 shells and 86 basis functions
 A cutoff of  1.0D-11 yielded    438 shell pairs
 There are      3758 function pairs (      4936 Cartesian)
 Smallest overlap matrix eigenvalue = 5.96E-03
 Guess MOs from SCF MO coefficient file
 Reading MOs from coefficient file
 Reading MOs from coefficient file
 A restricted Hartree-Fock SCF calculation will be
 performed using Pulay DIIS extrapolation
 SCF converges when DIIS error is below 1.0E-08
 ---------------------------------------
  Cycle       Energy         DIIS Error
 ---------------------------------------
    1   -5144.9151228926      8.94E-05
    2   -5144.9151306770      3.20E-05
    3   -5144.9151315802      6.39E-06
    4   -5144.9151316497      1.61E-06
    5   -5144.9151316575      6.76E-07
    6   -5144.9151316592      2.49E-07
    7   -5144.9151316596      4.11E-08
    8   -5144.9151316594      4.49E-09 Convergence criterion met
 ---------------------------------------
 SCF time:  CPU 67.60 s  wall 67.62 s
 Discretize the solute cavity surface with Lebedev spheres
	Using 302 Lebedev grid points for each H atom
	Using 302 Lebedev grid points for other atoms
	Atomic van der Waals radii will be scaled by 1.20
 Removing interior tesserae...
 Keep 426 surface tesserae and discard 178 interior tesserae
 Molecular Surface Area = 163.789 Angst**2
Using SCRF singleton
 A restricted Hartree-Fock SCF calculation will be
 performed using Pulay DIIS extrapolation
 Polarizable Continuum solvation model will be applied
 SCF converges when DIIS error is below 1.0E-08

 Citation of the SMD model:
 Marenich, A.V.; Cramer, C.J.; Truhlar, D.G.
 J. Phys. Chem. B 2009, 113, 6378-6396.
 iSolventCode=           1
 Solvent: water                                                           

 vradii
            1           2
    1   3.0600000   3.0600000
 ---------------------------------------
  Cycle       Energy         DIIS Error
 ---------------------------------------
    1   -5144.9151316598      9.71E-10
 Time req'd to invert C: 0.10 s (CPU) 0.10 s (wall)
    2   -5144.9155093820      7.25E-05
    3   -5144.9155093809      7.25E-05
    4   -5144.9155093800      7.25E-05
    5   -5144.9155093794      7.25E-05
    6   -5144.9155093803      7.25E-05
    7   -5144.9155093787      7.25E-05
    8   -5144.9155093805      7.25E-05
    9   -5144.9155093814      7.25E-05
   10   -5144.9155093809      7.25E-05
   11   -5144.9155093820      7.25E-05
   12   -5144.9155093831      7.25E-05
   13   -5144.9155093840      7.25E-05
   14   -5144.9155093839      7.25E-05
   15   -5144.9155093839      7.25E-05
   16   -5144.9155093818      7.25E-05
   17   -5144.9155169401      2.97E-05
   18   -5144.9155176957      4.91E-06
   19   -5144.9155177384      1.06E-06
   20   -5144.9155177394      3.03E-07
   21   -5144.9155177395      3.70E-08
   22   -5144.9155177393      6.10E-09 Convergence criterion met
 ---------------------------------------
 SCF time:  CPU 130.84 s  wall 130.90 s
(0)  E-EN(g) gas-phase elect-nuc energy                -5144.915131660 a.u.
(3)  G-ENP(liq) elect-nuc-pol free energy of system    -5144.915517739 a.u.
(4)  G-CDS(liq) cavity-dispersion-solvent structure 
     free energy                                               -0.8351 kcal/mol
(6)  G-S(liq) free energy of system                    -5144.916848519 a.u.
(9)  DeltaG-S(liq) free energy of  solvation
     (9) = (6) - (0)                                           -1.0773 kcal/mol
 SCF   energy in the final basis set = -5144.9168485190
 Total energy in the final basis set = -5144.9168485190

 Components of the MP2 correlation energy:
        aaaa  correlation energy =        -0.0809199475 au
        abab  correlation energy =        -0.3755259021 au
        bbbb  correlation energy =        -0.0809199475 au
        non-Brillouin singles    =        -0.0000000000 au

 Total  MP2   correlation energy =        -0.5373657971 au
        MP2         total energy =     -5145.4542143162 au

  Entering Z-vector solver.
 This version supports only Gaussian blurring of the apparent surface charges
 No PCM contribution added !! 
   1         0           1      0.000237    0.000237
 This version supports only Gaussian blurring of the apparent surface charges
 No PCM contribution added !! 
   2         0           1      0.000061    0.000061
 This version supports only Gaussian blurring of the apparent surface charges
 No PCM contribution added !! 
   3         0           1      0.000011    0.000011
 This version supports only Gaussian blurring of the apparent surface charges
 No PCM contribution added !! 
   4         0           1      0.000003    0.000003
 This version supports only Gaussian blurring of the apparent surface charges
 No PCM contribution added !! 
   5         1           0      0.000000    0.000000    Roots Converged

 --------------------------------------------------------------

                    Orbital Energies (a.u.)
 --------------------------------------------------------------

 Alpha MOs
 -- Occupied --
*******-490.070 -65.209 -65.209 -58.565 -58.565 -58.562 -58.562
-58.562 -58.562  -9.882  -9.882  -7.495  -7.495  -7.485  -7.485
 -7.485  -7.485  -3.241  -3.238  -3.235  -3.235  -3.234  -3.234
 -3.221  -3.221  -3.221  -3.221  -1.106  -0.948  -0.536  -0.508
 -0.508  -0.406  -0.406
 -- Virtual --
  0.007   0.315   0.333   0.358   0.358   0.382   0.403   0.403
  0.412   0.412   0.468   0.468   0.571   0.571   0.596   0.697
  0.762   0.762   1.050   1.542   1.542   1.568   1.621   1.621
  1.729   1.729   1.759   1.759   1.826   1.826   1.899   1.899
  1.925   1.969   1.969   1.993   1.993   2.018   2.056   2.056
  2.078   2.078   2.089   2.089   2.095   2.370   2.370   2.402
  2.976   3.034   3.709
 --------------------------------------------------------------

          Ground-State Mulliken Net Atomic Charges

     Atom                 Charge (a.u.)
  ----------------------------------------
      1 Br                    0.000000
      2 Br                   -0.000000
  ----------------------------------------
  Sum of atomic charges =    -0.000000

 -----------------------------------------------------------------
                    Cartesian Multipole Moments
 -----------------------------------------------------------------
    Charge (ESU x 10^10)
                 0.0000
    Dipole Moment (Debye)
         X      -0.0000      Y      -0.0000      Z       0.0000
       Tot       0.0000
    Quadrupole Moments (Debye-Ang)
        XX     -37.3621     XY       0.0000     YY     -37.3621
        XZ      -0.0022     YZ       0.0000     ZZ     -32.3973
    Octopole Moments (Debye-Ang^2)
       XXX       0.0560    XXY       0.0000    XYY       0.0187
       YYY       0.0000    XXZ     -43.4673    XYZ       0.0000
       YYZ     -43.4673    XZZ       0.0111    YZZ       0.0000
       ZZZ    -113.0739
    Hexadecapole Moments (Debye-Ang^3)
      XXXX     -45.0324   XXXY       0.0000   XXYY     -15.0108
      XYYY       0.0000   YYYY     -45.0323   XXXZ       0.1276
      XXYZ       0.0000   XYYZ       0.0425   YYYZ       0.0000
      XXZZ    -112.8524   XYZZ       0.0000   YYZZ    -112.8524
      XZZZ       0.0894   YZZZ       0.0000   ZZZZ    -544.7407
 -----------------------------------------------------------------
 DrvMan is completing analytic gradient of the MP2 energy
 MP2 relaxed dipole moment
            1
    1  -0.0000000
    2  -0.0000000
    3   0.0000000
	Magnitude:	 0.000 au	 0.000 Debye
 MP2 energy read as -5145.454214
 Full Analytical Gradient of MP2 Energy (in au.)
             1             2
    1    0.00000006   -0.00000006
    2    0.00000000   -0.00000000
    3   -0.00012492    0.00012492
 Gradient time:  CPU 0.10 s  wall 0.10 s
 ----------------------------------------------------------------
             Standard Nuclear Orientation (Angstroms)
    I     Atom           X                Y                Z
 ----------------------------------------------------------------
    1      Br      0.0000000000     0.0000000000     0.0263890032
    2      Br      0.0000000000     0.0010000000     2.3004259968
 ----------------------------------------------------------------
 Nuclear Repulsion Energy =   285.0622141964 hartrees
 There are       35 alpha and       35 beta electrons
 Discretize the solute cavity surface with Lebedev spheres
	Using 302 Lebedev grid points for each H atom
	Using 302 Lebedev grid points for other atoms
	Atomic van der Waals radii will be scaled by 1.20
 Removing interior tesserae...
 Keep 426 surface tesserae and discard 178 interior tesserae
 Molecular Surface Area = 163.789 Angst**2

                       Distance Matrix (Angstroms)
             Br(  1)
   Br(  2)  2.274037

 Requested basis set is cc-pVTZ
 There are 30 shells and 86 basis functions
 A cutoff of  1.0D-11 yielded    438 shell pairs
 There are      3758 function pairs (      4936 Cartesian)
 Smallest overlap matrix eigenvalue = 5.96E-03
 Guess MOs from SCF MO coefficient file
 Reading MOs from coefficient file
 Reading MOs from coefficient file
 A restricted Hartree-Fock SCF calculation will be
 performed using Pulay DIIS extrapolation
 SCF converges when DIIS error is below 1.0E-08
 ---------------------------------------
  Cycle       Energy         DIIS Error
 ---------------------------------------
    1   -5144.9151229705      8.24E-05
    2   -5144.9151307135      3.19E-05
    3   -5144.9151315993      5.63E-06
    4   -5144.9151316542      1.36E-06
    5   -5144.9151316586      5.39E-07
    6   -5144.9151316595      1.95E-07
    7   -5144.9151316598      4.01E-08
    8   -5144.9151316595      4.29E-09 Convergence criterion met
 ---------------------------------------
 SCF time:  CPU 67.05 s  wall 67.07 s
 Discretize the solute cavity surface with Lebedev spheres
	Using 302 Lebedev grid points for each H atom
	Using 302 Lebedev grid points for other atoms
	Atomic van der Waals radii will be scaled by 1.20
 Removing interior tesserae...
 Keep 426 surface tesserae and discard 178 interior tesserae
 Molecular Surface Area = 163.789 Angst**2
Using SCRF singleton
 A restricted Hartree-Fock SCF calculation will be
 performed using Pulay DIIS extrapolation
 Polarizable Continuum solvation model will be applied
 SCF converges when DIIS error is below 1.0E-08

 Citation of the SMD model:
 Marenich, A.V.; Cramer, C.J.; Truhlar, D.G.
 J. Phys. Chem. B 2009, 113, 6378-6396.
 iSolventCode=           1
 Solvent: water                                                           

 vradii
            1           2
    1   3.0600000   3.0600000
 ---------------------------------------
  Cycle       Energy         DIIS Error
 ---------------------------------------
    1   -5144.9151316598      8.46E-10
 Time req'd to invert C: 0.10 s (CPU) 0.10 s (wall)
    2   -5144.9155093820      7.25E-05
    3   -5144.9155093810      7.25E-05
    4   -5144.9155093804      7.25E-05
    5   -5144.9155093798      7.25E-05
    6   -5144.9155093819      7.25E-05
    7   -5144.9155093813      7.25E-05
    8   -5144.9155093813      7.25E-05
    9   -5144.9155093813      7.25E-05
   10   -5144.9155093813      7.25E-05
   11   -5144.9155093811      7.25E-05
   12   -5144.9155093799      7.25E-05
   13   -5144.9155093801      7.25E-05
   14   -5144.9155093787      7.25E-05
   15   -5144.9155093774      7.25E-05
   16   -5144.9155093820      7.25E-05
   17   -5144.9155169401      2.97E-05
   18   -5144.9155176957      4.91E-06
   19   -5144.9155177384      1.06E-06
   20   -5144.9155177394      3.03E-07
   21   -5144.9155177395      3.70E-08
   22   -5144.9155177393      6.10E-09 Convergence criterion met
 ---------------------------------------
 SCF time:  CPU 123.51 s  wall 123.60 s
(0)  E-EN(g) gas-phase elect-nuc energy                -5144.915131660 a.u.
(3)  G-ENP(liq) elect-nuc-pol free energy of system    -5144.915517739 a.u.
(4)  G-CDS(liq) cavity-dispersion-solvent structure 
     free energy                                               -0.8351 kcal/mol
(6)  G-S(liq) free energy of system                    -5144.916848519 a.u.
(9)  DeltaG-S(liq) free energy of  solvation
     (9) = (6) - (0)                                           -1.0773 kcal/mol
 SCF   energy in the final basis set = -5144.9168485190
 Total energy in the final basis set = -5144.9168485190

 Components of the MP2 correlation energy:
        aaaa  correlation energy =        -0.0809199475 au
        abab  correlation energy =        -0.3755259021 au
        bbbb  correlation energy =        -0.0809199475 au
        non-Brillouin singles    =        -0.0000000000 au

 Total  MP2   correlation energy =        -0.5373657971 au
        MP2         total energy =     -5145.4542143162 au

  Entering Z-vector solver.
 This version supports only Gaussian blurring of the apparent surface charges
 No PCM contribution added !! 
   1         0           1      0.000237    0.000237
 This version supports only Gaussian blurring of the apparent surface charges
 No PCM contribution added !! 
   2         0           1      0.000061    0.000061
 This version supports only Gaussian blurring of the apparent surface charges
 No PCM contribution added !! 
   3         0           1      0.000011    0.000011
 This version supports only Gaussian blurring of the apparent surface charges
 No PCM contribution added !! 
   4         0           1      0.000003    0.000003
 This version supports only Gaussian blurring of the apparent surface charges
 No PCM contribution added !! 
   5         1           0      0.000000    0.000000    Roots Converged

 --------------------------------------------------------------

                    Orbital Energies (a.u.)
 --------------------------------------------------------------

 Alpha MOs
 -- Occupied --
*******-490.070 -65.209 -65.209 -58.565 -58.565 -58.562 -58.562
-58.562 -58.562  -9.882  -9.882  -7.495  -7.495  -7.485  -7.485
 -7.485  -7.485  -3.241  -3.238  -3.235  -3.235  -3.234  -3.234
 -3.221  -3.221  -3.221  -3.221  -1.106  -0.948  -0.536  -0.508
 -0.508  -0.406  -0.406
 -- Virtual --
  0.007   0.315   0.333   0.358   0.358   0.382   0.403   0.403
  0.412   0.412   0.468   0.468   0.571   0.571   0.596   0.697
  0.762   0.762   1.050   1.542   1.542   1.568   1.621   1.621
  1.729   1.729   1.759   1.759   1.826   1.826   1.899   1.899
  1.925   1.969   1.969   1.993   1.993   2.018   2.056   2.056
  2.078   2.078   2.089   2.089   2.095   2.370   2.370   2.402
  2.976   3.034   3.709
 --------------------------------------------------------------

          Ground-State Mulliken Net Atomic Charges

     Atom                 Charge (a.u.)
  ----------------------------------------
      1 Br                    0.000000
      2 Br                   -0.000000
  ----------------------------------------
  Sum of atomic charges =    -0.000000

 -----------------------------------------------------------------
                    Cartesian Multipole Moments
 -----------------------------------------------------------------
    Charge (ESU x 10^10)
                 0.0000
    Dipole Moment (Debye)
         X      -0.0000      Y      -0.0000      Z       0.0000
       Tot       0.0000
    Quadrupole Moments (Debye-Ang)
        XX     -37.3621     XY      -0.0000     YY     -37.3621
        XZ      -0.0000     YZ       0.0022     ZZ     -32.3973
    Octopole Moments (Debye-Ang^2)
       XXX      -0.0000    XXY      -0.0187    XYY      -0.0000
       YYY      -0.0560    XXZ     -43.4673    XYZ      -0.0000
       YYZ     -43.4673    XZZ      -0.0000    YZZ      -0.0111
       ZZZ    -113.0739
    Hexadecapole Moments (Debye-Ang^3)
      XXXX     -45.0323   XXXY      -0.0000   XXYY     -15.0108
      XYYY      -0.0000   YYYY     -45.0324   XXXZ      -0.0000
      XXYZ      -0.0425   XYYZ      -0.0000   YYYZ      -0.1276
      XXZZ    -112.8524   XYZZ      -0.0000   YYZZ    -112.8524
      XZZZ      -0.0000   YZZZ      -0.0894   ZZZZ    -544.7407
 -----------------------------------------------------------------
 DrvMan is completing analytic gradient of the MP2 energy
 MP2 relaxed dipole moment
            1
    1  -0.0000000
    2  -0.0000000
    3   0.0000000
	Magnitude:	 0.000 au	 0.000 Debye
 MP2 energy read as -5145.454214
 Full Analytical Gradient of MP2 Energy (in au.)
             1             2
    1   -0.00000000    0.00000000
    2   -0.00000006    0.00000006
    3   -0.00012492    0.00012492
 Gradient time:  CPU 0.10 s  wall 0.10 s
 ----------------------------------------------------------------
             Standard Nuclear Orientation (Angstroms)
    I     Atom           X                Y                Z
 ----------------------------------------------------------------
    1      Br      0.0000000000     0.0000000000     0.0263890032
    2      Br      0.0000000000    -0.0010000000     2.3004259968
 ----------------------------------------------------------------
 Nuclear Repulsion Energy =   285.0622141964 hartrees
 There are       35 alpha and       35 beta electrons
 Discretize the solute cavity surface with Lebedev spheres
	Using 302 Lebedev grid points for each H atom
	Using 302 Lebedev grid points for other atoms
	Atomic van der Waals radii will be scaled by 1.20
 Removing interior tesserae...
 Keep 426 surface tesserae and discard 178 interior tesserae
 Molecular Surface Area = 163.789 Angst**2

                       Distance Matrix (Angstroms)
             Br(  1)
   Br(  2)  2.274037

 Requested basis set is cc-pVTZ
 There are 30 shells and 86 basis functions
 A cutoff of  1.0D-11 yielded    438 shell pairs
 There are      3758 function pairs (      4936 Cartesian)
 Smallest overlap matrix eigenvalue = 5.96E-03
 Guess MOs from SCF MO coefficient file
 Reading MOs from coefficient file
 Reading MOs from coefficient file
 A restricted Hartree-Fock SCF calculation will be
 performed using Pulay DIIS extrapolation
 SCF converges when DIIS error is below 1.0E-08
 ---------------------------------------
  Cycle       Energy         DIIS Error
 ---------------------------------------
    1   -5144.9151228926      8.94E-05
    2   -5144.9151306770      3.20E-05
    3   -5144.9151315802      6.39E-06
    4   -5144.9151316497      1.61E-06
    5   -5144.9151316576      6.76E-07
    6   -5144.9151316592      2.49E-07
    7   -5144.9151316596      4.11E-08
    8   -5144.9151316594      4.49E-09 Convergence criterion met
 ---------------------------------------
 SCF time:  CPU 67.25 s  wall 67.27 s
 Discretize the solute cavity surface with Lebedev spheres
	Using 302 Lebedev grid points for each H atom
	Using 302 Lebedev grid points for other atoms
	Atomic van der Waals radii will be scaled by 1.20
 Removing interior tesserae...
 Keep 426 surface tesserae and discard 178 interior tesserae
 Molecular Surface Area = 163.789 Angst**2
Using SCRF singleton
 A restricted Hartree-Fock SCF calculation will be
 performed using Pulay DIIS extrapolation
 Polarizable Continuum solvation model will be applied
 SCF converges when DIIS error is below 1.0E-08

 Citation of the SMD model:
 Marenich, A.V.; Cramer, C.J.; Truhlar, D.G.
 J. Phys. Chem. B 2009, 113, 6378-6396.
 iSolventCode=           1
 Solvent: water                                                           

 vradii
            1           2
    1   3.0600000   3.0600000
 ---------------------------------------
  Cycle       Energy         DIIS Error
 ---------------------------------------
    1   -5144.9151316598      9.71E-10
 Time req'd to invert C: 0.10 s (CPU) 0.10 s (wall)
    2   -5144.9155093820      7.25E-05
    3   -5144.9155093809      7.25E-05
    4   -5144.9155093799      7.25E-05
    5   -5144.9155093791      7.25E-05
    6   -5144.9155093806      7.25E-05
    7   -5144.9155093794      7.25E-05
    8   -5144.9155093805      7.25E-05
    9   -5144.9155093810      7.25E-05
   10   -5144.9155093808      7.25E-05
   11   -5144.9155093800      7.25E-05
   12   -5144.9155093797      7.25E-05
   13   -5144.9155093809      7.25E-05
   14   -5144.9155093802      7.25E-05
   15   -5144.9155093803      7.25E-05
   16   -5144.9155093819      7.25E-05
   17   -5144.9155169401      2.97E-05
   18   -5144.9155176957      4.91E-06
   19   -5144.9155177384      1.06E-06
   20   -5144.9155177394      3.03E-07
   21   -5144.9155177395      3.70E-08
   22   -5144.9155177393      6.10E-09 Convergence criterion met
 ---------------------------------------
 SCF time:  CPU 125.53 s  wall 125.74 s
(0)  E-EN(g) gas-phase elect-nuc energy                -5144.915131660 a.u.
(3)  G-ENP(liq) elect-nuc-pol free energy of system    -5144.915517739 a.u.
(4)  G-CDS(liq) cavity-dispersion-solvent structure 
     free energy                                               -0.8351 kcal/mol
(6)  G-S(liq) free energy of system                    -5144.916848519 a.u.
(9)  DeltaG-S(liq) free energy of  solvation
     (9) = (6) - (0)                                           -1.0773 kcal/mol
 SCF   energy in the final basis set = -5144.9168485190
 Total energy in the final basis set = -5144.9168485190

 Components of the MP2 correlation energy:
        aaaa  correlation energy =        -0.0809199475 au
        abab  correlation energy =        -0.3755259021 au
        bbbb  correlation energy =        -0.0809199475 au
        non-Brillouin singles    =        -0.0000000000 au

 Total  MP2   correlation energy =        -0.5373657971 au
        MP2         total energy =     -5145.4542143162 au

  Entering Z-vector solver.
 This version supports only Gaussian blurring of the apparent surface charges
 No PCM contribution added !! 
   1         0           1      0.000237    0.000237
 This version supports only Gaussian blurring of the apparent surface charges
 No PCM contribution added !! 
   2         0           1      0.000061    0.000061
 This version supports only Gaussian blurring of the apparent surface charges
 No PCM contribution added !! 
   3         0           1      0.000011    0.000011
 This version supports only Gaussian blurring of the apparent surface charges
 No PCM contribution added !! 
   4         0           1      0.000003    0.000003
 This version supports only Gaussian blurring of the apparent surface charges
 No PCM contribution added !! 
   5         1           0      0.000000    0.000000    Roots Converged

 --------------------------------------------------------------

                    Orbital Energies (a.u.)
 --------------------------------------------------------------

 Alpha MOs
 -- Occupied --
*******-490.070 -65.209 -65.209 -58.565 -58.565 -58.562 -58.562
-58.562 -58.562  -9.882  -9.882  -7.495  -7.495  -7.485  -7.485
 -7.485  -7.485  -3.241  -3.238  -3.235  -3.235  -3.234  -3.234
 -3.221  -3.221  -3.221  -3.221  -1.106  -0.948  -0.536  -0.508
 -0.508  -0.406  -0.406
 -- Virtual --
  0.007   0.315   0.333   0.358   0.358   0.382   0.403   0.403
  0.412   0.412   0.468   0.468   0.571   0.571   0.596   0.697
  0.762   0.762   1.050   1.542   1.542   1.568   1.621   1.621
  1.729   1.729   1.759   1.759   1.826   1.826   1.899   1.899
  1.925   1.969   1.969   1.993   1.993   2.018   2.056   2.056
  2.078   2.078   2.089   2.089   2.095   2.370   2.370   2.402
  2.976   3.034   3.709
 --------------------------------------------------------------

          Ground-State Mulliken Net Atomic Charges

     Atom                 Charge (a.u.)
  ----------------------------------------
      1 Br                    0.000000
      2 Br                   -0.000000
  ----------------------------------------
  Sum of atomic charges =    -0.000000

 -----------------------------------------------------------------
                    Cartesian Multipole Moments
 -----------------------------------------------------------------
    Charge (ESU x 10^10)
                 0.0000
    Dipole Moment (Debye)
         X      -0.0000      Y      -0.0000      Z       0.0000
       Tot       0.0000
    Quadrupole Moments (Debye-Ang)
        XX     -37.3621     XY      -0.0000     YY     -37.3621
        XZ      -0.0000     YZ      -0.0022     ZZ     -32.3973
    Octopole Moments (Debye-Ang^2)
       XXX       0.0000    XXY       0.0187    XYY       0.0000
       YYY       0.0560    XXZ     -43.4673    XYZ       0.0000
       YYZ     -43.4673    XZZ      -0.0000    YZZ       0.0111
       ZZZ    -113.0739
    Hexadecapole Moments (Debye-Ang^3)
      XXXX     -45.0323   XXXY      -0.0000   XXYY     -15.0108
      XYYY      -0.0000   YYYY     -45.0324   XXXZ      -0.0000
      XXYZ       0.0425   XYYZ       0.0000   YYYZ       0.1276
      XXZZ    -112.8524   XYZZ       0.0000   YYZZ    -112.8524
      XZZZ      -0.0000   YZZZ       0.0894   ZZZZ    -544.7407
 -----------------------------------------------------------------
 DrvMan is completing analytic gradient of the MP2 energy
 MP2 relaxed dipole moment
            1
    1  -0.0000000
    2  -0.0000000
    3   0.0000000
	Magnitude:	 0.000 au	 0.000 Debye
 MP2 energy read as -5145.454214
 Full Analytical Gradient of MP2 Energy (in au.)
             1             2
    1    0.00000000   -0.00000000
    2    0.00000006   -0.00000006
    3   -0.00012492    0.00012492
 Gradient time:  CPU 0.10 s  wall 0.12 s
 ----------------------------------------------------------------
             Standard Nuclear Orientation (Angstroms)
    I     Atom           X                Y                Z
 ----------------------------------------------------------------
    1      Br      0.0000000000     0.0000000000     0.0263890032
    2      Br      0.0000000000     0.0000000000     2.3014259968
 ----------------------------------------------------------------
 Nuclear Repulsion Energy =   284.9369417119 hartrees
 There are       35 alpha and       35 beta electrons
 Discretize the solute cavity surface with Lebedev spheres
	Using 302 Lebedev grid points for each H atom
	Using 302 Lebedev grid points for other atoms
	Atomic van der Waals radii will be scaled by 1.20
 Removing interior tesserae...
 Keep 426 surface tesserae and discard 178 interior tesserae
 Molecular Surface Area = 163.789 Angst**2

                       Distance Matrix (Angstroms)
             Br(  1)
   Br(  2)  2.275037

 Requested basis set is cc-pVTZ
 There are 30 shells and 86 basis functions
 A cutoff of  1.0D-11 yielded    438 shell pairs
 There are      3758 function pairs (      4936 Cartesian)
 Smallest overlap matrix eigenvalue = 5.97E-03
 Guess MOs from SCF MO coefficient file
 Reading MOs from coefficient file
 Reading MOs from coefficient file
 A restricted Hartree-Fock SCF calculation will be
 performed using Pulay DIIS extrapolation
 SCF converges when DIIS error is below 1.0E-08
 ---------------------------------------
  Cycle       Energy         DIIS Error
 ---------------------------------------
    1   -5144.9147886070      9.73E-05
    2   -5144.9151317227      2.70E-05
    3   -5144.9151323341      6.68E-06
    4   -5144.9151323922      1.35E-06
    5   -5144.9151323960      4.35E-07
    6   -5144.9151323964      1.56E-07
    7   -5144.9151323966      4.28E-08
    8   -5144.9151323966      4.89E-09 Convergence criterion met
 ---------------------------------------
 SCF time:  CPU 67.21 s  wall 67.23 s
 Discretize the solute cavity surface with Lebedev spheres
	Using 302 Lebedev grid points for each H atom
	Using 302 Lebedev grid points for other atoms
	Atomic van der Waals radii will be scaled by 1.20
 Removing interior tesserae...
 Keep 426 surface tesserae and discard 178 interior tesserae
 Molecular Surface Area = 163.789 Angst**2
Using SCRF singleton
 A restricted Hartree-Fock SCF calculation will be
 performed using Pulay DIIS extrapolation
 Polarizable Continuum solvation model will be applied
 SCF converges when DIIS error is below 1.0E-08

 Citation of the SMD model:
 Marenich, A.V.; Cramer, C.J.; Truhlar, D.G.
 J. Phys. Chem. B 2009, 113, 6378-6396.
 iSolventCode=           1
 Solvent: water                                                           

 vradii
            1           2
    1   3.0600000   3.0600000
 ---------------------------------------
  Cycle       Energy         DIIS Error
 ---------------------------------------
    1   -5144.9151323967      8.24E-10
 Time req'd to invert C: 0.10 s (CPU) 0.10 s (wall)
    2   -5144.9155107535      7.26E-05
    3   -5144.9155107524      7.26E-05
    4   -5144.9155107525      7.26E-05
    5   -5144.9155107523      7.26E-05
    6   -5144.9155107525      7.26E-05
    7   -5144.9155107512      7.26E-05
    8   -5144.9155107503      7.26E-05
    9   -5144.9155107502      7.26E-05
   10   -5144.9155107495      7.26E-05
   11   -5144.9155107492      7.26E-05
   12   -5144.9155107482      7.26E-05
   13   -5144.9155107487      7.26E-05
   14   -5144.9155107483      7.26E-05
   15   -5144.9155107479      7.26E-05
   16   -5144.9155107530      7.26E-05
   17   -5144.9155183322      2.97E-05
   18   -5144.9155190903      4.91E-06
   19   -5144.9155191331      1.06E-06
   20   -5144.9155191342      3.03E-07
   21   -5144.9155191342      3.70E-08
   22   -5144.9155191340      6.09E-09 Convergence criterion met
 ---------------------------------------
 SCF time:  CPU 127.33 s  wall 127.37 s
(0)  E-EN(g) gas-phase elect-nuc energy                -5144.915132397 a.u.
(3)  G-ENP(liq) elect-nuc-pol free energy of system    -5144.915519134 a.u.
(4)  G-CDS(liq) cavity-dispersion-solvent structure 
     free energy                                               -0.8352 kcal/mol
(6)  G-S(liq) free energy of system                    -5144.916850110 a.u.
(9)  DeltaG-S(liq) free energy of  solvation
     (9) = (6) - (0)                                           -1.0779 kcal/mol
 SCF   energy in the final basis set = -5144.9168501102
 Total energy in the final basis set = -5144.9168501102

 Components of the MP2 correlation energy:
        aaaa  correlation energy =        -0.0809146017 au
        abab  correlation energy =        -0.3755342169 au
        bbbb  correlation energy =        -0.0809146017 au
        non-Brillouin singles    =        -0.0000000000 au

 Total  MP2   correlation energy =        -0.5373634202 au
        MP2         total energy =     -5145.4542135304 au

  Entering Z-vector solver.
 This version supports only Gaussian blurring of the apparent surface charges
 No PCM contribution added !! 
   1         0           1      0.000237    0.000237
 This version supports only Gaussian blurring of the apparent surface charges
 No PCM contribution added !! 
   2         0           1      0.000061    0.000061
 This version supports only Gaussian blurring of the apparent surface charges
 No PCM contribution added !! 
   3         0           1      0.000011    0.000011
 This version supports only Gaussian blurring of the apparent surface charges
 No PCM contribution added !! 
   4         0           1      0.000003    0.000003
 This version supports only Gaussian blurring of the apparent surface charges
 No PCM contribution added !! 
   5         1           0      0.000000    0.000000    Roots Converged

 --------------------------------------------------------------

                    Orbital Energies (a.u.)
 --------------------------------------------------------------

 Alpha MOs
 -- Occupied --
*******-490.070 -65.209 -65.209 -58.565 -58.565 -58.562 -58.562
-58.562 -58.562  -9.882  -9.882  -7.495  -7.495  -7.485  -7.485
 -7.485  -7.485  -3.241  -3.238  -3.235  -3.235  -3.234  -3.234
 -3.221  -3.221  -3.221  -3.221  -1.106  -0.948  -0.536  -0.508
 -0.508  -0.406  -0.406
 -- Virtual --
  0.007   0.315   0.333   0.358   0.358   0.382   0.403   0.403
  0.412   0.412   0.468   0.468   0.571   0.571   0.596   0.697
  0.762   0.762   1.049   1.542   1.542   1.568   1.622   1.622
  1.729   1.729   1.759   1.759   1.826   1.826   1.898   1.898
  1.924   1.969   1.969   1.993   1.993   2.018   2.056   2.056
  2.078   2.078   2.088   2.088   2.094   2.370   2.370   2.401
  2.976   3.034   3.708
 --------------------------------------------------------------

          Ground-State Mulliken Net Atomic Charges

     Atom                 Charge (a.u.)
  ----------------------------------------
      1 Br                    0.000000
      2 Br                   -0.000000
  ----------------------------------------
  Sum of atomic charges =    -0.000000

 -----------------------------------------------------------------
                    Cartesian Multipole Moments
 -----------------------------------------------------------------
    Charge (ESU x 10^10)
                 0.0000
    Dipole Moment (Debye)
         X      -0.0000      Y       0.0000      Z       0.0000
       Tot       0.0000
    Quadrupole Moments (Debye-Ang)
        XX     -37.3638     XY      -0.0000     YY     -37.3638
        XZ       0.0000     YZ      -0.0000     ZZ     -32.3932
    Octopole Moments (Debye-Ang^2)
       XXX      -0.0000    XXY       0.0000    XYY      -0.0000
       YYY       0.0000    XXZ     -43.4880    XYZ      -0.0000
       YYZ     -43.4880    XZZ       0.0000    YZZ      -0.0000
       ZZZ    -113.1080
    Hexadecapole Moments (Debye-Ang^3)
      XXXX     -45.0375   XXXY      -0.0000   XXYY     -15.0125
      XYYY      -0.0000   YYYY     -45.0375   XXXZ       0.0000
      XXYZ      -0.0000   XYYZ      -0.0000   YYYZ      -0.0000
      XXZZ    -112.9401   XYZZ      -0.0000   YYZZ    -112.9401
      XZZZ       0.0000   YZZZ      -0.0000   ZZZZ    -545.1368
 -----------------------------------------------------------------
 DrvMan is completing analytic gradient of the MP2 energy
 MP2 relaxed dipole moment
            1
    1  -0.0000000
    2   0.0000000
    3   0.0000000
	Magnitude:	 0.000 au	 0.000 Debye
 MP2 energy read as -5145.454214
 Full Analytical Gradient of MP2 Energy (in au.)
             1             2
    1   -0.00000000    0.00000000
    2   -0.00000000    0.00000000
    3   -0.00045998    0.00045998
 Gradient time:  CPU 0.10 s  wall 0.10 s
 ----------------------------------------------------------------
             Standard Nuclear Orientation (Angstroms)
    I     Atom           X                Y                Z
 ----------------------------------------------------------------
    1      Br      0.0000000000     0.0000000000     0.0263890032
    2      Br      0.0000000000     0.0000000000     2.2994259968
 ----------------------------------------------------------------
 Nuclear Repulsion Energy =   285.1876520545 hartrees
 There are       35 alpha and       35 beta electrons
 Discretize the solute cavity surface with Lebedev spheres
	Using 302 Lebedev grid points for each H atom
	Using 302 Lebedev grid points for other atoms
	Atomic van der Waals radii will be scaled by 1.20
 Removing interior tesserae...
 Keep 426 surface tesserae and discard 178 interior tesserae
 Molecular Surface Area = 163.789 Angst**2

                       Distance Matrix (Angstroms)
             Br(  1)
   Br(  2)  2.273037

 Requested basis set is cc-pVTZ
 There are 30 shells and 86 basis functions
 A cutoff of  1.0D-11 yielded    438 shell pairs
 There are      3758 function pairs (      4936 Cartesian)
 Smallest overlap matrix eigenvalue = 5.95E-03
 Guess MOs from SCF MO coefficient file
 Reading MOs from coefficient file
 Reading MOs from coefficient file
 A restricted Hartree-Fock SCF calculation will be
 performed using Pulay DIIS extrapolation
 SCF converges when DIIS error is below 1.0E-08
 ---------------------------------------
  Cycle       Energy         DIIS Error
 ---------------------------------------
    1   -5144.9157952945      1.46E-04
    2   -5144.9151286139      4.23E-05
    3   -5144.9151301196      1.08E-05
    4   -5144.9151302384      1.44E-06
    5   -5144.9151302411      4.35E-07
    6   -5144.9151302413      4.17E-08
    7   -5144.9151302416      5.87E-09 Convergence criterion met
 ---------------------------------------
 SCF time:  CPU 58.68 s  wall 58.69 s
 Discretize the solute cavity surface with Lebedev spheres
	Using 302 Lebedev grid points for each H atom
	Using 302 Lebedev grid points for other atoms
	Atomic van der Waals radii will be scaled by 1.20
 Removing interior tesserae...
 Keep 426 surface tesserae and discard 178 interior tesserae
 Molecular Surface Area = 163.789 Angst**2
Using SCRF singleton
 A restricted Hartree-Fock SCF calculation will be
 performed using Pulay DIIS extrapolation
 Polarizable Continuum solvation model will be applied
 SCF converges when DIIS error is below 1.0E-08

 Citation of the SMD model:
 Marenich, A.V.; Cramer, C.J.; Truhlar, D.G.
 J. Phys. Chem. B 2009, 113, 6378-6396.
 iSolventCode=           1
 Solvent: water                                                           

 vradii
            1           2
    1   3.0600000   3.0600000
 ---------------------------------------
  Cycle       Energy         DIIS Error
 ---------------------------------------
    1   -5144.9151302414      8.41E-10
 Time req'd to invert C: 0.10 s (CPU) 0.10 s (wall)
    2   -5144.9155073284      7.24E-05
    3   -5144.9155073294      7.24E-05
    4   -5144.9155073293      7.24E-05
    5   -5144.9155073303      7.24E-05
    6   -5144.9155073296      7.24E-05
    7   -5144.9155073292      7.24E-05
    8   -5144.9155073295      7.24E-05
    9   -5144.9155073296      7.24E-05
   10   -5144.9155073282      7.24E-05
   11   -5144.9155073280      7.24E-05
   12   -5144.9155073280      7.24E-05
   13   -5144.9155073281      7.24E-05
   14   -5144.9155073287      7.24E-05
   15   -5144.9155073286      7.24E-05
   16   -5144.9155073285      7.24E-05
   17   -5144.9155148656      2.97E-05
   18   -5144.9155156188      4.90E-06
   19   -5144.9155156613      1.06E-06
   20   -5144.9155156624      3.03E-07
   21   -5144.9155156624      3.70E-08
   22   -5144.9155156622      6.11E-09 Convergence criterion met
 ---------------------------------------
 SCF time:  CPU 130.28 s  wall 130.32 s
(0)  E-EN(g) gas-phase elect-nuc energy                -5144.915130241 a.u.
(3)  G-ENP(liq) elect-nuc-pol free energy of system    -5144.915515662 a.u.
(4)  G-CDS(liq) cavity-dispersion-solvent structure 
     free energy                                               -0.8350 kcal/mol
(6)  G-S(liq) free energy of system                    -5144.916846246 a.u.
(9)  DeltaG-S(liq) free energy of  solvation
     (9) = (6) - (0)                                           -1.0768 kcal/mol
 SCF   energy in the final basis set = -5144.9168462455
 Total energy in the final basis set = -5144.9168462455

 Components of the MP2 correlation energy:
        aaaa  correlation energy =        -0.0809253032 au
        abab  correlation energy =        -0.3755176136 au
        bbbb  correlation energy =        -0.0809253032 au
        non-Brillouin singles    =        -0.0000000000 au

 Total  MP2   correlation energy =        -0.5373682200 au
        MP2         total energy =     -5145.4542144655 au

  Entering Z-vector solver.
 This version supports only Gaussian blurring of the apparent surface charges
 No PCM contribution added !! 
   1         0           1      0.000237    0.000237
 This version supports only Gaussian blurring of the apparent surface charges
 No PCM contribution added !! 
   2         0           1      0.000061    0.000061
 This version supports only Gaussian blurring of the apparent surface charges
 No PCM contribution added !! 
   3         0           1      0.000011    0.000011
 This version supports only Gaussian blurring of the apparent surface charges
 No PCM contribution added !! 
   4         0           1      0.000003    0.000003
 This version supports only Gaussian blurring of the apparent surface charges
 No PCM contribution added !! 
   5         1           0      0.000000    0.000000    Roots Converged

 --------------------------------------------------------------

                    Orbital Energies (a.u.)
 --------------------------------------------------------------

 Alpha MOs
 -- Occupied --
*******-490.070 -65.209 -65.209 -58.565 -58.565 -58.562 -58.562
-58.562 -58.562  -9.882  -9.882  -7.495  -7.495  -7.485  -7.485
 -7.485  -7.485  -3.241  -3.238  -3.235  -3.235  -3.234  -3.234
 -3.221  -3.221  -3.221  -3.221  -1.107  -0.948  -0.537  -0.508
 -0.508  -0.406  -0.406
 -- Virtual --
  0.008   0.315   0.333   0.358   0.358   0.382   0.403   0.403
  0.412   0.412   0.468   0.468   0.571   0.571   0.596   0.697
  0.763   0.763   1.050   1.542   1.542   1.568   1.621   1.621
  1.728   1.728   1.759   1.759   1.826   1.826   1.899   1.899
  1.925   1.969   1.969   1.993   1.993   2.018   2.056   2.056
  2.078   2.078   2.089   2.089   2.095   2.371   2.371   2.402
  2.975   3.034   3.711
 --------------------------------------------------------------

          Ground-State Mulliken Net Atomic Charges

     Atom                 Charge (a.u.)
  ----------------------------------------
      1 Br                   -0.000000
      2 Br                    0.000000
  ----------------------------------------
  Sum of atomic charges =    -0.000000

 -----------------------------------------------------------------
                    Cartesian Multipole Moments
 -----------------------------------------------------------------
    Charge (ESU x 10^10)
                 0.0000
    Dipole Moment (Debye)
         X      -0.0000      Y       0.0000      Z       0.0000
       Tot       0.0000
    Quadrupole Moments (Debye-Ang)
        XX     -37.3604     XY      -0.0000     YY     -37.3604
        XZ      -0.0000     YZ      -0.0000     ZZ     -32.4015
    Octopole Moments (Debye-Ang^2)
       XXX      -0.0000    XXY       0.0000    XYY      -0.0000
       YYY       0.0000    XXZ     -43.4466    XYZ      -0.0000
       YYZ     -43.4466    XZZ      -0.0000    YZZ      -0.0000
       ZZZ    -113.0397
    Hexadecapole Moments (Debye-Ang^3)
      XXXX     -45.0271   XXXY      -0.0000   XXYY     -15.0090
      XYYY       0.0000   YYYY     -45.0271   XXXZ      -0.0000
      XXYZ      -0.0000   XYYZ      -0.0000   YYYZ      -0.0000
      XXZZ    -112.7647   XYZZ      -0.0000   YYZZ    -112.7647
      XZZZ      -0.0000   YZZZ      -0.0000   ZZZZ    -544.3448
 -----------------------------------------------------------------
 DrvMan is completing analytic gradient of the MP2 energy
 MP2 relaxed dipole moment
            1
    1  -0.0000000
    2   0.0000000
    3   0.0000000
	Magnitude:	 0.000 au	 0.000 Debye
 MP2 energy read as -5145.454214
 Full Analytical Gradient of MP2 Energy (in au.)
             1             2
    1   -0.00000000    0.00000000
    2   -0.00000000    0.00000000
    3    0.00021176   -0.00021176
 Gradient time:  CPU 0.10 s  wall 0.10 s
Dipole drv :
gprntSymmMtrx error report: 
 Final Hessian.
            1           2           3           4           5           6
    1   0.0000292   0.0000000   0.0000000  -0.0000292   0.0000000   0.0000000
    2   0.0000000   0.0000292   0.0000000   0.0000000  -0.0000292   0.0000000
    3   0.0000000   0.0000000   0.1777358   0.0000000   0.0000000  -0.1777358
    4  -0.0000292   0.0000000   0.0000000   0.0000292   0.0000000   0.0000000
    5   0.0000000  -0.0000292   0.0000000   0.0000000   0.0000292   0.0000000
    6   0.0000000   0.0000000  -0.1777358   0.0000000   0.0000000   0.1777358
 ----------------------------------------------------------------
             Standard Nuclear Orientation (Angstroms)
    I     Atom           X                Y                Z
 ----------------------------------------------------------------
    1      Br      0.0000000000     0.0000000000     0.0263890032
    2      Br      0.0000000000     0.0000000000     2.3004259968
 ----------------------------------------------------------------
 Nuclear Repulsion Energy =   285.0622417587 hartrees
 There are       35 alpha and       35 beta electrons
 old dipole drv.
            1           2           3           4           5           6
    1   0.0000000   0.0000000  -0.0000000   0.0000000  -0.0000000   0.0000000
    2   0.0000000   0.0000000  -0.0000000   0.0000000  -0.0000000   0.0000000
    3  -0.0000000  -0.0000000   0.0000000   0.0000000   0.0000000  -0.0000000
 New transposed dipole drv.
            1           2           3
    1   0.0000000   0.0000000  -0.0000000
    2   0.0000000   0.0000000  -0.0000000
    3  -0.0000000  -0.0000000   0.0000000
    4   0.0000000   0.0000000   0.0000000
    5  -0.0000000  -0.0000000   0.0000000
    6   0.0000000   0.0000000  -0.0000000
FINAL TENSOR RESULT:
Order 2, Length 6
    Atom      X          Y          Z
     1 Order 1, Length 6
    Atom      X          Y          Z
     1    2.922544737429054e-05   0.000000000000000e+00   0.000000000000000e+00
     2   -2.922510990010264e-05   0.000000000000000e+00   0.000000000000000e+00

Order 1, Length 6
    Atom      X          Y          Z
     1    0.000000000000000e+00   2.922361169099649e-05   0.000000000000000e+00
     2    0.000000000000000e+00  -2.922360841106778e-05   0.000000000000000e+00

Order 1, Length 6
    Atom      X          Y          Z
     1    0.000000000000000e+00   0.000000000000000e+00   1.777357847927183e-01
     2    0.000000000000000e+00   0.000000000000000e+00  -1.777357840407123e-01


     2 Order 1, Length 6
    Atom      X          Y          Z
     1   -2.922510990010264e-05   0.000000000000000e+00   0.000000000000000e+00
     2    2.922477243234057e-05   0.000000000000000e+00   0.000000000000000e+00

Order 1, Length 6
    Atom      X          Y          Z
     1    0.000000000000000e+00  -2.922360841106778e-05   0.000000000000000e+00
     2    0.000000000000000e+00   2.922360512746716e-05   0.000000000000000e+00

Order 1, Length 6
    Atom      X          Y          Z
     1    0.000000000000000e+00   0.000000000000000e+00  -1.777357840407123e-01
     2    0.000000000000000e+00   0.000000000000000e+00   1.777357833112664e-01


 # Finishing finite difference calculation for IDERIV #
 ######################################################
 ######################################################
 Requested basis set is cc-pVTZ
 There are 30 shells and 86 basis functions
 **********************************************************************
 **                                                                  **
 **                       VIBRATIONAL ANALYSIS                       **
 **                       --------------------                       **
 **                                                                  **
 **        VIBRATIONAL FREQUENCIES (CM**-1) AND NORMAL MODES         **
 **     FORCE CONSTANTS (mDYN/ANGSTROM) AND REDUCED MASSES (AMU)     **
 **                  INFRARED INTENSITIES (KM/MOL)                   **
 **                                                                  **
 **********************************************************************


 Mode:                 1
 Frequency:       345.00
 Force Cnst:      5.5343
 Red. Mass:      78.9183
 IR Active:          YES
 IR Intens:        0.000
 Raman Active:       YES
               X      Y      Z        X      Y      Z        X      Y      Z
 Br        -0.000 -0.000  0.707
 Br        -0.000 -0.000 -0.707
 TransDip  -0.000 -0.000  0.000

 STANDARD THERMODYNAMIC QUANTITIES AT   298.15 K  AND     1.00 ATM

   This Molecule has  0 Imaginary Frequencies
   Zero point vibrational energy:        0.493 kcal/mol

   Atom    1 Element Br Has Mass   78.91830
   Atom    2 Element Br Has Mass   78.91830
   Molecular Mass:   157.836600 amu
   Principal axes and moments of inertia in amu*Bohr^2:
                             1           2           3
    Eigenvalues --        0.00000   728.68614   728.68614
          X               0.00000     0.00000     1.00000
          Y               0.00000     1.00000     0.00000
          Z               1.00000     0.00000     0.00000
   Rotational Symmetry Number is   1
   The Molecule is a Symmetric Top
   Translational Enthalpy:        0.889 kcal/mol
   Rotational Enthalpy:           0.889 kcal/mol
   Vibrational Enthalpy:          0.723 kcal/mol
   gas constant (RT):             0.592 kcal/mol
   Translational Entropy:        41.078  cal/mol.K
   Rotational Entropy:          -42.776  cal/mol.K
   Vibrational Entropy:           1.189  cal/mol.K

   Total Enthalpy:                3.093 kcal/mol
   Total Entropy:                -0.509  cal/mol.K

 ======================================================================

 STANDARD THERMODYNAMIC QUANTITIES FOR ANHARMONIC VIBRATION -- TOSH

   Zero point vibrational energy: ************ kcal/mol

   Vibrational Enthalpy:   ************ kcal/mol
   Vibrational Entropy:           0.000  cal/mol.K

   Total Enthalpy:         ************ kcal/mol
   Total Entropy:                -1.698  cal/mol.K

 ======================================================================

 STANDARD THERMODYNAMIC QUANTITIES FOR ANHARMONIC VIBRATION -- VPT2

   Zero point vibrational energy: ************ kcal/mol

   Vibrational Enthalpy:   ************ kcal/mol
   Vibrational Entropy:           0.000  cal/mol.K

   Total Enthalpy:         ************ kcal/mol
   Total Entropy:                -1.698  cal/mol.K

 ======================================================================

Archival summary:
1\1\pikachu\FREQ\MP2\BasisUnspecified\r2\taweetha\TueAug1509:25:542017TueAug1509:25:542017\0\\#,FREQ,MP2,BasisUnspecified,\\0,1\Br\Br,1,2.27404\\HF=-5144.91685\MP2=-5145.45421\\@

 Total job time:  3969.64s(wall), 3967.14s(cpu) 
 Tue Aug 15 09:25:54 2017

        *************************************************************
        *                                                           *
        *  Thank you very much for using Q-Chem.  Have a nice day.  *
        *                                                           *
        *************************************************************
