# Supplementary material for: A DFT investigation of the blue bottle experiment: E∘half-cell analysis of autoxidation catalysed by redox indicators
Source: R Soc Open Sci. 2017 Nov 8;4(11):170708. doi: 10.1098/rsos.170708 (PMC5717635; doi:10.1098/rsos.170708)
Supplement: output.zip [file rsos170708supp2.zip › MP2_cc-pVTZ/C2H2O2.out]

TWL01 127.0.1
Q-Chem Developer Version! Running on 127.0.1.*
                  Welcome to Q-Chem
     A Quantum Leap Into The Future Of Chemistry


 Q-Chem 4.4, Q-Chem, Inc., Pleasanton, CA (2016)

 Y. Shao,  Z. Gan,  E. Epifanovsky,  A. T. B. Gilbert,  M. Wormit,  
 J. Kussmann,  A. W. Lange,  A. Behn,  J. Deng,  X. Feng,  D. Ghosh,  
 M. Goldey,  P. R. Horn,  L. D. Jacobson,  I. Kaliman,  F. Rob,  
 R. Z. Khaliullin,  T. Kus,  A. Landau,  J. Liu,  E. I. Proynov,  Y. M. Rhee,  
 R. M. Richard,  M. A. Rohrdanz,  R. P. Steele,  E. J. Sundstrom,  
 H. L. Woodcock III,  P. M. Zimmerman,  D. Zuev,  B. Albrecht,  E. Alguire,  
 B. Austin,  S. A. Baeppler,  G. J. O. Beran,  Y. A. Bernard,  E. Berquist,  
 K. Brandhorst,  K. B. Bravaya,  S. T. Brown,  D. Casanova,  C.-M. Chang,  
 Y. Chen,  S. H. Chien,  K. D. Closser,  M. P. Coons,  D. L. Crittenden,  
 S. Dasgupta,  M. Diedenhofen,  R. A. DiStasio Jr.,  H. Do,  A. D. Dutoi,  
 R. G. Edgar,  P.-T. Fang,  S. Fatehi,  Q. Feng,  L. Fusti-Molnar,  
 A. Ghysels,  A. Golubeva-Zadorozhnaya,  J. Gomes,  A. Gunina,  
 M. W. D. Hanson-Heine,  P. H. P. Harbach,  A. W. Hauser,  J. E. Herr,  
 E. G. Hohenstein,  Z. C. Holden,  K. Hui,  T.-C. Jagau,  H. Ji,  B. Kaduk,  
 K. Khistyaev,  Jaehoon Kim,  Jihan Kim,  R. A. King,  P. Klunzinger,  
 K. Koh,  D. Kosenkov,  T. Kowalczyk,  C. M. Krauter,  A. Kunitsa,  
 K. U. Lao,  A. Laurent,  K. V. Lawler,  J. Lee,  D. Lefrancois,  S. Lehtola,  
 S. V. Levchenko,  C. Y. Lin,  Y.-S. Lin,  F. Liu,  E. Livshits,  
 R. C. Lochan,  A. Luenser,  P. Manohar,  S. F. Manzer,  S.-P. Mao,  Y. Mao,  
 N. Mardirossian,  A. V. Marenich,  L. A. Martinez-Martinez,  S. A. Maurer,  
 N. J. Mayhall,  J.-M. Mewes,  A. F. Morrison,  K. Nanda,  T. S. Nguyen-Beck,  
 C. M. Oana,  R. Olivares-Amaya,  D. P. O'Neill,  J. A. Parkhill,  
 T. M. Perrine,  R. Peverati,  P. A. Pieniazek,  F. Plasser,  A. Prociuk,  
 D. R. Rehn,  E. Rosta,  N. J. Russ,  N. Sergueev,  S. M. Sharada,  
 S. Sharma,  D. W. Small,  A. Sodt,  T. Stauch,  T. Stein,  D. Stuck,  
 Y.-C. Su,  A. J. W. Thom,  T. Tsuchimochi,  L. Vogt,  O. Vydrov,  T. Wang,  
 M. A. Watson,  J. Wenzel,  A. White,  C. F. Williams,  V. Vanovschi,  
 K. Yao,  S. Yeganeh,  S. R. Yost,  Z.-Q. You,  I. Y. Zhang,  X. Zhang,  
 Y. Zhao,  B. R. Brooks,  G. K. L. Chan,  D. M. Chipman,  C. J. Cramer,  
 W. A. Goddard III,  M. S. Gordon,  W. J. Hehre,  A. Klamt,  
 H. F. Schaefer III,  M. W. Schmidt,  C. D. Sherrill,  D. G. Truhlar,  
 A. Warshel,  X. Xu,  A. Aspuru-Guzik,  R. Baer,  A. T. Bell,  N. A. Besley,  
 J.-D. Chai,  A. Dreuw,  B. D. Dunietz,  T. R. Furlani,  S. R. Gwaltney,  
 C.-P. Hsu,  Y. Jung,  J. Kong,  D. S. Lambrecht,  W. Liang,  C. Ochsenfeld,  
 V. A. Rassolov,  L. V. Slipchenko,  J. E. Subotnik,  T. Van Voorhis,  
 J. M. Herbert,  A. I. Krylov,  P. M. W. Gill,  M. Head-Gordon

 Contributors to earlier versions of Q-Chem not listed above: 
 R. D. Adamson,  J. Baker,  E. F. C. Byrd,  A. K. Chakraborty,  C.-L. Cheng,  
 H. Dachsel,  R. J. Doerksen,  G. Hawkins,  A. Heyden,  S. Hirata,  
 G. Kedziora,  F. J. Keil,  C. Kelley,  P. P. Korambath,  W. Kurlancheek,  
 A. M. Lee,  M. S. Lee,  D. Liotard,  I. Lotan,  P. E. Maslen,  N. Nair,  
 D. Neuhauser,  R. Olson,  B. Peters,  J. Ritchie,  N. E. Schultz,  
 N. Shenvi,  A. C. Simmonett,  K. S. Thanthiriwatte,  Q. Wu,  W. Zhang

 Please cite Q-Chem as follows:
 Y. Shao et al., Mol. Phys. 113, 184-215 (2015)
 DOI: 10.1080/00268976.2014.952696

 Q-Chem 4.4.2 for Intel X86 EM64T Linux

 Parts of Q-Chem use Armadillo 5.200.1 (Boston Tea Smuggler).
 http://arma.sourceforge.net/

 Q-Chem begins on Wed Dec 14 13:36:07 2016  


Host: 0

     Scratch files written to /scratch/taweetham/qchem6815//
FILE_GEOM_ORG=        593

Checking the input file for inconsistencies... 	...done.

--------------------------------------------------------------
User input:
--------------------------------------------------------------
$molecule
0 1
  C    0.6545561   -0.3912461   -0.0005452
  O    1.7263826    0.1691559    0.0003232
  O   -1.7263827   -0.1691559    0.0002915
  H    0.5352648   -1.4939663    0.0005019
  C   -0.6545560    0.3912461   -0.0003986
  H   -0.5352644    1.4939666    0.0002429
$end

$rem
   BASIS  =   cc-pVTZ
   method  =  MP2
   JOBTYPE = optimization
   SOLVENT_METHOD = SMD
   MEM_STATIC = 3000
   MEM_TOTAL  = 4000
$end

--------------------------------------------------------------
 ----------------------------------------------------------------
             Standard Nuclear Orientation (Angstroms)
    I     Atom           X                Y                Z
 ----------------------------------------------------------------
    1      C       0.6545561000    -0.3912461000    -0.0005452000
    2      O       1.7263826000     0.1691559000     0.0003232000
    3      O      -1.7263827000    -0.1691559000     0.0002915000
    4      H       0.5352648000    -1.4939663000     0.0005019000
    5      C      -0.6545560000     0.3912461000    -0.0003986000
    6      H      -0.5352644000     1.4939666000     0.0002429000
 ----------------------------------------------------------------
 Nuclear Repulsion Energy =   101.6088549092 hartrees
 There are       15 alpha and       15 beta electrons
 Requested basis set is cc-pVTZ
 There are 52 shells and 148 basis functions

 Total QAlloc Memory Limit   4000 MB
 Mega-Array Size      2933 MB
 MEM_STATIC part      3000 MB
 A cutoff of  1.0D-11 yielded   1339 shell pairs
 There are     10927 function pairs (     14426 Cartesian)

 -------------------------------------------------------
 OpenMP Integral Computing Module                       
 Release: version 1.0, May 2013, Q-Chem Inc. Pittsburgh 
 -------------------------------------------------------
 Integral Job Info:
 Integral job number is                      11
 Integral operator is                         1
 short-range coefficients                     0
 long-range coefficients              100000000
 Omega coefficients                           0
 if combine SR and LR in K                    0
 Integral screening is                        0
 Integral computing path is                   2
 max size of driver memory is            800000
 size of driver memory is                776718
 size of scratch memory is              4556032
 max col of scratch BK array              10000
 max len of scratch array in speh3          662
 max len of scratch index in speh4           32
 max int batch size is                      520
 min int batch size is                       52
 fixed nKL is                                52
 max L of basis functions is                  3
 order of int derivative is                   0
 number of shells is                         52
 number of basis is                         170
 number of cartesian basis is               170
 number of contracted shell pairs          1339
 number of primitive shell pairs           4625
 maxK2 (contraction) of shell pair           49
 max number of K2 of shell pair               1
 max number of CS2 of shell pair            152
 max number of PS2 of shell pair            686
 mem total for path MDJ                   54768
 -------------------------------------------------------
 Smallest overlap matrix eigenvalue = 8.90E-04

 Scale SEOQF with 1.000000e-01/1.000000e-01/1.000000e+00

 Standard Electronic Orientation quadrupole field applied
 Nucleus-field energy     =     0.0000000024 hartrees
 Guess from superposition of atomic densities
 Warning:  Energy on first SCF cycle will be non-variational
 A restricted Hartree-Fock SCF calculation will be
 performed using Pulay DIIS extrapolation
 SCF converges when DIIS error is below 1.0E-08
 ---------------------------------------
  Cycle       Energy         DIIS Error
 ---------------------------------------
    1    -227.3672758858      4.50E-02
    2    -226.5298667717      7.49E-03
    3    -226.5894262558      6.66E-03
    4    -226.6727075592      5.83E-04
    5    -226.6744858652      2.19E-04
    6    -226.6747742437      9.09E-05
    7    -226.6748469620      3.18E-05
    8    -226.6748527233      6.20E-06
    9    -226.6748529378      9.52E-07
   10    -226.6748529445      2.21E-07
   11    -226.6748529448      6.11E-08
   12    -226.6748529449      2.86E-08
   13    -226.6748529450      1.27E-08
   14    -226.6748529449      3.82E-09 Convergence criterion met
 ---------------------------------------
 SCF time:  CPU 26.05 s  wall 26.14 s

 Citation of the SMD model:
 Marenich, A.V.; Cramer, C.J.; Truhlar, D.G.
 J. Phys. Chem. B 2009, 113, 6378-6396.
 iSolventCode=           1
 Solvent: water                                                           

 vradii
            1           2           3           4           5           6
    1   1.8500000   1.5200000   1.5200000   1.2000000   1.8500000   1.2000000
Changing PCM_TESSEL_METHOD to VTN
Changing PCM_VDW_RADII to SMD_RADIUS
 Discretize the solute cavity surface with Lebedev spheres
	Using 302 Lebedev grid points for each H atom
	Using 302 Lebedev grid points for other atoms
	Atomic van der Waals radii will be scaled by 1.20
 Removing interior tesserae...
 Keep 774 surface tesserae and discard 1038 interior tesserae
 Molecular Surface Area = 77.805 Angst**2
 A restricted Hartree-Fock SCF calculation will be
 performed using Pulay DIIS extrapolation
 Polarizable Continuum solvation model will be applied
 SCF converges when DIIS error is below 1.0E-08

 Citation of the SMD model:
 Marenich, A.V.; Cramer, C.J.; Truhlar, D.G.
 J. Phys. Chem. B 2009, 113, 6378-6396.
 iSolventCode=           1
 Solvent: water                                                           

 vradii
            1           2           3           4           5           6
    1   1.8500000   1.5200000   1.5200000   1.2000000   1.8500000   1.2000000
 ---------------------------------------
  Cycle       Energy         DIIS Error
 ---------------------------------------
    1    -226.6748529451      1.98E-09
 Time req'd to invert C: 0.28 s (CPU) 0.28 s (wall)
    2    -226.6889563993      6.85E-04
    3    -226.6889564004      6.85E-04
    4    -226.6889564006      6.85E-04
    5    -226.6889563991      6.85E-04
    6    -226.6889563966      6.85E-04
    7    -226.6889563955      6.85E-04
    8    -226.6889563973      6.85E-04
    9    -226.6889563970      6.85E-04
   10    -226.6889563962      6.85E-04
   11    -226.6889563959      6.85E-04
   12    -226.6889563945      6.85E-04
   13    -226.6889563948      6.85E-04
   14    -226.6889563945      6.85E-04
   15    -226.6889563941      6.85E-04
   16    -226.6889564014      6.85E-04
   17    -226.6915030299      4.73E-04
   18    -226.6920491946      1.55E-04
   19    -226.6922807954      6.43E-05
   20    -226.6923183336      2.29E-05
   21    -226.6923227948      8.42E-06
   22    -226.6923232622      1.43E-06
   23    -226.6923232761      2.06E-07
   24    -226.6923232762      4.32E-08
   25    -226.6923232760      6.97E-09 Convergence criterion met
 ---------------------------------------
 SCF time:  CPU 38.66 s  wall 39.15 s
(0)  E-EN(g) gas-phase elect-nuc energy                 -226.674852945 a.u.
(3)  G-ENP(liq) elect-nuc-pol free energy of system     -226.692323276 a.u.
(4)  G-CDS(liq) cavity-dispersion-solvent structure 
     free energy                                                4.7467 kcal/mol
(6)  G-S(liq) free energy of system                     -226.684758967 a.u.
(9)  DeltaG-S(liq) free energy of  solvation
     (9) = (6) - (0)                                           -6.2161 kcal/mol
 SCF   energy in the final basis set = -226.6847589673
 Total energy in the final basis set = -226.6847589673

 Components of the MP2 correlation energy:
        aaaa  correlation energy =        -0.1009274511 au
        abab  correlation energy =        -0.6154438854 au
        bbbb  correlation energy =        -0.1009274511 au
        non-Brillouin singles    =        -0.0000000000 au

 Total  MP2   correlation energy =        -0.8172987876 au
        MP2         total energy =      -227.5020577549 au

  Entering Z-vector solver.
 This version supports only Gaussian blurring of the apparent surface charges
 No PCM contribution added !! 
   1         0           1      0.000450    0.000450
 This version supports only Gaussian blurring of the apparent surface charges
 No PCM contribution added !! 
   2         0           1      0.000148    0.000148
 This version supports only Gaussian blurring of the apparent surface charges
 No PCM contribution added !! 
   3         0           1      0.000047    0.000047
 This version supports only Gaussian blurring of the apparent surface charges
 No PCM contribution added !! 
   4         0           1      0.000015    0.000015
 This version supports only Gaussian blurring of the apparent surface charges
 No PCM contribution added !! 
   5         0           1      0.000004    0.000004
 This version supports only Gaussian blurring of the apparent surface charges
 No PCM contribution added !! 
   6         1           0      0.000000    0.000000    Roots Converged

 --------------------------------------------------------------

                    Orbital Energies (a.u.)
 --------------------------------------------------------------

 Alpha MOs
 -- Occupied --
-20.595 -20.595 -11.357 -11.357  -1.434  -1.419  -0.954  -0.809
 -0.705  -0.697  -0.652  -0.587  -0.532  -0.519  -0.430
 -- Virtual --
  0.054   0.185   0.197   0.210   0.263   0.328   0.428   0.441
  0.454   0.495   0.507   0.573   0.582   0.612   0.622   0.651
  0.725   0.742   0.774   0.789   0.853   0.881   0.886   0.889
  0.916   1.013   1.103   1.161   1.169   1.211   1.245   1.252
  1.344   1.344   1.398   1.428   1.516   1.588   1.656   1.864
  1.873   1.918   1.977   2.019   2.155   2.161   2.240   2.300
  2.340   2.342   2.347   2.441   2.453   2.528   2.739   2.752
  2.753   2.775   2.885   3.008   3.016   3.026   3.114   3.115
  3.161   3.217   3.248   3.340   3.348   3.396   3.491   3.492
  3.511   3.580   3.670   3.687   3.709   3.715   3.818   3.858
  3.962   4.001   4.044   4.152   4.218   4.232   4.273   4.332
  4.399   4.486   4.526   4.538   4.631   4.670   4.779   4.880
  4.941   5.042   5.114   5.153   5.260   5.388   5.536   5.604
  5.625   5.630   5.640   5.757   5.826   6.017   6.050   6.131
  6.269   6.588   6.621   6.631   6.671   6.837   6.854   6.855
  6.926   6.999   7.276   7.292   7.421   7.476   7.491   7.523
  7.678   9.905  10.980  13.142  13.859
 --------------------------------------------------------------

          Ground-State Mulliken Net Atomic Charges

     Atom                 Charge (a.u.)
  ----------------------------------------
      1 C                     0.170467
      2 O                    -0.289179
      3 O                    -0.289179
      4 H                     0.118711
      5 C                     0.170467
      6 H                     0.118711
  ----------------------------------------
  Sum of atomic charges =    -0.000000

 -----------------------------------------------------------------
                    Cartesian Multipole Moments
 -----------------------------------------------------------------
    Charge (ESU x 10^10)
                 0.0000
    Dipole Moment (Debye)
         X       0.0000      Y      -0.0000      Z      -0.0024
       Tot       0.0024
    Quadrupole Moments (Debye-Ang)
        XX     -33.3301     XY      -2.7494     YY     -19.9892
        XZ      -0.0001     YZ      -0.0002     ZZ     -21.2072
    Octopole Moments (Debye-Ang^2)
       XXX       0.0000    XXY      -0.0000    XYY      -0.0000
       YYY       0.0000    XXZ      -0.0061    XYZ       0.0005
       YYZ       0.0025    XZZ       0.0000    YZZ      -0.0000
       ZZZ       0.0009
    Hexadecapole Moments (Debye-Ang^3)
      XXXX    -290.0396   XXXY      -1.1710   XXYY     -50.6542
      XYYY      -2.1414   YYYY     -43.3526   XXXZ       0.0003
      XXYZ       0.0000   XYYZ       0.0005   YYYZ      -0.0014
      XXZZ     -42.7985   XYZZ       0.5011   YYZZ     -11.6222
      XZZZ       0.0004   YZZZ       0.0001   ZZZZ     -17.9298
 -----------------------------------------------------------------
 DrvMan is completing analytic gradient of the MP2 energy
 MP2 relaxed dipole moment
            1
    1   0.0000002
    2  -0.0000001
    3  -0.0009464
	Magnitude:	 0.001 au	 0.002 Debye
 MP2 energy read as -227.502058
 Full Analytical Gradient of MP2 Energy (in au.)
             1             2             3             4             5
    1    0.01194454    0.00351362   -0.00351382   -0.00298062   -0.01194439
    2    0.02093148   -0.00085376    0.00085362   -0.01890373   -0.02093139
    3   -0.00018222    0.00005990    0.00002681    0.00009571   -0.00005126
             6
    1    0.00298067
    2    0.01890379
    3    0.00005106
 Gradient time:  CPU 0.08 s  wall 0.08 s
 Geometry Optimization Parameters
   NAtoms,    NIC,     NZ,  NCons,   NDum,   NFix, NCnnct, MaxDiis
        6      27       0       0       0       0       0       0


** GEOMETRY OPTIMIZATION IN DELOCALIZED INTERNAL COORDINATES **
   Searching for a Minimum

   Optimization Cycle:   1

                       Coordinates (Angstroms)
     ATOM                X               Y               Z
      1  C         0.6545561000   -0.3912461000   -0.0005452000
      2  O         1.7263826000    0.1691559000    0.0003232000
      3  O        -1.7263827000   -0.1691559000    0.0002915000
      4  H         0.5352648000   -1.4939663000    0.0005019000
      5  C        -0.6545560000    0.3912461000   -0.0003986000
      6  H        -0.5352644000    1.4939666000    0.0002429000
   Point Group: c1    Number of degrees of freedom:    12


   Energy is   -227.502057755


 Attempting to Generate Delocalized Internal Coordinates

 12 Hessian modes will be used to form the next step
  Hessian Eigenvalues:
     0.005853    0.005853    0.005853    0.160000    0.160000    0.220000
     0.220000    0.298763    0.326897    0.326897    1.001962    1.001962

 Minimum Search - Taking Simple RFO Step
 Searching for Lamda that Minimizes Along All modes
 Value Taken    Lamda =  -0.00303499
 Step Taken.  Stepsize is  0.101093

                             Maximum     Tolerance    Cnvgd?
         Gradient           0.019662      0.000300      NO
         Displacement       0.056125      0.001200      NO
         Energy change     *********      0.000001      NO


 New Cartesian Coordinates Obtained by Inverse Iteration

 Displacement from previous Coordinates is:  0.094925
 ----------------------------------------------------------------
             Standard Nuclear Orientation (Angstroms)
    I     Atom           X                Y                Z
 ----------------------------------------------------------------
    1      C       0.6405784571    -0.3971586108     0.0040581919
    2      O       1.7070624265     0.1704840620    -0.0015655832
    3      O      -1.7070693976    -0.1704846024    -0.0010435078
    4      H       0.5290428387    -1.4695387510    -0.0018116141
    5      C      -0.6405737680     0.3971542072     0.0022763759
    6      H      -0.5290401568     1.4695439949    -0.0014981626
 ----------------------------------------------------------------
 Nuclear Repulsion Energy =   102.5046598088 hartrees
 There are       15 alpha and       15 beta electrons
 Discretize the solute cavity surface with Lebedev spheres
	Using 302 Lebedev grid points for each H atom
	Using 302 Lebedev grid points for other atoms
	Atomic van der Waals radii will be scaled by 1.20
 Removing interior tesserae...
 Keep 758 surface tesserae and discard 1054 interior tesserae
 Molecular Surface Area = 76.792 Angst**2
 Applying Cartesian multipole field
    Component          Value
    ---------          -----
     (2,0,0)        1.00000E-11
     (0,2,0)        2.00000E-11
     (0,0,2)       -3.00000E-10
 Nucleus-field energy     =     0.0000000023 hartrees
 Requested basis set is cc-pVTZ
 There are 52 shells and 148 basis functions
 A cutoff of  1.0D-11 yielded   1341 shell pairs
 There are     10937 function pairs (     14438 Cartesian)
 Smallest overlap matrix eigenvalue = 8.59E-04
 Guess MOs from SCF MO coefficient file
 Reading MOs from coefficient file
 Reading MOs from coefficient file
 A restricted Hartree-Fock SCF calculation will be
 performed using Pulay DIIS extrapolation
 SCF converges when DIIS error is below 1.0E-08
 Geometry optimization detected.  Setting ReadMinima to 0
 Setting SaveMinima to 0
 ---------------------------------------
  Cycle       Energy         DIIS Error
 ---------------------------------------
    1    -226.7012400026      1.25E-03
    2    -226.6750644634      4.85E-04
    3    -226.6755645077      2.11E-04
    4    -226.6757366933      9.45E-05
    5    -226.6757832882      2.77E-05
    6    -226.6757905258      7.98E-06
    7    -226.6757910541      2.70E-06
    8    -226.6757911079      9.57E-07
    9    -226.6757911251      5.52E-07
   10    -226.6757911339      1.67E-07
   11    -226.6757911344      4.57E-08
   12    -226.6757911343      2.31E-08
   13    -226.6757911341      3.96E-09 Convergence criterion met
 ---------------------------------------
 SCF time:  CPU 23.92 s  wall 24.04 s
 Discretize the solute cavity surface with Lebedev spheres
	Using 302 Lebedev grid points for each H atom
	Using 302 Lebedev grid points for other atoms
	Atomic van der Waals radii will be scaled by 1.20
 Removing interior tesserae...
 Keep 758 surface tesserae and discard 1054 interior tesserae
 Molecular Surface Area = 76.792 Angst**2
 A restricted Hartree-Fock SCF calculation will be
 performed using Pulay DIIS extrapolation
 Polarizable Continuum solvation model will be applied
 SCF converges when DIIS error is below 1.0E-08
 Geometry optimization detected.  Setting ReadMinima to 0
 Setting SaveMinima to 0

 Citation of the SMD model:
 Marenich, A.V.; Cramer, C.J.; Truhlar, D.G.
 J. Phys. Chem. B 2009, 113, 6378-6396.
 iSolventCode=           1
 Solvent: water                                                           

 vradii
            1           2           3           4           5           6
    1   1.8500000   1.5200000   1.5200000   1.2000000   1.8500000   1.2000000
 ---------------------------------------
  Cycle       Energy         DIIS Error
 ---------------------------------------
    1    -226.6757911341      1.45E-09
 Time req'd to invert C: 0.26 s (CPU) 0.27 s (wall)
    2    -226.6901004452      6.86E-04
    3    -226.6901004447      6.86E-04
    4    -226.6901004422      6.86E-04
    5    -226.6901004426      6.86E-04
    6    -226.6901004448      6.86E-04
    7    -226.6901004447      6.86E-04
    8    -226.6901004452      6.86E-04
    9    -226.6901004448      6.86E-04
   10    -226.6901004445      6.86E-04
   11    -226.6901004448      6.86E-04
   12    -226.6901004444      6.86E-04
   13    -226.6901004457      6.86E-04
   14    -226.6901004422      6.86E-04
   15    -226.6901004459      6.86E-04
   16    -226.6901004442      6.86E-04
   17    -226.6926376495      4.68E-04
   18    -226.6931734468      1.54E-04
   19    -226.6933980909      6.41E-05
   20    -226.6934345099      2.28E-05
   21    -226.6934389230      8.27E-06
   22    -226.6934393625      1.36E-06
   23    -226.6934393748      1.94E-07
   24    -226.6934393749      4.11E-08
   25    -226.6934393746      8.23E-09 Convergence criterion met
 ---------------------------------------
 SCF time:  CPU 40.66 s  wall 40.78 s
(0)  E-EN(g) gas-phase elect-nuc energy                 -226.675791134 a.u.
(3)  G-ENP(liq) elect-nuc-pol free energy of system     -226.693439375 a.u.
(4)  G-CDS(liq) cavity-dispersion-solvent structure 
     free energy                                                4.7099 kcal/mol
(6)  G-S(liq) free energy of system                     -226.685933702 a.u.
(9)  DeltaG-S(liq) free energy of  solvation
     (9) = (6) - (0)                                           -6.3646 kcal/mol
 SCF   energy in the final basis set = -226.6859337019
 Total energy in the final basis set = -226.6859337019

 Components of the MP2 correlation energy:
        aaaa  correlation energy =        -0.1007908562 au
        abab  correlation energy =        -0.6147451831 au
        bbbb  correlation energy =        -0.1007908562 au
        non-Brillouin singles    =        -0.0000000000 au

 Total  MP2   correlation energy =        -0.8163268955 au
        MP2         total energy =      -227.5022605974 au

  Entering Z-vector solver.
 This version supports only Gaussian blurring of the apparent surface charges
 No PCM contribution added !! 
   1         0           1      0.000434    0.000434
 This version supports only Gaussian blurring of the apparent surface charges
 No PCM contribution added !! 
   2         0           1      0.000144    0.000144
 This version supports only Gaussian blurring of the apparent surface charges
 No PCM contribution added !! 
   3         0           1      0.000045    0.000045
 This version supports only Gaussian blurring of the apparent surface charges
 No PCM contribution added !! 
   4         0           1      0.000015    0.000015
 This version supports only Gaussian blurring of the apparent surface charges
 No PCM contribution added !! 
   5         0           1      0.000003    0.000003
 This version supports only Gaussian blurring of the apparent surface charges
 No PCM contribution added !! 
   6         1           0      0.000000    0.000000    Roots Converged

 --------------------------------------------------------------

                    Orbital Energies (a.u.)
 --------------------------------------------------------------

 Alpha MOs
 -- Occupied --
-20.593 -20.593 -11.351 -11.351  -1.435  -1.418  -0.959  -0.819
 -0.706  -0.701  -0.654  -0.588  -0.530  -0.519  -0.434
 -- Virtual --
  0.055   0.188   0.196   0.210   0.264   0.330   0.427   0.447
  0.454   0.495   0.510   0.568   0.591   0.624   0.635   0.651
  0.725   0.742   0.777   0.795   0.854   0.880   0.887   0.896
  0.912   1.020   1.115   1.169   1.177   1.224   1.251   1.255
  1.338   1.351   1.415   1.430   1.525   1.618   1.689   1.866
  1.868   1.928   1.984   2.053   2.154   2.161   2.247   2.291
  2.306   2.340   2.343   2.451   2.455   2.524   2.731   2.755
  2.757   2.787   2.888   3.031   3.033   3.037   3.099   3.125
  3.178   3.233   3.240   3.336   3.343   3.401   3.502   3.525
  3.554   3.593   3.680   3.697   3.714   3.747   3.846   3.882
  3.990   4.013   4.069   4.173   4.272   4.275   4.306   4.383
  4.432   4.493   4.541   4.553   4.692   4.709   4.806   4.945
  5.009   5.119   5.190   5.221   5.280   5.432   5.564   5.612
  5.640   5.653   5.658   5.803   5.863   6.044   6.053   6.168
  6.315   6.609   6.628   6.648   6.671   6.841   6.860   6.865
  6.926   7.061   7.283   7.290   7.432   7.491   7.498   7.533
  7.737  10.141  11.275  13.255  14.066
 --------------------------------------------------------------

          Ground-State Mulliken Net Atomic Charges

     Atom                 Charge (a.u.)
  ----------------------------------------
      1 C                     0.164270
      2 O                    -0.296504
      3 O                    -0.296503
      4 H                     0.132253
      5 C                     0.164255
      6 H                     0.132229
  ----------------------------------------
  Sum of atomic charges =    -0.000000

 -----------------------------------------------------------------
                    Cartesian Multipole Moments
 -----------------------------------------------------------------
    Charge (ESU x 10^10)
                 0.0000
    Dipole Moment (Debye)
         X       0.0001      Y      -0.0001      Z       0.0147
       Tot       0.0147
    Quadrupole Moments (Debye-Ang)
        XX     -33.2433     XY      -2.7960     YY     -19.8664
        XZ       0.0028     YZ       0.0013     ZZ     -21.1109
    Octopole Moments (Debye-Ang^2)
       XXX       0.0002    XXY      -0.0001    XYY       0.0002
       YYY      -0.0004    XXZ       0.0207    XYZ      -0.0047
       YYZ      -0.0215    XZZ       0.0001    YZZ      -0.0001
       ZZZ      -0.0338
    Hexadecapole Moments (Debye-Ang^3)
      XXXX    -283.9212   XXXY      -1.4142   XXYY     -49.4236
      XYYY      -2.4369   YYYY     -42.4189   XXXZ      -0.0003
      XXYZ       0.0051   XYYZ      -0.0019   YYYZ       0.0183
      XXZZ     -41.8755   XYZZ       0.3890   YYZZ     -11.3329
      XZZZ      -0.0034   YZZZ       0.0106   ZZZZ     -17.7782
 -----------------------------------------------------------------
 DrvMan is completing analytic gradient of the MP2 energy
 MP2 relaxed dipole moment
            1
    1   0.0000508
    2  -0.0000519
    3   0.0057870
	Magnitude:	 0.006 au	 0.015 Debye
 MP2 energy read as -227.502261
 Full Analytical Gradient of MP2 Energy (in au.)
             1             2             3             4             5
    1    0.00654372   -0.00473907    0.00473887   -0.00034468   -0.00654272
    2    0.00145557   -0.00114396    0.00114407   -0.00009479   -0.00145285
    3    0.00112846   -0.00036236   -0.00007595   -0.00053250    0.00003102
             6
    1    0.00034388
    2    0.00009196
    3   -0.00018868
 Gradient time:  CPU 0.09 s  wall 0.09 s
 Geometry Optimization Parameters
   NAtoms,    NIC,     NZ,  NCons,   NDum,   NFix, NCnnct, MaxDiis
        6      27       0       0       0       0       0       0

 Cartesian Hessian Update
 Hessian Updated using BFGS Update


** GEOMETRY OPTIMIZATION IN DELOCALIZED INTERNAL COORDINATES **
   Searching for a Minimum

   Optimization Cycle:   2

                       Coordinates (Angstroms)
     ATOM                X               Y               Z
      1  C         0.6405784571   -0.3971586108    0.0040581919
      2  O         1.7070624265    0.1704840620   -0.0015655832
      3  O        -1.7070693976   -0.1704846024   -0.0010435078
      4  H         0.5290428387   -1.4695387510   -0.0018116141
      5  C        -0.6405737680    0.3971542072    0.0022763759
      6  H        -0.5290401568    1.4695439949   -0.0014981626
   Point Group: c1    Number of degrees of freedom:    12


   Energy is   -227.502260597

 Hessian Updated using BFGS Update

 12 Hessian modes will be used to form the next step
  Hessian Eigenvalues:
     0.005852    0.005853    0.005908    0.156348    0.160000    0.220000
     0.225984    0.287844    0.323055    0.326897    1.001962    1.041198

 Minimum Search - Taking Simple RFO Step
 Searching for Lamda that Minimizes Along All modes
 Value Taken    Lamda =  -0.00021614
 Step Taken.  Stepsize is  0.152534

                             Maximum     Tolerance    Cnvgd?
         Gradient           0.005470      0.000300      NO
         Displacement       0.133534      0.001200      NO
         Energy change     -0.000203      0.000001      NO


 New Cartesian Coordinates Obtained by Inverse Iteration

 Displacement from previous Coordinates is:  0.110036
 ----------------------------------------------------------------
             Standard Nuclear Orientation (Angstroms)
    I     Atom           X                Y                Z
 ----------------------------------------------------------------
    1      C       0.6386796567    -0.3975895855    -0.0400117257
    2      O       1.7071355616     0.1690132126     0.0156400231
    3      O      -1.7078978020    -0.1692280092     0.0090520624
    4      H       0.5302182846    -1.4657850200     0.0197631437
    5      C      -0.6381166852     0.3970341762    -0.0164640667
    6      H      -0.5300186156     1.4665555258     0.0124362632
 ----------------------------------------------------------------
 Nuclear Repulsion Energy =   102.4824076683 hartrees
 There are       15 alpha and       15 beta electrons
 Discretize the solute cavity surface with Lebedev spheres
	Using 302 Lebedev grid points for each H atom
	Using 302 Lebedev grid points for other atoms
	Atomic van der Waals radii will be scaled by 1.20
 Removing interior tesserae...
 Keep 765 surface tesserae and discard 1047 interior tesserae
 Molecular Surface Area = 77.641 Angst**2
 Applying Cartesian multipole field
    Component          Value
    ---------          -----
     (2,0,0)        1.00000E-11
     (0,2,0)        2.00000E-11
     (0,0,2)       -3.00000E-10
 Nucleus-field energy     =     0.0000000023 hartrees
 Requested basis set is cc-pVTZ
 There are 52 shells and 148 basis functions
 A cutoff of  1.0D-11 yielded   1341 shell pairs
 There are     10937 function pairs (     14438 Cartesian)
 Smallest overlap matrix eigenvalue = 8.58E-04
 Guess MOs from SCF MO coefficient file
 Reading MOs from coefficient file
 Reading MOs from coefficient file
 A restricted Hartree-Fock SCF calculation will be
 performed using Pulay DIIS extrapolation
 SCF converges when DIIS error is below 1.0E-08
 Geometry optimization detected.  Setting ReadMinima to 0
 Setting SaveMinima to 0
 ---------------------------------------
  Cycle       Energy         DIIS Error
 ---------------------------------------
    1    -226.6585771566      1.77E-03
    2    -226.6731810500      6.22E-04
    3    -226.6740472304      3.32E-04
    4    -226.6743939459      1.09E-04
    5    -226.6744892223      4.41E-05
    6    -226.6745158625      2.27E-05
    7    -226.6745267338      9.65E-06
    8    -226.6745289816      4.92E-06
    9    -226.6745294319      2.29E-06
   10    -226.6745294754      5.27E-07
   11    -226.6745294785      1.46E-07
   12    -226.6745294786      6.12E-08
   13    -226.6745294786      2.63E-08
   14    -226.6745294788      9.79E-09 Convergence criterion met
 ---------------------------------------
 SCF time:  CPU 26.36 s  wall 26.43 s
 Discretize the solute cavity surface with Lebedev spheres
	Using 302 Lebedev grid points for each H atom
	Using 302 Lebedev grid points for other atoms
	Atomic van der Waals radii will be scaled by 1.20
 Removing interior tesserae...
 Keep 765 surface tesserae and discard 1047 interior tesserae
 Molecular Surface Area = 77.641 Angst**2
 A restricted Hartree-Fock SCF calculation will be
 performed using Pulay DIIS extrapolation
 Polarizable Continuum solvation model will be applied
 SCF converges when DIIS error is below 1.0E-08
 Geometry optimization detected.  Setting ReadMinima to 0
 Setting SaveMinima to 0

 Citation of the SMD model:
 Marenich, A.V.; Cramer, C.J.; Truhlar, D.G.
 J. Phys. Chem. B 2009, 113, 6378-6396.
 iSolventCode=           1
 Solvent: water                                                           

 vradii
            1           2           3           4           5           6
    1   1.8500000   1.5200000   1.5200000   1.2000000   1.8500000   1.2000000
 ---------------------------------------
  Cycle       Energy         DIIS Error
 ---------------------------------------
    1    -226.6745294787      3.54E-09
 Time req'd to invert C: 0.27 s (CPU) 0.27 s (wall)
    2    -226.6889689015      6.90E-04
    3    -226.6889689024      6.90E-04
    4    -226.6889689017      6.90E-04
    5    -226.6889688998      6.90E-04
    6    -226.6889688995      6.90E-04
    7    -226.6889689009      6.90E-04
    8    -226.6889689007      6.90E-04
    9    -226.6889689009      6.90E-04
   10    -226.6889689030      6.90E-04
   11    -226.6889689027      6.90E-04
   12    -226.6889689025      6.90E-04
   13    -226.6889689028      6.90E-04
   14    -226.6889689043      6.90E-04
   15    -226.6889689032      6.90E-04
   16    -226.6889689027      6.90E-04
   17    -226.6915388550      4.73E-04
   18    -226.6920839819      1.55E-04
   19    -226.6923133559      6.51E-05
   20    -226.6923509502      2.33E-05
   21    -226.6923555597      8.41E-06
   22    -226.6923560158      1.37E-06
   23    -226.6923560285      2.04E-07
   24    -226.6923560286      6.29E-08
   25    -226.6923560284      3.19E-08
   26    -226.6923560283      1.17E-08
   27    -226.6923560285      5.87E-09 Convergence criterion met
 ---------------------------------------
 SCF time:  CPU 44.27 s  wall 44.47 s
(0)  E-EN(g) gas-phase elect-nuc energy                 -226.674529479 a.u.
(3)  G-ENP(liq) elect-nuc-pol free energy of system     -226.692356029 a.u.
(4)  G-CDS(liq) cavity-dispersion-solvent structure 
     free energy                                                4.6935 kcal/mol
(6)  G-S(liq) free energy of system                     -226.684876479 a.u.
(9)  DeltaG-S(liq) free energy of  solvation
     (9) = (6) - (0)                                           -6.4928 kcal/mol
 SCF   energy in the final basis set = -226.6848764789
 Total energy in the final basis set = -226.6848764789

 Components of the MP2 correlation energy:
        aaaa  correlation energy =        -0.1008582318 au
        abab  correlation energy =        -0.6151070244 au
        bbbb  correlation energy =        -0.1008582318 au
        non-Brillouin singles    =        -0.0000000000 au

 Total  MP2   correlation energy =        -0.8168234879 au
        MP2         total energy =      -227.5016999667 au

  Entering Z-vector solver.
 This version supports only Gaussian blurring of the apparent surface charges
 No PCM contribution added !! 
   1         0           1      0.000436    0.000436
 This version supports only Gaussian blurring of the apparent surface charges
 No PCM contribution added !! 
   2         0           1      0.000145    0.000145
 This version supports only Gaussian blurring of the apparent surface charges
 No PCM contribution added !! 
   3         0           1      0.000046    0.000046
 This version supports only Gaussian blurring of the apparent surface charges
 No PCM contribution added !! 
   4         0           1      0.000015    0.000015
 This version supports only Gaussian blurring of the apparent surface charges
 No PCM contribution added !! 
   5         0           1      0.000004    0.000004
 This version supports only Gaussian blurring of the apparent surface charges
 No PCM contribution added !! 
   6         0           1      0.000001    0.000001
 This version supports only Gaussian blurring of the apparent surface charges
 No PCM contribution added !! 
   7         1           0      0.000000    0.000000    Roots Converged

 --------------------------------------------------------------

                    Orbital Energies (a.u.)
 --------------------------------------------------------------

 Alpha MOs
 -- Occupied --
-20.593 -20.593 -11.351 -11.351  -1.434  -1.417  -0.960  -0.820
 -0.706  -0.702  -0.654  -0.587  -0.528  -0.519  -0.435
 -- Virtual --
  0.054   0.188   0.196   0.209   0.264   0.331   0.426   0.448
  0.454   0.494   0.512   0.568   0.591   0.625   0.637   0.652
  0.723   0.740   0.775   0.795   0.854   0.881   0.886   0.898
  0.913   1.020   1.114   1.172   1.177   1.218   1.251   1.265
  1.340   1.350   1.415   1.431   1.525   1.621   1.690   1.862
  1.868   1.926   1.982   2.046   2.141   2.172   2.244   2.291
  2.304   2.330   2.354   2.452   2.459   2.524   2.727   2.744
  2.770   2.781   2.888   3.016   3.033   3.056   3.100   3.129
  3.179   3.230   3.238   3.339   3.343   3.402   3.505   3.528
  3.553   3.598   3.681   3.700   3.718   3.744   3.834   3.897
  3.980   4.013   4.078   4.177   4.268   4.277   4.320   4.379
  4.432   4.489   4.537   4.557   4.698   4.713   4.805   4.951
  5.018   5.123   5.199   5.229   5.287   5.432   5.562   5.613
  5.639   5.652   5.662   5.802   5.866   6.041   6.051   6.168
  6.309   6.601   6.623   6.647   6.666   6.841   6.860   6.864
  6.925   7.053   7.284   7.290   7.431   7.490   7.496   7.530
  7.725  10.156  11.297  13.206  14.033
 --------------------------------------------------------------

          Ground-State Mulliken Net Atomic Charges

     Atom                 Charge (a.u.)
  ----------------------------------------
      1 C                     0.163503
      2 O                    -0.298110
      3 O                    -0.298687
      4 H                     0.134821
      5 C                     0.163629
      6 H                     0.134843
  ----------------------------------------
  Sum of atomic charges =     0.000000

 -----------------------------------------------------------------
                    Cartesian Multipole Moments
 -----------------------------------------------------------------
    Charge (ESU x 10^10)
                 0.0000
    Dipole Moment (Debye)
         X       0.0062      Y       0.0026      Z      -0.1257
       Tot       0.1259
    Quadrupole Moments (Debye-Ang)
        XX     -33.2749     XY      -2.7972     YY     -19.8563
        XZ      -0.0348     YZ      -0.0163     ZZ     -21.1093
    Octopole Moments (Debye-Ang^2)
       XXX       0.0314    XXY       0.0075    XYY      -0.0010
       YYY       0.0258    XXZ      -0.2018    XYZ       0.0367
       YYZ       0.2002    XZZ       0.0084    YZZ       0.0007
       ZZZ       0.2781
    Hexadecapole Moments (Debye-Ang^3)
      XXXX    -284.0230   XXXY      -1.3526   XXYY     -49.3945
      XYYY      -2.4361   YYYY     -42.2103   XXXZ       0.0156
      XXYZ      -0.0595   XYYZ       0.0298   YYYZ      -0.2335
      XXZZ     -41.9037   XYZZ       0.3962   YYZZ     -11.2997
      XZZZ       0.0509   YZZZ      -0.1260   ZZZZ     -17.8454
 -----------------------------------------------------------------
 DrvMan is completing analytic gradient of the MP2 energy
 MP2 relaxed dipole moment
            1
    1   0.0024256
    2   0.0010303
    3  -0.0494563
	Magnitude:	 0.050 au	 0.126 Debye
 MP2 energy read as -227.501700
 Full Analytical Gradient of MP2 Energy (in au.)
             1             2             3             4             5
    1    0.00236726   -0.00209797    0.00149274    0.00030752   -0.00165560
    2   -0.00075408   -0.00026502    0.00007103    0.00195087    0.00051167
    3   -0.01282086    0.00406949    0.00011740    0.00557466    0.00212877
             6
    1   -0.00041394
    2   -0.00151448
    3    0.00093054
 Gradient time:  CPU 0.06 s  wall 0.06 s
 Geometry Optimization Parameters
   NAtoms,    NIC,     NZ,  NCons,   NDum,   NFix, NCnnct, MaxDiis
        6      27       0       0       0       0       0       0

 Cartesian Hessian Update
 Hessian Updated using BFGS Update


** GEOMETRY OPTIMIZATION IN DELOCALIZED INTERNAL COORDINATES **
   Searching for a Minimum

   Optimization Cycle:   3

                       Coordinates (Angstroms)
     ATOM                X               Y               Z
      1  C         0.6386796567   -0.3975895855   -0.0400117257
      2  O         1.7071355616    0.1690132126    0.0156400231
      3  O        -1.7078978020   -0.1692280092    0.0090520624
      4  H         0.5302182846   -1.4657850200    0.0197631437
      5  C        -0.6381166852    0.3970341762   -0.0164640667
      6  H        -0.5300186156    1.4665555258    0.0124362632
   Point Group: c1    Number of degrees of freedom:    12


   Energy is   -227.501699967

 Hessian Updated using BFGS Update

 12 Hessian modes will be used to form the next step
  Hessian Eigenvalues:
     0.005688    0.005853    0.068897    0.137601    0.160181    0.220004
     0.221109    0.279252    0.325032    0.326912    0.835864    1.002028

 Minimum Search - Taking Simple RFO Step
 Searching for Lamda that Minimizes Along All modes
 Value Taken    Lamda =  -0.00129389
 Step Taken.  Stepsize is  0.135243

                             Maximum     Tolerance    Cnvgd?
         Gradient           0.007389      0.000300      NO
         Displacement       0.097419      0.001200      NO
         Energy change      0.000561      0.000001      NO


 New Cartesian Coordinates Obtained by Inverse Iteration

 Displacement from previous Coordinates is:  0.089973
 ----------------------------------------------------------------
             Standard Nuclear Orientation (Angstroms)
    I     Atom           X                Y                Z
 ----------------------------------------------------------------
    1      C       0.6383010956    -0.3969322355    -0.0005968327
    2      O       1.7108504210     0.1677833965     0.0011909107
    3      O      -1.7108450986    -0.1678316326     0.0038100625
    4      H       0.5326569234    -1.4680550418     0.0017268220
    5      C      -0.6385007465     0.3970341146    -0.0100781995
    6      H      -0.5324621949     1.4680016989     0.0043629369
 ----------------------------------------------------------------
 Nuclear Repulsion Energy =   102.3717628772 hartrees
 There are       15 alpha and       15 beta electrons
 Discretize the solute cavity surface with Lebedev spheres
	Using 302 Lebedev grid points for each H atom
	Using 302 Lebedev grid points for other atoms
	Atomic van der Waals radii will be scaled by 1.20
 Removing interior tesserae...
 Keep 760 surface tesserae and discard 1052 interior tesserae
 Molecular Surface Area = 77.145 Angst**2
 Applying Cartesian multipole field
    Component          Value
    ---------          -----
     (2,0,0)        1.00000E-11
     (0,2,0)        2.00000E-11
     (0,0,2)       -3.00000E-10
 Nucleus-field energy     =     0.0000000023 hartrees
 Requested basis set is cc-pVTZ
 There are 52 shells and 148 basis functions
 A cutoff of  1.0D-11 yielded   1341 shell pairs
 There are     10937 function pairs (     14438 Cartesian)
 Smallest overlap matrix eigenvalue = 8.52E-04
 Guess MOs from SCF MO coefficient file
 Reading MOs from coefficient file
 Reading MOs from coefficient file
 A restricted Hartree-Fock SCF calculation will be
 performed using Pulay DIIS extrapolation
 SCF converges when DIIS error is below 1.0E-08
 Geometry optimization detected.  Setting ReadMinima to 0
 Setting SaveMinima to 0
 ---------------------------------------
  Cycle       Energy         DIIS Error
 ---------------------------------------
    1    -226.6621573134      1.53E-03
    2    -226.6736946105      6.31E-04
    3    -226.6745110805      3.07E-04
    4    -226.6748110846      9.36E-05
    5    -226.6748799010      3.66E-05
    6    -226.6748959034      1.79E-05
    7    -226.6749019110      7.54E-06
    8    -226.6749032417      4.01E-06
    9    -226.6749035632      1.99E-06
   10    -226.6749036038      4.63E-07
   11    -226.6749036062      1.27E-07
   12    -226.6749036063      5.96E-08
   13    -226.6749036063      2.86E-08
   14    -226.6749036066      9.72E-09 Convergence criterion met
 ---------------------------------------
 SCF time:  CPU 25.80 s  wall 25.84 s
 Discretize the solute cavity surface with Lebedev spheres
	Using 302 Lebedev grid points for each H atom
	Using 302 Lebedev grid points for other atoms
	Atomic van der Waals radii will be scaled by 1.20
 Removing interior tesserae...
 Keep 760 surface tesserae and discard 1052 interior tesserae
 Molecular Surface Area = 77.145 Angst**2
 A restricted Hartree-Fock SCF calculation will be
 performed using Pulay DIIS extrapolation
 Polarizable Continuum solvation model will be applied
 SCF converges when DIIS error is below 1.0E-08
 Geometry optimization detected.  Setting ReadMinima to 0
 Setting SaveMinima to 0

 Citation of the SMD model:
 Marenich, A.V.; Cramer, C.J.; Truhlar, D.G.
 J. Phys. Chem. B 2009, 113, 6378-6396.
 iSolventCode=           1
 Solvent: water                                                           

 vradii
            1           2           3           4           5           6
    1   1.8500000   1.5200000   1.5200000   1.2000000   1.8500000   1.2000000
 ---------------------------------------
  Cycle       Energy         DIIS Error
 ---------------------------------------
    1    -226.6749036064      3.12E-09
 Time req'd to invert C: 0.27 s (CPU) 0.27 s (wall)
    2    -226.6893515567      6.90E-04
    3    -226.6893515577      6.90E-04
    4    -226.6893515558      6.90E-04
    5    -226.6893515544      6.90E-04
    6    -226.6893515558      6.90E-04
    7    -226.6893515572      6.90E-04
    8    -226.6893515567      6.90E-04
    9    -226.6893515643      6.90E-04
   10    -226.6893515641      6.90E-04
   11    -226.6893515676      6.90E-04
   12    -226.6893515674      6.90E-04
   13    -226.6893515687      6.90E-04
   14    -226.6893515634      6.90E-04
   15    -226.6893515604      6.90E-04
   16    -226.6893515522      6.90E-04
   17    -226.6919252363      4.74E-04
   18    -226.6924721974      1.55E-04
   19    -226.6927025994      6.52E-05
   20    -226.6927403194      2.33E-05
   21    -226.6927449563      8.46E-06
   22    -226.6927454180      1.38E-06
   23    -226.6927454308      1.98E-07
   24    -226.6927454309      4.66E-08
   25    -226.6927454306      2.00E-08
   26    -226.6927454304      5.26E-09 Convergence criterion met
 ---------------------------------------
 SCF time:  CPU 43.47 s  wall 43.58 s
(0)  E-EN(g) gas-phase elect-nuc energy                 -226.674903606 a.u.
(3)  G-ENP(liq) elect-nuc-pol free energy of system     -226.692745430 a.u.
(4)  G-CDS(liq) cavity-dispersion-solvent structure 
     free energy                                                4.6861 kcal/mol
(6)  G-S(liq) free energy of system                     -226.685277708 a.u.
(9)  DeltaG-S(liq) free energy of  solvation
     (9) = (6) - (0)                                           -6.5098 kcal/mol
 SCF   energy in the final basis set = -226.6852777082
 Total energy in the final basis set = -226.6852777082

 Components of the MP2 correlation energy:
        aaaa  correlation energy =        -0.1008834184 au
        abab  correlation energy =        -0.6152811326 au
        bbbb  correlation energy =        -0.1008834184 au
        non-Brillouin singles    =        -0.0000000000 au

 Total  MP2   correlation energy =        -0.8170479694 au
        MP2         total energy =      -227.5023256776 au

  Entering Z-vector solver.
 This version supports only Gaussian blurring of the apparent surface charges
 No PCM contribution added !! 
   1         0           1      0.000438    0.000438
 This version supports only Gaussian blurring of the apparent surface charges
 No PCM contribution added !! 
   2         0           1      0.000146    0.000146
 This version supports only Gaussian blurring of the apparent surface charges
 No PCM contribution added !! 
   3         0           1      0.000046    0.000046
 This version supports only Gaussian blurring of the apparent surface charges
 No PCM contribution added !! 
   4         0           1      0.000015    0.000015
 This version supports only Gaussian blurring of the apparent surface charges
 No PCM contribution added !! 
   5         0           1      0.000004    0.000004
 This version supports only Gaussian blurring of the apparent surface charges
 No PCM contribution added !! 
   6         1           0      0.000000    0.000000    Roots Converged

 --------------------------------------------------------------

                    Orbital Energies (a.u.)
 --------------------------------------------------------------

 Alpha MOs
 -- Occupied --
-20.593 -20.593 -11.352 -11.351  -1.433  -1.416  -0.961  -0.820
 -0.705  -0.702  -0.653  -0.587  -0.528  -0.519  -0.436
 -- Virtual --
  0.053   0.188   0.196   0.209   0.264   0.330   0.427   0.448
  0.454   0.496   0.509   0.568   0.590   0.624   0.637   0.652
  0.723   0.741   0.777   0.794   0.854   0.880   0.887   0.895
  0.913   1.021   1.113   1.169   1.176   1.225   1.251   1.255
  1.340   1.351   1.413   1.431   1.525   1.620   1.689   1.864
  1.868   1.925   1.983   2.050   2.148   2.161   2.245   2.291
  2.306   2.336   2.346   2.452   2.459   2.523   2.734   2.747
  2.760   2.784   2.885   3.029   3.033   3.042   3.098   3.126
  3.176   3.233   3.240   3.337   3.343   3.399   3.500   3.530
  3.555   3.596   3.679   3.700   3.714   3.742   3.849   3.881
  3.984   4.014   4.068   4.176   4.274   4.280   4.313   4.376
  4.432   4.488   4.535   4.547   4.694   4.710   4.804   4.951
  5.016   5.123   5.195   5.226   5.288   5.432   5.562   5.612
  5.640   5.652   5.657   5.800   5.869   6.035   6.047   6.163
  6.309   6.596   6.620   6.637   6.666   6.840   6.859   6.863
  6.925   7.047   7.282   7.289   7.431   7.489   7.496   7.529
  7.729  10.159  11.291  13.189  14.016
 --------------------------------------------------------------

          Ground-State Mulliken Net Atomic Charges

     Atom                 Charge (a.u.)
  ----------------------------------------
      1 C                     0.163633
      2 O                    -0.298945
      3 O                    -0.298786
      4 H                     0.135281
      5 C                     0.163673
      6 H                     0.135144
  ----------------------------------------
  Sum of atomic charges =     0.000000

 -----------------------------------------------------------------
                    Cartesian Multipole Moments
 -----------------------------------------------------------------
    Charge (ESU x 10^10)
                 0.0000
    Dipole Moment (Debye)
         X      -0.0018      Y      -0.0004      Z      -0.0249
       Tot       0.0250
    Quadrupole Moments (Debye-Ang)
        XX     -33.3157     XY      -2.7950     YY     -19.8470
        XZ       0.0142     YZ       0.0061     ZZ     -21.1215
    Octopole Moments (Debye-Ang^2)
       XXX      -0.0039    XXY       0.0001    XYY       0.0006
       YYY      -0.0035    XXZ      -0.0428    XYZ       0.0069
       YYZ       0.0353    XZZ      -0.0005    YZZ      -0.0001
       ZZZ       0.0468
    Hexadecapole Moments (Debye-Ang^3)
      XXXX    -285.0674   XXXY      -1.2499   XXYY     -49.5306
      XYYY      -2.4084   YYYY     -42.1239   XXXZ      -0.0071
      XXYZ       0.0242   XYYZ      -0.0119   YYYZ       0.0933
      XXZZ     -42.0238   XYZZ       0.4241   YYZZ     -11.3019
      XZZZ      -0.0213   YZZZ       0.0515   ZZZZ     -17.8036
 -----------------------------------------------------------------
 DrvMan is completing analytic gradient of the MP2 energy
 MP2 relaxed dipole moment
            1
    1  -0.0007256
    2  -0.0001451
    3  -0.0098129
	Magnitude:	 0.010 au	 0.025 Debye
 MP2 energy read as -227.502326
 Full Analytical Gradient of MP2 Energy (in au.)
             1             2             3             4             5
    1   -0.00023569    0.00075771   -0.00070723    0.00065628    0.00012169
    2    0.00016303    0.00039814   -0.00044417    0.00062876   -0.00003769
    3    0.00195413   -0.00038174    0.00122091   -0.00030438   -0.00404732
             6
    1   -0.00059275
    2   -0.00070808
    3    0.00155840
 Gradient time:  CPU 0.06 s  wall 0.06 s
 Geometry Optimization Parameters
   NAtoms,    NIC,     NZ,  NCons,   NDum,   NFix, NCnnct, MaxDiis
        6      27       0       0       0       0       0       0

 Cartesian Hessian Update
 Hessian Updated using BFGS Update


** GEOMETRY OPTIMIZATION IN DELOCALIZED INTERNAL COORDINATES **
   Searching for a Minimum

   Optimization Cycle:   4

                       Coordinates (Angstroms)
     ATOM                X               Y               Z
      1  C         0.6383010956   -0.3969322355   -0.0005968327
      2  O         1.7108504210    0.1677833965    0.0011909107
      3  O        -1.7108450986   -0.1678316326    0.0038100625
      4  H         0.5326569234   -1.4680550418    0.0017268220
      5  C        -0.6385007465    0.3970341146   -0.0100781995
      6  H        -0.5324621949    1.4680016989    0.0043629369
   Point Group: c1    Number of degrees of freedom:    12


   Energy is   -227.502325678

 Hessian Updated using BFGS Update

 12 Hessian modes will be used to form the next step
  Hessian Eigenvalues:
     0.005546    0.005852    0.076116    0.138280    0.160285    0.220038
     0.222121    0.279506    0.323307    0.326914    0.839112    1.002024

 Minimum Search - Taking Simple RFO Step
 Searching for Lamda that Minimizes Along All modes
 Value Taken    Lamda =  -0.00097789
 Calculated Step too Large.  Step scaled by  0.783774
 Step Taken.  Stepsize is  0.300000

                             Maximum     Tolerance    Cnvgd?
         Gradient           0.002338      0.000300      NO
         Displacement       0.237893      0.001200      NO
         Energy change     -0.000626      0.000001      NO


 New Cartesian Coordinates Obtained by Inverse Iteration

 Displacement from previous Coordinates is:  0.207699
 ----------------------------------------------------------------
             Standard Nuclear Orientation (Angstroms)
    I     Atom           X                Y                Z
 ----------------------------------------------------------------
    1      C       0.6368011776    -0.3958863410     0.0231654286
    2      O       1.7075268693     0.1703359023    -0.0141753450
    3      O      -1.7043235519    -0.1695042894    -0.0295526124
    4      H       0.5287609869    -1.4681143896    -0.0204164678
    5      C      -0.6392753907     0.3982333784     0.0785329101
    6      H      -0.5294896912     1.4649360392    -0.0371382135
 ----------------------------------------------------------------
 Nuclear Repulsion Energy =   102.4481172678 hartrees
 There are       15 alpha and       15 beta electrons
 Discretize the solute cavity surface with Lebedev spheres
	Using 302 Lebedev grid points for each H atom
	Using 302 Lebedev grid points for other atoms
	Atomic van der Waals radii will be scaled by 1.20
 Removing interior tesserae...
 Keep 768 surface tesserae and discard 1044 interior tesserae
 Molecular Surface Area = 78.140 Angst**2
 Applying Cartesian multipole field
    Component          Value
    ---------          -----
     (2,0,0)        1.00000E-11
     (0,2,0)        2.00000E-11
     (0,0,2)       -3.00000E-10
 Nucleus-field energy     =     0.0000000023 hartrees
 Requested basis set is cc-pVTZ
 There are 52 shells and 148 basis functions
 A cutoff of  1.0D-11 yielded   1341 shell pairs
 There are     10937 function pairs (     14438 Cartesian)
 Smallest overlap matrix eigenvalue = 8.75E-04
 Guess MOs from SCF MO coefficient file
 Reading MOs from coefficient file
 Reading MOs from coefficient file
 A restricted Hartree-Fock SCF calculation will be
 performed using Pulay DIIS extrapolation
 SCF converges when DIIS error is below 1.0E-08
 Geometry optimization detected.  Setting ReadMinima to 0
 Setting SaveMinima to 0
 ---------------------------------------
  Cycle       Energy         DIIS Error
 ---------------------------------------
    1    -226.6401865137      3.04E-03
    2    -226.6697109339      7.70E-04
    3    -226.6713891729      4.67E-04
    4    -226.6720405525      1.62E-04
    5    -226.6722630801      7.14E-05
    6    -226.6723400042      4.05E-05
    7    -226.6723787531      1.61E-05
    8    -226.6723843155      8.94E-06
    9    -226.6723855456      4.48E-06
   10    -226.6723857645      9.42E-07
   11    -226.6723857753      3.44E-07
   12    -226.6723857766      1.36E-07
   13    -226.6723857769      5.94E-08
   14    -226.6723857771      1.99E-08
   15    -226.6723857772      6.57E-09 Convergence criterion met
 ---------------------------------------
 SCF time:  CPU 28.50 s  wall 28.58 s
 Discretize the solute cavity surface with Lebedev spheres
	Using 302 Lebedev grid points for each H atom
	Using 302 Lebedev grid points for other atoms
	Atomic van der Waals radii will be scaled by 1.20
 Removing interior tesserae...
 Keep 768 surface tesserae and discard 1044 interior tesserae
 Molecular Surface Area = 78.140 Angst**2
 A restricted Hartree-Fock SCF calculation will be
 performed using Pulay DIIS extrapolation
 Polarizable Continuum solvation model will be applied
 SCF converges when DIIS error is below 1.0E-08
 Geometry optimization detected.  Setting ReadMinima to 0
 Setting SaveMinima to 0

 Citation of the SMD model:
 Marenich, A.V.; Cramer, C.J.; Truhlar, D.G.
 J. Phys. Chem. B 2009, 113, 6378-6396.
 iSolventCode=           1
 Solvent: water                                                           

 vradii
            1           2           3           4           5           6
    1   1.8500000   1.5200000   1.5200000   1.2000000   1.8500000   1.2000000
 ---------------------------------------
  Cycle       Energy         DIIS Error
 ---------------------------------------
    1    -226.6723857771      2.30E-09
 Time req'd to invert C: 0.38 s (CPU) 0.38 s (wall)
    2    -226.6868052204      6.90E-04
    3    -226.6868052221      6.90E-04
    4    -226.6868052158      6.90E-04
    5    -226.6868052032      6.90E-04
    6    -226.6868051831      6.90E-04
    7    -226.6868051539      6.90E-04
    8    -226.6868051395      6.90E-04
    9    -226.6868051487      6.90E-04
   10    -226.6868051503      6.90E-04
   11    -226.6868051508      6.90E-04
   12    -226.6868050383      6.90E-04
   13    -226.6868050623      6.90E-04
   14    -226.6868050823      6.90E-04
   15    -226.6893756795      4.73E-04
   16    -226.6899224809      1.55E-04
   17    -226.6901534696      6.54E-05
   18    -226.6901915858      2.34E-05
   19    -226.6901962685      8.49E-06
   20    -226.6901967356      1.40E-06
   21    -226.6901967490      2.71E-07
   22    -226.6901967492      1.42E-07
   23    -226.6901967491      4.82E-08
   24    -226.6901967491      2.18E-08
   25    -226.6901967494      7.58E-09 Convergence criterion met
 ---------------------------------------
 SCF time:  CPU 48.15 s  wall 48.53 s
(0)  E-EN(g) gas-phase elect-nuc energy                 -226.672385777 a.u.
(3)  G-ENP(liq) elect-nuc-pol free energy of system     -226.690196749 a.u.
(4)  G-CDS(liq) cavity-dispersion-solvent structure 
     free energy                                                4.6910 kcal/mol
(6)  G-S(liq) free energy of system                     -226.682721118 a.u.
(9)  DeltaG-S(liq) free energy of  solvation
     (9) = (6) - (0)                                           -6.4855 kcal/mol
 SCF   energy in the final basis set = -226.6827211176
 Total energy in the final basis set = -226.6827211176

 Components of the MP2 correlation energy:
        aaaa  correlation energy =        -0.1009449322 au
        abab  correlation energy =        -0.6154797247 au
        bbbb  correlation energy =        -0.1009449322 au
        non-Brillouin singles    =        -0.0000000000 au

 Total  MP2   correlation energy =        -0.8173695891 au
        MP2         total energy =      -227.5000907066 au

  Entering Z-vector solver.
 This version supports only Gaussian blurring of the apparent surface charges
 No PCM contribution added !! 
   1         0           1      0.000440    0.000440
 This version supports only Gaussian blurring of the apparent surface charges
 No PCM contribution added !! 
   2         0           1      0.000147    0.000147
 This version supports only Gaussian blurring of the apparent surface charges
 No PCM contribution added !! 
   3         0           1      0.000047    0.000047
 This version supports only Gaussian blurring of the apparent surface charges
 No PCM contribution added !! 
   4         0           1      0.000016    0.000016
 This version supports only Gaussian blurring of the apparent surface charges
 No PCM contribution added !! 
   5         0           1      0.000004    0.000004
 This version supports only Gaussian blurring of the apparent surface charges
 No PCM contribution added !! 
   6         0           1      0.000001    0.000001
 This version supports only Gaussian blurring of the apparent surface charges
 No PCM contribution added !! 
   7         1           0      0.000000    0.000000    Roots Converged

 --------------------------------------------------------------

                    Orbital Energies (a.u.)
 --------------------------------------------------------------

 Alpha MOs
 -- Occupied --
-20.594 -20.593 -11.352 -11.351  -1.434  -1.416  -0.960  -0.819
 -0.705  -0.701  -0.653  -0.587  -0.528  -0.518  -0.435
 -- Virtual --
  0.053   0.186   0.196   0.207   0.265   0.332   0.423   0.448
  0.453   0.492   0.514   0.569   0.590   0.626   0.636   0.653
  0.720   0.737   0.772   0.791   0.854   0.881   0.887   0.903
  0.916   1.016   1.111   1.173   1.178   1.208   1.253   1.278
  1.343   1.349   1.414   1.430   1.524   1.618   1.685   1.853
  1.868   1.924   1.977   2.030   2.128   2.189   2.240   2.292
  2.306   2.317   2.369   2.448   2.463   2.527   2.711   2.733
  2.774   2.788   2.893   2.997   3.031   3.072   3.105   3.136
  3.183   3.218   3.237   3.341   3.348   3.405   3.508   3.520
  3.545   3.603   3.683   3.701   3.723   3.735   3.812   3.907
  3.969   4.009   4.089   4.177   4.248   4.270   4.326   4.369
  4.424   4.487   4.530   4.566   4.693   4.712   4.799   4.943
  5.016   5.107   5.193   5.225   5.290   5.421   5.550   5.615
  5.634   5.649   5.661   5.790   5.858   6.040   6.054   6.162
  6.291   6.598   6.614   6.652   6.664   6.842   6.859   6.863
  6.923   7.041   7.285   7.291   7.427   7.488   7.492   7.528
  7.682  10.102  11.270  13.141  13.973
 --------------------------------------------------------------

          Ground-State Mulliken Net Atomic Charges

     Atom                 Charge (a.u.)
  ----------------------------------------
      1 C                     0.163881
      2 O                    -0.298776
      3 O                    -0.296476
      4 H                     0.133765
      5 C                     0.163311
      6 H                     0.134294
  ----------------------------------------
  Sum of atomic charges =     0.000000

 -----------------------------------------------------------------
                    Cartesian Multipole Moments
 -----------------------------------------------------------------
    Charge (ESU x 10^10)
                 0.0000
    Dipole Moment (Debye)
         X      -0.0273      Y      -0.0065      Z       0.2237
       Tot       0.2255
    Quadrupole Moments (Debye-Ang)
        XX     -33.2442     XY      -2.7980     YY     -19.8713
        XZ      -0.0821     YZ      -0.0392     ZZ     -21.1126
    Octopole Moments (Debye-Ang^2)
       XXX      -0.1297    XXY      -0.0267    XYY       0.0006
       YYY      -0.0952    XXZ       0.3505    XYZ      -0.0653
       YYZ      -0.3644    XZZ      -0.0354    YZZ      -0.0011
       ZZZ      -0.5147
    Hexadecapole Moments (Debye-Ang^3)
      XXXX    -283.3959   XXXY      -1.4084   XXYY     -49.3573
      XYYY      -2.4628   YYYY     -42.3132   XXXZ       0.0396
      XXYZ      -0.1417   XYYZ       0.0713   YYYZ      -0.5514
      XXZZ     -41.8869   XYZZ       0.3793   YYZZ     -11.3371
      XZZZ       0.1240   YZZZ      -0.3001   ZZZZ     -18.0238
 -----------------------------------------------------------------
 DrvMan is completing analytic gradient of the MP2 energy
 MP2 relaxed dipole moment
            1
    1  -0.0107241
    2  -0.0025689
    3   0.0880296
	Magnitude:	 0.089 au	 0.225 Debye
 MP2 energy read as -227.500091
 Full Analytical Gradient of MP2 Energy (in au.)
             1             2             3             4             5
    1   -0.00057947    0.00039833    0.00216254    0.00043379   -0.00245558
    2    0.00132089    0.00062793    0.00018063   -0.00074351   -0.00049767
    3   -0.00771741    0.00080415   -0.00836777   -0.00049087    0.02713492
             6
    1    0.00004039
    2   -0.00088828
    3   -0.01136302
 Gradient time:  CPU 0.07 s  wall 0.07 s
 Geometry Optimization Parameters
   NAtoms,    NIC,     NZ,  NCons,   NDum,   NFix, NCnnct, MaxDiis
        6      27       0       0       0       0       0       0

 Cartesian Hessian Update
 Hessian Updated using BFGS Update


** GEOMETRY OPTIMIZATION IN DELOCALIZED INTERNAL COORDINATES **
   Searching for a Minimum

   Optimization Cycle:   5

                       Coordinates (Angstroms)
     ATOM                X               Y               Z
      1  C         0.6368011776   -0.3958863410    0.0231654286
      2  O         1.7075268693    0.1703359023   -0.0141753450
      3  O        -1.7043235519   -0.1695042894   -0.0295526124
      4  H         0.5287609869   -1.4681143896   -0.0204164678
      5  C        -0.6392753907    0.3982333784    0.0785329101
      6  H        -0.5294896912    1.4649360392   -0.0371382135
   Point Group: c1    Number of degrees of freedom:    12


   Energy is   -227.500090707

 Hessian Updated using BFGS Update

 12 Hessian modes will be used to form the next step
  Hessian Eigenvalues:
     0.005852    0.061120    0.087220    0.139481    0.160998    0.220090
     0.221207    0.279466    0.322998    0.326927    0.838564    1.002301

 Minimum Search - Taking Simple RFO Step
 Searching for Lamda that Minimizes Along All modes
 Value Taken    Lamda =  -0.00477783
 Step Taken.  Stepsize is  0.249317

                             Maximum     Tolerance    Cnvgd?
         Gradient           0.014002      0.000300      NO
         Displacement       0.199976      0.001200      NO
         Energy change      0.002235      0.000001      NO


 New Cartesian Coordinates Obtained by Inverse Iteration

 Displacement from previous Coordinates is:  0.173789
 ----------------------------------------------------------------
             Standard Nuclear Orientation (Angstroms)
    I     Atom           X                Y                Z
 ----------------------------------------------------------------
    1      C       0.6382897587    -0.3976086498     0.0023442024
    2      O       1.7093776944     0.1688723077    -0.0010183310
    3      O      -1.7091800587    -0.1685036830    -0.0017386584
    4      H       0.5317779396    -1.4695537989    -0.0015322553
    5      C      -0.6375916359     0.3972780503     0.0048056744
    6      H      -0.5326732981     1.4695160736    -0.0024449322
 ----------------------------------------------------------------
 Nuclear Repulsion Energy =   102.4070757664 hartrees
 There are       15 alpha and       15 beta electrons
 Discretize the solute cavity surface with Lebedev spheres
	Using 302 Lebedev grid points for each H atom
	Using 302 Lebedev grid points for other atoms
	Atomic van der Waals radii will be scaled by 1.20
 Removing interior tesserae...
 Keep 762 surface tesserae and discard 1050 interior tesserae
 Molecular Surface Area = 77.307 Angst**2
 Applying Cartesian multipole field
    Component          Value
    ---------          -----
     (2,0,0)        1.00000E-11
     (0,2,0)        2.00000E-11
     (0,0,2)       -3.00000E-10
 Nucleus-field energy     =     0.0000000023 hartrees
 Requested basis set is cc-pVTZ
 There are 52 shells and 148 basis functions
 A cutoff of  1.0D-11 yielded   1341 shell pairs
 There are     10937 function pairs (     14438 Cartesian)
 Smallest overlap matrix eigenvalue = 8.51E-04
 Guess MOs from SCF MO coefficient file
 Reading MOs from coefficient file
 Reading MOs from coefficient file
 A restricted Hartree-Fock SCF calculation will be
 performed using Pulay DIIS extrapolation
 SCF converges when DIIS error is below 1.0E-08
 Geometry optimization detected.  Setting ReadMinima to 0
 Setting SaveMinima to 0
 ---------------------------------------
  Cycle       Energy         DIIS Error
 ---------------------------------------
    1    -226.6574402571      2.58E-03
    2    -226.6730564397      6.81E-04
    3    -226.6742922884      4.13E-04
    4    -226.6747958462      1.38E-04
    5    -226.6749622810      5.81E-05
    6    -226.6750136680      3.28E-05
    7    -226.6750386090      1.33E-05
    8    -226.6750426100      7.13E-06
    9    -226.6750433736      3.60E-06
   10    -226.6750435095      7.43E-07
   11    -226.6750435158      2.46E-07
   12    -226.6750435165      1.04E-07
   13    -226.6750435167      4.53E-08
   14    -226.6750435169      1.56E-08
   15    -226.6750435169      5.32E-09 Convergence criterion met
 ---------------------------------------
 SCF time:  CPU 27.37 s  wall 27.41 s
 Discretize the solute cavity surface with Lebedev spheres
	Using 302 Lebedev grid points for each H atom
	Using 302 Lebedev grid points for other atoms
	Atomic van der Waals radii will be scaled by 1.20
 Removing interior tesserae...
 Keep 762 surface tesserae and discard 1050 interior tesserae
 Molecular Surface Area = 77.307 Angst**2
 A restricted Hartree-Fock SCF calculation will be
 performed using Pulay DIIS extrapolation
 Polarizable Continuum solvation model will be applied
 SCF converges when DIIS error is below 1.0E-08
 Geometry optimization detected.  Setting ReadMinima to 0
 Setting SaveMinima to 0

 Citation of the SMD model:
 Marenich, A.V.; Cramer, C.J.; Truhlar, D.G.
 J. Phys. Chem. B 2009, 113, 6378-6396.
 iSolventCode=           1
 Solvent: water                                                           

 vradii
            1           2           3           4           5           6
    1   1.8500000   1.5200000   1.5200000   1.2000000   1.8500000   1.2000000
 ---------------------------------------
  Cycle       Energy         DIIS Error
 ---------------------------------------
    1    -226.6750435167      1.93E-09
 Time req'd to invert C: 0.29 s (CPU) 0.29 s (wall)
    2    -226.6894893801      6.90E-04
    3    -226.6894893816      6.90E-04
    4    -226.6894893766      6.90E-04
    5    -226.6894893729      6.90E-04
    6    -226.6894893648      6.90E-04
    7    -226.6894892776      6.90E-04
    8    -226.6894892293      6.90E-04
    9    -226.6894893425      6.90E-04
   10    -226.6894891931      6.90E-04
   11    -226.6920610958      4.73E-04
   12    -226.6926070501      1.55E-04
   13    -226.6928371114      6.50E-05
   14    -226.6928747009      2.33E-05
   15    -226.6928793041      8.43E-06
   16    -226.6928797628      1.38E-06
   17    -226.6928797756      1.99E-07
   18    -226.6928797757      5.03E-08
   19    -226.6928797753      2.37E-08
   20    -226.6928797751      3.99E-09 Convergence criterion met
 ---------------------------------------
 SCF time:  CPU 39.86 s  wall 40.79 s
(0)  E-EN(g) gas-phase elect-nuc energy                 -226.675043517 a.u.
(3)  G-ENP(liq) elect-nuc-pol free energy of system     -226.692879775 a.u.
(4)  G-CDS(liq) cavity-dispersion-solvent structure 
     free energy                                                4.6870 kcal/mol
(6)  G-S(liq) free energy of system                     -226.685410617 a.u.
(9)  DeltaG-S(liq) free energy of  solvation
     (9) = (6) - (0)                                           -6.5055 kcal/mol
 SCF   energy in the final basis set = -226.6854106166
 Total energy in the final basis set = -226.6854106166

 Components of the MP2 correlation energy:
        aaaa  correlation energy =        -0.1008755407 au
        abab  correlation energy =        -0.6152143160 au
        bbbb  correlation energy =        -0.1008755407 au
        non-Brillouin singles    =        -0.0000000000 au

 Total  MP2   correlation energy =        -0.8169653973 au
        MP2         total energy =      -227.5023760139 au

  Entering Z-vector solver.
 This version supports only Gaussian blurring of the apparent surface charges
 No PCM contribution added !! 
   1         0           1      0.000437    0.000437
 This version supports only Gaussian blurring of the apparent surface charges
 No PCM contribution added !! 
   2         0           1      0.000146    0.000146
 This version supports only Gaussian blurring of the apparent surface charges
 No PCM contribution added !! 
   3         0           1      0.000046    0.000046
 This version supports only Gaussian blurring of the apparent surface charges
 No PCM contribution added !! 
   4         0           1      0.000015    0.000015
 This version supports only Gaussian blurring of the apparent surface charges
 No PCM contribution added !! 
   5         0           1      0.000004    0.000004
 This version supports only Gaussian blurring of the apparent surface charges
 No PCM contribution added !! 
   6         1           0      0.000000    0.000000    Roots Converged

 --------------------------------------------------------------

                    Orbital Energies (a.u.)
 --------------------------------------------------------------

 Alpha MOs
 -- Occupied --
-20.593 -20.593 -11.352 -11.351  -1.434  -1.416  -0.961  -0.820
 -0.705  -0.702  -0.653  -0.587  -0.528  -0.519  -0.436
 -- Virtual --
  0.053   0.188   0.196   0.209   0.264   0.330   0.427   0.448
  0.454   0.496   0.509   0.568   0.590   0.625   0.636   0.652
  0.723   0.741   0.777   0.795   0.854   0.880   0.887   0.894
  0.913   1.021   1.114   1.168   1.176   1.226   1.251   1.254
  1.339   1.351   1.414   1.431   1.526   1.619   1.688   1.864
  1.868   1.926   1.983   2.053   2.150   2.159   2.244   2.291
  2.306   2.339   2.342   2.452   2.459   2.523   2.735   2.750
  2.758   2.784   2.886   3.030   3.036   3.039   3.098   3.126
  3.177   3.233   3.240   3.337   3.343   3.400   3.500   3.530
  3.554   3.596   3.680   3.699   3.713   3.743   3.848   3.880
  3.985   4.014   4.067   4.176   4.275   4.279   4.314   4.377
  4.431   4.488   4.536   4.545   4.694   4.709   4.806   4.949
  5.013   5.121   5.193   5.223   5.286   5.433   5.562   5.612
  5.639   5.653   5.655   5.802   5.868   6.037   6.046   6.164
  6.310   6.598   6.620   6.637   6.666   6.840   6.859   6.864
  6.925   7.050   7.282   7.289   7.431   7.490   7.496   7.529
  7.728  10.146  11.293  13.193  14.021
 --------------------------------------------------------------

          Ground-State Mulliken Net Atomic Charges

     Atom                 Charge (a.u.)
  ----------------------------------------
      1 C                     0.163815
      2 O                    -0.298653
      3 O                    -0.298793
      4 H                     0.135094
      5 C                     0.163598
      6 H                     0.134940
  ----------------------------------------
  Sum of atomic charges =     0.000000

 -----------------------------------------------------------------
                    Cartesian Multipole Moments
 -----------------------------------------------------------------
    Charge (ESU x 10^10)
                 0.0000
    Dipole Moment (Debye)
         X       0.0014      Y      -0.0030      Z       0.0154
       Tot       0.0158
    Quadrupole Moments (Debye-Ang)
        XX     -33.3042     XY      -2.8014     YY     -19.8363
        XZ      -0.0039     YZ      -0.0013     ZZ     -21.1223
    Octopole Moments (Debye-Ang^2)
       XXX      -0.0102    XXY      -0.0007    XYY      -0.0051
       YYY      -0.0063    XXZ       0.0205    XYZ      -0.0049
       YYZ      -0.0271    XZZ      -0.0024    YZZ      -0.0014
       ZZZ      -0.0412
    Hexadecapole Moments (Debye-Ang^3)
      XXXX    -284.5969   XXXY      -1.2916   XXYY     -49.4703
      XYYY      -2.4520   YYYY     -42.1670   XXXZ      -0.0001
      XXYZ      -0.0058   XYYZ       0.0026   YYYZ      -0.0233
      XXZZ     -41.9604   XYZZ       0.4141   YYZZ     -11.3170
      XZZZ       0.0041   YZZZ      -0.0123   ZZZZ     -17.8016
 -----------------------------------------------------------------
 DrvMan is completing analytic gradient of the MP2 energy
 MP2 relaxed dipole moment
            1
    1   0.0005371
    2  -0.0011864
    3   0.0060738
	Magnitude:	 0.006 au	 0.016 Debye
 MP2 energy read as -227.502376
 Full Analytical Gradient of MP2 Energy (in au.)
             1             2             3             4             5
    1    0.00035533   -0.00023065    0.00002222    0.00044151    0.00009958
    2    0.00019383    0.00053696   -0.00037773   -0.00000889   -0.00044268
    3   -0.00012270   -0.00005324   -0.00048245   -0.00016274    0.00148337
             6
    1   -0.00068799
    2    0.00009850
    3   -0.00066224
 Gradient time:  CPU 0.07 s  wall 0.07 s
 Geometry Optimization Parameters
   NAtoms,    NIC,     NZ,  NCons,   NDum,   NFix, NCnnct, MaxDiis
        6      27       0       0       0       0       0       0

 Cartesian Hessian Update
 Hessian Updated using BFGS Update


** GEOMETRY OPTIMIZATION IN DELOCALIZED INTERNAL COORDINATES **
   Searching for a Minimum

   Optimization Cycle:   6

                       Coordinates (Angstroms)
     ATOM                X               Y               Z
      1  C         0.6382897587   -0.3976086498    0.0023442024
      2  O         1.7093776944    0.1688723077   -0.0010183310
      3  O        -1.7091800587   -0.1685036830   -0.0017386584
      4  H         0.5317779396   -1.4695537989   -0.0015322553
      5  C        -0.6375916359    0.3972780503    0.0048056744
      6  H        -0.5326732981    1.4695160736   -0.0024449322
   Point Group: c1    Number of degrees of freedom:    12


   Energy is   -227.502376014

 Hessian Updated using BFGS Update

 12 Hessian modes will be used to form the next step
  Hessian Eigenvalues:
     0.005852    0.061064    0.087326    0.139765    0.161391    0.220167
     0.221147    0.279530    0.322919    0.326934    0.838538    1.002350

 Minimum Search - Taking Simple RFO Step
 Searching for Lamda that Minimizes Along All modes
 Value Taken    Lamda =  -0.00001987
 Step Taken.  Stepsize is  0.017032

                             Maximum     Tolerance    Cnvgd?
         Gradient           0.000909      0.000300      NO
         Displacement       0.015011      0.001200      NO
         Energy change     -0.002285      0.000001      NO


 New Cartesian Coordinates Obtained by Inverse Iteration

 Displacement from previous Coordinates is:  0.012743
 ----------------------------------------------------------------
             Standard Nuclear Orientation (Angstroms)
    I     Atom           X                Y                Z
 ----------------------------------------------------------------
    1      C       0.6378540807    -0.3971280847     0.0000858936
    2      O       1.7092375769     0.1689979891     0.0000459278
    3      O      -1.7091738153    -0.1692858053     0.0000299561
    4      H       0.5313992585    -1.4688160562     0.0001887354
    5      C      -0.6380119309     0.3972862771     0.0000255688
    6      H      -0.5313047699     1.4689459800     0.0000396182
 ----------------------------------------------------------------
 Nuclear Repulsion Energy =   102.4144397625 hartrees
 There are       15 alpha and       15 beta electrons
 Discretize the solute cavity surface with Lebedev spheres
	Using 302 Lebedev grid points for each H atom
	Using 302 Lebedev grid points for other atoms
	Atomic van der Waals radii will be scaled by 1.20
 Removing interior tesserae...
 Keep 762 surface tesserae and discard 1050 interior tesserae
 Molecular Surface Area = 77.426 Angst**2
 Applying Cartesian multipole field
    Component          Value
    ---------          -----
     (2,0,0)        1.00000E-11
     (0,2,0)        2.00000E-11
     (0,0,2)       -3.00000E-10
 Nucleus-field energy     =     0.0000000023 hartrees
 Requested basis set is cc-pVTZ
 There are 52 shells and 148 basis functions
 A cutoff of  1.0D-11 yielded   1341 shell pairs
 There are     10937 function pairs (     14438 Cartesian)
 Smallest overlap matrix eigenvalue = 8.51E-04
 Guess MOs from SCF MO coefficient file
 Reading MOs from coefficient file
 Reading MOs from coefficient file
 A restricted Hartree-Fock SCF calculation will be
 performed using Pulay DIIS extrapolation
 SCF converges when DIIS error is below 1.0E-08
 Geometry optimization detected.  Setting ReadMinima to 0
 Setting SaveMinima to 0
 ---------------------------------------
  Cycle       Energy         DIIS Error
 ---------------------------------------
    1    -226.6712207332      8.73E-04
    2    -226.6740761634      6.16E-04
    3    -226.6748318085      1.51E-04
    4    -226.6749952189      6.65E-05
    5    -226.6750275169      2.50E-05
    6    -226.6750324318      9.14E-06
    7    -226.6750330194      1.96E-06
    8    -226.6750330632      8.70E-07
    9    -226.6750330797      4.65E-07
   10    -226.6750330860      1.74E-07
   11    -226.6750330862      6.18E-08
   12    -226.6750330861      1.27E-08
   13    -226.6750330859      4.41E-09 Convergence criterion met
 ---------------------------------------
 SCF time:  CPU 25.52 s  wall 25.60 s
 Discretize the solute cavity surface with Lebedev spheres
	Using 302 Lebedev grid points for each H atom
	Using 302 Lebedev grid points for other atoms
	Atomic van der Waals radii will be scaled by 1.20
 Removing interior tesserae...
 Keep 762 surface tesserae and discard 1050 interior tesserae
 Molecular Surface Area = 77.426 Angst**2
 A restricted Hartree-Fock SCF calculation will be
 performed using Pulay DIIS extrapolation
 Polarizable Continuum solvation model will be applied
 SCF converges when DIIS error is below 1.0E-08
 Geometry optimization detected.  Setting ReadMinima to 0
 Setting SaveMinima to 0

 Citation of the SMD model:
 Marenich, A.V.; Cramer, C.J.; Truhlar, D.G.
 J. Phys. Chem. B 2009, 113, 6378-6396.
 iSolventCode=           1
 Solvent: water                                                           

 vradii
            1           2           3           4           5           6
    1   1.8500000   1.5200000   1.5200000   1.2000000   1.8500000   1.2000000
 ---------------------------------------
  Cycle       Energy         DIIS Error
 ---------------------------------------
    1    -226.6750330860      1.79E-09
 Time req'd to invert C: 0.27 s (CPU) 0.27 s (wall)
    2    -226.6894844773      6.90E-04
    3    -226.6894844764      6.90E-04
    4    -226.6894844759      6.90E-04
    5    -226.6894844770      6.90E-04
    6    -226.6894844775      6.90E-04
    7    -226.6894844771      6.90E-04
    8    -226.6894844776      6.90E-04
    9    -226.6894844752      6.90E-04
   10    -226.6894844733      6.90E-04
   11    -226.6894844698      6.90E-04
   12    -226.6894844676      6.90E-04
   13    -226.6894844650      6.90E-04
   14    -226.6894844657      6.90E-04
   15    -226.6894844656      6.90E-04
   16    -226.6894844774      6.90E-04
   17    -226.6920581293      4.73E-04
   18    -226.6926044669      1.55E-04
   19    -226.6928346272      6.51E-05
   20    -226.6928722284      2.33E-05
   21    -226.6928768348      8.44E-06
   22    -226.6928772943      1.38E-06
   23    -226.6928773071      1.97E-07
   24    -226.6928773071      4.19E-08
   25    -226.6928773068      7.08E-09 Convergence criterion met
 ---------------------------------------
 SCF time:  CPU 36.59 s  wall 36.69 s
(0)  E-EN(g) gas-phase elect-nuc energy                 -226.675033086 a.u.
(3)  G-ENP(liq) elect-nuc-pol free energy of system     -226.692877307 a.u.
(4)  G-CDS(liq) cavity-dispersion-solvent structure 
     free energy                                                4.6867 kcal/mol
(6)  G-S(liq) free energy of system                     -226.685408525 a.u.
(9)  DeltaG-S(liq) free energy of  solvation
     (9) = (6) - (0)                                           -6.5107 kcal/mol
 SCF   energy in the final basis set = -226.6854085246
 Total energy in the final basis set = -226.6854085246

 Components of the MP2 correlation energy:
        aaaa  correlation energy =        -0.1008765368 au
        abab  correlation energy =        -0.6152175288 au
        bbbb  correlation energy =        -0.1008765368 au
        non-Brillouin singles    =        -0.0000000000 au

 Total  MP2   correlation energy =        -0.8169706024 au
        MP2         total energy =      -227.5023791270 au

  Entering Z-vector solver.
 This version supports only Gaussian blurring of the apparent surface charges
 No PCM contribution added !! 
   1         0           1      0.000437    0.000437
 This version supports only Gaussian blurring of the apparent surface charges
 No PCM contribution added !! 
   2         0           1      0.000146    0.000146
 This version supports only Gaussian blurring of the apparent surface charges
 No PCM contribution added !! 
   3         0           1      0.000046    0.000046
 This version supports only Gaussian blurring of the apparent surface charges
 No PCM contribution added !! 
   4         0           1      0.000015    0.000015
 This version supports only Gaussian blurring of the apparent surface charges
 No PCM contribution added !! 
   5         0           1      0.000004    0.000004
 This version supports only Gaussian blurring of the apparent surface charges
 No PCM contribution added !! 
   6         1           0      0.000000    0.000000    Roots Converged

 --------------------------------------------------------------

                    Orbital Energies (a.u.)
 --------------------------------------------------------------

 Alpha MOs
 -- Occupied --
-20.593 -20.593 -11.352 -11.351  -1.434  -1.416  -0.961  -0.820
 -0.705  -0.702  -0.653  -0.587  -0.528  -0.519  -0.436
 -- Virtual --
  0.053   0.188   0.196   0.210   0.264   0.330   0.427   0.448
  0.454   0.496   0.509   0.568   0.590   0.625   0.636   0.651
  0.723   0.741   0.777   0.795   0.854   0.880   0.887   0.895
  0.913   1.021   1.114   1.168   1.176   1.225   1.251   1.254
  1.339   1.351   1.414   1.431   1.526   1.619   1.689   1.864
  1.868   1.926   1.983   2.053   2.151   2.158   2.245   2.291
  2.306   2.340   2.341   2.452   2.458   2.523   2.734   2.751
  2.757   2.785   2.886   3.031   3.036   3.038   3.098   3.126
  3.177   3.234   3.240   3.337   3.343   3.400   3.500   3.529
  3.554   3.595   3.680   3.699   3.713   3.743   3.849   3.881
  3.986   4.015   4.068   4.176   4.275   4.279   4.314   4.378
  4.432   4.489   4.536   4.546   4.695   4.709   4.805   4.949
  5.014   5.122   5.193   5.224   5.286   5.433   5.562   5.612
  5.640   5.653   5.656   5.803   5.868   6.037   6.047   6.165
  6.310   6.598   6.620   6.637   6.666   6.840   6.859   6.864
  6.925   7.051   7.282   7.289   7.431   7.490   7.496   7.530
  7.730  10.150  11.296  13.195  14.023
 --------------------------------------------------------------

          Ground-State Mulliken Net Atomic Charges

     Atom                 Charge (a.u.)
  ----------------------------------------
      1 C                     0.163741
      2 O                    -0.298818
      3 O                    -0.298791
      4 H                     0.135018
      5 C                     0.163798
      6 H                     0.135051
  ----------------------------------------
  Sum of atomic charges =    -0.000000

 -----------------------------------------------------------------
                    Cartesian Multipole Moments
 -----------------------------------------------------------------
    Charge (ESU x 10^10)
                -0.0000
    Dipole Moment (Debye)
         X      -0.0007      Y       0.0013      Z       0.0001
       Tot       0.0015
    Quadrupole Moments (Debye-Ang)
        XX     -33.3050     XY      -2.7995     YY     -19.8402
        XZ       0.0000     YZ      -0.0001     ZZ     -21.1212
    Octopole Moments (Debye-Ang^2)
       XXX      -0.0014    XXY       0.0018    XYY       0.0003
       YYY       0.0044    XXZ      -0.0015    XYZ      -0.0001
       YYZ      -0.0007    XZZ       0.0001    YZZ       0.0009
       ZZZ      -0.0032
    Hexadecapole Moments (Debye-Ang^3)
      XXXX    -284.5715   XXXY      -1.3327   XXYY     -49.4711
      XYYY      -2.4753   YYYY     -42.1666   XXXZ      -0.0016
      XXYZ       0.0004   XYYZ      -0.0002   YYYZ       0.0005
      XXZZ     -41.9562   XYZZ       0.4019   YYZZ     -11.3125
      XZZZ      -0.0012   YZZZ       0.0008   ZZZZ     -17.7989
 -----------------------------------------------------------------
 DrvMan is completing analytic gradient of the MP2 energy
 MP2 relaxed dipole moment
            1
    1  -0.0002862
    2   0.0005183
    3   0.0000545
	Magnitude:	 0.001 au	 0.002 Debye
 MP2 energy read as -227.502379
 Full Analytical Gradient of MP2 Energy (in au.)
             1             2             3             4             5
    1    0.00011134   -0.00007248    0.00007595    0.00044984   -0.00018928
    2    0.00024260    0.00050114   -0.00059688    0.00021176   -0.00014817
    3   -0.00000040    0.00000019    0.00000180    0.00000141   -0.00000625
             6
    1   -0.00037538
    2   -0.00021045
    3    0.00000325
 Gradient time:  CPU 0.06 s  wall 0.06 s
 Geometry Optimization Parameters
   NAtoms,    NIC,     NZ,  NCons,   NDum,   NFix, NCnnct, MaxDiis
        6      27       0       0       0       0       0       0

 Cartesian Hessian Update
 Hessian Updated using BFGS Update


** GEOMETRY OPTIMIZATION IN DELOCALIZED INTERNAL COORDINATES **
   Searching for a Minimum

   Optimization Cycle:   7

                       Coordinates (Angstroms)
     ATOM                X               Y               Z
      1  C         0.6378540807   -0.3971280847    0.0000858936
      2  O         1.7092375769    0.1689979891    0.0000459278
      3  O        -1.7091738153   -0.1692858053    0.0000299561
      4  H         0.5313992585   -1.4688160562    0.0001887354
      5  C        -0.6380119309    0.3972862771    0.0000255688
      6  H        -0.5313047699    1.4689459800    0.0000396182
   Point Group: c1    Number of degrees of freedom:    12


   Energy is   -227.502379127

 Hessian Updated using BFGS Update

 12 Hessian modes will be used to form the next step
  Hessian Eigenvalues:
     0.005853    0.060594    0.087611    0.140490    0.163226    0.220926
     0.221904    0.282204    0.323922    0.326911    0.838302    1.002177

 Minimum Search - Taking Simple RFO Step
 Searching for Lamda that Minimizes Along All modes
 Value Taken    Lamda =   0.00000000
 Step Taken.  Stepsize is  0.000870

                             Maximum     Tolerance    Cnvgd?
         Gradient           0.000115      0.000300     YES
         Displacement       0.000523      0.001200     YES
         Energy change     -0.000003      0.000001      NO


                       Distance Matrix (Angstroms)
             C (  1)   O (  2)   O (  3)   H (  4)   C (  5)
   O (  2)  1.211760
   O (  3)  2.358061  3.435109
   H (  4)  1.076962  2.017359  2.590163
   C (  5)  1.502973  2.358325  1.211772  2.202240
   H (  6)  2.202082  2.590346  2.017716  3.124066  1.076959

 Final energy is   -227.50237912700845     


 ******************************
 **  OPTIMIZATION CONVERGED  **
 ******************************

                       Coordinates (Angstroms)
     ATOM                X               Y               Z
      1  C         0.6378540807   -0.3971280847    0.0000858936
      2  O         1.7092375769    0.1689979891    0.0000459278
      3  O        -1.7091738153   -0.1692858053    0.0000299561
      4  H         0.5313992585   -1.4688160562    0.0001887354
      5  C        -0.6380119309    0.3972862771    0.0000255688
      6  H        -0.5313047699    1.4689459800    0.0000396182

Z-matrix Print:
$molecule
0 1
C 
H  1 1.076962
O  1 1.211760 2 123.525064
C  1 1.502973 2 116.235544 3 -179.998509 0
H  4 1.076959 1 116.222036 2 179.993068 0
O  4 1.211772 1 120.215851 2 -0.003387 0
$end


 --------------------------------------------------------------

                    Orbital Energies (a.u.)
 --------------------------------------------------------------

 Alpha MOs
 -- Occupied --
-20.593 -20.593 -11.352 -11.351  -1.434  -1.416  -0.961  -0.820
 -0.705  -0.702  -0.653  -0.587  -0.528  -0.519  -0.436
 -- Virtual --
  0.053   0.188   0.196   0.210   0.264   0.330   0.427   0.448
  0.454   0.496   0.509   0.568   0.590   0.625   0.636   0.651
  0.723   0.741   0.777   0.795   0.854   0.880   0.887   0.895
  0.913   1.021   1.114   1.168   1.176   1.225   1.251   1.254
  1.339   1.351   1.414   1.431   1.526   1.619   1.689   1.864
  1.868   1.926   1.983   2.053   2.151   2.158   2.245   2.291
  2.306   2.340   2.341   2.452   2.458   2.523   2.734   2.751
  2.757   2.785   2.886   3.031   3.036   3.038   3.098   3.126
  3.177   3.234   3.240   3.337   3.343   3.400   3.500   3.529
  3.554   3.595   3.680   3.699   3.713   3.743   3.849   3.881
  3.986   4.015   4.068   4.176   4.275   4.279   4.314   4.378
  4.432   4.489   4.536   4.546   4.695   4.709   4.805   4.949
  5.014   5.122   5.193   5.224   5.286   5.433   5.562   5.612
  5.640   5.653   5.656   5.803   5.868   6.037   6.047   6.165
  6.310   6.598   6.620   6.637   6.666   6.840   6.859   6.864
  6.925   7.051   7.282   7.289   7.431   7.490   7.496   7.530
  7.730  10.150  11.296  13.195  14.023
 --------------------------------------------------------------

          Ground-State Mulliken Net Atomic Charges

     Atom                 Charge (a.u.)
  ----------------------------------------
      1 C                     0.163741
      2 O                    -0.298818
      3 O                    -0.298791
      4 H                     0.135018
      5 C                     0.163798
      6 H                     0.135051
  ----------------------------------------
  Sum of atomic charges =    -0.000000

 -----------------------------------------------------------------
                    Cartesian Multipole Moments
 -----------------------------------------------------------------
    Charge (ESU x 10^10)
                -0.0000
    Dipole Moment (Debye)
         X      -0.0007      Y       0.0013      Z       0.0001
       Tot       0.0015
    Quadrupole Moments (Debye-Ang)
        XX     -33.3050     XY      -2.7995     YY     -19.8402
        XZ       0.0000     YZ      -0.0001     ZZ     -21.1212
    Octopole Moments (Debye-Ang^2)
       XXX      -0.0014    XXY       0.0018    XYY       0.0003
       YYY       0.0044    XXZ      -0.0015    XYZ      -0.0001
       YYZ      -0.0007    XZZ       0.0001    YZZ       0.0009
       ZZZ      -0.0032
    Hexadecapole Moments (Debye-Ang^3)
      XXXX    -284.5715   XXXY      -1.3327   XXYY     -49.4711
      XYYY      -2.4753   YYYY     -42.1666   XXXZ      -0.0016
      XXYZ       0.0004   XYYZ      -0.0002   YYYZ       0.0005
      XXZZ     -41.9562   XYZZ       0.4019   YYZZ     -11.3125
      XZZZ      -0.0012   YZZZ       0.0008   ZZZZ     -17.7989
 -----------------------------------------------------------------
Archival summary:
1\1\TWL01\OPT\MP2\BasisUnspecified\222\taweetha\WedDec1413:50:172016WedDec1413:50:172016\0\\#,OPT,MP2,BasisUnspecified,\\0,1\C\H,1,1.07696\O,1,1.21176,2,123.525\C,1,1.50297,2,116.236,3,-179.999,0\H,4,1.07696,1,116.222,2,179.993,0\O,4,1.21177,1,120.216,2,-0.00338697,0\\HF=-226.685409\MP2=-227.502379\\@

 Total job time:  850.59s(wall), 844.53s(cpu) 
 Wed Dec 14 13:50:17 2016

        *************************************************************
        *                                                           *
        *  Thank you very much for using Q-Chem.  Have a nice day.  *
        *                                                           *
        *************************************************************


 
User input: 2 of 2 
 
TWL01 127.0.1
Q-Chem Developer Version! Running on 127.0.1.*
                  Welcome to Q-Chem
     A Quantum Leap Into The Future Of Chemistry


 Q-Chem 4.4, Q-Chem, Inc., Pleasanton, CA (2016)

 Y. Shao,  Z. Gan,  E. Epifanovsky,  A. T. B. Gilbert,  M. Wormit,  
 J. Kussmann,  A. W. Lange,  A. Behn,  J. Deng,  X. Feng,  D. Ghosh,  
 M. Goldey,  P. R. Horn,  L. D. Jacobson,  I. Kaliman,  F. Rob,  
 R. Z. Khaliullin,  T. Kus,  A. Landau,  J. Liu,  E. I. Proynov,  Y. M. Rhee,  
 R. M. Richard,  M. A. Rohrdanz,  R. P. Steele,  E. J. Sundstrom,  
 H. L. Woodcock III,  P. M. Zimmerman,  D. Zuev,  B. Albrecht,  E. Alguire,  
 B. Austin,  S. A. Baeppler,  G. J. O. Beran,  Y. A. Bernard,  E. Berquist,  
 K. Brandhorst,  K. B. Bravaya,  S. T. Brown,  D. Casanova,  C.-M. Chang,  
 Y. Chen,  S. H. Chien,  K. D. Closser,  M. P. Coons,  D. L. Crittenden,  
 S. Dasgupta,  M. Diedenhofen,  R. A. DiStasio Jr.,  H. Do,  A. D. Dutoi,  
 R. G. Edgar,  P.-T. Fang,  S. Fatehi,  Q. Feng,  L. Fusti-Molnar,  
 A. Ghysels,  A. Golubeva-Zadorozhnaya,  J. Gomes,  A. Gunina,  
 M. W. D. Hanson-Heine,  P. H. P. Harbach,  A. W. Hauser,  J. E. Herr,  
 E. G. Hohenstein,  Z. C. Holden,  K. Hui,  T.-C. Jagau,  H. Ji,  B. Kaduk,  
 K. Khistyaev,  Jaehoon Kim,  Jihan Kim,  R. A. King,  P. Klunzinger,  
 K. Koh,  D. Kosenkov,  T. Kowalczyk,  C. M. Krauter,  A. Kunitsa,  
 K. U. Lao,  A. Laurent,  K. V. Lawler,  J. Lee,  D. Lefrancois,  S. Lehtola,  
 S. V. Levchenko,  C. Y. Lin,  Y.-S. Lin,  F. Liu,  E. Livshits,  
 R. C. Lochan,  A. Luenser,  P. Manohar,  S. F. Manzer,  S.-P. Mao,  Y. Mao,  
 N. Mardirossian,  A. V. Marenich,  L. A. Martinez-Martinez,  S. A. Maurer,  
 N. J. Mayhall,  J.-M. Mewes,  A. F. Morrison,  K. Nanda,  T. S. Nguyen-Beck,  
 C. M. Oana,  R. Olivares-Amaya,  D. P. O'Neill,  J. A. Parkhill,  
 T. M. Perrine,  R. Peverati,  P. A. Pieniazek,  F. Plasser,  A. Prociuk,  
 D. R. Rehn,  E. Rosta,  N. J. Russ,  N. Sergueev,  S. M. Sharada,  
 S. Sharma,  D. W. Small,  A. Sodt,  T. Stauch,  T. Stein,  D. Stuck,  
 Y.-C. Su,  A. J. W. Thom,  T. Tsuchimochi,  L. Vogt,  O. Vydrov,  T. Wang,  
 M. A. Watson,  J. Wenzel,  A. White,  C. F. Williams,  V. Vanovschi,  
 K. Yao,  S. Yeganeh,  S. R. Yost,  Z.-Q. You,  I. Y. Zhang,  X. Zhang,  
 Y. Zhao,  B. R. Brooks,  G. K. L. Chan,  D. M. Chipman,  C. J. Cramer,  
 W. A. Goddard III,  M. S. Gordon,  W. J. Hehre,  A. Klamt,  
 H. F. Schaefer III,  M. W. Schmidt,  C. D. Sherrill,  D. G. Truhlar,  
 A. Warshel,  X. Xu,  A. Aspuru-Guzik,  R. Baer,  A. T. Bell,  N. A. Besley,  
 J.-D. Chai,  A. Dreuw,  B. D. Dunietz,  T. R. Furlani,  S. R. Gwaltney,  
 C.-P. Hsu,  Y. Jung,  J. Kong,  D. S. Lambrecht,  W. Liang,  C. Ochsenfeld,  
 V. A. Rassolov,  L. V. Slipchenko,  J. E. Subotnik,  T. Van Voorhis,  
 J. M. Herbert,  A. I. Krylov,  P. M. W. Gill,  M. Head-Gordon

 Contributors to earlier versions of Q-Chem not listed above: 
 R. D. Adamson,  J. Baker,  E. F. C. Byrd,  A. K. Chakraborty,  C.-L. Cheng,  
 H. Dachsel,  R. J. Doerksen,  G. Hawkins,  A. Heyden,  S. Hirata,  
 G. Kedziora,  F. J. Keil,  C. Kelley,  P. P. Korambath,  W. Kurlancheek,  
 A. M. Lee,  M. S. Lee,  D. Liotard,  I. Lotan,  P. E. Maslen,  N. Nair,  
 D. Neuhauser,  R. Olson,  B. Peters,  J. Ritchie,  N. E. Schultz,  
 N. Shenvi,  A. C. Simmonett,  K. S. Thanthiriwatte,  Q. Wu,  W. Zhang

 Please cite Q-Chem as follows:
 Y. Shao et al., Mol. Phys. 113, 184-215 (2015)
 DOI: 10.1080/00268976.2014.952696

 Q-Chem 4.4.2 for Intel X86 EM64T Linux

 Parts of Q-Chem use Armadillo 5.200.1 (Boston Tea Smuggler).
 http://arma.sourceforge.net/

 Q-Chem begins on Wed Dec 14 13:50:17 2016  


Host: 0

     Scratch files written to /scratch/taweetham/qchem6815//
The previous job contains 0 fragments, simply inherited here
FILE_GEOM_ORG=        593


!!********************************************.
!!******************Warning*******************.
!!Desired Analytical derivatives not available.
!!Finite difference job might take a long time.
!!********************************************.
!!********************************************.


 2-order derivative to be evaluated numerically with 1-order analytical derivatives

Checking the input file for inconsistencies... 	...done.

--------------------------------------------------------------
User input:
--------------------------------------------------------------

$molecule
read
$end

$rem
   BASIS  =   cc-pVTZ
   method  =  MP2
   JOBTYPE	= FREQUENCY
   SOLVENT_METHOD = SMD
   MEM_STATIC = 3000
   MEM_TOTAL  = 4000
$end


--------------------------------------------------------------
 ----------------------------------------------------------------
             Standard Nuclear Orientation (Angstroms)
    I     Atom           X                Y                Z
 ----------------------------------------------------------------
    1      C       0.6378540807    -0.3971280847     0.0000858936
    2      O       1.7092375769     0.1689979891     0.0000459278
    3      O      -1.7091738153    -0.1692858053     0.0000299561
    4      H       0.5313992585    -1.4688160562     0.0001887354
    5      C      -0.6380119309     0.3972862771     0.0000255688
    6      H      -0.5313047699     1.4689459800     0.0000396182
 ----------------------------------------------------------------
 Nuclear Repulsion Energy =   102.4144397625 hartrees
 There are       15 alpha and       15 beta electrons
 Requested basis set is cc-pVTZ
 There are 52 shells and 148 basis functions

 Total QAlloc Memory Limit   4000 MB
 Mega-Array Size      2933 MB
 MEM_STATIC part      3000 MB

                       Distance Matrix (Angstroms)
             C (  1)   O (  2)   O (  3)   H (  4)   C (  5)
   O (  2)  1.211760
   O (  3)  2.358061  3.435109
   H (  4)  1.076962  2.017359  2.590163
   C (  5)  1.502973  2.358325  1.211772  2.202240
   H (  6)  2.202082  2.590346  2.017716  3.124066  1.076959

 A cutoff of  1.0D-11 yielded   1341 shell pairs
 There are     10937 function pairs (     14438 Cartesian)

 -------------------------------------------------------
 OpenMP Integral Computing Module                       
 Release: version 1.0, May 2013, Q-Chem Inc. Pittsburgh 
 -------------------------------------------------------
 Integral Job Info:
 Integral job number is                      11
 Integral operator is                         1
 short-range coefficients                     0
 long-range coefficients              100000000
 Omega coefficients                           0
 if combine SR and LR in K                    0
 Integral screening is                        0
 Integral computing path is                   2
 max size of driver memory is            800000
 size of driver memory is                776718
 size of scratch memory is              4556032
 max col of scratch BK array              10000
 max len of scratch array in speh3          662
 max len of scratch index in speh4           32
 max int batch size is                      520
 min int batch size is                       52
 fixed nKL is                                52
 max L of basis functions is                  3
 order of int derivative is                   0
 number of shells is                         52
 number of basis is                         170
 number of cartesian basis is               170
 number of contracted shell pairs          1341
 number of primitive shell pairs           4639
 maxK2 (contraction) of shell pair           49
 max number of K2 of shell pair               1
 max number of CS2 of shell pair            152
 max number of PS2 of shell pair            686
 mem total for path MDJ                   54768
 -------------------------------------------------------
 Smallest overlap matrix eigenvalue = 8.51E-04
 Guess from superposition of atomic densities
 Warning:  Energy on first SCF cycle will be non-variational
 A restricted Hartree-Fock SCF calculation will be
 performed using Pulay DIIS extrapolation
 SCF converges when DIIS error is below 1.0E-08
 ---------------------------------------
  Cycle       Energy         DIIS Error
 ---------------------------------------
    1    -227.4383055328      4.57E-02
    2    -226.5324027746      7.44E-03
    3    -226.5925898041      6.56E-03
    4    -226.6729516195      5.78E-04
    5    -226.6746895362      2.14E-04
    6    -226.6749593101      8.91E-05
    7    -226.6750273115      3.13E-05
    8    -226.6750328781      6.02E-06
    9    -226.6750330837      9.16E-07
   10    -226.6750330899      2.20E-07
   11    -226.6750330903      9.42E-08
   12    -226.6750330904      4.97E-08
   13    -226.6750330906      2.31E-08
   14    -226.6750330906      7.65E-09 Convergence criterion met
 ---------------------------------------
 SCF time:  CPU 24.99 s  wall 25.05 s

 Citation of the SMD model:
 Marenich, A.V.; Cramer, C.J.; Truhlar, D.G.
 J. Phys. Chem. B 2009, 113, 6378-6396.
 iSolventCode=           1
 Solvent: water                                                           

 vradii
            1           2           3           4           5           6
    1   1.8500000   1.5200000   1.5200000   1.2000000   1.8500000   1.2000000
Changing PCM_TESSEL_METHOD to VTN
Changing PCM_VDW_RADII to SMD_RADIUS
 Discretize the solute cavity surface with Lebedev spheres
	Using 302 Lebedev grid points for each H atom
	Using 302 Lebedev grid points for other atoms
	Atomic van der Waals radii will be scaled by 1.20
 Removing interior tesserae...
 Keep 762 surface tesserae and discard 1050 interior tesserae
 Molecular Surface Area = 77.426 Angst**2
 A restricted Hartree-Fock SCF calculation will be
 performed using Pulay DIIS extrapolation
 Polarizable Continuum solvation model will be applied
 SCF converges when DIIS error is below 1.0E-08

 Citation of the SMD model:
 Marenich, A.V.; Cramer, C.J.; Truhlar, D.G.
 J. Phys. Chem. B 2009, 113, 6378-6396.
 iSolventCode=           1
 Solvent: water                                                           

 vradii
            1           2           3           4           5           6
    1   1.8500000   1.5200000   1.5200000   1.2000000   1.8500000   1.2000000
 ---------------------------------------
  Cycle       Energy         DIIS Error
 ---------------------------------------
    1    -226.6750330902      1.38E-09
 Time req'd to invert C: 0.31 s (CPU) 0.31 s (wall)
    2    -226.6894844815      6.90E-04
    3    -226.6894844832      6.90E-04
    4    -226.6894844832      6.90E-04
    5    -226.6894844834      6.90E-04
    6    -226.6894844819      6.90E-04
    7    -226.6894844844      6.90E-04
    8    -226.6894844799      6.90E-04
    9    -226.6894844775      6.90E-04
   10    -226.6894844788      6.90E-04
   11    -226.6894844827      6.90E-04
   12    -226.6894844794      6.90E-04
   13    -226.6894844813      6.90E-04
   14    -226.6894844825      6.90E-04
   15    -226.6894844837      6.90E-04
   16    -226.6894844824      6.90E-04
   17    -226.6920581336      4.73E-04
   18    -226.6926044710      1.55E-04
   19    -226.6928346313      6.51E-05
   20    -226.6928722325      2.33E-05
   21    -226.6928768390      8.44E-06
   22    -226.6928772985      1.38E-06
   23    -226.6928773112      1.97E-07
   24    -226.6928773113      4.19E-08
   25    -226.6928773109      7.08E-09 Convergence criterion met
 ---------------------------------------
 SCF time:  CPU 42.96 s  wall 43.32 s
(0)  E-EN(g) gas-phase elect-nuc energy                 -226.675033090 a.u.
(3)  G-ENP(liq) elect-nuc-pol free energy of system     -226.692877311 a.u.
(4)  G-CDS(liq) cavity-dispersion-solvent structure 
     free energy                                                4.6867 kcal/mol
(6)  G-S(liq) free energy of system                     -226.685408529 a.u.
(9)  DeltaG-S(liq) free energy of  solvation
     (9) = (6) - (0)                                           -6.5107 kcal/mol
 SCF   energy in the final basis set = -226.6854085288
 Total energy in the final basis set = -226.6854085288

 Components of the MP2 correlation energy:
        aaaa  correlation energy =        -0.1008765368 au
        abab  correlation energy =        -0.6152175288 au
        bbbb  correlation energy =        -0.1008765368 au
        non-Brillouin singles    =        -0.0000000000 au

 Total  MP2   correlation energy =        -0.8169706024 au
        MP2         total energy =      -227.5023791312 au

  Entering Z-vector solver.
 This version supports only Gaussian blurring of the apparent surface charges
 No PCM contribution added !! 
   1         0           1      0.000437    0.000437
 This version supports only Gaussian blurring of the apparent surface charges
 No PCM contribution added !! 
   2         0           1      0.000146    0.000146
 This version supports only Gaussian blurring of the apparent surface charges
 No PCM contribution added !! 
   3         0           1      0.000046    0.000046
 This version supports only Gaussian blurring of the apparent surface charges
 No PCM contribution added !! 
   4         0           1      0.000015    0.000015
 This version supports only Gaussian blurring of the apparent surface charges
 No PCM contribution added !! 
   5         0           1      0.000004    0.000004
 This version supports only Gaussian blurring of the apparent surface charges
 No PCM contribution added !! 
   6         1           0      0.000000    0.000000    Roots Converged

 --------------------------------------------------------------

                    Orbital Energies (a.u.)
 --------------------------------------------------------------

 Alpha MOs
 -- Occupied --
-20.593 -20.593 -11.352 -11.351  -1.434  -1.416  -0.961  -0.820
 -0.705  -0.702  -0.653  -0.587  -0.528  -0.519  -0.436
 -- Virtual --
  0.053   0.188   0.196   0.210   0.264   0.330   0.427   0.448
  0.454   0.496   0.509   0.568   0.590   0.625   0.636   0.651
  0.723   0.741   0.777   0.795   0.854   0.880   0.887   0.895
  0.913   1.021   1.114   1.168   1.176   1.225   1.251   1.254
  1.339   1.351   1.414   1.431   1.526   1.619   1.689   1.864
  1.868   1.926   1.983   2.053   2.151   2.158   2.245   2.291
  2.306   2.340   2.341   2.452   2.458   2.523   2.734   2.751
  2.757   2.785   2.886   3.031   3.036   3.038   3.098   3.126
  3.177   3.234   3.240   3.337   3.343   3.400   3.500   3.529
  3.554   3.595   3.680   3.699   3.713   3.743   3.849   3.881
  3.986   4.015   4.068   4.176   4.275   4.279   4.314   4.378
  4.432   4.489   4.536   4.546   4.695   4.709   4.805   4.949
  5.014   5.122   5.193   5.224   5.286   5.433   5.562   5.612
  5.640   5.653   5.656   5.803   5.868   6.037   6.047   6.165
  6.310   6.598   6.620   6.637   6.666   6.840   6.859   6.864
  6.925   7.051   7.282   7.289   7.431   7.490   7.496   7.530
  7.730  10.150  11.296  13.195  14.023
 --------------------------------------------------------------

          Ground-State Mulliken Net Atomic Charges

     Atom                 Charge (a.u.)
  ----------------------------------------
      1 C                     0.163741
      2 O                    -0.298818
      3 O                    -0.298791
      4 H                     0.135018
      5 C                     0.163798
      6 H                     0.135051
  ----------------------------------------
  Sum of atomic charges =    -0.000000

 -----------------------------------------------------------------
                    Cartesian Multipole Moments
 -----------------------------------------------------------------
    Charge (ESU x 10^10)
                -0.0000
    Dipole Moment (Debye)
         X      -0.0007      Y       0.0013      Z       0.0001
       Tot       0.0015
    Quadrupole Moments (Debye-Ang)
        XX     -33.3050     XY      -2.7995     YY     -19.8402
        XZ       0.0000     YZ      -0.0001     ZZ     -21.1212
    Octopole Moments (Debye-Ang^2)
       XXX      -0.0014    XXY       0.0018    XYY       0.0003
       YYY       0.0044    XXZ      -0.0015    XYZ      -0.0001
       YYZ      -0.0007    XZZ       0.0001    YZZ       0.0009
       ZZZ      -0.0032
    Hexadecapole Moments (Debye-Ang^3)
      XXXX    -284.5715   XXXY      -1.3327   XXYY     -49.4711
      XYYY      -2.4753   YYYY     -42.1666   XXXZ      -0.0016
      XXYZ       0.0004   XYYZ      -0.0002   YYYZ       0.0005
      XXZZ     -41.9562   XYZZ       0.4019   YYZZ     -11.3125
      XZZZ      -0.0012   YZZZ       0.0008   ZZZZ     -17.7989
 -----------------------------------------------------------------
 DrvMan is completing analytic gradient of the MP2 energy
 MP2 relaxed dipole moment
            1
    1  -0.0002862
    2   0.0005183
    3   0.0000545
	Magnitude:	 0.001 au	 0.002 Debye
 MP2 energy read as -227.502379
 Full Analytical Gradient of MP2 Energy (in au.)
             1             2             3             4             5
    1    0.00011134   -0.00007248    0.00007596    0.00044984   -0.00018928
    2    0.00024260    0.00050114   -0.00059688    0.00021176   -0.00014817
    3   -0.00000040    0.00000019    0.00000180    0.00000141   -0.00000625
             6
    1   -0.00037538
    2   -0.00021045
    3    0.00000325
 Gradient time:  CPU 0.10 s  wall 0.10 s
 ######################################################
 ######################################################
 # Starting finite difference calculation for IDERIV  #
 Finite diff step size: 1.89e-03 a.u.
 ----------------------------------------------------------------
             Standard Nuclear Orientation (Angstroms)
    I     Atom           X                Y                Z
 ----------------------------------------------------------------
    1      C       0.6388540807    -0.3971280847     0.0000858936
    2      O       1.7092375769     0.1689979891     0.0000459278
    3      O      -1.7091738153    -0.1692858053     0.0000299561
    4      H       0.5313992585    -1.4688160562     0.0001887354
    5      C      -0.6380119309     0.3972862771     0.0000255688
    6      H      -0.5313047699     1.4689459800     0.0000396182
 ----------------------------------------------------------------
 Nuclear Repulsion Energy =   102.4174239084 hartrees
 There are       15 alpha and       15 beta electrons
 Discretize the solute cavity surface with Lebedev spheres
	Using 302 Lebedev grid points for each H atom
	Using 302 Lebedev grid points for other atoms
	Atomic van der Waals radii will be scaled by 1.20
 Removing interior tesserae...
 Keep 762 surface tesserae and discard 1050 interior tesserae
 Molecular Surface Area = 77.426 Angst**2

                       Distance Matrix (Angstroms)
             C (  1)   O (  2)   O (  3)   H (  4)   C (  5)
   O (  2)  1.210876
   O (  3)  2.359056  3.435109
   H (  4)  1.077062  2.017359  2.590163
   C (  5)  1.503822  2.358325  1.211772  2.202240
   H (  6)  2.202613  2.590346  2.017716  3.124066  1.076959

 Requested basis set is cc-pVTZ
 There are 52 shells and 148 basis functions
 A cutoff of  1.0D-11 yielded   1341 shell pairs
 There are     10937 function pairs (     14438 Cartesian)
 Smallest overlap matrix eigenvalue = 8.52E-04
 Guess MOs from SCF MO coefficient file
 Reading MOs from coefficient file
 Reading MOs from coefficient file
 A restricted Hartree-Fock SCF calculation will be
 performed using Pulay DIIS extrapolation
 SCF converges when DIIS error is below 1.0E-08
 ---------------------------------------
  Cycle       Energy         DIIS Error
 ---------------------------------------
    1    -226.6718987866      8.60E-04
    2    -226.6741713170      6.20E-04
    3    -226.6749347983      1.48E-04
    4    -226.6750965197      6.51E-05
    5    -226.6751278054      2.46E-05
    6    -226.6751323926      8.94E-06
    7    -226.6751328750      1.52E-06
    8    -226.6751328884      4.18E-07
    9    -226.6751328889      1.59E-07
   10    -226.6751328891      2.60E-08
   11    -226.6751328894      5.19E-09 Convergence criterion met
 ---------------------------------------
 SCF time:  CPU 20.78 s  wall 20.86 s
 Discretize the solute cavity surface with Lebedev spheres
	Using 302 Lebedev grid points for each H atom
	Using 302 Lebedev grid points for other atoms
	Atomic van der Waals radii will be scaled by 1.20
 Removing interior tesserae...
 Keep 762 surface tesserae and discard 1050 interior tesserae
 Molecular Surface Area = 77.426 Angst**2
 A restricted Hartree-Fock SCF calculation will be
 performed using Pulay DIIS extrapolation
 Polarizable Continuum solvation model will be applied
 SCF converges when DIIS error is below 1.0E-08

 Citation of the SMD model:
 Marenich, A.V.; Cramer, C.J.; Truhlar, D.G.
 J. Phys. Chem. B 2009, 113, 6378-6396.
 iSolventCode=           1
 Solvent: water                                                           

 vradii
            1           2           3           4           5           6
    1   1.8500000   1.5200000   1.5200000   1.2000000   1.8500000   1.2000000
 ---------------------------------------
  Cycle       Energy         DIIS Error
 ---------------------------------------
    1    -226.6751328888      1.54E-09
 Time req'd to invert C: 0.27 s (CPU) 0.27 s (wall)
    2    -226.6895717099      6.90E-04
    3    -226.6895717107      6.90E-04
    4    -226.6895717090      6.90E-04
    5    -226.6895717092      6.90E-04
    6    -226.6895717126      6.90E-04
    7    -226.6895717158      6.90E-04
    8    -226.6895717153      6.90E-04
    9    -226.6895717126      6.90E-04
   10    -226.6921427949      4.73E-04
   11    -226.6926882935      1.55E-04
   12    -226.6929179936      6.50E-05
   13    -226.6929554815      2.32E-05
   14    -226.6929600682      8.42E-06
   15    -226.6929605257      1.38E-06
   16    -226.6929605382      2.17E-07
   17    -226.6929605383      9.56E-08
   18    -226.6929605381      2.61E-08
   19    -226.6929605379      3.91E-09 Convergence criterion met
 ---------------------------------------
 SCF time:  CPU 33.00 s  wall 33.10 s
(0)  E-EN(g) gas-phase elect-nuc energy                 -226.675132889 a.u.
(3)  G-ENP(liq) elect-nuc-pol free energy of system     -226.692960538 a.u.
(4)  G-CDS(liq) cavity-dispersion-solvent structure 
     free energy                                                4.6901 kcal/mol
(6)  G-S(liq) free energy of system                     -226.685486410 a.u.
(9)  DeltaG-S(liq) free energy of  solvation
     (9) = (6) - (0)                                           -6.4969 kcal/mol
 SCF   energy in the final basis set = -226.6854864098
 Total energy in the final basis set = -226.6854864098

 Components of the MP2 correlation energy:
        aaaa  correlation energy =        -0.1008644536 au
        abab  correlation energy =        -0.6151574911 au
        bbbb  correlation energy =        -0.1008644536 au
        non-Brillouin singles    =        -0.0000000000 au

 Total  MP2   correlation energy =        -0.8168863983 au
        MP2         total energy =      -227.5023728080 au

  Entering Z-vector solver.
 This version supports only Gaussian blurring of the apparent surface charges
 No PCM contribution added !! 
   1         0           1      0.000437    0.000437
 This version supports only Gaussian blurring of the apparent surface charges
 No PCM contribution added !! 
   2         0           1      0.000146    0.000146
 This version supports only Gaussian blurring of the apparent surface charges
 No PCM contribution added !! 
   3         0           1      0.000046    0.000046
 This version supports only Gaussian blurring of the apparent surface charges
 No PCM contribution added !! 
   4         0           1      0.000015    0.000015
 This version supports only Gaussian blurring of the apparent surface charges
 No PCM contribution added !! 
   5         0           1      0.000003    0.000003
 This version supports only Gaussian blurring of the apparent surface charges
 No PCM contribution added !! 
   6         1           0      0.000000    0.000000    Roots Converged

 --------------------------------------------------------------

                    Orbital Energies (a.u.)
 --------------------------------------------------------------

 Alpha MOs
 -- Occupied --
-20.593 -20.593 -11.352 -11.351  -1.434  -1.416  -0.960  -0.820
 -0.705  -0.702  -0.653  -0.587  -0.528  -0.519  -0.435
 -- Virtual --
  0.054   0.188   0.196   0.210   0.264   0.330   0.427   0.448
  0.454   0.496   0.509   0.568   0.590   0.625   0.636   0.651
  0.723   0.741   0.777   0.795   0.854   0.880   0.887   0.895
  0.913   1.021   1.114   1.169   1.176   1.225   1.251   1.254
  1.339   1.351   1.414   1.431   1.526   1.619   1.689   1.864
  1.868   1.926   1.983   2.052   2.151   2.159   2.245   2.291
  2.306   2.340   2.342   2.452   2.458   2.523   2.734   2.751
  2.757   2.785   2.886   3.031   3.036   3.037   3.098   3.126
  3.177   3.234   3.239   3.337   3.343   3.400   3.501   3.529
  3.555   3.595   3.680   3.699   3.713   3.744   3.848   3.881
  3.986   4.014   4.068   4.175   4.274   4.279   4.312   4.378
  4.432   4.489   4.537   4.547   4.694   4.709   4.805   4.949
  5.013   5.122   5.193   5.224   5.286   5.433   5.563   5.612
  5.640   5.653   5.656   5.802   5.867   6.038   6.048   6.165
  6.311   6.599   6.621   6.638   6.667   6.840   6.859   6.864
  6.925   7.052   7.282   7.289   7.431   7.490   7.496   7.530
  7.731  10.150  11.292  13.202  14.028
 --------------------------------------------------------------

          Ground-State Mulliken Net Atomic Charges

     Atom                 Charge (a.u.)
  ----------------------------------------
      1 C                     0.163874
      2 O                    -0.298215
      3 O                    -0.298871
      4 H                     0.134598
      5 C                     0.163672
      6 H                     0.134942
  ----------------------------------------
  Sum of atomic charges =     0.000000

 -----------------------------------------------------------------
                    Cartesian Multipole Moments
 -----------------------------------------------------------------
    Charge (ESU x 10^10)
                -0.0000
    Dipole Moment (Debye)
         X       0.0044      Y       0.0023      Z       0.0001
       Tot       0.0050
    Quadrupole Moments (Debye-Ang)
        XX     -33.3002     XY      -2.7988     YY     -19.8436
        XZ       0.0000     YZ      -0.0001     ZZ     -21.1201
    Octopole Moments (Debye-Ang^2)
       XXX       0.0017    XXY       0.0012    XYY      -0.0019
       YYY       0.0097    XXZ      -0.0015    XYZ      -0.0001
       YYZ      -0.0007    XZZ      -0.0002    YZZ       0.0011
       ZZZ      -0.0032
    Hexadecapole Moments (Debye-Ang^3)
      XXXX    -284.5873   XXXY      -1.3301   XXYY     -49.4767
      XYYY      -2.4600   YYYY     -42.1921   XXXZ      -0.0016
      XXYZ       0.0004   XYYZ      -0.0002   YYYZ       0.0005
      XXZZ     -41.9588   XYZZ       0.4039   YYZZ     -11.3138
      XZZZ      -0.0012   YZZZ       0.0008   ZZZZ     -17.7965
 -----------------------------------------------------------------
 DrvMan is completing analytic gradient of the MP2 energy
 MP2 relaxed dipole moment
            1
    1   0.0017404
    2   0.0008855
    3   0.0000545
	Magnitude:	 0.002 au	 0.005 Debye
 MP2 energy read as -227.502373
 Full Analytical Gradient of MP2 Energy (in au.)
             1             2             3             4             5
    1    0.00162973   -0.00117289   -0.00000179    0.00033543   -0.00042581
    2    0.00057716    0.00002155   -0.00058701    0.00023275   -0.00000825
    3   -0.00000043    0.00000022    0.00000180    0.00000141   -0.00000625
             6
    1   -0.00036468
    2   -0.00023620
    3    0.00000325
 Gradient time:  CPU 0.06 s  wall 0.06 s
 ----------------------------------------------------------------
             Standard Nuclear Orientation (Angstroms)
    I     Atom           X                Y                Z
 ----------------------------------------------------------------
    1      C       0.6368540807    -0.3971280847     0.0000858936
    2      O       1.7092375769     0.1689979891     0.0000459278
    3      O      -1.7091738153    -0.1692858053     0.0000299561
    4      H       0.5313992585    -1.4688160562     0.0001887354
    5      C      -0.6380119309     0.3972862771     0.0000255688
    6      H      -0.5313047699     1.4689459800     0.0000396182
 ----------------------------------------------------------------
 Nuclear Repulsion Energy =   102.4114826462 hartrees
 There are       15 alpha and       15 beta electrons
 Discretize the solute cavity surface with Lebedev spheres
	Using 302 Lebedev grid points for each H atom
	Using 302 Lebedev grid points for other atoms
	Atomic van der Waals radii will be scaled by 1.20
 Removing interior tesserae...
 Keep 762 surface tesserae and discard 1050 interior tesserae
 Molecular Surface Area = 77.426 Angst**2

                       Distance Matrix (Angstroms)
             C (  1)   O (  2)   O (  3)   H (  4)   C (  5)
   O (  2)  1.212644
   O (  3)  2.357066  3.435109
   H (  4)  1.076864  2.017359  2.590163
   C (  5)  1.502124  2.358325  1.211772  2.202240
   H (  6)  2.201551  2.590346  2.017716  3.124066  1.076959

 Requested basis set is cc-pVTZ
 There are 52 shells and 148 basis functions
 A cutoff of  1.0D-11 yielded   1341 shell pairs
 There are     10937 function pairs (     14438 Cartesian)
 Smallest overlap matrix eigenvalue = 8.49E-04
 Guess MOs from SCF MO coefficient file
 Reading MOs from coefficient file
 Reading MOs from coefficient file
 A restricted Hartree-Fock SCF calculation will be
 performed using Pulay DIIS extrapolation
 SCF converges when DIIS error is below 1.0E-08
 ---------------------------------------
  Cycle       Energy         DIIS Error
 ---------------------------------------
    1    -226.6688125843      8.62E-04
    2    -226.6739947813      6.08E-04
    3    -226.6747306986      1.50E-04
    4    -226.6748928640      6.76E-05
    5    -226.6749246704      2.52E-05
    6    -226.6749295880      8.94E-06
    7    -226.6749300968      1.68E-06
    8    -226.6749301118      5.18E-07
    9    -226.6749301125      1.65E-07
   10    -226.6749301126      2.86E-08
   11    -226.6749301128      6.76E-09 Convergence criterion met
 ---------------------------------------
 SCF time:  CPU 20.65 s  wall 20.75 s
 Discretize the solute cavity surface with Lebedev spheres
	Using 302 Lebedev grid points for each H atom
	Using 302 Lebedev grid points for other atoms
	Atomic van der Waals radii will be scaled by 1.20
 Removing interior tesserae...
 Keep 762 surface tesserae and discard 1050 interior tesserae
 Molecular Surface Area = 77.426 Angst**2
 A restricted Hartree-Fock SCF calculation will be
 performed using Pulay DIIS extrapolation
 Polarizable Continuum solvation model will be applied
 SCF converges when DIIS error is below 1.0E-08

 Citation of the SMD model:
 Marenich, A.V.; Cramer, C.J.; Truhlar, D.G.
 J. Phys. Chem. B 2009, 113, 6378-6396.
 iSolventCode=           1
 Solvent: water                                                           

 vradii
            1           2           3           4           5           6
    1   1.8500000   1.5200000   1.5200000   1.2000000   1.8500000   1.2000000
 ---------------------------------------
  Cycle       Energy         DIIS Error
 ---------------------------------------
    1    -226.6749301124      1.73E-09
 Time req'd to invert C: 0.28 s (CPU) 0.28 s (wall)
    2    -226.6893940579      6.90E-04
    3    -226.6893940594      6.90E-04
    4    -226.6893940549      6.90E-04
    5    -226.6893940358      6.90E-04
    6    -226.6893939948      6.90E-04
    7    -226.6919702662      4.74E-04
    8    -226.6925174564      1.56E-04
    9    -226.6927480841      6.51E-05
   10    -226.6927858004      2.33E-05
   11    -226.6927904271      8.46E-06
   12    -226.6927908885      1.38E-06
   13    -226.6927909013      2.17E-07
   14    -226.6927909014      9.45E-08
   15    -226.6927909013      2.64E-08
   16    -226.6927909019      3.97E-09 Convergence criterion met
 ---------------------------------------
 SCF time:  CPU 33.29 s  wall 33.43 s
(0)  E-EN(g) gas-phase elect-nuc energy                 -226.674930112 a.u.
(3)  G-ENP(liq) elect-nuc-pol free energy of system     -226.692790902 a.u.
(4)  G-CDS(liq) cavity-dispersion-solvent structure 
     free energy                                                4.6834 kcal/mol
(6)  G-S(liq) free energy of system                     -226.685327485 a.u.
(9)  DeltaG-S(liq) free energy of  solvation
     (9) = (6) - (0)                                           -6.5244 kcal/mol
 SCF   energy in the final basis set = -226.6853274847
 Total energy in the final basis set = -226.6853274847

 Components of the MP2 correlation energy:
        aaaa  correlation energy =        -0.1008886741 au
        abab  correlation energy =        -0.6152777570 au
        bbbb  correlation energy =        -0.1008886741 au
        non-Brillouin singles    =        -0.0000000000 au

 Total  MP2   correlation energy =        -0.8170551053 au
        MP2         total energy =      -227.5023825900 au

  Entering Z-vector solver.
 This version supports only Gaussian blurring of the apparent surface charges
 No PCM contribution added !! 
   1         0           1      0.000437    0.000437
 This version supports only Gaussian blurring of the apparent surface charges
 No PCM contribution added !! 
   2         0           1      0.000146    0.000146
 This version supports only Gaussian blurring of the apparent surface charges
 No PCM contribution added !! 
   3         0           1      0.000046    0.000046
 This version supports only Gaussian blurring of the apparent surface charges
 No PCM contribution added !! 
   4         0           1      0.000015    0.000015
 This version supports only Gaussian blurring of the apparent surface charges
 No PCM contribution added !! 
   5         0           1      0.000004    0.000004
 This version supports only Gaussian blurring of the apparent surface charges
 No PCM contribution added !! 
   6         1           0      0.000000    0.000000    Roots Converged

 --------------------------------------------------------------

                    Orbital Energies (a.u.)
 --------------------------------------------------------------

 Alpha MOs
 -- Occupied --
-20.593 -20.593 -11.352 -11.351  -1.433  -1.416  -0.961  -0.820
 -0.705  -0.702  -0.653  -0.587  -0.528  -0.519  -0.436
 -- Virtual --
  0.053   0.188   0.196   0.209   0.264   0.330   0.427   0.448
  0.454   0.496   0.509   0.568   0.590   0.625   0.636   0.651
  0.723   0.741   0.777   0.795   0.854   0.880   0.887   0.894
  0.913   1.021   1.114   1.168   1.176   1.225   1.251   1.254
  1.339   1.351   1.414   1.431   1.526   1.619   1.689   1.864
  1.868   1.926   1.983   2.053   2.150   2.158   2.244   2.291
  2.306   2.340   2.341   2.452   2.458   2.523   2.734   2.750
  2.757   2.785   2.886   3.031   3.036   3.039   3.097   3.126
  3.177   3.233   3.240   3.337   3.343   3.400   3.500   3.530
  3.554   3.596   3.680   3.699   3.713   3.743   3.849   3.881
  3.986   4.015   4.067   4.176   4.275   4.280   4.315   4.378
  4.431   4.488   4.536   4.545   4.695   4.709   4.805   4.950
  5.014   5.122   5.194   5.224   5.287   5.434   5.562   5.612
  5.639   5.653   5.656   5.803   5.869   6.036   6.046   6.164
  6.310   6.597   6.619   6.636   6.665   6.840   6.859   6.864
  6.925   7.050   7.282   7.289   7.431   7.490   7.495   7.529
  7.729  10.150  11.301  13.187  14.019
 --------------------------------------------------------------

          Ground-State Mulliken Net Atomic Charges

     Atom                 Charge (a.u.)
  ----------------------------------------
      1 C                     0.163608
      2 O                    -0.299418
      3 O                    -0.298712
      4 H                     0.135438
      5 C                     0.163924
      6 H                     0.135160
  ----------------------------------------
  Sum of atomic charges =     0.000000

 -----------------------------------------------------------------
                    Cartesian Multipole Moments
 -----------------------------------------------------------------
    Charge (ESU x 10^10)
                 0.0000
    Dipole Moment (Debye)
         X      -0.0059      Y       0.0004      Z       0.0001
       Tot       0.0059
    Quadrupole Moments (Debye-Ang)
        XX     -33.3097     XY      -2.8002     YY     -19.8369
        XZ       0.0000     YZ      -0.0001     ZZ     -21.1224
    Octopole Moments (Debye-Ang^2)
       XXX      -0.0043    XXY       0.0023    XYY       0.0025
       YYY      -0.0008    XXZ      -0.0015    XYZ      -0.0001
       YYZ      -0.0007    XZZ       0.0004    YZZ       0.0007
       ZZZ      -0.0032
    Hexadecapole Moments (Debye-Ang^3)
      XXXX    -284.5557   XXXY      -1.3352   XXYY     -49.4656
      XYYY      -2.4905   YYYY     -42.1411   XXXZ      -0.0016
      XXYZ       0.0004   XYYZ      -0.0002   YYYZ       0.0005
      XXZZ     -41.9537   XYZZ       0.3998   YYZZ     -11.3113
      XZZZ      -0.0012   YZZZ       0.0008   ZZZZ     -17.8014
 -----------------------------------------------------------------
 DrvMan is completing analytic gradient of the MP2 energy
 MP2 relaxed dipole moment
            1
    1  -0.0023047
    2   0.0001519
    3   0.0000545
	Magnitude:	 0.002 au	 0.006 Debye
 MP2 energy read as -227.502383
 Full Analytical Gradient of MP2 Energy (in au.)
             1             2             3             4             5
    1   -0.00140255    0.00102192    0.00015413    0.00056402    0.00004841
    2   -0.00008652    0.00097679   -0.00060667    0.00019038   -0.00028927
    3   -0.00000038    0.00000015    0.00000181    0.00000142   -0.00000625
             6
    1   -0.00038594
    2   -0.00018471
    3    0.00000325
 Gradient time:  CPU 0.07 s  wall 0.07 s
 ----------------------------------------------------------------
             Standard Nuclear Orientation (Angstroms)
    I     Atom           X                Y                Z
 ----------------------------------------------------------------
    1      C       0.6378540807    -0.3961280847     0.0000858936
    2      O       1.7092375769     0.1689979891     0.0000459278
    3      O      -1.7091738153    -0.1692858053     0.0000299561
    4      H       0.5313992585    -1.4688160562     0.0001887354
    5      C      -0.6380119309     0.3972862771     0.0000255688
    6      H      -0.5313047699     1.4689459800     0.0000396182
 ----------------------------------------------------------------
 Nuclear Repulsion Energy =   102.4252500511 hartrees
 There are       15 alpha and       15 beta electrons
 Discretize the solute cavity surface with Lebedev spheres
	Using 302 Lebedev grid points for each H atom
	Using 302 Lebedev grid points for other atoms
	Atomic van der Waals radii will be scaled by 1.20
 Removing interior tesserae...
 Keep 762 surface tesserae and discard 1050 interior tesserae
 Molecular Surface Area = 77.426 Angst**2

                       Distance Matrix (Angstroms)
             C (  1)   O (  2)   O (  3)   H (  4)   C (  5)
   O (  2)  1.211293
   O (  3)  2.357965  3.435109
   H (  4)  1.077957  2.017359  2.590163
   C (  5)  1.502445  2.358325  1.211772  2.202240
   H (  6)  2.201235  2.590346  2.017716  3.124066  1.076959

 Requested basis set is cc-pVTZ
 There are 52 shells and 148 basis functions
 A cutoff of  1.0D-11 yielded   1341 shell pairs
 There are     10937 function pairs (     14438 Cartesian)
 Smallest overlap matrix eigenvalue = 8.49E-04
 Guess MOs from SCF MO coefficient file
 Reading MOs from coefficient file
 Reading MOs from coefficient file
 A restricted Hartree-Fock SCF calculation will be
 performed using Pulay DIIS extrapolation
 SCF converges when DIIS error is below 1.0E-08
 ---------------------------------------
  Cycle       Energy         DIIS Error
 ---------------------------------------
    1    -226.6721866209      8.63E-04
    2    -226.6741282599      6.23E-04
    3    -226.6748980734      1.49E-04
    4    -226.6750607043      6.50E-05
    5    -226.6750922545      2.45E-05
    6    -226.6750967896      8.92E-06
    7    -226.6750972670      1.53E-06
    8    -226.6750972804      4.23E-07
    9    -226.6750972809      1.58E-07
   10    -226.6750972811      2.56E-08
   11    -226.6750972814      5.24E-09 Convergence criterion met
 ---------------------------------------
 SCF time:  CPU 22.31 s  wall 22.43 s
 Discretize the solute cavity surface with Lebedev spheres
	Using 302 Lebedev grid points for each H atom
	Using 302 Lebedev grid points for other atoms
	Atomic van der Waals radii will be scaled by 1.20
 Removing interior tesserae...
 Keep 762 surface tesserae and discard 1050 interior tesserae
 Molecular Surface Area = 77.426 Angst**2
 A restricted Hartree-Fock SCF calculation will be
 performed using Pulay DIIS extrapolation
 Polarizable Continuum solvation model will be applied
 SCF converges when DIIS error is below 1.0E-08

 Citation of the SMD model:
 Marenich, A.V.; Cramer, C.J.; Truhlar, D.G.
 J. Phys. Chem. B 2009, 113, 6378-6396.
 iSolventCode=           1
 Solvent: water                                                           

 vradii
            1           2           3           4           5           6
    1   1.8500000   1.5200000   1.5200000   1.2000000   1.8500000   1.2000000
 ---------------------------------------
  Cycle       Energy         DIIS Error
 ---------------------------------------
    1    -226.6750972808      1.44E-09
 Time req'd to invert C: 0.27 s (CPU) 0.27 s (wall)
    2    -226.6895325773      6.90E-04
    3    -226.6895325781      6.90E-04
    4    -226.6895325755      6.90E-04
    5    -226.6895325765      6.90E-04
    6    -226.6895325741      6.90E-04
    7    -226.6895325740      6.90E-04
    8    -226.6895325742      6.90E-04
    9    -226.6895325746      6.90E-04
   10    -226.6895325749      6.90E-04
   11    -226.6895325754      6.90E-04
   12    -226.6895325758      6.90E-04
   13    -226.6895325752      6.90E-04
   14    -226.6895325631      6.90E-04
   15    -226.6921032617      4.73E-04
   16    -226.6926489618      1.55E-04
   17    -226.6928787968      6.50E-05
   18    -226.6929163311      2.33E-05
   19    -226.6929209240      8.43E-06
   20    -226.6929213822      1.38E-06
   21    -226.6929213949      2.02E-07
   22    -226.6929213950      6.20E-08
   23    -226.6929213948      2.69E-08
   24    -226.6929213946      3.74E-09 Convergence criterion met
 ---------------------------------------
 SCF time:  CPU 38.28 s  wall 38.40 s
(0)  E-EN(g) gas-phase elect-nuc energy                 -226.675097281 a.u.
(3)  G-ENP(liq) elect-nuc-pol free energy of system     -226.692921395 a.u.
(4)  G-CDS(liq) cavity-dispersion-solvent structure 
     free energy                                                4.6866 kcal/mol
(6)  G-S(liq) free energy of system                     -226.685452778 a.u.
(9)  DeltaG-S(liq) free energy of  solvation
     (9) = (6) - (0)                                           -6.4982 kcal/mol
 SCF   energy in the final basis set = -226.6854527782
 Total energy in the final basis set = -226.6854527782

 Components of the MP2 correlation energy:
        aaaa  correlation energy =        -0.1008747353 au
        abab  correlation energy =        -0.6151981439 au
        bbbb  correlation energy =        -0.1008747353 au
        non-Brillouin singles    =        -0.0000000000 au

 Total  MP2   correlation energy =        -0.8169476144 au
        MP2         total energy =      -227.5024003927 au

  Entering Z-vector solver.
 This version supports only Gaussian blurring of the apparent surface charges
 No PCM contribution added !! 
   1         0           1      0.000437    0.000437
 This version supports only Gaussian blurring of the apparent surface charges
 No PCM contribution added !! 
   2         0           1      0.000146    0.000146
 This version supports only Gaussian blurring of the apparent surface charges
 No PCM contribution added !! 
   3         0           1      0.000046    0.000046
 This version supports only Gaussian blurring of the apparent surface charges
 No PCM contribution added !! 
   4         0           1      0.000015    0.000015
 This version supports only Gaussian blurring of the apparent surface charges
 No PCM contribution added !! 
   5         0           1      0.000004    0.000004
 This version supports only Gaussian blurring of the apparent surface charges
 No PCM contribution added !! 
   6         1           0      0.000000    0.000000    Roots Converged

 --------------------------------------------------------------

                    Orbital Energies (a.u.)
 --------------------------------------------------------------

 Alpha MOs
 -- Occupied --
-20.593 -20.593 -11.352 -11.351  -1.434  -1.416  -0.961  -0.820
 -0.706  -0.702  -0.653  -0.587  -0.528  -0.519  -0.436
 -- Virtual --
  0.053   0.188   0.196   0.210   0.264   0.330   0.427   0.448
  0.454   0.496   0.509   0.568   0.590   0.625   0.636   0.651
  0.723   0.741   0.777   0.794   0.854   0.880   0.887   0.895
  0.913   1.021   1.114   1.169   1.176   1.225   1.251   1.254
  1.339   1.351   1.414   1.431   1.526   1.619   1.688   1.865
  1.868   1.926   1.983   2.052   2.151   2.159   2.245   2.291
  2.306   2.340   2.342   2.452   2.458   2.524   2.734   2.751
  2.757   2.785   2.886   3.031   3.036   3.039   3.098   3.125
  3.177   3.234   3.240   3.337   3.343   3.400   3.501   3.529
  3.554   3.596   3.680   3.700   3.713   3.743   3.849   3.881
  3.986   4.015   4.068   4.176   4.275   4.279   4.315   4.378
  4.431   4.489   4.536   4.547   4.695   4.708   4.806   4.949
  5.012   5.121   5.193   5.223   5.286   5.433   5.562   5.612
  5.640   5.653   5.656   5.802   5.868   6.037   6.047   6.164
  6.310   6.599   6.621   6.638   6.667   6.840   6.859   6.864
  6.925   7.051   7.282   7.289   7.431   7.490   7.496   7.530
  7.730  10.148  11.298  13.198  14.027
 --------------------------------------------------------------

          Ground-State Mulliken Net Atomic Charges

     Atom                 Charge (a.u.)
  ----------------------------------------
      1 C                     0.163994
      2 O                    -0.298352
      3 O                    -0.298720
      4 H                     0.134256
      5 C                     0.163904
      6 H                     0.134918
  ----------------------------------------
  Sum of atomic charges =    -0.000000

 -----------------------------------------------------------------
                    Cartesian Multipole Moments
 -----------------------------------------------------------------
    Charge (ESU x 10^10)
                -0.0000
    Dipole Moment (Debye)
         X       0.0002      Y       0.0053      Z       0.0001
       Tot       0.0054
    Quadrupole Moments (Debye-Ang)
        XX     -33.2995     XY      -2.7968     YY     -19.8479
        XZ       0.0000     YZ      -0.0001     ZZ     -21.1205
    Octopole Moments (Debye-Ang^2)
       XXX       0.0042    XXY      -0.0023    XYY      -0.0007
       YYY       0.0008    XXZ      -0.0015    XYZ      -0.0001
       YYZ      -0.0007    XZZ       0.0009    YZZ      -0.0012
       ZZZ      -0.0032
    Hexadecapole Moments (Debye-Ang^3)
      XXXX    -284.5291   XXXY      -1.3422   XXYY     -49.4719
      XYYY      -2.4768   YYYY     -42.1795   XXXZ      -0.0016
      XXYZ       0.0004   XYYZ      -0.0002   YYYZ       0.0005
      XXZZ     -41.9523   XYZZ       0.4001   YYZZ     -11.3132
      XZZZ      -0.0012   YZZZ       0.0008   ZZZZ     -17.7973
 -----------------------------------------------------------------
 DrvMan is completing analytic gradient of the MP2 energy
 MP2 relaxed dipole moment
            1
    1   0.0000799
    2   0.0021039
    3   0.0000544
	Magnitude:	 0.002 au	 0.005 Debye
 MP2 energy read as -227.502400
 Full Analytical Gradient of MP2 Energy (in au.)
             1             2             3             4             5
    1    0.00045070   -0.00055603    0.00001159    0.00044838   -0.00003893
    2    0.00168878    0.00001922   -0.00054387   -0.00040074   -0.00052789
    3   -0.00000049    0.00000022    0.00000180    0.00000146   -0.00000624
             6
    1   -0.00031570
    2   -0.00023549
    3    0.00000325
 Gradient time:  CPU 0.06 s  wall 0.06 s
 ----------------------------------------------------------------
             Standard Nuclear Orientation (Angstroms)
    I     Atom           X                Y                Z
 ----------------------------------------------------------------
    1      C       0.6378540807    -0.3981280847     0.0000858936
    2      O       1.7092375769     0.1689979891     0.0000459278
    3      O      -1.7091738153    -0.1692858053     0.0000299561
    4      H       0.5313992585    -1.4688160562     0.0001887354
    5      C      -0.6380119309     0.3972862771     0.0000255688
    6      H      -0.5313047699     1.4689459800     0.0000396182
 ----------------------------------------------------------------
 Nuclear Repulsion Energy =   102.4036271073 hartrees
 There are       15 alpha and       15 beta electrons
 Discretize the solute cavity surface with Lebedev spheres
	Using 302 Lebedev grid points for each H atom
	Using 302 Lebedev grid points for other atoms
	Atomic van der Waals radii will be scaled by 1.20
 Removing interior tesserae...
 Keep 762 surface tesserae and discard 1050 interior tesserae
 Molecular Surface Area = 77.426 Angst**2

                       Distance Matrix (Angstroms)
             C (  1)   O (  2)   O (  3)   H (  4)   C (  5)
   O (  2)  1.212227
   O (  3)  2.358158  3.435109
   H (  4)  1.075967  2.017359  2.590163
   C (  5)  1.503502  2.358325  1.211772  2.202240
   H (  6)  2.202929  2.590346  2.017716  3.124066  1.076959

 Requested basis set is cc-pVTZ
 There are 52 shells and 148 basis functions
 A cutoff of  1.0D-11 yielded   1341 shell pairs
 There are     10937 function pairs (     14438 Cartesian)
 Smallest overlap matrix eigenvalue = 8.52E-04
 Guess MOs from SCF MO coefficient file
 Reading MOs from coefficient file
 Reading MOs from coefficient file
 A restricted Hartree-Fock SCF calculation will be
 performed using Pulay DIIS extrapolation
 SCF converges when DIIS error is below 1.0E-08
 ---------------------------------------
  Cycle       Energy         DIIS Error
 ---------------------------------------
    1    -226.6701142285      8.58E-04
    2    -226.6740238218      6.12E-04
    3    -226.6747686760      1.48E-04
    4    -226.6749292775      6.66E-05
    5    -226.6749605256      2.50E-05
    6    -226.6749653762      8.96E-06
    7    -226.6749658800      1.57E-06
    8    -226.6749658940      3.82E-07
    9    -226.6749658945      1.72E-07
   10    -226.6749658947      2.77E-08
   11    -226.6749658950      4.38E-09 Convergence criterion met
 ---------------------------------------
 SCF time:  CPU 19.73 s  wall 19.74 s
 Discretize the solute cavity surface with Lebedev spheres
	Using 302 Lebedev grid points for each H atom
	Using 302 Lebedev grid points for other atoms
	Atomic van der Waals radii will be scaled by 1.20
 Removing interior tesserae...
 Keep 762 surface tesserae and discard 1050 interior tesserae
 Molecular Surface Area = 77.426 Angst**2
 A restricted Hartree-Fock SCF calculation will be
 performed using Pulay DIIS extrapolation
 Polarizable Continuum solvation model will be applied
 SCF converges when DIIS error is below 1.0E-08

 Citation of the SMD model:
 Marenich, A.V.; Cramer, C.J.; Truhlar, D.G.
 J. Phys. Chem. B 2009, 113, 6378-6396.
 iSolventCode=           1
 Solvent: water                                                           

 vradii
            1           2           3           4           5           6
    1   1.8500000   1.5200000   1.5200000   1.2000000   1.8500000   1.2000000
 ---------------------------------------
  Cycle       Energy         DIIS Error
 ---------------------------------------
    1    -226.6749658943      8.28E-10
 Time req'd to invert C: 0.26 s (CPU) 0.26 s (wall)
    2    -226.6894333889      6.90E-04
    3    -226.6894333890      6.90E-04
    4    -226.6894333900      6.90E-04
    5    -226.6894333926      6.90E-04
    6    -226.6894333933      6.90E-04
    7    -226.6894333912      6.90E-04
    8    -226.6894333906      6.90E-04
    9    -226.6894333920      6.90E-04
   10    -226.6894333926      6.90E-04
   11    -226.6894333918      6.90E-04
   12    -226.6894333911      6.90E-04
   13    -226.6894333912      6.90E-04
   14    -226.6894333917      6.90E-04
   15    -226.6894333908      6.90E-04
   16    -226.6894333892      6.90E-04
   17    -226.6920100106      4.74E-04
   18    -226.6925569875      1.56E-04
   19    -226.6927874753      6.51E-05
   20    -226.6928251441      2.33E-05
   21    -226.6928297643      8.45E-06
   22    -226.6928302251      1.38E-06
   23    -226.6928302379      2.02E-07
   24    -226.6928302379      6.03E-08
   25    -226.6928302377      2.69E-08
   26    -226.6928302375      3.76E-09 Convergence criterion met
 ---------------------------------------
 SCF time:  CPU 40.14 s  wall 40.81 s
(0)  E-EN(g) gas-phase elect-nuc energy                 -226.674965894 a.u.
(3)  G-ENP(liq) elect-nuc-pol free energy of system     -226.692830237 a.u.
(4)  G-CDS(liq) cavity-dispersion-solvent structure 
     free energy                                                4.6868 kcal/mol
(6)  G-S(liq) free energy of system                     -226.685361291 a.u.
(9)  DeltaG-S(liq) free energy of  solvation
     (9) = (6) - (0)                                           -6.5232 kcal/mol
 SCF   energy in the final basis set = -226.6853612908
 Total energy in the final basis set = -226.6853612908

 Components of the MP2 correlation energy:
        aaaa  correlation energy =        -0.1008783685 au
        abab  correlation energy =        -0.6152371064 au
        bbbb  correlation energy =        -0.1008783685 au
        non-Brillouin singles    =        -0.0000000000 au

 Total  MP2   correlation energy =        -0.8169938434 au
        MP2         total energy =      -227.5023551342 au

  Entering Z-vector solver.
 This version supports only Gaussian blurring of the apparent surface charges
 No PCM contribution added !! 
   1         0           1      0.000437    0.000437
 This version supports only Gaussian blurring of the apparent surface charges
 No PCM contribution added !! 
   2         0           1      0.000146    0.000146
 This version supports only Gaussian blurring of the apparent surface charges
 No PCM contribution added !! 
   3         0           1      0.000046    0.000046
 This version supports only Gaussian blurring of the apparent surface charges
 No PCM contribution added !! 
   4         0           1      0.000015    0.000015
 This version supports only Gaussian blurring of the apparent surface charges
 No PCM contribution added !! 
   5         0           1      0.000004    0.000004
 This version supports only Gaussian blurring of the apparent surface charges
 No PCM contribution added !! 
   6         1           0      0.000000    0.000000    Roots Converged

 --------------------------------------------------------------

                    Orbital Energies (a.u.)
 --------------------------------------------------------------

 Alpha MOs
 -- Occupied --
-20.593 -20.593 -11.352 -11.351  -1.433  -1.416  -0.961  -0.820
 -0.705  -0.702  -0.653  -0.587  -0.528  -0.519  -0.436
 -- Virtual --
  0.053   0.188   0.196   0.209   0.264   0.330   0.427   0.448
  0.454   0.496   0.509   0.568   0.590   0.625   0.636   0.651
  0.723   0.741   0.777   0.795   0.854   0.880   0.887   0.895
  0.913   1.021   1.114   1.168   1.176   1.225   1.251   1.254
  1.339   1.351   1.414   1.431   1.526   1.620   1.689   1.864
  1.868   1.926   1.983   2.053   2.150   2.158   2.245   2.290
  2.305   2.340   2.341   2.452   2.458   2.523   2.734   2.750
  2.757   2.785   2.886   3.031   3.036   3.038   3.098   3.126
  3.177   3.233   3.239   3.337   3.343   3.400   3.500   3.529
  3.555   3.595   3.680   3.698   3.713   3.744   3.849   3.881
  3.985   4.014   4.068   4.176   4.275   4.280   4.313   4.379
  4.432   4.489   4.536   4.546   4.695   4.709   4.805   4.949
  5.015   5.123   5.194   5.225   5.286   5.434   5.562   5.612
  5.640   5.653   5.656   5.803   5.868   6.037   6.046   6.165
  6.310   6.598   6.619   6.637   6.665   6.840   6.859   6.864
  6.925   7.051   7.282   7.289   7.430   7.490   7.495   7.529
  7.729  10.152  11.295  13.192  14.019
 --------------------------------------------------------------

          Ground-State Mulliken Net Atomic Charges

     Atom                 Charge (a.u.)
  ----------------------------------------
      1 C                     0.163487
      2 O                    -0.299283
      3 O                    -0.298863
      4 H                     0.135781
      5 C                     0.163693
      6 H                     0.135185
  ----------------------------------------
  Sum of atomic charges =     0.000000

 -----------------------------------------------------------------
                    Cartesian Multipole Moments
 -----------------------------------------------------------------
    Charge (ESU x 10^10)
                -0.0000
    Dipole Moment (Debye)
         X      -0.0017      Y      -0.0027      Z       0.0001
       Tot       0.0032
    Quadrupole Moments (Debye-Ang)
        XX     -33.3104     XY      -2.8022     YY     -19.8325
        XZ       0.0000     YZ      -0.0001     ZZ     -21.1220
    Octopole Moments (Debye-Ang^2)
       XXX      -0.0069    XXY       0.0059    XYY       0.0012
       YYY       0.0081    XXZ      -0.0015    XYZ      -0.0001
       YYZ      -0.0007    XZZ      -0.0008    YZZ       0.0031
       ZZZ      -0.0032
    Hexadecapole Moments (Debye-Ang^3)
      XXXX    -284.6139   XXXY      -1.3231   XXYY     -49.4704
      XYYY      -2.4737   YYYY     -42.1538   XXXZ      -0.0016
      XXYZ       0.0004   XYYZ      -0.0002   YYYZ       0.0005
      XXZZ     -41.9602   XYZZ       0.4036   YYZZ     -11.3118
      XZZZ      -0.0012   YZZZ       0.0008   ZZZZ     -17.8006
 -----------------------------------------------------------------
 DrvMan is completing analytic gradient of the MP2 energy
 MP2 relaxed dipole moment
            1
    1  -0.0006514
    2  -0.0010612
    3   0.0000546
	Magnitude:	 0.001 au	 0.003 Debye
 MP2 energy read as -227.502355
 Full Analytical Gradient of MP2 Energy (in au.)
             1             2             3             4             5
    1   -0.00022783    0.00040971    0.00014023    0.00045181   -0.00033899
    2   -0.00120753    0.00098307   -0.00064994    0.00082852    0.00023131
    3   -0.00000032    0.00000016    0.00000180    0.00000137   -0.00000626
             6
    1   -0.00043494
    2   -0.00018543
    3    0.00000325
 Gradient time:  CPU 0.09 s  wall 0.09 s
 ----------------------------------------------------------------
             Standard Nuclear Orientation (Angstroms)
    I     Atom           X                Y                Z
 ----------------------------------------------------------------
    1      C       0.6378540807    -0.3971280847     0.0010858936
    2      O       1.7092375769     0.1689979891     0.0000459278
    3      O      -1.7091738153    -0.1692858053     0.0000299561
    4      H       0.5313992585    -1.4688160562     0.0001887354
    5      C      -0.6380119309     0.3972862771     0.0000255688
    6      H      -0.5313047699     1.4689459800     0.0000396182
 ----------------------------------------------------------------
 Nuclear Repulsion Energy =   102.4144266612 hartrees
 There are       15 alpha and       15 beta electrons
 Discretize the solute cavity surface with Lebedev spheres
	Using 302 Lebedev grid points for each H atom
	Using 302 Lebedev grid points for other atoms
	Atomic van der Waals radii will be scaled by 1.20
 Removing interior tesserae...
 Keep 762 surface tesserae and discard 1050 interior tesserae
 Molecular Surface Area = 77.426 Angst**2

                       Distance Matrix (Angstroms)
             C (  1)   O (  2)   O (  3)   H (  4)   C (  5)
   O (  2)  1.211760
   O (  3)  2.358061  3.435109
   H (  4)  1.076963  2.017359  2.590163
   C (  5)  1.502974  2.358325  1.211772  2.202240
   H (  6)  2.202082  2.590346  2.017716  3.124066  1.076959

 Requested basis set is cc-pVTZ
 There are 52 shells and 148 basis functions
 A cutoff of  1.0D-11 yielded   1341 shell pairs
 There are     10937 function pairs (     14438 Cartesian)
 Smallest overlap matrix eigenvalue = 8.51E-04
 Guess MOs from SCF MO coefficient file
 Reading MOs from coefficient file
 Reading MOs from coefficient file
 A restricted Hartree-Fock SCF calculation will be
 performed using Pulay DIIS extrapolation
 SCF converges when DIIS error is below 1.0E-08
 ---------------------------------------
  Cycle       Energy         DIIS Error
 ---------------------------------------
    1    -226.6711567922      8.60E-04
    2    -226.6740731802      6.19E-04
    3    -226.6748331342      1.49E-04
    4    -226.6749960198      6.56E-05
    5    -226.6750275808      2.47E-05
    6    -226.6750322148      8.91E-06
    7    -226.6750326986      1.50E-06
    8    -226.6750327124      2.46E-07
    9    -226.6750327129      1.39E-07
   10    -226.6750327130      5.47E-08
   11    -226.6750327132      2.91E-08
   12    -226.6750327129      1.11E-08
   13    -226.6750327129      1.74E-09 Convergence criterion met
 ---------------------------------------
 SCF time:  CPU 24.06 s  wall 24.13 s
 Discretize the solute cavity surface with Lebedev spheres
	Using 302 Lebedev grid points for each H atom
	Using 302 Lebedev grid points for other atoms
	Atomic van der Waals radii will be scaled by 1.20
 Removing interior tesserae...
 Keep 762 surface tesserae and discard 1050 interior tesserae
 Molecular Surface Area = 77.426 Angst**2
 A restricted Hartree-Fock SCF calculation will be
 performed using Pulay DIIS extrapolation
 Polarizable Continuum solvation model will be applied
 SCF converges when DIIS error is below 1.0E-08

 Citation of the SMD model:
 Marenich, A.V.; Cramer, C.J.; Truhlar, D.G.
 J. Phys. Chem. B 2009, 113, 6378-6396.
 iSolventCode=           1
 Solvent: water                                                           

 vradii
            1           2           3           4           5           6
    1   1.8500000   1.5200000   1.5200000   1.2000000   1.8500000   1.2000000
 ---------------------------------------
  Cycle       Energy         DIIS Error
 ---------------------------------------
    1    -226.6750327127      7.14E-10
 Time req'd to invert C: 0.26 s (CPU) 0.27 s (wall)
    2    -226.6894841106      6.90E-04
    3    -226.6894841101      6.90E-04
    4    -226.6894841138      6.90E-04
    5    -226.6894841142      6.90E-04
    6    -226.6894841171      6.90E-04
    7    -226.6894841192      6.90E-04
    8    -226.6894841182      6.90E-04
    9    -226.6894841176      6.90E-04
   10    -226.6894841183      6.90E-04
   11    -226.6894841188      6.90E-04
   12    -226.6894841182      6.90E-04
   13    -226.6894841186      6.90E-04
   14    -226.6894841165      6.90E-04
   15    -226.6894841171      6.90E-04
   16    -226.6894841108      6.90E-04
   17    -226.6920577650      4.73E-04
   18    -226.6926041034      1.55E-04
   19    -226.6928342642      6.51E-05
   20    -226.6928718655      2.33E-05
   21    -226.6928764720      8.44E-06
   22    -226.6928769315      1.38E-06
   23    -226.6928769442      1.97E-07
   24    -226.6928769443      4.19E-08
   25    -226.6928769440      7.08E-09 Convergence criterion met
 ---------------------------------------
 SCF time:  CPU 37.64 s  wall 37.85 s
(0)  E-EN(g) gas-phase elect-nuc energy                 -226.675032713 a.u.
(3)  G-ENP(liq) elect-nuc-pol free energy of system     -226.692876944 a.u.
(4)  G-CDS(liq) cavity-dispersion-solvent structure 
     free energy                                                4.6867 kcal/mol
(6)  G-S(liq) free energy of system                     -226.685408162 a.u.
(9)  DeltaG-S(liq) free energy of  solvation
     (9) = (6) - (0)                                           -6.5107 kcal/mol
 SCF   energy in the final basis set = -226.6854081617
 Total energy in the final basis set = -226.6854081617

 Components of the MP2 correlation energy:
        aaaa  correlation energy =        -0.1008765488 au
        abab  correlation energy =        -0.6152175904 au
        bbbb  correlation energy =        -0.1008765488 au
        non-Brillouin singles    =        -0.0000000000 au

 Total  MP2   correlation energy =        -0.8169706879 au
        MP2         total energy =      -227.5023788497 au

  Entering Z-vector solver.
 This version supports only Gaussian blurring of the apparent surface charges
 No PCM contribution added !! 
   1         0           1      0.000437    0.000437
 This version supports only Gaussian blurring of the apparent surface charges
 No PCM contribution added !! 
   2         0           1      0.000146    0.000146
 This version supports only Gaussian blurring of the apparent surface charges
 No PCM contribution added !! 
   3         0           1      0.000046    0.000046
 This version supports only Gaussian blurring of the apparent surface charges
 No PCM contribution added !! 
   4         0           1      0.000015    0.000015
 This version supports only Gaussian blurring of the apparent surface charges
 No PCM contribution added !! 
   5         0           1      0.000004    0.000004
 This version supports only Gaussian blurring of the apparent surface charges
 No PCM contribution added !! 
   6         1           0      0.000000    0.000000    Roots Converged

 --------------------------------------------------------------

                    Orbital Energies (a.u.)
 --------------------------------------------------------------

 Alpha MOs
 -- Occupied --
-20.593 -20.593 -11.352 -11.351  -1.434  -1.416  -0.961  -0.820
 -0.705  -0.702  -0.653  -0.587  -0.528  -0.519  -0.436
 -- Virtual --
  0.053   0.188   0.196   0.210   0.264   0.330   0.427   0.448
  0.454   0.496   0.509   0.568   0.590   0.625   0.636   0.651
  0.723   0.741   0.777   0.795   0.854   0.880   0.887   0.895
  0.913   1.021   1.114   1.168   1.176   1.225   1.251   1.254
  1.339   1.351   1.414   1.431   1.526   1.619   1.689   1.864
  1.868   1.926   1.983   2.053   2.151   2.158   2.245   2.291
  2.306   2.340   2.342   2.452   2.458   2.523   2.734   2.750
  2.757   2.785   2.886   3.031   3.036   3.038   3.098   3.126
  3.177   3.234   3.240   3.337   3.343   3.400   3.500   3.529
  3.554   3.595   3.680   3.699   3.713   3.743   3.849   3.881
  3.986   4.015   4.068   4.176   4.275   4.279   4.314   4.378
  4.432   4.489   4.536   4.546   4.695   4.709   4.805   4.949
  5.014   5.122   5.193   5.224   5.286   5.433   5.562   5.612
  5.640   5.653   5.656   5.803   5.868   6.037   6.047   6.165
  6.310   6.598   6.620   6.637   6.666   6.840   6.859   6.864
  6.925   7.051   7.282   7.289   7.431   7.490   7.496   7.530
  7.730  10.150  11.296  13.195  14.023
 --------------------------------------------------------------

          Ground-State Mulliken Net Atomic Charges

     Atom                 Charge (a.u.)
  ----------------------------------------
      1 C                     0.163741
      2 O                    -0.298818
      3 O                    -0.298791
      4 H                     0.135018
      5 C                     0.163798
      6 H                     0.135051
  ----------------------------------------
  Sum of atomic charges =    -0.000000

 -----------------------------------------------------------------
                    Cartesian Multipole Moments
 -----------------------------------------------------------------
    Charge (ESU x 10^10)
                -0.0000
    Dipole Moment (Debye)
         X      -0.0007      Y       0.0013      Z       0.0017
       Tot       0.0023
    Quadrupole Moments (Debye-Ang)
        XX     -33.3050     XY      -2.7995     YY     -19.8402
        XZ       0.0005     YZ       0.0002     ZZ     -21.1212
    Octopole Moments (Debye-Ang^2)
       XXX      -0.0014    XXY       0.0018    XYY       0.0003
       YYY       0.0044    XXZ      -0.0041    XYZ      -0.0010
       YYZ      -0.0061    XZZ       0.0001    YZZ       0.0009
       ZZZ      -0.0165
    Hexadecapole Moments (Debye-Ang^3)
      XXXX    -284.5715   XXXY      -1.3327   XXYY     -49.4711
      XYYY      -2.4753   YYYY     -42.1666   XXXZ      -0.0141
      XXYZ       0.0028   XYYZ      -0.0040   YYYZ       0.0093
      XXZZ     -41.9562   XYZZ       0.4019   YYZZ     -11.3125
      XZZZ      -0.0113   YZZZ       0.0065   ZZZZ     -17.7990
 -----------------------------------------------------------------
 DrvMan is completing analytic gradient of the MP2 energy
 MP2 relaxed dipole moment
            1
    1  -0.0002862
    2   0.0005186
    3   0.0006810
	Magnitude:	 0.001 au	 0.002 Debye
 MP2 energy read as -227.502379
 Full Analytical Gradient of MP2 Energy (in au.)
             1             2             3             4             5
    1    0.00011108   -0.00007208    0.00007592    0.00044980   -0.00018931
    2    0.00024249    0.00050134   -0.00059688    0.00021163   -0.00014813
    3    0.00033575   -0.00009781    0.00004901   -0.00012186   -0.00021458
             6
    1   -0.00037540
    2   -0.00021045
    3    0.00004949
 Gradient time:  CPU 0.08 s  wall 0.07 s
 ----------------------------------------------------------------
             Standard Nuclear Orientation (Angstroms)
    I     Atom           X                Y                Z
 ----------------------------------------------------------------
    1      C       0.6378540807    -0.3971280847    -0.0009141064
    2      O       1.7092375769     0.1689979891     0.0000459278
    3      O      -1.7091738153    -0.1692858053     0.0000299561
    4      H       0.5313992585    -1.4688160562     0.0001887354
    5      C      -0.6380119309     0.3972862771     0.0000255688
    6      H      -0.5313047699     1.4689459800     0.0000396182
 ----------------------------------------------------------------
 Nuclear Repulsion Energy =   102.4144282007 hartrees
 There are       15 alpha and       15 beta electrons
 Discretize the solute cavity surface with Lebedev spheres
	Using 302 Lebedev grid points for each H atom
	Using 302 Lebedev grid points for other atoms
	Atomic van der Waals radii will be scaled by 1.20
 Removing interior tesserae...
 Keep 762 surface tesserae and discard 1050 interior tesserae
 Molecular Surface Area = 77.426 Angst**2

                       Distance Matrix (Angstroms)
             C (  1)   O (  2)   O (  3)   H (  4)   C (  5)
   O (  2)  1.211760
   O (  3)  2.358061  3.435109
   H (  4)  1.076963  2.017359  2.590163
   C (  5)  1.502973  2.358325  1.211772  2.202240
   H (  6)  2.202082  2.590346  2.017716  3.124066  1.076959

 Requested basis set is cc-pVTZ
 There are 52 shells and 148 basis functions
 A cutoff of  1.0D-11 yielded   1341 shell pairs
 There are     10937 function pairs (     14438 Cartesian)
 Smallest overlap matrix eigenvalue = 8.51E-04
 Guess MOs from SCF MO coefficient file
 Reading MOs from coefficient file
 Reading MOs from coefficient file
 A restricted Hartree-Fock SCF calculation will be
 performed using Pulay DIIS extrapolation
 SCF converges when DIIS error is below 1.0E-08
 ---------------------------------------
  Cycle       Energy         DIIS Error
 ---------------------------------------
    1    -226.6708284721      8.58E-04
    2    -226.6740794236      6.16E-04
    3    -226.6748339697      1.49E-04
    4    -226.6749960939      6.58E-05
    5    -226.6750275090      2.48E-05
    6    -226.6750322124      8.94E-06
    7    -226.6750327053      1.52E-06
    8    -226.6750327200      2.59E-07
    9    -226.6750327209      1.20E-07
   10    -226.6750327214      6.45E-08
   11    -226.6750327213      2.68E-08
   12    -226.6750327212      1.19E-08
   13    -226.6750327211      2.19E-09 Convergence criterion met
 ---------------------------------------
 SCF time:  CPU 25.13 s  wall 25.36 s
 Discretize the solute cavity surface with Lebedev spheres
	Using 302 Lebedev grid points for each H atom
	Using 302 Lebedev grid points for other atoms
	Atomic van der Waals radii will be scaled by 1.20
 Removing interior tesserae...
 Keep 762 surface tesserae and discard 1050 interior tesserae
 Molecular Surface Area = 77.426 Angst**2
 A restricted Hartree-Fock SCF calculation will be
 performed using Pulay DIIS extrapolation
 Polarizable Continuum solvation model will be applied
 SCF converges when DIIS error is below 1.0E-08

 Citation of the SMD model:
 Marenich, A.V.; Cramer, C.J.; Truhlar, D.G.
 J. Phys. Chem. B 2009, 113, 6378-6396.
 iSolventCode=           1
 Solvent: water                                                           

 vradii
            1           2           3           4           5           6
    1   1.8500000   1.5200000   1.5200000   1.2000000   1.8500000   1.2000000
 ---------------------------------------
  Cycle       Energy         DIIS Error
 ---------------------------------------
    1    -226.6750327209      1.06E-09
 Time req'd to invert C: 0.43 s (CPU) 0.43 s (wall)
    2    -226.6894841167      6.90E-04
    3    -226.6894841157      6.90E-04
    4    -226.6894841155      6.90E-04
    5    -226.6894841177      6.90E-04
    6    -226.6894841173      6.90E-04
    7    -226.6894841202      6.90E-04
    8    -226.6894841192      6.90E-04
    9    -226.6894841202      6.90E-04
   10    -226.6894841205      6.90E-04
   11    -226.6894841212      6.90E-04
   12    -226.6894841207      6.90E-04
   13    -226.6894841205      6.90E-04
   14    -226.6894841200      6.90E-04
   15    -226.6894841203      6.90E-04
   16    -226.6894841168      6.90E-04
   17    -226.6920577706      4.73E-04
   18    -226.6926041089      1.55E-04
   19    -226.6928342697      6.51E-05
   20    -226.6928718710      2.33E-05
   21    -226.6928764775      8.44E-06
   22    -226.6928769369      1.38E-06
   23    -226.6928769497      1.97E-07
   24    -226.6928769497      4.19E-08
   25    -226.6928769494      7.08E-09 Convergence criterion met
 ---------------------------------------
 SCF time:  CPU 38.46 s  wall 39.36 s
(0)  E-EN(g) gas-phase elect-nuc energy                 -226.675032721 a.u.
(3)  G-ENP(liq) elect-nuc-pol free energy of system     -226.692876949 a.u.
(4)  G-CDS(liq) cavity-dispersion-solvent structure 
     free energy                                                4.6867 kcal/mol
(6)  G-S(liq) free energy of system                     -226.685408167 a.u.
(9)  DeltaG-S(liq) free energy of  solvation
     (9) = (6) - (0)                                           -6.5107 kcal/mol
 SCF   energy in the final basis set = -226.6854081672
 Total energy in the final basis set = -226.6854081672

 Components of the MP2 correlation energy:
        aaaa  correlation energy =        -0.1008765486 au
        abab  correlation energy =        -0.6152175875 au
        bbbb  correlation energy =        -0.1008765486 au
        non-Brillouin singles    =        -0.0000000000 au

 Total  MP2   correlation energy =        -0.8169706846 au
        MP2         total energy =      -227.5023788519 au

  Entering Z-vector solver.
 This version supports only Gaussian blurring of the apparent surface charges
 No PCM contribution added !! 
   1         0           1      0.000437    0.000437
 This version supports only Gaussian blurring of the apparent surface charges
 No PCM contribution added !! 
   2         0           1      0.000146    0.000146
 This version supports only Gaussian blurring of the apparent surface charges
 No PCM contribution added !! 
   3         0           1      0.000046    0.000046
 This version supports only Gaussian blurring of the apparent surface charges
 No PCM contribution added !! 
   4         0           1      0.000015    0.000015
 This version supports only Gaussian blurring of the apparent surface charges
 No PCM contribution added !! 
   5         0           1      0.000004    0.000004
 This version supports only Gaussian blurring of the apparent surface charges
 No PCM contribution added !! 
   6         1           0      0.000000    0.000000    Roots Converged

 --------------------------------------------------------------

                    Orbital Energies (a.u.)
 --------------------------------------------------------------

 Alpha MOs
 -- Occupied --
-20.593 -20.593 -11.352 -11.351  -1.434  -1.416  -0.961  -0.820
 -0.705  -0.702  -0.653  -0.587  -0.528  -0.519  -0.436
 -- Virtual --
  0.053   0.188   0.196   0.210   0.264   0.330   0.427   0.448
  0.454   0.496   0.509   0.568   0.590   0.625   0.636   0.651
  0.723   0.741   0.777   0.795   0.854   0.880   0.887   0.895
  0.913   1.021   1.114   1.168   1.176   1.225   1.251   1.254
  1.339   1.351   1.414   1.431   1.526   1.619   1.689   1.864
  1.868   1.926   1.983   2.053   2.151   2.158   2.245   2.291
  2.306   2.340   2.342   2.452   2.458   2.523   2.734   2.750
  2.757   2.785   2.886   3.031   3.036   3.038   3.098   3.126
  3.177   3.234   3.240   3.337   3.343   3.400   3.500   3.529
  3.554   3.595   3.680   3.699   3.713   3.743   3.849   3.881
  3.986   4.015   4.068   4.176   4.275   4.279   4.314   4.378
  4.432   4.489   4.536   4.546   4.695   4.709   4.805   4.949
  5.014   5.122   5.193   5.224   5.286   5.433   5.562   5.612
  5.640   5.653   5.656   5.803   5.868   6.037   6.047   6.165
  6.310   6.598   6.620   6.637   6.666   6.840   6.859   6.864
  6.925   7.051   7.282   7.289   7.431   7.490   7.496   7.530
  7.730  10.150  11.296  13.195  14.023
 --------------------------------------------------------------

          Ground-State Mulliken Net Atomic Charges

     Atom                 Charge (a.u.)
  ----------------------------------------
      1 C                     0.163741
      2 O                    -0.298818
      3 O                    -0.298791
      4 H                     0.135018
      5 C                     0.163798
      6 H                     0.135051
  ----------------------------------------
  Sum of atomic charges =    -0.000000

 -----------------------------------------------------------------
                    Cartesian Multipole Moments
 -----------------------------------------------------------------
    Charge (ESU x 10^10)
                -0.0000
    Dipole Moment (Debye)
         X      -0.0007      Y       0.0013      Z      -0.0015
       Tot       0.0021
    Quadrupole Moments (Debye-Ang)
        XX     -33.3050     XY      -2.7995     YY     -19.8402
        XZ      -0.0005     YZ      -0.0004     ZZ     -21.1212
    Octopole Moments (Debye-Ang^2)
       XXX      -0.0014    XXY       0.0018    XYY       0.0003
       YYY       0.0044    XXZ       0.0012    XYZ       0.0007
       YYZ       0.0046    XZZ       0.0001    YZZ       0.0009
       ZZZ       0.0101
    Hexadecapole Moments (Debye-Ang^3)
      XXXX    -284.5715   XXXY      -1.3327   XXYY     -49.4711
      XYYY      -2.4753   YYYY     -42.1666   XXXZ       0.0110
      XXYZ      -0.0021   XYYZ       0.0036   YYYZ      -0.0084
      XXZZ     -41.9562   XYZZ       0.4019   YYZZ     -11.3125
      XZZZ       0.0090   YZZZ      -0.0049   ZZZZ     -17.7990
 -----------------------------------------------------------------
 DrvMan is completing analytic gradient of the MP2 energy
 MP2 relaxed dipole moment
            1
    1  -0.0002862
    2   0.0005188
    3  -0.0005720
	Magnitude:	 0.001 au	 0.002 Debye
 MP2 energy read as -227.502379
 Full Analytical Gradient of MP2 Energy (in au.)
             1             2             3             4             5
    1    0.00011112   -0.00007216    0.00007592    0.00044980   -0.00018928
    2    0.00024267    0.00050128   -0.00059688    0.00021153   -0.00014816
    3   -0.00033656    0.00009819   -0.00004541    0.00012469    0.00020208
             6
    1   -0.00037539
    2   -0.00021044
    3   -0.00004300
 Gradient time:  CPU 0.06 s  wall 0.09 s
 ----------------------------------------------------------------
             Standard Nuclear Orientation (Angstroms)
    I     Atom           X                Y                Z
 ----------------------------------------------------------------
    1      C       0.6378540807    -0.3971280847     0.0000858936
    2      O       1.7102375769     0.1689979891     0.0000459278
    3      O      -1.7091738153    -0.1692858053     0.0000299561
    4      H       0.5313992585    -1.4688160562     0.0001887354
    5      C      -0.6380119309     0.3972862771     0.0000255688
    6      H      -0.5313047699     1.4689459800     0.0000396182
 ----------------------------------------------------------------
 Nuclear Repulsion Energy =   102.3906028367 hartrees
 There are       15 alpha and       15 beta electrons
 Discretize the solute cavity surface with Lebedev spheres
	Using 302 Lebedev grid points for each H atom
	Using 302 Lebedev grid points for other atoms
	Atomic van der Waals radii will be scaled by 1.20
 Removing interior tesserae...
 Keep 762 surface tesserae and discard 1050 interior tesserae
 Molecular Surface Area = 77.426 Angst**2

                       Distance Matrix (Angstroms)
             C (  1)   O (  2)   O (  3)   H (  4)   C (  5)
   O (  2)  1.212644
   O (  3)  2.358061  3.436104
   H (  4)  1.076962  2.017943  2.590163
   C (  5)  1.502973  2.359320  1.211772  2.202240
   H (  6)  2.202082  2.591211  2.017716  3.124066  1.076959

 Requested basis set is cc-pVTZ
 There are 52 shells and 148 basis functions
 A cutoff of  1.0D-11 yielded   1341 shell pairs
 There are     10937 function pairs (     14438 Cartesian)
 Smallest overlap matrix eigenvalue = 8.51E-04
 Guess MOs from SCF MO coefficient file
 Reading MOs from coefficient file
 Reading MOs from coefficient file
 A restricted Hartree-Fock SCF calculation will be
 performed using Pulay DIIS extrapolation
 SCF converges when DIIS error is below 1.0E-08
 ---------------------------------------
  Cycle       Energy         DIIS Error
 ---------------------------------------
    1    -226.6696424254      8.59E-04
    2    -226.6739863452      6.15E-04
    3    -226.6747385806      1.49E-04
    4    -226.6749003283      6.61E-05
    5    -226.6749316327      2.49E-05
    6    -226.6749364101      8.98E-06
    7    -226.6749369115      1.57E-06
    8    -226.6749369258      4.09E-07
    9    -226.6749369264      1.81E-07
   10    -226.6749369266      5.44E-08
   11    -226.6749369268      2.96E-08
   12    -226.6749369268      1.36E-08
   13    -226.6749369267      4.05E-09 Convergence criterion met
 ---------------------------------------
 SCF time:  CPU 23.48 s  wall 23.78 s
 Discretize the solute cavity surface with Lebedev spheres
	Using 302 Lebedev grid points for each H atom
	Using 302 Lebedev grid points for other atoms
	Atomic van der Waals radii will be scaled by 1.20
 Removing interior tesserae...
 Keep 762 surface tesserae and discard 1050 interior tesserae
 Molecular Surface Area = 77.426 Angst**2
 A restricted Hartree-Fock SCF calculation will be
 performed using Pulay DIIS extrapolation
 Polarizable Continuum solvation model will be applied
 SCF converges when DIIS error is below 1.0E-08

 Citation of the SMD model:
 Marenich, A.V.; Cramer, C.J.; Truhlar, D.G.
 J. Phys. Chem. B 2009, 113, 6378-6396.
 iSolventCode=           1
 Solvent: water                                                           

 vradii
            1           2           3           4           5           6
    1   1.8500000   1.5200000   1.5200000   1.2000000   1.8500000   1.2000000
 ---------------------------------------
  Cycle       Energy         DIIS Error
 ---------------------------------------
    1    -226.6749369264      9.27E-10
 Time req'd to invert C: 0.28 s (CPU) 0.29 s (wall)
    2    -226.6894000478      6.90E-04
    3    -226.6894000474      6.90E-04
    4    -226.6894000477      6.90E-04
    5    -226.6894000494      6.90E-04
    6    -226.6894000495      6.90E-04
    7    -226.6894000509      6.90E-04
    8    -226.6894000508      6.90E-04
    9    -226.6894000493      6.90E-04
   10    -226.6894000491      6.90E-04
   11    -226.6894000489      6.90E-04
   12    -226.6894000483      6.90E-04
   13    -226.6894000490      6.90E-04
   14    -226.6894000490      6.90E-04
   15    -226.6894000487      6.90E-04
   16    -226.6894000479      6.90E-04
   17    -226.6919769220      4.74E-04
   18    -226.6925243432      1.56E-04
   19    -226.6927550638      6.52E-05
   20    -226.6927927979      2.33E-05
   21    -226.6927974283      8.46E-06
   22    -226.6927978903      1.38E-06
   23    -226.6927979032      2.18E-07
   24    -226.6927979033      9.60E-08
   25    -226.6927979031      2.63E-08
   26    -226.6927979028      3.94E-09 Convergence criterion met
 ---------------------------------------
 SCF time:  CPU 40.06 s  wall 40.54 s
(0)  E-EN(g) gas-phase elect-nuc energy                 -226.674936926 a.u.
(3)  G-ENP(liq) elect-nuc-pol free energy of system     -226.692797903 a.u.
(4)  G-CDS(liq) cavity-dispersion-solvent structure 
     free energy                                                4.6852 kcal/mol
(6)  G-S(liq) free energy of system                     -226.685331632 a.u.
(9)  DeltaG-S(liq) free energy of  solvation
     (9) = (6) - (0)                                           -6.5228 kcal/mol
 SCF   energy in the final basis set = -226.6853316324
 Total energy in the final basis set = -226.6853316324

 Components of the MP2 correlation energy:
        aaaa  correlation energy =        -0.1008875616 au
        abab  correlation energy =        -0.6152808142 au
        bbbb  correlation energy =        -0.1008875616 au
        non-Brillouin singles    =        -0.0000000000 au

 Total  MP2   correlation energy =        -0.8170559374 au
        MP2         total energy =      -227.5023875698 au

  Entering Z-vector solver.
 This version supports only Gaussian blurring of the apparent surface charges
 No PCM contribution added !! 
   1         0           1      0.000438    0.000438
 This version supports only Gaussian blurring of the apparent surface charges
 No PCM contribution added !! 
   2         0           1      0.000146    0.000146
 This version supports only Gaussian blurring of the apparent surface charges
 No PCM contribution added !! 
   3         0           1      0.000046    0.000046
 This version supports only Gaussian blurring of the apparent surface charges
 No PCM contribution added !! 
   4         0           1      0.000015    0.000015
 This version supports only Gaussian blurring of the apparent surface charges
 No PCM contribution added !! 
   5         0           1      0.000004    0.000004
 This version supports only Gaussian blurring of the apparent surface charges
 No PCM contribution added !! 
   6         1           0      0.000000    0.000000    Roots Converged

 --------------------------------------------------------------

                    Orbital Energies (a.u.)
 --------------------------------------------------------------

 Alpha MOs
 -- Occupied --
-20.593 -20.593 -11.352 -11.351  -1.433  -1.416  -0.961  -0.820
 -0.705  -0.702  -0.653  -0.587  -0.528  -0.519  -0.436
 -- Virtual --
  0.053   0.188   0.196   0.209   0.264   0.330   0.427   0.448
  0.454   0.496   0.509   0.568   0.590   0.625   0.636   0.651
  0.723   0.741   0.777   0.794   0.854   0.880   0.887   0.895
  0.913   1.021   1.113   1.168   1.176   1.225   1.251   1.254
  1.339   1.351   1.414   1.431   1.526   1.619   1.689   1.864
  1.868   1.925   1.983   2.052   2.151   2.158   2.244   2.291
  2.306   2.340   2.341   2.452   2.458   2.523   2.734   2.750
  2.757   2.785   2.886   3.031   3.036   3.038   3.098   3.126
  3.177   3.234   3.239   3.337   3.343   3.400   3.500   3.529
  3.554   3.595   3.680   3.699   3.713   3.743   3.848   3.880
  3.985   4.015   4.067   4.176   4.275   4.279   4.314   4.378
  4.431   4.488   4.536   4.545   4.695   4.708   4.804   4.949
  5.014   5.122   5.193   5.224   5.287   5.433   5.562   5.612
  5.639   5.653   5.656   5.802   5.868   6.036   6.046   6.164
  6.309   6.597   6.619   6.636   6.665   6.840   6.859   6.863
  6.925   7.049   7.282   7.289   7.430   7.489   7.495   7.529
  7.728  10.150  11.295  13.187  14.015
 --------------------------------------------------------------

          Ground-State Mulliken Net Atomic Charges

     Atom                 Charge (a.u.)
  ----------------------------------------
      1 C                     0.163703
      2 O                    -0.299319
      3 O                    -0.298677
      4 H                     0.135279
      5 C                     0.163915
      6 H                     0.135099
  ----------------------------------------
  Sum of atomic charges =    -0.000000

 -----------------------------------------------------------------
                    Cartesian Multipole Moments
 -----------------------------------------------------------------
    Charge (ESU x 10^10)
                -0.0000
    Dipole Moment (Debye)
         X      -0.0059      Y       0.0004      Z       0.0001
       Tot       0.0060
    Quadrupole Moments (Debye-Ang)
        XX     -33.3130     XY      -2.7996     YY     -19.8392
        XZ       0.0000     YZ      -0.0001     ZZ     -21.1234
    Octopole Moments (Debye-Ang^2)
       XXX      -0.0507    XXY       0.0021    XYY      -0.0089
       YYY       0.0001    XXZ      -0.0015    XYZ      -0.0001
       YYZ      -0.0007    XZZ      -0.0093    YZZ       0.0009
       ZZZ      -0.0032
    Hexadecapole Moments (Debye-Ang^3)
      XXXX    -284.7354   XXXY      -1.3329   XXYY     -49.4947
      XYYY      -2.4812   YYYY     -42.1536   XXXZ      -0.0016
      XXYZ       0.0004   XYYZ      -0.0002   YYYZ       0.0005
      XXZZ     -41.9786   XYZZ       0.4011   YYZZ     -11.3126
      XZZZ      -0.0012   YZZZ       0.0008   ZZZZ     -17.8028
 -----------------------------------------------------------------
 DrvMan is completing analytic gradient of the MP2 energy
 MP2 relaxed dipole moment
            1
    1  -0.0023387
    2   0.0001686
    3   0.0000545
	Magnitude:	 0.002 au	 0.006 Debye
 MP2 energy read as -227.502388
 Full Analytical Gradient of MP2 Energy (in au.)
             1             2             3             4             5
    1   -0.00096264    0.00116721    0.00001893    0.00042184   -0.00027372
    2   -0.00022388    0.00106435   -0.00059108    0.00015701   -0.00020852
    3   -0.00000037    0.00000015    0.00000180    0.00000142   -0.00000625
             6
    1   -0.00037162
    2   -0.00019788
    3    0.00000325
 Gradient time:  CPU 0.08 s  wall 0.63 s
 ----------------------------------------------------------------
             Standard Nuclear Orientation (Angstroms)
    I     Atom           X                Y                Z
 ----------------------------------------------------------------
    1      C       0.6378540807    -0.3971280847     0.0000858936
    2      O       1.7082375769     0.1689979891     0.0000459278
    3      O      -1.7091738153    -0.1692858053     0.0000299561
    4      H       0.5313992585    -1.4688160562     0.0001887354
    5      C      -0.6380119309     0.3972862771     0.0000255688
    6      H      -0.5313047699     1.4689459800     0.0000396182
 ----------------------------------------------------------------
 Nuclear Repulsion Energy =   102.4383016718 hartrees
 There are       15 alpha and       15 beta electrons
 Discretize the solute cavity surface with Lebedev spheres
	Using 302 Lebedev grid points for each H atom
	Using 302 Lebedev grid points for other atoms
	Atomic van der Waals radii will be scaled by 1.20
 Removing interior tesserae...
 Keep 762 surface tesserae and discard 1050 interior tesserae
 Molecular Surface Area = 77.426 Angst**2

                       Distance Matrix (Angstroms)
             C (  1)   O (  2)   O (  3)   H (  4)   C (  5)
   O (  2)  1.210876
   O (  3)  2.358061  3.434114
   H (  4)  1.076962  2.016775  2.590163
   C (  5)  1.502973  2.357329  1.211772  2.202240
   H (  6)  2.202082  2.589482  2.017716  3.124066  1.076959

 Requested basis set is cc-pVTZ
 There are 52 shells and 148 basis functions
 A cutoff of  1.0D-11 yielded   1341 shell pairs
 There are     10937 function pairs (     14438 Cartesian)
 Smallest overlap matrix eigenvalue = 8.51E-04
 Guess MOs from SCF MO coefficient file
 Reading MOs from coefficient file
 Reading MOs from coefficient file
 A restricted Hartree-Fock SCF calculation will be
 performed using Pulay DIIS extrapolation
 SCF converges when DIIS error is below 1.0E-08
 ---------------------------------------
  Cycle       Energy         DIIS Error
 ---------------------------------------
    1    -226.6731175176      8.62E-04
    2    -226.6741654003      6.19E-04
    3    -226.6749268628      1.49E-04
    4    -226.6750897880      6.56E-05
    5    -226.6751216643      2.46E-05
    6    -226.6751262352      8.88E-06
    7    -226.6751267100      1.57E-06
    8    -226.6751267235      5.10E-07
    9    -226.6751267242      1.53E-07
   10    -226.6751267244      2.67E-08
   11    -226.6751267246      6.29E-09 Convergence criterion met
 ---------------------------------------
 SCF time:  CPU 21.14 s  wall 21.43 s
 Discretize the solute cavity surface with Lebedev spheres
	Using 302 Lebedev grid points for each H atom
	Using 302 Lebedev grid points for other atoms
	Atomic van der Waals radii will be scaled by 1.20
 Removing interior tesserae...
 Keep 762 surface tesserae and discard 1050 interior tesserae
 Molecular Surface Area = 77.426 Angst**2
 A restricted Hartree-Fock SCF calculation will be
 performed using Pulay DIIS extrapolation
 Polarizable Continuum solvation model will be applied
 SCF converges when DIIS error is below 1.0E-08

 Citation of the SMD model:
 Marenich, A.V.; Cramer, C.J.; Truhlar, D.G.
 J. Phys. Chem. B 2009, 113, 6378-6396.
 iSolventCode=           1
 Solvent: water                                                           

 vradii
            1           2           3           4           5           6
    1   1.8500000   1.5200000   1.5200000   1.2000000   1.8500000   1.2000000
 ---------------------------------------
  Cycle       Energy         DIIS Error
 ---------------------------------------
    1    -226.6751267240      1.60E-09
 Time req'd to invert C: 0.26 s (CPU) 0.32 s (wall)
    2    -226.6895664004      6.90E-04
    3    -226.6895664019      6.90E-04
    4    -226.6895663982      6.90E-04
    5    -226.6895663957      6.90E-04
    6    -226.6895663976      6.90E-04
    7    -226.6895663963      6.90E-04
    8    -226.6895663970      6.90E-04
    9    -226.6895663959      6.90E-04
   10    -226.6895664008      6.90E-04
   11    -226.6895663988      6.90E-04
   12    -226.6895663969      6.90E-04
   13    -226.6921368391      4.73E-04
   14    -226.6926820997      1.55E-04
   15    -226.6929117041      6.50E-05
   16    -226.6929491760      2.32E-05
   17    -226.6929537589      8.42E-06
   18    -226.6929542159      1.38E-06
   19    -226.6929542286      2.18E-07
   20    -226.6929542287      9.71E-08
   21    -226.6929542286      2.60E-08
   22    -226.6929542283      3.91E-09 Convergence criterion met
 ---------------------------------------
 SCF time:  CPU 37.68 s  wall 38.21 s
(0)  E-EN(g) gas-phase elect-nuc energy                 -226.675126724 a.u.
(3)  G-ENP(liq) elect-nuc-pol free energy of system     -226.692954228 a.u.
(4)  G-CDS(liq) cavity-dispersion-solvent structure 
     free energy                                                4.6883 kcal/mol
(6)  G-S(liq) free energy of system                     -226.685482958 a.u.
(9)  DeltaG-S(liq) free energy of  solvation
     (9) = (6) - (0)                                           -6.4986 kcal/mol
 SCF   energy in the final basis set = -226.6854829580
 Total energy in the final basis set = -226.6854829580

 Components of the MP2 correlation energy:
        aaaa  correlation energy =        -0.1008655296 au
        abab  correlation energy =        -0.6151543053 au
        bbbb  correlation energy =        -0.1008655296 au
        non-Brillouin singles    =        -0.0000000000 au

 Total  MP2   correlation energy =        -0.8168853646 au
        MP2         total energy =      -227.5023683226 au

  Entering Z-vector solver.
 This version supports only Gaussian blurring of the apparent surface charges
 No PCM contribution added !! 
   1         0           1      0.000436    0.000436
 This version supports only Gaussian blurring of the apparent surface charges
 No PCM contribution added !! 
   2         0           1      0.000146    0.000146
 This version supports only Gaussian blurring of the apparent surface charges
 No PCM contribution added !! 
   3         0           1      0.000046    0.000046
 This version supports only Gaussian blurring of the apparent surface charges
 No PCM contribution added !! 
   4         0           1      0.000015    0.000015
 This version supports only Gaussian blurring of the apparent surface charges
 No PCM contribution added !! 
   5         0           1      0.000003    0.000003
 This version supports only Gaussian blurring of the apparent surface charges
 No PCM contribution added !! 
   6         1           0      0.000000    0.000000    Roots Converged

 --------------------------------------------------------------

                    Orbital Energies (a.u.)
 --------------------------------------------------------------

 Alpha MOs
 -- Occupied --
-20.593 -20.593 -11.352 -11.351  -1.434  -1.416  -0.961  -0.820
 -0.706  -0.702  -0.653  -0.587  -0.528  -0.519  -0.435
 -- Virtual --
  0.054   0.188   0.196   0.210   0.264   0.330   0.427   0.448
  0.454   0.496   0.509   0.568   0.590   0.625   0.636   0.651
  0.723   0.741   0.777   0.795   0.854   0.880   0.887   0.895
  0.913   1.021   1.114   1.169   1.176   1.225   1.251   1.254
  1.339   1.351   1.414   1.430   1.526   1.619   1.689   1.864
  1.868   1.926   1.983   2.053   2.151   2.159   2.245   2.291
  2.306   2.340   2.342   2.452   2.458   2.523   2.734   2.751
  2.757   2.785   2.887   3.031   3.036   3.038   3.098   3.126
  3.177   3.234   3.240   3.337   3.343   3.400   3.501   3.530
  3.555   3.596   3.680   3.699   3.713   3.744   3.849   3.881
  3.987   4.015   4.068   4.176   4.275   4.280   4.314   4.379
  4.432   4.489   4.537   4.547   4.695   4.709   4.806   4.950
  5.014   5.122   5.194   5.224   5.286   5.434   5.563   5.612
  5.640   5.653   5.656   5.803   5.868   6.038   6.047   6.165
  6.311   6.600   6.621   6.639   6.667   6.840   6.859   6.864
  6.925   7.053   7.282   7.289   7.431   7.490   7.496   7.530
  7.731  10.150  11.298  13.203  14.031
 --------------------------------------------------------------

          Ground-State Mulliken Net Atomic Charges

     Atom                 Charge (a.u.)
  ----------------------------------------
      1 C                     0.163778
      2 O                    -0.298315
      3 O                    -0.298906
      4 H                     0.134757
      5 C                     0.163682
      6 H                     0.135004
  ----------------------------------------
  Sum of atomic charges =    -0.000000

 -----------------------------------------------------------------
                    Cartesian Multipole Moments
 -----------------------------------------------------------------
    Charge (ESU x 10^10)
                -0.0000
    Dipole Moment (Debye)
         X       0.0045      Y       0.0022      Z       0.0001
       Tot       0.0050
    Quadrupole Moments (Debye-Ang)
        XX     -33.2970     XY      -2.7994     YY     -19.8412
        XZ       0.0000     YZ      -0.0001     ZZ     -21.1191
    Octopole Moments (Debye-Ang^2)
       XXX       0.0480    XXY       0.0015    XYY       0.0095
       YYY       0.0087    XXZ      -0.0015    XYZ      -0.0001
       YYZ      -0.0007    XZZ       0.0094    YZZ       0.0010
       ZZZ      -0.0032
    Hexadecapole Moments (Debye-Ang^3)
      XXXX    -284.4078   XXXY      -1.3325   XXYY     -49.4476
      XYYY      -2.4694   YYYY     -42.1796   XXXZ      -0.0016
      XXYZ       0.0004   XYYZ      -0.0002   YYYZ       0.0005
      XXZZ     -41.9339   XYZZ       0.4026   YYZZ     -11.3124
      XZZZ      -0.0012   YZZZ       0.0008   ZZZZ     -17.7950
 -----------------------------------------------------------------
 DrvMan is completing analytic gradient of the MP2 energy
 MP2 relaxed dipole moment
            1
    1   0.0017692
    2   0.0008698
    3   0.0000545
	Magnitude:	 0.002 au	 0.005 Debye
 MP2 energy read as -227.502368
 Full Analytical Gradient of MP2 Energy (in au.)
             1             2             3             4             5
    1    0.00119164   -0.00131866    0.00013290    0.00047771   -0.00010453
    2    0.00071306   -0.00006624   -0.00060273    0.00026658   -0.00008777
    3   -0.00000044    0.00000023    0.00000180    0.00000141   -0.00000625
             6
    1   -0.00037906
    2   -0.00022290
    3    0.00000325
 Gradient time:  CPU 0.06 s  wall 0.06 s
 ----------------------------------------------------------------
             Standard Nuclear Orientation (Angstroms)
    I     Atom           X                Y                Z
 ----------------------------------------------------------------
    1      C       0.6378540807    -0.3971280847     0.0000858936
    2      O       1.7092375769     0.1699979891     0.0000459278
    3      O      -1.7091738153    -0.1692858053     0.0000299561
    4      H       0.5313992585    -1.4688160562     0.0001887354
    5      C      -0.6380119309     0.3972862771     0.0000255688
    6      H      -0.5313047699     1.4689459800     0.0000396182
 ----------------------------------------------------------------
 Nuclear Repulsion Energy =   102.4059859773 hartrees
 There are       15 alpha and       15 beta electrons
 Discretize the solute cavity surface with Lebedev spheres
	Using 302 Lebedev grid points for each H atom
	Using 302 Lebedev grid points for other atoms
	Atomic van der Waals radii will be scaled by 1.20
 Removing interior tesserae...
 Keep 762 surface tesserae and discard 1050 interior tesserae
 Molecular Surface Area = 77.426 Angst**2

                       Distance Matrix (Angstroms)
             C (  1)   O (  2)   O (  3)   H (  4)   C (  5)
   O (  2)  1.212227
   O (  3)  2.358061  3.435207
   H (  4)  1.076962  2.018171  2.590163
   C (  5)  1.502973  2.358228  1.211772  2.202240
   H (  6)  2.202082  2.589845  2.017716  3.124066  1.076959

 Requested basis set is cc-pVTZ
 There are 52 shells and 148 basis functions
 A cutoff of  1.0D-11 yielded   1341 shell pairs
 There are     10937 function pairs (     14438 Cartesian)
 Smallest overlap matrix eigenvalue = 8.51E-04
 Guess MOs from SCF MO coefficient file
 Reading MOs from coefficient file
 Reading MOs from coefficient file
 A restricted Hartree-Fock SCF calculation will be
 performed using Pulay DIIS extrapolation
 SCF converges when DIIS error is below 1.0E-08
 ---------------------------------------
  Cycle       Energy         DIIS Error
 ---------------------------------------
    1    -226.6691595507      8.59E-04
    2    -226.6740322095      6.14E-04
    3    -226.6747817026      1.48E-04
    4    -226.6749428439      6.63E-05
    5    -226.6749740355      2.49E-05
    6    -226.6749788381      8.99E-06
    7    -226.6749793429      1.58E-06
    8    -226.6749793571      3.75E-07
    9    -226.6749793576      1.71E-07
   10    -226.6749793578      2.73E-08
   11    -226.6749793580      5.40E-09 Convergence criterion met
 ---------------------------------------
 SCF time:  CPU 20.36 s  wall 20.41 s
 Discretize the solute cavity surface with Lebedev spheres
	Using 302 Lebedev grid points for each H atom
	Using 302 Lebedev grid points for other atoms
	Atomic van der Waals radii will be scaled by 1.20
 Removing interior tesserae...
 Keep 762 surface tesserae and discard 1050 interior tesserae
 Molecular Surface Area = 77.426 Angst**2
 A restricted Hartree-Fock SCF calculation will be
 performed using Pulay DIIS extrapolation
 Polarizable Continuum solvation model will be applied
 SCF converges when DIIS error is below 1.0E-08

 Citation of the SMD model:
 Marenich, A.V.; Cramer, C.J.; Truhlar, D.G.
 J. Phys. Chem. B 2009, 113, 6378-6396.
 iSolventCode=           1
 Solvent: water                                                           

 vradii
            1           2           3           4           5           6
    1   1.8500000   1.5200000   1.5200000   1.2000000   1.8500000   1.2000000
 ---------------------------------------
  Cycle       Energy         DIIS Error
 ---------------------------------------
    1    -226.6749793574      1.51E-09
 Time req'd to invert C: 0.28 s (CPU) 0.28 s (wall)
    2    -226.6894389654      6.90E-04
    3    -226.6894389664      6.90E-04
    4    -226.6894389635      6.90E-04
    5    -226.6894389611      6.90E-04
    6    -226.6894389595      6.90E-04
    7    -226.6894389571      6.90E-04
    8    -226.6894389499      6.90E-04
    9    -226.6894389351      6.90E-04
   10    -226.6894389412      6.90E-04
   11    -226.6894389394      6.90E-04
   12    -226.6894389320      6.90E-04
   13    -226.6894389052      6.90E-04
   14    -226.6894389029      6.90E-04
   15    -226.6920144146      4.74E-04
   16    -226.6925612773      1.56E-04
   17    -226.6927917141      6.51E-05
   18    -226.6928293773      2.33E-05
   19    -226.6928339947      8.45E-06
   20    -226.6928344554      1.38E-06
   21    -226.6928344682      2.03E-07
   22    -226.6928344682      6.42E-08
   23    -226.6928344680      2.70E-08
   24    -226.6928344678      3.74E-09 Convergence criterion met
 ---------------------------------------
 SCF time:  CPU 41.82 s  wall 42.00 s
(0)  E-EN(g) gas-phase elect-nuc energy                 -226.674979357 a.u.
(3)  G-ENP(liq) elect-nuc-pol free energy of system     -226.692834468 a.u.
(4)  G-CDS(liq) cavity-dispersion-solvent structure 
     free energy                                                4.6860 kcal/mol
(6)  G-S(liq) free energy of system                     -226.685366855 a.u.
(9)  DeltaG-S(liq) free energy of  solvation
     (9) = (6) - (0)                                           -6.5183 kcal/mol
 SCF   energy in the final basis set = -226.6853668553
 Total energy in the final basis set = -226.6853668553

 Components of the MP2 correlation energy:
        aaaa  correlation energy =        -0.1008822949 au
        abab  correlation energy =        -0.6152481263 au
        bbbb  correlation energy =        -0.1008822949 au
        non-Brillouin singles    =        -0.0000000000 au

 Total  MP2   correlation energy =        -0.8170127162 au
        MP2         total energy =      -227.5023795715 au

  Entering Z-vector solver.
 This version supports only Gaussian blurring of the apparent surface charges
 No PCM contribution added !! 
   1         0           1      0.000437    0.000437
 This version supports only Gaussian blurring of the apparent surface charges
 No PCM contribution added !! 
   2         0           1      0.000146    0.000146
 This version supports only Gaussian blurring of the apparent surface charges
 No PCM contribution added !! 
   3         0           1      0.000046    0.000046
 This version supports only Gaussian blurring of the apparent surface charges
 No PCM contribution added !! 
   4         0           1      0.000015    0.000015
 This version supports only Gaussian blurring of the apparent surface charges
 No PCM contribution added !! 
   5         0           1      0.000004    0.000004
 This version supports only Gaussian blurring of the apparent surface charges
 No PCM contribution added !! 
   6         1           0      0.000000    0.000000    Roots Converged

 --------------------------------------------------------------

                    Orbital Energies (a.u.)
 --------------------------------------------------------------

 Alpha MOs
 -- Occupied --
-20.593 -20.593 -11.352 -11.351  -1.433  -1.416  -0.961  -0.820
 -0.705  -0.702  -0.653  -0.587  -0.528  -0.519  -0.436
 -- Virtual --
  0.053   0.188   0.196   0.209   0.264   0.330   0.427   0.448
  0.454   0.496   0.509   0.568   0.590   0.625   0.636   0.651
  0.723   0.741   0.777   0.795   0.854   0.880   0.887   0.895
  0.913   1.021   1.114   1.168   1.176   1.225   1.251   1.254
  1.339   1.351   1.414   1.431   1.526   1.619   1.689   1.864
  1.868   1.926   1.983   2.053   2.150   2.158   2.245   2.291
  2.306   2.340   2.341   2.452   2.458   2.523   2.734   2.751
  2.757   2.785   2.886   3.031   3.036   3.038   3.098   3.126
  3.177   3.234   3.239   3.337   3.343   3.400   3.500   3.529
  3.554   3.595   3.680   3.699   3.713   3.743   3.848   3.881
  3.986   4.015   4.068   4.176   4.275   4.279   4.314   4.378
  4.432   4.489   4.536   4.546   4.695   4.708   4.805   4.949
  5.014   5.122   5.193   5.224   5.287   5.433   5.562   5.612
  5.639   5.653   5.656   5.803   5.868   6.037   6.046   6.164
  6.310   6.598   6.619   6.637   6.665   6.840   6.859   6.863
  6.925   7.050   7.282   7.289   7.430   7.490   7.495   7.529
  7.729  10.149  11.296  13.191  14.019
 --------------------------------------------------------------

          Ground-State Mulliken Net Atomic Charges

     Atom                 Charge (a.u.)
  ----------------------------------------
      1 C                     0.163760
      2 O                    -0.299091
      3 O                    -0.298789
      4 H                     0.135240
      5 C                     0.163815
      6 H                     0.135064
  ----------------------------------------
  Sum of atomic charges =    -0.000000

 -----------------------------------------------------------------
                    Cartesian Multipole Moments
 -----------------------------------------------------------------
    Charge (ESU x 10^10)
                -0.0000
    Dipole Moment (Debye)
         X      -0.0016      Y      -0.0021      Z       0.0001
       Tot       0.0026
    Quadrupole Moments (Debye-Ang)
        XX     -33.3074     XY      -2.8028     YY     -19.8387
        XZ       0.0000     YZ      -0.0001     ZZ     -21.1224
    Octopole Moments (Debye-Ang^2)
       XXX      -0.0072    XXY      -0.0083    XYY      -0.0016
       YYY      -0.0186    XXZ      -0.0015    XYZ      -0.0001
       YYZ      -0.0007    XZZ      -0.0015    YZZ      -0.0048
       ZZZ      -0.0032
    Hexadecapole Moments (Debye-Ang^3)
      XXXX    -284.5912   XXXY      -1.3680   XXYY     -49.4748
      XYYY      -2.5065   YYYY     -42.1665   XXXZ      -0.0016
      XXYZ       0.0004   XYYZ      -0.0002   YYYZ       0.0005
      XXZZ     -41.9591   XYZZ       0.3928   YYZZ     -11.3138
      XZZZ      -0.0012   YZZZ       0.0008   ZZZZ     -17.8011
 -----------------------------------------------------------------
 DrvMan is completing analytic gradient of the MP2 energy
 MP2 relaxed dipole moment
            1
    1  -0.0006470
    2  -0.0008110
    3   0.0000546
	Magnitude:	 0.001 au	 0.003 Debye
 MP2 energy read as -227.502380
 Full Analytical Gradient of MP2 Energy (in au.)
             1             2             3             4             5
    1   -0.00035739    0.00049430    0.00008544    0.00034913   -0.00018695
    2   -0.00021927    0.00094668   -0.00060189    0.00017037   -0.00008631
    3   -0.00000038    0.00000016    0.00000180    0.00000142   -0.00000625
             6
    1   -0.00038453
    2   -0.00020959
    3    0.00000325
 Gradient time:  CPU 0.10 s  wall 0.19 s
 ----------------------------------------------------------------
             Standard Nuclear Orientation (Angstroms)
    I     Atom           X                Y                Z
 ----------------------------------------------------------------
    1      C       0.6378540807    -0.3971280847     0.0000858936
    2      O       1.7092375769     0.1679979891     0.0000459278
    3      O      -1.7091738153    -0.1692858053     0.0000299561
    4      H       0.5313992585    -1.4688160562     0.0001887354
    5      C      -0.6380119309     0.3972862771     0.0000255688
    6      H      -0.5313047699     1.4689459800     0.0000396182
 ----------------------------------------------------------------
 Nuclear Repulsion Energy =   102.4228863710 hartrees
 There are       15 alpha and       15 beta electrons
 Discretize the solute cavity surface with Lebedev spheres
	Using 302 Lebedev grid points for each H atom
	Using 302 Lebedev grid points for other atoms
	Atomic van der Waals radii will be scaled by 1.20
 Removing interior tesserae...
 Keep 762 surface tesserae and discard 1050 interior tesserae
 Molecular Surface Area = 77.426 Angst**2

                       Distance Matrix (Angstroms)
             C (  1)   O (  2)   O (  3)   H (  4)   C (  5)
   O (  2)  1.211293
   O (  3)  2.358061  3.435010
   H (  4)  1.076962  2.016547  2.590163
   C (  5)  1.502973  2.358422  1.211772  2.202240
   H (  6)  2.202082  2.590848  2.017716  3.124066  1.076959

 Requested basis set is cc-pVTZ
 There are 52 shells and 148 basis functions
 A cutoff of  1.0D-11 yielded   1341 shell pairs
 There are     10937 function pairs (     14438 Cartesian)
 Smallest overlap matrix eigenvalue = 8.50E-04
 Guess MOs from SCF MO coefficient file
 Reading MOs from coefficient file
 Reading MOs from coefficient file
 A restricted Hartree-Fock SCF calculation will be
 performed using Pulay DIIS extrapolation
 SCF converges when DIIS error is below 1.0E-08
 ---------------------------------------
  Cycle       Energy         DIIS Error
 ---------------------------------------
    1    -226.6719490089      8.60E-04
    2    -226.6741296706      6.17E-04
    3    -226.6748866005      1.49E-04
    4    -226.6750491826      6.56E-05
    5    -226.6750807613      2.46E-05
    6    -226.6750853720      8.88E-06
    7    -226.6750858509      1.51E-06
    8    -226.6750858642      3.24E-07
    9    -226.6750858646      1.63E-07
   10    -226.6750858648      2.58E-08
   11    -226.6750858650      4.52E-09 Convergence criterion met
 ---------------------------------------
 SCF time:  CPU 21.23 s  wall 21.34 s
 Discretize the solute cavity surface with Lebedev spheres
	Using 302 Lebedev grid points for each H atom
	Using 302 Lebedev grid points for other atoms
	Atomic van der Waals radii will be scaled by 1.20
 Removing interior tesserae...
 Keep 762 surface tesserae and discard 1050 interior tesserae
 Molecular Surface Area = 77.426 Angst**2
 A restricted Hartree-Fock SCF calculation will be
 performed using Pulay DIIS extrapolation
 Polarizable Continuum solvation model will be applied
 SCF converges when DIIS error is below 1.0E-08

 Citation of the SMD model:
 Marenich, A.V.; Cramer, C.J.; Truhlar, D.G.
 J. Phys. Chem. B 2009, 113, 6378-6396.
 iSolventCode=           1
 Solvent: water                                                           

 vradii
            1           2           3           4           5           6
    1   1.8500000   1.5200000   1.5200000   1.2000000   1.8500000   1.2000000
 ---------------------------------------
  Cycle       Energy         DIIS Error
 ---------------------------------------
    1    -226.6750858644      1.16E-09
 Time req'd to invert C: 0.26 s (CPU) 0.26 s (wall)
    2    -226.6895290483      6.90E-04
    3    -226.6895290485      6.90E-04
    4    -226.6895290481      6.90E-04
    5    -226.6895290487      6.90E-04
    6    -226.6895290493      6.90E-04
    7    -226.6895290450      6.90E-04
    8    -226.6895290571      6.90E-04
    9    -226.6895290538      6.90E-04
   10    -226.6895290548      6.90E-04
   11    -226.6895290535      6.90E-04
   12    -226.6895290525      6.90E-04
   13    -226.6895290523      6.90E-04
   14    -226.6895290517      6.90E-04
   15    -226.6895290501      6.90E-04
   16    -226.6895290491      6.90E-04
   17    -226.6921008945      4.73E-04
   18    -226.6926467188      1.55E-04
   19    -226.6928766082      6.50E-05
   20    -226.6929141486      2.33E-05
   21    -226.6929187443      8.43E-06
   22    -226.6929192025      1.38E-06
   23    -226.6929192153      2.03E-07
   24    -226.6929192153      6.60E-08
   25    -226.6929192151      2.69E-08
   26    -226.6929192149      3.72E-09 Convergence criterion met
 ---------------------------------------
 SCF time:  CPU 43.48 s  wall 44.23 s
(0)  E-EN(g) gas-phase elect-nuc energy                 -226.675085864 a.u.
(3)  G-ENP(liq) elect-nuc-pol free energy of system     -226.692919215 a.u.
(4)  G-CDS(liq) cavity-dispersion-solvent structure 
     free energy                                                4.6875 kcal/mol
(6)  G-S(liq) free energy of system                     -226.685449271 a.u.
(9)  DeltaG-S(liq) free energy of  solvation
     (9) = (6) - (0)                                           -6.5031 kcal/mol
 SCF   energy in the final basis set = -226.6854492709
 Total energy in the final basis set = -226.6854492709

 Components of the MP2 correlation energy:
        aaaa  correlation energy =        -0.1008707939 au
        abab  correlation energy =        -0.6151870034 au
        bbbb  correlation energy =        -0.1008707939 au
        non-Brillouin singles    =        -0.0000000000 au

 Total  MP2   correlation energy =        -0.8169285912 au
        MP2         total energy =      -227.5023778620 au

  Entering Z-vector solver.
 This version supports only Gaussian blurring of the apparent surface charges
 No PCM contribution added !! 
   1         0           1      0.000437    0.000437
 This version supports only Gaussian blurring of the apparent surface charges
 No PCM contribution added !! 
   2         0           1      0.000146    0.000146
 This version supports only Gaussian blurring of the apparent surface charges
 No PCM contribution added !! 
   3         0           1      0.000046    0.000046
 This version supports only Gaussian blurring of the apparent surface charges
 No PCM contribution added !! 
   4         0           1      0.000015    0.000015
 This version supports only Gaussian blurring of the apparent surface charges
 No PCM contribution added !! 
   5         0           1      0.000003    0.000003
 This version supports only Gaussian blurring of the apparent surface charges
 No PCM contribution added !! 
   6         1           0      0.000000    0.000000    Roots Converged

 --------------------------------------------------------------

                    Orbital Energies (a.u.)
 --------------------------------------------------------------

 Alpha MOs
 -- Occupied --
-20.593 -20.593 -11.352 -11.351  -1.434  -1.416  -0.961  -0.820
 -0.705  -0.702  -0.653  -0.587  -0.528  -0.519  -0.436
 -- Virtual --
  0.053   0.188   0.196   0.210   0.264   0.330   0.427   0.448
  0.454   0.496   0.509   0.568   0.590   0.625   0.636   0.651
  0.723   0.741   0.777   0.795   0.854   0.880   0.887   0.895
  0.913   1.021   1.114   1.169   1.176   1.225   1.251   1.254
  1.339   1.351   1.414   1.431   1.526   1.619   1.689   1.864
  1.868   1.926   1.983   2.053   2.151   2.159   2.245   2.291
  2.306   2.340   2.342   2.452   2.458   2.523   2.734   2.751
  2.757   2.785   2.886   3.031   3.036   3.038   3.098   3.126
  3.177   3.234   3.240   3.337   3.343   3.400   3.501   3.530
  3.555   3.596   3.680   3.699   3.713   3.743   3.849   3.881
  3.986   4.015   4.068   4.176   4.275   4.280   4.314   4.378
  4.432   4.489   4.536   4.547   4.695   4.709   4.806   4.950
  5.014   5.122   5.194   5.224   5.286   5.433   5.562   5.612
  5.640   5.653   5.656   5.802   5.868   6.037   6.047   6.165
  6.311   6.599   6.621   6.638   6.667   6.840   6.859   6.864
  6.925   7.051   7.282   7.289   7.431   7.490   7.496   7.530
  7.730  10.151  11.297  13.199  14.027
 --------------------------------------------------------------

          Ground-State Mulliken Net Atomic Charges

     Atom                 Charge (a.u.)
  ----------------------------------------
      1 C                     0.163722
      2 O                    -0.298545
      3 O                    -0.298794
      4 H                     0.134797
      5 C                     0.163781
      6 H                     0.135039
  ----------------------------------------
  Sum of atomic charges =    -0.000000

 -----------------------------------------------------------------
                    Cartesian Multipole Moments
 -----------------------------------------------------------------
    Charge (ESU x 10^10)
                -0.0000
    Dipole Moment (Debye)
         X       0.0002      Y       0.0047      Z       0.0001
       Tot       0.0047
    Quadrupole Moments (Debye-Ang)
        XX     -33.3025     XY      -2.7962     YY     -19.8417
        XZ       0.0000     YZ      -0.0001     ZZ     -21.1201
    Octopole Moments (Debye-Ang^2)
       XXX       0.0044    XXY       0.0118    XYY       0.0022
       YYY       0.0274    XXZ      -0.0015    XYZ      -0.0001
       YYZ      -0.0007    XZZ       0.0017    YZZ       0.0067
       ZZZ      -0.0032
    Hexadecapole Moments (Debye-Ang^3)
      XXXX    -284.5518   XXXY      -1.2973   XXYY     -49.4675
      XYYY      -2.4440   YYYY     -42.1668   XXXZ      -0.0016
      XXYZ       0.0004   XYYZ      -0.0002   YYYZ       0.0005
      XXZZ     -41.9534   XYZZ       0.4110   YYZZ     -11.3112
      XZZZ      -0.0012   YZZZ       0.0008   ZZZZ     -17.7968
 -----------------------------------------------------------------
 DrvMan is completing analytic gradient of the MP2 energy
 MP2 relaxed dipole moment
            1
    1   0.0000753
    2   0.0018481
    3   0.0000545
	Magnitude:	 0.002 au	 0.005 Debye
 MP2 energy read as -227.502378
 Full Analytical Gradient of MP2 Energy (in au.)
             1             2             3             4             5
    1    0.00058167   -0.00064089    0.00006640    0.00055071   -0.00019172
    2    0.00070462    0.00005547   -0.00059184    0.00025320   -0.00021019
    3   -0.00000043    0.00000022    0.00000180    0.00000141   -0.00000625
             6
    1   -0.00036617
    2   -0.00021127
    3    0.00000325
 Gradient time:  CPU 0.06 s  wall 0.06 s
 ----------------------------------------------------------------
             Standard Nuclear Orientation (Angstroms)
    I     Atom           X                Y                Z
 ----------------------------------------------------------------
    1      C       0.6378540807    -0.3971280847     0.0000858936
    2      O       1.7092375769     0.1689979891     0.0010459278
    3      O      -1.7091738153    -0.1692858053     0.0000299561
    4      H       0.5313992585    -1.4688160562     0.0001887354
    5      C      -0.6380119309     0.3972862771     0.0000255688
    6      H      -0.5313047699     1.4689459800     0.0000396182
 ----------------------------------------------------------------
 Nuclear Repulsion Energy =   102.4144314489 hartrees
 There are       15 alpha and       15 beta electrons
 Discretize the solute cavity surface with Lebedev spheres
	Using 302 Lebedev grid points for each H atom
	Using 302 Lebedev grid points for other atoms
	Atomic van der Waals radii will be scaled by 1.20
 Removing interior tesserae...
 Keep 762 surface tesserae and discard 1050 interior tesserae
 Molecular Surface Area = 77.426 Angst**2

                       Distance Matrix (Angstroms)
             C (  1)   O (  2)   O (  3)   H (  4)   C (  5)
   O (  2)  1.211760
   O (  3)  2.358061  3.435109
   H (  4)  1.076962  2.017359  2.590163
   C (  5)  1.502973  2.358325  1.211772  2.202240
   H (  6)  2.202082  2.590347  2.017716  3.124066  1.076959

 Requested basis set is cc-pVTZ
 There are 52 shells and 148 basis functions
 A cutoff of  1.0D-11 yielded   1341 shell pairs
 There are     10937 function pairs (     14438 Cartesian)
 Smallest overlap matrix eigenvalue = 8.51E-04
 Guess MOs from SCF MO coefficient file
 Reading MOs from coefficient file
 Reading MOs from coefficient file
 A restricted Hartree-Fock SCF calculation will be
 performed using Pulay DIIS extrapolation
 SCF converges when DIIS error is below 1.0E-08
 ---------------------------------------
  Cycle       Energy         DIIS Error
 ---------------------------------------
    1    -226.6703043766      8.57E-04
    2    -226.6740820084      6.15E-04
    3    -226.6748348201      1.48E-04
    4    -226.6749964898      6.59E-05
    5    -226.6750277738      2.48E-05
    6    -226.6750325053      8.95E-06
    7    -226.6750329991      1.51E-06
    8    -226.6750330128      2.14E-07
    9    -226.6750330133      9.00E-08
   10    -226.6750330135      3.47E-08
   11    -226.6750330137      1.11E-08
   12    -226.6750330137      6.37E-09 Convergence criterion met
 ---------------------------------------
 SCF time:  CPU 22.24 s  wall 22.43 s
 Discretize the solute cavity surface with Lebedev spheres
	Using 302 Lebedev grid points for each H atom
	Using 302 Lebedev grid points for other atoms
	Atomic van der Waals radii will be scaled by 1.20
 Removing interior tesserae...
 Keep 762 surface tesserae and discard 1050 interior tesserae
 Molecular Surface Area = 77.426 Angst**2
 A restricted Hartree-Fock SCF calculation will be
 performed using Pulay DIIS extrapolation
 Polarizable Continuum solvation model will be applied
 SCF converges when DIIS error is below 1.0E-08

 Citation of the SMD model:
 Marenich, A.V.; Cramer, C.J.; Truhlar, D.G.
 J. Phys. Chem. B 2009, 113, 6378-6396.
 iSolventCode=           1
 Solvent: water                                                           

 vradii
            1           2           3           4           5           6
    1   1.8500000   1.5200000   1.5200000   1.2000000   1.8500000   1.2000000
 ---------------------------------------
  Cycle       Energy         DIIS Error
 ---------------------------------------
    1    -226.6750330130      2.68E-09
 Time req'd to invert C: 0.36 s (CPU) 0.38 s (wall)
    2    -226.6894844092      6.90E-04
    3    -226.6894844087      6.90E-04
    4    -226.6894844089      6.90E-04
    5    -226.6894844103      6.90E-04
    6    -226.6894844134      6.90E-04
    7    -226.6894844055      6.90E-04
    8    -226.6894844047      6.90E-04
    9    -226.6894844055      6.90E-04
   10    -226.6894844071      6.90E-04
   11    -226.6894844058      6.90E-04
   12    -226.6894844066      6.90E-04
   13    -226.6894844170      6.90E-04
   14    -226.6894844017      6.90E-04
   15    -226.6894844006      6.90E-04
   16    -226.6894844034      6.90E-04
   17    -226.6920580610      4.73E-04
   18    -226.6926043999      1.55E-04
   19    -226.6928345608      6.51E-05
   20    -226.6928721621      2.33E-05
   21    -226.6928767686      8.44E-06
   22    -226.6928772280      1.38E-06
   23    -226.6928772408      1.97E-07
   24    -226.6928772408      4.19E-08
   25    -226.6928772405      7.07E-09 Convergence criterion met
 ---------------------------------------
 SCF time:  CPU 44.88 s  wall 45.41 s
(0)  E-EN(g) gas-phase elect-nuc energy                 -226.675033013 a.u.
(3)  G-ENP(liq) elect-nuc-pol free energy of system     -226.692877241 a.u.
(4)  G-CDS(liq) cavity-dispersion-solvent structure 
     free energy                                                4.6867 kcal/mol
(6)  G-S(liq) free energy of system                     -226.685408459 a.u.
(9)  DeltaG-S(liq) free energy of  solvation
     (9) = (6) - (0)                                           -6.5107 kcal/mol
 SCF   energy in the final basis set = -226.6854084594
 Total energy in the final basis set = -226.6854084594

 Components of the MP2 correlation energy:
        aaaa  correlation energy =        -0.1008765425 au
        abab  correlation energy =        -0.6152175591 au
        bbbb  correlation energy =        -0.1008765425 au
        non-Brillouin singles    =        -0.0000000000 au

 Total  MP2   correlation energy =        -0.8169706441 au
        MP2         total energy =      -227.5023791036 au

  Entering Z-vector solver.
 This version supports only Gaussian blurring of the apparent surface charges
 No PCM contribution added !! 
   1         0           1      0.000437    0.000437
 This version supports only Gaussian blurring of the apparent surface charges
 No PCM contribution added !! 
   2         0           1      0.000146    0.000146
 This version supports only Gaussian blurring of the apparent surface charges
 No PCM contribution added !! 
   3         0           1      0.000046    0.000046
 This version supports only Gaussian blurring of the apparent surface charges
 No PCM contribution added !! 
   4         0           1      0.000015    0.000015
 This version supports only Gaussian blurring of the apparent surface charges
 No PCM contribution added !! 
   5         0           1      0.000004    0.000004
 This version supports only Gaussian blurring of the apparent surface charges
 No PCM contribution added !! 
   6         1           0      0.000000    0.000000    Roots Converged

 --------------------------------------------------------------

                    Orbital Energies (a.u.)
 --------------------------------------------------------------

 Alpha MOs
 -- Occupied --
-20.593 -20.593 -11.352 -11.351  -1.434  -1.416  -0.961  -0.820
 -0.705  -0.702  -0.653  -0.587  -0.528  -0.519  -0.436
 -- Virtual --
  0.053   0.188   0.196   0.210   0.264   0.330   0.427   0.448
  0.454   0.496   0.509   0.568   0.590   0.625   0.636   0.651
  0.723   0.741   0.777   0.795   0.854   0.880   0.887   0.895
  0.913   1.021   1.114   1.168   1.176   1.225   1.251   1.254
  1.339   1.351   1.414   1.431   1.526   1.619   1.689   1.864
  1.868   1.926   1.983   2.053   2.151   2.158   2.245   2.291
  2.306   2.340   2.342   2.452   2.458   2.523   2.734   2.751
  2.757   2.785   2.886   3.031   3.036   3.038   3.098   3.126
  3.177   3.234   3.240   3.337   3.343   3.400   3.500   3.529
  3.554   3.595   3.680   3.699   3.713   3.743   3.849   3.881
  3.986   4.015   4.068   4.176   4.275   4.279   4.314   4.378
  4.432   4.489   4.536   4.546   4.695   4.709   4.805   4.949
  5.014   5.122   5.193   5.224   5.286   5.433   5.562   5.612
  5.640   5.653   5.656   5.803   5.868   6.037   6.047   6.165
  6.310   6.598   6.620   6.637   6.666   6.840   6.859   6.864
  6.925   7.051   7.282   7.289   7.431   7.490   7.496   7.530
  7.730  10.150  11.296  13.195  14.023
 --------------------------------------------------------------

          Ground-State Mulliken Net Atomic Charges

     Atom                 Charge (a.u.)
  ----------------------------------------
      1 C                     0.163741
      2 O                    -0.298818
      3 O                    -0.298791
      4 H                     0.135018
      5 C                     0.163798
      6 H                     0.135051
  ----------------------------------------
  Sum of atomic charges =     0.000000

 -----------------------------------------------------------------
                    Cartesian Multipole Moments
 -----------------------------------------------------------------
    Charge (ESU x 10^10)
                 0.0000
    Dipole Moment (Debye)
         X      -0.0007      Y       0.0013      Z      -0.0020
       Tot       0.0025
    Quadrupole Moments (Debye-Ang)
        XX     -33.3050     XY      -2.7995     YY     -19.8402
        XZ      -0.0038     YZ      -0.0008     ZZ     -21.1213
    Octopole Moments (Debye-Ang^2)
       XXX      -0.0014    XXY       0.0018    XYY       0.0003
       YYY       0.0044    XXZ      -0.0147    XYZ      -0.0007
       YYZ      -0.0066    XZZ       0.0001    YZZ       0.0009
       ZZZ      -0.0195
    Hexadecapole Moments (Debye-Ang^3)
      XXXX    -284.5715   XXXY      -1.3327   XXYY     -49.4711
      XYYY      -2.4753   YYYY     -42.1666   XXXZ      -0.0430
      XXYZ      -0.0017   XYYZ      -0.0103   YYYZ      -0.0035
      XXZZ     -41.9563   XYZZ       0.4019   YYZZ     -11.3125
      XZZZ      -0.0288   YZZZ      -0.0021   ZZZZ     -17.7990
 -----------------------------------------------------------------
 DrvMan is completing analytic gradient of the MP2 energy
 MP2 relaxed dipole moment
            1
    1  -0.0002866
    2   0.0005182
    3  -0.0007834
	Magnitude:	 0.001 au	 0.002 Debye
 MP2 energy read as -227.502379
 Full Analytical Gradient of MP2 Energy (in au.)
             1             2             3             4             5
    1    0.00011095   -0.00007201    0.00007593    0.00044981   -0.00018931
    2    0.00024240    0.00050137   -0.00059687    0.00021175   -0.00014819
    3   -0.00010354    0.00003345   -0.00000554    0.00003946    0.00004248
             6
    1   -0.00037538
    2   -0.00021044
    3   -0.00000631
 Gradient time:  CPU 0.08 s  wall 0.92 s
 ----------------------------------------------------------------
             Standard Nuclear Orientation (Angstroms)
    I     Atom           X                Y                Z
 ----------------------------------------------------------------
    1      C       0.6378540807    -0.3971280847     0.0000858936
    2      O       1.7092375769     0.1689979891    -0.0009540722
    3      O      -1.7091738153    -0.1692858053     0.0000299561
    4      H       0.5313992585    -1.4688160562     0.0001887354
    5      C      -0.6380119309     0.3972862771     0.0000255688
    6      H      -0.5313047699     1.4689459800     0.0000396182
 ----------------------------------------------------------------
 Nuclear Repulsion Energy =   102.4144302692 hartrees
 There are       15 alpha and       15 beta electrons
 Discretize the solute cavity surface with Lebedev spheres
	Using 302 Lebedev grid points for each H atom
	Using 302 Lebedev grid points for other atoms
	Atomic van der Waals radii will be scaled by 1.20
 Removing interior tesserae...
 Keep 762 surface tesserae and discard 1050 interior tesserae
 Molecular Surface Area = 77.426 Angst**2

                       Distance Matrix (Angstroms)
             C (  1)   O (  2)   O (  3)   H (  4)   C (  5)
   O (  2)  1.211760
   O (  3)  2.358061  3.435109
   H (  4)  1.076962  2.017359  2.590163
   C (  5)  1.502973  2.358325  1.211772  2.202240
   H (  6)  2.202082  2.590347  2.017716  3.124066  1.076959

 Requested basis set is cc-pVTZ
 There are 52 shells and 148 basis functions
 A cutoff of  1.0D-11 yielded   1341 shell pairs
 There are     10937 function pairs (     14438 Cartesian)
 Smallest overlap matrix eigenvalue = 8.51E-04
 Guess MOs from SCF MO coefficient file
 Reading MOs from coefficient file
 Reading MOs from coefficient file
 A restricted Hartree-Fock SCF calculation will be
 performed using Pulay DIIS extrapolation
 SCF converges when DIIS error is below 1.0E-08
 ---------------------------------------
  Cycle       Energy         DIIS Error
 ---------------------------------------
    1    -226.6708298152      8.58E-04
    2    -226.6740798077      6.16E-04
    3    -226.6748343108      1.49E-04
    4    -226.6749964110      6.58E-05
    5    -226.6750278069      2.48E-05
    6    -226.6750325033      8.93E-06
    7    -226.6750329929      1.50E-06
    8    -226.6750330066      2.06E-07
    9    -226.6750330072      5.71E-08
   10    -226.6750330074      2.53E-08
   11    -226.6750330073      1.60E-08
   12    -226.6750330073      9.45E-09 Convergence criterion met
 ---------------------------------------
 SCF time:  CPU 21.84 s  wall 22.02 s
 Discretize the solute cavity surface with Lebedev spheres
	Using 302 Lebedev grid points for each H atom
	Using 302 Lebedev grid points for other atoms
	Atomic van der Waals radii will be scaled by 1.20
 Removing interior tesserae...
 Keep 762 surface tesserae and discard 1050 interior tesserae
 Molecular Surface Area = 77.426 Angst**2
 A restricted Hartree-Fock SCF calculation will be
 performed using Pulay DIIS extrapolation
 Polarizable Continuum solvation model will be applied
 SCF converges when DIIS error is below 1.0E-08

 Citation of the SMD model:
 Marenich, A.V.; Cramer, C.J.; Truhlar, D.G.
 J. Phys. Chem. B 2009, 113, 6378-6396.
 iSolventCode=           1
 Solvent: water                                                           

 vradii
            1           2           3           4           5           6
    1   1.8500000   1.5200000   1.5200000   1.2000000   1.8500000   1.2000000
 ---------------------------------------
  Cycle       Energy         DIIS Error
 ---------------------------------------
    1    -226.6750330067      1.50E-09
 Time req'd to invert C: 0.27 s (CPU) 0.27 s (wall)
    2    -226.6894844042      6.90E-04
    3    -226.6894844045      6.90E-04
    4    -226.6894844072      6.90E-04
    5    -226.6894844081      6.90E-04
    6    -226.6894844072      6.90E-04
    7    -226.6894844067      6.90E-04
    8    -226.6894844067      6.90E-04
    9    -226.6894844044      6.90E-04
   10    -226.6894844053      6.90E-04
   11    -226.6894844058      6.90E-04
   12    -226.6894844046      6.90E-04
   13    -226.6894844055      6.90E-04
   14    -226.6894844044      6.90E-04
   15    -226.6894844050      6.90E-04
   16    -226.6894844039      6.90E-04
   17    -226.6920580579      4.73E-04
   18    -226.6926043961      1.55E-04
   19    -226.6928345567      6.51E-05
   20    -226.6928721579      2.33E-05
   21    -226.6928767644      8.44E-06
   22    -226.6928772239      1.38E-06
   23    -226.6928772366      1.97E-07
   24    -226.6928772366      4.19E-08
   25    -226.6928772363      7.07E-09 Convergence criterion met
 ---------------------------------------
 SCF time:  CPU 41.63 s  wall 41.88 s
(0)  E-EN(g) gas-phase elect-nuc energy                 -226.675033007 a.u.
(3)  G-ENP(liq) elect-nuc-pol free energy of system     -226.692877236 a.u.
(4)  G-CDS(liq) cavity-dispersion-solvent structure 
     free energy                                                4.6867 kcal/mol
(6)  G-S(liq) free energy of system                     -226.685408455 a.u.
(9)  DeltaG-S(liq) free energy of  solvation
     (9) = (6) - (0)                                           -6.5107 kcal/mol
 SCF   energy in the final basis set = -226.6854084554
 Total energy in the final basis set = -226.6854084554

 Components of the MP2 correlation energy:
        aaaa  correlation energy =        -0.1008765432 au
        abab  correlation energy =        -0.6152175630 au
        bbbb  correlation energy =        -0.1008765432 au
        non-Brillouin singles    =        -0.0000000000 au

 Total  MP2   correlation energy =        -0.8169706495 au
        MP2         total energy =      -227.5023791049 au

  Entering Z-vector solver.
 This version supports only Gaussian blurring of the apparent surface charges
 No PCM contribution added !! 
   1         0           1      0.000437    0.000437
 This version supports only Gaussian blurring of the apparent surface charges
 No PCM contribution added !! 
   2         0           1      0.000146    0.000146
 This version supports only Gaussian blurring of the apparent surface charges
 No PCM contribution added !! 
   3         0           1      0.000046    0.000046
 This version supports only Gaussian blurring of the apparent surface charges
 No PCM contribution added !! 
   4         0           1      0.000015    0.000015
 This version supports only Gaussian blurring of the apparent surface charges
 No PCM contribution added !! 
   5         0           1      0.000004    0.000004
 This version supports only Gaussian blurring of the apparent surface charges
 No PCM contribution added !! 
   6         1           0      0.000000    0.000000    Roots Converged

 --------------------------------------------------------------

                    Orbital Energies (a.u.)
 --------------------------------------------------------------

 Alpha MOs
 -- Occupied --
-20.593 -20.593 -11.352 -11.351  -1.434  -1.416  -0.961  -0.820
 -0.705  -0.702  -0.653  -0.587  -0.528  -0.519  -0.436
 -- Virtual --
  0.053   0.188   0.196   0.210   0.264   0.330   0.427   0.448
  0.454   0.496   0.509   0.568   0.590   0.625   0.636   0.651
  0.723   0.741   0.777   0.795   0.854   0.880   0.887   0.895
  0.913   1.021   1.114   1.168   1.176   1.225   1.251   1.254
  1.339   1.351   1.414   1.431   1.526   1.619   1.689   1.864
  1.868   1.926   1.983   2.053   2.151   2.158   2.245   2.291
  2.306   2.340   2.342   2.452   2.458   2.523   2.734   2.751
  2.757   2.785   2.886   3.031   3.036   3.038   3.098   3.126
  3.177   3.234   3.240   3.337   3.343   3.400   3.500   3.529
  3.554   3.595   3.680   3.699   3.713   3.743   3.849   3.881
  3.986   4.015   4.068   4.176   4.275   4.279   4.314   4.378
  4.432   4.489   4.536   4.546   4.695   4.709   4.805   4.949
  5.014   5.122   5.193   5.224   5.286   5.433   5.562   5.612
  5.640   5.653   5.656   5.803   5.868   6.037   6.047   6.165
  6.310   6.598   6.620   6.637   6.666   6.840   6.859   6.864
  6.925   7.051   7.282   7.289   7.431   7.490   7.496   7.530
  7.730  10.150  11.296  13.195  14.023
 --------------------------------------------------------------

          Ground-State Mulliken Net Atomic Charges

     Atom                 Charge (a.u.)
  ----------------------------------------
      1 C                     0.163741
      2 O                    -0.298818
      3 O                    -0.298791
      4 H                     0.135018
      5 C                     0.163798
      6 H                     0.135051
  ----------------------------------------
  Sum of atomic charges =    -0.000000

 -----------------------------------------------------------------
                    Cartesian Multipole Moments
 -----------------------------------------------------------------
    Charge (ESU x 10^10)
                -0.0000
    Dipole Moment (Debye)
         X      -0.0007      Y       0.0013      Z       0.0023
       Tot       0.0027
    Quadrupole Moments (Debye-Ang)
        XX     -33.3050     XY      -2.7995     YY     -19.8402
        XZ       0.0039     YZ       0.0007     ZZ     -21.1213
    Octopole Moments (Debye-Ang^2)
       XXX      -0.0014    XXY       0.0018    XYY       0.0003
       YYY       0.0044    XXZ       0.0117    XYZ       0.0005
       YYZ       0.0051    XZZ       0.0001    YZZ       0.0009
       ZZZ       0.0131
    Hexadecapole Moments (Debye-Ang^3)
      XXXX    -284.5715   XXXY      -1.3327   XXYY     -49.4711
      XYYY      -2.4753   YYYY     -42.1666   XXXZ       0.0399
      XXYZ       0.0024   XYYZ       0.0098   YYYZ       0.0045
      XXZZ     -41.9563   XYZZ       0.4019   YYZZ     -11.3125
      XZZZ       0.0264   YZZZ       0.0037   ZZZZ     -17.7990
 -----------------------------------------------------------------
 DrvMan is completing analytic gradient of the MP2 energy
 MP2 relaxed dipole moment
            1
    1  -0.0002867
    2   0.0005181
    3   0.0008924
	Magnitude:	 0.001 au	 0.003 Debye
 MP2 energy read as -227.502379
 Full Analytical Gradient of MP2 Energy (in au.)
             1             2             3             4             5
    1    0.00011088   -0.00007192    0.00007593    0.00044979   -0.00018931
    2    0.00024234    0.00050143   -0.00059687    0.00021173   -0.00014819
    3    0.00010273   -0.00003307    0.00000914   -0.00003663   -0.00005498
             6
    1   -0.00037538
    2   -0.00021044
    3    0.00001281
 Gradient time:  CPU 0.08 s  wall 0.08 s
 ----------------------------------------------------------------
             Standard Nuclear Orientation (Angstroms)
    I     Atom           X                Y                Z
 ----------------------------------------------------------------
    1      C       0.6378540807    -0.3971280847     0.0000858936
    2      O       1.7092375769     0.1689979891     0.0000459278
    3      O      -1.7081738153    -0.1692858053     0.0000299561
    4      H       0.5313992585    -1.4688160562     0.0001887354
    5      C      -0.6380119309     0.3972862771     0.0000255688
    6      H      -0.5313047699     1.4689459800     0.0000396182
 ----------------------------------------------------------------
 Nuclear Repulsion Energy =   102.4382989393 hartrees
 There are       15 alpha and       15 beta electrons
 Discretize the solute cavity surface with Lebedev spheres
	Using 302 Lebedev grid points for each H atom
	Using 302 Lebedev grid points for other atoms
	Atomic van der Waals radii will be scaled by 1.20
 Removing interior tesserae...
 Keep 762 surface tesserae and discard 1050 interior tesserae
 Molecular Surface Area = 77.426 Angst**2

                       Distance Matrix (Angstroms)
             C (  1)   O (  2)   O (  3)   H (  4)   C (  5)
   O (  2)  1.211760
   O (  3)  2.357066  3.434114
   H (  4)  1.076962  2.017359  2.589298
   C (  5)  1.502973  2.358325  1.210888  2.202240
   H (  6)  2.202082  2.590346  2.017133  3.124066  1.076959

 Requested basis set is cc-pVTZ
 There are 52 shells and 148 basis functions
 A cutoff of  1.0D-11 yielded   1341 shell pairs
 There are     10937 function pairs (     14438 Cartesian)
 Smallest overlap matrix eigenvalue = 8.51E-04
 Guess MOs from SCF MO coefficient file
 Reading MOs from coefficient file
 Reading MOs from coefficient file
 A restricted Hartree-Fock SCF calculation will be
 performed using Pulay DIIS extrapolation
 SCF converges when DIIS error is below 1.0E-08
 ---------------------------------------
  Cycle       Energy         DIIS Error
 ---------------------------------------
    1    -226.6720251213      8.58E-04
    2    -226.6741709372      6.17E-04
    3    -226.6749277397      1.49E-04
    4    -226.6750900548      6.56E-05
    5    -226.6751215745      2.46E-05
    6    -226.6751261917      8.89E-06
    7    -226.6751266710      1.53E-06
    8    -226.6751266844      4.01E-07
    9    -226.6751266849      1.64E-07
   10    -226.6751266851      3.02E-08
   11    -226.6751266853      1.12E-08
   12    -226.6751266853      6.86E-09 Convergence criterion met
 ---------------------------------------
 SCF time:  CPU 21.66 s  wall 21.78 s
 Discretize the solute cavity surface with Lebedev spheres
	Using 302 Lebedev grid points for each H atom
	Using 302 Lebedev grid points for other atoms
	Atomic van der Waals radii will be scaled by 1.20
 Removing interior tesserae...
 Keep 762 surface tesserae and discard 1050 interior tesserae
 Molecular Surface Area = 77.426 Angst**2
 A restricted Hartree-Fock SCF calculation will be
 performed using Pulay DIIS extrapolation
 Polarizable Continuum solvation model will be applied
 SCF converges when DIIS error is below 1.0E-08

 Citation of the SMD model:
 Marenich, A.V.; Cramer, C.J.; Truhlar, D.G.
 J. Phys. Chem. B 2009, 113, 6378-6396.
 iSolventCode=           1
 Solvent: water                                                           

 vradii
            1           2           3           4           5           6
    1   1.8500000   1.5200000   1.5200000   1.2000000   1.8500000   1.2000000
 ---------------------------------------
  Cycle       Energy         DIIS Error
 ---------------------------------------
    1    -226.6751266848      3.64E-09
 Time req'd to invert C: 0.27 s (CPU) 0.27 s (wall)
    2    -226.6895663726      6.90E-04
    3    -226.6895663718      6.90E-04
    4    -226.6895663731      6.90E-04
    5    -226.6895663736      6.90E-04
    6    -226.6895663740      6.90E-04
    7    -226.6895663759      6.90E-04
    8    -226.6895663760      6.90E-04
    9    -226.6895663743      6.90E-04
   10    -226.6895663736      6.90E-04
   11    -226.6895663792      6.90E-04
   12    -226.6921368161      4.73E-04
   13    -226.6926820756      1.55E-04
   14    -226.6929116795      6.50E-05
   15    -226.6929491491      2.32E-05
   16    -226.6929537314      8.42E-06
   17    -226.6929541884      1.38E-06
   18    -226.6929542011      2.16E-07
   19    -226.6929542012      9.52E-08
   20    -226.6929542010      2.61E-08
   21    -226.6929542007      3.90E-09 Convergence criterion met
 ---------------------------------------
 SCF time:  CPU 36.63 s  wall 36.75 s
(0)  E-EN(g) gas-phase elect-nuc energy                 -226.675126685 a.u.
(3)  G-ENP(liq) elect-nuc-pol free energy of system     -226.692954201 a.u.
(4)  G-CDS(liq) cavity-dispersion-solvent structure 
     free energy                                                4.6883 kcal/mol
(6)  G-S(liq) free energy of system                     -226.685482931 a.u.
(9)  DeltaG-S(liq) free energy of  solvation
     (9) = (6) - (0)                                           -6.4986 kcal/mol
 SCF   energy in the final basis set = -226.6854829308
 Total energy in the final basis set = -226.6854829308

 Components of the MP2 correlation energy:
        aaaa  correlation energy =        -0.1008655323 au
        abab  correlation energy =        -0.6151543164 au
        bbbb  correlation energy =        -0.1008655323 au
        non-Brillouin singles    =        -0.0000000000 au

 Total  MP2   correlation energy =        -0.8168853810 au
        MP2         total energy =      -227.5023683118 au

  Entering Z-vector solver.
 This version supports only Gaussian blurring of the apparent surface charges
 No PCM contribution added !! 
   1         0           1      0.000436    0.000436
 This version supports only Gaussian blurring of the apparent surface charges
 No PCM contribution added !! 
   2         0           1      0.000146    0.000146
 This version supports only Gaussian blurring of the apparent surface charges
 No PCM contribution added !! 
   3         0           1      0.000046    0.000046
 This version supports only Gaussian blurring of the apparent surface charges
 No PCM contribution added !! 
   4         0           1      0.000015    0.000015
 This version supports only Gaussian blurring of the apparent surface charges
 No PCM contribution added !! 
   5         0           1      0.000003    0.000003
 This version supports only Gaussian blurring of the apparent surface charges
 No PCM contribution added !! 
   6         1           0      0.000000    0.000000    Roots Converged

 --------------------------------------------------------------

                    Orbital Energies (a.u.)
 --------------------------------------------------------------

 Alpha MOs
 -- Occupied --
-20.593 -20.593 -11.352 -11.351  -1.434  -1.416  -0.961  -0.820
 -0.706  -0.702  -0.653  -0.587  -0.528  -0.519  -0.435
 -- Virtual --
  0.054   0.188   0.196   0.210   0.264   0.330   0.427   0.448
  0.454   0.496   0.509   0.568   0.590   0.625   0.636   0.651
  0.723   0.741   0.777   0.795   0.854   0.880   0.887   0.895
  0.913   1.021   1.114   1.169   1.176   1.225   1.251   1.254
  1.339   1.351   1.414   1.430   1.526   1.619   1.689   1.864
  1.868   1.926   1.983   2.053   2.151   2.159   2.245   2.291
  2.306   2.340   2.342   2.452   2.458   2.523   2.734   2.751
  2.757   2.785   2.887   3.031   3.036   3.038   3.098   3.126
  3.177   3.234   3.240   3.337   3.343   3.400   3.501   3.530
  3.555   3.596   3.680   3.699   3.713   3.744   3.849   3.881
  3.987   4.015   4.068   4.176   4.275   4.280   4.314   4.379
  4.432   4.489   4.537   4.547   4.695   4.709   4.806   4.950
  5.014   5.122   5.194   5.224   5.286   5.434   5.563   5.612
  5.640   5.653   5.656   5.803   5.868   6.038   6.047   6.165
  6.311   6.600   6.621   6.639   6.667   6.840   6.859   6.864
  6.925   7.053   7.282   7.289   7.431   7.490   7.496   7.530
  7.731  10.150  11.298  13.203  14.031
 --------------------------------------------------------------

          Ground-State Mulliken Net Atomic Charges

     Atom                 Charge (a.u.)
  ----------------------------------------
      1 C                     0.163625
      2 O                    -0.298932
      3 O                    -0.298289
      4 H                     0.134971
      5 C                     0.163836
      6 H                     0.134790
  ----------------------------------------
  Sum of atomic charges =     0.000000

 -----------------------------------------------------------------
                    Cartesian Multipole Moments
 -----------------------------------------------------------------
    Charge (ESU x 10^10)
                 0.0000
    Dipole Moment (Debye)
         X      -0.0060      Y       0.0004      Z       0.0001
       Tot       0.0060
    Quadrupole Moments (Debye-Ang)
        XX     -33.2970     XY      -2.7994     YY     -19.8412
        XZ       0.0000     YZ      -0.0001     ZZ     -21.1191
    Octopole Moments (Debye-Ang^2)
       XXX      -0.0507    XXY       0.0021    XYY      -0.0089
       YYY       0.0001    XXZ      -0.0015    XYZ      -0.0001
       YYZ      -0.0007    XZZ      -0.0093    YZZ       0.0009
       ZZZ      -0.0032
    Hexadecapole Moments (Debye-Ang^3)
      XXXX    -284.4078   XXXY      -1.3325   XXYY     -49.4477
      XYYY      -2.4693   YYYY     -42.1796   XXXZ      -0.0016
      XXYZ       0.0004   XYYZ      -0.0002   YYYZ       0.0005
      XXZZ     -41.9339   XYZZ       0.4026   YYZZ     -11.3124
      XZZZ      -0.0012   YZZZ       0.0008   ZZZZ     -17.7950
 -----------------------------------------------------------------
 DrvMan is completing analytic gradient of the MP2 energy
 MP2 relaxed dipole moment
            1
    1  -0.0023410
    2   0.0001674
    3   0.0000545
	Magnitude:	 0.002 au	 0.006 Debye
 MP2 energy read as -227.502368
 Full Analytical Gradient of MP2 Energy (in au.)
             1             2             3             4             5
    1    0.00002644   -0.00012939    0.00132177    0.00045353   -0.00126919
    2    0.00018210    0.00050704   -0.00002935    0.00022422   -0.00061880
    3   -0.00000040    0.00000019    0.00000180    0.00000141   -0.00000625
             6
    1   -0.00040316
    2   -0.00026521
    3    0.00000325
 Gradient time:  CPU 0.08 s  wall 1.94 s
 ----------------------------------------------------------------
             Standard Nuclear Orientation (Angstroms)
    I     Atom           X                Y                Z
 ----------------------------------------------------------------
    1      C       0.6378540807    -0.3971280847     0.0000858936
    2      O       1.7092375769     0.1689979891     0.0000459278
    3      O      -1.7101738153    -0.1692858053     0.0000299561
    4      H       0.5313992585    -1.4688160562     0.0001887354
    5      C      -0.6380119309     0.3972862771     0.0000255688
    6      H      -0.5313047699     1.4689459800     0.0000396182
 ----------------------------------------------------------------
 Nuclear Repulsion Energy =   102.3906055556 hartrees
 There are       15 alpha and       15 beta electrons
 Discretize the solute cavity surface with Lebedev spheres
	Using 302 Lebedev grid points for each H atom
	Using 302 Lebedev grid points for other atoms
	Atomic van der Waals radii will be scaled by 1.20
 Removing interior tesserae...
 Keep 762 surface tesserae and discard 1050 interior tesserae
 Molecular Surface Area = 77.426 Angst**2

                       Distance Matrix (Angstroms)
             C (  1)   O (  2)   O (  3)   H (  4)   C (  5)
   O (  2)  1.211760
   O (  3)  2.359056  3.436104
   H (  4)  1.076962  2.017359  2.591029
   C (  5)  1.502973  2.358325  1.212656  2.202240
   H (  6)  2.202082  2.590346  2.018300  3.124066  1.076959

 Requested basis set is cc-pVTZ
 There are 52 shells and 148 basis functions
 A cutoff of  1.0D-11 yielded   1341 shell pairs
 There are     10937 function pairs (     14438 Cartesian)
 Smallest overlap matrix eigenvalue = 8.51E-04
 Guess MOs from SCF MO coefficient file
 Reading MOs from coefficient file
 Reading MOs from coefficient file
 A restricted Hartree-Fock SCF calculation will be
 performed using Pulay DIIS extrapolation
 SCF converges when DIIS error is below 1.0E-08
 ---------------------------------------
  Cycle       Energy         DIIS Error
 ---------------------------------------
    1    -226.6685546578      8.61E-04
    2    -226.6739911944      6.13E-04
    3    -226.6747393680      1.49E-04
    4    -226.6749003906      6.65E-05
    5    -226.6749316001      2.50E-05
    6    -226.6749364393      9.02E-06
    7    -226.6749369512      1.65E-06
    8    -226.6749369659      5.08E-07
    9    -226.6749369666      1.62E-07
   10    -226.6749369668      2.77E-08
   11    -226.6749369670      6.29E-09 Convergence criterion met
 ---------------------------------------
 SCF time:  CPU 20.13 s  wall 21.77 s
 Discretize the solute cavity surface with Lebedev spheres
	Using 302 Lebedev grid points for each H atom
	Using 302 Lebedev grid points for other atoms
	Atomic van der Waals radii will be scaled by 1.20
 Removing interior tesserae...
 Keep 762 surface tesserae and discard 1050 interior tesserae
 Molecular Surface Area = 77.426 Angst**2
 A restricted Hartree-Fock SCF calculation will be
 performed using Pulay DIIS extrapolation
 Polarizable Continuum solvation model will be applied
 SCF converges when DIIS error is below 1.0E-08

 Citation of the SMD model:
 Marenich, A.V.; Cramer, C.J.; Truhlar, D.G.
 J. Phys. Chem. B 2009, 113, 6378-6396.
 iSolventCode=           1
 Solvent: water                                                           

 vradii
            1           2           3           4           5           6
    1   1.8500000   1.5200000   1.5200000   1.2000000   1.8500000   1.2000000
 ---------------------------------------
  Cycle       Energy         DIIS Error
 ---------------------------------------
    1    -226.6749369665      1.66E-09
 Time req'd to invert C: 0.28 s (CPU) 0.29 s (wall)
    2    -226.6894000772      6.90E-04
    3    -226.6894000787      6.90E-04
    4    -226.6894000751      6.90E-04
    5    -226.6894000762      6.90E-04
    6    -226.6894000748      6.90E-04
    7    -226.6894000749      6.90E-04
    8    -226.6894000759      6.90E-04
    9    -226.6894000764      6.90E-04
   10    -226.6894000757      6.90E-04
   11    -226.6894000688      6.90E-04
   12    -226.6894000827      6.90E-04
   13    -226.6894000720      6.90E-04
   14    -226.6894000543      6.90E-04
   15    -226.6894000350      6.90E-04
   16    -226.6894000585      6.90E-04
   17    -226.6919769463      4.74E-04
   18    -226.6925243702      1.56E-04
   19    -226.6927550920      6.52E-05
   20    -226.6927928263      2.33E-05
   21    -226.6927974567      8.46E-06
   22    -226.6927979188      1.38E-06
   23    -226.6927979316      2.19E-07
   24    -226.6927979317      9.79E-08
   25    -226.6927979316      2.62E-08
   26    -226.6927979313      3.95E-09 Convergence criterion met
 ---------------------------------------
 SCF time:  CPU 46.58 s  wall 48.06 s
(0)  E-EN(g) gas-phase elect-nuc energy                 -226.674936966 a.u.
(3)  G-ENP(liq) elect-nuc-pol free energy of system     -226.692797931 a.u.
(4)  G-CDS(liq) cavity-dispersion-solvent structure 
     free energy                                                4.6852 kcal/mol
(6)  G-S(liq) free energy of system                     -226.685331660 a.u.
(9)  DeltaG-S(liq) free energy of  solvation
     (9) = (6) - (0)                                           -6.5228 kcal/mol
 SCF   energy in the final basis set = -226.6853316605
 Total energy in the final basis set = -226.6853316605

 Components of the MP2 correlation energy:
        aaaa  correlation energy =        -0.1008875590 au
        abab  correlation energy =        -0.6152808031 au
        bbbb  correlation energy =        -0.1008875590 au
        non-Brillouin singles    =        -0.0000000000 au

 Total  MP2   correlation energy =        -0.8170559210 au
        MP2         total energy =      -227.5023875815 au

  Entering Z-vector solver.
 This version supports only Gaussian blurring of the apparent surface charges
 No PCM contribution added !! 
   1         0           1      0.000438    0.000438
 This version supports only Gaussian blurring of the apparent surface charges
 No PCM contribution added !! 
   2         0           1      0.000146    0.000146
 This version supports only Gaussian blurring of the apparent surface charges
 No PCM contribution added !! 
   3         0           1      0.000046    0.000046
 This version supports only Gaussian blurring of the apparent surface charges
 No PCM contribution added !! 
   4         0           1      0.000015    0.000015
 This version supports only Gaussian blurring of the apparent surface charges
 No PCM contribution added !! 
   5         0           1      0.000004    0.000004
 This version supports only Gaussian blurring of the apparent surface charges
 No PCM contribution added !! 
   6         1           0      0.000000    0.000000    Roots Converged

 --------------------------------------------------------------

                    Orbital Energies (a.u.)
 --------------------------------------------------------------

 Alpha MOs
 -- Occupied --
-20.593 -20.593 -11.352 -11.351  -1.433  -1.416  -0.961  -0.820
 -0.705  -0.702  -0.653  -0.587  -0.528  -0.519  -0.436
 -- Virtual --
  0.053   0.188   0.196   0.209   0.264   0.330   0.427   0.448
  0.454   0.496   0.509   0.568   0.590   0.625   0.636   0.651
  0.723   0.741   0.777   0.794   0.854   0.880   0.887   0.895
  0.913   1.021   1.113   1.168   1.176   1.225   1.251   1.254
  1.339   1.351   1.414   1.431   1.526   1.619   1.689   1.864
  1.868   1.925   1.983   2.052   2.151   2.158   2.244   2.291
  2.306   2.340   2.341   2.452   2.458   2.523   2.734   2.750
  2.757   2.785   2.886   3.031   3.036   3.038   3.098   3.126
  3.177   3.234   3.239   3.337   3.343   3.400   3.500   3.529
  3.554   3.595   3.680   3.699   3.713   3.743   3.848   3.880
  3.985   4.015   4.067   4.176   4.275   4.279   4.314   4.378
  4.431   4.488   4.536   4.545   4.695   4.708   4.804   4.949
  5.014   5.122   5.193   5.224   5.287   5.433   5.562   5.612
  5.639   5.653   5.656   5.802   5.868   6.036   6.046   6.164
  6.309   6.597   6.619   6.636   6.665   6.840   6.859   6.863
  6.925   7.049   7.282   7.289   7.430   7.489   7.495   7.529
  7.728  10.150  11.295  13.187  14.015
 --------------------------------------------------------------

          Ground-State Mulliken Net Atomic Charges

     Atom                 Charge (a.u.)
  ----------------------------------------
      1 C                     0.163858
      2 O                    -0.298704
      3 O                    -0.299292
      4 H                     0.135066
      5 C                     0.163760
      6 H                     0.135312
  ----------------------------------------
  Sum of atomic charges =     0.000000

 -----------------------------------------------------------------
                    Cartesian Multipole Moments
 -----------------------------------------------------------------
    Charge (ESU x 10^10)
                 0.0000
    Dipole Moment (Debye)
         X       0.0045      Y       0.0022      Z       0.0001
       Tot       0.0050
    Quadrupole Moments (Debye-Ang)
        XX     -33.3130     XY      -2.7996     YY     -19.8392
        XZ       0.0000     YZ      -0.0001     ZZ     -21.1234
    Octopole Moments (Debye-Ang^2)
       XXX       0.0480    XXY       0.0015    XYY       0.0095
       YYY       0.0087    XXZ      -0.0015    XYZ      -0.0001
       YYZ      -0.0007    XZZ       0.0094    YZZ       0.0010
       ZZZ      -0.0032
    Hexadecapole Moments (Debye-Ang^3)
      XXXX    -284.7354   XXXY      -1.3329   XXYY     -49.4947
      XYYY      -2.4812   YYYY     -42.1536   XXXZ      -0.0016
      XXYZ       0.0004   XYYZ      -0.0002   YYYZ       0.0005
      XXZZ     -41.9786   XYZZ       0.4011   YYZZ     -11.3126
      XZZZ      -0.0012   YZZZ       0.0008   ZZZZ     -17.8028
 -----------------------------------------------------------------
 DrvMan is completing analytic gradient of the MP2 energy
 MP2 relaxed dipole moment
            1
    1   0.0017663
    2   0.0008680
    3   0.0000545
	Magnitude:	 0.002 au	 0.005 Debye
 MP2 energy read as -227.502388
 Full Analytical Gradient of MP2 Energy (in au.)
             1             2             3             4             5
    1    0.00019585   -0.00001541   -0.00116331    0.00044609    0.00088424
    2    0.00030299    0.00049532   -0.00116022    0.00019921    0.00031842
    3   -0.00000041    0.00000019    0.00000180    0.00000141   -0.00000625
             6
    1   -0.00034746
    2   -0.00015572
    3    0.00000325
 Gradient time:  CPU 0.08 s  wall 0.08 s
 ----------------------------------------------------------------
             Standard Nuclear Orientation (Angstroms)
    I     Atom           X                Y                Z
 ----------------------------------------------------------------
    1      C       0.6378540807    -0.3971280847     0.0000858936
    2      O       1.7092375769     0.1689979891     0.0000459278
    3      O      -1.7091738153    -0.1682858053     0.0000299561
    4      H       0.5313992585    -1.4688160562     0.0001887354
    5      C      -0.6380119309     0.3972862771     0.0000255688
    6      H      -0.5313047699     1.4689459800     0.0000396182
 ----------------------------------------------------------------
 Nuclear Repulsion Energy =   102.4228930111 hartrees
 There are       15 alpha and       15 beta electrons
 Discretize the solute cavity surface with Lebedev spheres
	Using 302 Lebedev grid points for each H atom
	Using 302 Lebedev grid points for other atoms
	Atomic van der Waals radii will be scaled by 1.20
 Removing interior tesserae...
 Keep 762 surface tesserae and discard 1050 interior tesserae
 Molecular Surface Area = 77.426 Angst**2

                       Distance Matrix (Angstroms)
             C (  1)   O (  2)   O (  3)   H (  4)   C (  5)
   O (  2)  1.211760
   O (  3)  2.358158  3.435010
   H (  4)  1.076962  2.017359  2.590665
   C (  5)  1.502973  2.358325  1.211305  2.202240
   H (  6)  2.202082  2.590346  2.016904  3.124066  1.076959

 Requested basis set is cc-pVTZ
 There are 52 shells and 148 basis functions
 A cutoff of  1.0D-11 yielded   1341 shell pairs
 There are     10937 function pairs (     14438 Cartesian)
 Smallest overlap matrix eigenvalue = 8.50E-04
 Guess MOs from SCF MO coefficient file
 Reading MOs from coefficient file
 Reading MOs from coefficient file
 A restricted Hartree-Fock SCF calculation will be
 performed using Pulay DIIS extrapolation
 SCF converges when DIIS error is below 1.0E-08
 ---------------------------------------
  Cycle       Energy         DIIS Error
 ---------------------------------------
    1    -226.6725117487      8.61E-04
    2    -226.6741266717      6.19E-04
    3    -226.6748864351      1.49E-04
    4    -226.6750492772      6.56E-05
    5    -226.6750810067      2.46E-05
    6    -226.6750856027      8.88E-06
    7    -226.6750860793      1.52E-06
    8    -226.6750860926      3.75E-07
    9    -226.6750860931      1.64E-07
   10    -226.6750860933      2.60E-08
   11    -226.6750860935      5.39E-09 Convergence criterion met
 ---------------------------------------
 SCF time:  CPU 21.60 s  wall 21.67 s
 Discretize the solute cavity surface with Lebedev spheres
	Using 302 Lebedev grid points for each H atom
	Using 302 Lebedev grid points for other atoms
	Atomic van der Waals radii will be scaled by 1.20
 Removing interior tesserae...
 Keep 762 surface tesserae and discard 1050 interior tesserae
 Molecular Surface Area = 77.426 Angst**2
 A restricted Hartree-Fock SCF calculation will be
 performed using Pulay DIIS extrapolation
 Polarizable Continuum solvation model will be applied
 SCF converges when DIIS error is below 1.0E-08

 Citation of the SMD model:
 Marenich, A.V.; Cramer, C.J.; Truhlar, D.G.
 J. Phys. Chem. B 2009, 113, 6378-6396.
 iSolventCode=           1
 Solvent: water                                                           

 vradii
            1           2           3           4           5           6
    1   1.8500000   1.5200000   1.5200000   1.2000000   1.8500000   1.2000000
 ---------------------------------------
  Cycle       Energy         DIIS Error
 ---------------------------------------
    1    -226.6750860929      1.47E-09
 Time req'd to invert C: 0.32 s (CPU) 0.32 s (wall)
    2    -226.6895292675      6.90E-04
    3    -226.6895292685      6.90E-04
    4    -226.6895292653      6.90E-04
    5    -226.6895292399      6.90E-04
    6    -226.6921011042      4.73E-04
    7    -226.6926469324      1.55E-04
    8    -226.6928768233      6.50E-05
    9    -226.6929143639      2.33E-05
   10    -226.6929189596      8.43E-06
   11    -226.6929194179      1.38E-06
   12    -226.6929194306      2.02E-07
   13    -226.6929194307      6.39E-08
   14    -226.6929194304      2.69E-08
   15    -226.6929194303      3.72E-09 Convergence criterion met
 ---------------------------------------
 SCF time:  CPU 32.34 s  wall 32.53 s
(0)  E-EN(g) gas-phase elect-nuc energy                 -226.675086093 a.u.
(3)  G-ENP(liq) elect-nuc-pol free energy of system     -226.692919430 a.u.
(4)  G-CDS(liq) cavity-dispersion-solvent structure 
     free energy                                                4.6875 kcal/mol
(6)  G-S(liq) free energy of system                     -226.685449485 a.u.
(9)  DeltaG-S(liq) free energy of  solvation
     (9) = (6) - (0)                                           -6.5031 kcal/mol
 SCF   energy in the final basis set = -226.6854494851
 Total energy in the final basis set = -226.6854494851

 Components of the MP2 correlation energy:
        aaaa  correlation energy =        -0.1008707867 au
        abab  correlation energy =        -0.6151869685 au
        bbbb  correlation energy =        -0.1008707867 au
        non-Brillouin singles    =        -0.0000000000 au

 Total  MP2   correlation energy =        -0.8169285419 au
        MP2         total energy =      -227.5023780270 au

  Entering Z-vector solver.
 This version supports only Gaussian blurring of the apparent surface charges
 No PCM contribution added !! 
   1         0           1      0.000437    0.000437
 This version supports only Gaussian blurring of the apparent surface charges
 No PCM contribution added !! 
   2         0           1      0.000146    0.000146
 This version supports only Gaussian blurring of the apparent surface charges
 No PCM contribution added !! 
   3         0           1      0.000046    0.000046
 This version supports only Gaussian blurring of the apparent surface charges
 No PCM contribution added !! 
   4         0           1      0.000015    0.000015
 This version supports only Gaussian blurring of the apparent surface charges
 No PCM contribution added !! 
   5         0           1      0.000003    0.000003
 This version supports only Gaussian blurring of the apparent surface charges
 No PCM contribution added !! 
   6         1           0      0.000000    0.000000    Roots Converged

 --------------------------------------------------------------

                    Orbital Energies (a.u.)
 --------------------------------------------------------------

 Alpha MOs
 -- Occupied --
-20.593 -20.593 -11.352 -11.351  -1.434  -1.416  -0.961  -0.820
 -0.705  -0.702  -0.653  -0.587  -0.528  -0.519  -0.436
 -- Virtual --
  0.053   0.188   0.196   0.210   0.264   0.330   0.427   0.448
  0.454   0.496   0.509   0.568   0.590   0.625   0.636   0.651
  0.723   0.741   0.777   0.795   0.854   0.880   0.887   0.895
  0.913   1.021   1.114   1.169   1.176   1.225   1.251   1.254
  1.339   1.351   1.414   1.431   1.526   1.619   1.689   1.864
  1.868   1.926   1.983   2.053   2.151   2.159   2.245   2.291
  2.306   2.340   2.342   2.452   2.458   2.523   2.734   2.751
  2.757   2.785   2.886   3.031   3.036   3.038   3.098   3.126
  3.177   3.234   3.240   3.337   3.343   3.400   3.501   3.530
  3.555   3.596   3.680   3.699   3.713   3.743   3.849   3.881
  3.986   4.015   4.068   4.176   4.275   4.280   4.314   4.378
  4.432   4.489   4.536   4.547   4.695   4.709   4.806   4.950
  5.014   5.122   5.194   5.224   5.286   5.433   5.562   5.612
  5.640   5.653   5.656   5.802   5.868   6.037   6.047   6.165
  6.311   6.599   6.621   6.638   6.667   6.840   6.859   6.864
  6.925   7.051   7.282   7.289   7.431   7.490   7.496   7.530
  7.730  10.151  11.297  13.199  14.027
 --------------------------------------------------------------

          Ground-State Mulliken Net Atomic Charges

     Atom                 Charge (a.u.)
  ----------------------------------------
      1 C                     0.163724
      2 O                    -0.298821
      3 O                    -0.298518
      4 H                     0.135006
      5 C                     0.163780
      6 H                     0.134830
  ----------------------------------------
  Sum of atomic charges =    -0.000000

 -----------------------------------------------------------------
                    Cartesian Multipole Moments
 -----------------------------------------------------------------
    Charge (ESU x 10^10)
                -0.0000
    Dipole Moment (Debye)
         X      -0.0016      Y      -0.0021      Z       0.0001
       Tot       0.0026
    Quadrupole Moments (Debye-Ang)
        XX     -33.3025     XY      -2.7962     YY     -19.8417
        XZ       0.0000     YZ      -0.0001     ZZ     -21.1201
    Octopole Moments (Debye-Ang^2)
       XXX      -0.0072    XXY      -0.0083    XYY      -0.0016
       YYY      -0.0186    XXZ      -0.0015    XYZ      -0.0001
       YYZ      -0.0007    XZZ      -0.0015    YZZ      -0.0048
       ZZZ      -0.0032
    Hexadecapole Moments (Debye-Ang^3)
      XXXX    -284.5518   XXXY      -1.2973   XXYY     -49.4675
      XYYY      -2.4440   YYYY     -42.1668   XXXZ      -0.0016
      XXYZ       0.0004   XYYZ      -0.0002   YYYZ       0.0005
      XXZZ     -41.9534   XYZZ       0.4110   YYZZ     -11.3112
      XZZZ      -0.0012   YZZZ       0.0008   ZZZZ     -17.7968
 -----------------------------------------------------------------
 DrvMan is completing analytic gradient of the MP2 energy
 MP2 relaxed dipole moment
            1
    1  -0.0006475
    2  -0.0008112
    3   0.0000545
	Magnitude:	 0.001 au	 0.003 Debye
 MP2 energy read as -227.502378
 Full Analytical Gradient of MP2 Energy (in au.)
             1             2             3             4             5
    1    0.00011372   -0.00006293    0.00064454    0.00044065   -0.00065981
    2    0.00030457    0.00049611   -0.00015091    0.00021260   -0.00061052
    3   -0.00000040    0.00000019    0.00000180    0.00000141   -0.00000624
             6
    1   -0.00047618
    2   -0.00025185
    3    0.00000325
 Gradient time:  CPU 0.06 s  wall 0.06 s
 ----------------------------------------------------------------
             Standard Nuclear Orientation (Angstroms)
    I     Atom           X                Y                Z
 ----------------------------------------------------------------
    1      C       0.6378540807    -0.3971280847     0.0000858936
    2      O       1.7092375769     0.1689979891     0.0000459278
    3      O      -1.7091738153    -0.1702858053     0.0000299561
    4      H       0.5313992585    -1.4688160562     0.0001887354
    5      C      -0.6380119309     0.3972862771     0.0000255688
    6      H      -0.5313047699     1.4689459800     0.0000396182
 ----------------------------------------------------------------
 Nuclear Repulsion Energy =   102.4059793507 hartrees
 There are       15 alpha and       15 beta electrons
 Discretize the solute cavity surface with Lebedev spheres
	Using 302 Lebedev grid points for each H atom
	Using 302 Lebedev grid points for other atoms
	Atomic van der Waals radii will be scaled by 1.20
 Removing interior tesserae...
 Keep 762 surface tesserae and discard 1050 interior tesserae
 Molecular Surface Area = 77.426 Angst**2

                       Distance Matrix (Angstroms)
             C (  1)   O (  2)   O (  3)   H (  4)   C (  5)
   O (  2)  1.211760
   O (  3)  2.357965  3.435207
   H (  4)  1.076962  2.017359  2.589662
   C (  5)  1.502973  2.358325  1.212240  2.202240
   H (  6)  2.202082  2.590346  2.018528  3.124066  1.076959

 Requested basis set is cc-pVTZ
 There are 52 shells and 148 basis functions
 A cutoff of  1.0D-11 yielded   1341 shell pairs
 There are     10937 function pairs (     14438 Cartesian)
 Smallest overlap matrix eigenvalue = 8.51E-04
 Guess MOs from SCF MO coefficient file
 Reading MOs from coefficient file
 Reading MOs from coefficient file
 A restricted Hartree-Fock SCF calculation will be
 performed using Pulay DIIS extrapolation
 SCF converges when DIIS error is below 1.0E-08
 ---------------------------------------
  Cycle       Energy         DIIS Error
 ---------------------------------------
    1    -226.6697179024      8.58E-04
    2    -226.6740289772      6.15E-04
    3    -226.6747810763      1.48E-04
    4    -226.6749425427      6.62E-05
    5    -226.6749738315      2.49E-05
    6    -226.6749786133      8.98E-06
    7    -226.6749791140      1.55E-06
    8    -226.6749791280      3.28E-07
    9    -226.6749791285      1.69E-07
   10    -226.6749791286      2.72E-08
   11    -226.6749791289      4.57E-09 Convergence criterion met
 ---------------------------------------
 SCF time:  CPU 20.46 s  wall 20.57 s
 Discretize the solute cavity surface with Lebedev spheres
	Using 302 Lebedev grid points for each H atom
	Using 302 Lebedev grid points for other atoms
	Atomic van der Waals radii will be scaled by 1.20
 Removing interior tesserae...
 Keep 762 surface tesserae and discard 1050 interior tesserae
 Molecular Surface Area = 77.426 Angst**2
 A restricted Hartree-Fock SCF calculation will be
 performed using Pulay DIIS extrapolation
 Polarizable Continuum solvation model will be applied
 SCF converges when DIIS error is below 1.0E-08

 Citation of the SMD model:
 Marenich, A.V.; Cramer, C.J.; Truhlar, D.G.
 J. Phys. Chem. B 2009, 113, 6378-6396.
 iSolventCode=           1
 Solvent: water                                                           

 vradii
            1           2           3           4           5           6
    1   1.8500000   1.5200000   1.5200000   1.2000000   1.8500000   1.2000000
 ---------------------------------------
  Cycle       Energy         DIIS Error
 ---------------------------------------
    1    -226.6749791283      1.18E-09
 Time req'd to invert C: 0.27 s (CPU) 0.26 s (wall)
    2    -226.6894387455      6.90E-04
    3    -226.6894387459      6.90E-04
    4    -226.6894387449      6.90E-04
    5    -226.6894387430      6.90E-04
    6    -226.6894387374      6.90E-04
    7    -226.6894387450      6.90E-04
    8    -226.6894387472      6.90E-04
    9    -226.6894387466      6.90E-04
   10    -226.6894387469      6.90E-04
   11    -226.6894387451      6.90E-04
   12    -226.6894387449      6.90E-04
   13    -226.6894387468      6.90E-04
   14    -226.6894387470      6.90E-04
   15    -226.6894387459      6.90E-04
   16    -226.6894387468      6.90E-04
   17    -226.6920142120      4.74E-04
   18    -226.6925610655      1.56E-04
   19    -226.6927914982      6.51E-05
   20    -226.6928291607      2.33E-05
   21    -226.6928337780      8.45E-06
   22    -226.6928342387      1.38E-06
   23    -226.6928342515      2.04E-07
   24    -226.6928342516      6.64E-08
   25    -226.6928342514      2.70E-08
   26    -226.6928342512      3.73E-09 Convergence criterion met
 ---------------------------------------
 SCF time:  CPU 43.95 s  wall 44.36 s
(0)  E-EN(g) gas-phase elect-nuc energy                 -226.674979128 a.u.
(3)  G-ENP(liq) elect-nuc-pol free energy of system     -226.692834251 a.u.
(4)  G-CDS(liq) cavity-dispersion-solvent structure 
     free energy                                                4.6860 kcal/mol
(6)  G-S(liq) free energy of system                     -226.685366640 a.u.
(9)  DeltaG-S(liq) free energy of  solvation
     (9) = (6) - (0)                                           -6.5183 kcal/mol
 SCF   energy in the final basis set = -226.6853666398
 Total energy in the final basis set = -226.6853666398

 Components of the MP2 correlation energy:
        aaaa  correlation energy =        -0.1008823021 au
        abab  correlation energy =        -0.6152481613 au
        bbbb  correlation energy =        -0.1008823021 au
        non-Brillouin singles    =        -0.0000000000 au

 Total  MP2   correlation energy =        -0.8170127654 au
        MP2         total energy =      -227.5023794052 au

  Entering Z-vector solver.
 This version supports only Gaussian blurring of the apparent surface charges
 No PCM contribution added !! 
   1         0           1      0.000437    0.000437
 This version supports only Gaussian blurring of the apparent surface charges
 No PCM contribution added !! 
   2         0           1      0.000146    0.000146
 This version supports only Gaussian blurring of the apparent surface charges
 No PCM contribution added !! 
   3         0           1      0.000046    0.000046
 This version supports only Gaussian blurring of the apparent surface charges
 No PCM contribution added !! 
   4         0           1      0.000015    0.000015
 This version supports only Gaussian blurring of the apparent surface charges
 No PCM contribution added !! 
   5         0           1      0.000004    0.000004
 This version supports only Gaussian blurring of the apparent surface charges
 No PCM contribution added !! 
   6         1           0      0.000000    0.000000    Roots Converged

 --------------------------------------------------------------

                    Orbital Energies (a.u.)
 --------------------------------------------------------------

 Alpha MOs
 -- Occupied --
-20.593 -20.593 -11.352 -11.351  -1.433  -1.416  -0.961  -0.820
 -0.705  -0.702  -0.653  -0.587  -0.528  -0.519  -0.436
 -- Virtual --
  0.053   0.188   0.196   0.209   0.264   0.330   0.427   0.448
  0.454   0.496   0.509   0.568   0.590   0.625   0.636   0.651
  0.723   0.741   0.777   0.795   0.854   0.880   0.887   0.895
  0.913   1.021   1.114   1.168   1.176   1.225   1.251   1.254
  1.339   1.351   1.414   1.431   1.526   1.619   1.689   1.864
  1.868   1.926   1.983   2.053   2.150   2.158   2.245   2.291
  2.306   2.340   2.341   2.452   2.458   2.523   2.734   2.751
  2.757   2.785   2.886   3.031   3.036   3.038   3.098   3.126
  3.177   3.234   3.239   3.337   3.343   3.400   3.500   3.529
  3.554   3.595   3.680   3.699   3.713   3.743   3.848   3.881
  3.986   4.015   4.068   4.176   4.275   4.279   4.314   4.378
  4.432   4.489   4.536   4.546   4.695   4.708   4.805   4.949
  5.014   5.122   5.193   5.224   5.287   5.433   5.562   5.612
  5.639   5.653   5.656   5.803   5.868   6.037   6.046   6.164
  6.310   6.598   6.619   6.637   6.665   6.840   6.859   6.863
  6.925   7.050   7.282   7.289   7.430   7.490   7.495   7.529
  7.729  10.149  11.296  13.191  14.019
 --------------------------------------------------------------

          Ground-State Mulliken Net Atomic Charges

     Atom                 Charge (a.u.)
  ----------------------------------------
      1 C                     0.163758
      2 O                    -0.298815
      3 O                    -0.299064
      4 H                     0.135031
      5 C                     0.163817
      6 H                     0.135273
  ----------------------------------------
  Sum of atomic charges =    -0.000000

 -----------------------------------------------------------------
                    Cartesian Multipole Moments
 -----------------------------------------------------------------
    Charge (ESU x 10^10)
                -0.0000
    Dipole Moment (Debye)
         X       0.0002      Y       0.0047      Z       0.0001
       Tot       0.0047
    Quadrupole Moments (Debye-Ang)
        XX     -33.3074     XY      -2.8028     YY     -19.8387
        XZ       0.0000     YZ      -0.0001     ZZ     -21.1224
    Octopole Moments (Debye-Ang^2)
       XXX       0.0045    XXY       0.0118    XYY       0.0022
       YYY       0.0274    XXZ      -0.0015    XYZ      -0.0001
       YYZ      -0.0007    XZZ       0.0017    YZZ       0.0067
       ZZZ      -0.0032
    Hexadecapole Moments (Debye-Ang^3)
      XXXX    -284.5912   XXXY      -1.3680   XXYY     -49.4748
      XYYY      -2.5065   YYYY     -42.1665   XXXZ      -0.0016
      XXYZ       0.0004   XYYZ      -0.0002   YYYZ       0.0005
      XXZZ     -41.9591   XYZZ       0.3928   YYZZ     -11.3138
      XZZZ      -0.0012   YZZZ       0.0008   ZZZZ     -17.8011
 -----------------------------------------------------------------
 DrvMan is completing analytic gradient of the MP2 energy
 MP2 relaxed dipole moment
            1
    1   0.0000750
    2   0.0018479
    3   0.0000545
	Magnitude:	 0.002 au	 0.005 Debye
 MP2 energy read as -227.502379
 Full Analytical Gradient of MP2 Energy (in au.)
             1             2             3             4             5
    1    0.00010900   -0.00008190   -0.00049093    0.00045898    0.00027957
    2    0.00018073    0.00050616   -0.00104270    0.00021091    0.00031397
    3   -0.00000040    0.00000019    0.00000180    0.00000141   -0.00000625
             6
    1   -0.00027473
    2   -0.00016907
    3    0.00000325
 Gradient time:  CPU 0.07 s  wall 0.07 s
 ----------------------------------------------------------------
             Standard Nuclear Orientation (Angstroms)
    I     Atom           X                Y                Z
 ----------------------------------------------------------------
    1      C       0.6378540807    -0.3971280847     0.0000858936
    2      O       1.7092375769     0.1689979891     0.0000459278
    3      O      -1.7091738153    -0.1692858053     0.0010299561
    4      H       0.5313992585    -1.4688160562     0.0001887354
    5      C      -0.6380119309     0.3972862771     0.0000255688
    6      H      -0.5313047699     1.4689459800     0.0000396182
 ----------------------------------------------------------------
 Nuclear Repulsion Energy =   102.4144309618 hartrees
 There are       15 alpha and       15 beta electrons
 Discretize the solute cavity surface with Lebedev spheres
	Using 302 Lebedev grid points for each H atom
	Using 302 Lebedev grid points for other atoms
	Atomic van der Waals radii will be scaled by 1.20
 Removing interior tesserae...
 Keep 762 surface tesserae and discard 1050 interior tesserae
 Molecular Surface Area = 77.426 Angst**2

                       Distance Matrix (Angstroms)
             C (  1)   O (  2)   O (  3)   H (  4)   C (  5)
   O (  2)  1.211760
   O (  3)  2.358061  3.435109
   H (  4)  1.076962  2.017359  2.590164
   C (  5)  1.502973  2.358325  1.211773  2.202240
   H (  6)  2.202082  2.590346  2.017716  3.124066  1.076959

 Requested basis set is cc-pVTZ
 There are 52 shells and 148 basis functions
 A cutoff of  1.0D-11 yielded   1341 shell pairs
 There are     10937 function pairs (     14438 Cartesian)
 Smallest overlap matrix eigenvalue = 8.51E-04
 Guess MOs from SCF MO coefficient file
 Reading MOs from coefficient file
 Reading MOs from coefficient file
 A restricted Hartree-Fock SCF calculation will be
 performed using Pulay DIIS extrapolation
 SCF converges when DIIS error is below 1.0E-08
 ---------------------------------------
  Cycle       Energy         DIIS Error
 ---------------------------------------
    1    -226.6713630832      8.58E-04
    2    -226.6740778576      6.17E-04
    3    -226.6748339495      1.49E-04
    4    -226.6749963683      6.57E-05
    5    -226.6750278506      2.47E-05
    6    -226.6750325077      8.91E-06
    7    -226.6750329919      1.49E-06
    8    -226.6750330053      2.10E-07
    9    -226.6750330058      8.90E-08
   10    -226.6750330060      3.39E-08
   11    -226.6750330062      1.11E-08
   12    -226.6750330062      6.38E-09 Convergence criterion met
 ---------------------------------------
 SCF time:  CPU 21.55 s  wall 21.63 s
 Discretize the solute cavity surface with Lebedev spheres
	Using 302 Lebedev grid points for each H atom
	Using 302 Lebedev grid points for other atoms
	Atomic van der Waals radii will be scaled by 1.20
 Removing interior tesserae...
 Keep 762 surface tesserae and discard 1050 interior tesserae
 Molecular Surface Area = 77.426 Angst**2
 A restricted Hartree-Fock SCF calculation will be
 performed using Pulay DIIS extrapolation
 Polarizable Continuum solvation model will be applied
 SCF converges when DIIS error is below 1.0E-08

 Citation of the SMD model:
 Marenich, A.V.; Cramer, C.J.; Truhlar, D.G.
 J. Phys. Chem. B 2009, 113, 6378-6396.
 iSolventCode=           1
 Solvent: water                                                           

 vradii
            1           2           3           4           5           6
    1   1.8500000   1.5200000   1.5200000   1.2000000   1.8500000   1.2000000
 ---------------------------------------
  Cycle       Energy         DIIS Error
 ---------------------------------------
    1    -226.6750330054      2.66E-09
 Time req'd to invert C: 0.26 s (CPU) 0.26 s (wall)
    2    -226.6894844023      6.90E-04
    3    -226.6894844019      6.90E-04
    4    -226.6894844012      6.90E-04
    5    -226.6894844027      6.90E-04
    6    -226.6894844046      6.90E-04
    7    -226.6894843974      6.90E-04
    8    -226.6894843980      6.90E-04
    9    -226.6894843922      6.90E-04
   10    -226.6894843995      6.90E-04
   11    -226.6894844008      6.90E-04
   12    -226.6894844002      6.90E-04
   13    -226.6894844005      6.90E-04
   14    -226.6894844017      6.90E-04
   15    -226.6894844015      6.90E-04
   16    -226.6894844031      6.90E-04
   17    -226.6920580558      4.73E-04
   18    -226.6926043937      1.55E-04
   19    -226.6928345542      6.51E-05
   20    -226.6928721554      2.33E-05
   21    -226.6928767619      8.44E-06
   22    -226.6928772213      1.38E-06
   23    -226.6928772341      1.97E-07
   24    -226.6928772341      4.19E-08
   25    -226.6928772338      7.10E-09 Convergence criterion met
 ---------------------------------------
 SCF time:  CPU 43.08 s  wall 43.25 s
(0)  E-EN(g) gas-phase elect-nuc energy                 -226.675033005 a.u.
(3)  G-ENP(liq) elect-nuc-pol free energy of system     -226.692877234 a.u.
(4)  G-CDS(liq) cavity-dispersion-solvent structure 
     free energy                                                4.6867 kcal/mol
(6)  G-S(liq) free energy of system                     -226.685408453 a.u.
(9)  DeltaG-S(liq) free energy of  solvation
     (9) = (6) - (0)                                           -6.5107 kcal/mol
 SCF   energy in the final basis set = -226.6854084528
 Total energy in the final basis set = -226.6854084528

 Components of the MP2 correlation energy:
        aaaa  correlation energy =        -0.1008765430 au
        abab  correlation energy =        -0.6152175617 au
        bbbb  correlation energy =        -0.1008765430 au
        non-Brillouin singles    =        -0.0000000000 au

 Total  MP2   correlation energy =        -0.8169706478 au
        MP2         total energy =      -227.5023791006 au

  Entering Z-vector solver.
 This version supports only Gaussian blurring of the apparent surface charges
 No PCM contribution added !! 
   1         0           1      0.000437    0.000437
 This version supports only Gaussian blurring of the apparent surface charges
 No PCM contribution added !! 
   2         0           1      0.000146    0.000146
 This version supports only Gaussian blurring of the apparent surface charges
 No PCM contribution added !! 
   3         0           1      0.000046    0.000046
 This version supports only Gaussian blurring of the apparent surface charges
 No PCM contribution added !! 
   4         0           1      0.000015    0.000015
 This version supports only Gaussian blurring of the apparent surface charges
 No PCM contribution added !! 
   5         0           1      0.000004    0.000004
 This version supports only Gaussian blurring of the apparent surface charges
 No PCM contribution added !! 
   6         1           0      0.000000    0.000000    Roots Converged

 --------------------------------------------------------------

                    Orbital Energies (a.u.)
 --------------------------------------------------------------

 Alpha MOs
 -- Occupied --
-20.593 -20.593 -11.352 -11.351  -1.434  -1.416  -0.961  -0.820
 -0.705  -0.702  -0.653  -0.587  -0.528  -0.519  -0.436
 -- Virtual --
  0.053   0.188   0.196   0.210   0.264   0.330   0.427   0.448
  0.454   0.496   0.509   0.568   0.590   0.625   0.636   0.651
  0.723   0.741   0.777   0.795   0.854   0.880   0.887   0.895
  0.913   1.021   1.114   1.168   1.176   1.225   1.251   1.254
  1.339   1.351   1.414   1.431   1.526   1.619   1.689   1.864
  1.868   1.926   1.983   2.053   2.151   2.158   2.245   2.291
  2.306   2.340   2.342   2.452   2.458   2.523   2.734   2.751
  2.757   2.785   2.886   3.031   3.036   3.038   3.098   3.126
  3.177   3.234   3.240   3.337   3.343   3.400   3.500   3.529
  3.554   3.595   3.680   3.699   3.713   3.743   3.849   3.881
  3.986   4.015   4.068   4.176   4.275   4.279   4.314   4.378
  4.432   4.489   4.536   4.546   4.695   4.709   4.805   4.949
  5.014   5.122   5.193   5.224   5.286   5.433   5.562   5.612
  5.640   5.653   5.656   5.803   5.868   6.037   6.047   6.165
  6.310   6.598   6.620   6.637   6.666   6.840   6.859   6.864
  6.925   7.051   7.282   7.289   7.431   7.490   7.496   7.530
  7.730  10.150  11.296  13.195  14.023
 --------------------------------------------------------------

          Ground-State Mulliken Net Atomic Charges

     Atom                 Charge (a.u.)
  ----------------------------------------
      1 C                     0.163741
      2 O                    -0.298818
      3 O                    -0.298792
      4 H                     0.135018
      5 C                     0.163798
      6 H                     0.135052
  ----------------------------------------
  Sum of atomic charges =    -0.000000

 -----------------------------------------------------------------
                    Cartesian Multipole Moments
 -----------------------------------------------------------------
    Charge (ESU x 10^10)
                -0.0000
    Dipole Moment (Debye)
         X      -0.0007      Y       0.0013      Z      -0.0020
       Tot       0.0025
    Quadrupole Moments (Debye-Ang)
        XX     -33.3050     XY      -2.7995     YY     -19.8402
        XZ       0.0039     YZ       0.0007     ZZ     -21.1213
    Octopole Moments (Debye-Ang^2)
       XXX      -0.0014    XXY       0.0018    XYY       0.0003
       YYY       0.0044    XXZ      -0.0147    XYZ      -0.0007
       YYZ      -0.0066    XZZ       0.0001    YZZ       0.0009
       ZZZ      -0.0195
    Hexadecapole Moments (Debye-Ang^3)
      XXXX    -284.5715   XXXY      -1.3327   XXYY     -49.4711
      XYYY      -2.4753   YYYY     -42.1666   XXXZ       0.0399
      XXYZ       0.0024   XYYZ       0.0098   YYYZ       0.0045
      XXZZ     -41.9563   XYZZ       0.4019   YYZZ     -11.3125
      XZZZ       0.0264   YZZZ       0.0037   ZZZZ     -17.7990
 -----------------------------------------------------------------
 DrvMan is completing analytic gradient of the MP2 energy
 MP2 relaxed dipole moment
            1
    1  -0.0002858
    2   0.0005185
    3  -0.0007833
	Magnitude:	 0.001 au	 0.002 Debye
 MP2 energy read as -227.502379
 Full Analytical Gradient of MP2 Energy (in au.)
             1             2             3             4             5
    1    0.00011137   -0.00007246    0.00007544    0.00044984   -0.00018885
    2    0.00024262    0.00050113   -0.00059714    0.00021176   -0.00014794
    3    0.00004835   -0.00000715    0.00003510   -0.00000814   -0.00010941
             6
    1   -0.00037534
    2   -0.00021043
    3    0.00004126
 Gradient time:  CPU 0.07 s  wall 0.47 s
 ----------------------------------------------------------------
             Standard Nuclear Orientation (Angstroms)
    I     Atom           X                Y                Z
 ----------------------------------------------------------------
    1      C       0.6378540807    -0.3971280847     0.0000858936
    2      O       1.7092375769     0.1689979891     0.0000459278
    3      O      -1.7091738153    -0.1692858053    -0.0009700439
    4      H       0.5313992585    -1.4688160562     0.0001887354
    5      C      -0.6380119309     0.3972862771     0.0000255688
    6      H      -0.5313047699     1.4689459800     0.0000396182
 ----------------------------------------------------------------
 Nuclear Repulsion Energy =   102.4144307563 hartrees
 There are       15 alpha and       15 beta electrons
 Discretize the solute cavity surface with Lebedev spheres
	Using 302 Lebedev grid points for each H atom
	Using 302 Lebedev grid points for other atoms
	Atomic van der Waals radii will be scaled by 1.20
 Removing interior tesserae...
 Keep 762 surface tesserae and discard 1050 interior tesserae
 Molecular Surface Area = 77.426 Angst**2

                       Distance Matrix (Angstroms)
             C (  1)   O (  2)   O (  3)   H (  4)   C (  5)
   O (  2)  1.211760
   O (  3)  2.358061  3.435109
   H (  4)  1.076962  2.017359  2.590164
   C (  5)  1.502973  2.358325  1.211773  2.202240
   H (  6)  2.202082  2.590346  2.017717  3.124066  1.076959

 Requested basis set is cc-pVTZ
 There are 52 shells and 148 basis functions
 A cutoff of  1.0D-11 yielded   1341 shell pairs
 There are     10937 function pairs (     14438 Cartesian)
 Smallest overlap matrix eigenvalue = 8.51E-04
 Guess MOs from SCF MO coefficient file
 Reading MOs from coefficient file
 Reading MOs from coefficient file
 A restricted Hartree-Fock SCF calculation will be
 performed using Pulay DIIS extrapolation
 SCF converges when DIIS error is below 1.0E-08
 ---------------------------------------
  Cycle       Energy         DIIS Error
 ---------------------------------------
    1    -226.6708299062      8.58E-04
    2    -226.6740798151      6.16E-04
    3    -226.6748343182      1.49E-04
    4    -226.6749964185      6.58E-05
    5    -226.6750278144      2.48E-05
    6    -226.6750325108      8.93E-06
    7    -226.6750330004      1.50E-06
    8    -226.6750330141      2.06E-07
    9    -226.6750330146      5.73E-08
   10    -226.6750330148      2.62E-08
   11    -226.6750330148      1.82E-08
   12    -226.6750330148      9.59E-09 Convergence criterion met
 ---------------------------------------
 SCF time:  CPU 23.31 s  wall 23.52 s
 Discretize the solute cavity surface with Lebedev spheres
	Using 302 Lebedev grid points for each H atom
	Using 302 Lebedev grid points for other atoms
	Atomic van der Waals radii will be scaled by 1.20
 Removing interior tesserae...
 Keep 762 surface tesserae and discard 1050 interior tesserae
 Molecular Surface Area = 77.426 Angst**2
 A restricted Hartree-Fock SCF calculation will be
 performed using Pulay DIIS extrapolation
 Polarizable Continuum solvation model will be applied
 SCF converges when DIIS error is below 1.0E-08

 Citation of the SMD model:
 Marenich, A.V.; Cramer, C.J.; Truhlar, D.G.
 J. Phys. Chem. B 2009, 113, 6378-6396.
 iSolventCode=           1
 Solvent: water                                                           

 vradii
            1           2           3           4           5           6
    1   1.8500000   1.5200000   1.5200000   1.2000000   1.8500000   1.2000000
 ---------------------------------------
  Cycle       Energy         DIIS Error
 ---------------------------------------
    1    -226.6750330142      1.50E-09
 Time req'd to invert C: 0.56 s (CPU) 0.55 s (wall)
    2    -226.6894844110      6.90E-04
    3    -226.6894844113      6.90E-04
    4    -226.6894844081      6.90E-04
    5    -226.6894844086      6.90E-04
    6    -226.6894844097      6.90E-04
    7    -226.6894844083      6.90E-04
    8    -226.6894844094      6.90E-04
    9    -226.6894844089      6.90E-04
   10    -226.6894844101      6.90E-04
   11    -226.6894844097      6.90E-04
   12    -226.6894844088      6.90E-04
   13    -226.6894844092      6.90E-04
   14    -226.6894844095      6.90E-04
   15    -226.6894844095      6.90E-04
   16    -226.6894844110      6.90E-04
   17    -226.6920580646      4.73E-04
   18    -226.6926044027      1.55E-04
   19    -226.6928345633      6.51E-05
   20    -226.6928721645      2.33E-05
   21    -226.6928767710      8.44E-06
   22    -226.6928772305      1.38E-06
   23    -226.6928772432      1.97E-07
   24    -226.6928772433      4.19E-08
   25    -226.6928772429      7.10E-09 Convergence criterion met
 ---------------------------------------
 SCF time:  CPU 42.59 s  wall 42.81 s
(0)  E-EN(g) gas-phase elect-nuc energy                 -226.675033014 a.u.
(3)  G-ENP(liq) elect-nuc-pol free energy of system     -226.692877243 a.u.
(4)  G-CDS(liq) cavity-dispersion-solvent structure 
     free energy                                                4.6867 kcal/mol
(6)  G-S(liq) free energy of system                     -226.685408462 a.u.
(9)  DeltaG-S(liq) free energy of  solvation
     (9) = (6) - (0)                                           -6.5107 kcal/mol
 SCF   energy in the final basis set = -226.6854084620
 Total energy in the final basis set = -226.6854084620

 Components of the MP2 correlation energy:
        aaaa  correlation energy =        -0.1008765427 au
        abab  correlation energy =        -0.6152175604 au
        bbbb  correlation energy =        -0.1008765427 au
        non-Brillouin singles    =        -0.0000000000 au

 Total  MP2   correlation energy =        -0.8169706459 au
        MP2         total energy =      -227.5023791078 au

  Entering Z-vector solver.
 This version supports only Gaussian blurring of the apparent surface charges
 No PCM contribution added !! 
   1         0           1      0.000437    0.000437
 This version supports only Gaussian blurring of the apparent surface charges
 No PCM contribution added !! 
   2         0           1      0.000146    0.000146
 This version supports only Gaussian blurring of the apparent surface charges
 No PCM contribution added !! 
   3         0           1      0.000046    0.000046
 This version supports only Gaussian blurring of the apparent surface charges
 No PCM contribution added !! 
   4         0           1      0.000015    0.000015
 This version supports only Gaussian blurring of the apparent surface charges
 No PCM contribution added !! 
   5         0           1      0.000004    0.000004
 This version supports only Gaussian blurring of the apparent surface charges
 No PCM contribution added !! 
   6         1           0      0.000000    0.000000    Roots Converged

 --------------------------------------------------------------

                    Orbital Energies (a.u.)
 --------------------------------------------------------------

 Alpha MOs
 -- Occupied --
-20.593 -20.593 -11.352 -11.351  -1.434  -1.416  -0.961  -0.820
 -0.705  -0.702  -0.653  -0.587  -0.528  -0.519  -0.436
 -- Virtual --
  0.053   0.188   0.196   0.210   0.264   0.330   0.427   0.448
  0.454   0.496   0.509   0.568   0.590   0.625   0.636   0.651
  0.723   0.741   0.777   0.795   0.854   0.880   0.887   0.895
  0.913   1.021   1.114   1.168   1.176   1.225   1.251   1.254
  1.339   1.351   1.414   1.431   1.526   1.619   1.689   1.864
  1.868   1.926   1.983   2.053   2.151   2.158   2.245   2.291
  2.306   2.340   2.342   2.452   2.458   2.523   2.734   2.751
  2.757   2.785   2.886   3.031   3.036   3.038   3.098   3.126
  3.177   3.234   3.240   3.337   3.343   3.400   3.500   3.529
  3.554   3.595   3.680   3.699   3.713   3.743   3.849   3.881
  3.986   4.015   4.068   4.176   4.275   4.279   4.314   4.378
  4.432   4.489   4.536   4.546   4.695   4.709   4.805   4.949
  5.014   5.122   5.193   5.224   5.286   5.433   5.562   5.612
  5.640   5.653   5.656   5.803   5.868   6.037   6.047   6.165
  6.310   6.598   6.620   6.637   6.666   6.840   6.859   6.864
  6.925   7.051   7.282   7.289   7.431   7.490   7.496   7.530
  7.730  10.150  11.296  13.195  14.023
 --------------------------------------------------------------

          Ground-State Mulliken Net Atomic Charges

     Atom                 Charge (a.u.)
  ----------------------------------------
      1 C                     0.163741
      2 O                    -0.298818
      3 O                    -0.298792
      4 H                     0.135018
      5 C                     0.163798
      6 H                     0.135052
  ----------------------------------------
  Sum of atomic charges =     0.000000

 -----------------------------------------------------------------
                    Cartesian Multipole Moments
 -----------------------------------------------------------------
    Charge (ESU x 10^10)
                -0.0000
    Dipole Moment (Debye)
         X      -0.0007      Y       0.0013      Z       0.0023
       Tot       0.0027
    Quadrupole Moments (Debye-Ang)
        XX     -33.3050     XY      -2.7995     YY     -19.8402
        XZ      -0.0038     YZ      -0.0008     ZZ     -21.1213
    Octopole Moments (Debye-Ang^2)
       XXX      -0.0014    XXY       0.0018    XYY       0.0003
       YYY       0.0044    XXZ       0.0117    XYZ       0.0005
       YYZ       0.0051    XZZ       0.0001    YZZ       0.0009
       ZZZ       0.0131
    Hexadecapole Moments (Debye-Ang^3)
      XXXX    -284.5715   XXXY      -1.3327   XXYY     -49.4711
      XYYY      -2.4753   YYYY     -42.1666   XXXZ      -0.0430
      XXYZ      -0.0017   XYYZ      -0.0103   YYYZ      -0.0035
      XXZZ     -41.9563   XYZZ       0.4019   YYZZ     -11.3125
      XZZZ      -0.0287   YZZZ      -0.0021   ZZZZ     -17.7990
 -----------------------------------------------------------------
 DrvMan is completing analytic gradient of the MP2 energy
 MP2 relaxed dipole moment
            1
    1  -0.0002858
    2   0.0005185
    3   0.0008924
	Magnitude:	 0.001 au	 0.003 Debye
 MP2 energy read as -227.502379
 Full Analytical Gradient of MP2 Energy (in au.)
             1             2             3             4             5
    1    0.00011138   -0.00007246    0.00007544    0.00044984   -0.00018885
    2    0.00024262    0.00050113   -0.00059714    0.00021176   -0.00014795
    3   -0.00004916    0.00000753   -0.00003149    0.00001097    0.00009692
             6
    1   -0.00037534
    2   -0.00021043
    3   -0.00003476
 Gradient time:  CPU 0.08 s  wall 0.08 s
 ----------------------------------------------------------------
             Standard Nuclear Orientation (Angstroms)
    I     Atom           X                Y                Z
 ----------------------------------------------------------------
    1      C       0.6378540807    -0.3971280847     0.0000858936
    2      O       1.7092375769     0.1689979891     0.0000459278
    3      O      -1.7091738153    -0.1692858053     0.0000299561
    4      H       0.5323992585    -1.4688160562     0.0001887354
    5      C      -0.6380119309     0.3972862771     0.0000255688
    6      H      -0.5313047699     1.4689459800     0.0000396182
 ----------------------------------------------------------------
 Nuclear Repulsion Energy =   102.4144046585 hartrees
 There are       15 alpha and       15 beta electrons
 Discretize the solute cavity surface with Lebedev spheres
	Using 302 Lebedev grid points for each H atom
	Using 302 Lebedev grid points for other atoms
	Atomic van der Waals radii will be scaled by 1.20
 Removing interior tesserae...
 Keep 762 surface tesserae and discard 1050 interior tesserae
 Molecular Surface Area = 77.426 Angst**2

                       Distance Matrix (Angstroms)
             C (  1)   O (  2)   O (  3)   H (  4)   C (  5)
   O (  2)  1.211760
   O (  3)  2.358061  3.435109
   H (  4)  1.076864  2.016775  2.591029
   C (  5)  1.502973  2.358325  1.211772  2.202771
   H (  6)  2.202082  2.590346  2.017716  3.124406  1.076959

 Requested basis set is cc-pVTZ
 There are 52 shells and 148 basis functions
 A cutoff of  1.0D-11 yielded   1341 shell pairs
 There are     10937 function pairs (     14438 Cartesian)
 Smallest overlap matrix eigenvalue = 8.51E-04
 Guess MOs from SCF MO coefficient file
 Reading MOs from coefficient file
 Reading MOs from coefficient file
 A restricted Hartree-Fock SCF calculation will be
 performed using Pulay DIIS extrapolation
 SCF converges when DIIS error is below 1.0E-08
 ---------------------------------------
  Cycle       Energy         DIIS Error
 ---------------------------------------
    1    -226.6707758532      8.57E-04
    2    -226.6740813640      6.15E-04
    3    -226.6748342181      1.49E-04
    4    -226.6749963715      6.59E-05
    5    -226.6750277942      2.48E-05
    6    -226.6750325038      8.93E-06
    7    -226.6750329930      1.50E-06
    8    -226.6750330065      2.01E-07
    9    -226.6750330070      4.87E-08
   10    -226.6750330073      1.99E-08
   11    -226.6750330073      1.14E-08
   12    -226.6750330073      6.16E-09 Convergence criterion met
 ---------------------------------------
 SCF time:  CPU 22.93 s  wall 23.10 s
 Discretize the solute cavity surface with Lebedev spheres
	Using 302 Lebedev grid points for each H atom
	Using 302 Lebedev grid points for other atoms
	Atomic van der Waals radii will be scaled by 1.20
 Removing interior tesserae...
 Keep 762 surface tesserae and discard 1050 interior tesserae
 Molecular Surface Area = 77.426 Angst**2
 A restricted Hartree-Fock SCF calculation will be
 performed using Pulay DIIS extrapolation
 Polarizable Continuum solvation model will be applied
 SCF converges when DIIS error is below 1.0E-08

 Citation of the SMD model:
 Marenich, A.V.; Cramer, C.J.; Truhlar, D.G.
 J. Phys. Chem. B 2009, 113, 6378-6396.
 iSolventCode=           1
 Solvent: water                                                           

 vradii
            1           2           3           4           5           6
    1   1.8500000   1.5200000   1.5200000   1.2000000   1.8500000   1.2000000
 ---------------------------------------
  Cycle       Energy         DIIS Error
 ---------------------------------------
    1    -226.6750330066      2.03E-09
 Time req'd to invert C: 0.36 s (CPU) 0.37 s (wall)
    2    -226.6894855816      6.90E-04
    3    -226.6894855817      6.90E-04
    4    -226.6894855841      6.90E-04
    5    -226.6894855870      6.90E-04
    6    -226.6894855863      6.90E-04
    7    -226.6894855878      6.90E-04
    8    -226.6894855885      6.90E-04
    9    -226.6894855884      6.90E-04
   10    -226.6894855878      6.90E-04
   11    -226.6894855885      6.90E-04
   12    -226.6894855883      6.90E-04
   13    -226.6894855888      6.90E-04
   14    -226.6894855893      6.90E-04
   15    -226.6894855900      6.90E-04
   16    -226.6894855813      6.90E-04
   17    -226.6920593820      4.73E-04
   18    -226.6926057422      1.55E-04
   19    -226.6928359278      6.51E-05
   20    -226.6928735337      2.33E-05
   21    -226.6928781408      8.44E-06
   22    -226.6928786002      1.38E-06
   23    -226.6928786130      1.97E-07
   24    -226.6928786130      4.20E-08
   25    -226.6928786127      8.30E-09 Convergence criterion met
 ---------------------------------------
 SCF time:  CPU 38.98 s  wall 39.20 s
(0)  E-EN(g) gas-phase elect-nuc energy                 -226.675033007 a.u.
(3)  G-ENP(liq) elect-nuc-pol free energy of system     -226.692878613 a.u.
(4)  G-CDS(liq) cavity-dispersion-solvent structure 
     free energy                                                4.6866 kcal/mol
(6)  G-S(liq) free energy of system                     -226.685410118 a.u.
(9)  DeltaG-S(liq) free energy of  solvation
     (9) = (6) - (0)                                           -6.5117 kcal/mol
 SCF   energy in the final basis set = -226.6854101179
 Total energy in the final basis set = -226.6854101179

 Components of the MP2 correlation energy:
        aaaa  correlation energy =        -0.1008757812 au
        abab  correlation energy =        -0.6152154684 au
        bbbb  correlation energy =        -0.1008757812 au
        non-Brillouin singles    =        -0.0000000000 au

 Total  MP2   correlation energy =        -0.8169670307 au
        MP2         total energy =      -227.5023771486 au

  Entering Z-vector solver.
 This version supports only Gaussian blurring of the apparent surface charges
 No PCM contribution added !! 
   1         0           1      0.000437    0.000437
 This version supports only Gaussian blurring of the apparent surface charges
 No PCM contribution added !! 
   2         0           1      0.000146    0.000146
 This version supports only Gaussian blurring of the apparent surface charges
 No PCM contribution added !! 
   3         0           1      0.000046    0.000046
 This version supports only Gaussian blurring of the apparent surface charges
 No PCM contribution added !! 
   4         0           1      0.000015    0.000015
 This version supports only Gaussian blurring of the apparent surface charges
 No PCM contribution added !! 
   5         0           1      0.000004    0.000004
 This version supports only Gaussian blurring of the apparent surface charges
 No PCM contribution added !! 
   6         1           0      0.000000    0.000000    Roots Converged

 --------------------------------------------------------------

                    Orbital Energies (a.u.)
 --------------------------------------------------------------

 Alpha MOs
 -- Occupied --
-20.593 -20.593 -11.352 -11.351  -1.434  -1.416  -0.961  -0.820
 -0.705  -0.702  -0.653  -0.587  -0.528  -0.519  -0.436
 -- Virtual --
  0.053   0.188   0.196   0.210   0.264   0.330   0.427   0.448
  0.454   0.496   0.509   0.568   0.590   0.625   0.636   0.651
  0.723   0.741   0.777   0.795   0.854   0.880   0.887   0.894
  0.913   1.021   1.114   1.169   1.176   1.225   1.251   1.254
  1.339   1.351   1.414   1.431   1.526   1.619   1.689   1.864
  1.868   1.926   1.983   2.053   2.150   2.158   2.245   2.291
  2.306   2.340   2.342   2.452   2.458   2.523   2.734   2.750
  2.757   2.785   2.886   3.031   3.036   3.038   3.098   3.126
  3.177   3.233   3.240   3.337   3.343   3.400   3.500   3.530
  3.554   3.596   3.680   3.699   3.713   3.743   3.849   3.881
  3.986   4.015   4.067   4.176   4.275   4.280   4.314   4.378
  4.432   4.489   4.536   4.546   4.695   4.709   4.805   4.950
  5.014   5.122   5.194   5.224   5.287   5.433   5.562   5.612
  5.640   5.653   5.656   5.803   5.868   6.037   6.047   6.165
  6.310   6.598   6.620   6.637   6.666   6.840   6.859   6.864
  6.925   7.051   7.282   7.289   7.431   7.490   7.496   7.530
  7.729  10.150  11.297  13.195  14.023
 --------------------------------------------------------------

          Ground-State Mulliken Net Atomic Charges

     Atom                 Charge (a.u.)
  ----------------------------------------
      1 C                     0.163628
      2 O                    -0.298871
      3 O                    -0.298779
      4 H                     0.135148
      5 C                     0.163790
      6 H                     0.135084
  ----------------------------------------
  Sum of atomic charges =    -0.000000

 -----------------------------------------------------------------
                    Cartesian Multipole Moments
 -----------------------------------------------------------------
    Charge (ESU x 10^10)
                -0.0000
    Dipole Moment (Debye)
         X      -0.0006      Y       0.0013      Z       0.0001
       Tot       0.0014
    Quadrupole Moments (Debye-Ang)
        XX     -33.3047     XY      -2.8016     YY     -19.8393
        XZ       0.0000     YZ      -0.0001     ZZ     -21.1212
    Octopole Moments (Debye-Ang^2)
       XXX      -0.0050    XXY      -0.0008    XYY       0.0017
       YYY       0.0034    XXZ      -0.0015    XYZ      -0.0001
       YYZ      -0.0007    XZZ      -0.0008    YZZ       0.0008
       ZZZ      -0.0032
    Hexadecapole Moments (Debye-Ang^3)
      XXXX    -284.5782   XXXY      -1.3330   XXYY     -49.4684
      XYYY      -2.4788   YYYY     -42.1607   XXXZ      -0.0016
      XXYZ       0.0004   XYYZ      -0.0002   YYYZ       0.0005
      XXZZ     -41.9569   XYZZ       0.4027   YYZZ     -11.3120
      XZZZ      -0.0012   YZZZ       0.0008   ZZZZ     -17.7989
 -----------------------------------------------------------------
 DrvMan is completing analytic gradient of the MP2 energy
 MP2 relaxed dipole moment
            1
    1  -0.0002552
    2   0.0005024
    3   0.0000545
	Magnitude:	 0.001 au	 0.001 Debye
 MP2 energy read as -227.502377
 Full Analytical Gradient of MP2 Energy (in au.)
             1             2             3             4             5
    1   -0.00001053   -0.00009213    0.00008483    0.00058763   -0.00018447
    2    0.00024205    0.00040583   -0.00060502    0.00025274   -0.00009086
    3   -0.00000041    0.00000020    0.00000180    0.00000141   -0.00000625
             6
    1   -0.00038533
    2   -0.00020473
    3    0.00000325
 Gradient time:  CPU 0.11 s  wall 0.11 s
 ----------------------------------------------------------------
             Standard Nuclear Orientation (Angstroms)
    I     Atom           X                Y                Z
 ----------------------------------------------------------------
    1      C       0.6378540807    -0.3971280847     0.0000858936
    2      O       1.7092375769     0.1689979891     0.0000459278
    3      O      -1.7091738153    -0.1692858053     0.0000299561
    4      H       0.5303992585    -1.4688160562     0.0001887354
    5      C      -0.6380119309     0.3972862771     0.0000255688
    6      H      -0.5313047699     1.4689459800     0.0000396182
 ----------------------------------------------------------------
 Nuclear Repulsion Energy =   102.4144726569 hartrees
 There are       15 alpha and       15 beta electrons
 Discretize the solute cavity surface with Lebedev spheres
	Using 302 Lebedev grid points for each H atom
	Using 302 Lebedev grid points for other atoms
	Atomic van der Waals radii will be scaled by 1.20
 Removing interior tesserae...
 Keep 762 surface tesserae and discard 1050 interior tesserae
 Molecular Surface Area = 77.426 Angst**2

                       Distance Matrix (Angstroms)
             C (  1)   O (  2)   O (  3)   H (  4)   C (  5)
   O (  2)  1.211760
   O (  3)  2.358061  3.435109
   H (  4)  1.077062  2.017943  2.589298
   C (  5)  1.502973  2.358325  1.211772  2.201709
   H (  6)  2.202082  2.590346  2.017716  3.123726  1.076959

 Requested basis set is cc-pVTZ
 There are 52 shells and 148 basis functions
 A cutoff of  1.0D-11 yielded   1341 shell pairs
 There are     10937 function pairs (     14438 Cartesian)
 Smallest overlap matrix eigenvalue = 8.51E-04
 Guess MOs from SCF MO coefficient file
 Reading MOs from coefficient file
 Reading MOs from coefficient file
 A restricted Hartree-Fock SCF calculation will be
 performed using Pulay DIIS extrapolation
 SCF converges when DIIS error is below 1.0E-08
 ---------------------------------------
  Cycle       Energy         DIIS Error
 ---------------------------------------
    1    -226.6709502004      8.57E-04
    2    -226.6740771259      6.18E-04
    3    -226.6748346884      1.48E-04
    4    -226.6749965232      6.55E-05
    5    -226.6750277596      2.47E-05
    6    -226.6750324204      8.93E-06
    7    -226.6750329077      1.50E-06
    8    -226.6750329212      2.02E-07
    9    -226.6750329217      6.04E-08
   10    -226.6750329220      3.11E-08
   11    -226.6750329223      4.51E-09 Convergence criterion met
 ---------------------------------------
 SCF time:  CPU 21.74 s  wall 21.85 s
 Discretize the solute cavity surface with Lebedev spheres
	Using 302 Lebedev grid points for each H atom
	Using 302 Lebedev grid points for other atoms
	Atomic van der Waals radii will be scaled by 1.20
 Removing interior tesserae...
 Keep 762 surface tesserae and discard 1050 interior tesserae
 Molecular Surface Area = 77.426 Angst**2
 A restricted Hartree-Fock SCF calculation will be
 performed using Pulay DIIS extrapolation
 Polarizable Continuum solvation model will be applied
 SCF converges when DIIS error is below 1.0E-08

 Citation of the SMD model:
 Marenich, A.V.; Cramer, C.J.; Truhlar, D.G.
 J. Phys. Chem. B 2009, 113, 6378-6396.
 iSolventCode=           1
 Solvent: water                                                           

 vradii
            1           2           3           4           5           6
    1   1.8500000   1.5200000   1.5200000   1.2000000   1.8500000   1.2000000
 ---------------------------------------
  Cycle       Energy         DIIS Error
 ---------------------------------------
    1    -226.6750329213      8.84E-10
 Time req'd to invert C: 0.30 s (CPU) 0.30 s (wall)
    2    -226.6894831282      6.90E-04
    3    -226.6894831277      6.90E-04
    4    -226.6894831286      6.90E-04
    5    -226.6894831313      6.90E-04
    6    -226.6894831320      6.90E-04
    7    -226.6894831316      6.90E-04
    8    -226.6894831319      6.90E-04
    9    -226.6894831323      6.90E-04
   10    -226.6894831322      6.90E-04
   11    -226.6894831308      6.90E-04
   12    -226.6894831315      6.90E-04
   13    -226.6894831317      6.90E-04
   14    -226.6894831317      6.90E-04
   15    -226.6920566351      4.73E-04
   16    -226.6926029467      1.55E-04
   17    -226.6928330818      6.51E-05
   18    -226.6928706784      2.33E-05
   19    -226.6928752842      8.44E-06
   20    -226.6928757436      1.38E-06
   21    -226.6928757564      1.97E-07
   22    -226.6928757564      4.18E-08
   23    -226.6928757561      6.93E-09 Convergence criterion met
 ---------------------------------------
 SCF time:  CPU 34.93 s  wall 35.18 s
(0)  E-EN(g) gas-phase elect-nuc energy                 -226.675032921 a.u.
(3)  G-ENP(liq) elect-nuc-pol free energy of system     -226.692875756 a.u.
(4)  G-CDS(liq) cavity-dispersion-solvent structure 
     free energy                                                4.6869 kcal/mol
(6)  G-S(liq) free energy of system                     -226.685406686 a.u.
(9)  DeltaG-S(liq) free energy of  solvation
     (9) = (6) - (0)                                           -6.5096 kcal/mol
 SCF   energy in the final basis set = -226.6854066859
 Total energy in the final basis set = -226.6854066859

 Components of the MP2 correlation energy:
        aaaa  correlation energy =        -0.1008772989 au
        abab  correlation energy =        -0.6152196059 au
        bbbb  correlation energy =        -0.1008772989 au
        non-Brillouin singles    =        -0.0000000000 au

 Total  MP2   correlation energy =        -0.8169742036 au
        MP2         total energy =      -227.5023808895 au

  Entering Z-vector solver.
 This version supports only Gaussian blurring of the apparent surface charges
 No PCM contribution added !! 
   1         0           1      0.000437    0.000437
 This version supports only Gaussian blurring of the apparent surface charges
 No PCM contribution added !! 
   2         0           1      0.000146    0.000146
 This version supports only Gaussian blurring of the apparent surface charges
 No PCM contribution added !! 
   3         0           1      0.000046    0.000046
 This version supports only Gaussian blurring of the apparent surface charges
 No PCM contribution added !! 
   4         0           1      0.000015    0.000015
 This version supports only Gaussian blurring of the apparent surface charges
 No PCM contribution added !! 
   5         0           1      0.000004    0.000004
 This version supports only Gaussian blurring of the apparent surface charges
 No PCM contribution added !! 
   6         1           0      0.000000    0.000000    Roots Converged

 --------------------------------------------------------------

                    Orbital Energies (a.u.)
 --------------------------------------------------------------

 Alpha MOs
 -- Occupied --
-20.593 -20.593 -11.352 -11.351  -1.434  -1.416  -0.961  -0.820
 -0.705  -0.702  -0.653  -0.587  -0.528  -0.519  -0.436
 -- Virtual --
  0.053   0.188   0.196   0.210   0.264   0.330   0.427   0.448
  0.454   0.496   0.509   0.568   0.590   0.625   0.636   0.651
  0.723   0.741   0.777   0.795   0.854   0.880   0.887   0.895
  0.913   1.021   1.114   1.168   1.176   1.225   1.251   1.255
  1.339   1.351   1.414   1.431   1.526   1.619   1.689   1.864
  1.868   1.926   1.983   2.053   2.151   2.158   2.245   2.291
  2.306   2.340   2.341   2.452   2.458   2.523   2.734   2.751
  2.757   2.785   2.886   3.031   3.036   3.038   3.098   3.126
  3.177   3.234   3.240   3.337   3.343   3.400   3.500   3.529
  3.555   3.595   3.680   3.699   3.713   3.743   3.848   3.881
  3.986   4.015   4.068   4.176   4.275   4.279   4.314   4.379
  4.432   4.489   4.536   4.546   4.695   4.709   4.805   4.949
  5.013   5.122   5.193   5.224   5.286   5.433   5.562   5.612
  5.639   5.653   5.657   5.802   5.868   6.037   6.047   6.164
  6.310   6.598   6.620   6.637   6.666   6.840   6.859   6.864
  6.925   7.051   7.282   7.289   7.431   7.490   7.495   7.530
  7.730  10.150  11.296  13.195  14.023
 --------------------------------------------------------------

          Ground-State Mulliken Net Atomic Charges

     Atom                 Charge (a.u.)
  ----------------------------------------
      1 C                     0.163854
      2 O                    -0.298765
      3 O                    -0.298804
      4 H                     0.134889
      5 C                     0.163806
      6 H                     0.135019
  ----------------------------------------
  Sum of atomic charges =    -0.000000

 -----------------------------------------------------------------
                    Cartesian Multipole Moments
 -----------------------------------------------------------------
    Charge (ESU x 10^10)
                -0.0000
    Dipole Moment (Debye)
         X      -0.0008      Y       0.0014      Z       0.0001
       Tot       0.0016
    Quadrupole Moments (Debye-Ang)
        XX     -33.3052     XY      -2.7974     YY     -19.8411
        XZ       0.0000     YZ      -0.0001     ZZ     -21.1213
    Octopole Moments (Debye-Ang^2)
       XXX       0.0022    XXY       0.0043    XYY      -0.0011
       YYY       0.0054    XXZ      -0.0015    XYZ      -0.0001
       YYZ      -0.0007    XZZ       0.0009    YZZ       0.0011
       ZZZ      -0.0032
    Hexadecapole Moments (Debye-Ang^3)
      XXXX    -284.5648   XXXY      -1.3324   XXYY     -49.4739
      XYYY      -2.4718   YYYY     -42.1725   XXXZ      -0.0016
      XXYZ       0.0004   XYYZ      -0.0002   YYYZ       0.0005
      XXZZ     -41.9556   XYZZ       0.4011   YYZZ     -11.3131
      XZZZ      -0.0012   YZZZ       0.0008   ZZZZ     -17.7990
 -----------------------------------------------------------------
 DrvMan is completing analytic gradient of the MP2 energy
 MP2 relaxed dipole moment
            1
    1  -0.0003172
    2   0.0005347
    3   0.0000545
	Magnitude:	 0.001 au	 0.002 Debye
 MP2 energy read as -227.502381
 Full Analytical Gradient of MP2 Energy (in au.)
             1             2             3             4             5
    1    0.00023330   -0.00005287    0.00006706    0.00031198   -0.00019404
    2    0.00024363    0.00059632   -0.00058874    0.00017048   -0.00020553
    3   -0.00000040    0.00000018    0.00000180    0.00000142   -0.00000624
             6
    1   -0.00036542
    2   -0.00021616
    3    0.00000325
 Gradient time:  CPU 0.06 s  wall 0.06 s
 ----------------------------------------------------------------
             Standard Nuclear Orientation (Angstroms)
    I     Atom           X                Y                Z
 ----------------------------------------------------------------
    1      C       0.6378540807    -0.3971280847     0.0000858936
    2      O       1.7092375769     0.1689979891     0.0000459278
    3      O      -1.7091738153    -0.1692858053     0.0000299561
    4      H       0.5313992585    -1.4678160562     0.0001887354
    5      C      -0.6380119309     0.3972862771     0.0000255688
    6      H      -0.5313047699     1.4689459800     0.0000396182
 ----------------------------------------------------------------
 Nuclear Repulsion Energy =   102.4189335877 hartrees
 There are       15 alpha and       15 beta electrons
 Discretize the solute cavity surface with Lebedev spheres
	Using 302 Lebedev grid points for each H atom
	Using 302 Lebedev grid points for other atoms
	Atomic van der Waals radii will be scaled by 1.20
 Removing interior tesserae...
 Keep 762 surface tesserae and discard 1050 interior tesserae
 Molecular Surface Area = 77.426 Angst**2

                       Distance Matrix (Angstroms)
             C (  1)   O (  2)   O (  3)   H (  4)   C (  5)
   O (  2)  1.211760
   O (  3)  2.358061  3.435109
   H (  4)  1.075967  2.016547  2.589662
   C (  5)  1.502973  2.358325  1.211772  2.201393
   H (  6)  2.202082  2.590346  2.017716  3.123125  1.076959

 Requested basis set is cc-pVTZ
 There are 52 shells and 148 basis functions
 A cutoff of  1.0D-11 yielded   1341 shell pairs
 There are     10937 function pairs (     14438 Cartesian)
 Smallest overlap matrix eigenvalue = 8.51E-04
 Guess MOs from SCF MO coefficient file
 Reading MOs from coefficient file
 Reading MOs from coefficient file
 A restricted Hartree-Fock SCF calculation will be
 performed using Pulay DIIS extrapolation
 SCF converges when DIIS error is below 1.0E-08
 ---------------------------------------
  Cycle       Energy         DIIS Error
 ---------------------------------------
    1    -226.6711386041      8.57E-04
    2    -226.6740707883      6.14E-04
    3    -226.6748203204      1.48E-04
    4    -226.6749821950      6.60E-05
    5    -226.6750136138      2.48E-05
    6    -226.6750183286      8.89E-06
    7    -226.6750188148      1.50E-06
    8    -226.6750188282      2.06E-07
    9    -226.6750188287      7.28E-08
   10    -226.6750188289      3.20E-08
   11    -226.6750188292      4.29E-09 Convergence criterion met
 ---------------------------------------
 SCF time:  CPU 19.98 s  wall 20.02 s
 Discretize the solute cavity surface with Lebedev spheres
	Using 302 Lebedev grid points for each H atom
	Using 302 Lebedev grid points for other atoms
	Atomic van der Waals radii will be scaled by 1.20
 Removing interior tesserae...
 Keep 762 surface tesserae and discard 1050 interior tesserae
 Molecular Surface Area = 77.426 Angst**2
 A restricted Hartree-Fock SCF calculation will be
 performed using Pulay DIIS extrapolation
 Polarizable Continuum solvation model will be applied
 SCF converges when DIIS error is below 1.0E-08

 Citation of the SMD model:
 Marenich, A.V.; Cramer, C.J.; Truhlar, D.G.
 J. Phys. Chem. B 2009, 113, 6378-6396.
 iSolventCode=           1
 Solvent: water                                                           

 vradii
            1           2           3           4           5           6
    1   1.8500000   1.5200000   1.5200000   1.2000000   1.8500000   1.2000000
 ---------------------------------------
  Cycle       Energy         DIIS Error
 ---------------------------------------
    1    -226.6750188283      6.76E-10
 Time req'd to invert C: 0.27 s (CPU) 0.27 s (wall)
    2    -226.6894730709      6.90E-04
    3    -226.6894730709      6.90E-04
    4    -226.6894730709      6.90E-04
    5    -226.6894730709      6.90E-04
    6    -226.6894730709      6.90E-04
    7    -226.6894730709      6.90E-04
    8    -226.6894730709      6.90E-04
    9    -226.6894730709      6.90E-04
   10    -226.6894730709      6.90E-04
   11    -226.6894730709      6.90E-04
   12    -226.6894730709      6.90E-04
   13    -226.6894730709      6.90E-04
   14    -226.6894730709      6.90E-04
   15    -226.6894730709      6.90E-04
   16    -226.6894730709      6.90E-04
   17    -226.6920470405      4.73E-04
   18    -226.6925934065      1.55E-04
   19    -226.6928235353      6.51E-05
   20    -226.6928611369      2.33E-05
   21    -226.6928657461      8.44E-06
   22    -226.6928662056      1.38E-06
   23    -226.6928662183      1.97E-07
   24    -226.6928662183      4.24E-08
   25    -226.6928662180      1.07E-08
   26    -226.6928662180      4.94E-09 Convergence criterion met
 ---------------------------------------
 SCF time:  CPU 34.01 s  wall 34.32 s
(0)  E-EN(g) gas-phase elect-nuc energy                 -226.675018828 a.u.
(3)  G-ENP(liq) elect-nuc-pol free energy of system     -226.692866218 a.u.
(4)  G-CDS(liq) cavity-dispersion-solvent structure 
     free energy                                                4.6867 kcal/mol
(6)  G-S(liq) free energy of system                     -226.685397488 a.u.
(9)  DeltaG-S(liq) free energy of  solvation
     (9) = (6) - (0)                                           -6.5127 kcal/mol
 SCF   energy in the final basis set = -226.6853974883
 Total energy in the final basis set = -226.6853974883

 Components of the MP2 correlation energy:
        aaaa  correlation energy =        -0.1008748550 au
        abab  correlation energy =        -0.6152133752 au
        bbbb  correlation energy =        -0.1008748550 au
        non-Brillouin singles    =        -0.0000000000 au

 Total  MP2   correlation energy =        -0.8169630852 au
        MP2         total energy =      -227.5023605735 au

  Entering Z-vector solver.
 This version supports only Gaussian blurring of the apparent surface charges
 No PCM contribution added !! 
   1         0           1      0.000437    0.000437
 This version supports only Gaussian blurring of the apparent surface charges
 No PCM contribution added !! 
   2         0           1      0.000146    0.000146
 This version supports only Gaussian blurring of the apparent surface charges
 No PCM contribution added !! 
   3         0           1      0.000046    0.000046
 This version supports only Gaussian blurring of the apparent surface charges
 No PCM contribution added !! 
   4         0           1      0.000015    0.000015
 This version supports only Gaussian blurring of the apparent surface charges
 No PCM contribution added !! 
   5         0           1      0.000004    0.000004
 This version supports only Gaussian blurring of the apparent surface charges
 No PCM contribution added !! 
   6         1           0      0.000000    0.000000    Roots Converged

 --------------------------------------------------------------

                    Orbital Energies (a.u.)
 --------------------------------------------------------------

 Alpha MOs
 -- Occupied --
-20.593 -20.593 -11.352 -11.351  -1.434  -1.416  -0.961  -0.820
 -0.705  -0.702  -0.653  -0.587  -0.528  -0.519  -0.436
 -- Virtual --
  0.053   0.188   0.196   0.210   0.264   0.330   0.427   0.448
  0.454   0.496   0.509   0.568   0.590   0.625   0.636   0.651
  0.723   0.741   0.777   0.795   0.854   0.880   0.887   0.895
  0.913   1.021   1.114   1.169   1.176   1.225   1.251   1.255
  1.339   1.351   1.414   1.431   1.526   1.620   1.689   1.864
  1.868   1.926   1.983   2.053   2.151   2.158   2.245   2.291
  2.305   2.340   2.342   2.452   2.458   2.523   2.734   2.751
  2.757   2.785   2.886   3.031   3.036   3.038   3.098   3.126
  3.177   3.234   3.240   3.337   3.343   3.400   3.501   3.530
  3.555   3.595   3.680   3.699   3.713   3.744   3.849   3.881
  3.986   4.015   4.068   4.176   4.275   4.280   4.314   4.379
  4.432   4.489   4.536   4.547   4.696   4.709   4.805   4.950
  5.015   5.123   5.195   5.225   5.287   5.434   5.563   5.612
  5.640   5.653   5.657   5.803   5.869   6.037   6.047   6.165
  6.311   6.598   6.620   6.637   6.666   6.840   6.859   6.864
  6.925   7.051   7.282   7.289   7.431   7.490   7.496   7.530
  7.731  10.155  11.299  13.197  14.025
 --------------------------------------------------------------

          Ground-State Mulliken Net Atomic Charges

     Atom                 Charge (a.u.)
  ----------------------------------------
      1 C                     0.163574
      2 O                    -0.298967
      3 O                    -0.298822
      4 H                     0.135410
      5 C                     0.163781
      6 H                     0.135023
  ----------------------------------------
  Sum of atomic charges =    -0.000000

 -----------------------------------------------------------------
                    Cartesian Multipole Moments
 -----------------------------------------------------------------
    Charge (ESU x 10^10)
                -0.0000
    Dipole Moment (Debye)
         X      -0.0007      Y       0.0007      Z       0.0001
       Tot       0.0010
    Quadrupole Moments (Debye-Ang)
        XX     -33.3053     XY      -2.7997     YY     -19.8406
        XZ       0.0000     YZ      -0.0001     ZZ     -21.1200
    Octopole Moments (Debye-Ang^2)
       XXX      -0.0011    XXY      -0.0007    XYY       0.0003
       YYY       0.0013    XXZ      -0.0015    XYZ      -0.0001
       YYZ      -0.0007    XZZ       0.0008    YZZ      -0.0017
       ZZZ      -0.0032
    Hexadecapole Moments (Debye-Ang^3)
      XXXX    -284.5763   XXXY      -1.3366   XXYY     -49.4674
      XYYY      -2.4765   YYYY     -42.1542   XXXZ      -0.0016
      XXYZ       0.0004   XYYZ      -0.0002   YYYZ       0.0005
      XXZZ     -41.9558   XYZZ       0.4005   YYZZ     -11.3075
      XZZZ      -0.0012   YZZZ       0.0008   ZZZZ     -17.7971
 -----------------------------------------------------------------
 DrvMan is completing analytic gradient of the MP2 energy
 MP2 relaxed dipole moment
            1
    1  -0.0002903
    2   0.0002659
    3   0.0000545
	Magnitude:	 0.000 au	 0.001 Debye
 MP2 energy read as -227.502361
 Full Analytical Gradient of MP2 Energy (in au.)
             1             2             3             4             5
    1    0.00010621   -0.00010609    0.00007968    0.00049741   -0.00020659
    2   -0.00040550    0.00048404   -0.00059144    0.00089887   -0.00017061
    3   -0.00000035    0.00000019    0.00000180    0.00000135   -0.00000624
             6
    1   -0.00037062
    2   -0.00021536
    3    0.00000325
 Gradient time:  CPU 0.08 s  wall 1.18 s
 ----------------------------------------------------------------
             Standard Nuclear Orientation (Angstroms)
    I     Atom           X                Y                Z
 ----------------------------------------------------------------
    1      C       0.6378540807    -0.3971280847     0.0000858936
    2      O       1.7092375769     0.1689979891     0.0000459278
    3      O      -1.7091738153    -0.1692858053     0.0000299561
    4      H       0.5313992585    -1.4698160562     0.0001887354
    5      C      -0.6380119309     0.3972862771     0.0000255688
    6      H      -0.5313047699     1.4689459800     0.0000396182
 ----------------------------------------------------------------
 Nuclear Repulsion Energy =   102.4099517625 hartrees
 There are       15 alpha and       15 beta electrons
 Discretize the solute cavity surface with Lebedev spheres
	Using 302 Lebedev grid points for each H atom
	Using 302 Lebedev grid points for other atoms
	Atomic van der Waals radii will be scaled by 1.20
 Removing interior tesserae...
 Keep 762 surface tesserae and discard 1050 interior tesserae
 Molecular Surface Area = 77.426 Angst**2

                       Distance Matrix (Angstroms)
             C (  1)   O (  2)   O (  3)   H (  4)   C (  5)
   O (  2)  1.211760
   O (  3)  2.358061  3.435109
   H (  4)  1.077957  2.018171  2.590665
   C (  5)  1.502973  2.358325  1.211772  2.203087
   H (  6)  2.202082  2.590346  2.017716  3.125006  1.076959

 Requested basis set is cc-pVTZ
 There are 52 shells and 148 basis functions
 A cutoff of  1.0D-11 yielded   1341 shell pairs
 There are     10937 function pairs (     14438 Cartesian)
 Smallest overlap matrix eigenvalue = 8.51E-04
 Guess MOs from SCF MO coefficient file
 Reading MOs from coefficient file
 Reading MOs from coefficient file
 A restricted Hartree-Fock SCF calculation will be
 performed using Pulay DIIS extrapolation
 SCF converges when DIIS error is below 1.0E-08
 ---------------------------------------
  Cycle       Energy         DIIS Error
 ---------------------------------------
    1    -226.6700979505      8.59E-04
    2    -226.6740856916      6.19E-04
    3    -226.6748469248      1.49E-04
    4    -226.6750093999      6.57E-05
    5    -226.6750407949      2.48E-05
    6    -226.6750454807      8.99E-06
    7    -226.6750459757      1.51E-06
    8    -226.6750459894      2.17E-07
    9    -226.6750459898      1.01E-07
   10    -226.6750459900      3.00E-08
   11    -226.6750459903      4.59E-09 Convergence criterion met
 ---------------------------------------
 SCF time:  CPU 21.21 s  wall 22.27 s
 Discretize the solute cavity surface with Lebedev spheres
	Using 302 Lebedev grid points for each H atom
	Using 302 Lebedev grid points for other atoms
	Atomic van der Waals radii will be scaled by 1.20
 Removing interior tesserae...
 Keep 762 surface tesserae and discard 1050 interior tesserae
 Molecular Surface Area = 77.426 Angst**2
 A restricted Hartree-Fock SCF calculation will be
 performed using Pulay DIIS extrapolation
 Polarizable Continuum solvation model will be applied
 SCF converges when DIIS error is below 1.0E-08

 Citation of the SMD model:
 Marenich, A.V.; Cramer, C.J.; Truhlar, D.G.
 J. Phys. Chem. B 2009, 113, 6378-6396.
 iSolventCode=           1
 Solvent: water                                                           

 vradii
            1           2           3           4           5           6
    1   1.8500000   1.5200000   1.5200000   1.2000000   1.8500000   1.2000000
 ---------------------------------------
  Cycle       Energy         DIIS Error
 ---------------------------------------
    1    -226.6750459895      1.09E-09
 Time req'd to invert C: 0.29 s (CPU) 0.31 s (wall)
    2    -226.6894945268      6.90E-04
    3    -226.6894945271      6.90E-04
    4    -226.6894945275      6.90E-04
    5    -226.6894945292      6.90E-04
    6    -226.6894945299      6.90E-04
    7    -226.6894945330      6.90E-04
    8    -226.6894945325      6.90E-04
    9    -226.6894945312      6.90E-04
   10    -226.6894945326      6.90E-04
   11    -226.6894945298      6.90E-04
   12    -226.6894945325      6.90E-04
   13    -226.6894945328      6.90E-04
   14    -226.6894945351      6.90E-04
   15    -226.6894945383      6.90E-04
   16    -226.6894945274      6.90E-04
   17    -226.6920678612      4.73E-04
   18    -226.6926141704      1.55E-04
   19    -226.6928443625      6.50E-05
   20    -226.6928819633      2.33E-05
   21    -226.6928865670      8.44E-06
   22    -226.6928870265      1.38E-06
   23    -226.6928870393      1.97E-07
   24    -226.6928870393      4.21E-08
   25    -226.6928870390      8.38E-09 Convergence criterion met
 ---------------------------------------
 SCF time:  CPU 38.82 s  wall 39.35 s
(0)  E-EN(g) gas-phase elect-nuc energy                 -226.675045990 a.u.
(3)  G-ENP(liq) elect-nuc-pol free energy of system     -226.692887039 a.u.
(4)  G-CDS(liq) cavity-dispersion-solvent structure 
     free energy                                                4.6868 kcal/mol
(6)  G-S(liq) free energy of system                     -226.685418201 a.u.
(9)  DeltaG-S(liq) free energy of  solvation
     (9) = (6) - (0)                                           -6.5087 kcal/mol
 SCF   energy in the final basis set = -226.6854182006
 Total energy in the final basis set = -226.6854182006

 Components of the MP2 correlation energy:
        aaaa  correlation energy =        -0.1008782257 au
        abab  correlation energy =        -0.6152217348 au
        bbbb  correlation energy =        -0.1008782257 au
        non-Brillouin singles    =        -0.0000000000 au

 Total  MP2   correlation energy =        -0.8169781862 au
        MP2         total energy =      -227.5023963868 au

  Entering Z-vector solver.
 This version supports only Gaussian blurring of the apparent surface charges
 No PCM contribution added !! 
   1         0           1      0.000437    0.000437
 This version supports only Gaussian blurring of the apparent surface charges
 No PCM contribution added !! 
   2         0           1      0.000146    0.000146
 This version supports only Gaussian blurring of the apparent surface charges
 No PCM contribution added !! 
   3         0           1      0.000046    0.000046
 This version supports only Gaussian blurring of the apparent surface charges
 No PCM contribution added !! 
   4         0           1      0.000015    0.000015
 This version supports only Gaussian blurring of the apparent surface charges
 No PCM contribution added !! 
   5         0           1      0.000004    0.000004
 This version supports only Gaussian blurring of the apparent surface charges
 No PCM contribution added !! 
   6         1           0      0.000000    0.000000    Roots Converged

 --------------------------------------------------------------

                    Orbital Energies (a.u.)
 --------------------------------------------------------------

 Alpha MOs
 -- Occupied --
-20.593 -20.593 -11.352 -11.351  -1.434  -1.416  -0.961  -0.820
 -0.705  -0.702  -0.653  -0.587  -0.528  -0.519  -0.436
 -- Virtual --
  0.053   0.188   0.196   0.210   0.264   0.330   0.427   0.448
  0.454   0.496   0.509   0.568   0.590   0.625   0.636   0.651
  0.723   0.741   0.777   0.795   0.854   0.880   0.887   0.894
  0.913   1.021   1.114   1.168   1.176   1.225   1.251   1.254
  1.339   1.351   1.414   1.431   1.526   1.619   1.688   1.864
  1.868   1.926   1.983   2.053   2.151   2.158   2.244   2.291
  2.306   2.340   2.341   2.452   2.458   2.523   2.734   2.750
  2.757   2.785   2.886   3.031   3.036   3.038   3.098   3.126
  3.177   3.234   3.239   3.337   3.343   3.400   3.500   3.529
  3.554   3.595   3.680   3.699   3.713   3.743   3.848   3.880
  3.986   4.015   4.067   4.175   4.274   4.279   4.314   4.378
  4.431   4.489   4.536   4.546   4.694   4.708   4.805   4.948
  5.013   5.121   5.192   5.223   5.286   5.433   5.562   5.612
  5.639   5.653   5.655   5.802   5.868   6.037   6.046   6.164
  6.310   6.598   6.620   6.637   6.666   6.840   6.859   6.864
  6.925   7.050   7.282   7.289   7.431   7.490   7.495   7.530
  7.729  10.145  11.294  13.193  14.021
 --------------------------------------------------------------

          Ground-State Mulliken Net Atomic Charges

     Atom                 Charge (a.u.)
  ----------------------------------------
      1 C                     0.163907
      2 O                    -0.298669
      3 O                    -0.298761
      4 H                     0.134628
      5 C                     0.163816
      6 H                     0.135080
  ----------------------------------------
  Sum of atomic charges =     0.000000

 -----------------------------------------------------------------
                    Cartesian Multipole Moments
 -----------------------------------------------------------------
    Charge (ESU x 10^10)
                -0.0000
    Dipole Moment (Debye)
         X      -0.0007      Y       0.0020      Z       0.0001
       Tot       0.0021
    Quadrupole Moments (Debye-Ang)
        XX     -33.3046     XY      -2.7993     YY     -19.8398
        XZ       0.0000     YZ      -0.0001     ZZ     -21.1225
    Octopole Moments (Debye-Ang^2)
       XXX      -0.0016    XXY       0.0043    XYY       0.0003
       YYY       0.0075    XXZ      -0.0015    XYZ      -0.0001
       YYZ      -0.0007    XZZ      -0.0007    YZZ       0.0036
       ZZZ      -0.0032
    Hexadecapole Moments (Debye-Ang^3)
      XXXX    -284.5667   XXXY      -1.3288   XXYY     -49.4749
      XYYY      -2.4740   YYYY     -42.1789   XXXZ      -0.0016
      XXYZ       0.0004   XYYZ      -0.0002   YYYZ       0.0005
      XXZZ     -41.9567   XYZZ       0.4033   YYZZ     -11.3176
      XZZZ      -0.0012   YZZZ       0.0008   ZZZZ     -17.8008
 -----------------------------------------------------------------
 DrvMan is completing analytic gradient of the MP2 energy
 MP2 relaxed dipole moment
            1
    1  -0.0002812
    2   0.0007723
    3   0.0000545
	Magnitude:	 0.001 au	 0.002 Debye
 MP2 energy read as -227.502396
 Full Analytical Gradient of MP2 Energy (in au.)
             1             2             3             4             5
    1    0.00011585   -0.00003874    0.00007230    0.00040273   -0.00017202
    2    0.00088663    0.00051834   -0.00060229   -0.00047138   -0.00012579
    3   -0.00000045    0.00000018    0.00000180    0.00000147   -0.00000625
             6
    1   -0.00038012
    2   -0.00020551
    3    0.00000325
 Gradient time:  CPU 0.07 s  wall 0.09 s
 ----------------------------------------------------------------
             Standard Nuclear Orientation (Angstroms)
    I     Atom           X                Y                Z
 ----------------------------------------------------------------
    1      C       0.6378540807    -0.3971280847     0.0000858936
    2      O       1.7092375769     0.1689979891     0.0000459278
    3      O      -1.7091738153    -0.1692858053     0.0000299561
    4      H       0.5313992585    -1.4688160562     0.0011887354
    5      C      -0.6380119309     0.3972862771     0.0000255688
    6      H      -0.5313047699     1.4689459800     0.0000396182
 ----------------------------------------------------------------
 Nuclear Repulsion Energy =   102.4144375298 hartrees
 There are       15 alpha and       15 beta electrons
 Discretize the solute cavity surface with Lebedev spheres
	Using 302 Lebedev grid points for each H atom
	Using 302 Lebedev grid points for other atoms
	Atomic van der Waals radii will be scaled by 1.20
 Removing interior tesserae...
 Keep 762 surface tesserae and discard 1050 interior tesserae
 Molecular Surface Area = 77.426 Angst**2

                       Distance Matrix (Angstroms)
             C (  1)   O (  2)   O (  3)   H (  4)   C (  5)
   O (  2)  1.211760
   O (  3)  2.358061  3.435109
   H (  4)  1.076963  2.017359  2.590164
   C (  5)  1.502973  2.358325  1.211772  2.202240
   H (  6)  2.202082  2.590346  2.017716  3.124066  1.076959

 Requested basis set is cc-pVTZ
 There are 52 shells and 148 basis functions
 A cutoff of  1.0D-11 yielded   1341 shell pairs
 There are     10937 function pairs (     14438 Cartesian)
 Smallest overlap matrix eigenvalue = 8.51E-04
 Guess MOs from SCF MO coefficient file
 Reading MOs from coefficient file
 Reading MOs from coefficient file
 A restricted Hartree-Fock SCF calculation will be
 performed using Pulay DIIS extrapolation
 SCF converges when DIIS error is below 1.0E-08
 ---------------------------------------
  Cycle       Energy         DIIS Error
 ---------------------------------------
    1    -226.6712101634      8.57E-04
    2    -226.6740836790      6.15E-04
    3    -226.6748346780      1.48E-04
    4    -226.6749964907      6.59E-05
    5    -226.6750278504      2.48E-05
    6    -226.6750325479      8.90E-06
    7    -226.6750330341      1.50E-06
    8    -226.6750330477      2.12E-07
    9    -226.6750330482      7.59E-08
   10    -226.6750330485      4.48E-08
   11    -226.6750330486      2.13E-08
   12    -226.6750330484      1.01E-08
   13    -226.6750330485      2.49E-09 Convergence criterion met
 ---------------------------------------
 SCF time:  CPU 24.40 s  wall 24.46 s
 Discretize the solute cavity surface with Lebedev spheres
	Using 302 Lebedev grid points for each H atom
	Using 302 Lebedev grid points for other atoms
	Atomic van der Waals radii will be scaled by 1.20
 Removing interior tesserae...
 Keep 762 surface tesserae and discard 1050 interior tesserae
 Molecular Surface Area = 77.426 Angst**2
 A restricted Hartree-Fock SCF calculation will be
 performed using Pulay DIIS extrapolation
 Polarizable Continuum solvation model will be applied
 SCF converges when DIIS error is below 1.0E-08

 Citation of the SMD model:
 Marenich, A.V.; Cramer, C.J.; Truhlar, D.G.
 J. Phys. Chem. B 2009, 113, 6378-6396.
 iSolventCode=           1
 Solvent: water                                                           

 vradii
            1           2           3           4           5           6
    1   1.8500000   1.5200000   1.5200000   1.2000000   1.8500000   1.2000000
 ---------------------------------------
  Cycle       Energy         DIIS Error
 ---------------------------------------
    1    -226.6750330479      8.47E-10
 Time req'd to invert C: 0.28 s (CPU) 0.29 s (wall)
    2    -226.6894844401      6.90E-04
    3    -226.6894844398      6.90E-04
    4    -226.6894844411      6.90E-04
    5    -226.6894844437      6.90E-04
    6    -226.6894844442      6.90E-04
    7    -226.6894844441      6.90E-04
    8    -226.6894844442      6.90E-04
    9    -226.6894844437      6.90E-04
   10    -226.6894844431      6.90E-04
   11    -226.6894844444      6.90E-04
   12    -226.6894844432      6.90E-04
   13    -226.6894844434      6.90E-04
   14    -226.6894844440      6.90E-04
   15    -226.6894844436      6.90E-04
   16    -226.6894844401      6.90E-04
   17    -226.6920580927      4.73E-04
   18    -226.6926044305      1.55E-04
   19    -226.6928345910      6.51E-05
   20    -226.6928721922      2.33E-05
   21    -226.6928767986      8.44E-06
   22    -226.6928772581      1.38E-06
   23    -226.6928772709      1.97E-07
   24    -226.6928772709      4.19E-08
   25    -226.6928772706      7.08E-09 Convergence criterion met
 ---------------------------------------
 SCF time:  CPU 39.63 s  wall 39.96 s
(0)  E-EN(g) gas-phase elect-nuc energy                 -226.675033048 a.u.
(3)  G-ENP(liq) elect-nuc-pol free energy of system     -226.692877271 a.u.
(4)  G-CDS(liq) cavity-dispersion-solvent structure 
     free energy                                                4.6867 kcal/mol
(6)  G-S(liq) free energy of system                     -226.685408488 a.u.
(9)  DeltaG-S(liq) free energy of  solvation
     (9) = (6) - (0)                                           -6.5107 kcal/mol
 SCF   energy in the final basis set = -226.6854084884
 Total energy in the final basis set = -226.6854084884

 Components of the MP2 correlation energy:
        aaaa  correlation energy =        -0.1008765384 au
        abab  correlation energy =        -0.6152175342 au
        bbbb  correlation energy =        -0.1008765384 au
        non-Brillouin singles    =        -0.0000000000 au

 Total  MP2   correlation energy =        -0.8169706110 au
        MP2         total energy =      -227.5023790994 au

  Entering Z-vector solver.
 This version supports only Gaussian blurring of the apparent surface charges
 No PCM contribution added !! 
   1         0           1      0.000437    0.000437
 This version supports only Gaussian blurring of the apparent surface charges
 No PCM contribution added !! 
   2         0           1      0.000146    0.000146
 This version supports only Gaussian blurring of the apparent surface charges
 No PCM contribution added !! 
   3         0           1      0.000046    0.000046
 This version supports only Gaussian blurring of the apparent surface charges
 No PCM contribution added !! 
   4         0           1      0.000015    0.000015
 This version supports only Gaussian blurring of the apparent surface charges
 No PCM contribution added !! 
   5         0           1      0.000004    0.000004
 This version supports only Gaussian blurring of the apparent surface charges
 No PCM contribution added !! 
   6         1           0      0.000000    0.000000    Roots Converged

 --------------------------------------------------------------

                    Orbital Energies (a.u.)
 --------------------------------------------------------------

 Alpha MOs
 -- Occupied --
-20.593 -20.593 -11.352 -11.351  -1.434  -1.416  -0.961  -0.820
 -0.705  -0.702  -0.653  -0.587  -0.528  -0.519  -0.436
 -- Virtual --
  0.053   0.188   0.196   0.210   0.264   0.330   0.427   0.448
  0.454   0.496   0.509   0.568   0.590   0.625   0.636   0.651
  0.723   0.741   0.777   0.795   0.854   0.880   0.887   0.895
  0.913   1.021   1.114   1.168   1.176   1.225   1.251   1.254
  1.339   1.351   1.414   1.431   1.526   1.619   1.689   1.864
  1.868   1.926   1.983   2.053   2.151   2.158   2.245   2.291
  2.306   2.340   2.342   2.452   2.458   2.523   2.734   2.751
  2.757   2.785   2.886   3.031   3.036   3.038   3.098   3.126
  3.177   3.234   3.240   3.337   3.343   3.400   3.500   3.529
  3.554   3.595   3.680   3.699   3.713   3.743   3.849   3.881
  3.986   4.015   4.068   4.176   4.275   4.279   4.314   4.378
  4.432   4.489   4.536   4.546   4.695   4.709   4.805   4.949
  5.014   5.122   5.193   5.224   5.286   5.433   5.562   5.612
  5.640   5.653   5.656   5.803   5.868   6.037   6.047   6.165
  6.310   6.598   6.620   6.637   6.666   6.840   6.859   6.864
  6.925   7.051   7.282   7.289   7.431   7.490   7.496   7.530
  7.730  10.150  11.296  13.195  14.023
 --------------------------------------------------------------

          Ground-State Mulliken Net Atomic Charges

     Atom                 Charge (a.u.)
  ----------------------------------------
      1 C                     0.163741
      2 O                    -0.298818
      3 O                    -0.298791
      4 H                     0.135018
      5 C                     0.163798
      6 H                     0.135051
  ----------------------------------------
  Sum of atomic charges =    -0.000000

 -----------------------------------------------------------------
                    Cartesian Multipole Moments
 -----------------------------------------------------------------
    Charge (ESU x 10^10)
                -0.0000
    Dipole Moment (Debye)
         X      -0.0007      Y       0.0013      Z       0.0007
       Tot       0.0017
    Quadrupole Moments (Debye-Ang)
        XX     -33.3050     XY      -2.7995     YY     -19.8402
        XZ       0.0004     YZ      -0.0007     ZZ     -21.1212
    Octopole Moments (Debye-Ang^2)
       XXX      -0.0014    XXY       0.0018    XYY       0.0003
       YYY       0.0044    XXZ      -0.0022    XYZ      -0.0001
       YYZ       0.0005    XZZ       0.0001    YZZ       0.0009
       ZZZ      -0.0053
    Hexadecapole Moments (Debye-Ang^3)
      XXXX    -284.5715   XXXY      -1.3327   XXYY     -49.4711
      XYYY      -2.4753   YYYY     -42.1666   XXXZ      -0.0025
      XXYZ       0.0020   XYYZ       0.0007   YYYZ       0.0004
      XXZZ     -41.9562   XYZZ       0.4019   YYZZ     -11.3125
      XZZZ      -0.0020   YZZZ       0.0045   ZZZZ     -17.7990
 -----------------------------------------------------------------
 DrvMan is completing analytic gradient of the MP2 energy
 MP2 relaxed dipole moment
            1
    1  -0.0002862
    2   0.0005186
    3   0.0002658
	Magnitude:	 0.001 au	 0.002 Debye
 MP2 energy read as -227.502379
 Full Analytical Gradient of MP2 Energy (in au.)
             1             2             3             4             5
    1    0.00011135   -0.00007248    0.00007595    0.00044981   -0.00018926
    2    0.00024292    0.00050114   -0.00059689    0.00021143   -0.00014816
    3   -0.00011954    0.00003442   -0.00000753    0.00005128    0.00003943
             6
    1   -0.00037538
    2   -0.00021045
    3    0.00000194
 Gradient time:  CPU 0.06 s  wall 0.06 s
 ----------------------------------------------------------------
             Standard Nuclear Orientation (Angstroms)
    I     Atom           X                Y                Z
 ----------------------------------------------------------------
    1      C       0.6378540807    -0.3971280847     0.0000858936
    2      O       1.7092375769     0.1689979891     0.0000459278
    3      O      -1.7091738153    -0.1692858053     0.0000299561
    4      H       0.5313992585    -1.4688160562    -0.0008112646
    5      C      -0.6380119309     0.3972862771     0.0000255688
    6      H      -0.5313047699     1.4689459800     0.0000396182
 ----------------------------------------------------------------
 Nuclear Repulsion Energy =   102.4144383794 hartrees
 There are       15 alpha and       15 beta electrons
 Discretize the solute cavity surface with Lebedev spheres
	Using 302 Lebedev grid points for each H atom
	Using 302 Lebedev grid points for other atoms
	Atomic van der Waals radii will be scaled by 1.20
 Removing interior tesserae...
 Keep 762 surface tesserae and discard 1050 interior tesserae
 Molecular Surface Area = 77.426 Angst**2

                       Distance Matrix (Angstroms)
             C (  1)   O (  2)   O (  3)   H (  4)   C (  5)
   O (  2)  1.211760
   O (  3)  2.358061  3.435109
   H (  4)  1.076963  2.017359  2.590164
   C (  5)  1.502973  2.358325  1.211772  2.202240
   H (  6)  2.202082  2.590346  2.017716  3.124066  1.076959

 Requested basis set is cc-pVTZ
 There are 52 shells and 148 basis functions
 A cutoff of  1.0D-11 yielded   1341 shell pairs
 There are     10937 function pairs (     14438 Cartesian)
 Smallest overlap matrix eigenvalue = 8.51E-04
 Guess MOs from SCF MO coefficient file
 Reading MOs from coefficient file
 Reading MOs from coefficient file
 A restricted Hartree-Fock SCF calculation will be
 performed using Pulay DIIS extrapolation
 SCF converges when DIIS error is below 1.0E-08
 ---------------------------------------
  Cycle       Energy         DIIS Error
 ---------------------------------------
    1    -226.6708344025      8.57E-04
    2    -226.6740799977      6.16E-04
    3    -226.6748344265      1.48E-04
    4    -226.6749964852      6.58E-05
    5    -226.6750278486      2.48E-05
    6    -226.6750325456      8.93E-06
    7    -226.6750330358      1.51E-06
    8    -226.6750330499      2.31E-07
    9    -226.6750330507      9.01E-08
   10    -226.6750330509      4.90E-08
   11    -226.6750330508      2.63E-08
   12    -226.6750330507      1.14E-08
   13    -226.6750330507      2.08E-09 Convergence criterion met
 ---------------------------------------
 SCF time:  CPU 24.58 s  wall 24.71 s
 Discretize the solute cavity surface with Lebedev spheres
	Using 302 Lebedev grid points for each H atom
	Using 302 Lebedev grid points for other atoms
	Atomic van der Waals radii will be scaled by 1.20
 Removing interior tesserae...
 Keep 762 surface tesserae and discard 1050 interior tesserae
 Molecular Surface Area = 77.426 Angst**2
 A restricted Hartree-Fock SCF calculation will be
 performed using Pulay DIIS extrapolation
 Polarizable Continuum solvation model will be applied
 SCF converges when DIIS error is below 1.0E-08

 Citation of the SMD model:
 Marenich, A.V.; Cramer, C.J.; Truhlar, D.G.
 J. Phys. Chem. B 2009, 113, 6378-6396.
 iSolventCode=           1
 Solvent: water                                                           

 vradii
            1           2           3           4           5           6
    1   1.8500000   1.5200000   1.5200000   1.2000000   1.8500000   1.2000000
 ---------------------------------------
  Cycle       Energy         DIIS Error
 ---------------------------------------
    1    -226.6750330504      1.02E-09
 Time req'd to invert C: 0.26 s (CPU) 0.26 s (wall)
    2    -226.6894844418      6.90E-04
    3    -226.6894844408      6.90E-04
    4    -226.6894844408      6.90E-04
    5    -226.6894844426      6.90E-04
    6    -226.6894844434      6.90E-04
    7    -226.6894844429      6.90E-04
    8    -226.6894844433      6.90E-04
    9    -226.6894844429      6.90E-04
   10    -226.6894844439      6.90E-04
   11    -226.6894844429      6.90E-04
   12    -226.6894844405      6.90E-04
   13    -226.6894844398      6.90E-04
   14    -226.6894844377      6.90E-04
   15    -226.6894844392      6.90E-04
   16    -226.6894844420      6.90E-04
   17    -226.6920580942      4.73E-04
   18    -226.6926044319      1.55E-04
   19    -226.6928345923      6.51E-05
   20    -226.6928721935      2.33E-05
   21    -226.6928767999      8.44E-06
   22    -226.6928772594      1.38E-06
   23    -226.6928772721      1.97E-07
   24    -226.6928772722      4.19E-08
   25    -226.6928772719      7.08E-09 Convergence criterion met
 ---------------------------------------
 SCF time:  CPU 38.53 s  wall 38.70 s
(0)  E-EN(g) gas-phase elect-nuc energy                 -226.675033050 a.u.
(3)  G-ENP(liq) elect-nuc-pol free energy of system     -226.692877272 a.u.
(4)  G-CDS(liq) cavity-dispersion-solvent structure 
     free energy                                                4.6867 kcal/mol
(6)  G-S(liq) free energy of system                     -226.685408490 a.u.
(9)  DeltaG-S(liq) free energy of  solvation
     (9) = (6) - (0)                                           -6.5107 kcal/mol
 SCF   energy in the final basis set = -226.6854084897
 Total energy in the final basis set = -226.6854084897

 Components of the MP2 correlation energy:
        aaaa  correlation energy =        -0.1008765382 au
        abab  correlation energy =        -0.6152175338 au
        bbbb  correlation energy =        -0.1008765382 au
        non-Brillouin singles    =        -0.0000000000 au

 Total  MP2   correlation energy =        -0.8169706101 au
        MP2         total energy =      -227.5023790998 au

  Entering Z-vector solver.
 This version supports only Gaussian blurring of the apparent surface charges
 No PCM contribution added !! 
   1         0           1      0.000437    0.000437
 This version supports only Gaussian blurring of the apparent surface charges
 No PCM contribution added !! 
   2         0           1      0.000146    0.000146
 This version supports only Gaussian blurring of the apparent surface charges
 No PCM contribution added !! 
   3         0           1      0.000046    0.000046
 This version supports only Gaussian blurring of the apparent surface charges
 No PCM contribution added !! 
   4         0           1      0.000015    0.000015
 This version supports only Gaussian blurring of the apparent surface charges
 No PCM contribution added !! 
   5         0           1      0.000004    0.000004
 This version supports only Gaussian blurring of the apparent surface charges
 No PCM contribution added !! 
   6         1           0      0.000000    0.000000    Roots Converged

 --------------------------------------------------------------

                    Orbital Energies (a.u.)
 --------------------------------------------------------------

 Alpha MOs
 -- Occupied --
-20.593 -20.593 -11.352 -11.351  -1.434  -1.416  -0.961  -0.820
 -0.705  -0.702  -0.653  -0.587  -0.528  -0.519  -0.436
 -- Virtual --
  0.053   0.188   0.196   0.210   0.264   0.330   0.427   0.448
  0.454   0.496   0.509   0.568   0.590   0.625   0.636   0.651
  0.723   0.741   0.777   0.795   0.854   0.880   0.887   0.895
  0.913   1.021   1.114   1.168   1.176   1.225   1.251   1.254
  1.339   1.351   1.414   1.431   1.526   1.619   1.689   1.864
  1.868   1.926   1.983   2.053   2.151   2.158   2.245   2.291
  2.306   2.340   2.342   2.452   2.458   2.523   2.734   2.751
  2.757   2.785   2.886   3.031   3.036   3.038   3.098   3.126
  3.177   3.234   3.240   3.337   3.343   3.400   3.500   3.529
  3.554   3.595   3.680   3.699   3.713   3.743   3.849   3.881
  3.986   4.015   4.068   4.176   4.275   4.279   4.314   4.378
  4.432   4.489   4.536   4.546   4.695   4.709   4.805   4.949
  5.014   5.122   5.193   5.224   5.286   5.433   5.562   5.612
  5.640   5.653   5.656   5.803   5.868   6.037   6.047   6.165
  6.310   6.598   6.620   6.637   6.666   6.840   6.859   6.864
  6.925   7.051   7.282   7.289   7.431   7.490   7.496   7.530
  7.730  10.150  11.296  13.195  14.023
 --------------------------------------------------------------

          Ground-State Mulliken Net Atomic Charges

     Atom                 Charge (a.u.)
  ----------------------------------------
      1 C                     0.163741
      2 O                    -0.298818
      3 O                    -0.298791
      4 H                     0.135018
      5 C                     0.163798
      6 H                     0.135051
  ----------------------------------------
  Sum of atomic charges =     0.000000

 -----------------------------------------------------------------
                    Cartesian Multipole Moments
 -----------------------------------------------------------------
    Charge (ESU x 10^10)
                 0.0000
    Dipole Moment (Debye)
         X      -0.0007      Y       0.0013      Z      -0.0004
       Tot       0.0016
    Quadrupole Moments (Debye-Ang)
        XX     -33.3050     XY      -2.7995     YY     -19.8402
        XZ      -0.0004     YZ       0.0005     ZZ     -21.1212
    Octopole Moments (Debye-Ang^2)
       XXX      -0.0014    XXY       0.0018    XYY       0.0003
       YYY       0.0044    XXZ      -0.0007    XYZ      -0.0002
       YYZ      -0.0020    XZZ       0.0001    YZZ       0.0009
       ZZZ      -0.0011
    Hexadecapole Moments (Debye-Ang^3)
      XXXX    -284.5715   XXXY      -1.3327   XXYY     -49.4711
      XYYY      -2.4753   YYYY     -42.1666   XXXZ      -0.0006
      XXYZ      -0.0013   XYYZ      -0.0012   YYYZ       0.0005
      XXZZ     -41.9562   XYZZ       0.4019   YYZZ     -11.3125
      XZZZ      -0.0003   YZZZ      -0.0028   ZZZZ     -17.7989
 -----------------------------------------------------------------
 DrvMan is completing analytic gradient of the MP2 energy
 MP2 relaxed dipole moment
            1
    1  -0.0002862
    2   0.0005185
    3  -0.0001568
	Magnitude:	 0.001 au	 0.002 Debye
 MP2 energy read as -227.502379
 Full Analytical Gradient of MP2 Energy (in au.)
             1             2             3             4             5
    1    0.00011135   -0.00007249    0.00007595    0.00044982   -0.00018926
    2    0.00024281    0.00050113   -0.00059688    0.00021156   -0.00014817
    3    0.00011873   -0.00003405    0.00001113   -0.00004845   -0.00005193
             6
    1   -0.00037538
    2   -0.00021045
    3    0.00000456
 Gradient time:  CPU 0.06 s  wall 0.06 s
 ----------------------------------------------------------------
             Standard Nuclear Orientation (Angstroms)
    I     Atom           X                Y                Z
 ----------------------------------------------------------------
    1      C       0.6378540807    -0.3971280847     0.0000858936
    2      O       1.7092375769     0.1689979891     0.0000459278
    3      O      -1.7091738153    -0.1692858053     0.0000299561
    4      H       0.5313992585    -1.4688160562     0.0001887354
    5      C      -0.6370119309     0.3972862771     0.0000255688
    6      H      -0.5313047699     1.4689459800     0.0000396182
 ----------------------------------------------------------------
 Nuclear Repulsion Energy =   102.4114858244 hartrees
 There are       15 alpha and       15 beta electrons
 Discretize the solute cavity surface with Lebedev spheres
	Using 302 Lebedev grid points for each H atom
	Using 302 Lebedev grid points for other atoms
	Atomic van der Waals radii will be scaled by 1.20
 Removing interior tesserae...
 Keep 762 surface tesserae and discard 1050 interior tesserae
 Molecular Surface Area = 77.426 Angst**2

                       Distance Matrix (Angstroms)
             C (  1)   O (  2)   O (  3)   H (  4)   C (  5)
   O (  2)  1.211760
   O (  3)  2.358061  3.435109
   H (  4)  1.076962  2.017359  2.590163
   C (  5)  1.502124  2.357329  1.212656  2.201709
   H (  6)  2.202082  2.590346  2.017716  3.124066  1.076860

 Requested basis set is cc-pVTZ
 There are 52 shells and 148 basis functions
 A cutoff of  1.0D-11 yielded   1341 shell pairs
 There are     10937 function pairs (     14438 Cartesian)
 Smallest overlap matrix eigenvalue = 8.49E-04
 Guess MOs from SCF MO coefficient file
 Reading MOs from coefficient file
 Reading MOs from coefficient file
 A restricted Hartree-Fock SCF calculation will be
 performed using Pulay DIIS extrapolation
 SCF converges when DIIS error is below 1.0E-08
 ---------------------------------------
  Cycle       Energy         DIIS Error
 ---------------------------------------
    1    -226.6697701061      8.58E-04
    2    -226.6739854098      6.12E-04
    3    -226.6747311209      1.49E-04
    4    -226.6748934102      6.67E-05
    5    -226.6749249704      2.50E-05
    6    -226.6749297805      8.94E-06
    7    -226.6749302788      1.59E-06
    8    -226.6749302930      4.18E-07
    9    -226.6749302935      1.75E-07
   10    -226.6749302937      4.31E-08
   11    -226.6749302939      2.19E-08
   12    -226.6749302939      1.21E-08
   13    -226.6749302939      4.28E-09 Convergence criterion met
 ---------------------------------------
 SCF time:  CPU 23.49 s  wall 23.56 s
 Discretize the solute cavity surface with Lebedev spheres
	Using 302 Lebedev grid points for each H atom
	Using 302 Lebedev grid points for other atoms
	Atomic van der Waals radii will be scaled by 1.20
 Removing interior tesserae...
 Keep 762 surface tesserae and discard 1050 interior tesserae
 Molecular Surface Area = 77.426 Angst**2
 A restricted Hartree-Fock SCF calculation will be
 performed using Pulay DIIS extrapolation
 Polarizable Continuum solvation model will be applied
 SCF converges when DIIS error is below 1.0E-08

 Citation of the SMD model:
 Marenich, A.V.; Cramer, C.J.; Truhlar, D.G.
 J. Phys. Chem. B 2009, 113, 6378-6396.
 iSolventCode=           1
 Solvent: water                                                           

 vradii
            1           2           3           4           5           6
    1   1.8500000   1.5200000   1.5200000   1.2000000   1.8500000   1.2000000
 ---------------------------------------
  Cycle       Energy         DIIS Error
 ---------------------------------------
    1    -226.6749302935      8.83E-10
 Time req'd to invert C: 0.33 s (CPU) 0.33 s (wall)
    2    -226.6893942292      6.90E-04
    3    -226.6893942282      6.90E-04
    4    -226.6893942280      6.90E-04
    5    -226.6893942299      6.90E-04
    6    -226.6893942286      6.90E-04
    7    -226.6893942285      6.90E-04
    8    -226.6919704491      4.74E-04
    9    -226.6925176286      1.56E-04
   10    -226.6927482518      6.51E-05
   11    -226.6927859674      2.33E-05
   12    -226.6927905939      8.46E-06
   13    -226.6927910554      1.38E-06
   14    -226.6927910682      2.18E-07
   15    -226.6927910683      9.64E-08
   16    -226.6927910694      2.63E-08
   17    -226.6927910691      3.95E-09 Convergence criterion met
 ---------------------------------------
 SCF time:  CPU 31.57 s  wall 32.78 s
(0)  E-EN(g) gas-phase elect-nuc energy                 -226.674930293 a.u.
(3)  G-ENP(liq) elect-nuc-pol free energy of system     -226.692791069 a.u.
(4)  G-CDS(liq) cavity-dispersion-solvent structure 
     free energy                                                4.6834 kcal/mol
(6)  G-S(liq) free energy of system                     -226.685327652 a.u.
(9)  DeltaG-S(liq) free energy of  solvation
     (9) = (6) - (0)                                           -6.5244 kcal/mol
 SCF   energy in the final basis set = -226.6853276515
 Total energy in the final basis set = -226.6853276515

 Components of the MP2 correlation energy:
        aaaa  correlation energy =        -0.1008886693 au
        abab  correlation energy =        -0.6152777395 au
        bbbb  correlation energy =        -0.1008886693 au
        non-Brillouin singles    =        -0.0000000000 au

 Total  MP2   correlation energy =        -0.8170550782 au
        MP2         total energy =      -227.5023827297 au

  Entering Z-vector solver.
 This version supports only Gaussian blurring of the apparent surface charges
 No PCM contribution added !! 
   1         0           1      0.000437    0.000437
 This version supports only Gaussian blurring of the apparent surface charges
 No PCM contribution added !! 
   2         0           1      0.000146    0.000146
 This version supports only Gaussian blurring of the apparent surface charges
 No PCM contribution added !! 
   3         0           1      0.000046    0.000046
 This version supports only Gaussian blurring of the apparent surface charges
 No PCM contribution added !! 
   4         0           1      0.000015    0.000015
 This version supports only Gaussian blurring of the apparent surface charges
 No PCM contribution added !! 
   5         0           1      0.000004    0.000004
 This version supports only Gaussian blurring of the apparent surface charges
 No PCM contribution added !! 
   6         1           0      0.000000    0.000000    Roots Converged

 --------------------------------------------------------------

                    Orbital Energies (a.u.)
 --------------------------------------------------------------

 Alpha MOs
 -- Occupied --
-20.593 -20.593 -11.352 -11.351  -1.433  -1.416  -0.961  -0.820
 -0.705  -0.702  -0.653  -0.587  -0.528  -0.519  -0.436
 -- Virtual --
  0.053   0.188   0.196   0.209   0.264   0.330   0.427   0.448
  0.454   0.496   0.509   0.568   0.590   0.625   0.636   0.651
  0.723   0.741   0.777   0.795   0.854   0.880   0.887   0.894
  0.913   1.021   1.114   1.168   1.176   1.225   1.251   1.254
  1.339   1.351   1.414   1.431   1.526   1.619   1.689   1.864
  1.868   1.926   1.983   2.053   2.150   2.158   2.244   2.291
  2.306   2.340   2.341   2.452   2.458   2.523   2.734   2.750
  2.757   2.785   2.886   3.031   3.036   3.039   3.097   3.126
  3.177   3.233   3.240   3.337   3.343   3.400   3.500   3.530
  3.554   3.596   3.680   3.699   3.713   3.743   3.849   3.881
  3.986   4.015   4.067   4.176   4.275   4.280   4.315   4.378
  4.431   4.488   4.536   4.545   4.695   4.709   4.805   4.950
  5.014   5.122   5.194   5.224   5.287   5.434   5.562   5.612
  5.639   5.653   5.656   5.803   5.869   6.036   6.046   6.164
  6.310   6.597   6.619   6.636   6.665   6.840   6.859   6.864
  6.925   7.050   7.282   7.289   7.431   7.490   7.495   7.529
  7.729  10.150  11.301  13.187  14.019
 --------------------------------------------------------------

          Ground-State Mulliken Net Atomic Charges

     Atom                 Charge (a.u.)
  ----------------------------------------
      1 C                     0.163867
      2 O                    -0.298739
      3 O                    -0.299392
      4 H                     0.135127
      5 C                     0.163665
      6 H                     0.135471
  ----------------------------------------
  Sum of atomic charges =     0.000000

 -----------------------------------------------------------------
                    Cartesian Multipole Moments
 -----------------------------------------------------------------
    Charge (ESU x 10^10)
                -0.0000
    Dipole Moment (Debye)
         X       0.0044      Y       0.0022      Z       0.0001
       Tot       0.0049
    Quadrupole Moments (Debye-Ang)
        XX     -33.3097     XY      -2.8002     YY     -19.8369
        XZ       0.0000     YZ      -0.0001     ZZ     -21.1224
    Octopole Moments (Debye-Ang^2)
       XXX       0.0016    XXY       0.0012    XYY      -0.0019
       YYY       0.0097    XXZ      -0.0015    XYZ      -0.0001
       YYZ      -0.0007    XZZ      -0.0002    YZZ       0.0011
       ZZZ      -0.0032
    Hexadecapole Moments (Debye-Ang^3)
      XXXX    -284.5557   XXXY      -1.3352   XXYY     -49.4656
      XYYY      -2.4905   YYYY     -42.1411   XXXZ      -0.0016
      XXYZ       0.0004   XYYZ      -0.0002   YYYZ       0.0005
      XXZZ     -41.9537   XYZZ       0.3998   YYZZ     -11.3113
      XZZZ      -0.0012   YZZZ       0.0008   ZZZZ     -17.8013
 -----------------------------------------------------------------
 DrvMan is completing analytic gradient of the MP2 energy
 MP2 relaxed dipole moment
            1
    1   0.0017326
    2   0.0008844
    3   0.0000545
	Magnitude:	 0.002 au	 0.005 Debye
 MP2 energy read as -227.502383
 Full Analytical Gradient of MP2 Energy (in au.)
             1             2             3             4             5
    1   -0.00012639   -0.00015050   -0.00101799    0.00046041    0.00132411
    2    0.00038369    0.00051095   -0.00107269    0.00018601    0.00018120
    3   -0.00000042    0.00000019    0.00000180    0.00000142   -0.00000624
             6
    1   -0.00048963
    2   -0.00018916
    3    0.00000325
 Gradient time:  CPU 0.06 s  wall 0.08 s
 ----------------------------------------------------------------
             Standard Nuclear Orientation (Angstroms)
    I     Atom           X                Y                Z
 ----------------------------------------------------------------
    1      C       0.6378540807    -0.3971280847     0.0000858936
    2      O       1.7092375769     0.1689979891     0.0000459278
    3      O      -1.7091738153    -0.1692858053     0.0000299561
    4      H       0.5313992585    -1.4688160562     0.0001887354
    5      C      -0.6390119309     0.3972862771     0.0000255688
    6      H      -0.5313047699     1.4689459800     0.0000396182
 ----------------------------------------------------------------
 Nuclear Repulsion Energy =   102.4174207140 hartrees
 There are       15 alpha and       15 beta electrons
 Discretize the solute cavity surface with Lebedev spheres
	Using 302 Lebedev grid points for each H atom
	Using 302 Lebedev grid points for other atoms
	Atomic van der Waals radii will be scaled by 1.20
 Removing interior tesserae...
 Keep 762 surface tesserae and discard 1050 interior tesserae
 Molecular Surface Area = 77.426 Angst**2

                       Distance Matrix (Angstroms)
             C (  1)   O (  2)   O (  3)   H (  4)   C (  5)
   O (  2)  1.211760
   O (  3)  2.358061  3.435109
   H (  4)  1.076962  2.017359  2.590163
   C (  5)  1.503822  2.359320  1.210888  2.202771
   H (  6)  2.202082  2.590346  2.017716  3.124066  1.077059

 Requested basis set is cc-pVTZ
 There are 52 shells and 148 basis functions
 A cutoff of  1.0D-11 yielded   1341 shell pairs
 There are     10937 function pairs (     14438 Cartesian)
 Smallest overlap matrix eigenvalue = 8.52E-04
 Guess MOs from SCF MO coefficient file
 Reading MOs from coefficient file
 Reading MOs from coefficient file
 A restricted Hartree-Fock SCF calculation will be
 performed using Pulay DIIS extrapolation
 SCF converges when DIIS error is below 1.0E-08
 ---------------------------------------
  Cycle       Energy         DIIS Error
 ---------------------------------------
    1    -226.6728569680      8.66E-04
    2    -226.6741600238      6.25E-04
    3    -226.6749345251      1.49E-04
    4    -226.6750962454      6.48E-05
    5    -226.6751276991      2.45E-05
    6    -226.6751322125      8.97E-06
    7    -226.6751326944      1.57E-06
    8    -226.6751327080      5.31E-07
    9    -226.6751327088      1.49E-07
   10    -226.6751327089      2.69E-08
   11    -226.6751327092      6.77E-09 Convergence criterion met
 ---------------------------------------
 SCF time:  CPU 21.50 s  wall 21.72 s
 Discretize the solute cavity surface with Lebedev spheres
	Using 302 Lebedev grid points for each H atom
	Using 302 Lebedev grid points for other atoms
	Atomic van der Waals radii will be scaled by 1.20
 Removing interior tesserae...
 Keep 762 surface tesserae and discard 1050 interior tesserae
 Molecular Surface Area = 77.426 Angst**2
 A restricted Hartree-Fock SCF calculation will be
 performed using Pulay DIIS extrapolation
 Polarizable Continuum solvation model will be applied
 SCF converges when DIIS error is below 1.0E-08

 Citation of the SMD model:
 Marenich, A.V.; Cramer, C.J.; Truhlar, D.G.
 J. Phys. Chem. B 2009, 113, 6378-6396.
 iSolventCode=           1
 Solvent: water                                                           

 vradii
            1           2           3           4           5           6
    1   1.8500000   1.5200000   1.5200000   1.2000000   1.8500000   1.2000000
 ---------------------------------------
  Cycle       Energy         DIIS Error
 ---------------------------------------
    1    -226.6751327086      1.61E-09
 Time req'd to invert C: 0.28 s (CPU) 0.28 s (wall)
    2    -226.6895715402      6.90E-04
    3    -226.6895715419      6.90E-04
    4    -226.6895715379      6.90E-04
    5    -226.6895715300      6.90E-04
    6    -226.6895715268      6.90E-04
    7    -226.6895715134      6.90E-04
    8    -226.6895715085      6.90E-04
    9    -226.6895715051      6.90E-04
   10    -226.6895715169      6.90E-04
   11    -226.6895715133      6.90E-04
   12    -226.6895715392      6.90E-04
   13    -226.6895715389      6.90E-04
   14    -226.6895715342      6.90E-04
   15    -226.6895715282      6.90E-04
   16    -226.6895714849      6.90E-04
   17    -226.6921426132      4.73E-04
   18    -226.6926881216      1.55E-04
   19    -226.6929178259      6.50E-05
   20    -226.6929553145      2.32E-05
   21    -226.6929599013      8.42E-06
   22    -226.6929603588      1.38E-06
   23    -226.6929603715      2.16E-07
   24    -226.6929603717      9.37E-08
   25    -226.6929603715      2.62E-08
   26    -226.6929603712      3.91E-09 Convergence criterion met
 ---------------------------------------
 SCF time:  CPU 47.48 s  wall 47.76 s
(0)  E-EN(g) gas-phase elect-nuc energy                 -226.675132709 a.u.
(3)  G-ENP(liq) elect-nuc-pol free energy of system     -226.692960371 a.u.
(4)  G-CDS(liq) cavity-dispersion-solvent structure 
     free energy                                                4.6901 kcal/mol
(6)  G-S(liq) free energy of system                     -226.685486243 a.u.
(9)  DeltaG-S(liq) free energy of  solvation
     (9) = (6) - (0)                                           -6.4969 kcal/mol
 SCF   energy in the final basis set = -226.6854862435
 Total energy in the final basis set = -226.6854862435

 Components of the MP2 correlation energy:
        aaaa  correlation energy =        -0.1008644584 au
        abab  correlation energy =        -0.6151575086 au
        bbbb  correlation energy =        -0.1008644584 au
        non-Brillouin singles    =        -0.0000000000 au

 Total  MP2   correlation energy =        -0.8168864253 au
        MP2         total energy =      -227.5023726688 au

  Entering Z-vector solver.
 This version supports only Gaussian blurring of the apparent surface charges
 No PCM contribution added !! 
   1         0           1      0.000437    0.000437
 This version supports only Gaussian blurring of the apparent surface charges
 No PCM contribution added !! 
   2         0           1      0.000146    0.000146
 This version supports only Gaussian blurring of the apparent surface charges
 No PCM contribution added !! 
   3         0           1      0.000046    0.000046
 This version supports only Gaussian blurring of the apparent surface charges
 No PCM contribution added !! 
   4         0           1      0.000015    0.000015
 This version supports only Gaussian blurring of the apparent surface charges
 No PCM contribution added !! 
   5         0           1      0.000003    0.000003
 This version supports only Gaussian blurring of the apparent surface charges
 No PCM contribution added !! 
   6         1           0      0.000000    0.000000    Roots Converged

 --------------------------------------------------------------

                    Orbital Energies (a.u.)
 --------------------------------------------------------------

 Alpha MOs
 -- Occupied --
-20.593 -20.593 -11.352 -11.351  -1.434  -1.416  -0.960  -0.820
 -0.705  -0.702  -0.653  -0.587  -0.528  -0.519  -0.435
 -- Virtual --
  0.054   0.188   0.196   0.210   0.264   0.330   0.427   0.448
  0.454   0.496   0.509   0.568   0.590   0.625   0.636   0.651
  0.723   0.741   0.777   0.795   0.854   0.880   0.887   0.895
  0.913   1.021   1.114   1.169   1.176   1.225   1.251   1.254
  1.339   1.351   1.414   1.431   1.526   1.619   1.689   1.864
  1.868   1.926   1.983   2.052   2.151   2.159   2.245   2.291
  2.306   2.340   2.342   2.452   2.458   2.523   2.734   2.751
  2.757   2.785   2.886   3.031   3.036   3.037   3.098   3.126
  3.177   3.234   3.239   3.337   3.343   3.400   3.501   3.529
  3.555   3.595   3.680   3.699   3.713   3.744   3.848   3.881
  3.986   4.014   4.068   4.175   4.274   4.279   4.312   4.378
  4.432   4.489   4.537   4.547   4.694   4.709   4.805   4.949
  5.013   5.122   5.193   5.224   5.286   5.433   5.563   5.612
  5.640   5.653   5.656   5.802   5.867   6.038   6.048   6.165
  6.311   6.599   6.621   6.638   6.667   6.840   6.859   6.864
  6.925   7.052   7.282   7.289   7.431   7.490   7.496   7.530
  7.731  10.150  11.292  13.202  14.028
 --------------------------------------------------------------

          Ground-State Mulliken Net Atomic Charges

     Atom                 Charge (a.u.)
  ----------------------------------------
      1 C                     0.163614
      2 O                    -0.298897
      3 O                    -0.298188
      4 H                     0.134909
      5 C                     0.163931
      6 H                     0.134631
  ----------------------------------------
  Sum of atomic charges =    -0.000000

 -----------------------------------------------------------------
                    Cartesian Multipole Moments
 -----------------------------------------------------------------
    Charge (ESU x 10^10)
                -0.0000
    Dipole Moment (Debye)
         X      -0.0059      Y       0.0004      Z       0.0001
       Tot       0.0059
    Quadrupole Moments (Debye-Ang)
        XX     -33.3002     XY      -2.7988     YY     -19.8436
        XZ       0.0000     YZ      -0.0001     ZZ     -21.1201
    Octopole Moments (Debye-Ang^2)
       XXX      -0.0044    XXY       0.0023    XYY       0.0025
       YYY      -0.0009    XXZ      -0.0015    XYZ      -0.0001
       YYZ      -0.0007    XZZ       0.0004    YZZ       0.0007
       ZZZ      -0.0032
    Hexadecapole Moments (Debye-Ang^3)
      XXXX    -284.5873   XXXY      -1.3302   XXYY     -49.4767
      XYYY      -2.4600   YYYY     -42.1921   XXXZ      -0.0016
      XXYZ       0.0004   XYYZ      -0.0002   YYYZ       0.0005
      XXZZ     -41.9588   XYZZ       0.4039   YYZZ     -11.3138
      XZZZ      -0.0012   YZZZ       0.0008   ZZZZ     -17.7965
 -----------------------------------------------------------------
 DrvMan is completing analytic gradient of the MP2 energy
 MP2 relaxed dipole moment
            1
    1  -0.0023125
    2   0.0001520
    3   0.0000545
	Magnitude:	 0.002 au	 0.006 Debye
 MP2 energy read as -227.502373
 Full Analytical Gradient of MP2 Energy (in au.)
             1             2             3             4             5
    1    0.00034783    0.00000517    0.00117598    0.00043915   -0.00170724
    2    0.00010263    0.00049128   -0.00011710    0.00023754   -0.00048304
    3   -0.00000039    0.00000019    0.00000180    0.00000141   -0.00000626
             6
    1   -0.00026089
    2   -0.00023132
    3    0.00000325
 Gradient time:  CPU 0.06 s  wall 0.07 s
 ----------------------------------------------------------------
             Standard Nuclear Orientation (Angstroms)
    I     Atom           X                Y                Z
 ----------------------------------------------------------------
    1      C       0.6378540807    -0.3971280847     0.0000858936
    2      O       1.7092375769     0.1689979891     0.0000459278
    3      O      -1.7091738153    -0.1692858053     0.0000299561
    4      H       0.5313992585    -1.4688160562     0.0001887354
    5      C      -0.6380119309     0.3982862771     0.0000255688
    6      H      -0.5313047699     1.4689459800     0.0000396182
 ----------------------------------------------------------------
 Nuclear Repulsion Energy =   102.4036203462 hartrees
 There are       15 alpha and       15 beta electrons
 Discretize the solute cavity surface with Lebedev spheres
	Using 302 Lebedev grid points for each H atom
	Using 302 Lebedev grid points for other atoms
	Atomic van der Waals radii will be scaled by 1.20
 Removing interior tesserae...
 Keep 762 surface tesserae and discard 1050 interior tesserae
 Molecular Surface Area = 77.426 Angst**2

                       Distance Matrix (Angstroms)
             C (  1)   O (  2)   O (  3)   H (  4)   C (  5)
   O (  2)  1.211760
   O (  3)  2.358061  3.435109
   H (  4)  1.076962  2.017359  2.590163
   C (  5)  1.503502  2.358422  1.212240  2.203087
   H (  6)  2.202082  2.590346  2.017716  3.124066  1.075964

 Requested basis set is cc-pVTZ
 There are 52 shells and 148 basis functions
 A cutoff of  1.0D-11 yielded   1341 shell pairs
 There are     10937 function pairs (     14438 Cartesian)
 Smallest overlap matrix eigenvalue = 8.52E-04
 Guess MOs from SCF MO coefficient file
 Reading MOs from coefficient file
 Reading MOs from coefficient file
 A restricted Hartree-Fock SCF calculation will be
 performed using Pulay DIIS extrapolation
 SCF converges when DIIS error is below 1.0E-08
 ---------------------------------------
  Cycle       Energy         DIIS Error
 ---------------------------------------
    1    -226.6694802352      8.58E-04
    2    -226.6740275314      6.10E-04
    3    -226.6747674813      1.49E-04
    4    -226.6749288149      6.70E-05
    5    -226.6749602553      2.51E-05
    6    -226.6749651313      8.94E-06
    7    -226.6749656353      1.60E-06
    8    -226.6749656496      4.19E-07
    9    -226.6749656501      1.71E-07
   10    -226.6749656503      2.76E-08
   11    -226.6749656505      5.24E-09 Convergence criterion met
 ---------------------------------------
 SCF time:  CPU 20.55 s  wall 20.65 s
 Discretize the solute cavity surface with Lebedev spheres
	Using 302 Lebedev grid points for each H atom
	Using 302 Lebedev grid points for other atoms
	Atomic van der Waals radii will be scaled by 1.20
 Removing interior tesserae...
 Keep 762 surface tesserae and discard 1050 interior tesserae
 Molecular Surface Area = 77.426 Angst**2
 A restricted Hartree-Fock SCF calculation will be
 performed using Pulay DIIS extrapolation
 Polarizable Continuum solvation model will be applied
 SCF converges when DIIS error is below 1.0E-08

 Citation of the SMD model:
 Marenich, A.V.; Cramer, C.J.; Truhlar, D.G.
 J. Phys. Chem. B 2009, 113, 6378-6396.
 iSolventCode=           1
 Solvent: water                                                           

 vradii
            1           2           3           4           5           6
    1   1.8500000   1.5200000   1.5200000   1.2000000   1.8500000   1.2000000
 ---------------------------------------
  Cycle       Energy         DIIS Error
 ---------------------------------------
    1    -226.6749656500      1.51E-09
 Time req'd to invert C: 0.28 s (CPU) 0.28 s (wall)
    2    -226.6894331547      6.90E-04
    3    -226.6894331556      6.90E-04
    4    -226.6894331537      6.90E-04
    5    -226.6894331534      6.90E-04
    6    -226.6894331500      6.90E-04
    7    -226.6894331509      6.90E-04
    8    -226.6894331485      6.90E-04
    9    -226.6894331499      6.90E-04
   10    -226.6894331516      6.90E-04
   11    -226.6894331501      6.90E-04
   12    -226.6894331525      6.90E-04
   13    -226.6894331522      6.90E-04
   14    -226.6894331521      6.90E-04
   15    -226.6894331531      6.90E-04
   16    -226.6894331571      6.90E-04
   17    -226.6920097797      4.74E-04
   18    -226.6925567568      1.56E-04
   19    -226.6927872446      6.51E-05
   20    -226.6928249135      2.33E-05
   21    -226.6928295338      8.45E-06
   22    -226.6928299945      1.38E-06
   23    -226.6928300073      2.02E-07
   24    -226.6928300074      6.24E-08
   25    -226.6928300071      2.70E-08
   26    -226.6928300069      3.75E-09 Convergence criterion met
 ---------------------------------------
 SCF time:  CPU 42.88 s  wall 43.54 s
(0)  E-EN(g) gas-phase elect-nuc energy                 -226.674965650 a.u.
(3)  G-ENP(liq) elect-nuc-pol free energy of system     -226.692830007 a.u.
(4)  G-CDS(liq) cavity-dispersion-solvent structure 
     free energy                                                4.6868 kcal/mol
(6)  G-S(liq) free energy of system                     -226.685361061 a.u.
(9)  DeltaG-S(liq) free energy of  solvation
     (9) = (6) - (0)                                           -6.5232 kcal/mol
 SCF   energy in the final basis set = -226.6853610613
 Total energy in the final basis set = -226.6853610613

 Components of the MP2 correlation energy:
        aaaa  correlation energy =        -0.1008783759 au
        abab  correlation energy =        -0.6152371438 au
        bbbb  correlation energy =        -0.1008783759 au
        non-Brillouin singles    =        -0.0000000000 au

 Total  MP2   correlation energy =        -0.8169938955 au
        MP2         total energy =      -227.5023549568 au

  Entering Z-vector solver.
 This version supports only Gaussian blurring of the apparent surface charges
 No PCM contribution added !! 
   1         0           1      0.000437    0.000437
 This version supports only Gaussian blurring of the apparent surface charges
 No PCM contribution added !! 
   2         0           1      0.000146    0.000146
 This version supports only Gaussian blurring of the apparent surface charges
 No PCM contribution added !! 
   3         0           1      0.000046    0.000046
 This version supports only Gaussian blurring of the apparent surface charges
 No PCM contribution added !! 
   4         0           1      0.000015    0.000015
 This version supports only Gaussian blurring of the apparent surface charges
 No PCM contribution added !! 
   5         0           1      0.000004    0.000004
 This version supports only Gaussian blurring of the apparent surface charges
 No PCM contribution added !! 
   6         1           0      0.000000    0.000000    Roots Converged

 --------------------------------------------------------------

                    Orbital Energies (a.u.)
 --------------------------------------------------------------

 Alpha MOs
 -- Occupied --
-20.593 -20.593 -11.352 -11.351  -1.433  -1.416  -0.961  -0.820
 -0.705  -0.702  -0.653  -0.587  -0.528  -0.519  -0.436
 -- Virtual --
  0.053   0.188   0.196   0.209   0.264   0.330   0.427   0.448
  0.454   0.496   0.509   0.568   0.590   0.625   0.636   0.651
  0.723   0.741   0.777   0.795   0.854   0.880   0.887   0.895
  0.913   1.021   1.114   1.168   1.176   1.225   1.251   1.254
  1.339   1.351   1.414   1.431   1.526   1.620   1.689   1.864
  1.868   1.926   1.983   2.053   2.150   2.158   2.245   2.290
  2.305   2.340   2.341   2.452   2.458   2.523   2.734   2.750
  2.757   2.785   2.886   3.031   3.036   3.038   3.098   3.126
  3.177   3.233   3.239   3.337   3.343   3.400   3.500   3.529
  3.555   3.595   3.680   3.698   3.713   3.744   3.849   3.881
  3.985   4.014   4.068   4.176   4.275   4.280   4.313   4.379
  4.432   4.489   4.536   4.546   4.695   4.709   4.805   4.949
  5.015   5.123   5.194   5.225   5.286   5.434   5.562   5.612
  5.640   5.653   5.656   5.803   5.868   6.037   6.046   6.165
  6.310   6.598   6.619   6.637   6.665   6.840   6.859   6.864
  6.925   7.051   7.282   7.289   7.430   7.490   7.495   7.529
  7.729  10.152  11.295  13.192  14.019
 --------------------------------------------------------------

          Ground-State Mulliken Net Atomic Charges

     Atom                 Charge (a.u.)
  ----------------------------------------
      1 C                     0.163636
      2 O                    -0.298889
      3 O                    -0.299256
      4 H                     0.135151
      5 C                     0.163544
      6 H                     0.135814
  ----------------------------------------
  Sum of atomic charges =     0.000000

 -----------------------------------------------------------------
                    Cartesian Multipole Moments
 -----------------------------------------------------------------
    Charge (ESU x 10^10)
                 0.0000
    Dipole Moment (Debye)
         X       0.0002      Y       0.0053      Z       0.0001
       Tot       0.0053
    Quadrupole Moments (Debye-Ang)
        XX     -33.3104     XY      -2.8022     YY     -19.8325
        XZ       0.0000     YZ      -0.0001     ZZ     -21.1220
    Octopole Moments (Debye-Ang^2)
       XXX       0.0042    XXY      -0.0023    XYY      -0.0007
       YYY       0.0007    XXZ      -0.0015    XYZ      -0.0001
[truncated: 121,658 more chars]
