# Supplementary material for: A DFT investigation of the blue bottle experiment: E∘half-cell analysis of autoxidation catalysed by redox indicators
Source: R Soc Open Sci. 2017 Nov 8;4(11):170708. doi: 10.1098/rsos.170708 (PMC5717635; doi:10.1098/rsos.170708)
Supplement: output.zip [file rsos170708supp2.zip › MP2_cc-pVTZ/C2H2O3.out]

TWL01 127.0.1
Q-Chem Developer Version! Running on 127.0.1.*
                  Welcome to Q-Chem
     A Quantum Leap Into The Future Of Chemistry


 Q-Chem 4.4, Q-Chem, Inc., Pleasanton, CA (2016)

 Y. Shao,  Z. Gan,  E. Epifanovsky,  A. T. B. Gilbert,  M. Wormit,  
 J. Kussmann,  A. W. Lange,  A. Behn,  J. Deng,  X. Feng,  D. Ghosh,  
 M. Goldey,  P. R. Horn,  L. D. Jacobson,  I. Kaliman,  F. Rob,  
 R. Z. Khaliullin,  T. Kus,  A. Landau,  J. Liu,  E. I. Proynov,  Y. M. Rhee,  
 R. M. Richard,  M. A. Rohrdanz,  R. P. Steele,  E. J. Sundstrom,  
 H. L. Woodcock III,  P. M. Zimmerman,  D. Zuev,  B. Albrecht,  E. Alguire,  
 B. Austin,  S. A. Baeppler,  G. J. O. Beran,  Y. A. Bernard,  E. Berquist,  
 K. Brandhorst,  K. B. Bravaya,  S. T. Brown,  D. Casanova,  C.-M. Chang,  
 Y. Chen,  S. H. Chien,  K. D. Closser,  M. P. Coons,  D. L. Crittenden,  
 S. Dasgupta,  M. Diedenhofen,  R. A. DiStasio Jr.,  H. Do,  A. D. Dutoi,  
 R. G. Edgar,  P.-T. Fang,  S. Fatehi,  Q. Feng,  L. Fusti-Molnar,  
 A. Ghysels,  A. Golubeva-Zadorozhnaya,  J. Gomes,  A. Gunina,  
 M. W. D. Hanson-Heine,  P. H. P. Harbach,  A. W. Hauser,  J. E. Herr,  
 E. G. Hohenstein,  Z. C. Holden,  K. Hui,  T.-C. Jagau,  H. Ji,  B. Kaduk,  
 K. Khistyaev,  Jaehoon Kim,  Jihan Kim,  R. A. King,  P. Klunzinger,  
 K. Koh,  D. Kosenkov,  T. Kowalczyk,  C. M. Krauter,  A. Kunitsa,  
 K. U. Lao,  A. Laurent,  K. V. Lawler,  J. Lee,  D. Lefrancois,  S. Lehtola,  
 S. V. Levchenko,  C. Y. Lin,  Y.-S. Lin,  F. Liu,  E. Livshits,  
 R. C. Lochan,  A. Luenser,  P. Manohar,  S. F. Manzer,  S.-P. Mao,  Y. Mao,  
 N. Mardirossian,  A. V. Marenich,  L. A. Martinez-Martinez,  S. A. Maurer,  
 N. J. Mayhall,  J.-M. Mewes,  A. F. Morrison,  K. Nanda,  T. S. Nguyen-Beck,  
 C. M. Oana,  R. Olivares-Amaya,  D. P. O'Neill,  J. A. Parkhill,  
 T. M. Perrine,  R. Peverati,  P. A. Pieniazek,  F. Plasser,  A. Prociuk,  
 D. R. Rehn,  E. Rosta,  N. J. Russ,  N. Sergueev,  S. M. Sharada,  
 S. Sharma,  D. W. Small,  A. Sodt,  T. Stauch,  T. Stein,  D. Stuck,  
 Y.-C. Su,  A. J. W. Thom,  T. Tsuchimochi,  L. Vogt,  O. Vydrov,  T. Wang,  
 M. A. Watson,  J. Wenzel,  A. White,  C. F. Williams,  V. Vanovschi,  
 K. Yao,  S. Yeganeh,  S. R. Yost,  Z.-Q. You,  I. Y. Zhang,  X. Zhang,  
 Y. Zhao,  B. R. Brooks,  G. K. L. Chan,  D. M. Chipman,  C. J. Cramer,  
 W. A. Goddard III,  M. S. Gordon,  W. J. Hehre,  A. Klamt,  
 H. F. Schaefer III,  M. W. Schmidt,  C. D. Sherrill,  D. G. Truhlar,  
 A. Warshel,  X. Xu,  A. Aspuru-Guzik,  R. Baer,  A. T. Bell,  N. A. Besley,  
 J.-D. Chai,  A. Dreuw,  B. D. Dunietz,  T. R. Furlani,  S. R. Gwaltney,  
 C.-P. Hsu,  Y. Jung,  J. Kong,  D. S. Lambrecht,  W. Liang,  C. Ochsenfeld,  
 V. A. Rassolov,  L. V. Slipchenko,  J. E. Subotnik,  T. Van Voorhis,  
 J. M. Herbert,  A. I. Krylov,  P. M. W. Gill,  M. Head-Gordon

 Contributors to earlier versions of Q-Chem not listed above: 
 R. D. Adamson,  J. Baker,  E. F. C. Byrd,  A. K. Chakraborty,  C.-L. Cheng,  
 H. Dachsel,  R. J. Doerksen,  G. Hawkins,  A. Heyden,  S. Hirata,  
 G. Kedziora,  F. J. Keil,  C. Kelley,  P. P. Korambath,  W. Kurlancheek,  
 A. M. Lee,  M. S. Lee,  D. Liotard,  I. Lotan,  P. E. Maslen,  N. Nair,  
 D. Neuhauser,  R. Olson,  B. Peters,  J. Ritchie,  N. E. Schultz,  
 N. Shenvi,  A. C. Simmonett,  K. S. Thanthiriwatte,  Q. Wu,  W. Zhang

 Please cite Q-Chem as follows:
 Y. Shao et al., Mol. Phys. 113, 184-215 (2015)
 DOI: 10.1080/00268976.2014.952696

 Q-Chem 4.4.2 for Intel X86 EM64T Linux

 Parts of Q-Chem use Armadillo 5.200.1 (Boston Tea Smuggler).
 http://arma.sourceforge.net/

 Q-Chem begins on Wed Dec 14 08:29:23 2016  


Host: 0

     Scratch files written to /scratch/taweetham/qchem6142//
FILE_GEOM_ORG=        593

Checking the input file for inconsistencies... 	...done.

--------------------------------------------------------------
User input:
--------------------------------------------------------------
$molecule
0 1
  C    0.5817942    0.0589492   -0.0004959
  C   -0.8236583    0.6725184   -0.0000402
  O    1.5772042    0.7392567    0.0001427
  O    0.5657106   -1.2795493    0.0002367
  H   -0.3763472   -1.5536385   -0.0009069
  O   -1.8071057   -0.0360733    0.0000983
  H   -0.8589415    1.7757596    0.0003020
$end

$rem
   BASIS  =   cc-pVTZ
   method  =  MP2
   JOBTYPE = optimization
   SOLVENT_METHOD = SMD
   MEM_STATIC = 3000
   MEM_TOTAL  = 4000
$end

--------------------------------------------------------------
 ----------------------------------------------------------------
             Standard Nuclear Orientation (Angstroms)
    I     Atom           X                Y                Z
 ----------------------------------------------------------------
    1      C       0.5817942000     0.0589492000    -0.0004959000
    2      C      -0.8236583000     0.6725184000    -0.0000402000
    3      O       1.5772042000     0.7392567000     0.0001427000
    4      O       0.5657106000    -1.2795493000     0.0002367000
    5      H      -0.3763472000    -1.5536385000    -0.0009069000
    6      O      -1.8071057000    -0.0360733000     0.0000983000
    7      H      -0.8589415000     1.7757596000     0.0003020000
 ----------------------------------------------------------------
 Nuclear Repulsion Energy =   162.8334129293 hartrees
 There are       19 alpha and       19 beta electrons
 Requested basis set is cc-pVTZ
 There are 62 shells and 178 basis functions

 Total QAlloc Memory Limit   4000 MB
 Mega-Array Size      2933 MB
 MEM_STATIC part      3000 MB
 A cutoff of  1.0D-11 yielded   1875 shell pairs
 There are     15609 function pairs (     20756 Cartesian)

 -------------------------------------------------------
 OpenMP Integral Computing Module                       
 Release: version 1.0, May 2013, Q-Chem Inc. Pittsburgh 
 -------------------------------------------------------
 Integral Job Info:
 Integral job number is                      11
 Integral operator is                         1
 short-range coefficients                     0
 long-range coefficients              100000000
 Omega coefficients                           0
 if combine SR and LR in K                    0
 Integral screening is                        0
 Integral computing path is                   2
 max size of driver memory is            800000
 size of driver memory is                776718
 size of scratch memory is              4556032
 max col of scratch BK array              10000
 max len of scratch array in speh3          662
 max len of scratch index in speh4           32
 max int batch size is                      520
 min int batch size is                       52
 fixed nKL is                                52
 max L of basis functions is                  3
 order of int derivative is                   0
 number of shells is                         62
 number of basis is                         205
 number of cartesian basis is               205
 number of contracted shell pairs          1875
 number of primitive shell pairs           6371
 maxK2 (contraction) of shell pair           49
 max number of K2 of shell pair               1
 max number of CS2 of shell pair            208
 max number of PS2 of shell pair            966
 mem total for path MDJ                   74564
 -------------------------------------------------------
 Smallest overlap matrix eigenvalue = 7.04E-04

 Scale SEOQF with 1.000000e-01/1.000000e-01/1.000000e+00

 Standard Electronic Orientation quadrupole field applied
 Nucleus-field energy     =     0.0000000038 hartrees
 Guess from superposition of atomic densities
 Warning:  Energy on first SCF cycle will be non-variational
 A restricted Hartree-Fock SCF calculation will be
 performed using Pulay DIIS extrapolation
 SCF converges when DIIS error is below 1.0E-08
 ---------------------------------------
  Cycle       Energy         DIIS Error
 ---------------------------------------
    1    -302.6143737968      4.32E-02
    2    -301.4178284681      7.16E-03
    3    -301.4971578118      5.99E-03
    4    -301.5936229646      5.59E-04
    5    -301.5956369805      2.71E-04
    6    -301.5960377765      9.74E-05
    7    -301.5961398430      5.16E-05
    8    -301.5961674241      1.47E-05
    9    -301.5961694394      3.19E-06
   10    -301.5961695265      9.73E-07
   11    -301.5961695336      5.29E-07
   12    -301.5961695358      2.09E-07
   13    -301.5961695369      1.05E-07
   14    -301.5961695373      4.12E-08
   15    -301.5961695375      9.90E-09 Convergence criterion met
 ---------------------------------------
 SCF time:  CPU 52.56 s  wall 52.63 s

 Citation of the SMD model:
 Marenich, A.V.; Cramer, C.J.; Truhlar, D.G.
 J. Phys. Chem. B 2009, 113, 6378-6396.
 iSolventCode=           1
 Solvent: water                                                           

 vradii
            1           2           3           4           5           6
    1   1.8500000   1.8500000   1.5200000   1.5200000   1.2000000   1.5200000
            7
    1   1.2000000
Changing PCM_TESSEL_METHOD to VTN
Changing PCM_VDW_RADII to SMD_RADIUS
 Discretize the solute cavity surface with Lebedev spheres
	Using 302 Lebedev grid points for each H atom
	Using 302 Lebedev grid points for other atoms
	Atomic van der Waals radii will be scaled by 1.20
 Removing interior tesserae...
 Keep 877 surface tesserae and discard 1237 interior tesserae
 Molecular Surface Area = 85.496 Angst**2
 A restricted Hartree-Fock SCF calculation will be
 performed using Pulay DIIS extrapolation
 Polarizable Continuum solvation model will be applied
 SCF converges when DIIS error is below 1.0E-08

 Citation of the SMD model:
 Marenich, A.V.; Cramer, C.J.; Truhlar, D.G.
 J. Phys. Chem. B 2009, 113, 6378-6396.
 iSolventCode=           1
 Solvent: water                                                           

 vradii
            1           2           3           4           5           6
    1   1.8500000   1.8500000   1.5200000   1.5200000   1.2000000   1.5200000
            7
    1   1.2000000
 ---------------------------------------
  Cycle       Energy         DIIS Error
 ---------------------------------------
    1    -301.5961695370      3.00E-09
 Time req'd to invert C: 0.44 s (CPU) 0.44 s (wall)
    2    -301.6152401378      6.63E-04
    3    -301.6152401375      6.63E-04
    4    -301.6152401419      6.63E-04
    5    -301.6152401383      6.63E-04
    6    -301.6152401373      6.63E-04
    7    -301.6152401365      6.63E-04
    8    -301.6152401363      6.63E-04
    9    -301.6152401359      6.63E-04
   10    -301.6152401365      6.63E-04
   11    -301.6152401358      6.63E-04
   12    -301.6152401362      6.63E-04
   13    -301.6152401359      6.63E-04
   14    -301.6152401390      6.63E-04
   15    -301.6152401382      6.63E-04
   16    -301.6182905104      3.78E-04
   17    -301.6188161363      1.38E-04
   18    -301.6190021932      5.66E-05
   19    -301.6190351641      2.01E-05
   20    -301.6190405560      1.03E-05
   21    -301.6190414372      3.58E-06
   22    -301.6190415790      7.73E-07
   23    -301.6190415846      1.92E-07
   24    -301.6190415848      6.71E-08
   25    -301.6190415848      2.86E-08
   26    -301.6190415847      5.88E-09 Convergence criterion met
 ---------------------------------------
 SCF time:  CPU 73.10 s  wall 73.18 s
(0)  E-EN(g) gas-phase elect-nuc energy                 -301.596169537 a.u.
(3)  G-ENP(liq) elect-nuc-pol free energy of system     -301.619041585 a.u.
(4)  G-CDS(liq) cavity-dispersion-solvent structure 
     free energy                                                5.0508 kcal/mol
(6)  G-S(liq) free energy of system                     -301.610992597 a.u.
(9)  DeltaG-S(liq) free energy of  solvation
     (9) = (6) - (0)                                           -9.3016 kcal/mol
 SCF   energy in the final basis set = -301.6109925971
 Total energy in the final basis set = -301.6109925971

 Components of the MP2 correlation energy:
        aaaa  correlation energy =        -0.1365520213 au
        abab  correlation energy =        -0.7960875457 au
        bbbb  correlation energy =        -0.1365520213 au
        non-Brillouin singles    =        -0.0000000000 au

 Total  MP2   correlation energy =        -1.0691915883 au
        MP2         total energy =      -302.6801841854 au

  Entering Z-vector solver.
 This version supports only Gaussian blurring of the apparent surface charges
 No PCM contribution added !! 
   1         0           1      0.000434    0.000434
 This version supports only Gaussian blurring of the apparent surface charges
 No PCM contribution added !! 
   2         0           1      0.000148    0.000148
 This version supports only Gaussian blurring of the apparent surface charges
 No PCM contribution added !! 
   3         0           1      0.000055    0.000055
 This version supports only Gaussian blurring of the apparent surface charges
 No PCM contribution added !! 
   4         0           1      0.000014    0.000014
 This version supports only Gaussian blurring of the apparent surface charges
 No PCM contribution added !! 
   5         0           1      0.000006    0.000006
 This version supports only Gaussian blurring of the apparent surface charges
 No PCM contribution added !! 
   6         0           1      0.000002    0.000002
 This version supports only Gaussian blurring of the apparent surface charges
 No PCM contribution added !! 
   7         1           0      0.000000    0.000000    Roots Converged

 --------------------------------------------------------------

                    Orbital Energies (a.u.)
 --------------------------------------------------------------

 Alpha MOs
 -- Occupied --
-20.626 -20.606 -20.581 -11.415 -11.371  -1.486  -1.432  -1.392
 -0.954  -0.831  -0.769  -0.713  -0.672  -0.654  -0.610  -0.559
 -0.539  -0.507  -0.452
 -- Virtual --
  0.061   0.183   0.194   0.241   0.284   0.329   0.376   0.426
  0.437   0.487   0.489   0.542   0.553   0.571   0.595   0.627
  0.663   0.713   0.718   0.747   0.780   0.781   0.835   0.854
  0.873   0.887   0.918   0.946   0.956   0.990   1.066   1.097
  1.165   1.209   1.237   1.325   1.348   1.349   1.440   1.454
  1.501   1.580   1.648   1.664   1.775   1.895   1.929   1.933
  1.975   2.006   2.086   2.107   2.217   2.234   2.301   2.334
  2.340   2.369   2.392   2.435   2.468   2.513   2.584   2.670
  2.760   2.774   2.853   2.910   2.948   3.005   3.052   3.098
  3.099   3.214   3.255   3.301   3.331   3.337   3.393   3.398
  3.428   3.526   3.554   3.572   3.581   3.668   3.693   3.702
  3.760   3.800   3.900   3.947   3.994   3.996   4.141   4.141
  4.155   4.182   4.222   4.322   4.345   4.453   4.483   4.510
  4.611   4.617   4.669   4.766   4.778   4.866   4.988   5.071
  5.155   5.319   5.321   5.437   5.580   5.601   5.609   5.661
  5.687   5.759   5.782   5.976   5.991   6.040   6.059   6.286
  6.333   6.404   6.596   6.635   6.654   6.731   6.802   6.833
  6.844   6.909   6.932   7.000   7.064   7.066   7.224   7.232
  7.300   7.316   7.367   7.435   7.480   7.530   7.537   7.655
  7.837   7.957   9.188  10.851  12.645  13.313  13.946
 --------------------------------------------------------------

          Ground-State Mulliken Net Atomic Charges

     Atom                 Charge (a.u.)
  ----------------------------------------
      1 C                     0.282211
      2 C                     0.142169
      3 O                    -0.334785
      4 O                    -0.269586
      5 H                     0.300599
      6 O                    -0.278191
      7 H                     0.157581
  ----------------------------------------
  Sum of atomic charges =    -0.000000

 -----------------------------------------------------------------
                    Cartesian Multipole Moments
 -----------------------------------------------------------------
    Charge (ESU x 10^10)
                -0.0000
    Dipole Moment (Debye)
         X      -2.6255      Y       0.2170      Z      -0.0039
       Tot       2.6345
    Quadrupole Moments (Debye-Ang)
        XX     -37.9617     XY      -1.4508     YY     -25.2663
        XZ       0.0002     YZ       0.0038     ZZ     -26.5292
    Octopole Moments (Debye-Ang^2)
       XXX       1.0524    XXY      -3.0622    XYY      -9.4354
       YYY      -2.6511    XXZ      -0.0028    XYZ      -0.0014
       YYZ      -0.0049    XZZ      -0.4618    YZZ      -0.4440
       ZZZ      -0.0005
    Hexadecapole Moments (Debye-Ang^3)
      XXXX    -301.6753   XXXY      -4.9064   XXYY     -67.5740
      XYYY       2.1169   YYYY    -115.0557   XXXZ       0.0035
      XXYZ       0.0001   XYYZ       0.0022   YYYZ       0.0112
      XXZZ     -46.0242   XYZZ       0.6603   YYZZ     -25.5253
      XZZZ       0.0012   YZZZ       0.0014   ZZZZ     -21.7071
 -----------------------------------------------------------------
 DrvMan is completing analytic gradient of the MP2 energy
 MP2 relaxed dipole moment
            1
    1  -1.0329688
    2   0.0853931
    3  -0.0015436
	Magnitude:	 1.036 au	 2.635 Debye
 MP2 energy read as -302.680184
 Full Analytical Gradient of MP2 Energy (in au.)
             1             2             3             4             5
    1    0.01520516    0.00730387   -0.00104908    0.01467208   -0.01707993
    2    0.01615230   -0.01592690    0.00078706   -0.01096381   -0.00674240
    3   -0.00018148    0.00004973    0.00005422    0.00011142   -0.00004725
             6             7
    1   -0.01678104   -0.00227106
    2   -0.00563629    0.02233005
    3    0.00000728    0.00000608
 Gradient time:  CPU 0.12 s  wall 1.07 s
 Geometry Optimization Parameters
   NAtoms,    NIC,     NZ,  NCons,   NDum,   NFix, NCnnct, MaxDiis
        7      33       0       0       0       0       0       0


** GEOMETRY OPTIMIZATION IN DELOCALIZED INTERNAL COORDINATES **
   Searching for a Minimum

   Optimization Cycle:   1

                       Coordinates (Angstroms)
     ATOM                X               Y               Z
      1  C         0.5817942000    0.0589492000   -0.0004959000
      2  C        -0.8236583000    0.6725184000   -0.0000402000
      3  O         1.5772042000    0.7392567000    0.0001427000
      4  O         0.5657106000   -1.2795493000    0.0002367000
      5  H        -0.3763472000   -1.5536385000   -0.0009069000
      6  O        -1.8071057000   -0.0360733000    0.0000983000
      7  H        -0.8589415000    1.7757596000    0.0003020000
   Point Group: c1    Number of degrees of freedom:    15


   Energy is   -302.680184185


 Attempting to Generate Delocalized Internal Coordinates

 15 Hessian modes will be used to form the next step
  Hessian Eigenvalues:
     0.004741    0.004741    0.011378    0.023768    0.160000    0.160000
     0.220000    0.250000    0.250000    0.290983    0.332648    0.511676
     0.575209    0.989546    1.020210

 Minimum Search - Taking Simple RFO Step
 Searching for Lamda that Minimizes Along All modes
 Value Taken    Lamda =  -0.00385843
 Step Taken.  Stepsize is  0.102813

                             Maximum     Tolerance    Cnvgd?
         Gradient           0.023826      0.000300      NO
         Displacement       0.049260      0.001200      NO
         Energy change     *********      0.000001      NO


 New Cartesian Coordinates Obtained by Inverse Iteration

 Displacement from previous Coordinates is:  0.135780
 ----------------------------------------------------------------
             Standard Nuclear Orientation (Angstroms)
    I     Atom           X                Y                Z
 ----------------------------------------------------------------
    1      C       0.5662174377     0.0591022206     0.0012304246
    2      C      -0.8168115092     0.6746813880     0.0001660230
    3      O       1.5679207888     0.7305401921    -0.0005716422
    4      O       0.5483189741    -1.2631101188    -0.0006442613
    5      H      -0.3807474314    -1.5133966679    -0.0006094034
    6      O      -1.7748440076    -0.0532002867    -0.0002904228
    7      H      -0.8513979524     1.7426060727     0.0000559820
 ----------------------------------------------------------------
 Nuclear Repulsion Energy =   164.7238656647 hartrees
 There are       19 alpha and       19 beta electrons
 Discretize the solute cavity surface with Lebedev spheres
	Using 302 Lebedev grid points for each H atom
	Using 302 Lebedev grid points for other atoms
	Atomic van der Waals radii will be scaled by 1.20
 Removing interior tesserae...
 Keep 863 surface tesserae and discard 1251 interior tesserae
 Molecular Surface Area = 84.423 Angst**2
 Applying Cartesian multipole field
    Component          Value
    ---------          -----
     (2,0,0)        1.00000E-11
     (0,2,0)        2.00000E-11
     (0,0,2)       -3.00000E-10
 Nucleus-field energy     =     0.0000000037 hartrees
 Requested basis set is cc-pVTZ
 There are 62 shells and 178 basis functions
 A cutoff of  1.0D-11 yielded   1883 shell pairs
 There are     15699 function pairs (     20870 Cartesian)
 Smallest overlap matrix eigenvalue = 6.67E-04
 Guess MOs from SCF MO coefficient file
 Reading MOs from coefficient file
 Reading MOs from coefficient file
 A restricted Hartree-Fock SCF calculation will be
 performed using Pulay DIIS extrapolation
 SCF converges when DIIS error is below 1.0E-08
 Geometry optimization detected.  Setting ReadMinima to 0
 Setting SaveMinima to 0
 ---------------------------------------
  Cycle       Energy         DIIS Error
 ---------------------------------------
    1    -301.6511940293      1.35E-03
    2    -301.5976136722      3.98E-04
    3    -301.5980889570      2.01E-04
    4    -301.5982476051      6.86E-05
    5    -301.5982808626      2.33E-05
    6    -301.5982865412      1.31E-05
    7    -301.5982879073      3.61E-06
    8    -301.5982880617      8.20E-07
    9    -301.5982880684      2.31E-07
   10    -301.5982880692      1.02E-07
   11    -301.5982880692      5.16E-08
   12    -301.5982880692      3.17E-08
   13    -301.5982880689      1.44E-08
   14    -301.5982880687      3.90E-09 Convergence criterion met
 ---------------------------------------
 SCF time:  CPU 48.82 s  wall 48.97 s
 Discretize the solute cavity surface with Lebedev spheres
	Using 302 Lebedev grid points for each H atom
	Using 302 Lebedev grid points for other atoms
	Atomic van der Waals radii will be scaled by 1.20
 Removing interior tesserae...
 Keep 863 surface tesserae and discard 1251 interior tesserae
 Molecular Surface Area = 84.423 Angst**2
 A restricted Hartree-Fock SCF calculation will be
 performed using Pulay DIIS extrapolation
 Polarizable Continuum solvation model will be applied
 SCF converges when DIIS error is below 1.0E-08
 Geometry optimization detected.  Setting ReadMinima to 0
 Setting SaveMinima to 0

 Citation of the SMD model:
 Marenich, A.V.; Cramer, C.J.; Truhlar, D.G.
 J. Phys. Chem. B 2009, 113, 6378-6396.
 iSolventCode=           1
 Solvent: water                                                           

 vradii
            1           2           3           4           5           6
    1   1.8500000   1.8500000   1.5200000   1.5200000   1.2000000   1.5200000
            7
    1   1.2000000
 ---------------------------------------
  Cycle       Energy         DIIS Error
 ---------------------------------------
    1    -301.5982880691      1.44E-09
 Time req'd to invert C: 0.43 s (CPU) 0.43 s (wall)
    2    -301.6175058222      6.66E-04
    3    -301.6175058213      6.66E-04
    4    -301.6175058192      6.66E-04
    5    -301.6175058215      6.66E-04
    6    -301.6175058244      6.66E-04
    7    -301.6175058248      6.66E-04
    8    -301.6175058272      6.66E-04
    9    -301.6175058267      6.66E-04
   10    -301.6175058277      6.66E-04
   11    -301.6175058282      6.66E-04
   12    -301.6175058335      6.66E-04
   13    -301.6175058248      6.66E-04
   14    -301.6175058270      6.66E-04
   15    -301.6175058270      6.66E-04
   16    -301.6175058219      6.66E-04
   17    -301.6205756724      3.78E-04
   18    -301.6210984035      1.37E-04
   19    -301.6212818582      5.65E-05
   20    -301.6213142588      2.01E-05
   21    -301.6213196541      1.01E-05
   22    -301.6213205187      3.50E-06
   23    -301.6213206525      7.35E-07
   24    -301.6213206577      1.87E-07
   25    -301.6213206580      5.69E-08
   26    -301.6213206581      3.61E-08
   27    -301.6213206583      9.96E-09 Convergence criterion met
 ---------------------------------------
 SCF time:  CPU 83.58 s  wall 83.77 s
(0)  E-EN(g) gas-phase elect-nuc energy                 -301.598288069 a.u.
(3)  G-ENP(liq) elect-nuc-pol free energy of system     -301.621320658 a.u.
(4)  G-CDS(liq) cavity-dispersion-solvent structure 
     free energy                                                5.0860 kcal/mol
(6)  G-S(liq) free energy of system                     -301.613215572 a.u.
(9)  DeltaG-S(liq) free energy of  solvation
     (9) = (6) - (0)                                           -9.3671 kcal/mol
 SCF   energy in the final basis set = -301.6132155716
 Total energy in the final basis set = -301.6132155716

 Components of the MP2 correlation energy:
        aaaa  correlation energy =        -0.1362925471 au
        abab  correlation energy =        -0.7942094420 au
        bbbb  correlation energy =        -0.1362925471 au
        non-Brillouin singles    =        -0.0000000000 au

 Total  MP2   correlation energy =        -1.0667945362 au
        MP2         total energy =      -302.6800101078 au

  Entering Z-vector solver.
 This version supports only Gaussian blurring of the apparent surface charges
 No PCM contribution added !! 
   1         0           1      0.000417    0.000417
 This version supports only Gaussian blurring of the apparent surface charges
 No PCM contribution added !! 
   2         0           1      0.000141    0.000141
 This version supports only Gaussian blurring of the apparent surface charges
 No PCM contribution added !! 
   3         0           1      0.000052    0.000052
 This version supports only Gaussian blurring of the apparent surface charges
 No PCM contribution added !! 
   4         0           1      0.000013    0.000013
 This version supports only Gaussian blurring of the apparent surface charges
 No PCM contribution added !! 
   5         0           1      0.000005    0.000005
 This version supports only Gaussian blurring of the apparent surface charges
 No PCM contribution added !! 
   6         0           1      0.000001    0.000001
 This version supports only Gaussian blurring of the apparent surface charges
 No PCM contribution added !! 
   7         1           0      0.000000    0.000000    Roots Converged

 --------------------------------------------------------------

                    Orbital Energies (a.u.)
 --------------------------------------------------------------

 Alpha MOs
 -- Occupied --
-20.624 -20.606 -20.577 -11.409 -11.364  -1.495  -1.437  -1.394
 -0.960  -0.838  -0.780  -0.715  -0.674  -0.659  -0.613  -0.562
 -0.540  -0.505  -0.454
 -- Virtual --
  0.062   0.186   0.197   0.246   0.284   0.329   0.382   0.424
  0.443   0.486   0.489   0.553   0.560   0.577   0.602   0.634
  0.670   0.715   0.717   0.748   0.779   0.782   0.840   0.854
  0.878   0.889   0.923   0.950   0.964   0.990   1.084   1.107
  1.173   1.215   1.241   1.320   1.356   1.367   1.447   1.458
  1.510   1.595   1.670   1.693   1.780   1.926   1.935   1.940
  1.989   2.022   2.095   2.118   2.220   2.231   2.272   2.330
  2.350   2.365   2.396   2.454   2.476   2.512   2.603   2.675
  2.768   2.778   2.852   2.933   2.965   3.027   3.069   3.083
  3.097   3.235   3.260   3.308   3.328   3.348   3.397   3.410
  3.442   3.525   3.577   3.587   3.589   3.692   3.708   3.711
  3.788   3.838   3.925   3.988   4.024   4.029   4.159   4.170
  4.180   4.211   4.259   4.358   4.397   4.498   4.510   4.514
  4.635   4.642   4.714   4.800   4.840   4.929   5.066   5.136
  5.217   5.338   5.377   5.469   5.585   5.606   5.620   5.673
  5.738   5.773   5.798   6.007   6.011   6.073   6.093   6.353
  6.355   6.430   6.630   6.662   6.669   6.747   6.824   6.848
  6.860   6.951   6.980   7.058   7.081   7.133   7.231   7.252
  7.308   7.320   7.412   7.451   7.496   7.554   7.559   7.687
  7.890   8.007   9.307  11.172  12.965  13.434  14.258
 --------------------------------------------------------------

          Ground-State Mulliken Net Atomic Charges

     Atom                 Charge (a.u.)
  ----------------------------------------
      1 C                     0.279562
      2 C                     0.134523
      3 O                    -0.346550
      4 O                    -0.251599
      5 H                     0.290451
      6 O                    -0.278950
      7 H                     0.172564
  ----------------------------------------
  Sum of atomic charges =     0.000000

 -----------------------------------------------------------------
                    Cartesian Multipole Moments
 -----------------------------------------------------------------
    Charge (ESU x 10^10)
                 0.0000
    Dipole Moment (Debye)
         X      -2.7568      Y       0.2840      Z       0.0053
       Tot       2.7713
    Quadrupole Moments (Debye-Ang)
        XX     -37.7715     XY      -1.6771     YY     -25.3316
        XZ       0.0032     YZ       0.0013     ZZ     -26.3896
    Octopole Moments (Debye-Ang^2)
       XXX       0.2570    XXY      -2.9985    XYY      -9.2468
       YYY      -2.2038    XXZ       0.0115    XYZ      -0.0026
       YYZ       0.0004    XZZ      -0.5605    YZZ      -0.3930
       ZZZ       0.0075
    Hexadecapole Moments (Debye-Ang^3)
      XXXX    -294.0870   XXXY      -6.3019   XXYY     -65.7729
      XYYY       0.7200   YYYY    -113.2040   XXXZ       0.0002
      XXYZ      -0.0022   XYYZ       0.0029   YYYZ      -0.0041
      XXZZ     -44.9018   XYZZ       0.2632   YYZZ     -24.8376
      XZZZ       0.0034   YZZZ      -0.0110   ZZZZ     -21.4814
 -----------------------------------------------------------------
 DrvMan is completing analytic gradient of the MP2 energy
 MP2 relaxed dipole moment
            1
    1  -1.0845894
    2   0.1117222
    3   0.0020875
	Magnitude:	 1.090 au	 2.771 Debye
 MP2 energy read as -302.680010
 Full Analytical Gradient of MP2 Energy (in au.)
             1             2             3             4             5
    1    0.00314268   -0.00115994   -0.00474531   -0.00039416    0.00099587
    2    0.00753747   -0.00077238   -0.00343230   -0.00475969    0.00202289
    3    0.00052021   -0.00023507   -0.00018864   -0.00014717   -0.00002323
             6             7
    1    0.00185601    0.00030485
    2   -0.00005380   -0.00054220
    3    0.00004366    0.00003023
 Gradient time:  CPU 0.08 s  wall 0.13 s
 Geometry Optimization Parameters
   NAtoms,    NIC,     NZ,  NCons,   NDum,   NFix, NCnnct, MaxDiis
        7      33       0       0       0       0       0       0

 Cartesian Hessian Update
 Hessian Updated using BFGS Update


** GEOMETRY OPTIMIZATION IN DELOCALIZED INTERNAL COORDINATES **
   Searching for a Minimum

   Optimization Cycle:   2

                       Coordinates (Angstroms)
     ATOM                X               Y               Z
      1  C         0.5662174377    0.0591022206    0.0012304246
      2  C        -0.8168115092    0.6746813880    0.0001660230
      3  O         1.5679207888    0.7305401921   -0.0005716422
      4  O         0.5483189741   -1.2631101188   -0.0006442613
      5  H        -0.3807474314   -1.5133966679   -0.0006094034
      6  O        -1.7748440076   -0.0532002867   -0.0002904228
      7  H        -0.8513979524    1.7426060727    0.0000559820
   Point Group: c1    Number of degrees of freedom:    15


   Energy is   -302.680010108

 Hessian Updated using BFGS Update

 15 Hessian modes will be used to form the next step
  Hessian Eigenvalues:
     0.004741    0.004741    0.011390    0.023768    0.159658    0.163296
     0.225502    0.246513    0.250406    0.297602    0.336908    0.516243
     0.554432    0.984340    1.048196

 Minimum Search - Taking Simple RFO Step
 Searching for Lamda that Minimizes Along All modes
 Value Taken    Lamda =  -0.00015247
 Step Taken.  Stepsize is  0.036812

                             Maximum     Tolerance    Cnvgd?
         Gradient           0.004155      0.000300      NO
         Displacement       0.027712      0.001200      NO
         Energy change      0.000174      0.000001      NO


 New Cartesian Coordinates Obtained by Inverse Iteration

 Displacement from previous Coordinates is:  0.050568
 ----------------------------------------------------------------
             Standard Nuclear Orientation (Angstroms)
    I     Atom           X                Y                Z
 ----------------------------------------------------------------
    1      C       0.5641612412     0.0575582308    -0.0050971683
    2      C      -0.8186391337     0.6782798603     0.0032925220
    3      O       1.5671550783     0.7322792066     0.0005405332
    4      O       0.5511684200    -1.2616583537     0.0005630444
    5      H      -0.3728070349    -1.5323510154     0.0020892935
    6      O      -1.7824716528    -0.0425990782    -0.0037615159
    7      H      -0.8499106181     1.7457139495     0.0017099911
 ----------------------------------------------------------------
 Nuclear Repulsion Energy =   164.5131265379 hartrees
 There are       19 alpha and       19 beta electrons
 Discretize the solute cavity surface with Lebedev spheres
	Using 302 Lebedev grid points for each H atom
	Using 302 Lebedev grid points for other atoms
	Atomic van der Waals radii will be scaled by 1.20
 Removing interior tesserae...
 Keep 871 surface tesserae and discard 1243 interior tesserae
 Molecular Surface Area = 85.045 Angst**2
 Applying Cartesian multipole field
    Component          Value
    ---------          -----
     (2,0,0)        1.00000E-11
     (0,2,0)        2.00000E-11
     (0,0,2)       -3.00000E-10
 Nucleus-field energy     =     0.0000000037 hartrees
 Requested basis set is cc-pVTZ
 There are 62 shells and 178 basis functions
 A cutoff of  1.0D-11 yielded   1882 shell pairs
 There are     15694 function pairs (     20864 Cartesian)
 Smallest overlap matrix eigenvalue = 6.70E-04
 Guess MOs from SCF MO coefficient file
 Reading MOs from coefficient file
 Reading MOs from coefficient file
 A restricted Hartree-Fock SCF calculation will be
 performed using Pulay DIIS extrapolation
 SCF converges when DIIS error is below 1.0E-08
 Geometry optimization detected.  Setting ReadMinima to 0
 Setting SaveMinima to 0
 ---------------------------------------
  Cycle       Energy         DIIS Error
 ---------------------------------------
    1    -301.5902102783      8.81E-04
    2    -301.5975122667      4.62E-04
    3    -301.5981300170      1.54E-04
    4    -301.5982735306      6.20E-05
    5    -301.5983013503      2.22E-05
    6    -301.5983070290      1.15E-05
    7    -301.5983081297      3.93E-06
    8    -301.5983083083      9.18E-07
    9    -301.5983083175      3.42E-07
   10    -301.5983083192      1.95E-07
   11    -301.5983083199      1.19E-07
   12    -301.5983083201      3.96E-08
   13    -301.5983083201      1.23E-08
   14    -301.5983083201      4.64E-09 Convergence criterion met
 ---------------------------------------
 SCF time:  CPU 48.98 s  wall 49.01 s
 Discretize the solute cavity surface with Lebedev spheres
	Using 302 Lebedev grid points for each H atom
	Using 302 Lebedev grid points for other atoms
	Atomic van der Waals radii will be scaled by 1.20
 Removing interior tesserae...
 Keep 871 surface tesserae and discard 1243 interior tesserae
 Molecular Surface Area = 85.045 Angst**2
 A restricted Hartree-Fock SCF calculation will be
 performed using Pulay DIIS extrapolation
 Polarizable Continuum solvation model will be applied
 SCF converges when DIIS error is below 1.0E-08
 Geometry optimization detected.  Setting ReadMinima to 0
 Setting SaveMinima to 0

 Citation of the SMD model:
 Marenich, A.V.; Cramer, C.J.; Truhlar, D.G.
 J. Phys. Chem. B 2009, 113, 6378-6396.
 iSolventCode=           1
 Solvent: water                                                           

 vradii
            1           2           3           4           5           6
    1   1.8500000   1.8500000   1.5200000   1.5200000   1.2000000   1.5200000
            7
    1   1.2000000
 ---------------------------------------
  Cycle       Energy         DIIS Error
 ---------------------------------------
    1    -301.5983083197      1.81E-09
 Time req'd to invert C: 0.42 s (CPU) 0.42 s (wall)
    2    -301.6177518467      6.71E-04
    3    -301.6177518466      6.71E-04
    4    -301.6177518459      6.71E-04
    5    -301.6177518494      6.71E-04
    6    -301.6177518510      6.71E-04
    7    -301.6177518409      6.71E-04
    8    -301.6177518478      6.71E-04
    9    -301.6177518501      6.71E-04
   10    -301.6177518466      6.71E-04
   11    -301.6177518476      6.71E-04
   12    -301.6177518476      6.71E-04
   13    -301.6177518457      6.71E-04
   14    -301.6177518473      6.71E-04
   15    -301.6177518458      6.71E-04
   16    -301.6177518431      6.71E-04
   17    -301.6208759892      3.81E-04
   18    -301.6214083971      1.39E-04
   19    -301.6215962249      5.73E-05
   20    -301.6216297247      2.04E-05
   21    -301.6216353278      1.03E-05
   22    -301.6216362215      3.54E-06
   23    -301.6216363586      7.40E-07
   24    -301.6216363638      1.92E-07
   25    -301.6216363641      5.95E-08
   26    -301.6216363642      3.91E-08
   27    -301.6216363645      1.18E-08
   28    -301.6216363648      4.65E-09 Convergence criterion met
 ---------------------------------------
 SCF time:  CPU 85.44 s  wall 87.72 s
(0)  E-EN(g) gas-phase elect-nuc energy                 -301.598308320 a.u.
(3)  G-ENP(liq) elect-nuc-pol free energy of system     -301.621636365 a.u.
(4)  G-CDS(liq) cavity-dispersion-solvent structure 
     free energy                                                5.1041 kcal/mol
(6)  G-S(liq) free energy of system                     -301.613502435 a.u.
(9)  DeltaG-S(liq) free energy of  solvation
     (9) = (6) - (0)                                           -9.5345 kcal/mol
 SCF   energy in the final basis set = -301.6135024355
 Total energy in the final basis set = -301.6135024355

 Components of the MP2 correlation energy:
        aaaa  correlation energy =        -0.1362566930 au
        abab  correlation energy =        -0.7941638059 au
        bbbb  correlation energy =        -0.1362566930 au
        non-Brillouin singles    =        -0.0000000000 au

 Total  MP2   correlation energy =        -1.0666771920 au
        MP2         total energy =      -302.6801796275 au

  Entering Z-vector solver.
 This version supports only Gaussian blurring of the apparent surface charges
 No PCM contribution added !! 
   1         0           1      0.000417    0.000417
 This version supports only Gaussian blurring of the apparent surface charges
 No PCM contribution added !! 
   2         0           1      0.000141    0.000141
 This version supports only Gaussian blurring of the apparent surface charges
 No PCM contribution added !! 
   3         0           1      0.000052    0.000052
 This version supports only Gaussian blurring of the apparent surface charges
 No PCM contribution added !! 
   4         0           1      0.000013    0.000013
 This version supports only Gaussian blurring of the apparent surface charges
 No PCM contribution added !! 
   5         0           1      0.000005    0.000005
 This version supports only Gaussian blurring of the apparent surface charges
 No PCM contribution added !! 
   6         0           1      0.000001    0.000001
 This version supports only Gaussian blurring of the apparent surface charges
 No PCM contribution added !! 
   7         1           0      0.000000    0.000000    Roots Converged

 --------------------------------------------------------------

                    Orbital Energies (a.u.)
 --------------------------------------------------------------

 Alpha MOs
 -- Occupied --
-20.625 -20.605 -20.576 -11.410 -11.364  -1.495  -1.437  -1.393
 -0.960  -0.841  -0.779  -0.714  -0.673  -0.658  -0.612  -0.562
 -0.539  -0.504  -0.454
 -- Virtual --
  0.063   0.185   0.197   0.246   0.285   0.329   0.382   0.425
  0.443   0.488   0.489   0.552   0.558   0.578   0.602   0.635
  0.669   0.715   0.718   0.748   0.779   0.783   0.838   0.854
  0.877   0.890   0.923   0.948   0.963   0.992   1.078   1.105
  1.172   1.217   1.240   1.322   1.357   1.366   1.445   1.456
  1.510   1.590   1.670   1.690   1.781   1.921   1.935   1.937
  1.985   2.016   2.092   2.118   2.221   2.233   2.274   2.335
  2.350   2.362   2.396   2.453   2.474   2.510   2.600   2.674
  2.768   2.779   2.850   2.927   2.963   3.026   3.070   3.084
  3.100   3.231   3.259   3.308   3.328   3.350   3.396   3.409
  3.446   3.531   3.578   3.586   3.591   3.685   3.708   3.714
  3.783   3.835   3.924   3.980   4.020   4.027   4.162   4.166
  4.177   4.212   4.256   4.355   4.395   4.495   4.505   4.513
  4.633   4.641   4.711   4.797   4.832   4.928   5.068   5.133
  5.219   5.334   5.374   5.469   5.585   5.607   5.620   5.677
  5.733   5.769   5.796   6.004   6.009   6.070   6.091   6.347
  6.359   6.432   6.628   6.658   6.667   6.744   6.826   6.850
  6.856   6.952   6.972   7.051   7.075   7.126   7.231   7.251
  7.308   7.320   7.405   7.451   7.496   7.550   7.555   7.691
  7.892   8.003   9.310  11.161  12.972  13.390  14.241
 --------------------------------------------------------------

          Ground-State Mulliken Net Atomic Charges

     Atom                 Charge (a.u.)
  ----------------------------------------
      1 C                     0.279540
      2 C                     0.134861
      3 O                    -0.350256
      4 O                    -0.248257
      5 H                     0.292790
      6 O                    -0.279903
      7 H                     0.171224
  ----------------------------------------
  Sum of atomic charges =    -0.000000

 -----------------------------------------------------------------
                    Cartesian Multipole Moments
 -----------------------------------------------------------------
    Charge (ESU x 10^10)
                 0.0000
    Dipole Moment (Debye)
         X      -2.7498      Y       0.1692      Z       0.0036
       Tot       2.7551
    Quadrupole Moments (Debye-Ang)
        XX     -37.9078     XY      -1.6553     YY     -25.1740
        XZ      -0.0264     YZ      -0.0070     ZZ     -26.4007
    Octopole Moments (Debye-Ang^2)
       XXX       0.4968    XXY      -3.1603    XYY      -9.2531
       YYY      -2.9141    XXZ       0.0425    XYZ       0.0082
       YYZ       0.0392    XZZ      -0.5254    YZZ      -0.5006
       ZZZ       0.0597
    Hexadecapole Moments (Debye-Ang^3)
      XXXX    -295.7002   XXXY      -5.7973   XXYY     -66.0613
      XYYY       1.1663   YYYY    -112.6469   XXXZ      -0.0716
      XXYZ      -0.0084   XYYZ      -0.0159   YYYZ      -0.0691
      XXZZ     -45.0953   XYZZ       0.3789   YYZZ     -24.8733
      XZZZ      -0.0359   YZZZ      -0.0275   ZZZZ     -21.5065
 -----------------------------------------------------------------
 DrvMan is completing analytic gradient of the MP2 energy
 MP2 relaxed dipole moment
            1
    1  -1.0818741
    2   0.0665633
    3   0.0013971
	Magnitude:	 1.084 au	 2.755 Debye
 MP2 energy read as -302.680180
 Full Analytical Gradient of MP2 Energy (in au.)
             1             2             3             4             5
    1    0.00205574   -0.00074205   -0.00170119    0.00045350   -0.00035463
    2    0.00365937    0.00084529   -0.00120390   -0.00182999   -0.00027118
    3   -0.00272494    0.00252463    0.00086162    0.00060517    0.00017660
             6             7
    1    0.00049253   -0.00020389
    2    0.00008501   -0.00128458
    3   -0.00074082   -0.00070226
 Gradient time:  CPU 0.09 s  wall 0.70 s
 Geometry Optimization Parameters
   NAtoms,    NIC,     NZ,  NCons,   NDum,   NFix, NCnnct, MaxDiis
        7      33       0       0       0       0       0       0

 Cartesian Hessian Update
 Hessian Updated using BFGS Update


** GEOMETRY OPTIMIZATION IN DELOCALIZED INTERNAL COORDINATES **
   Searching for a Minimum

   Optimization Cycle:   3

                       Coordinates (Angstroms)
     ATOM                X               Y               Z
      1  C         0.5641612412    0.0575582308   -0.0050971683
      2  C        -0.8186391337    0.6782798603    0.0032925220
      3  O         1.5671550783    0.7322792066    0.0005405332
      4  O         0.5511684200   -1.2616583537    0.0005630444
      5  H        -0.3728070349   -1.5323510154    0.0020892935
      6  O        -1.7824716528   -0.0425990782   -0.0037615159
      7  H        -0.8499106181    1.7457139495    0.0017099911
   Point Group: c1    Number of degrees of freedom:    15


   Energy is   -302.680179627

 Hessian Updated using BFGS Update

 15 Hessian modes will be used to form the next step
  Hessian Eigenvalues:
     0.004735    0.005320    0.017867    0.023942    0.151418    0.160981
     0.214282    0.233605    0.250342    0.298519    0.334736    0.492535
     0.535275    0.914872    0.990590

 Minimum Search - Taking Simple RFO Step
 Searching for Lamda that Minimizes Along All modes
 Value Taken    Lamda =  -0.00039486
 Step Taken.  Stepsize is  0.205406

                             Maximum     Tolerance    Cnvgd?
         Gradient           0.001971      0.000300      NO
         Displacement       0.137174      0.001200      NO
         Energy change     -0.000170      0.000001      NO


 New Cartesian Coordinates Obtained by Inverse Iteration

 Displacement from previous Coordinates is:  0.177425
 ----------------------------------------------------------------
             Standard Nuclear Orientation (Angstroms)
    I     Atom           X                Y                Z
 ----------------------------------------------------------------
    1      C       0.5571195460     0.0525110226    -0.0023491096
    2      C      -0.8240186716     0.6865833412    -0.0510763603
    3      O       1.5633228756     0.7374218389     0.0096529510
    4      O       0.5575288295    -1.2573536883     0.0099796313
    5      H      -0.3507055150    -1.5799714093    -0.0111311779
    6      O      -1.8007655022    -0.0145709160     0.0293635937
    7      H      -0.8438252623     1.7526026108     0.0148971718
 ----------------------------------------------------------------
 Nuclear Repulsion Energy =   164.0295132996 hartrees
 There are       19 alpha and       19 beta electrons
 Discretize the solute cavity surface with Lebedev spheres
	Using 302 Lebedev grid points for each H atom
	Using 302 Lebedev grid points for other atoms
	Atomic van der Waals radii will be scaled by 1.20
 Removing interior tesserae...
 Keep 875 surface tesserae and discard 1239 interior tesserae
 Molecular Surface Area = 85.444 Angst**2
 Applying Cartesian multipole field
    Component          Value
    ---------          -----
     (2,0,0)        1.00000E-11
     (0,2,0)        2.00000E-11
     (0,0,2)       -3.00000E-10
 Nucleus-field energy     =     0.0000000037 hartrees
 Requested basis set is cc-pVTZ
 There are 62 shells and 178 basis functions
 A cutoff of  1.0D-11 yielded   1876 shell pairs
 There are     15618 function pairs (     20768 Cartesian)
 Smallest overlap matrix eigenvalue = 6.85E-04
 Guess MOs from SCF MO coefficient file
 Reading MOs from coefficient file
 Reading MOs from coefficient file
 A restricted Hartree-Fock SCF calculation will be
 performed using Pulay DIIS extrapolation
 SCF converges when DIIS error is below 1.0E-08
 Geometry optimization detected.  Setting ReadMinima to 0
 Setting SaveMinima to 0
 ---------------------------------------
  Cycle       Energy         DIIS Error
 ---------------------------------------
    1    -301.5688014541      2.04E-03
    2    -301.5949432740      5.19E-04
    3    -301.5959332132      2.78E-04
    4    -301.5962450854      9.75E-05
    5    -301.5963176632      3.62E-05
    6    -301.5963359459      1.99E-05
    7    -301.5963421051      8.94E-06
    8    -301.5963437475      3.48E-06
    9    -301.5963440586      1.78E-06
   10    -301.5963441460      6.48E-07
   11    -301.5963441543      2.94E-07
   12    -301.5963441553      1.02E-07
   13    -301.5963441555      4.08E-08
   14    -301.5963441556      1.81E-08
   15    -301.5963441559      5.96E-09 Convergence criterion met
 ---------------------------------------
 SCF time:  CPU 51.94 s  wall 52.08 s
 Discretize the solute cavity surface with Lebedev spheres
	Using 302 Lebedev grid points for each H atom
	Using 302 Lebedev grid points for other atoms
	Atomic van der Waals radii will be scaled by 1.20
 Removing interior tesserae...
 Keep 875 surface tesserae and discard 1239 interior tesserae
 Molecular Surface Area = 85.444 Angst**2
 A restricted Hartree-Fock SCF calculation will be
 performed using Pulay DIIS extrapolation
 Polarizable Continuum solvation model will be applied
 SCF converges when DIIS error is below 1.0E-08
 Geometry optimization detected.  Setting ReadMinima to 0
 Setting SaveMinima to 0

 Citation of the SMD model:
 Marenich, A.V.; Cramer, C.J.; Truhlar, D.G.
 J. Phys. Chem. B 2009, 113, 6378-6396.
 iSolventCode=           1
 Solvent: water                                                           

 vradii
            1           2           3           4           5           6
    1   1.8500000   1.8500000   1.5200000   1.5200000   1.2000000   1.5200000
            7
    1   1.2000000
 ---------------------------------------
  Cycle       Energy         DIIS Error
 ---------------------------------------
    1    -301.5963441549      1.37E-09
 Time req'd to invert C: 0.44 s (CPU) 0.45 s (wall)
    2    -301.6162722511      6.78E-04
    3    -301.6162722510      6.78E-04
    4    -301.6162722548      6.78E-04
    5    -301.6162722593      6.78E-04
    6    -301.6162722622      6.78E-04
    7    -301.6162722597      6.78E-04
    8    -301.6162722593      6.78E-04
    9    -301.6162722586      6.78E-04
   10    -301.6162722584      6.78E-04
   11    -301.6162722577      6.78E-04
   12    -301.6162722571      6.78E-04
   13    -301.6162722577      6.78E-04
   14    -301.6162722603      6.78E-04
   15    -301.6162722595      6.78E-04
   16    -301.6162722516      6.78E-04
   17    -301.6195045523      3.88E-04
   18    -301.6200605028      1.42E-04
   19    -301.6202606587      5.91E-05
   20    -301.6202971731      2.12E-05
   21    -301.6203033481      1.06E-05
   22    -301.6203043238      3.66E-06
   23    -301.6203044715      7.82E-07
   24    -301.6203044781      2.50E-07
   25    -301.6203044790      1.11E-07
   26    -301.6203044793      7.45E-08
   27    -301.6203044796      2.96E-08
   28    -301.6203044798      9.02E-09 Convergence criterion met
 ---------------------------------------
 SCF time:  CPU 79.24 s  wall 79.41 s
(0)  E-EN(g) gas-phase elect-nuc energy                 -301.596344155 a.u.
(3)  G-ENP(liq) elect-nuc-pol free energy of system     -301.620304480 a.u.
(4)  G-CDS(liq) cavity-dispersion-solvent structure 
     free energy                                                5.1513 kcal/mol
(6)  G-S(liq) free energy of system                     -301.612095331 a.u.
(9)  DeltaG-S(liq) free energy of  solvation
     (9) = (6) - (0)                                           -9.8840 kcal/mol
 SCF   energy in the final basis set = -301.6120953312
 Total energy in the final basis set = -301.6120953312

 Components of the MP2 correlation energy:
        aaaa  correlation energy =        -0.1362249061 au
        abab  correlation energy =        -0.7942365495 au
        bbbb  correlation energy =        -0.1362249061 au
        non-Brillouin singles    =        -0.0000000000 au

 Total  MP2   correlation energy =        -1.0666863617 au
        MP2         total energy =      -302.6787816928 au

  Entering Z-vector solver.
 This version supports only Gaussian blurring of the apparent surface charges
 No PCM contribution added !! 
   1         0           1      0.000419    0.000419
 This version supports only Gaussian blurring of the apparent surface charges
 No PCM contribution added !! 
   2         0           1      0.000142    0.000142
 This version supports only Gaussian blurring of the apparent surface charges
 No PCM contribution added !! 
   3         0           1      0.000052    0.000052
 This version supports only Gaussian blurring of the apparent surface charges
 No PCM contribution added !! 
   4         0           1      0.000013    0.000013
 This version supports only Gaussian blurring of the apparent surface charges
 No PCM contribution added !! 
   5         0           1      0.000005    0.000005
 This version supports only Gaussian blurring of the apparent surface charges
 No PCM contribution added !! 
   6         0           1      0.000001    0.000001
 This version supports only Gaussian blurring of the apparent surface charges
 No PCM contribution added !! 
   7         1           0      0.000000    0.000000    Roots Converged

 --------------------------------------------------------------

                    Orbital Energies (a.u.)
 --------------------------------------------------------------

 Alpha MOs
 -- Occupied --
-20.628 -20.604 -20.575 -11.412 -11.364  -1.495  -1.435  -1.389
 -0.958  -0.848  -0.776  -0.712  -0.672  -0.659  -0.611  -0.561
 -0.535  -0.503  -0.453
 -- Virtual --
  0.062   0.183   0.195   0.242   0.286   0.329   0.381   0.423
  0.442   0.489   0.493   0.548   0.553   0.581   0.602   0.637
  0.668   0.709   0.720   0.755   0.780   0.786   0.833   0.855
  0.869   0.894   0.922   0.942   0.962   0.999   1.067   1.096
  1.172   1.212   1.245   1.328   1.358   1.366   1.440   1.448
  1.510   1.577   1.670   1.680   1.784   1.901   1.932   1.938
  1.966   2.004   2.071   2.128   2.216   2.246   2.282   2.334
  2.352   2.358   2.405   2.445   2.469   2.507   2.589   2.669
  2.765   2.785   2.842   2.905   2.960   3.009   3.086   3.099
  3.109   3.220   3.253   3.297   3.334   3.352   3.399   3.418
  3.456   3.534   3.577   3.592   3.596   3.667   3.706   3.725
  3.767   3.822   3.924   3.962   3.994   4.039   4.147   4.171
  4.174   4.211   4.255   4.338   4.388   4.473   4.503   4.521
  4.624   4.642   4.701   4.780   4.826   4.923   5.065   5.133
  5.220   5.326   5.358   5.461   5.588   5.609   5.618   5.686
  5.710   5.763   5.788   5.995   6.005   6.054   6.092   6.322
  6.376   6.437   6.616   6.639   6.670   6.733   6.828   6.849
  6.856   6.941   6.957   7.031   7.060   7.119   7.233   7.245
  7.309   7.318   7.384   7.449   7.494   7.537   7.546   7.699
  7.892   7.983   9.313  11.118  13.005  13.244  14.165
 --------------------------------------------------------------

          Ground-State Mulliken Net Atomic Charges

     Atom                 Charge (a.u.)
  ----------------------------------------
      1 C                     0.278747
      2 C                     0.134969
      3 O                    -0.360222
      4 O                    -0.237500
      5 H                     0.297529
      6 O                    -0.280946
      7 H                     0.167423
  ----------------------------------------
  Sum of atomic charges =    -0.000000

 -----------------------------------------------------------------
                    Cartesian Multipole Moments
 -----------------------------------------------------------------
    Charge (ESU x 10^10)
                 0.0000
    Dipole Moment (Debye)
         X      -2.7340      Y      -0.1403      Z      -0.2047
       Tot       2.7452
    Quadrupole Moments (Debye-Ang)
        XX     -38.2163     XY      -1.6236     YY     -24.7679
        XZ       0.1043     YZ       0.0586     ZZ     -26.4212
    Octopole Moments (Debye-Ang^2)
       XXX       1.1285    XXY      -3.5922    XYY      -9.1979
       YYY      -4.8420    XXZ      -0.4470    XYZ      -0.0039
       YYZ      -0.0767    XZZ      -0.4302    YZZ      -0.7846
       ZZZ      -0.1180
    Hexadecapole Moments (Debye-Ang^3)
      XXXX    -299.1677   XXXY      -4.4799   XXYY     -66.7417
      XYYY       2.2840   YYYY    -111.0989   XXXZ       0.1794
      XXYZ       0.1128   XYYZ      -0.1019   YYYZ       0.9732
      XXZZ     -45.5358   XYZZ       0.6646   YYZZ     -24.9669
      XZZZ      -0.1067   YZZZ       0.4992   ZZZZ     -21.6606
 -----------------------------------------------------------------
 DrvMan is completing analytic gradient of the MP2 energy
 MP2 relaxed dipole moment
            1
    1  -1.0756320
    2  -0.0552174
    3  -0.0805503
	Magnitude:	 1.080 au	 2.745 Debye
 MP2 energy read as -302.678782
 Full Analytical Gradient of MP2 Energy (in au.)
             1             2             3             4             5
    1   -0.00195273   -0.00065710    0.00674784    0.00150424   -0.00271680
    2   -0.00797011    0.00309787    0.00492683    0.00706151   -0.00568914
    3    0.00994143   -0.02183413   -0.00186644   -0.00083880   -0.00079405
             6             7
    1   -0.00174524   -0.00118020
    2    0.00107586   -0.00250281
    3    0.00723294    0.00815905
 Gradient time:  CPU 0.08 s  wall 0.08 s
 Geometry Optimization Parameters
   NAtoms,    NIC,     NZ,  NCons,   NDum,   NFix, NCnnct, MaxDiis
        7      33       0       0       0       0       0       0

 Cartesian Hessian Update
 Hessian Updated using BFGS Update


** GEOMETRY OPTIMIZATION IN DELOCALIZED INTERNAL COORDINATES **
   Searching for a Minimum

   Optimization Cycle:   4

                       Coordinates (Angstroms)
     ATOM                X               Y               Z
      1  C         0.5571195460    0.0525110226   -0.0023491096
      2  C        -0.8240186716    0.6865833412   -0.0510763603
      3  O         1.5633228756    0.7374218389    0.0096529510
      4  O         0.5575288295   -1.2573536883    0.0099796313
      5  H        -0.3507055150   -1.5799714093   -0.0111311779
      6  O        -1.8007655022   -0.0145709160    0.0293635937
      7  H        -0.8438252623    1.7526026108    0.0148971718
   Point Group: c1    Number of degrees of freedom:    15


   Energy is   -302.678781693

 Hessian Updated using BFGS Update

 15 Hessian modes will be used to form the next step
  Hessian Eigenvalues:
     0.004731    0.011110    0.023658    0.086380    0.160029    0.162340
     0.214075    0.232966    0.250330    0.302023    0.331606    0.481712
     0.536008    0.929215    0.990528

 Minimum Search - Taking Simple RFO Step
 Searching for Lamda that Minimizes Along All modes
 Value Taken    Lamda =  -0.00321528
 Step Taken.  Stepsize is  0.195435

                             Maximum     Tolerance    Cnvgd?
         Gradient           0.010508      0.000300      NO
         Displacement       0.152350      0.001200      NO
         Energy change      0.001398      0.000001      NO


 New Cartesian Coordinates Obtained by Inverse Iteration

 Displacement from previous Coordinates is:  0.162894
 ----------------------------------------------------------------
             Standard Nuclear Orientation (Angstroms)
    I     Atom           X                Y                Z
 ----------------------------------------------------------------
    1      C       0.5620882038     0.0545573544     0.0119727754
    2      C      -0.8196087951     0.6789348510     0.0045009561
    3      O       1.5656859778     0.7335815948    -0.0011555719
    4      O       0.5533736705    -1.2603639015    -0.0053144428
    5      H      -0.3669007974    -1.5416164589    -0.0057161081
    6      O      -1.7884129410    -0.0363679456     0.0045452720
    7      H      -0.8475690186     1.7484973057    -0.0094961806
 ----------------------------------------------------------------
 Nuclear Repulsion Energy =   164.4099052036 hartrees
 There are       19 alpha and       19 beta electrons
 Discretize the solute cavity surface with Lebedev spheres
	Using 302 Lebedev grid points for each H atom
	Using 302 Lebedev grid points for other atoms
	Atomic van der Waals radii will be scaled by 1.20
 Removing interior tesserae...
 Keep 872 surface tesserae and discard 1242 interior tesserae
 Molecular Surface Area = 85.031 Angst**2
 Applying Cartesian multipole field
    Component          Value
    ---------          -----
     (2,0,0)        1.00000E-11
     (0,2,0)        2.00000E-11
     (0,0,2)       -3.00000E-10
 Nucleus-field energy     =     0.0000000037 hartrees
 Requested basis set is cc-pVTZ
 There are 62 shells and 178 basis functions
 A cutoff of  1.0D-11 yielded   1880 shell pairs
 There are     15664 function pairs (     20828 Cartesian)
 Smallest overlap matrix eigenvalue = 6.70E-04
 Guess MOs from SCF MO coefficient file
 Reading MOs from coefficient file
 Reading MOs from coefficient file
 A restricted Hartree-Fock SCF calculation will be
 performed using Pulay DIIS extrapolation
 SCF converges when DIIS error is below 1.0E-08
 Geometry optimization detected.  Setting ReadMinima to 0
 Setting SaveMinima to 0
 ---------------------------------------
  Cycle       Energy         DIIS Error
 ---------------------------------------
    1    -301.5889367360      1.94E-03
    2    -301.5965177561      5.92E-04
    3    -301.5976082229      3.45E-04
    4    -301.5980513136      9.37E-05
    5    -301.5981454713      3.75E-05
    6    -301.5981693424      2.07E-05
    7    -301.5981776914      9.61E-06
    8    -301.5981795695      4.13E-06
    9    -301.5981799964      2.10E-06
   10    -301.5981800901      1.00E-06
   11    -301.5981801042      2.92E-07
   12    -301.5981801057      9.62E-08
   13    -301.5981801059      3.82E-08
   14    -301.5981801061      1.72E-08
   15    -301.5981801065      5.37E-09 Convergence criterion met
 ---------------------------------------
 SCF time:  CPU 53.02 s  wall 53.05 s
 Discretize the solute cavity surface with Lebedev spheres
	Using 302 Lebedev grid points for each H atom
	Using 302 Lebedev grid points for other atoms
	Atomic van der Waals radii will be scaled by 1.20
 Removing interior tesserae...
 Keep 872 surface tesserae and discard 1242 interior tesserae
 Molecular Surface Area = 85.031 Angst**2
 A restricted Hartree-Fock SCF calculation will be
 performed using Pulay DIIS extrapolation
 Polarizable Continuum solvation model will be applied
 SCF converges when DIIS error is below 1.0E-08
 Geometry optimization detected.  Setting ReadMinima to 0
 Setting SaveMinima to 0

 Citation of the SMD model:
 Marenich, A.V.; Cramer, C.J.; Truhlar, D.G.
 J. Phys. Chem. B 2009, 113, 6378-6396.
 iSolventCode=           1
 Solvent: water                                                           

 vradii
            1           2           3           4           5           6
    1   1.8500000   1.8500000   1.5200000   1.5200000   1.2000000   1.5200000
            7
    1   1.2000000
 ---------------------------------------
  Cycle       Energy         DIIS Error
 ---------------------------------------
    1    -301.5981801055      1.37E-09
 Time req'd to invert C: 0.44 s (CPU) 0.44 s (wall)
    2    -301.6177175119      6.72E-04
    3    -301.6177175137      6.72E-04
    4    -301.6177175132      6.72E-04
    5    -301.6177175074      6.72E-04
    6    -301.6177175062      6.72E-04
    7    -301.6177175073      6.72E-04
    8    -301.6177175052      6.72E-04
    9    -301.6177175042      6.72E-04
   10    -301.6177175029      6.72E-04
   11    -301.6177175029      6.72E-04
   12    -301.6177175028      6.72E-04
   13    -301.6177175024      6.72E-04
   14    -301.6177175009      6.72E-04
   15    -301.6177175032      6.72E-04
   16    -301.6177175118      6.72E-04
   17    -301.6208606820      3.83E-04
   18    -301.6213985219      1.39E-04
   19    -301.6215895662      5.78E-05
   20    -301.6216239536      2.06E-05
   21    -301.6216297300      1.04E-05
   22    -301.6216306464      3.57E-06
   23    -301.6216307851      7.41E-07
   24    -301.6216307904      1.96E-07
   25    -301.6216307907      6.17E-08
   26    -301.6216307908      4.08E-08
   27    -301.6216307911      1.20E-08
   28    -301.6216307914      4.47E-09 Convergence criterion met
 ---------------------------------------
 SCF time:  CPU 80.93 s  wall 80.97 s
(0)  E-EN(g) gas-phase elect-nuc energy                 -301.598180105 a.u.
(3)  G-ENP(liq) elect-nuc-pol free energy of system     -301.621630791 a.u.
(4)  G-CDS(liq) cavity-dispersion-solvent structure 
     free energy                                                5.1195 kcal/mol
(6)  G-S(liq) free energy of system                     -301.613472345 a.u.
(9)  DeltaG-S(liq) free energy of  solvation
     (9) = (6) - (0)                                           -9.5960 kcal/mol
 SCF   energy in the final basis set = -301.6134723447
 Total energy in the final basis set = -301.6134723447

 Components of the MP2 correlation energy:
        aaaa  correlation energy =        -0.1362547541 au
        abab  correlation energy =        -0.7941729382 au
        bbbb  correlation energy =        -0.1362547541 au
        non-Brillouin singles    =        -0.0000000000 au

 Total  MP2   correlation energy =        -1.0666824465 au
        MP2         total energy =      -302.6801547912 au

  Entering Z-vector solver.
 This version supports only Gaussian blurring of the apparent surface charges
 No PCM contribution added !! 
   1         0           1      0.000417    0.000417
 This version supports only Gaussian blurring of the apparent surface charges
 No PCM contribution added !! 
   2         0           1      0.000141    0.000141
 This version supports only Gaussian blurring of the apparent surface charges
 No PCM contribution added !! 
   3         0           1      0.000052    0.000052
 This version supports only Gaussian blurring of the apparent surface charges
 No PCM contribution added !! 
   4         0           1      0.000013    0.000013
 This version supports only Gaussian blurring of the apparent surface charges
 No PCM contribution added !! 
   5         0           1      0.000005    0.000005
 This version supports only Gaussian blurring of the apparent surface charges
 No PCM contribution added !! 
   6         0           1      0.000001    0.000001
 This version supports only Gaussian blurring of the apparent surface charges
 No PCM contribution added !! 
   7         1           0      0.000000    0.000000    Roots Converged

 --------------------------------------------------------------

                    Orbital Energies (a.u.)
 --------------------------------------------------------------

 Alpha MOs
 -- Occupied --
-20.626 -20.605 -20.576 -11.410 -11.364  -1.495  -1.436  -1.392
 -0.960  -0.843  -0.779  -0.714  -0.673  -0.659  -0.612  -0.562
 -0.538  -0.504  -0.454
 -- Virtual --
  0.062   0.185   0.196   0.245   0.285   0.329   0.382   0.424
  0.443   0.489   0.489   0.551   0.557   0.579   0.602   0.635
  0.669   0.715   0.718   0.748   0.779   0.783   0.837   0.854
  0.877   0.889   0.923   0.947   0.962   0.993   1.074   1.104
  1.172   1.217   1.240   1.324   1.356   1.365   1.445   1.454
  1.510   1.588   1.670   1.687   1.781   1.918   1.932   1.939
  1.983   2.014   2.091   2.118   2.221   2.235   2.276   2.336
  2.351   2.361   2.397   2.451   2.473   2.508   2.598   2.675
  2.768   2.778   2.849   2.924   2.964   3.025   3.069   3.084
  3.102   3.228   3.259   3.307   3.328   3.351   3.396   3.409
  3.448   3.532   3.577   3.586   3.591   3.681   3.708   3.718
  3.780   3.831   3.923   3.977   4.017   4.027   4.162   4.166
  4.177   4.211   4.255   4.353   4.392   4.494   4.500   4.512
  4.632   4.642   4.706   4.795   4.831   4.926   5.064   5.133
  5.216   5.332   5.370   5.467   5.586   5.608   5.619   5.679
  5.728   5.768   5.795   6.002   6.008   6.067   6.089   6.343
  6.364   6.433   6.625   6.655   6.664   6.741   6.827   6.851
  6.854   6.954   6.966   7.047   7.072   7.124   7.231   7.250
  7.309   7.320   7.402   7.451   7.496   7.547   7.552   7.694
  7.895   8.000   9.309  11.149  12.997  13.344  14.228
 --------------------------------------------------------------

          Ground-State Mulliken Net Atomic Charges

     Atom                 Charge (a.u.)
  ----------------------------------------
      1 C                     0.279082
      2 C                     0.135109
      3 O                    -0.354081
      4 O                    -0.242819
      5 H                     0.293515
      6 O                    -0.280227
      7 H                     0.169422
  ----------------------------------------
  Sum of atomic charges =    -0.000000

 -----------------------------------------------------------------
                    Cartesian Multipole Moments
 -----------------------------------------------------------------
    Charge (ESU x 10^10)
                -0.0000
    Dipole Moment (Debye)
         X      -2.7426      Y       0.0761      Z       0.0227
       Tot       2.7437
    Quadrupole Moments (Debye-Ang)
        XX     -38.0018     XY      -1.6657     YY     -25.0802
        XZ       0.0447     YZ       0.0036     ZZ     -26.4073
    Octopole Moments (Debye-Ang^2)
       XXX       0.6872    XXY      -3.2698    XYY      -9.2139
       YYY      -3.3470    XXZ      -0.0494    XYZ      -0.0325
       YYZ      -0.1116    XZZ      -0.4911    YZZ      -0.5754
       ZZZ      -0.1552
    Hexadecapole Moments (Debye-Ang^3)
      XXXX    -296.7512   XXXY      -5.5112   XXYY     -66.2391
      XYYY       1.3708   YYYY    -112.2158   XXXZ       0.1810
      XXYZ      -0.0416   XYYZ       0.0856   YYYZ      -0.1214
      XXZZ     -45.2255   XYZZ       0.4415   YYZZ     -24.8773
      XZZZ       0.1427   YZZZ      -0.1184   ZZZZ     -21.5263
 -----------------------------------------------------------------
 DrvMan is completing analytic gradient of the MP2 energy
 MP2 relaxed dipole moment
            1
    1  -1.0790201
    2   0.0299241
    3   0.0089134
	Magnitude:	 1.079 au	 2.744 Debye
 MP2 energy read as -302.680155
 Full Analytical Gradient of MP2 Energy (in au.)
             1             2             3             4             5
    1   -0.00018417    0.00023165    0.00112662    0.00040231   -0.00017780
    2   -0.00127407    0.00004533    0.00084910    0.00119657   -0.00085902
    3    0.00376182   -0.00058082   -0.00147652   -0.00110522   -0.00028084
             6             7
    1   -0.00087329   -0.00052532
    2    0.00002659    0.00001550
    3    0.00005874   -0.00037716
 Gradient time:  CPU 0.07 s  wall 0.07 s
 Geometry Optimization Parameters
   NAtoms,    NIC,     NZ,  NCons,   NDum,   NFix, NCnnct, MaxDiis
        7      33       0       0       0       0       0       0

 Cartesian Hessian Update
 Hessian Updated using BFGS Update


** GEOMETRY OPTIMIZATION IN DELOCALIZED INTERNAL COORDINATES **
   Searching for a Minimum

   Optimization Cycle:   5

                       Coordinates (Angstroms)
     ATOM                X               Y               Z
      1  C         0.5620882038    0.0545573544    0.0119727754
      2  C        -0.8196087951    0.6789348510    0.0045009561
      3  O         1.5656859778    0.7335815948   -0.0011555719
      4  O         0.5533736705   -1.2603639015   -0.0053144428
      5  H        -0.3669007974   -1.5416164589   -0.0057161081
      6  O        -1.7884129410   -0.0363679456    0.0045452720
      7  H        -0.8475690186    1.7484973057   -0.0094961806
   Point Group: c1    Number of degrees of freedom:    15


   Energy is   -302.680154791

 Hessian Updated using BFGS Update

 15 Hessian modes will be used to form the next step
  Hessian Eigenvalues:
     0.004738    0.012618    0.023721    0.083225    0.156923    0.160947
     0.213363    0.233000    0.250157    0.299668    0.331450    0.481644
     0.533637    0.923000    0.990466

 Minimum Search - Taking Simple RFO Step
 Searching for Lamda that Minimizes Along All modes
 Value Taken    Lamda =  -0.00063248
 Step Taken.  Stepsize is  0.222350

                             Maximum     Tolerance    Cnvgd?
         Gradient           0.001674      0.000300      NO
         Displacement       0.134142      0.001200      NO
         Energy change     -0.001373      0.000001      NO


 New Cartesian Coordinates Obtained by Inverse Iteration

 Displacement from previous Coordinates is:  0.204442
 ----------------------------------------------------------------
             Standard Nuclear Orientation (Angstroms)
    I     Atom           X                Y                Z
 ----------------------------------------------------------------
    1      C       0.5663409178     0.0580723794    -0.0472975964
    2      C      -0.8145204789     0.6707212319    -0.0146638811
    3      O       1.5654558809     0.7302487231     0.0047060116
    4      O       0.5453034614    -1.2617239135     0.0191915563
    5      H      -0.3861872685    -1.4970347412     0.0203381079
    6      O      -1.7686971286    -0.0618474800    -0.0203099246
    7      H      -0.8490390841     1.7387866003     0.0373724262
 ----------------------------------------------------------------
 Nuclear Repulsion Energy =   165.0020350823 hartrees
 There are       19 alpha and       19 beta electrons
 Discretize the solute cavity surface with Lebedev spheres
	Using 302 Lebedev grid points for each H atom
	Using 302 Lebedev grid points for other atoms
	Atomic van der Waals radii will be scaled by 1.20
 Removing interior tesserae...
 Keep 857 surface tesserae and discard 1257 interior tesserae
 Molecular Surface Area = 83.782 Angst**2
 Applying Cartesian multipole field
    Component          Value
    ---------          -----
     (2,0,0)        1.00000E-11
     (0,2,0)        2.00000E-11
     (0,0,2)       -3.00000E-10
 Nucleus-field energy     =     0.0000000037 hartrees
 Requested basis set is cc-pVTZ
 There are 62 shells and 178 basis functions
 A cutoff of  1.0D-11 yielded   1885 shell pairs
 There are     15717 function pairs (     20888 Cartesian)
 Smallest overlap matrix eigenvalue = 6.68E-04
 Guess MOs from SCF MO coefficient file
 Reading MOs from coefficient file
 Reading MOs from coefficient file
 A restricted Hartree-Fock SCF calculation will be
 performed using Pulay DIIS extrapolation
 SCF converges when DIIS error is below 1.0E-08
 Geometry optimization detected.  Setting ReadMinima to 0
 Setting SaveMinima to 0
 ---------------------------------------
  Cycle       Energy         DIIS Error
 ---------------------------------------
    1    -301.5876900825      1.90E-03
    2    -301.5952954676      6.16E-04
    3    -301.5965123371      3.57E-04
    4    -301.5970062856      9.87E-05
    5    -301.5971232274      4.01E-05
    6    -301.5971557378      2.23E-05
    7    -301.5971688719      1.06E-05
    8    -301.5971711872      4.77E-06
    9    -301.5971716738      2.08E-06
   10    -301.5971717469      9.39E-07
   11    -301.5971717555      2.69E-07
   12    -301.5971717565      8.03E-08
   13    -301.5971717566      2.05E-08
   14    -301.5971717567      6.60E-09 Convergence criterion met
 ---------------------------------------
 SCF time:  CPU 49.98 s  wall 50.24 s
 Discretize the solute cavity surface with Lebedev spheres
	Using 302 Lebedev grid points for each H atom
	Using 302 Lebedev grid points for other atoms
	Atomic van der Waals radii will be scaled by 1.20
 Removing interior tesserae...
 Keep 857 surface tesserae and discard 1257 interior tesserae
 Molecular Surface Area = 83.782 Angst**2
 A restricted Hartree-Fock SCF calculation will be
 performed using Pulay DIIS extrapolation
 Polarizable Continuum solvation model will be applied
 SCF converges when DIIS error is below 1.0E-08
 Geometry optimization detected.  Setting ReadMinima to 0
 Setting SaveMinima to 0

 Citation of the SMD model:
 Marenich, A.V.; Cramer, C.J.; Truhlar, D.G.
 J. Phys. Chem. B 2009, 113, 6378-6396.
 iSolventCode=           1
 Solvent: water                                                           

 vradii
            1           2           3           4           5           6
    1   1.8500000   1.8500000   1.5200000   1.5200000   1.2000000   1.5200000
            7
    1   1.2000000
 ---------------------------------------
  Cycle       Energy         DIIS Error
 ---------------------------------------
    1    -301.5971717566      2.35E-09
 Time req'd to invert C: 0.39 s (CPU) 0.39 s (wall)
    2    -301.6162943926      6.64E-04
    3    -301.6162943935      6.64E-04
    4    -301.6162943997      6.64E-04
    5    -301.6162943987      6.64E-04
    6    -301.6162943940      6.64E-04
    7    -301.6162943935      6.64E-04
    8    -301.6162943942      6.64E-04
    9    -301.6162943935      6.64E-04
   10    -301.6162943924      6.64E-04
   11    -301.6162943918      6.64E-04
   12    -301.6162943929      6.64E-04
   13    -301.6162943932      6.64E-04
   14    -301.6162943928      6.64E-04
   15    -301.6162943936      6.64E-04
   16    -301.6162943934      6.64E-04
   17    -301.6193426697      3.76E-04
   18    -301.6198615868      1.37E-04
   19    -301.6200437831      5.63E-05
   20    -301.6200760253      2.01E-05
   21    -301.6200814255      1.02E-05
   22    -301.6200822965      3.50E-06
   23    -301.6200824316      7.42E-07
   24    -301.6200824371      1.97E-07
   25    -301.6200824375      6.73E-08
   26    -301.6200824376      4.44E-08
   27    -301.6200824378      1.64E-08
   28    -301.6200824382      6.38E-09 Convergence criterion met
 ---------------------------------------
 SCF time:  CPU 83.62 s  wall 84.56 s
(0)  E-EN(g) gas-phase elect-nuc energy                 -301.597171757 a.u.
(3)  G-ENP(liq) elect-nuc-pol free energy of system     -301.620082438 a.u.
(4)  G-CDS(liq) cavity-dispersion-solvent structure 
     free energy                                                5.0799 kcal/mol
(6)  G-S(liq) free energy of system                     -301.611987146 a.u.
(9)  DeltaG-S(liq) free energy of  solvation
     (9) = (6) - (0)                                           -9.2968 kcal/mol
 SCF   energy in the final basis set = -301.6119871458
 Total energy in the final basis set = -301.6119871458

 Components of the MP2 correlation energy:
        aaaa  correlation energy =        -0.1363497465 au
        abab  correlation energy =        -0.7942862189 au
        bbbb  correlation energy =        -0.1363497465 au
        non-Brillouin singles    =        -0.0000000000 au

 Total  MP2   correlation energy =        -1.0669857119 au
        MP2         total energy =      -302.6789728577 au

  Entering Z-vector solver.
 This version supports only Gaussian blurring of the apparent surface charges
 No PCM contribution added !! 
   1         0           1      0.000417    0.000417
 This version supports only Gaussian blurring of the apparent surface charges
 No PCM contribution added !! 
   2         0           1      0.000141    0.000141
 This version supports only Gaussian blurring of the apparent surface charges
 No PCM contribution added !! 
   3         0           1      0.000052    0.000052
 This version supports only Gaussian blurring of the apparent surface charges
 No PCM contribution added !! 
   4         0           1      0.000014    0.000014
 This version supports only Gaussian blurring of the apparent surface charges
 No PCM contribution added !! 
   5         0           1      0.000005    0.000005
 This version supports only Gaussian blurring of the apparent surface charges
 No PCM contribution added !! 
   6         0           1      0.000002    0.000002
 This version supports only Gaussian blurring of the apparent surface charges
 No PCM contribution added !! 
   7         1           0      0.000000    0.000000    Roots Converged

 --------------------------------------------------------------

                    Orbital Energies (a.u.)
 --------------------------------------------------------------

 Alpha MOs
 -- Occupied --
-20.624 -20.606 -20.577 -11.408 -11.365  -1.496  -1.438  -1.394
 -0.961  -0.838  -0.781  -0.715  -0.674  -0.659  -0.613  -0.563
 -0.540  -0.505  -0.454
 -- Virtual --
  0.062   0.186   0.198   0.244   0.285   0.331   0.383   0.424
  0.442   0.485   0.489   0.555   0.561   0.577   0.602   0.633
  0.670   0.708   0.721   0.745   0.775   0.788   0.840   0.852
  0.870   0.894   0.932   0.952   0.960   0.996   1.082   1.116
  1.176   1.213   1.243   1.320   1.351   1.373   1.448   1.461
  1.510   1.597   1.669   1.693   1.780   1.921   1.931   1.949
  1.991   2.031   2.097   2.118   2.218   2.229   2.270   2.322
  2.349   2.365   2.394   2.453   2.476   2.517   2.608   2.675
  2.765   2.777   2.856   2.938   2.968   3.025   3.070   3.080
  3.105   3.233   3.268   3.303   3.326   3.347   3.394   3.412
  3.444   3.517   3.580   3.585   3.594   3.697   3.708   3.712
  3.792   3.838   3.927   3.994   4.018   4.042   4.155   4.177
  4.183   4.212   4.262   4.362   4.401   4.501   4.513   4.515
  4.632   4.649   4.715   4.801   4.847   4.931   5.064   5.139
  5.216   5.341   5.379   5.468   5.585   5.606   5.622   5.668
  5.739   5.778   5.800   6.003   6.017   6.074   6.097   6.343
  6.369   6.431   6.631   6.660   6.680   6.748   6.825   6.847
  6.863   6.953   6.989   7.061   7.085   7.144   7.233   7.254
  7.310   7.320   7.419   7.452   7.498   7.555   7.563   7.685
  7.892   8.000   9.302  11.187  12.985  13.424  14.263
 --------------------------------------------------------------

          Ground-State Mulliken Net Atomic Charges

     Atom                 Charge (a.u.)
  ----------------------------------------
      1 C                     0.279574
      2 C                     0.133473
      3 O                    -0.345995
      4 O                    -0.251420
      5 H                     0.289083
      6 O                    -0.277942
      7 H                     0.173228
  ----------------------------------------
  Sum of atomic charges =    -0.000000

 -----------------------------------------------------------------
                    Cartesian Multipole Moments
 -----------------------------------------------------------------
    Charge (ESU x 10^10)
                -0.0000
    Dipole Moment (Debye)
         X      -2.7635      Y       0.3330      Z      -0.0854
       Tot       2.7848
    Quadrupole Moments (Debye-Ang)
        XX     -37.6801     XY      -1.7168     YY     -25.4396
        XZ      -0.1803     YZ      -0.0039     ZZ     -26.3733
    Octopole Moments (Debye-Ang^2)
       XXX       0.1343    XXY      -2.9145    XYY      -9.1996
       YYY      -1.7593    XXZ       0.2194    XYZ       0.1180
       YYZ       0.4331    XZZ      -0.5668    YZZ      -0.3343
       ZZZ       0.6330
    Hexadecapole Moments (Debye-Ang^3)
      XXXX    -292.4234   XXXY      -6.7763   XXYY     -65.4518
      XYYY       0.2643   YYYY    -113.3543   XXXZ      -0.7322
      XXYZ       0.1406   XYYZ      -0.3311   YYYZ       0.4232
      XXZZ     -44.7087   XYZZ       0.1367   YYZZ     -24.7647
      XZZZ      -0.5632   YZZZ       0.3950   ZZZZ     -21.5603
 -----------------------------------------------------------------
 DrvMan is completing analytic gradient of the MP2 energy
 MP2 relaxed dipole moment
            1
    1  -1.0872513
    2   0.1310095
    3  -0.0336165
	Magnitude:	 1.096 au	 2.785 Debye
 MP2 energy read as -302.678973
 Full Analytical Gradient of MP2 Energy (in au.)
             1             2             3             4             5
    1    0.00224158   -0.00045223   -0.00658187   -0.00190257    0.00295362
    2    0.00708204   -0.00239747   -0.00441955   -0.00458457    0.00426838
    3   -0.01528222    0.00361067    0.00564831    0.00467943    0.00105588
             6             7
    1    0.00295314    0.00078834
    2   -0.00052799    0.00057916
    3   -0.00075085    0.00103877
 Gradient time:  CPU 0.12 s  wall 1.19 s
 Geometry Optimization Parameters
   NAtoms,    NIC,     NZ,  NCons,   NDum,   NFix, NCnnct, MaxDiis
        7      33       0       0       0       0       0       0

 Cartesian Hessian Update
 Hessian Updated using BFGS Update


** GEOMETRY OPTIMIZATION IN DELOCALIZED INTERNAL COORDINATES **
   Searching for a Minimum

   Optimization Cycle:   6

                       Coordinates (Angstroms)
     ATOM                X               Y               Z
      1  C         0.5663409178    0.0580723794   -0.0472975964
      2  C        -0.8145204789    0.6707212319   -0.0146638811
      3  O         1.5654558809    0.7302487231    0.0047060116
      4  O         0.5453034614   -1.2617239135    0.0191915563
      5  H        -0.3861872685   -1.4970347412    0.0203381079
      6  O        -1.7686971286   -0.0618474800   -0.0203099246
      7  H        -0.8490390841    1.7387866003    0.0373724262
   Point Group: c1    Number of degrees of freedom:    15


   Energy is   -302.678972858

 Hessian Updated using BFGS Update

 15 Hessian modes will be used to form the next step
  Hessian Eigenvalues:
     0.004876    0.023381    0.055181    0.087596    0.160479    0.168976
     0.217558    0.233125    0.250371    0.305573    0.332106    0.481673
     0.540514    0.943517    0.991516

 Minimum Search - Taking Simple RFO Step
 Searching for Lamda that Minimizes Along All modes
 Value Taken    Lamda =  -0.00205557
 Step Taken.  Stepsize is  0.170486

                             Maximum     Tolerance    Cnvgd?
         Gradient           0.008148      0.000300      NO
         Displacement       0.104170      0.001200      NO
         Energy change      0.001182      0.000001      NO


 New Cartesian Coordinates Obtained by Inverse Iteration

 Displacement from previous Coordinates is:  0.156679
 ----------------------------------------------------------------
             Standard Nuclear Orientation (Angstroms)
    I     Atom           X                Y                Z
 ----------------------------------------------------------------
    1      C       0.5626188424     0.0552996261    -0.0015586262
    2      C      -0.8187164443     0.6777681276    -0.0004969550
    3      O       1.5655279298     0.7336112612    -0.0018402965
    4      O       0.5518996671    -1.2610504027     0.0014666437
    5      H      -0.3707468865    -1.5342309056     0.0015993873
    6      O      -1.7844204470    -0.0412302539    -0.0040444714
    7      H      -0.8475063616     1.7470553473     0.0042110182
 ----------------------------------------------------------------
 Nuclear Repulsion Energy =   164.5106596112 hartrees
 There are       19 alpha and       19 beta electrons
 Discretize the solute cavity surface with Lebedev spheres
	Using 302 Lebedev grid points for each H atom
	Using 302 Lebedev grid points for other atoms
	Atomic van der Waals radii will be scaled by 1.20
 Removing interior tesserae...
 Keep 870 surface tesserae and discard 1244 interior tesserae
 Molecular Surface Area = 84.870 Angst**2
 Applying Cartesian multipole field
    Component          Value
    ---------          -----
     (2,0,0)        1.00000E-11
     (0,2,0)        2.00000E-11
     (0,0,2)       -3.00000E-10
 Nucleus-field energy     =     0.0000000037 hartrees
 Requested basis set is cc-pVTZ
 There are 62 shells and 178 basis functions
 A cutoff of  1.0D-11 yielded   1880 shell pairs
 There are     15664 function pairs (     20828 Cartesian)
 Smallest overlap matrix eigenvalue = 6.69E-04
 Guess MOs from SCF MO coefficient file
 Reading MOs from coefficient file
 Reading MOs from coefficient file
 A restricted Hartree-Fock SCF calculation will be
 performed using Pulay DIIS extrapolation
 SCF converges when DIIS error is below 1.0E-08
 Geometry optimization detected.  Setting ReadMinima to 0
 Setting SaveMinima to 0
 ---------------------------------------
  Cycle       Energy         DIIS Error
 ---------------------------------------
    1    -301.5792095566      1.55E-03
    2    -301.5970099198      4.89E-04
    3    -301.5978405836      2.59E-04
    4    -301.5981316950      8.78E-05
    5    -301.5982047404      3.43E-05
    6    -301.5982252615      2.02E-05
    7    -301.5982337247      1.01E-05
    8    -301.5982364264      3.86E-06
    9    -301.5982368313      1.77E-06
   10    -301.5982368923      5.07E-07
   11    -301.5982368959      1.99E-07
   12    -301.5982368961      6.44E-08
   13    -301.5982368962      1.60E-08
   14    -301.5982368965      4.97E-09 Convergence criterion met
 ---------------------------------------
 SCF time:  CPU 54.41 s  wall 55.08 s
 Discretize the solute cavity surface with Lebedev spheres
	Using 302 Lebedev grid points for each H atom
	Using 302 Lebedev grid points for other atoms
	Atomic van der Waals radii will be scaled by 1.20
 Removing interior tesserae...
 Keep 870 surface tesserae and discard 1244 interior tesserae
 Molecular Surface Area = 84.870 Angst**2
 A restricted Hartree-Fock SCF calculation will be
 performed using Pulay DIIS extrapolation
 Polarizable Continuum solvation model will be applied
 SCF converges when DIIS error is below 1.0E-08
 Geometry optimization detected.  Setting ReadMinima to 0
 Setting SaveMinima to 0

 Citation of the SMD model:
 Marenich, A.V.; Cramer, C.J.; Truhlar, D.G.
 J. Phys. Chem. B 2009, 113, 6378-6396.
 iSolventCode=           1
 Solvent: water                                                           

 vradii
            1           2           3           4           5           6
    1   1.8500000   1.8500000   1.5200000   1.5200000   1.2000000   1.5200000
            7
    1   1.2000000
 ---------------------------------------
  Cycle       Energy         DIIS Error
 ---------------------------------------
    1    -301.5982368959      1.88E-09
 Time req'd to invert C: 0.46 s (CPU) 0.45 s (wall)
    2    -301.6177444334      6.72E-04
    3    -301.6177444330      6.72E-04
    4    -301.6177444315      6.72E-04
    5    -301.6177444347      6.72E-04
    6    -301.6177444379      6.72E-04
    7    -301.6177444355      6.72E-04
    8    -301.6177444328      6.72E-04
    9    -301.6177444339      6.72E-04
   10    -301.6177444360      6.72E-04
   11    -301.6177444326      6.72E-04
   12    -301.6177444346      6.72E-04
   13    -301.6177444313      6.72E-04
   14    -301.6177444362      6.72E-04
   15    -301.6177444331      6.72E-04
   16    -301.6177444311      6.72E-04
   17    -301.6208837217      3.82E-04
   18    -301.6214198827      1.39E-04
   19    -301.6216096242      5.77E-05
   20    -301.6216437160      2.06E-05
   21    -301.6216494428      1.03E-05
   22    -301.6216503522      3.56E-06
   23    -301.6216504905      7.41E-07
   24    -301.6216504959      1.95E-07
   25    -301.6216504962      6.07E-08
   26    -301.6216504963      3.99E-08
   27    -301.6216504966      1.14E-08
   28    -301.6216504969      4.18E-09 Convergence criterion met
 ---------------------------------------
 SCF time:  CPU 83.15 s  wall 83.31 s
(0)  E-EN(g) gas-phase elect-nuc energy                 -301.598236896 a.u.
(3)  G-ENP(liq) elect-nuc-pol free energy of system     -301.621650497 a.u.
(4)  G-CDS(liq) cavity-dispersion-solvent structure 
     free energy                                                5.1116 kcal/mol
(6)  G-S(liq) free energy of system                     -301.613504690 a.u.
(9)  DeltaG-S(liq) free energy of  solvation
     (9) = (6) - (0)                                           -9.5807 kcal/mol
 SCF   energy in the final basis set = -301.6135046901
 Total energy in the final basis set = -301.6135046901

 Components of the MP2 correlation energy:
        aaaa  correlation energy =        -0.1362652128 au
        abab  correlation energy =        -0.7941743381 au
        bbbb  correlation energy =        -0.1362652128 au
        non-Brillouin singles    =        -0.0000000000 au

 Total  MP2   correlation energy =        -1.0667047637 au
        MP2         total energy =      -302.6802094538 au

  Entering Z-vector solver.
 This version supports only Gaussian blurring of the apparent surface charges
 No PCM contribution added !! 
   1         0           1      0.000417    0.000417
 This version supports only Gaussian blurring of the apparent surface charges
 No PCM contribution added !! 
   2         0           1      0.000141    0.000141
 This version supports only Gaussian blurring of the apparent surface charges
 No PCM contribution added !! 
   3         0           1      0.000052    0.000052
 This version supports only Gaussian blurring of the apparent surface charges
 No PCM contribution added !! 
   4         0           1      0.000013    0.000013
 This version supports only Gaussian blurring of the apparent surface charges
 No PCM contribution added !! 
   5         0           1      0.000005    0.000005
 This version supports only Gaussian blurring of the apparent surface charges
 No PCM contribution added !! 
   6         0           1      0.000001    0.000001
 This version supports only Gaussian blurring of the apparent surface charges
 No PCM contribution added !! 
   7         1           0      0.000000    0.000000    Roots Converged

 --------------------------------------------------------------

                    Orbital Energies (a.u.)
 --------------------------------------------------------------

 Alpha MOs
 -- Occupied --
-20.626 -20.605 -20.576 -11.410 -11.364  -1.495  -1.436  -1.392
 -0.960  -0.842  -0.779  -0.714  -0.673  -0.659  -0.612  -0.562
 -0.538  -0.504  -0.454
 -- Virtual --
  0.062   0.185   0.196   0.246   0.285   0.329   0.382   0.425
  0.443   0.488   0.489   0.552   0.558   0.579   0.602   0.635
  0.669   0.715   0.718   0.748   0.779   0.782   0.838   0.855
  0.878   0.889   0.923   0.948   0.963   0.992   1.077   1.104
  1.172   1.216   1.240   1.323   1.357   1.366   1.446   1.455
  1.510   1.590   1.670   1.689   1.781   1.921   1.936   1.936
  1.985   2.015   2.092   2.118   2.221   2.234   2.275   2.335
  2.351   2.362   2.397   2.452   2.474   2.509   2.600   2.675
  2.768   2.778   2.849   2.927   2.965   3.026   3.069   3.084
  3.101   3.230   3.259   3.308   3.328   3.350   3.397   3.410
  3.446   3.531   3.577   3.586   3.591   3.684   3.708   3.716
  3.782   3.833   3.924   3.980   4.021   4.027   4.163   4.166
  4.178   4.211   4.257   4.355   4.393   4.495   4.504   4.512
  4.633   4.642   4.708   4.797   4.833   4.927   5.064   5.134
  5.216   5.334   5.372   5.468   5.586   5.608   5.619   5.678
  5.731   5.769   5.796   6.003   6.009   6.069   6.090   6.347
  6.362   6.432   6.627   6.657   6.664   6.742   6.826   6.851
  6.855   6.953   6.970   7.050   7.074   7.126   7.231   7.251
  7.309   7.320   7.405   7.452   7.496   7.549   7.554   7.693
  7.895   8.003   9.309  11.159  12.994  13.362  14.237
 --------------------------------------------------------------

          Ground-State Mulliken Net Atomic Charges

     Atom                 Charge (a.u.)
  ----------------------------------------
      1 C                     0.279571
      2 C                     0.135252
      3 O                    -0.353079
      4 O                    -0.244680
      5 H                     0.292994
      6 O                    -0.279999
      7 H                     0.169941
  ----------------------------------------
  Sum of atomic charges =    -0.000000

 -----------------------------------------------------------------
                    Cartesian Multipole Moments
 -----------------------------------------------------------------
    Charge (ESU x 10^10)
                -0.0000
    Dipole Moment (Debye)
         X      -2.7503      Y       0.1205      Z       0.0106
       Tot       2.7530
    Quadrupole Moments (Debye-Ang)
        XX     -37.9498     XY      -1.6733     YY     -25.1473
        XZ      -0.0141     YZ       0.0048     ZZ     -26.4030
    Octopole Moments (Debye-Ang^2)
       XXX       0.5776    XXY      -3.2127    XYY      -9.2228
       YYY      -3.0700    XXZ       0.0702    XYZ       0.0113
       YYZ       0.0506    XZZ      -0.5089    YZZ      -0.5327
       ZZZ       0.0877
    Hexadecapole Moments (Debye-Ang^3)
      XXXX    -295.9346   XXXY      -5.7630   XXYY     -66.1084
      XYYY       1.1658   YYYY    -112.5135   XXXZ      -0.1011
      XXYZ       0.0243   XYYZ      -0.0354   YYYZ       0.0585
      XXZZ     -45.1205   XYZZ       0.3816   YYZZ     -24.8716
      XZZZ      -0.0657   YZZZ       0.0444   ZZZZ     -21.5110
 -----------------------------------------------------------------
 DrvMan is completing analytic gradient of the MP2 energy
 MP2 relaxed dipole moment
            1
    1  -1.0820624
    2   0.0474161
    3   0.0041674
	Magnitude:	 1.083 au	 2.753 Debye
 MP2 energy read as -302.680209
 Full Analytical Gradient of MP2 Energy (in au.)
             1             2             3             4             5
    1   -0.00002787   -0.00004268    0.00001008    0.00022803    0.00009192
    2    0.00024774    0.00012058    0.00023895   -0.00019075   -0.00010407
    3   -0.00038461    0.00006205    0.00011648    0.00013443    0.00005499
             6             7
    1   -0.00009003   -0.00016944
    2   -0.00021660   -0.00009585
    3   -0.00006814    0.00008479
 Gradient time:  CPU 0.10 s  wall 0.72 s
 Geometry Optimization Parameters
   NAtoms,    NIC,     NZ,  NCons,   NDum,   NFix, NCnnct, MaxDiis
        7      33       0       0       0       0       0       0

 Cartesian Hessian Update
 Hessian Updated using BFGS Update


** GEOMETRY OPTIMIZATION IN DELOCALIZED INTERNAL COORDINATES **
   Searching for a Minimum

   Optimization Cycle:   7

                       Coordinates (Angstroms)
     ATOM                X               Y               Z
      1  C         0.5626188424    0.0552996261   -0.0015586262
      2  C        -0.8187164443    0.6777681276   -0.0004969550
      3  O         1.5655279298    0.7336112612   -0.0018402965
      4  O         0.5518996671   -1.2610504027    0.0014666437
      5  H        -0.3707468865   -1.5342309056    0.0015993873
      6  O        -1.7844204470   -0.0412302539   -0.0040444714
      7  H        -0.8475063616    1.7470553473    0.0042110182
   Point Group: c1    Number of degrees of freedom:    15


   Energy is   -302.680209454

 Hessian Updated using BFGS Update

 15 Hessian modes will be used to form the next step
  Hessian Eigenvalues:
     0.004869    0.023403    0.055340    0.087478    0.160501    0.169486
     0.217720    0.233210    0.250403    0.305913    0.332180    0.481636
     0.541002    0.944867    0.991789

 Minimum Search - Taking Simple RFO Step
 Searching for Lamda that Minimizes Along All modes
 Value Taken    Lamda =  -0.00000415
 Step Taken.  Stepsize is  0.022770

                             Maximum     Tolerance    Cnvgd?
         Gradient           0.000272      0.000300     YES
         Displacement       0.020010      0.001200      NO
         Energy change     -0.001237      0.000001      NO


 New Cartesian Coordinates Obtained by Inverse Iteration

 Displacement from previous Coordinates is:  0.026833
 ----------------------------------------------------------------
             Standard Nuclear Orientation (Angstroms)
    I     Atom           X                Y                Z
 ----------------------------------------------------------------
    1      C       0.5627451878     0.0553012521     0.0001844128
    2      C      -0.8185382221     0.6774169626    -0.0000635907
    3      O       1.5656919500     0.7334746392     0.0027776970
    4      O       0.5515761781    -1.2607273659    -0.0006171708
    5      H      -0.3712311611    -1.5331370939    -0.0037103087
    6      O      -1.7839789576    -0.0418343917     0.0046758679
    7      H      -0.8476086751     1.7467287975    -0.0039102075
 ----------------------------------------------------------------
 Nuclear Repulsion Energy =   164.5351494576 hartrees
 There are       19 alpha and       19 beta electrons
 Discretize the solute cavity surface with Lebedev spheres
	Using 302 Lebedev grid points for each H atom
	Using 302 Lebedev grid points for other atoms
	Atomic van der Waals radii will be scaled by 1.20
 Removing interior tesserae...
 Keep 871 surface tesserae and discard 1243 interior tesserae
 Molecular Surface Area = 84.979 Angst**2
 Applying Cartesian multipole field
    Component          Value
    ---------          -----
     (2,0,0)        1.00000E-11
     (0,2,0)        2.00000E-11
     (0,0,2)       -3.00000E-10
 Nucleus-field energy     =     0.0000000037 hartrees
 Requested basis set is cc-pVTZ
 There are 62 shells and 178 basis functions
 A cutoff of  1.0D-11 yielded   1880 shell pairs
 There are     15664 function pairs (     20828 Cartesian)
 Smallest overlap matrix eigenvalue = 6.68E-04
 Guess MOs from SCF MO coefficient file
 Reading MOs from coefficient file
 Reading MOs from coefficient file
 A restricted Hartree-Fock SCF calculation will be
 performed using Pulay DIIS extrapolation
 SCF converges when DIIS error is below 1.0E-08
 Geometry optimization detected.  Setting ReadMinima to 0
 Setting SaveMinima to 0
 ---------------------------------------
  Cycle       Energy         DIIS Error
 ---------------------------------------
    1    -301.5938826808      8.38E-04
    2    -301.5973784153      4.89E-04
    3    -301.5980606510      1.46E-04
    4    -301.5982059196      6.10E-05
    5    -301.5982356170      2.21E-05
    6    -301.5982414847      1.15E-05
    7    -301.5982425357      3.96E-06
    8    -301.5982427010      8.42E-07
    9    -301.5982427089      3.60E-07
   10    -301.5982427102      1.87E-07
   11    -301.5982427108      1.09E-07
   12    -301.5982427109      3.89E-08
   13    -301.5982427108      1.32E-08
   14    -301.5982427107      5.33E-09 Convergence criterion met
 ---------------------------------------
 SCF time:  CPU 50.22 s  wall 50.36 s
 Discretize the solute cavity surface with Lebedev spheres
	Using 302 Lebedev grid points for each H atom
	Using 302 Lebedev grid points for other atoms
	Atomic van der Waals radii will be scaled by 1.20
 Removing interior tesserae...
 Keep 871 surface tesserae and discard 1243 interior tesserae
 Molecular Surface Area = 84.979 Angst**2
 A restricted Hartree-Fock SCF calculation will be
 performed using Pulay DIIS extrapolation
 Polarizable Continuum solvation model will be applied
 SCF converges when DIIS error is below 1.0E-08
 Geometry optimization detected.  Setting ReadMinima to 0
 Setting SaveMinima to 0

 Citation of the SMD model:
 Marenich, A.V.; Cramer, C.J.; Truhlar, D.G.
 J. Phys. Chem. B 2009, 113, 6378-6396.
 iSolventCode=           1
 Solvent: water                                                           

 vradii
            1           2           3           4           5           6
    1   1.8500000   1.8500000   1.5200000   1.5200000   1.2000000   1.5200000
            7
    1   1.2000000
 ---------------------------------------
  Cycle       Energy         DIIS Error
 ---------------------------------------
    1    -301.5982427106      2.11E-09
 Time req'd to invert C: 0.46 s (CPU) 0.46 s (wall)
    2    -301.6177477512      6.72E-04
    3    -301.6177477517      6.72E-04
    4    -301.6177477513      6.72E-04
    5    -301.6177477553      6.72E-04
    6    -301.6177477566      6.72E-04
    7    -301.6177477549      6.72E-04
    8    -301.6177477542      6.72E-04
    9    -301.6177477545      6.72E-04
   10    -301.6177477549      6.72E-04
   11    -301.6177477544      6.72E-04
   12    -301.6177477548      6.72E-04
   13    -301.6177477529      6.72E-04
   14    -301.6177477518      6.72E-04
   15    -301.6177477529      6.72E-04
   16    -301.6177477509      6.72E-04
   17    -301.6208871615      3.82E-04
   18    -301.6214232926      1.39E-04
   19    -301.6216130171      5.77E-05
   20    -301.6216471127      2.06E-05
   21    -301.6216528412      1.03E-05
   22    -301.6216537508      3.56E-06
   23    -301.6216538891      7.41E-07
   24    -301.6216538944      1.95E-07
   25    -301.6216538948      6.07E-08
   26    -301.6216538948      3.99E-08
   27    -301.6216538951      1.14E-08
   28    -301.6216538954      4.17E-09 Convergence criterion met
 ---------------------------------------
 SCF time:  CPU 83.66 s  wall 83.84 s
(0)  E-EN(g) gas-phase elect-nuc energy                 -301.598242711 a.u.
(3)  G-ENP(liq) elect-nuc-pol free energy of system     -301.621653895 a.u.
(4)  G-CDS(liq) cavity-dispersion-solvent structure 
     free energy                                                5.1122 kcal/mol
(6)  G-S(liq) free energy of system                     -301.613507066 a.u.
(9)  DeltaG-S(liq) free energy of  solvation
     (9) = (6) - (0)                                           -9.5785 kcal/mol
 SCF   energy in the final basis set = -301.6135070658
 Total energy in the final basis set = -301.6135070658

 Components of the MP2 correlation energy:
        aaaa  correlation energy =        -0.1362660047 au
        abab  correlation energy =        -0.7941614413 au
        bbbb  correlation energy =        -0.1362660047 au
        non-Brillouin singles    =        -0.0000000000 au

 Total  MP2   correlation energy =        -1.0666934507 au
        MP2         total energy =      -302.6802005165 au

  Entering Z-vector solver.
 This version supports only Gaussian blurring of the apparent surface charges
 No PCM contribution added !! 
   1         0           1      0.000417    0.000417
 This version supports only Gaussian blurring of the apparent surface charges
 No PCM contribution added !! 
   2         0           1      0.000141    0.000141
 This version supports only Gaussian blurring of the apparent surface charges
 No PCM contribution added !! 
   3         0           1      0.000052    0.000052
 This version supports only Gaussian blurring of the apparent surface charges
 No PCM contribution added !! 
   4         0           1      0.000013    0.000013
 This version supports only Gaussian blurring of the apparent surface charges
 No PCM contribution added !! 
   5         0           1      0.000005    0.000005
 This version supports only Gaussian blurring of the apparent surface charges
 No PCM contribution added !! 
   6         0           1      0.000001    0.000001
 This version supports only Gaussian blurring of the apparent surface charges
 No PCM contribution added !! 
   7         1           0      0.000000    0.000000    Roots Converged

 --------------------------------------------------------------

                    Orbital Energies (a.u.)
 --------------------------------------------------------------

 Alpha MOs
 -- Occupied --
-20.626 -20.605 -20.576 -11.410 -11.364  -1.495  -1.436  -1.392
 -0.960  -0.842  -0.779  -0.714  -0.673  -0.659  -0.612  -0.562
 -0.538  -0.504  -0.454
 -- Virtual --
  0.062   0.185   0.196   0.246   0.285   0.329   0.382   0.425
  0.443   0.488   0.489   0.552   0.558   0.579   0.602   0.635
  0.669   0.715   0.718   0.748   0.779   0.782   0.838   0.855
  0.878   0.889   0.923   0.948   0.963   0.992   1.077   1.105
  1.172   1.216   1.240   1.322   1.357   1.366   1.446   1.456
  1.510   1.590   1.670   1.689   1.781   1.921   1.935   1.936
  1.986   2.016   2.092   2.118   2.221   2.234   2.275   2.335
  2.351   2.362   2.397   2.452   2.474   2.509   2.600   2.675
  2.768   2.778   2.849   2.927   2.965   3.026   3.069   3.084
  3.100   3.230   3.259   3.308   3.328   3.350   3.397   3.410
  3.446   3.530   3.577   3.587   3.591   3.684   3.708   3.716
  3.782   3.833   3.924   3.981   4.021   4.027   4.163   4.166
  4.178   4.211   4.257   4.355   4.393   4.495   4.504   4.512
  4.633   4.642   4.708   4.797   4.834   4.927   5.064   5.135
  5.216   5.334   5.372   5.468   5.586   5.608   5.619   5.678
  5.731   5.770   5.796   6.003   6.009   6.069   6.091   6.348
  6.363   6.432   6.628   6.658   6.664   6.742   6.826   6.851
  6.856   6.953   6.971   7.051   7.075   7.127   7.231   7.251
  7.309   7.320   7.405   7.452   7.496   7.550   7.554   7.693
  7.895   8.003   9.310  11.160  12.998  13.363  14.240
 --------------------------------------------------------------

          Ground-State Mulliken Net Atomic Charges

     Atom                 Charge (a.u.)
  ----------------------------------------
      1 C                     0.279544
      2 C                     0.135136
      3 O                    -0.353188
      4 O                    -0.244427
      5 H                     0.292925
      6 O                    -0.279960
      7 H                     0.169971
  ----------------------------------------
  Sum of atomic charges =    -0.000000

 -----------------------------------------------------------------
                    Cartesian Multipole Moments
 -----------------------------------------------------------------
    Charge (ESU x 10^10)
                 0.0000
    Dipole Moment (Debye)
         X      -2.7519      Y       0.1218      Z      -0.0245
       Tot       2.7547
    Quadrupole Moments (Debye-Ang)
        XX     -37.9468     XY      -1.6764     YY     -25.1534
        XZ       0.0138     YZ       0.0032     ZZ     -26.4018
    Octopole Moments (Debye-Ang^2)
       XXX       0.5552    XXY      -3.2106    XYY      -9.2209
       YYY      -3.0494    XXZ      -0.0905    XYZ      -0.0147
       YYZ      -0.0685    XZZ      -0.5117    YZZ      -0.5304
       ZZZ      -0.1011
    Hexadecapole Moments (Debye-Ang^3)
      XXXX    -295.8718   XXXY      -5.8079   XXYY     -66.0873
      XYYY       1.1267   YYYY    -112.4921   XXXZ       0.0971
      XXYZ      -0.0250   XYYZ       0.0356   YYYZ      -0.0289
      XXZZ     -45.1122   XYZZ       0.3702   YYZZ     -24.8606
      XZZZ       0.0563   YZZZ      -0.0360   ZZZZ     -21.5091
 -----------------------------------------------------------------
 DrvMan is completing analytic gradient of the MP2 energy
 MP2 relaxed dipole moment
            1
    1  -1.0826749
    2   0.0479052
    3  -0.0096504
	Magnitude:	 1.084 au	 2.755 Debye
 MP2 energy read as -302.680201
 Full Analytical Gradient of MP2 Energy (in au.)
             1             2             3             4             5
    1   -0.00002856   -0.00004897   -0.00006187    0.00010961    0.00017637
    2    0.00012836   -0.00010820    0.00016430    0.00005725   -0.00001189
    3   -0.00011154    0.00000491    0.00005638    0.00010919   -0.00012713
             6             7
    1    0.00000572   -0.00015230
    2   -0.00015777   -0.00007204
    3    0.00011649   -0.00004830
 Gradient time:  CPU 0.11 s  wall 1.46 s
 Geometry Optimization Parameters
   NAtoms,    NIC,     NZ,  NCons,   NDum,   NFix, NCnnct, MaxDiis
        7      33       0       0       0       0       0       0

 Cartesian Hessian Update
 Hessian Updated using BFGS Update


** GEOMETRY OPTIMIZATION IN DELOCALIZED INTERNAL COORDINATES **
   Searching for a Minimum

   Optimization Cycle:   8

                       Coordinates (Angstroms)
     ATOM                X               Y               Z
      1  C         0.5627451878    0.0553012521    0.0001844128
      2  C        -0.8185382221    0.6774169626   -0.0000635907
      3  O         1.5656919500    0.7334746392    0.0027776970
      4  O         0.5515761781   -1.2607273659   -0.0006171708
      5  H        -0.3712311611   -1.5331370939   -0.0037103087
      6  O        -1.7839789576   -0.0418343917    0.0046758679
      7  H        -0.8476086751    1.7467287975   -0.0039102075
   Point Group: c1    Number of degrees of freedom:    15


   Energy is   -302.680200516

 Hessian Updated using BFGS Update

 15 Hessian modes will be used to form the next step
  Hessian Eigenvalues:
     0.009583    0.027842    0.045963    0.087824    0.160375    0.169446
     0.217621    0.233330    0.250259    0.306279    0.332020    0.468548
     0.540525    0.940735    0.990139

 Minimum Search - Taking Simple RFO Step
 Searching for Lamda that Minimizes Along All modes
 Value Taken    Lamda =  -0.00000271
 Step Taken.  Stepsize is  0.013160

                             Maximum     Tolerance    Cnvgd?
         Gradient           0.000210      0.000300     YES
         Displacement       0.011604      0.001200      NO
         Energy change      0.000009      0.000001      NO


 New Cartesian Coordinates Obtained by Inverse Iteration

 Displacement from previous Coordinates is:  0.015377
 ----------------------------------------------------------------
             Standard Nuclear Orientation (Angstroms)
    I     Atom           X                Y                Z
 ----------------------------------------------------------------
    1      C       0.5627826605     0.0552755045     0.0003128003
    2      C      -0.8185055763     0.6773822984     0.0001408926
    3      O       1.5657382771     0.7334392121    -0.0001000948
    4      O       0.5515242369    -1.2606632284    -0.0005207843
    5      H      -0.3713143508    -1.5329866150    -0.0001673346
    6      O      -1.7838939651    -0.0419339318    -0.0005959954
    7      H      -0.8476749823     1.7467095602     0.0002672161
 ----------------------------------------------------------------
 Nuclear Repulsion Energy =   164.5392819802 hartrees
 There are       19 alpha and       19 beta electrons
 Discretize the solute cavity surface with Lebedev spheres
	Using 302 Lebedev grid points for each H atom
	Using 302 Lebedev grid points for other atoms
	Atomic van der Waals radii will be scaled by 1.20
 Removing interior tesserae...
 Keep 870 surface tesserae and discard 1244 interior tesserae
 Molecular Surface Area = 84.870 Angst**2
 Applying Cartesian multipole field
    Component          Value
    ---------          -----
     (2,0,0)        1.00000E-11
     (0,2,0)        2.00000E-11
     (0,0,2)       -3.00000E-10
 Nucleus-field energy     =     0.0000000037 hartrees
 Requested basis set is cc-pVTZ
 There are 62 shells and 178 basis functions
 A cutoff of  1.0D-11 yielded   1880 shell pairs
 There are     15664 function pairs (     20828 Cartesian)
 Smallest overlap matrix eigenvalue = 6.68E-04
 Guess MOs from SCF MO coefficient file
 Reading MOs from coefficient file
 Reading MOs from coefficient file
 A restricted Hartree-Fock SCF calculation will be
 performed using Pulay DIIS extrapolation
 SCF converges when DIIS error is below 1.0E-08
 Geometry optimization detected.  Setting ReadMinima to 0
 Setting SaveMinima to 0
 ---------------------------------------
  Cycle       Energy         DIIS Error
 ---------------------------------------
    1    -301.5935291530      8.27E-04
    2    -301.5973853046      4.88E-04
    3    -301.5980659878      1.43E-04
    4    -301.5982092086      6.07E-05
    5    -301.5982385521      2.19E-05
    6    -301.5982443165      1.15E-05
    7    -301.5982453385      3.92E-06
    8    -301.5982454936      7.75E-07
    9    -301.5982454989      2.87E-07
   10    -301.5982454995      1.06E-07
   11    -301.5982454997      5.09E-08
   12    -301.5982454995      1.67E-08
   13    -301.5982454992      6.46E-09 Convergence criterion met
 ---------------------------------------
 SCF time:  CPU 48.17 s  wall 49.51 s
 Discretize the solute cavity surface with Lebedev spheres
	Using 302 Lebedev grid points for each H atom
	Using 302 Lebedev grid points for other atoms
	Atomic van der Waals radii will be scaled by 1.20
 Removing interior tesserae...
 Keep 870 surface tesserae and discard 1244 interior tesserae
 Molecular Surface Area = 84.870 Angst**2
 A restricted Hartree-Fock SCF calculation will be
 performed using Pulay DIIS extrapolation
 Polarizable Continuum solvation model will be applied
 SCF converges when DIIS error is below 1.0E-08
 Geometry optimization detected.  Setting ReadMinima to 0
 Setting SaveMinima to 0

 Citation of the SMD model:
 Marenich, A.V.; Cramer, C.J.; Truhlar, D.G.
 J. Phys. Chem. B 2009, 113, 6378-6396.
 iSolventCode=           1
 Solvent: water                                                           

 vradii
            1           2           3           4           5           6
    1   1.8500000   1.8500000   1.5200000   1.5200000   1.2000000   1.5200000
            7
    1   1.2000000
 ---------------------------------------
  Cycle       Energy         DIIS Error
 ---------------------------------------
    1    -301.5982454990      2.51E-09
 Time req'd to invert C: 0.51 s (CPU) 0.52 s (wall)
    2    -301.6177504700      6.72E-04
    3    -301.6177504691      6.72E-04
    4    -301.6177504694      6.72E-04
    5    -301.6177504749      6.72E-04
    6    -301.6177504759      6.72E-04
    7    -301.6177504779      6.72E-04
    8    -301.6177504822      6.72E-04
    9    -301.6177504768      6.72E-04
   10    -301.6177504785      6.72E-04
   11    -301.6177504797      6.72E-04
   12    -301.6177504807      6.72E-04
   13    -301.6177504815      6.72E-04
   14    -301.6177504833      6.72E-04
   15    -301.6177504835      6.72E-04
   16    -301.6177504714      6.72E-04
   17    -301.6208894312      3.82E-04
   18    -301.6214254813      1.39E-04
   19    -301.6216151718      5.77E-05
   20    -301.6216492578      2.06E-05
   21    -301.6216549850      1.03E-05
   22    -301.6216558944      3.56E-06
   23    -301.6216560327      7.41E-07
   24    -301.6216560380      1.95E-07
   25    -301.6216560383      6.08E-08
   26    -301.6216560384      3.99E-08
   27    -301.6216560387      1.13E-08
   28    -301.6216560390      4.12E-09 Convergence criterion met
 ---------------------------------------
 SCF time:  CPU 88.40 s  wall 89.26 s
(0)  E-EN(g) gas-phase elect-nuc energy                 -301.598245499 a.u.
(3)  G-ENP(liq) elect-nuc-pol free energy of system     -301.621656039 a.u.
(4)  G-CDS(liq) cavity-dispersion-solvent structure 
     free energy                                                5.1125 kcal/mol
(6)  G-S(liq) free energy of system                     -301.613508739 a.u.
(9)  DeltaG-S(liq) free energy of  solvation
     (9) = (6) - (0)                                           -9.5778 kcal/mol
 SCF   energy in the final basis set = -301.6135087393
 Total energy in the final basis set = -301.6135087393

 Components of the MP2 correlation energy:
        aaaa  correlation energy =        -0.1362660491 au
        abab  correlation energy =        -0.7941584668 au
        bbbb  correlation energy =        -0.1362660491 au
        non-Brillouin singles    =        -0.0000000000 au

 Total  MP2   correlation energy =        -1.0666905650 au
        MP2         total energy =      -302.6801993043 au

  Entering Z-vector solver.
 This version supports only Gaussian blurring of the apparent surface charges
 No PCM contribution added !! 
   1         0           1      0.000417    0.000417
 This version supports only Gaussian blurring of the apparent surface charges
 No PCM contribution added !! 
   2         0           1      0.000141    0.000141
 This version supports only Gaussian blurring of the apparent surface charges
 No PCM contribution added !! 
   3         0           1      0.000052    0.000052
 This version supports only Gaussian blurring of the apparent surface charges
 No PCM contribution added !! 
   4         0           1      0.000013    0.000013
 This version supports only Gaussian blurring of the apparent surface charges
 No PCM contribution added !! 
   5         0           1      0.000005    0.000005
 This version supports only Gaussian blurring of the apparent surface charges
 No PCM contribution added !! 
   6         0           1      0.000001    0.000001
 This version supports only Gaussian blurring of the apparent surface charges
 No PCM contribution added !! 
   7         1           0      0.000000    0.000000    Roots Converged

 --------------------------------------------------------------

                    Orbital Energies (a.u.)
 --------------------------------------------------------------

 Alpha MOs
 -- Occupied --
-20.626 -20.605 -20.576 -11.410 -11.364  -1.496  -1.436  -1.392
 -0.960  -0.842  -0.779  -0.714  -0.673  -0.659  -0.612  -0.562
 -0.538  -0.504  -0.454
 -- Virtual --
  0.062   0.185   0.196   0.246   0.285   0.329   0.382   0.425
  0.443   0.488   0.489   0.552   0.558   0.579   0.602   0.635
  0.669   0.715   0.718   0.748   0.779   0.782   0.838   0.855
  0.878   0.889   0.923   0.948   0.963   0.992   1.077   1.105
  1.172   1.216   1.240   1.322   1.357   1.366   1.446   1.456
  1.510   1.590   1.670   1.689   1.781   1.921   1.936   1.936
  1.986   2.016   2.092   2.118   2.221   2.234   2.275   2.335
  2.351   2.362   2.397   2.452   2.474   2.509   2.600   2.675
  2.768   2.778   2.849   2.927   2.965   3.026   3.069   3.084
  3.100   3.230   3.259   3.308   3.328   3.350   3.397   3.410
  3.446   3.530   3.577   3.587   3.591   3.684   3.708   3.716
  3.782   3.833   3.924   3.981   4.021   4.027   4.163   4.166
  4.178   4.211   4.257   4.355   4.393   4.495   4.504   4.512
  4.633   4.642   4.708   4.797   4.834   4.927   5.064   5.135
  5.216   5.334   5.372   5.468   5.586   5.608   5.619   5.678
  5.731   5.770   5.796   6.004   6.009   6.069   6.091   6.348
  6.363   6.432   6.628   6.658   6.665   6.742   6.826   6.851
  6.856   6.953   6.971   7.051   7.075   7.127   7.231   7.251
  7.309   7.320   7.405   7.452   7.496   7.550   7.554   7.693
  7.895   8.004   9.310  11.160  12.998  13.363  14.240
 --------------------------------------------------------------

          Ground-State Mulliken Net Atomic Charges

     Atom                 Charge (a.u.)
  ----------------------------------------
      1 C                     0.279515
      2 C                     0.135121
      3 O                    -0.353229
      4 O                    -0.244360
      5 H                     0.292919
      6 O                    -0.279939
      7 H                     0.169973
  ----------------------------------------
  Sum of atomic charges =     0.000000

 -----------------------------------------------------------------
                    Cartesian Multipole Moments
 -----------------------------------------------------------------
    Charge (ESU x 10^10)
                -0.0000
    Dipole Moment (Debye)
         X      -2.7524      Y       0.1215      Z       0.0033
       Tot       2.7551
    Quadrupole Moments (Debye-Ang)
        XX     -37.9461     XY      -1.6775     YY     -25.1540
        XZ      -0.0013     YZ      -0.0009     ZZ     -26.4016
    Octopole Moments (Debye-Ang^2)
       XXX       0.5494    XXY      -3.2102    XYY      -9.2216
       YYY      -3.0472    XXZ       0.0110    XYZ      -0.0015
       YYZ       0.0058    XZZ      -0.5125    YZZ      -0.5302
       ZZZ       0.0138
    Hexadecapole Moments (Debye-Ang^3)
      XXXX    -295.8622   XXXY      -5.8168   XXYY     -66.0837
      XYYY       1.1197   YYYY    -112.4866   XXXZ      -0.0194
      XXYZ      -0.0045   XYYZ      -0.0035   YYYZ      -0.0126
      XXZZ     -45.1107   XYZZ       0.3683   YYZZ     -24.8588
      XZZZ      -0.0104   YZZZ      -0.0136   ZZZZ     -21.5078
 -----------------------------------------------------------------
 DrvMan is completing analytic gradient of the MP2 energy
 MP2 relaxed dipole moment
            1
    1  -1.0828883
    2   0.0478202
    3   0.0013045
	Magnitude:	 1.084 au	 2.755 Debye
 MP2 energy read as -302.680199
 Full Analytical Gradient of MP2 Energy (in au.)
             1             2             3             4             5
    1   -0.00001405   -0.00004815   -0.00007699    0.00009686    0.00018248
    2    0.00006704   -0.00013110    0.00015403    0.00012759   -0.00000616
    3    0.00012748   -0.00000942   -0.00004936   -0.00005288    0.00001019
             6             7
    1    0.00001945   -0.00015961
    2   -0.00014828   -0.00006313
    3   -0.00001454   -0.00001146
 Gradient time:  CPU 0.12 s  wall 2.15 s
 Geometry Optimization Parameters
   NAtoms,    NIC,     NZ,  NCons,   NDum,   NFix, NCnnct, MaxDiis
        7      33       0       0       0       0       0       0

 Cartesian Hessian Update
 Hessian Updated using BFGS Update


** GEOMETRY OPTIMIZATION IN DELOCALIZED INTERNAL COORDINATES **
   Searching for a Minimum

   Optimization Cycle:   9

                       Coordinates (Angstroms)
     ATOM                X               Y               Z
      1  C         0.5627826605    0.0552755045    0.0003128003
      2  C        -0.8185055763    0.6773822984    0.0001408926
      3  O         1.5657382771    0.7334392121   -0.0001000948
      4  O         0.5515242369   -1.2606632284   -0.0005207843
      5  H        -0.3713143508   -1.5329866150   -0.0001673346
      6  O        -1.7838939651   -0.0419339318   -0.0005959954
      7  H        -0.8476749823    1.7467095602    0.0002672161
   Point Group: c1    Number of degrees of freedom:    15


   Energy is   -302.680199304

 Hessian Updated using BFGS Update

 15 Hessian modes will be used to form the next step
  Hessian Eigenvalues:
     0.009221    0.031392    0.049314    0.087406    0.160228    0.169435
     0.217589    0.232908    0.250224    0.305714    0.332035    0.469875
     0.540300    0.941147    0.990219

 Minimum Search - Taking Simple RFO Step
 Searching for Lamda that Minimizes Along All modes
 Value Taken    Lamda =   0.00000000
 Step Taken.  Stepsize is  0.001927

                             Maximum     Tolerance    Cnvgd?
         Gradient           0.000060      0.000300     YES
         Displacement       0.001415      0.001200      NO
         Energy change      0.000001      0.000001      NO


 New Cartesian Coordinates Obtained by Inverse Iteration

 Displacement from previous Coordinates is:  0.001444
 ----------------------------------------------------------------
             Standard Nuclear Orientation (Angstroms)
    I     Atom           X                Y                Z
 ----------------------------------------------------------------
    1      C       0.5627735578     0.0552497327    -0.0001331502
    2      C      -0.8185506520     0.6774980017    -0.0000602671
    3      O       1.5657078004     0.7334560278     0.0000857282
    4      O       0.5516183742    -1.2607806243    -0.0002121307
    5      H      -0.3712090839    -1.5332233268    -0.0003144132
    6      O      -1.7839696023    -0.0417959611    -0.0004085936
    7      H      -0.8477140943     1.7468189500     0.0003795266
 ----------------------------------------------------------------
 Nuclear Repulsion Energy =   164.5324643583 hartrees
 There are       19 alpha and       19 beta electrons
 Discretize the solute cavity surface with Lebedev spheres
	Using 302 Lebedev grid points for each H atom
	Using 302 Lebedev grid points for other atoms
	Atomic van der Waals radii will be scaled by 1.20
 Removing interior tesserae...
 Keep 870 surface tesserae and discard 1244 interior tesserae
 Molecular Surface Area = 84.870 Angst**2
 Applying Cartesian multipole field
    Component          Value
    ---------          -----
     (2,0,0)        1.00000E-11
     (0,2,0)        2.00000E-11
     (0,0,2)       -3.00000E-10
 Nucleus-field energy     =     0.0000000037 hartrees
 Requested basis set is cc-pVTZ
 There are 62 shells and 178 basis functions
 A cutoff of  1.0D-11 yielded   1880 shell pairs
 There are     15664 function pairs (     20828 Cartesian)
 Smallest overlap matrix eigenvalue = 6.68E-04
 Guess MOs from SCF MO coefficient file
 Reading MOs from coefficient file
 Reading MOs from coefficient file
 A restricted Hartree-Fock SCF calculation will be
 performed using Pulay DIIS extrapolation
 SCF converges when DIIS error is below 1.0E-08
 Geometry optimization detected.  Setting ReadMinima to 0
 Setting SaveMinima to 0
 ---------------------------------------
  Cycle       Energy         DIIS Error
 ---------------------------------------
    1    -301.5933477935      8.19E-04
    2    -301.5973864126      4.88E-04
    3    -301.5980665001      1.41E-04
    4    -301.5982083312      6.05E-05
    5    -301.5982374771      2.18E-05
    6    -301.5982431923      1.14E-05
    7    -301.5982442034      3.91E-06
    8    -301.5982443567      7.67E-07
    9    -301.5982443619      2.84E-07
   10    -301.5982443624      1.03E-07
   11    -301.5982443626      4.90E-08
   12    -301.5982443624      1.68E-08
   13    -301.5982443621      7.18E-09 Convergence criterion met
 ---------------------------------------
 SCF time:  CPU 47.46 s  wall 47.96 s
 Discretize the solute cavity surface with Lebedev spheres
	Using 302 Lebedev grid points for each H atom
	Using 302 Lebedev grid points for other atoms
	Atomic van der Waals radii will be scaled by 1.20
 Removing interior tesserae...
 Keep 870 surface tesserae and discard 1244 interior tesserae
 Molecular Surface Area = 84.870 Angst**2
 A restricted Hartree-Fock SCF calculation will be
 performed using Pulay DIIS extrapolation
 Polarizable Continuum solvation model will be applied
 SCF converges when DIIS error is below 1.0E-08
 Geometry optimization detected.  Setting ReadMinima to 0
 Setting SaveMinima to 0

 Citation of the SMD model:
 Marenich, A.V.; Cramer, C.J.; Truhlar, D.G.
 J. Phys. Chem. B 2009, 113, 6378-6396.
 iSolventCode=           1
 Solvent: water                                                           

 vradii
            1           2           3           4           5           6
    1   1.8500000   1.8500000   1.5200000   1.5200000   1.2000000   1.5200000
            7
    1   1.2000000
 ---------------------------------------
  Cycle       Energy         DIIS Error
 ---------------------------------------
    1    -301.5982443620      3.14E-09
 Time req'd to invert C: 0.44 s (CPU) 0.44 s (wall)
    2    -301.6177498292      6.72E-04
    3    -301.6177498282      6.72E-04
    4    -301.6177498236      6.72E-04
    5    -301.6177498247      6.72E-04
    6    -301.6177498274      6.72E-04
    7    -301.6177498240      6.72E-04
    8    -301.6177498241      6.72E-04
    9    -301.6177498239      6.72E-04
   10    -301.6177498244      6.72E-04
   11    -301.6177498254      6.72E-04
   12    -301.6177498259      6.72E-04
   13    -301.6177498259      6.72E-04
   14    -301.6177498261      6.72E-04
   15    -301.6177498266      6.72E-04
   16    -301.6177498282      6.72E-04
   17    -301.6208888475      3.82E-04
   18    -301.6214249139      1.39E-04
   19    -301.6216146152      5.77E-05
   20    -301.6216487012      2.06E-05
   21    -301.6216544278      1.03E-05
   22    -301.6216553371      3.56E-06
   23    -301.6216554754      7.41E-07
   24    -301.6216554808      1.95E-07
   25    -301.6216554811      6.08E-08
   26    -301.6216554811      3.98E-08
   27    -301.6216554814      1.13E-08
   28    -301.6216554817      4.12E-09 Convergence criterion met
 ---------------------------------------
 SCF time:  CPU 82.09 s  wall 82.33 s
(0)  E-EN(g) gas-phase elect-nuc energy                 -301.598244362 a.u.
(3)  G-ENP(liq) elect-nuc-pol free energy of system     -301.621655482 a.u.
(4)  G-CDS(liq) cavity-dispersion-solvent structure 
     free energy                                                5.1124 kcal/mol
(6)  G-S(liq) free energy of system                     -301.613508412 a.u.
(9)  DeltaG-S(liq) free energy of  solvation
     (9) = (6) - (0)                                           -9.5783 kcal/mol
 SCF   energy in the final basis set = -301.6135084118
 Total energy in the final basis set = -301.6135084118

 Components of the MP2 correlation energy:
        aaaa  correlation energy =        -0.1362657857 au
        abab  correlation energy =        -0.7941615345 au
        bbbb  correlation energy =        -0.1362657857 au
        non-Brillouin singles    =        -0.0000000000 au

 Total  MP2   correlation energy =        -1.0666931060 au
        MP2         total energy =      -302.6802015178 au

  Entering Z-vector solver.
 This version supports only Gaussian blurring of the apparent surface charges
 No PCM contribution added !! 
   1         0           1      0.000417    0.000417
 This version supports only Gaussian blurring of the apparent surface charges
 No PCM contribution added !! 
   2         0           1      0.000141    0.000141
 This version supports only Gaussian blurring of the apparent surface charges
 No PCM contribution added !! 
   3         0           1      0.000052    0.000052
 This version supports only Gaussian blurring of the apparent surface charges
 No PCM contribution added !! 
   4         0           1      0.000013    0.000013
 This version supports only Gaussian blurring of the apparent surface charges
 No PCM contribution added !! 
   5         0           1      0.000005    0.000005
 This version supports only Gaussian blurring of the apparent surface charges
 No PCM contribution added !! 
   6         0           1      0.000001    0.000001
 This version supports only Gaussian blurring of the apparent surface charges
 No PCM contribution added !! 
   7         1           0      0.000000    0.000000    Roots Converged

 --------------------------------------------------------------

                    Orbital Energies (a.u.)
 --------------------------------------------------------------

 Alpha MOs
 -- Occupied --
-20.626 -20.605 -20.576 -11.410 -11.364  -1.495  -1.436  -1.392
 -0.960  -0.842  -0.779  -0.714  -0.673  -0.659  -0.612  -0.562
 -0.538  -0.504  -0.454
 -- Virtual --
  0.062   0.185   0.196   0.246   0.285   0.329   0.382   0.425
  0.443   0.488   0.489   0.552   0.558   0.579   0.602   0.635
  0.669   0.715   0.718   0.748   0.779   0.782   0.838   0.855
  0.878   0.889   0.923   0.948   0.963   0.992   1.077   1.105
  1.172   1.216   1.240   1.322   1.357   1.366   1.446   1.456
  1.510   1.590   1.670   1.689   1.781   1.921   1.936   1.936
  1.986   2.016   2.092   2.118   2.221   2.234   2.275   2.335
  2.351   2.362   2.397   2.452   2.474   2.509   2.600   2.675
  2.768   2.778   2.849   2.927   2.965   3.026   3.069   3.084
  3.101   3.230   3.259   3.308   3.328   3.350   3.397   3.410
  3.446   3.530   3.577   3.587   3.591   3.684   3.708   3.716
  3.782   3.833   3.924   3.981   4.021   4.027   4.163   4.166
  4.178   4.211   4.257   4.355   4.393   4.495   4.504   4.512
  4.633   4.642   4.708   4.797   4.834   4.927   5.064   5.135
  5.216   5.334   5.372   5.468   5.586   5.608   5.619   5.678
  5.731   5.770   5.796   6.003   6.009   6.069   6.091   6.348
  6.363   6.432   6.628   6.658   6.664   6.742   6.826   6.851
  6.855   6.953   6.971   7.051   7.075   7.127   7.231   7.251
  7.309   7.320   7.405   7.452   7.496   7.550   7.554   7.693
  7.895   8.003   9.310  11.160  12.997  13.363  14.240
 --------------------------------------------------------------

          Ground-State Mulliken Net Atomic Charges

     Atom                 Charge (a.u.)
  ----------------------------------------
      1 C                     0.279515
      2 C                     0.135148
      3 O                    -0.353198
      4 O                    -0.244432
      5 H                     0.292939
      6 O                    -0.279953
      7 H                     0.169981
  ----------------------------------------
  Sum of atomic charges =     0.000000

 -----------------------------------------------------------------
                    Cartesian Multipole Moments
 -----------------------------------------------------------------
    Charge (ESU x 10^10)
                -0.0000
    Dipole Moment (Debye)
         X      -2.7522      Y       0.1216      Z       0.0002
       Tot       2.7548
    Quadrupole Moments (Debye-Ang)
        XX     -37.9467     XY      -1.6770     YY     -25.1525
        XZ      -0.0016     YZ       0.0003     ZZ     -26.4020
    Octopole Moments (Debye-Ang^2)
       XXX       0.5531    XXY      -3.2100    XYY      -9.2229
       YYY      -3.0493    XXZ       0.0060    XYZ      -0.0011
       YYZ       0.0037    XZZ      -0.5121    YZZ      -0.5304
       ZZZ       0.0109
    Hexadecapole Moments (Debye-Ang^3)
      XXXX    -295.8766   XXXY      -5.8048   XXYY     -66.0883
      XYYY       1.1299   YYYY    -112.4955   XXXZ      -0.0175
      XXYZ      -0.0030   XYYZ      -0.0038   YYYZ      -0.0040
      XXZZ     -45.1126   XYZZ       0.3716   YYZZ     -24.8620
      XZZZ      -0.0111   YZZZ      -0.0075   ZZZZ     -21.5084
 -----------------------------------------------------------------
 DrvMan is completing analytic gradient of the MP2 energy
 MP2 relaxed dipole moment
            1
    1  -1.0827848
    2   0.0478459
    3   0.0000893
	Magnitude:	 1.084 au	 2.755 Debye
 MP2 energy read as -302.680202
 Full Analytical Gradient of MP2 Energy (in au.)
             1             2             3             4             5
    1   -0.00000041   -0.00006395   -0.00006890    0.00014106    0.00015589
    2    0.00007825   -0.00005006    0.00017374    0.00004948   -0.00002395
    3   -0.00002369    0.00000133    0.00000821    0.00000776    0.00000330
             6             7
    1    0.00000853   -0.00017223
    2   -0.00016213   -0.00006533
    3   -0.00000237    0.00000546
 Gradient time:  CPU 0.09 s  wall 0.84 s
 Geometry Optimization Parameters
   NAtoms,    NIC,     NZ,  NCons,   NDum,   NFix, NCnnct, MaxDiis
        7      33       0       0       0       0       0       0

 Cartesian Hessian Update
 Hessian Updated using BFGS Update


** GEOMETRY OPTIMIZATION IN DELOCALIZED INTERNAL COORDINATES **
   Searching for a Minimum

   Optimization Cycle:  10

                       Coordinates (Angstroms)
     ATOM                X               Y               Z
      1  C         0.5627735578    0.0552497327   -0.0001331502
      2  C        -0.8185506520    0.6774980017   -0.0000602671
      3  O         1.5657078004    0.7334560278    0.0000857282
      4  O         0.5516183742   -1.2607806243   -0.0002121307
      5  H        -0.3712090839   -1.5332233268   -0.0003144132
      6  O        -1.7839696023   -0.0417959611   -0.0004085936
      7  H        -0.8477140943    1.7468189500    0.0003795266
   Point Group: c1    Number of degrees of freedom:    15


   Energy is   -302.680201518

 Hessian Updated using BFGS Update

 15 Hessian modes will be used to form the next step
  Hessian Eigenvalues:
     0.009255    0.030143    0.056801    0.087711    0.160513    0.169475
     0.217271    0.238405    0.250053    0.308151    0.331896    0.487253
     0.541270    0.942025    0.990271

 Minimum Search - Taking Simple RFO Step
 Searching for Lamda that Minimizes Along All modes
 Value Taken    Lamda =   0.00000000
 Step Taken.  Stepsize is  0.000607

                             Maximum     Tolerance    Cnvgd?
         Gradient           0.000026      0.000300     YES
         Displacement       0.000474      0.001200     YES
         Energy change     -0.000002      0.000001      NO


                       Distance Matrix (Angstroms)
             C (  1)   C (  2)   O (  3)   O (  4)   H (  5)   O (  6)
   C (  2)  1.515008
   O (  3)  1.210719  2.384915
   O (  4)  1.316078  2.373665  2.237266
   H (  5)  1.842707  2.255527  2.981524  0.962203
   O (  6)  2.348749  1.203918  3.438220  2.634558  2.054324
   H (  7)  2.202472  1.069719  2.617539  3.317196  3.314474  2.018841


 Final energy is   -302.68020151776636     


 ******************************
 **  OPTIMIZATION CONVERGED  **
 ******************************

                       Coordinates (Angstroms)
     ATOM                X               Y               Z
      1  C         0.5627735578    0.0552497327   -0.0001331502
      2  C        -0.8185506520    0.6774980017   -0.0000602671
      3  O         1.5657078004    0.7334560278    0.0000857282
      4  O         0.5516183742   -1.2607806243   -0.0002121307
      5  H        -0.3712090839   -1.5332233268   -0.0003144132
      6  O        -1.7839696023   -0.0417959611   -0.0004085936
      7  H        -0.8477140943    1.7468189500    0.0003795266

Z-matrix Print:
$molecule
0 1
C 
O  1 1.210719
O  1 1.316078 2 124.553076
H  3 0.962203 1 106.933623 2 179.995111 0
C  1 1.515008 2 121.682328 3 179.987410 0
H  5 1.069719 1 115.812476 2 -0.010960 0
O  5 1.203918 1 119.061473 2 179.993377 0
$end


 --------------------------------------------------------------

                    Orbital Energies (a.u.)
 --------------------------------------------------------------

 Alpha MOs
 -- Occupied --
-20.626 -20.605 -20.576 -11.410 -11.364  -1.495  -1.436  -1.392
 -0.960  -0.842  -0.779  -0.714  -0.673  -0.659  -0.612  -0.562
 -0.538  -0.504  -0.454
 -- Virtual --
  0.062   0.185   0.196   0.246   0.285   0.329   0.382   0.425
  0.443   0.488   0.489   0.552   0.558   0.579   0.602   0.635
  0.669   0.715   0.718   0.748   0.779   0.782   0.838   0.855
  0.878   0.889   0.923   0.948   0.963   0.992   1.077   1.105
  1.172   1.216   1.240   1.322   1.357   1.366   1.446   1.456
  1.510   1.590   1.670   1.689   1.781   1.921   1.936   1.936
  1.986   2.016   2.092   2.118   2.221   2.234   2.275   2.335
  2.351   2.362   2.397   2.452   2.474   2.509   2.600   2.675
  2.768   2.778   2.849   2.927   2.965   3.026   3.069   3.084
  3.101   3.230   3.259   3.308   3.328   3.350   3.397   3.410
  3.446   3.530   3.577   3.587   3.591   3.684   3.708   3.716
  3.782   3.833   3.924   3.981   4.021   4.027   4.163   4.166
  4.178   4.211   4.257   4.355   4.393   4.495   4.504   4.512
  4.633   4.642   4.708   4.797   4.834   4.927   5.064   5.135
  5.216   5.334   5.372   5.468   5.586   5.608   5.619   5.678
  5.731   5.770   5.796   6.003   6.009   6.069   6.091   6.348
  6.363   6.432   6.628   6.658   6.664   6.742   6.826   6.851
  6.855   6.953   6.971   7.051   7.075   7.127   7.231   7.251
  7.309   7.320   7.405   7.452   7.496   7.550   7.554   7.693
  7.895   8.003   9.310  11.160  12.997  13.363  14.240
 --------------------------------------------------------------

          Ground-State Mulliken Net Atomic Charges

     Atom                 Charge (a.u.)
  ----------------------------------------
      1 C                     0.279515
      2 C                     0.135148
      3 O                    -0.353198
      4 O                    -0.244432
      5 H                     0.292939
      6 O                    -0.279953
      7 H                     0.169981
  ----------------------------------------
  Sum of atomic charges =     0.000000

 -----------------------------------------------------------------
                    Cartesian Multipole Moments
 -----------------------------------------------------------------
    Charge (ESU x 10^10)
                -0.0000
    Dipole Moment (Debye)
         X      -2.7522      Y       0.1216      Z       0.0002
       Tot       2.7548
    Quadrupole Moments (Debye-Ang)
        XX     -37.9467     XY      -1.6770     YY     -25.1525
        XZ      -0.0016     YZ       0.0003     ZZ     -26.4020
    Octopole Moments (Debye-Ang^2)
       XXX       0.5531    XXY      -3.2100    XYY      -9.2229
       YYY      -3.0493    XXZ       0.0060    XYZ      -0.0011
       YYZ       0.0037    XZZ      -0.5121    YZZ      -0.5304
       ZZZ       0.0109
    Hexadecapole Moments (Debye-Ang^3)
      XXXX    -295.8766   XXXY      -5.8048   XXYY     -66.0883
      XYYY       1.1299   YYYY    -112.4955   XXXZ      -0.0175
      XXYZ      -0.0030   XYYZ      -0.0038   YYYZ      -0.0040
      XXZZ     -45.1126   XYZZ       0.3716   YYZZ     -24.8620
      XZZZ      -0.0111   YZZZ      -0.0075   ZZZZ     -21.5084
 -----------------------------------------------------------------
Archival summary:
1\1\TWL01\OPT\MP2\BasisUnspecified\322\taweetha\WedDec1409:13:202016WedDec1409:13:202016\0\\#,OPT,MP2,BasisUnspecified,\\0,1\C\O,1,1.21072\O,1,1.31608,2,124.553\H,3,0.962203,1,106.934,2,179.995,0\C,1,1.51501,2,121.682,3,179.987,0\H,5,1.06972,1,115.812,2,-0.0109603,0\O,5,1.20392,1,119.061,2,179.993,0\\HF=-301.613508\MP2=-302.680202\\@

 Total job time:  2637.66s(wall), 2536.88s(cpu) 
 Wed Dec 14 09:13:20 2016

        *************************************************************
        *                                                           *
        *  Thank you very much for using Q-Chem.  Have a nice day.  *
        *                                                           *
        *************************************************************


 
User input: 2 of 2 
 
TWL01 127.0.1
Q-Chem Developer Version! Running on 127.0.1.*
                  Welcome to Q-Chem
     A Quantum Leap Into The Future Of Chemistry


 Q-Chem 4.4, Q-Chem, Inc., Pleasanton, CA (2016)

 Y. Shao,  Z. Gan,  E. Epifanovsky,  A. T. B. Gilbert,  M. Wormit,  
 J. Kussmann,  A. W. Lange,  A. Behn,  J. Deng,  X. Feng,  D. Ghosh,  
 M. Goldey,  P. R. Horn,  L. D. Jacobson,  I. Kaliman,  F. Rob,  
 R. Z. Khaliullin,  T. Kus,  A. Landau,  J. Liu,  E. I. Proynov,  Y. M. Rhee,  
 R. M. Richard,  M. A. Rohrdanz,  R. P. Steele,  E. J. Sundstrom,  
 H. L. Woodcock III,  P. M. Zimmerman,  D. Zuev,  B. Albrecht,  E. Alguire,  
 B. Austin,  S. A. Baeppler,  G. J. O. Beran,  Y. A. Bernard,  E. Berquist,  
 K. Brandhorst,  K. B. Bravaya,  S. T. Brown,  D. Casanova,  C.-M. Chang,  
 Y. Chen,  S. H. Chien,  K. D. Closser,  M. P. Coons,  D. L. Crittenden,  
 S. Dasgupta,  M. Diedenhofen,  R. A. DiStasio Jr.,  H. Do,  A. D. Dutoi,  
 R. G. Edgar,  P.-T. Fang,  S. Fatehi,  Q. Feng,  L. Fusti-Molnar,  
 A. Ghysels,  A. Golubeva-Zadorozhnaya,  J. Gomes,  A. Gunina,  
 M. W. D. Hanson-Heine,  P. H. P. Harbach,  A. W. Hauser,  J. E. Herr,  
 E. G. Hohenstein,  Z. C. Holden,  K. Hui,  T.-C. Jagau,  H. Ji,  B. Kaduk,  
 K. Khistyaev,  Jaehoon Kim,  Jihan Kim,  R. A. King,  P. Klunzinger,  
 K. Koh,  D. Kosenkov,  T. Kowalczyk,  C. M. Krauter,  A. Kunitsa,  
 K. U. Lao,  A. Laurent,  K. V. Lawler,  J. Lee,  D. Lefrancois,  S. Lehtola,  
 S. V. Levchenko,  C. Y. Lin,  Y.-S. Lin,  F. Liu,  E. Livshits,  
 R. C. Lochan,  A. Luenser,  P. Manohar,  S. F. Manzer,  S.-P. Mao,  Y. Mao,  
 N. Mardirossian,  A. V. Marenich,  L. A. Martinez-Martinez,  S. A. Maurer,  
 N. J. Mayhall,  J.-M. Mewes,  A. F. Morrison,  K. Nanda,  T. S. Nguyen-Beck,  
 C. M. Oana,  R. Olivares-Amaya,  D. P. O'Neill,  J. A. Parkhill,  
 T. M. Perrine,  R. Peverati,  P. A. Pieniazek,  F. Plasser,  A. Prociuk,  
 D. R. Rehn,  E. Rosta,  N. J. Russ,  N. Sergueev,  S. M. Sharada,  
 S. Sharma,  D. W. Small,  A. Sodt,  T. Stauch,  T. Stein,  D. Stuck,  
 Y.-C. Su,  A. J. W. Thom,  T. Tsuchimochi,  L. Vogt,  O. Vydrov,  T. Wang,  
 M. A. Watson,  J. Wenzel,  A. White,  C. F. Williams,  V. Vanovschi,  
 K. Yao,  S. Yeganeh,  S. R. Yost,  Z.-Q. You,  I. Y. Zhang,  X. Zhang,  
 Y. Zhao,  B. R. Brooks,  G. K. L. Chan,  D. M. Chipman,  C. J. Cramer,  
 W. A. Goddard III,  M. S. Gordon,  W. J. Hehre,  A. Klamt,  
 H. F. Schaefer III,  M. W. Schmidt,  C. D. Sherrill,  D. G. Truhlar,  
 A. Warshel,  X. Xu,  A. Aspuru-Guzik,  R. Baer,  A. T. Bell,  N. A. Besley,  
 J.-D. Chai,  A. Dreuw,  B. D. Dunietz,  T. R. Furlani,  S. R. Gwaltney,  
 C.-P. Hsu,  Y. Jung,  J. Kong,  D. S. Lambrecht,  W. Liang,  C. Ochsenfeld,  
 V. A. Rassolov,  L. V. Slipchenko,  J. E. Subotnik,  T. Van Voorhis,  
 J. M. Herbert,  A. I. Krylov,  P. M. W. Gill,  M. Head-Gordon

 Contributors to earlier versions of Q-Chem not listed above: 
 R. D. Adamson,  J. Baker,  E. F. C. Byrd,  A. K. Chakraborty,  C.-L. Cheng,  
 H. Dachsel,  R. J. Doerksen,  G. Hawkins,  A. Heyden,  S. Hirata,  
 G. Kedziora,  F. J. Keil,  C. Kelley,  P. P. Korambath,  W. Kurlancheek,  
 A. M. Lee,  M. S. Lee,  D. Liotard,  I. Lotan,  P. E. Maslen,  N. Nair,  
 D. Neuhauser,  R. Olson,  B. Peters,  J. Ritchie,  N. E. Schultz,  
 N. Shenvi,  A. C. Simmonett,  K. S. Thanthiriwatte,  Q. Wu,  W. Zhang

 Please cite Q-Chem as follows:
 Y. Shao et al., Mol. Phys. 113, 184-215 (2015)
 DOI: 10.1080/00268976.2014.952696

 Q-Chem 4.4.2 for Intel X86 EM64T Linux

 Parts of Q-Chem use Armadillo 5.200.1 (Boston Tea Smuggler).
 http://arma.sourceforge.net/

 Q-Chem begins on Wed Dec 14 09:13:22 2016  


Host: 0

     Scratch files written to /scratch/taweetham/qchem6142//
The previous job contains 0 fragments, simply inherited here
FILE_GEOM_ORG=        593


!!********************************************.
!!******************Warning*******************.
!!Desired Analytical derivatives not available.
!!Finite difference job might take a long time.
!!********************************************.
!!********************************************.


 2-order derivative to be evaluated numerically with 1-order analytical derivatives

Checking the input file for inconsistencies... 	...done.

--------------------------------------------------------------
User input:
--------------------------------------------------------------

$molecule
read
$end

$rem
   BASIS  =   cc-pVTZ
   method  =  MP2
   JOBTYPE	= FREQUENCY
   SOLVENT_METHOD = SMD
   MEM_STATIC = 3000
   MEM_TOTAL  = 4000
$end


--------------------------------------------------------------
 ----------------------------------------------------------------
             Standard Nuclear Orientation (Angstroms)
    I     Atom           X                Y                Z
 ----------------------------------------------------------------
    1      C       0.5627735578     0.0552497327    -0.0001331502
    2      C      -0.8185506520     0.6774980017    -0.0000602671
    3      O       1.5657078004     0.7334560278     0.0000857282
    4      O       0.5516183742    -1.2607806243    -0.0002121307
    5      H      -0.3712090839    -1.5332233268    -0.0003144132
    6      O      -1.7839696023    -0.0417959611    -0.0004085936
    7      H      -0.8477140943     1.7468189500     0.0003795266
 ----------------------------------------------------------------
 Nuclear Repulsion Energy =   164.5324643583 hartrees
 There are       19 alpha and       19 beta electrons
 Requested basis set is cc-pVTZ
 There are 62 shells and 178 basis functions

 Total QAlloc Memory Limit   4000 MB
 Mega-Array Size      2933 MB
 MEM_STATIC part      3000 MB

                       Distance Matrix (Angstroms)
             C (  1)   C (  2)   O (  3)   O (  4)   H (  5)   O (  6)
   C (  2)  1.515008
   O (  3)  1.210719  2.384915
   O (  4)  1.316078  2.373665  2.237266
   H (  5)  1.842707  2.255527  2.981524  0.962203
   O (  6)  2.348749  1.203918  3.438220  2.634558  2.054324
   H (  7)  2.202472  1.069719  2.617539  3.317196  3.314474  2.018841


 A cutoff of  1.0D-11 yielded   1880 shell pairs
 There are     15664 function pairs (     20828 Cartesian)

 -------------------------------------------------------
 OpenMP Integral Computing Module                       
 Release: version 1.0, May 2013, Q-Chem Inc. Pittsburgh 
 -------------------------------------------------------
 Integral Job Info:
 Integral job number is                      11
 Integral operator is                         1
 short-range coefficients                     0
 long-range coefficients              100000000
 Omega coefficients                           0
 if combine SR and LR in K                    0
 Integral screening is                        0
 Integral computing path is                   2
 max size of driver memory is            800000
 size of driver memory is                776718
 size of scratch memory is              4556032
 max col of scratch BK array              10000
 max len of scratch array in speh3          662
 max len of scratch index in speh4           32
 max int batch size is                      520
 min int batch size is                       52
 fixed nKL is                                52
 max L of basis functions is                  3
 order of int derivative is                   0
 number of shells is                         62
 number of basis is                         205
 number of cartesian basis is               205
 number of contracted shell pairs          1880
 number of primitive shell pairs           6400
 maxK2 (contraction) of shell pair           49
 max number of K2 of shell pair               1
 max number of CS2 of shell pair            208
 max number of PS2 of shell pair            973
 mem total for path MDJ                   74564
 -------------------------------------------------------
 Smallest overlap matrix eigenvalue = 6.68E-04
 Guess from superposition of atomic densities
 Warning:  Energy on first SCF cycle will be non-variational
 A restricted Hartree-Fock SCF calculation will be
 performed using Pulay DIIS extrapolation
 SCF converges when DIIS error is below 1.0E-08
 ---------------------------------------
  Cycle       Energy         DIIS Error
 ---------------------------------------
    1    -302.7553343382      4.44E-02
    2    -301.4237109411      7.10E-03
    3    -301.5036273611      5.87E-03
    4    -301.5958193779      5.51E-04
    5    -301.5977555672      2.62E-04
    6    -301.5981248967      9.34E-05
    7    -301.5982179430      4.93E-05
    8    -301.5982423910      1.43E-05
    9    -301.5982442625      3.71E-06
   10    -301.5982443505      1.52E-06
   11    -301.5982443632      5.07E-07
   12    -301.5982443661      2.01E-07
   13    -301.5982443670      1.01E-07
   14    -301.5982443674      4.09E-08
   15    -301.5982443675      1.11E-08
   16    -301.5982443672      3.96E-09 Convergence criterion met
 ---------------------------------------
 SCF time:  CPU 56.26 s  wall 56.64 s

 Citation of the SMD model:
 Marenich, A.V.; Cramer, C.J.; Truhlar, D.G.
 J. Phys. Chem. B 2009, 113, 6378-6396.
 iSolventCode=           1
 Solvent: water                                                           

 vradii
            1           2           3           4           5           6
    1   1.8500000   1.8500000   1.5200000   1.5200000   1.2000000   1.5200000
            7
    1   1.2000000
Changing PCM_TESSEL_METHOD to VTN
Changing PCM_VDW_RADII to SMD_RADIUS
 Discretize the solute cavity surface with Lebedev spheres
	Using 302 Lebedev grid points for each H atom
	Using 302 Lebedev grid points for other atoms
	Atomic van der Waals radii will be scaled by 1.20
 Removing interior tesserae...
 Keep 870 surface tesserae and discard 1244 interior tesserae
 Molecular Surface Area = 84.870 Angst**2
 A restricted Hartree-Fock SCF calculation will be
 performed using Pulay DIIS extrapolation
 Polarizable Continuum solvation model will be applied
 SCF converges when DIIS error is below 1.0E-08

 Citation of the SMD model:
 Marenich, A.V.; Cramer, C.J.; Truhlar, D.G.
 J. Phys. Chem. B 2009, 113, 6378-6396.
 iSolventCode=           1
 Solvent: water                                                           

 vradii
            1           2           3           4           5           6
    1   1.8500000   1.8500000   1.5200000   1.5200000   1.2000000   1.5200000
            7
    1   1.2000000
 ---------------------------------------
  Cycle       Energy         DIIS Error
 ---------------------------------------
    1    -301.5982443672      1.49E-09
 Time req'd to invert C: 0.43 s (CPU) 0.44 s (wall)
    2    -301.6177498330      6.72E-04
    3    -301.6177498335      6.72E-04
    4    -301.6177498355      6.72E-04
    5    -301.6177498322      6.72E-04
    6    -301.6177498310      6.72E-04
    7    -301.6177498308      6.72E-04
    8    -301.6177498306      6.72E-04
    9    -301.6177498278      6.72E-04
   10    -301.6177498327      6.72E-04
   11    -301.6177498282      6.72E-04
   12    -301.6177498262      6.72E-04
   13    -301.6177498288      6.72E-04
   14    -301.6177498285      6.72E-04
   15    -301.6177498265      6.72E-04
   16    -301.6177498338      6.72E-04
   17    -301.6208888524      3.82E-04
   18    -301.6214249189      1.39E-04
   19    -301.6216146203      5.77E-05
   20    -301.6216487064      2.06E-05
   21    -301.6216544330      1.03E-05
   22    -301.6216553423      3.56E-06
   23    -301.6216554806      7.41E-07
   24    -301.6216554859      1.95E-07
   25    -301.6216554863      6.08E-08
   26    -301.6216554863      3.98E-08
   27    -301.6216554866      1.13E-08
   28    -301.6216554869      4.12E-09 Convergence criterion met
 ---------------------------------------
 SCF time:  CPU 83.59 s  wall 83.71 s
(0)  E-EN(g) gas-phase elect-nuc energy                 -301.598244367 a.u.
(3)  G-ENP(liq) elect-nuc-pol free energy of system     -301.621655487 a.u.
(4)  G-CDS(liq) cavity-dispersion-solvent structure 
     free energy                                                5.1124 kcal/mol
(6)  G-S(liq) free energy of system                     -301.613508417 a.u.
(9)  DeltaG-S(liq) free energy of  solvation
     (9) = (6) - (0)                                           -9.5783 kcal/mol
 SCF   energy in the final basis set = -301.6135084170
 Total energy in the final basis set = -301.6135084170

 Components of the MP2 correlation energy:
        aaaa  correlation energy =        -0.1362657857 au
        abab  correlation energy =        -0.7941615346 au
        bbbb  correlation energy =        -0.1362657857 au
        non-Brillouin singles    =        -0.0000000000 au

 Total  MP2   correlation energy =        -1.0666931060 au
        MP2         total energy =      -302.6802015230 au

  Entering Z-vector solver.
 This version supports only Gaussian blurring of the apparent surface charges
 No PCM contribution added !! 
   1         0           1      0.000417    0.000417
 This version supports only Gaussian blurring of the apparent surface charges
 No PCM contribution added !! 
   2         0           1      0.000141    0.000141
 This version supports only Gaussian blurring of the apparent surface charges
 No PCM contribution added !! 
   3         0           1      0.000052    0.000052
 This version supports only Gaussian blurring of the apparent surface charges
 No PCM contribution added !! 
   4         0           1      0.000013    0.000013
 This version supports only Gaussian blurring of the apparent surface charges
 No PCM contribution added !! 
   5         0           1      0.000005    0.000005
 This version supports only Gaussian blurring of the apparent surface charges
 No PCM contribution added !! 
   6         0           1      0.000001    0.000001
 This version supports only Gaussian blurring of the apparent surface charges
 No PCM contribution added !! 
   7         1           0      0.000000    0.000000    Roots Converged

 --------------------------------------------------------------

                    Orbital Energies (a.u.)
 --------------------------------------------------------------

 Alpha MOs
 -- Occupied --
-20.626 -20.605 -20.576 -11.410 -11.364  -1.495  -1.436  -1.392
 -0.960  -0.842  -0.779  -0.714  -0.673  -0.659  -0.612  -0.562
 -0.538  -0.504  -0.454
 -- Virtual --
  0.062   0.185   0.196   0.246   0.285   0.329   0.382   0.425
  0.443   0.488   0.489   0.552   0.558   0.579   0.602   0.635
  0.669   0.715   0.718   0.748   0.779   0.782   0.838   0.855
  0.878   0.889   0.923   0.948   0.963   0.992   1.077   1.105
  1.172   1.216   1.240   1.322   1.357   1.366   1.446   1.456
  1.510   1.590   1.670   1.689   1.781   1.921   1.936   1.936
  1.986   2.016   2.092   2.118   2.221   2.234   2.275   2.335
  2.351   2.362   2.397   2.452   2.474   2.509   2.600   2.675
  2.768   2.778   2.849   2.927   2.965   3.026   3.069   3.084
  3.101   3.230   3.259   3.308   3.328   3.350   3.397   3.410
  3.446   3.530   3.577   3.587   3.591   3.684   3.708   3.716
  3.782   3.833   3.924   3.981   4.021   4.027   4.163   4.166
  4.178   4.211   4.257   4.355   4.393   4.495   4.504   4.512
  4.633   4.642   4.708   4.797   4.834   4.927   5.064   5.135
  5.216   5.334   5.372   5.468   5.586   5.608   5.619   5.678
  5.731   5.770   5.796   6.003   6.009   6.069   6.091   6.348
  6.363   6.432   6.628   6.658   6.664   6.742   6.826   6.851
  6.855   6.953   6.971   7.051   7.075   7.127   7.231   7.251
  7.309   7.320   7.405   7.452   7.496   7.550   7.554   7.693
  7.895   8.003   9.310  11.160  12.997  13.363  14.240
 --------------------------------------------------------------

          Ground-State Mulliken Net Atomic Charges

     Atom                 Charge (a.u.)
  ----------------------------------------
      1 C                     0.279515
      2 C                     0.135148
      3 O                    -0.353198
      4 O                    -0.244432
      5 H                     0.292939
      6 O                    -0.279953
      7 H                     0.169981
  ----------------------------------------
  Sum of atomic charges =     0.000000

 -----------------------------------------------------------------
                    Cartesian Multipole Moments
 -----------------------------------------------------------------
    Charge (ESU x 10^10)
                 0.0000
    Dipole Moment (Debye)
         X      -2.7522      Y       0.1216      Z       0.0002
       Tot       2.7548
    Quadrupole Moments (Debye-Ang)
        XX     -37.9467     XY      -1.6770     YY     -25.1525
        XZ      -0.0016     YZ       0.0003     ZZ     -26.4020
    Octopole Moments (Debye-Ang^2)
       XXX       0.5531    XXY      -3.2100    XYY      -9.2229
       YYY      -3.0493    XXZ       0.0060    XYZ      -0.0011
       YYZ       0.0037    XZZ      -0.5121    YZZ      -0.5304
       ZZZ       0.0109
    Hexadecapole Moments (Debye-Ang^3)
      XXXX    -295.8766   XXXY      -5.8048   XXYY     -66.0883
      XYYY       1.1299   YYYY    -112.4955   XXXZ      -0.0175
      XXYZ      -0.0030   XYYZ      -0.0038   YYYZ      -0.0040
      XXZZ     -45.1126   XYZZ       0.3716   YYZZ     -24.8620
      XZZZ      -0.0111   YZZZ      -0.0075   ZZZZ     -21.5084
 -----------------------------------------------------------------
 DrvMan is completing analytic gradient of the MP2 energy
 MP2 relaxed dipole moment
            1
    1  -1.0827848
    2   0.0478459
    3   0.0000893
	Magnitude:	 1.084 au	 2.755 Debye
 MP2 energy read as -302.680202
 Full Analytical Gradient of MP2 Energy (in au.)
             1             2             3             4             5
    1   -0.00000041   -0.00006395   -0.00006890    0.00014106    0.00015589
    2    0.00007825   -0.00005006    0.00017374    0.00004948   -0.00002395
    3   -0.00002369    0.00000133    0.00000821    0.00000776    0.00000330
             6             7
    1    0.00000853   -0.00017223
    2   -0.00016213   -0.00006533
    3   -0.00000237    0.00000546
 Gradient time:  CPU 0.10 s  wall 0.96 s
 ######################################################
 ######################################################
 # Starting finite difference calculation for IDERIV  #
 Finite diff step size: 1.89e-03 a.u.
 ----------------------------------------------------------------
             Standard Nuclear Orientation (Angstroms)
    I     Atom           X                Y                Z
 ----------------------------------------------------------------
    1      C       0.5637735578     0.0552497327    -0.0001331502
    2      C      -0.8185506520     0.6774980017    -0.0000602671
    3      O       1.5657078004     0.7334560278     0.0000857282
    4      O       0.5516183742    -1.2607806243    -0.0002121307
    5      H      -0.3712090839    -1.5332233268    -0.0003144132
    6      O      -1.7839696023    -0.0417959611    -0.0004085936
    7      H      -0.8477140943     1.7468189500     0.0003795266
 ----------------------------------------------------------------
 Nuclear Repulsion Energy =   164.5336413997 hartrees
 There are       19 alpha and       19 beta electrons
 Discretize the solute cavity surface with Lebedev spheres
	Using 302 Lebedev grid points for each H atom
	Using 302 Lebedev grid points for other atoms
	Atomic van der Waals radii will be scaled by 1.20
 Removing interior tesserae...
 Keep 870 surface tesserae and discard 1244 interior tesserae
 Molecular Surface Area = 84.870 Angst**2

                       Distance Matrix (Angstroms)
             C (  1)   C (  2)   O (  3)   O (  4)   H (  5)   O (  6)
   C (  2)  1.515920
   O (  3)  1.209891  2.384915
   O (  4)  1.316086  2.373665  2.237266
   H (  5)  1.843214  2.255527  2.981524  0.962203
   O (  6)  2.349748  1.203918  3.438220  2.634558  2.054324
   H (  7)  2.203112  1.069719  2.617539  3.317196  3.314474  2.018841


 Requested basis set is cc-pVTZ
 There are 62 shells and 178 basis functions
 A cutoff of  1.0D-11 yielded   1880 shell pairs
 There are     15664 function pairs (     20828 Cartesian)
 Smallest overlap matrix eigenvalue = 6.70E-04
 Guess MOs from SCF MO coefficient file
 Reading MOs from coefficient file
 Reading MOs from coefficient file
 A restricted Hartree-Fock SCF calculation will be
 performed using Pulay DIIS extrapolation
 SCF converges when DIIS error is below 1.0E-08
 ---------------------------------------
  Cycle       Energy         DIIS Error
 ---------------------------------------
    1    -301.5945342911      8.21E-04
    2    -301.5974865400      4.92E-04
    3    -301.5981773224      1.41E-04
    4    -301.5983189697      6.02E-05
    5    -301.5983480144      2.18E-05
    6    -301.5983536891      1.15E-05
    7    -301.5983547022      3.93E-06
    8    -301.5983548549      7.78E-07
    9    -301.5983548602      2.93E-07
   10    -301.5983548607      9.91E-08
   11    -301.5983548608      4.46E-08
   12    -301.5983548607      1.31E-08
   13    -301.5983548603      4.81E-09 Convergence criterion met
 ---------------------------------------
 SCF time:  CPU 44.93 s  wall 45.57 s
 Discretize the solute cavity surface with Lebedev spheres
	Using 302 Lebedev grid points for each H atom
	Using 302 Lebedev grid points for other atoms
	Atomic van der Waals radii will be scaled by 1.20
 Removing interior tesserae...
 Keep 870 surface tesserae and discard 1244 interior tesserae
 Molecular Surface Area = 84.870 Angst**2
 A restricted Hartree-Fock SCF calculation will be
 performed using Pulay DIIS extrapolation
 Polarizable Continuum solvation model will be applied
 SCF converges when DIIS error is below 1.0E-08

 Citation of the SMD model:
 Marenich, A.V.; Cramer, C.J.; Truhlar, D.G.
 J. Phys. Chem. B 2009, 113, 6378-6396.
 iSolventCode=           1
 Solvent: water                                                           

 vradii
            1           2           3           4           5           6
    1   1.8500000   1.8500000   1.5200000   1.5200000   1.2000000   1.5200000
            7
    1   1.2000000
 ---------------------------------------
  Cycle       Energy         DIIS Error
 ---------------------------------------
    1    -301.5983548602      1.36E-09
 Time req'd to invert C: 0.41 s (CPU) 0.41 s (wall)
    2    -301.6178344987      6.72E-04
    3    -301.6178344984      6.72E-04
    4    -301.6178345036      6.72E-04
    5    -301.6178345044      6.72E-04
    6    -301.6178345076      6.72E-04
    7    -301.6178345090      6.72E-04
    8    -301.6178345077      6.72E-04
    9    -301.6178345070      6.72E-04
   10    -301.6178345070      6.72E-04
   11    -301.6178345069      6.72E-04
   12    -301.6178345085      6.72E-04
   13    -301.6178345083      6.72E-04
   14    -301.6178345101      6.72E-04
   15    -301.6178345082      6.72E-04
   16    -301.6178344982      6.72E-04
   17    -301.6209662043      3.82E-04
   18    -301.6215005238      1.39E-04
   19    -301.6216894427      5.75E-05
   20    -301.6217233258      2.05E-05
   21    -301.6217290057      1.03E-05
   22    -301.6217299066      3.55E-06
   23    -301.6217300437      7.39E-07
   24    -301.6217300490      1.94E-07
   25    -301.6217300493      6.09E-08
   26    -301.6217300494      3.91E-08
   27    -301.6217300497      1.10E-08
   28    -301.6217300500      4.07E-09 Convergence criterion met
 ---------------------------------------
 SCF time:  CPU 79.17 s  wall 84.10 s
(0)  E-EN(g) gas-phase elect-nuc energy                 -301.598354860 a.u.
(3)  G-ENP(liq) elect-nuc-pol free energy of system     -301.621730050 a.u.
(4)  G-CDS(liq) cavity-dispersion-solvent structure 
     free energy                                                5.1153 kcal/mol
(6)  G-S(liq) free energy of system                     -301.613578249 a.u.
(9)  DeltaG-S(liq) free energy of  solvation
     (9) = (6) - (0)                                           -9.5528 kcal/mol
 SCF   energy in the final basis set = -301.6135782485
 Total energy in the final basis set = -301.6135782485

 Components of the MP2 correlation energy:
        aaaa  correlation energy =        -0.1362550816 au
        abab  correlation energy =        -0.7941095748 au
        bbbb  correlation energy =        -0.1362550816 au
        non-Brillouin singles    =        -0.0000000000 au

 Total  MP2   correlation energy =        -1.0666197380 au
        MP2         total energy =      -302.6801979865 au

  Entering Z-vector solver.
 This version supports only Gaussian blurring of the apparent surface charges
 No PCM contribution added !! 
   1         0           1      0.000417    0.000417
 This version supports only Gaussian blurring of the apparent surface charges
 No PCM contribution added !! 
   2         0           1      0.000141    0.000141
 This version supports only Gaussian blurring of the apparent surface charges
 No PCM contribution added !! 
   3         0           1      0.000052    0.000052
 This version supports only Gaussian blurring of the apparent surface charges
 No PCM contribution added !! 
   4         0           1      0.000013    0.000013
 This version supports only Gaussian blurring of the apparent surface charges
 No PCM contribution added !! 
   5         0           1      0.000005    0.000005
 This version supports only Gaussian blurring of the apparent surface charges
 No PCM contribution added !! 
   6         0           1      0.000001    0.000001
 This version supports only Gaussian blurring of the apparent surface charges
 No PCM contribution added !! 
   7         1           0      0.000000    0.000000    Roots Converged

 --------------------------------------------------------------

                    Orbital Energies (a.u.)
 --------------------------------------------------------------

 Alpha MOs
 -- Occupied --
-20.626 -20.605 -20.576 -11.410 -11.364  -1.495  -1.436  -1.393
 -0.959  -0.842  -0.779  -0.714  -0.673  -0.659  -0.612  -0.562
 -0.538  -0.504  -0.454
 -- Virtual --
  0.063   0.185   0.196   0.246   0.285   0.329   0.382   0.425
  0.443   0.488   0.489   0.552   0.558   0.579   0.602   0.635
  0.669   0.715   0.718   0.748   0.779   0.782   0.838   0.855
  0.878   0.889   0.923   0.948   0.964   0.992   1.077   1.105
  1.172   1.216   1.240   1.322   1.357   1.366   1.446   1.455
  1.510   1.590   1.670   1.689   1.781   1.920   1.936   1.936
  1.986   2.016   2.092   2.118   2.221   2.234   2.275   2.335
  2.351   2.362   2.397   2.452   2.474   2.509   2.600   2.675
  2.768   2.778   2.850   2.927   2.964   3.026   3.069   3.084
  3.101   3.231   3.259   3.308   3.328   3.350   3.397   3.410
  3.446   3.530   3.577   3.587   3.591   3.684   3.708   3.716
  3.783   3.833   3.924   3.981   4.021   4.027   4.163   4.166
  4.178   4.211   4.256   4.355   4.393   4.495   4.504   4.513
  4.634   4.642   4.708   4.797   4.833   4.927   5.064   5.135
  5.216   5.334   5.372   5.468   5.586   5.608   5.619   5.678
  5.731   5.770   5.796   6.004   6.009   6.069   6.091   6.347
  6.364   6.433   6.628   6.658   6.666   6.743   6.826   6.851
  6.856   6.954   6.971   7.050   7.075   7.127   7.231   7.251
  7.309   7.320   7.405   7.452   7.496   7.550   7.554   7.693
  7.895   8.005   9.310  11.154  12.997  13.374  14.241
 --------------------------------------------------------------

          Ground-State Mulliken Net Atomic Charges

     Atom                 Charge (a.u.)
  ----------------------------------------
      1 C                     0.279312
      2 C                     0.135011
      3 O                    -0.352448
      4 O                    -0.244695
      5 H                     0.292963
      6 O                    -0.280049
      7 H                     0.169905
  ----------------------------------------
  Sum of atomic charges =    -0.000000

 -----------------------------------------------------------------
                    Cartesian Multipole Moments
 -----------------------------------------------------------------
    Charge (ESU x 10^10)
                -0.0000
    Dipole Moment (Debye)
         X      -2.7454      Y       0.1241      Z       0.0002
       Tot       2.7482
    Quadrupole Moments (Debye-Ang)
        XX     -37.9410     XY      -1.6725     YY     -25.1546
        XZ      -0.0016     YZ       0.0003     ZZ     -26.4013
    Octopole Moments (Debye-Ang^2)
       XXX       0.5603    XXY      -3.2067    XYY      -9.2233
       YYY      -3.0417    XXZ       0.0060    XYZ      -0.0011
       YYZ       0.0037    XZZ      -0.5119    YZZ      -0.5284
       ZZZ       0.0109
    Hexadecapole Moments (Debye-Ang^3)
      XXXX    -295.8904   XXXY      -5.7968   XXYY     -66.0937
      XYYY       1.1498   YYYY    -112.5097   XXXZ      -0.0175
      XXYZ      -0.0030   XYYZ      -0.0038   YYYZ      -0.0040
      XXZZ     -45.1147   XYZZ       0.3746   YYZZ     -24.8626
      XZZZ      -0.0111   YZZZ      -0.0075   ZZZZ     -21.5073
 -----------------------------------------------------------------
 DrvMan is completing analytic gradient of the MP2 energy
 MP2 relaxed dipole moment
            1
    1  -1.0801118
    2   0.0488418
    3   0.0000895
	Magnitude:	 1.081 au	 2.748 Debye
 MP2 energy read as -302.680198
 Full Analytical Gradient of MP2 Energy (in au.)
             1             2             3             4             5
    1    0.00162127   -0.00036630   -0.00108981   -0.00010775    0.00015648
    2    0.00041796    0.00007550   -0.00031571    0.00020594   -0.00012704
    3   -0.00002351    0.00000137    0.00000803    0.00000775    0.00000330
             6             7
    1   -0.00005343   -0.00016046
    2   -0.00016939   -0.00008725
    3   -0.00000238    0.00000544
 Gradient time:  CPU 0.08 s  wall 0.84 s
 ----------------------------------------------------------------
             Standard Nuclear Orientation (Angstroms)
    I     Atom           X                Y                Z
 ----------------------------------------------------------------
    1      C       0.5617735578     0.0552497327    -0.0001331502
    2      C      -0.8185506520     0.6774980017    -0.0000602671
    3      O       1.5657078004     0.7334560278     0.0000857282
    4      O       0.5516183742    -1.2607806243    -0.0002121307
    5      H      -0.3712090839    -1.5332233268    -0.0003144132
    6      O      -1.7839696023    -0.0417959611    -0.0004085936
    7      H      -0.8477140943     1.7468189500     0.0003795266
 ----------------------------------------------------------------
 Nuclear Repulsion Energy =   164.5313033752 hartrees
 There are       19 alpha and       19 beta electrons
 Discretize the solute cavity surface with Lebedev spheres
	Using 302 Lebedev grid points for each H atom
	Using 302 Lebedev grid points for other atoms
	Atomic van der Waals radii will be scaled by 1.20
 Removing interior tesserae...
 Keep 870 surface tesserae and discard 1244 interior tesserae
 Molecular Surface Area = 84.870 Angst**2

                       Distance Matrix (Angstroms)
             C (  1)   C (  2)   O (  3)   O (  4)   H (  5)   O (  6)
   C (  2)  1.514096
   O (  3)  1.211548  2.384915
   O (  4)  1.316070  2.373665  2.237266
   H (  5)  1.842201  2.255527  2.981524  0.962203
   O (  6)  2.347750  1.203918  3.438220  2.634558  2.054324
   H (  7)  2.201832  1.069719  2.617539  3.317196  3.314474  2.018841


 Requested basis set is cc-pVTZ
 There are 62 shells and 178 basis functions
 A cutoff of  1.0D-11 yielded   1880 shell pairs
 There are     15664 function pairs (     20828 Cartesian)
 Smallest overlap matrix eigenvalue = 6.67E-04
 Guess MOs from SCF MO coefficient file
 Reading MOs from coefficient file
 Reading MOs from coefficient file
 A restricted Hartree-Fock SCF calculation will be
 performed using Pulay DIIS extrapolation
 SCF converges when DIIS error is below 1.0E-08
 ---------------------------------------
  Cycle       Energy         DIIS Error
 ---------------------------------------
    1    -301.5915381330      8.20E-04
    2    -301.5972967399      4.79E-04
    3    -301.5979525197      1.42E-04
    4    -301.5980944032      6.11E-05
    5    -301.5981235846      2.18E-05
    6    -301.5981293360      1.13E-05
    7    -301.5981303357      3.85E-06
    8    -301.5981304889      7.55E-07
    9    -301.5981304940      2.57E-07
   10    -301.5981304946      9.67E-08
   11    -301.5981304946      4.54E-08
   12    -301.5981304945      1.30E-08
   13    -301.5981304942      4.34E-09 Convergence criterion met
 ---------------------------------------
 SCF time:  CPU 44.54 s  wall 44.81 s
 Discretize the solute cavity surface with Lebedev spheres
	Using 302 Lebedev grid points for each H atom
	Using 302 Lebedev grid points for other atoms
	Atomic van der Waals radii will be scaled by 1.20
 Removing interior tesserae...
 Keep 870 surface tesserae and discard 1244 interior tesserae
 Molecular Surface Area = 84.870 Angst**2
 A restricted Hartree-Fock SCF calculation will be
 performed using Pulay DIIS extrapolation
 Polarizable Continuum solvation model will be applied
 SCF converges when DIIS error is below 1.0E-08

 Citation of the SMD model:
 Marenich, A.V.; Cramer, C.J.; Truhlar, D.G.
 J. Phys. Chem. B 2009, 113, 6378-6396.
 iSolventCode=           1
 Solvent: water                                                           

 vradii
            1           2           3           4           5           6
    1   1.8500000   1.8500000   1.5200000   1.5200000   1.2000000   1.5200000
            7
    1   1.2000000
 ---------------------------------------
  Cycle       Energy         DIIS Error
 ---------------------------------------
    1    -301.5981304940      1.19E-09
 Time req'd to invert C: 0.42 s (CPU) 0.41 s (wall)
    2    -301.6176617641      6.73E-04
    3    -301.6176617643      6.73E-04
    4    -301.6176617606      6.73E-04
    5    -301.6176617623      6.73E-04
    6    -301.6176617662      6.73E-04
    7    -301.6176617699      6.73E-04
    8    -301.6176617663      6.73E-04
    9    -301.6176617646      6.73E-04
   10    -301.6176617639      6.73E-04
   11    -301.6176617602      6.73E-04
   12    -301.6176617620      6.73E-04
   13    -301.6176617617      6.73E-04
   14    -301.6176617628      6.73E-04
   15    -301.6176617616      6.73E-04
   16    -301.6176617650      6.73E-04
   17    -301.6208081048      3.83E-04
   18    -301.6213459256      1.39E-04
   19    -301.6215364138      5.78E-05
   20    -301.6215707049      2.06E-05
   21    -301.6215764786      1.04E-05
   22    -301.6215773965      3.58E-06
   23    -301.6215775360      7.44E-07
   24    -301.6215775414      1.96E-07
   25    -301.6215775417      6.07E-08
   26    -301.6215775418      4.06E-08
   27    -301.6215775420      1.16E-08
   28    -301.6215775423      4.16E-09 Convergence criterion met
 ---------------------------------------
 SCF time:  CPU 76.62 s  wall 76.78 s
(0)  E-EN(g) gas-phase elect-nuc energy                 -301.598130494 a.u.
(3)  G-ENP(liq) elect-nuc-pol free energy of system     -301.621577542 a.u.
(4)  G-CDS(liq) cavity-dispersion-solvent structure 
     free energy                                                5.1094 kcal/mol
(6)  G-S(liq) free energy of system                     -301.613435224 a.u.
(9)  DeltaG-S(liq) free energy of  solvation
     (9) = (6) - (0)                                           -9.6039 kcal/mol
 SCF   energy in the final basis set = -301.6134352241
 Total energy in the final basis set = -301.6134352241

 Components of the MP2 correlation energy:
        aaaa  correlation energy =        -0.1362765385 au
        abab  correlation energy =        -0.7942136916 au
        bbbb  correlation energy =        -0.1362765385 au
        non-Brillouin singles    =        -0.0000000000 au

 Total  MP2   correlation energy =        -1.0667667686 au
        MP2         total energy =      -302.6802019927 au

  Entering Z-vector solver.
 This version supports only Gaussian blurring of the apparent surface charges
 No PCM contribution added !! 
   1         0           1      0.000417    0.000417
 This version supports only Gaussian blurring of the apparent surface charges
 No PCM contribution added !! 
   2         0           1      0.000141    0.000141
 This version supports only Gaussian blurring of the apparent surface charges
 No PCM contribution added !! 
   3         0           1      0.000052    0.000052
 This version supports only Gaussian blurring of the apparent surface charges
 No PCM contribution added !! 
   4         0           1      0.000013    0.000013
 This version supports only Gaussian blurring of the apparent surface charges
 No PCM contribution added !! 
   5         0           1      0.000005    0.000005
 This version supports only Gaussian blurring of the apparent surface charges
 No PCM contribution added !! 
   6         0           1      0.000001    0.000001
 This version supports only Gaussian blurring of the apparent surface charges
 No PCM contribution added !! 
   7         1           0      0.000000    0.000000    Roots Converged

 --------------------------------------------------------------

                    Orbital Energies (a.u.)
 --------------------------------------------------------------

 Alpha MOs
 -- Occupied --
-20.626 -20.605 -20.576 -11.410 -11.364  -1.495  -1.436  -1.392
 -0.960  -0.842  -0.779  -0.714  -0.673  -0.659  -0.612  -0.562
 -0.538  -0.504  -0.454
 -- Virtual --
  0.062   0.185   0.196   0.246   0.285   0.329   0.382   0.424
  0.443   0.488   0.489   0.552   0.558   0.579   0.602   0.635
  0.669   0.715   0.717   0.748   0.779   0.782   0.838   0.855
  0.878   0.889   0.923   0.948   0.963   0.992   1.077   1.105
  1.173   1.216   1.240   1.323   1.357   1.366   1.445   1.456
  1.510   1.590   1.670   1.689   1.781   1.921   1.936   1.936
  1.985   2.016   2.092   2.118   2.221   2.234   2.275   2.334
  2.351   2.362   2.397   2.452   2.474   2.508   2.600   2.675
  2.768   2.778   2.849   2.927   2.965   3.026   3.070   3.084
  3.100   3.230   3.259   3.308   3.328   3.350   3.397   3.410
  3.446   3.530   3.577   3.587   3.591   3.684   3.708   3.716
  3.782   3.833   3.924   3.981   4.022   4.027   4.163   4.166
  4.178   4.211   4.258   4.355   4.393   4.495   4.504   4.512
  4.633   4.642   4.708   4.797   4.834   4.927   5.064   5.135
  5.217   5.334   5.373   5.468   5.586   5.608   5.619   5.678
  5.731   5.769   5.796   6.002   6.009   6.069   6.091   6.348
  6.362   6.431   6.627   6.657   6.663   6.742   6.826   6.851
  6.855   6.953   6.971   7.051   7.075   7.127   7.231   7.251
  7.309   7.320   7.405   7.451   7.496   7.549   7.554   7.693
  7.895   8.002   9.310  11.165  12.997  13.352  14.238
 --------------------------------------------------------------

          Ground-State Mulliken Net Atomic Charges

     Atom                 Charge (a.u.)
  ----------------------------------------
      1 C                     0.279717
      2 C                     0.135284
      3 O                    -0.353945
      4 O                    -0.244170
      5 H                     0.292914
      6 O                    -0.279857
      7 H                     0.170056
  ----------------------------------------
  Sum of atomic charges =     0.000000

 -----------------------------------------------------------------
                    Cartesian Multipole Moments
 -----------------------------------------------------------------
    Charge (ESU x 10^10)
                 0.0000
    Dipole Moment (Debye)
         X      -2.7589      Y       0.1191      Z       0.0002
       Tot       2.7615
    Quadrupole Moments (Debye-Ang)
        XX     -37.9525     XY      -1.6815     YY     -25.1504
        XZ      -0.0016     YZ       0.0003     ZZ     -26.4027
    Octopole Moments (Debye-Ang^2)
       XXX       0.5459    XXY      -3.2134    XYY      -9.2224
       YYY      -3.0569    XXZ       0.0060    XYZ      -0.0011
       YYZ       0.0037    XZZ      -0.5124    YZZ      -0.5324
       ZZZ       0.0109
    Hexadecapole Moments (Debye-Ang^3)
      XXXX    -295.8627   XXXY      -5.8128   XXYY     -66.0830
      XYYY       1.1101   YYYY    -112.4814   XXXZ      -0.0175
      XXYZ      -0.0030   XYYZ      -0.0038   YYYZ      -0.0040
      XXZZ     -45.1106   XYZZ       0.3688   YYZZ     -24.8615
      XZZZ      -0.0111   YZZZ      -0.0075   ZZZZ     -21.5096
 -----------------------------------------------------------------
 DrvMan is completing analytic gradient of the MP2 energy
 MP2 relaxed dipole moment
            1
    1  -1.0854501
    2   0.0468512
    3   0.0000891
	Magnitude:	 1.086 au	 2.762 Debye
 MP2 energy read as -302.680202
 Full Analytical Gradient of MP2 Energy (in au.)
             1             2             3             4             5
    1   -0.00161935    0.00023985    0.00094712    0.00038982    0.00015534
    2   -0.00025636   -0.00017662    0.00065916   -0.00010718    0.00007919
    3   -0.00002387    0.00000128    0.00000839    0.00000777    0.00000331
             6             7
    1    0.00007113   -0.00018391
    2   -0.00015467   -0.00004352
    3   -0.00000235    0.00000548
 Gradient time:  CPU 0.07 s  wall 1.66 s
 ----------------------------------------------------------------
             Standard Nuclear Orientation (Angstroms)
    I     Atom           X                Y                Z
 ----------------------------------------------------------------
    1      C       0.5627735578     0.0562497327    -0.0001331502
    2      C      -0.8185506520     0.6774980017    -0.0000602671
    3      O       1.5657078004     0.7334560278     0.0000857282
    4      O       0.5516183742    -1.2607806243    -0.0002121307
    5      H      -0.3712090839    -1.5332233268    -0.0003144132
    6      O      -1.7839696023    -0.0417959611    -0.0004085936
    7      H      -0.8477140943     1.7468189500     0.0003795266
 ----------------------------------------------------------------
 Nuclear Repulsion Energy =   164.5304309058 hartrees
 There are       19 alpha and       19 beta electrons
 Discretize the solute cavity surface with Lebedev spheres
	Using 302 Lebedev grid points for each H atom
	Using 302 Lebedev grid points for other atoms
	Atomic van der Waals radii will be scaled by 1.20
 Removing interior tesserae...
 Keep 870 surface tesserae and discard 1244 interior tesserae
 Molecular Surface Area = 84.870 Angst**2

                       Distance Matrix (Angstroms)
             C (  1)   C (  2)   O (  3)   O (  4)   H (  5)   O (  6)
   C (  2)  1.514598
   O (  3)  1.210159  2.384915
   O (  4)  1.317078  2.373665  2.237266
   H (  5)  1.843569  2.255527  2.981524  0.962203
   O (  6)  2.348790  1.203918  3.438220  2.634558  2.054324
   H (  7)  2.201704  1.069719  2.617539  3.317196  3.314474  2.018841


 Requested basis set is cc-pVTZ
 There are 62 shells and 178 basis functions
 A cutoff of  1.0D-11 yielded   1880 shell pairs
 There are     15664 function pairs (     20828 Cartesian)
 Smallest overlap matrix eigenvalue = 6.67E-04
 Guess MOs from SCF MO coefficient file
 Reading MOs from coefficient file
 Reading MOs from coefficient file
 A restricted Hartree-Fock SCF calculation will be
 performed using Pulay DIIS extrapolation
 SCF converges when DIIS error is below 1.0E-08
 ---------------------------------------
  Cycle       Energy         DIIS Error
 ---------------------------------------
    1    -301.5943417492      8.25E-04
    2    -301.5973993982      4.97E-04
    3    -301.5981021162      1.43E-04
    4    -301.5982458665      6.03E-05
    5    -301.5982755513      2.18E-05
    6    -301.5982812893      1.15E-05
    7    -301.5982822960      3.95E-06
    8    -301.5982824482      7.78E-07
    9    -301.5982824536      3.05E-07
   10    -301.5982824541      9.92E-08
   11    -301.5982824542      4.54E-08
   12    -301.5982824540      1.35E-08
   13    -301.5982824537      4.83E-09 Convergence criterion met
 ---------------------------------------
 SCF time:  CPU 44.16 s  wall 44.51 s
 Discretize the solute cavity surface with Lebedev spheres
	Using 302 Lebedev grid points for each H atom
	Using 302 Lebedev grid points for other atoms
	Atomic van der Waals radii will be scaled by 1.20
 Removing interior tesserae...
 Keep 870 surface tesserae and discard 1244 interior tesserae
 Molecular Surface Area = 84.870 Angst**2
 A restricted Hartree-Fock SCF calculation will be
 performed using Pulay DIIS extrapolation
 Polarizable Continuum solvation model will be applied
 SCF converges when DIIS error is below 1.0E-08

 Citation of the SMD model:
 Marenich, A.V.; Cramer, C.J.; Truhlar, D.G.
 J. Phys. Chem. B 2009, 113, 6378-6396.
 iSolventCode=           1
 Solvent: water                                                           

 vradii
            1           2           3           4           5           6
    1   1.8500000   1.8500000   1.5200000   1.5200000   1.2000000   1.5200000
            7
    1   1.2000000
 ---------------------------------------
  Cycle       Energy         DIIS Error
 ---------------------------------------
    1    -301.5982824536      1.36E-09
 Time req'd to invert C: 0.44 s (CPU) 0.44 s (wall)
    2    -301.6177651343      6.72E-04
    3    -301.6177651339      6.72E-04
    4    -301.6177651390      6.72E-04
    5    -301.6177651399      6.72E-04
    6    -301.6177651415      6.72E-04
    7    -301.6177651406      6.72E-04
    8    -301.6177651415      6.72E-04
    9    -301.6177651405      6.72E-04
   10    -301.6177651411      6.72E-04
   11    -301.6177651400      6.72E-04
   12    -301.6177651408      6.72E-04
   13    -301.6177651391      6.72E-04
   14    -301.6177651395      6.72E-04
   15    -301.6177651390      6.72E-04
   16    -301.6177651336      6.72E-04
   17    -301.6208986955      3.82E-04
   18    -301.6214335723      1.39E-04
   19    -301.6216226595      5.76E-05
   20    -301.6216565813      2.05E-05
   21    -301.6216622755      1.03E-05
   22    -301.6216631808      3.56E-06
   23    -301.6216633188      7.40E-07
   24    -301.6216633241      1.94E-07
   25    -301.6216633244      6.05E-08
   26    -301.6216633245      3.95E-08
   27    -301.6216633247      1.12E-08
   28    -301.6216633250      4.10E-09 Convergence criterion met
 ---------------------------------------
 SCF time:  CPU 84.40 s  wall 88.36 s
(0)  E-EN(g) gas-phase elect-nuc energy                 -301.598282454 a.u.
(3)  G-ENP(liq) elect-nuc-pol free energy of system     -301.621663325 a.u.
(4)  G-CDS(liq) cavity-dispersion-solvent structure 
     free energy                                                5.1089 kcal/mol
(6)  G-S(liq) free energy of system                     -301.613521841 a.u.
(9)  DeltaG-S(liq) free energy of  solvation
     (9) = (6) - (0)                                           -9.5629 kcal/mol
 SCF   energy in the final basis set = -301.6135218411
 Total energy in the final basis set = -301.6135218411

 Components of the MP2 correlation energy:
        aaaa  correlation energy =        -0.1362647756 au
        abab  correlation energy =        -0.7941703895 au
        bbbb  correlation energy =        -0.1362647756 au
        non-Brillouin singles    =        -0.0000000000 au

 Total  MP2   correlation energy =        -1.0666999407 au
        MP2         total energy =      -302.6802217818 au

  Entering Z-vector solver.
 This version supports only Gaussian blurring of the apparent surface charges
 No PCM contribution added !! 
   1         0           1      0.000417    0.000417
 This version supports only Gaussian blurring of the apparent surface charges
 No PCM contribution added !! 
   2         0           1      0.000141    0.000141
 This version supports only Gaussian blurring of the apparent surface charges
 No PCM contribution added !! 
   3         0           1      0.000052    0.000052
 This version supports only Gaussian blurring of the apparent surface charges
 No PCM contribution added !! 
   4         0           1      0.000013    0.000013
 This version supports only Gaussian blurring of the apparent surface charges
 No PCM contribution added !! 
   5         0           1      0.000005    0.000005
 This version supports only Gaussian blurring of the apparent surface charges
 No PCM contribution added !! 
   6         0           1      0.000001    0.000001
 This version supports only Gaussian blurring of the apparent surface charges
 No PCM contribution added !! 
   7         1           0      0.000000    0.000000    Roots Converged

 --------------------------------------------------------------

                    Orbital Energies (a.u.)
 --------------------------------------------------------------

 Alpha MOs
 -- Occupied --
-20.626 -20.605 -20.576 -11.410 -11.364  -1.495  -1.436  -1.392
 -0.960  -0.842  -0.779  -0.714  -0.673  -0.659  -0.612  -0.562
 -0.538  -0.504  -0.454
 -- Virtual --
  0.062   0.185   0.196   0.246   0.285   0.329   0.382   0.424
  0.443   0.488   0.489   0.552   0.558   0.579   0.602   0.635
  0.669   0.716   0.718   0.748   0.779   0.782   0.838   0.855
  0.878   0.889   0.923   0.948   0.963   0.992   1.077   1.105
  1.173   1.216   1.240   1.323   1.357   1.366   1.446   1.456
  1.510   1.590   1.670   1.689   1.781   1.921   1.936   1.936
  1.985   2.016   2.092   2.118   2.221   2.234   2.275   2.335
  2.350   2.362   2.397   2.452   2.474   2.509   2.600   2.675
  2.768   2.778   2.850   2.927   2.965   3.026   3.069   3.084
  3.100   3.230   3.259   3.308   3.328   3.351   3.397   3.410
  3.446   3.531   3.577   3.586   3.591   3.684   3.708   3.715
  3.782   3.833   3.924   3.981   4.021   4.027   4.163   4.166
  4.178   4.211   4.257   4.355   4.393   4.495   4.504   4.513
  4.633   4.642   4.709   4.797   4.833   4.927   5.064   5.135
  5.216   5.334   5.372   5.468   5.585   5.607   5.619   5.678
  5.731   5.769   5.796   6.004   6.009   6.069   6.090   6.347
  6.361   6.432   6.628   6.658   6.665   6.743   6.826   6.851
  6.856   6.953   6.971   7.051   7.075   7.126   7.231   7.251
  7.309   7.320   7.405   7.452   7.496   7.550   7.554   7.693
  7.894   8.003   9.310  11.162  12.990  13.371  14.240
 --------------------------------------------------------------

          Ground-State Mulliken Net Atomic Charges

     Atom                 Charge (a.u.)
  ----------------------------------------
      1 C                     0.279710
      2 C                     0.135198
      3 O                    -0.352264
      4 O                    -0.245532
      5 H                     0.292827
      6 O                    -0.279864
      7 H                     0.169926
  ----------------------------------------
  Sum of atomic charges =     0.000000

 -----------------------------------------------------------------
                    Cartesian Multipole Moments
 -----------------------------------------------------------------
    Charge (ESU x 10^10)
                -0.0000
    Dipole Moment (Debye)
         X      -2.7488      Y       0.1326      Z       0.0002
       Tot       2.7520
    Quadrupole Moments (Debye-Ang)
        XX     -37.9364     XY      -1.6676     YY     -25.1600
        XZ      -0.0016     YZ       0.0003     ZZ     -26.4015
    Octopole Moments (Debye-Ang^2)
       XXX       0.5711    XXY      -3.2031    XYY      -9.2208
       YYY      -3.0406    XXZ       0.0060    XYZ      -0.0011
       YYZ       0.0037    XZZ      -0.5099    YZZ      -0.5281
       ZZZ       0.0109
    Hexadecapole Moments (Debye-Ang^3)
      XXXX    -295.8078   XXXY      -5.7899   XXYY     -66.0897
      XYYY       1.1416   YYYY    -112.5337   XXXZ      -0.0175
      XXYZ      -0.0030   XYYZ      -0.0038   YYYZ      -0.0040
      XXZZ     -45.1055   XYZZ       0.3746   YYZZ     -24.8666
      XZZZ      -0.0111   YZZZ      -0.0075   ZZZZ     -21.5070
 -----------------------------------------------------------------
 DrvMan is completing analytic gradient of the MP2 energy
 MP2 relaxed dipole moment
            1
    1  -1.0814425
    2   0.0521821
    3   0.0000896
	Magnitude:	 1.083 au	 2.752 Debye
 MP2 energy read as -302.680222
 Full Analytical Gradient of MP2 Energy (in au.)
             1             2             3             4             5
    1    0.00033023    0.00007534   -0.00050897    0.00011982    0.00014324
    2    0.00145213   -0.00033029   -0.00029054   -0.00055515   -0.00005380
    3   -0.00002350    0.00000130    0.00000811    0.00000772    0.00000330
             6             7
    1   -0.00004193   -0.00011773
    2   -0.00015090   -0.00007144
    3   -0.00000237    0.00000544
 Gradient time:  CPU 0.10 s  wall 0.83 s
 ----------------------------------------------------------------
             Standard Nuclear Orientation (Angstroms)
    I     Atom           X                Y                Z
 ----------------------------------------------------------------
    1      C       0.5627735578     0.0542497327    -0.0001331502
    2      C      -0.8185506520     0.6774980017    -0.0000602671
    3      O       1.5657078004     0.7334560278     0.0000857282
    4      O       0.5516183742    -1.2607806243    -0.0002121307
    5      H      -0.3712090839    -1.5332233268    -0.0003144132
    6      O      -1.7839696023    -0.0417959611    -0.0004085936
    7      H      -0.8477140943     1.7468189500     0.0003795266
 ----------------------------------------------------------------
 Nuclear Repulsion Energy =   164.5345154513 hartrees
 There are       19 alpha and       19 beta electrons
 Discretize the solute cavity surface with Lebedev spheres
	Using 302 Lebedev grid points for each H atom
	Using 302 Lebedev grid points for other atoms
	Atomic van der Waals radii will be scaled by 1.20
 Removing interior tesserae...
 Keep 870 surface tesserae and discard 1244 interior tesserae
 Molecular Surface Area = 84.870 Angst**2

                       Distance Matrix (Angstroms)
             C (  1)   C (  2)   O (  3)   O (  4)   H (  5)   O (  6)
   C (  2)  1.515419
   O (  3)  1.211280  2.384915
   O (  4)  1.315078  2.373665  2.237266
   H (  5)  1.841845  2.255527  2.981524  0.962203
   O (  6)  2.348708  1.203918  3.438220  2.634558  2.054324
   H (  7)  2.203240  1.069719  2.617539  3.317196  3.314474  2.018841


 Requested basis set is cc-pVTZ
 There are 62 shells and 178 basis functions
 A cutoff of  1.0D-11 yielded   1880 shell pairs
 There are     15664 function pairs (     20828 Cartesian)
 Smallest overlap matrix eigenvalue = 6.69E-04
 Guess MOs from SCF MO coefficient file
 Reading MOs from coefficient file
 Reading MOs from coefficient file
 A restricted Hartree-Fock SCF calculation will be
 performed using Pulay DIIS extrapolation
 SCF converges when DIIS error is below 1.0E-08
 ---------------------------------------
  Cycle       Energy         DIIS Error
 ---------------------------------------
    1    -301.5936787087      8.21E-04
    2    -301.5973670087      4.81E-04
    3    -301.5980293026      1.41E-04
    4    -301.5981682084      6.07E-05
    5    -301.5981964211      2.19E-05
    6    -301.5982020905      1.15E-05
    7    -301.5982031325      3.88E-06
    8    -301.5982032892      7.78E-07
    9    -301.5982032945      2.52E-07
   10    -301.5982032950      9.53E-08
   11    -301.5982032950      4.57E-08
   12    -301.5982032948      1.29E-08
   13    -301.5982032944      4.73E-09 Convergence criterion met
 ---------------------------------------
 SCF time:  CPU 45.16 s  wall 45.48 s
 Discretize the solute cavity surface with Lebedev spheres
	Using 302 Lebedev grid points for each H atom
	Using 302 Lebedev grid points for other atoms
	Atomic van der Waals radii will be scaled by 1.20
 Removing interior tesserae...
 Keep 870 surface tesserae and discard 1244 interior tesserae
 Molecular Surface Area = 84.870 Angst**2
 A restricted Hartree-Fock SCF calculation will be
 performed using Pulay DIIS extrapolation
 Polarizable Continuum solvation model will be applied
 SCF converges when DIIS error is below 1.0E-08

 Citation of the SMD model:
 Marenich, A.V.; Cramer, C.J.; Truhlar, D.G.
 J. Phys. Chem. B 2009, 113, 6378-6396.
 iSolventCode=           1
 Solvent: water                                                           

 vradii
            1           2           3           4           5           6
    1   1.8500000   1.8500000   1.5200000   1.5200000   1.2000000   1.5200000
            7
    1   1.2000000
 ---------------------------------------
  Cycle       Energy         DIIS Error
 ---------------------------------------
    1    -301.5982032945      1.33E-09
 Time req'd to invert C: 0.43 s (CPU) 0.43 s (wall)
    2    -301.6177317455      6.73E-04
    3    -301.6177317454      6.73E-04
    4    -301.6177317487      6.73E-04
    5    -301.6177317504      6.73E-04
    6    -301.6177317538      6.73E-04
    7    -301.6177317528      6.73E-04
    8    -301.6177317543      6.73E-04
    9    -301.6177317535      6.73E-04
   10    -301.6177317544      6.73E-04
   11    -301.6177317538      6.73E-04
   12    -301.6177317545      6.73E-04
   13    -301.6177317539      6.73E-04
   14    -301.6177317526      6.73E-04
   15    -301.6208762813      3.83E-04
   16    -301.6214135400      1.39E-04
   17    -301.6216038598      5.78E-05
   18    -301.6216381113      2.06E-05
   19    -301.6216438704      1.04E-05
   20    -301.6216447837      3.57E-06
   21    -301.6216449224      7.42E-07
   22    -301.6216449277      1.96E-07
   23    -301.6216449281      6.10E-08
   24    -301.6216449281      4.02E-08
   25    -301.6216449284      1.15E-08
   26    -301.6216449287      4.14E-09 Convergence criterion met
 ---------------------------------------
 SCF time:  CPU 76.21 s  wall 76.35 s
(0)  E-EN(g) gas-phase elect-nuc energy                 -301.598203294 a.u.
(3)  G-ENP(liq) elect-nuc-pol free energy of system     -301.621644929 a.u.
(4)  G-CDS(liq) cavity-dispersion-solvent structure 
     free energy                                                5.1158 kcal/mol
(6)  G-S(liq) free energy of system                     -301.613492352 a.u.
(9)  DeltaG-S(liq) free energy of  solvation
     (9) = (6) - (0)                                           -9.5940 kcal/mol
 SCF   energy in the final basis set = -301.6134923518
 Total energy in the final basis set = -301.6134923518

 Components of the MP2 correlation energy:
        aaaa  correlation energy =        -0.1362668042 au
        abab  correlation energy =        -0.7941527075 au
        bbbb  correlation energy =        -0.1362668042 au
        non-Brillouin singles    =        -0.0000000000 au

 Total  MP2   correlation energy =        -1.0666863158 au
        MP2         total energy =      -302.6801786676 au

  Entering Z-vector solver.
 This version supports only Gaussian blurring of the apparent surface charges
 No PCM contribution added !! 
   1         0           1      0.000417    0.000417
 This version supports only Gaussian blurring of the apparent surface charges
 No PCM contribution added !! 
   2         0           1      0.000141    0.000141
 This version supports only Gaussian blurring of the apparent surface charges
 No PCM contribution added !! 
   3         0           1      0.000052    0.000052
 This version supports only Gaussian blurring of the apparent surface charges
 No PCM contribution added !! 
   4         0           1      0.000013    0.000013
 This version supports only Gaussian blurring of the apparent surface charges
 No PCM contribution added !! 
   5         0           1      0.000005    0.000005
 This version supports only Gaussian blurring of the apparent surface charges
 No PCM contribution added !! 
   6         0           1      0.000001    0.000001
 This version supports only Gaussian blurring of the apparent surface charges
 No PCM contribution added !! 
   7         1           0      0.000000    0.000000    Roots Converged

 --------------------------------------------------------------

                    Orbital Energies (a.u.)
 --------------------------------------------------------------

 Alpha MOs
 -- Occupied --
-20.626 -20.605 -20.576 -11.410 -11.364  -1.496  -1.436  -1.392
 -0.960  -0.843  -0.779  -0.714  -0.673  -0.659  -0.612  -0.562
 -0.538  -0.504  -0.454
 -- Virtual --
  0.062   0.185   0.196   0.246   0.285   0.329   0.382   0.425
  0.443   0.488   0.489   0.552   0.558   0.579   0.602   0.635
  0.669   0.715   0.718   0.748   0.779   0.782   0.838   0.855
  0.878   0.888   0.923   0.948   0.964   0.992   1.077   1.105
  1.172   1.216   1.239   1.322   1.357   1.366   1.446   1.455
  1.510   1.591   1.670   1.689   1.781   1.921   1.936   1.936
  1.986   2.015   2.092   2.118   2.221   2.234   2.275   2.334
  2.351   2.362   2.397   2.452   2.474   2.508   2.600   2.676
  2.769   2.778   2.849   2.927   2.965   3.026   3.070   3.084
  3.101   3.230   3.259   3.308   3.328   3.350   3.397   3.410
  3.446   3.530   3.577   3.587   3.591   3.684   3.708   3.716
  3.783   3.833   3.924   3.981   4.021   4.027   4.163   4.166
  4.178   4.211   4.257   4.355   4.393   4.495   4.504   4.512
  4.633   4.642   4.707   4.797   4.834   4.927   5.064   5.135
  5.216   5.334   5.373   5.468   5.586   5.608   5.619   5.678
  5.731   5.770   5.796   6.003   6.009   6.069   6.091   6.348
  6.364   6.432   6.628   6.657   6.664   6.742   6.826   6.851
  6.855   6.953   6.971   7.050   7.074   7.127   7.231   7.251
  7.309   7.320   7.405   7.452   7.496   7.550   7.554   7.694
  7.895   8.004   9.310  11.158  13.005  13.355  14.240
 --------------------------------------------------------------

          Ground-State Mulliken Net Atomic Charges

     Atom                 Charge (a.u.)
  ----------------------------------------
      1 C                     0.279319
      2 C                     0.135099
      3 O                    -0.354132
      4 O                    -0.243332
      5 H                     0.293051
      6 O                    -0.280041
      7 H                     0.170036
  ----------------------------------------
  Sum of atomic charges =     0.000000

 -----------------------------------------------------------------
                    Cartesian Multipole Moments
 -----------------------------------------------------------------
    Charge (ESU x 10^10)
                -0.0000
    Dipole Moment (Debye)
         X      -2.7556      Y       0.1106      Z       0.0002
       Tot       2.7578
    Quadrupole Moments (Debye-Ang)
        XX     -37.9571     XY      -1.6865     YY     -25.1450
        XZ      -0.0016     YZ       0.0003     ZZ     -26.4025
    Octopole Moments (Debye-Ang^2)
       XXX       0.5351    XXY      -3.2169    XYY      -9.2249
       YYY      -3.0580    XXZ       0.0060    XYZ      -0.0011
       YYZ       0.0037    XZZ      -0.5144    YZZ      -0.5327
       ZZZ       0.0109
    Hexadecapole Moments (Debye-Ang^3)
      XXXX    -295.9454   XXXY      -5.8197   XXYY     -66.0870
      XYYY       1.1182   YYYY    -112.4574   XXXZ      -0.0175
      XXYZ      -0.0030   XYYZ      -0.0038   YYYZ      -0.0040
      XXZZ     -45.1198   XYZZ       0.3687   YYZZ     -24.8575
      XZZZ      -0.0111   YZZZ      -0.0075   ZZZZ     -21.5099
 -----------------------------------------------------------------
 DrvMan is completing analytic gradient of the MP2 energy
 MP2 relaxed dipole moment
            1
    1  -1.0841297
    2   0.0435093
    3   0.0000889
	Magnitude:	 1.085 au	 2.758 Debye
 MP2 energy read as -302.680179
 Full Analytical Gradient of MP2 Energy (in au.)
             1             2             3             4             5
    1   -0.00032969   -0.00020287    0.00036905    0.00016252    0.00016869
    2   -0.00130056    0.00023008    0.00063737    0.00065952    0.00000619
    3   -0.00002388    0.00000135    0.00000831    0.00000780    0.00000331
             6             7
    1    0.00005890   -0.00022660
    2   -0.00017333   -0.00005928
    3   -0.00000236    0.00000547
 Gradient time:  CPU 0.09 s  wall 0.78 s
 ----------------------------------------------------------------
             Standard Nuclear Orientation (Angstroms)
    I     Atom           X                Y                Z
 ----------------------------------------------------------------
    1      C       0.5627735578     0.0552497327     0.0008668498
    2      C      -0.8185506520     0.6774980017    -0.0000602671
    3      O       1.5657078004     0.7334560278     0.0000857282
    4      O       0.5516183742    -1.2607806243    -0.0002121307
    5      H      -0.3712090839    -1.5332233268    -0.0003144132
    6      O      -1.7839696023    -0.0417959611    -0.0004085936
    7      H      -0.8477140943     1.7468189500     0.0003795266
 ----------------------------------------------------------------
 Nuclear Repulsion Energy =   164.5324496813 hartrees
 There are       19 alpha and       19 beta electrons
 Discretize the solute cavity surface with Lebedev spheres
	Using 302 Lebedev grid points for each H atom
	Using 302 Lebedev grid points for other atoms
	Atomic van der Waals radii will be scaled by 1.20
 Removing interior tesserae...
 Keep 870 surface tesserae and discard 1244 interior tesserae
 Molecular Surface Area = 84.870 Angst**2

                       Distance Matrix (Angstroms)
             C (  1)   C (  2)   O (  3)   O (  4)   H (  5)   O (  6)
   C (  2)  1.515008
   O (  3)  1.210719  2.384915
   O (  4)  1.316078  2.373665  2.237266
   H (  5)  1.842708  2.255527  2.981524  0.962203
   O (  6)  2.348749  1.203918  3.438220  2.634558  2.054324
   H (  7)  2.202472  1.069719  2.617539  3.317196  3.314474  2.018841


 Requested basis set is cc-pVTZ
 There are 62 shells and 178 basis functions
 A cutoff of  1.0D-11 yielded   1880 shell pairs
 There are     15664 function pairs (     20828 Cartesian)
 Smallest overlap matrix eigenvalue = 6.68E-04
 Guess MOs from SCF MO coefficient file
 Reading MOs from coefficient file
 Reading MOs from coefficient file
 A restricted Hartree-Fock SCF calculation will be
 performed using Pulay DIIS extrapolation
 SCF converges when DIIS error is below 1.0E-08
 ---------------------------------------
  Cycle       Energy         DIIS Error
 ---------------------------------------
    1    -301.5933732535      8.22E-04
    2    -301.5973735855      4.92E-04
    3    -301.5980636546      1.42E-04
    4    -301.5982073893      6.05E-05
    5    -301.5982371013      2.18E-05
    6    -301.5982428547      1.14E-05
    7    -301.5982438529      3.92E-06
    8    -301.5982440047      7.67E-07
    9    -301.5982440100      2.98E-07
   10    -301.5982440106      1.04E-07
   11    -301.5982440107      5.06E-08
   12    -301.5982440105      1.81E-08
   13    -301.5982440102      7.79E-09 Convergence criterion met
 ---------------------------------------
 SCF time:  CPU 48.62 s  wall 50.98 s
 Discretize the solute cavity surface with Lebedev spheres
	Using 302 Lebedev grid points for each H atom
	Using 302 Lebedev grid points for other atoms
	Atomic van der Waals radii will be scaled by 1.20
 Removing interior tesserae...
 Keep 870 surface tesserae and discard 1244 interior tesserae
 Molecular Surface Area = 84.870 Angst**2
 A restricted Hartree-Fock SCF calculation will be
 performed using Pulay DIIS extrapolation
 Polarizable Continuum solvation model will be applied
 SCF converges when DIIS error is below 1.0E-08

 Citation of the SMD model:
 Marenich, A.V.; Cramer, C.J.; Truhlar, D.G.
 J. Phys. Chem. B 2009, 113, 6378-6396.
 iSolventCode=           1
 Solvent: water                                                           

 vradii
            1           2           3           4           5           6
    1   1.8500000   1.8500000   1.5200000   1.5200000   1.2000000   1.5200000
            7
    1   1.2000000
 ---------------------------------------
  Cycle       Energy         DIIS Error
 ---------------------------------------
    1    -301.5982440101      3.45E-09
 Time req'd to invert C: 0.52 s (CPU) 0.53 s (wall)
    2    -301.6177494798      6.72E-04
    3    -301.6177494784      6.72E-04
    4    -301.6177494766      6.72E-04
    5    -301.6177494784      6.72E-04
    6    -301.6177494812      6.72E-04
    7    -301.6177494775      6.72E-04
    8    -301.6177494800      6.72E-04
    9    -301.6177494793      6.72E-04
   10    -301.6177494800      6.72E-04
   11    -301.6177494787      6.72E-04
   12    -301.6208884995      3.82E-04
   13    -301.6214245665      1.39E-04
   14    -301.6216142681      5.77E-05
   15    -301.6216483543      2.06E-05
   16    -301.6216540820      1.03E-05
   17    -301.6216549913      3.56E-06
   18    -301.6216551296      7.41E-07
   19    -301.6216551349      1.95E-07
   20    -301.6216551352      6.08E-08
   21    -301.6216551353      3.98E-08
   22    -301.6216551356      1.13E-08
   23    -301.6216551359      4.12E-09 Convergence criterion met
 ---------------------------------------
 SCF time:  CPU 78.96 s  wall 80.07 s
(0)  E-EN(g) gas-phase elect-nuc energy                 -301.598244010 a.u.
(3)  G-ENP(liq) elect-nuc-pol free energy of system     -301.621655136 a.u.
(4)  G-CDS(liq) cavity-dispersion-solvent structure 
     free energy                                                5.1124 kcal/mol
(6)  G-S(liq) free energy of system                     -301.613508068 a.u.
(9)  DeltaG-S(liq) free energy of  solvation
     (9) = (6) - (0)                                           -9.5783 kcal/mol
 SCF   energy in the final basis set = -301.6135080683
 Total energy in the final basis set = -301.6135080683

 Components of the MP2 correlation energy:
        aaaa  correlation energy =        -0.1362657965 au
        abab  correlation energy =        -0.7941615932 au
        bbbb  correlation energy =        -0.1362657965 au
        non-Brillouin singles    =        -0.0000000000 au

 Total  MP2   correlation energy =        -1.0666931862 au
        MP2         total energy =      -302.6802012546 au

  Entering Z-vector solver.
 This version supports only Gaussian blurring of the apparent surface charges
 No PCM contribution added !! 
   1         0           1      0.000417    0.000417
 This version supports only Gaussian blurring of the apparent surface charges
 No PCM contribution added !! 
   2         0           1      0.000141    0.000141
 This version supports only Gaussian blurring of the apparent surface charges
 No PCM contribution added !! 
   3         0           1      0.000052    0.000052
 This version supports only Gaussian blurring of the apparent surface charges
 No PCM contribution added !! 
   4         0           1      0.000013    0.000013
 This version supports only Gaussian blurring of the apparent surface charges
 No PCM contribution added !! 
   5         0           1      0.000005    0.000005
 This version supports only Gaussian blurring of the apparent surface charges
 No PCM contribution added !! 
   6         0           1      0.000001    0.000001
 This version supports only Gaussian blurring of the apparent surface charges
 No PCM contribution added !! 
   7         1           0      0.000000    0.000000    Roots Converged

 --------------------------------------------------------------

                    Orbital Energies (a.u.)
 --------------------------------------------------------------

 Alpha MOs
 -- Occupied --
-20.626 -20.605 -20.576 -11.410 -11.364  -1.495  -1.436  -1.392
 -0.960  -0.842  -0.779  -0.714  -0.673  -0.659  -0.612  -0.562
 -0.538  -0.504  -0.454
 -- Virtual --
  0.062   0.185   0.196   0.246   0.285   0.329   0.382   0.425
  0.443   0.488   0.489   0.552   0.558   0.579   0.602   0.635
  0.669   0.715   0.718   0.748   0.779   0.782   0.838   0.855
  0.878   0.889   0.923   0.948   0.963   0.992   1.077   1.105
  1.172   1.216   1.240   1.322   1.357   1.366   1.446   1.456
  1.510   1.590   1.670   1.689   1.781   1.921   1.936   1.936
  1.986   2.016   2.092   2.118   2.221   2.234   2.275   2.335
  2.351   2.362   2.397   2.452   2.474   2.509   2.600   2.675
  2.768   2.778   2.849   2.927   2.965   3.026   3.069   3.084
  3.101   3.230   3.259   3.308   3.328   3.350   3.397   3.410
  3.446   3.530   3.577   3.587   3.591   3.684   3.708   3.716
  3.782   3.833   3.924   3.981   4.021   4.027   4.163   4.166
  4.178   4.211   4.257   4.355   4.393   4.495   4.504   4.512
  4.633   4.642   4.708   4.797   4.834   4.927   5.064   5.135
  5.216   5.334   5.372   5.468   5.586   5.608   5.619   5.678
  5.731   5.770   5.796   6.003   6.009   6.069   6.091   6.348
  6.363   6.432   6.628   6.658   6.664   6.742   6.826   6.851
  6.855   6.953   6.971   7.051   7.075   7.127   7.231   7.251
  7.309   7.320   7.405   7.452   7.496   7.550   7.554   7.693
  7.895   8.003   9.310  11.160  12.997  13.363  14.240
 --------------------------------------------------------------

          Ground-State Mulliken Net Atomic Charges

     Atom                 Charge (a.u.)
  ----------------------------------------
      1 C                     0.279515
      2 C                     0.135148
      3 O                    -0.353197
      4 O                    -0.244433
      5 H                     0.292939
      6 O                    -0.279953
      7 H                     0.169981
  ----------------------------------------
  Sum of atomic charges =    -0.000000

 -----------------------------------------------------------------
                    Cartesian Multipole Moments
 -----------------------------------------------------------------
    Charge (ESU x 10^10)
                -0.0000
    Dipole Moment (Debye)
         X      -2.7522      Y       0.1216      Z       0.0026
       Tot       2.7549
    Quadrupole Moments (Debye-Ang)
        XX     -37.9467     XY      -1.6770     YY     -25.1525
        XZ      -0.0009     YZ       0.0005     ZZ     -26.4020
    Octopole Moments (Debye-Ang^2)
       XXX       0.5531    XXY      -3.2100    XYY      -9.2229
       YYY      -3.0493    XXZ       0.0034    XYZ      -0.0024
       YYZ      -0.0021    XZZ      -0.5121    YZZ      -0.5304
       ZZZ      -0.0023
    Hexadecapole Moments (Debye-Ang^3)
      XXXX    -295.8766   XXXY      -5.8048   XXYY     -66.0883
      XYYY       1.1299   YYYY    -112.4955   XXXZ      -0.0309
      XXYZ      -0.0034   XYYZ      -0.0083   YYYZ      -0.0017
      XXZZ     -45.1126   XYZZ       0.3716   YYZZ     -24.8620
      XZZZ      -0.0201   YZZZ      -0.0081   ZZZZ     -21.5084
 -----------------------------------------------------------------
 DrvMan is completing analytic gradient of the MP2 energy
 MP2 relaxed dipole moment
            1
    1  -1.0827847
    2   0.0478470
    3   0.0010106
	Magnitude:	 1.084 au	 2.755 Debye
 MP2 energy read as -302.680201
 Full Analytical Gradient of MP2 Energy (in au.)
             1             2             3             4             5
    1   -0.00000053   -0.00006391   -0.00006871    0.00014104    0.00015589
    2    0.00007836   -0.00005005    0.00017385    0.00004930   -0.00002395
    3    0.00032576   -0.00021158   -0.00011524   -0.00008382   -0.00001130
             6             7
    1    0.00000846   -0.00017223
    2   -0.00016216   -0.00006535
    3    0.00004644    0.00004973
 Gradient time:  CPU 0.10 s  wall 2.13 s
 ----------------------------------------------------------------
             Standard Nuclear Orientation (Angstroms)
    I     Atom           X                Y                Z
 ----------------------------------------------------------------
    1      C       0.5627735578     0.0552497327    -0.0011331502
    2      C      -0.8185506520     0.6774980017    -0.0000602671
    3      O       1.5657078004     0.7334560278     0.0000857282
    4      O       0.5516183742    -1.2607806243    -0.0002121307
    5      H      -0.3712090839    -1.5332233268    -0.0003144132
    6      O      -1.7839696023    -0.0417959611    -0.0004085936
    7      H      -0.8477140943     1.7468189500     0.0003795266
 ----------------------------------------------------------------
 Nuclear Repulsion Energy =   164.5324453367 hartrees
 There are       19 alpha and       19 beta electrons
 Discretize the solute cavity surface with Lebedev spheres
	Using 302 Lebedev grid points for each H atom
	Using 302 Lebedev grid points for other atoms
	Atomic van der Waals radii will be scaled by 1.20
 Removing interior tesserae...
 Keep 870 surface tesserae and discard 1244 interior tesserae
 Molecular Surface Area = 84.870 Angst**2

                       Distance Matrix (Angstroms)
             C (  1)   C (  2)   O (  3)   O (  4)   H (  5)   O (  6)
   C (  2)  1.515008
   O (  3)  1.210720  2.384915
   O (  4)  1.316078  2.373665  2.237266
   H (  5)  1.842707  2.255527  2.981524  0.962203
   O (  6)  2.348749  1.203918  3.438220  2.634558  2.054324
   H (  7)  2.202472  1.069719  2.617539  3.317196  3.314474  2.018841


 Requested basis set is cc-pVTZ
 There are 62 shells and 178 basis functions
 A cutoff of  1.0D-11 yielded   1880 shell pairs
 There are     15664 function pairs (     20828 Cartesian)
 Smallest overlap matrix eigenvalue = 6.68E-04
 Guess MOs from SCF MO coefficient file
 Reading MOs from coefficient file
 Reading MOs from coefficient file
 A restricted Hartree-Fock SCF calculation will be
 performed using Pulay DIIS extrapolation
 SCF converges when DIIS error is below 1.0E-08
 ---------------------------------------
  Cycle       Energy         DIIS Error
 ---------------------------------------
    1    -301.5934851434      8.20E-04
    2    -301.5973860767      4.88E-04
    3    -301.5980659022      1.41E-04
    4    -301.5982078358      6.05E-05
    5    -301.5982369771      2.18E-05
    6    -301.5982426922      1.14E-05
    7    -301.5982437061      3.91E-06
    8    -301.5982438607      7.77E-07
    9    -301.5982438663      2.95E-07
   10    -301.5982438670      1.19E-07
   11    -301.5982438671      6.38E-08
   12    -301.5982438670      2.61E-08
   13    -301.5982438668      1.08E-08
   14    -301.5982438664      4.46E-09 Convergence criterion met
 ---------------------------------------
 SCF time:  CPU 49.34 s  wall 49.72 s
 Discretize the solute cavity surface with Lebedev spheres
	Using 302 Lebedev grid points for each H atom
	Using 302 Lebedev grid points for other atoms
	Atomic van der Waals radii will be scaled by 1.20
 Removing interior tesserae...
 Keep 870 surface tesserae and discard 1244 interior tesserae
 Molecular Surface Area = 84.870 Angst**2
 A restricted Hartree-Fock SCF calculation will be
 performed using Pulay DIIS extrapolation
 Polarizable Continuum solvation model will be applied
 SCF converges when DIIS error is below 1.0E-08

 Citation of the SMD model:
 Marenich, A.V.; Cramer, C.J.; Truhlar, D.G.
 J. Phys. Chem. B 2009, 113, 6378-6396.
 iSolventCode=           1
 Solvent: water                                                           

 vradii
            1           2           3           4           5           6
    1   1.8500000   1.8500000   1.5200000   1.5200000   1.2000000   1.5200000
            7
    1   1.2000000
 ---------------------------------------
  Cycle       Energy         DIIS Error
 ---------------------------------------
    1    -301.5982438666      1.80E-09
 Time req'd to invert C: 0.48 s (CPU) 0.48 s (wall)
    2    -301.6177493489      6.72E-04
    3    -301.6177493494      6.72E-04
    4    -301.6177493486      6.72E-04
    5    -301.6177493512      6.72E-04
    6    -301.6177493555      6.72E-04
    7    -301.6177493582      6.72E-04
    8    -301.6177493555      6.72E-04
    9    -301.6177493580      6.72E-04
   10    -301.6177493615      6.72E-04
   11    -301.6177493646      6.72E-04
   12    -301.6177493671      6.72E-04
   13    -301.6177493658      6.72E-04
   14    -301.6177493669      6.72E-04
   15    -301.6177493625      6.72E-04
   16    -301.6177493481      6.72E-04
   17    -301.6208883721      3.82E-04
   18    -301.6214244399      1.39E-04
   19    -301.6216141418      5.77E-05
   20    -301.6216482281      2.06E-05
   21    -301.6216539547      1.03E-05
   22    -301.6216548640      3.56E-06
   23    -301.6216550023      7.41E-07
   24    -301.6216550077      1.95E-07
   25    -301.6216550080      6.08E-08
   26    -301.6216550081      3.98E-08
   27    -301.6216550083      1.13E-08
   28    -301.6216550087      4.12E-09 Convergence criterion met
 ---------------------------------------
 SCF time:  CPU 85.22 s  wall 85.42 s
(0)  E-EN(g) gas-phase elect-nuc energy                 -301.598243867 a.u.
(3)  G-ENP(liq) elect-nuc-pol free energy of system     -301.621655009 a.u.
(4)  G-CDS(liq) cavity-dispersion-solvent structure 
     free energy                                                5.1124 kcal/mol
(6)  G-S(liq) free energy of system                     -301.613507941 a.u.
(9)  DeltaG-S(liq) free energy of  solvation
     (9) = (6) - (0)                                           -9.5784 kcal/mol
 SCF   energy in the final basis set = -301.6135079411
 Total energy in the final basis set = -301.6135079411

 Components of the MP2 correlation energy:
        aaaa  correlation energy =        -0.1362658011 au
        abab  correlation energy =        -0.7941616142 au
        bbbb  correlation energy =        -0.1362658011 au
        non-Brillouin singles    =        -0.0000000000 au

 Total  MP2   correlation energy =        -1.0666932165 au
        MP2         total energy =      -302.6802011576 au

  Entering Z-vector solver.
 This version supports only Gaussian blurring of the apparent surface charges
 No PCM contribution added !! 
   1         0           1      0.000417    0.000417
 This version supports only Gaussian blurring of the apparent surface charges
 No PCM contribution added !! 
   2         0           1      0.000141    0.000141
 This version supports only Gaussian blurring of the apparent surface charges
 No PCM contribution added !! 
   3         0           1      0.000052    0.000052
 This version supports only Gaussian blurring of the apparent surface charges
 No PCM contribution added !! 
   4         0           1      0.000013    0.000013
 This version supports only Gaussian blurring of the apparent surface charges
 No PCM contribution added !! 
   5         0           1      0.000005    0.000005
 This version supports only Gaussian blurring of the apparent surface charges
 No PCM contribution added !! 
   6         0           1      0.000001    0.000001
 This version supports only Gaussian blurring of the apparent surface charges
 No PCM contribution added !! 
   7         1           0      0.000000    0.000000    Roots Converged

 --------------------------------------------------------------

                    Orbital Energies (a.u.)
 --------------------------------------------------------------

 Alpha MOs
 -- Occupied --
-20.626 -20.605 -20.576 -11.410 -11.364  -1.495  -1.436  -1.392
 -0.960  -0.842  -0.779  -0.714  -0.673  -0.659  -0.612  -0.562
 -0.538  -0.504  -0.454
 -- Virtual --
  0.062   0.185   0.196   0.246   0.285   0.329   0.382   0.425
  0.443   0.488   0.489   0.552   0.558   0.579   0.602   0.635
  0.669   0.715   0.718   0.748   0.779   0.782   0.838   0.855
  0.878   0.889   0.923   0.948   0.963   0.992   1.077   1.105
  1.172   1.216   1.240   1.322   1.357   1.366   1.446   1.456
  1.510   1.590   1.670   1.689   1.781   1.921   1.936   1.936
  1.986   2.016   2.092   2.118   2.221   2.234   2.275   2.335
  2.351   2.362   2.397   2.452   2.474   2.509   2.600   2.675
  2.768   2.778   2.849   2.927   2.965   3.026   3.069   3.084
  3.101   3.230   3.259   3.308   3.328   3.350   3.397   3.410
  3.446   3.530   3.577   3.587   3.591   3.684   3.708   3.716
  3.782   3.833   3.924   3.981   4.021   4.027   4.163   4.166
  4.178   4.211   4.257   4.355   4.393   4.495   4.504   4.512
  4.633   4.642   4.708   4.797   4.834   4.927   5.064   5.135
  5.216   5.334   5.372   5.468   5.586   5.608   5.619   5.678
  5.731   5.770   5.796   6.003   6.009   6.069   6.091   6.348
  6.363   6.432   6.628   6.658   6.664   6.742   6.826   6.851
  6.855   6.953   6.971   7.051   7.075   7.127   7.231   7.251
  7.309   7.320   7.405   7.452   7.496   7.550   7.554   7.693
  7.895   8.003   9.310  11.160  12.997  13.363  14.240
 --------------------------------------------------------------

          Ground-State Mulliken Net Atomic Charges

     Atom                 Charge (a.u.)
  ----------------------------------------
      1 C                     0.279515
      2 C                     0.135148
      3 O                    -0.353198
      4 O                    -0.244433
      5 H                     0.292939
      6 O                    -0.279953
      7 H                     0.169981
  ----------------------------------------
  Sum of atomic charges =     0.000000

 -----------------------------------------------------------------
                    Cartesian Multipole Moments
 -----------------------------------------------------------------
    Charge (ESU x 10^10)
                 0.0000
    Dipole Moment (Debye)
         X      -2.7522      Y       0.1216      Z      -0.0021
       Tot       2.7549
    Quadrupole Moments (Debye-Ang)
        XX     -37.9467     XY      -1.6770     YY     -25.1525
        XZ      -0.0023     YZ      -0.0000     ZZ     -26.4020
    Octopole Moments (Debye-Ang^2)
       XXX       0.5531    XXY      -3.2100    XYY      -9.2229
       YYY      -3.0493    XXZ       0.0087    XYZ       0.0002
       YYZ       0.0095    XZZ      -0.5121    YZZ      -0.5304
       ZZZ       0.0240
    Hexadecapole Moments (Debye-Ang^3)
      XXXX    -295.8766   XXXY      -5.8048   XXYY     -66.0883
      XYYY       1.1299   YYYY    -112.4955   XXXZ      -0.0042
      XXYZ      -0.0025   XYYZ       0.0006   YYYZ      -0.0063
      XXZZ     -45.1126   XYZZ       0.3716   YYZZ     -24.8620
      XZZZ      -0.0020   YZZZ      -0.0069   ZZZZ     -21.5085
 -----------------------------------------------------------------
 DrvMan is completing analytic gradient of the MP2 energy
 MP2 relaxed dipole moment
            1
    1  -1.0827853
    2   0.0478464
    3  -0.0008321
	Magnitude:	 1.084 au	 2.755 Debye
 MP2 energy read as -302.680201
 Full Analytical Gradient of MP2 Energy (in au.)
             1             2             3             4             5
    1   -0.00000088   -0.00006392   -0.00006841    0.00014108    0.00015589
    2    0.00007797   -0.00005000    0.00017407    0.00004935   -0.00002393
    3   -0.00037315    0.00021423    0.00013166    0.00009933    0.00001791
             6             7
    1    0.00000852   -0.00017228
    2   -0.00016217   -0.00006529
    3   -0.00005117   -0.00003881
 Gradient time:  CPU 0.11 s  wall 1.23 s
 ----------------------------------------------------------------
             Standard Nuclear Orientation (Angstroms)
    I     Atom           X                Y                Z
 ----------------------------------------------------------------
    1      C       0.5627735578     0.0552497327    -0.0001331502
    2      C      -0.8175506520     0.6774980017    -0.0000602671
    3      O       1.5657078004     0.7334560278     0.0000857282
    4      O       0.5516183742    -1.2607806243    -0.0002121307
    5      H      -0.3712090839    -1.5332233268    -0.0003144132
    6      O      -1.7839696023    -0.0417959611    -0.0004085936
    7      H      -0.8477140943     1.7468189500     0.0003795266
 ----------------------------------------------------------------
 Nuclear Repulsion Energy =   164.5331052220 hartrees
 There are       19 alpha and       19 beta electrons
 Discretize the solute cavity surface with Lebedev spheres
	Using 302 Lebedev grid points for each H atom
	Using 302 Lebedev grid points for other atoms
	Atomic van der Waals radii will be scaled by 1.20
 Removing interior tesserae...
 Keep 870 surface tesserae and discard 1244 interior tesserae
 Molecular Surface Area = 84.870 Angst**2

                       Distance Matrix (Angstroms)
             C (  1)   C (  2)   O (  3)   O (  4)   H (  5)   O (  6)
   C (  2)  1.514096
   O (  3)  1.210719  2.383915
   O (  4)  1.316078  2.373088  2.237266
   H (  5)  1.842707  2.255329  2.981524  0.962203
   O (  6)  2.348749  1.204720  3.438220  2.634558  2.054324
   H (  7)  2.202472  1.069746  2.617539  3.317196  3.314474  2.018841


 Requested basis set is cc-pVTZ
 There are 62 shells and 178 basis functions
 A cutoff of  1.0D-11 yielded   1880 shell pairs
 There are     15664 function pairs (     20828 Cartesian)
 Smallest overlap matrix eigenvalue = 6.67E-04
 Guess MOs from SCF MO coefficient file
 Reading MOs from coefficient file
 Reading MOs from coefficient file
 A restricted Hartree-Fock SCF calculation will be
 performed using Pulay DIIS extrapolation
 SCF converges when DIIS error is below 1.0E-08
 ---------------------------------------
  Cycle       Energy         DIIS Error
 ---------------------------------------
    1    -301.5925080273      8.21E-04
    2    -301.5973282556      4.86E-04
    3    -301.5980038643      1.41E-04
    4    -301.5981457318      6.10E-05
    5    -301.5981750135      2.19E-05
    6    -301.5981808106      1.15E-05
    7    -301.5981818358      3.92E-06
    8    -301.5981819903      7.99E-07
    9    -301.5981819959      2.97E-07
   10    -301.5981819965      1.07E-07
   11    -301.5981819966      5.05E-08
   12    -301.5981819964      1.83E-08
   13    -301.5981819961      8.12E-09 Convergence criterion met
 ---------------------------------------
 SCF time:  CPU 47.01 s  wall 48.49 s
 Discretize the solute cavity surface with Lebedev spheres
	Using 302 Lebedev grid points for each H atom
	Using 302 Lebedev grid points for other atoms
	Atomic van der Waals radii will be scaled by 1.20
 Removing interior tesserae...
 Keep 870 surface tesserae and discard 1244 interior tesserae
 Molecular Surface Area = 84.870 Angst**2
 A restricted Hartree-Fock SCF calculation will be
 performed using Pulay DIIS extrapolation
 Polarizable Continuum solvation model will be applied
 SCF converges when DIIS error is below 1.0E-08

 Citation of the SMD model:
 Marenich, A.V.; Cramer, C.J.; Truhlar, D.G.
 J. Phys. Chem. B 2009, 113, 6378-6396.
 iSolventCode=           1
 Solvent: water                                                           

 vradii
            1           2           3           4           5           6
    1   1.8500000   1.8500000   1.5200000   1.5200000   1.2000000   1.5200000
            7
    1   1.2000000
 ---------------------------------------
  Cycle       Energy         DIIS Error
 ---------------------------------------
    1    -301.5981819960      3.52E-09
 Time req'd to invert C: 0.48 s (CPU) 0.49 s (wall)
    2    -301.6176887213      6.72E-04
    3    -301.6176887200      6.72E-04
    4    -301.6176887167      6.72E-04
    5    -301.6176887182      6.72E-04
    6    -301.6176887200      6.72E-04
    7    -301.6176887150      6.72E-04
    8    -301.6176887133      6.72E-04
    9    -301.6176887123      6.72E-04
   10    -301.6176887131      6.72E-04
   11    -301.6176887131      6.72E-04
   12    -301.6176887154      6.72E-04
   13    -301.6176887114      6.72E-04
   14    -301.6176887151      6.72E-04
   15    -301.6176887156      6.72E-04
   16    -301.6208270345      3.82E-04
   17    -301.6213632625      1.39E-04
   18    -301.6215530418      5.77E-05
   19    -301.6215871662      2.06E-05
   20    -301.6215929056      1.03E-05
   21    -301.6215938174      3.57E-06
   22    -301.6215939559      7.41E-07
   23    -301.6215939612      1.96E-07
   24    -301.6215939616      6.23E-08
   25    -301.6215939616      3.98E-08
   26    -301.6215939619      1.13E-08
   27    -301.6215939622      4.10E-09 Convergence criterion met
 ---------------------------------------
 SCF time:  CPU 81.83 s  wall 83.04 s
(0)  E-EN(g) gas-phase elect-nuc energy                 -301.598181996 a.u.
(3)  G-ENP(liq) elect-nuc-pol free energy of system     -301.621593962 a.u.
(4)  G-CDS(liq) cavity-dispersion-solvent structure 
     free energy                                                5.1095 kcal/mol
(6)  G-S(liq) free energy of system                     -301.613451493 a.u.
(9)  DeltaG-S(liq) free energy of  solvation
     (9) = (6) - (0)                                           -9.5818 kcal/mol
 SCF   energy in the final basis set = -301.6134514933
 Total energy in the final basis set = -301.6134514933

 Components of the MP2 correlation energy:
        aaaa  correlation energy =        -0.1362777103 au
        abab  correlation energy =        -0.7942205676 au
        bbbb  correlation energy =        -0.1362777103 au
        non-Brillouin singles    =        -0.0000000000 au

 Total  MP2   correlation energy =        -1.0667759881 au
        MP2         total energy =      -302.6802274814 au

  Entering Z-vector solver.
 This version supports only Gaussian blurring of the apparent surface charges
 No PCM contribution added !! 
   1         0           1      0.000417    0.000417
 This version supports only Gaussian blurring of the apparent surface charges
 No PCM contribution added !! 
   2         0           1      0.000141    0.000141
 This version supports only Gaussian blurring of the apparent surface charges
 No PCM contribution added !! 
   3         0           1      0.000052    0.000052
 This version supports only Gaussian blurring of the apparent surface charges
 No PCM contribution added !! 
   4         0           1      0.000013    0.000013
 This version supports only Gaussian blurring of the apparent surface charges
 No PCM contribution added !! 
   5         0           1      0.000005    0.000005
 This version supports only Gaussian blurring of the apparent surface charges
 No PCM contribution added !! 
   6         0           1      0.000001    0.000001
 This version supports only Gaussian blurring of the apparent surface charges
 No PCM contribution added !! 
   7         1           0      0.000000    0.000000    Roots Converged

 --------------------------------------------------------------

                    Orbital Energies (a.u.)
 --------------------------------------------------------------

 Alpha MOs
 -- Occupied --
-20.626 -20.605 -20.576 -11.410 -11.364  -1.495  -1.436  -1.392
 -0.960  -0.842  -0.779  -0.714  -0.673  -0.659  -0.612  -0.562
 -0.538  -0.504  -0.454
 -- Virtual --
  0.062   0.185   0.196   0.246   0.285   0.329   0.382   0.424
  0.443   0.488   0.489   0.552   0.558   0.579   0.602   0.635
  0.669   0.715   0.718   0.748   0.779   0.782   0.838   0.855
  0.878   0.889   0.923   0.948   0.963   0.992   1.077   1.105
  1.172   1.216   1.240   1.323   1.357   1.366   1.446   1.455
  1.510   1.590   1.670   1.689   1.781   1.921   1.936   1.936
  1.986   2.016   2.092   2.118   2.221   2.234   2.275   2.334
  2.351   2.362   2.397   2.452   2.474   2.509   2.600   2.675
  2.768   2.778   2.850   2.927   2.965   3.026   3.069   3.084
  3.100   3.230   3.259   3.308   3.328   3.350   3.397   3.409
  3.446   3.531   3.577   3.587   3.591   3.684   3.708   3.716
  3.782   3.833   3.924   3.981   4.021   4.027   4.163   4.166
  4.178   4.212   4.259   4.355   4.393   4.495   4.503   4.512
  4.633   4.642   4.708   4.797   4.833   4.927   5.064   5.135
  5.217   5.334   5.373   5.467   5.586   5.608   5.619   5.678
  5.731   5.770   5.796   6.004   6.009   6.068   6.090   6.348
  6.362   6.432   6.626   6.656   6.664   6.742   6.826   6.851
  6.855   6.953   6.971   7.050   7.075   7.126   7.231   7.251
  7.309   7.320   7.405   7.452   7.496   7.549   7.554   7.693
  7.895   8.004   9.310  11.164  12.995  13.360  14.234
 --------------------------------------------------------------

          Ground-State Mulliken Net Atomic Charges

     Atom                 Charge (a.u.)
  ----------------------------------------
      1 C                     0.279895
      2 C                     0.134959
      3 O                    -0.353097
      4 O                    -0.244410
      5 H                     0.292909
      6 O                    -0.280474
      7 H                     0.170218
  ----------------------------------------
  Sum of atomic charges =    -0.000000

 -----------------------------------------------------------------
                    Cartesian Multipole Moments
 -----------------------------------------------------------------
    Charge (ESU x 10^10)
                 0.0000
    Dipole Moment (Debye)
         X      -2.7469      Y       0.1226      Z       0.0002
       Tot       2.7496
    Quadrupole Moments (Debye-Ang)
        XX     -37.9524     XY      -1.6757     YY     -25.1504
        XZ      -0.0016     YZ       0.0003     ZZ     -26.4028
    Octopole Moments (Debye-Ang^2)
       XXX       0.5589    XXY      -3.2104    XYY      -9.2254
       YYY      -3.0433    XXZ       0.0060    XYZ      -0.0011
       YYZ       0.0037    XZZ      -0.5122    YZZ      -0.5304
       ZZZ       0.0109
    Hexadecapole Moments (Debye-Ang^3)
      XXXX    -295.8572   XXXY      -5.8052   XXYY     -66.0805
      XYYY       1.1131   YYYY    -112.4765   XXXZ      -0.0175
      XXYZ      -0.0030   XYYZ      -0.0038   YYYZ      -0.0040
      XXZZ     -45.1092   XYZZ       0.3698   YYZZ     -24.8617
      XZZZ      -0.0111   YZZZ      -0.0075   ZZZZ     -21.5101
 -----------------------------------------------------------------
 DrvMan is completing analytic gradient of the MP2 energy
 MP2 relaxed dipole moment
            1
    1  -1.0807174
    2   0.0482391
    3   0.0000895
	Magnitude:	 1.082 au	 2.750 Debye
 MP2 energy read as -302.680227
 Full Analytical Gradient of MP2 Energy (in au.)
             1             2             3             4             5
    1   -0.00029277    0.00135873   -0.00009824    0.00013188    0.00016885
    2    0.00021212    0.00032844    0.00018240    0.00003472   -0.00002562
    3   -0.00002369    0.00000156    0.00000822    0.00000776    0.00000331
             6             7
    1   -0.00097004   -0.00029842
    2   -0.00074288    0.00001081
    3   -0.00000265    0.00000549
 Gradient time:  CPU 0.14 s  wall 1.06 s
 ----------------------------------------------------------------
             Standard Nuclear Orientation (Angstroms)
    I     Atom           X                Y                Z
 ----------------------------------------------------------------
    1      C       0.5627735578     0.0552497327    -0.0001331502
    2      C      -0.8195506520     0.6774980017    -0.0000602671
    3      O       1.5657078004     0.7334560278     0.0000857282
    4      O       0.5516183742    -1.2607806243    -0.0002121307
    5      H      -0.3712090839    -1.5332233268    -0.0003144132
    6      O      -1.7839696023    -0.0417959611    -0.0004085936
    7      H      -0.8477140943     1.7468189500     0.0003795266
 ----------------------------------------------------------------
 Nuclear Repulsion Energy =   164.5318461127 hartrees
 There are       19 alpha and       19 beta electrons
 Discretize the solute cavity surface with Lebedev spheres
	Using 302 Lebedev grid points for each H atom
	Using 302 Lebedev grid points for other atoms
	Atomic van der Waals radii will be scaled by 1.20
 Removing interior tesserae...
 Keep 870 surface tesserae and discard 1244 interior tesserae
 Molecular Surface Area = 84.870 Angst**2

                       Distance Matrix (Angstroms)
             C (  1)   C (  2)   O (  3)   O (  4)   H (  5)   O (  6)
   C (  2)  1.515920
   O (  3)  1.210719  2.385915
   O (  4)  1.316078  2.374243  2.237266
   H (  5)  1.842707  2.255726  2.981524  0.962203
   O (  6)  2.348749  1.203116  3.438220  2.634558  2.054324
   H (  7)  2.202472  1.069692  2.617539  3.317196  3.314474  2.018841


 Requested basis set is cc-pVTZ
 There are 62 shells and 178 basis functions
 A cutoff of  1.0D-11 yielded   1880 shell pairs
 There are     15664 function pairs (     20828 Cartesian)
 Smallest overlap matrix eigenvalue = 6.70E-04
 Guess MOs from SCF MO coefficient file
 Reading MOs from coefficient file
 Reading MOs from coefficient file
 A restricted Hartree-Fock SCF calculation will be
 performed using Pulay DIIS extrapolation
 SCF converges when DIIS error is below 1.0E-08
 ---------------------------------------
  Cycle       Energy         DIIS Error
 ---------------------------------------
    1    -301.5954043871      8.22E-04
    2    -301.5974367528      4.92E-04
    3    -301.5981258908      1.42E-04
    4    -301.5982680666      5.97E-05
    5    -301.5982969950      2.16E-05
    6    -301.5983025620      1.14E-05
    7    -301.5983035505      3.88E-06
    8    -301.5983037020      7.13E-07
    9    -301.5983037068      2.60E-07
   10    -301.5983037073      9.29E-08
   11    -301.5983037073      4.58E-08
   12    -301.5983037072      1.32E-08
   13    -301.5983037068      4.40E-09 Convergence criterion met
 ---------------------------------------
 SCF time:  CPU 49.19 s  wall 49.99 s
 Discretize the solute cavity surface with Lebedev spheres
	Using 302 Lebedev grid points for each H atom
	Using 302 Lebedev grid points for other atoms
	Atomic van der Waals radii will be scaled by 1.20
 Removing interior tesserae...
 Keep 870 surface tesserae and discard 1244 interior tesserae
 Molecular Surface Area = 84.870 Angst**2
 A restricted Hartree-Fock SCF calculation will be
 performed using Pulay DIIS extrapolation
 Polarizable Continuum solvation model will be applied
 SCF converges when DIIS error is below 1.0E-08

 Citation of the SMD model:
 Marenich, A.V.; Cramer, C.J.; Truhlar, D.G.
 J. Phys. Chem. B 2009, 113, 6378-6396.
 iSolventCode=           1
 Solvent: water                                                           

 vradii
            1           2           3           4           5           6
    1   1.8500000   1.8500000   1.5200000   1.5200000   1.2000000   1.5200000
            7
    1   1.2000000
 ---------------------------------------
  Cycle       Energy         DIIS Error
 ---------------------------------------
    1    -301.5983037068      1.27E-09
 Time req'd to invert C: 0.44 s (CPU) 0.44 s (wall)
    2    -301.6178079372      6.72E-04
    3    -301.6178079369      6.72E-04
    4    -301.6178079418      6.72E-04
    5    -301.6178079418      6.72E-04
    6    -301.6178079438      6.72E-04
    7    -301.6178079482      6.72E-04
    8    -301.6178079492      6.72E-04
    9    -301.6178079502      6.72E-04
   10    -301.6178079469      6.72E-04
   11    -301.6178079489      6.72E-04
   12    -301.6178079478      6.72E-04
   13    -301.6178079502      6.72E-04
   14    -301.6178079574      6.72E-04
   15    -301.6178079491      6.72E-04
   16    -301.6178079387      6.72E-04
   17    -301.6209476715      3.82E-04
   18    -301.6214835798      1.39E-04
   19    -301.6216732048      5.76E-05
   20    -301.6217072529      2.05E-05
   21    -301.6217129669      1.03E-05
   22    -301.6217138737      3.56E-06
   23    -301.6217140118      7.42E-07
   24    -301.6217140171      1.94E-07
   25    -301.6217140174      5.93E-08
   26    -301.6217140175      3.97E-08
   27    -301.6217140178      1.14E-08
   28    -301.6217140181      4.14E-09 Convergence criterion met
 ---------------------------------------
 SCF time:  CPU 87.49 s  wall 87.72 s
(0)  E-EN(g) gas-phase elect-nuc energy                 -301.598303707 a.u.
(3)  G-ENP(liq) elect-nuc-pol free energy of system     -301.621714018 a.u.
(4)  G-CDS(liq) cavity-dispersion-solvent structure 
     free energy                                                5.1152 kcal/mol
(6)  G-S(liq) free energy of system                     -301.613562359 a.u.
(9)  DeltaG-S(liq) free energy of  solvation
     (9) = (6) - (0)                                           -9.5749 kcal/mol
 SCF   energy in the final basis set = -301.6135623588
 Total energy in the final basis set = -301.6135623588

 Components of the MP2 correlation energy:
        aaaa  correlation energy =        -0.1362539164 au
        abab  correlation energy =        -0.7941026986 au
        bbbb  correlation energy =        -0.1362539164 au
        non-Brillouin singles    =        -0.0000000000 au

 Total  MP2   correlation energy =        -1.0666105315 au
        MP2         total energy =      -302.6801728903 au

  Entering Z-vector solver.
 This version supports only Gaussian blurring of the apparent surface charges
 No PCM contribution added !! 
   1         0           1      0.000417    0.000417
 This version supports only Gaussian blurring of the apparent surface charges
 No PCM contribution added !! 
   2         0           1      0.000141    0.000141
 This version supports only Gaussian blurring of the apparent surface charges
 No PCM contribution added !! 
   3         0           1      0.000052    0.000052
 This version supports only Gaussian blurring of the apparent surface charges
 No PCM contribution added !! 
   4         0           1      0.000013    0.000013
 This version supports only Gaussian blurring of the apparent surface charges
 No PCM contribution added !! 
   5         0           1      0.000005    0.000005
 This version supports only Gaussian blurring of the apparent surface charges
 No PCM contribution added !! 
   6         0           1      0.000001    0.000001
 This version supports only Gaussian blurring of the apparent surface charges
 No PCM contribution added !! 
   7         1           0      0.000000    0.000000    Roots Converged

 --------------------------------------------------------------

                    Orbital Energies (a.u.)
 --------------------------------------------------------------

 Alpha MOs
 -- Occupied --
-20.626 -20.605 -20.576 -11.410 -11.364  -1.495  -1.437  -1.392
 -0.959  -0.842  -0.779  -0.714  -0.673  -0.659  -0.612  -0.562
 -0.538  -0.504  -0.454
 -- Virtual --
  0.063   0.185   0.196   0.246   0.285   0.329   0.382   0.425
  0.443   0.488   0.489   0.552   0.558   0.579   0.602   0.635
  0.669   0.715   0.718   0.749   0.779   0.782   0.838   0.855
  0.878   0.889   0.923   0.948   0.963   0.992   1.077   1.104
  1.172   1.216   1.240   1.322   1.357   1.366   1.446   1.456
  1.510   1.590   1.670   1.689   1.781   1.921   1.936   1.936
  1.986   2.016   2.092   2.119   2.221   2.234   2.274   2.335
  2.351   2.362   2.397   2.452   2.474   2.509   2.601   2.675
  2.768   2.778   2.849   2.927   2.964   3.025   3.069   3.084
  3.101   3.230   3.259   3.308   3.328   3.350   3.397   3.410
  3.446   3.530   3.577   3.587   3.591   3.684   3.708   3.716
  3.783   3.833   3.924   3.981   4.021   4.027   4.163   4.166
  4.178   4.211   4.255   4.355   4.393   4.495   4.505   4.513
  4.633   4.642   4.708   4.796   4.834   4.927   5.064   5.135
  5.216   5.334   5.372   5.468   5.586   5.608   5.619   5.678
  5.732   5.770   5.796   6.003   6.010   6.070   6.091   6.348
  6.363   6.432   6.629   6.659   6.665   6.742   6.826   6.851
  6.856   6.953   6.971   7.051   7.075   7.127   7.231   7.251
  7.309   7.320   7.406   7.452   7.496   7.550   7.554   7.693
  7.895   8.003   9.309  11.155  12.999  13.366  14.246
 --------------------------------------------------------------

          Ground-State Mulliken Net Atomic Charges

     Atom                 Charge (a.u.)
  ----------------------------------------
      1 C                     0.279133
      2 C                     0.135337
      3 O                    -0.353298
      4 O                    -0.244454
      5 H                     0.292969
      6 O                    -0.279429
      7 H                     0.169743
  ----------------------------------------
  Sum of atomic charges =     0.000000

 -----------------------------------------------------------------
                    Cartesian Multipole Moments
 -----------------------------------------------------------------
    Charge (ESU x 10^10)
                 0.0000
    Dipole Moment (Debye)
         X      -2.7574      Y       0.1206      Z       0.0002
       Tot       2.7601
    Quadrupole Moments (Debye-Ang)
        XX     -37.9410     XY      -1.6783     YY     -25.1546
        XZ      -0.0016     YZ       0.0003     ZZ     -26.4011
    Octopole Moments (Debye-Ang^2)
       XXX       0.5472    XXY      -3.2096    XYY      -9.2203
       YYY      -3.0553    XXZ       0.0060    XYZ      -0.0011
       YYZ       0.0037    XZZ      -0.5121    YZZ      -0.5304
       ZZZ       0.0109
    Hexadecapole Moments (Debye-Ang^3)
      XXXX    -295.8959   XXXY      -5.8044   XXYY     -66.0962
      XYYY       1.1467   YYYY    -112.5146   XXXZ      -0.0175
      XXYZ      -0.0030   XYYZ      -0.0038   YYYZ      -0.0040
      XXZZ     -45.1160   XYZZ       0.3735   YYZZ     -24.8624
      XZZZ      -0.0111   YZZZ      -0.0075   ZZZZ     -21.5068
 -----------------------------------------------------------------
 DrvMan is completing analytic gradient of the MP2 energy
 MP2 relaxed dipole moment
            1
    1  -1.0848595
    2   0.0474530
    3   0.0000890
	Magnitude:	 1.086 au	 2.760 Debye
 MP2 energy read as -302.680173
 Full Analytical Gradient of MP2 Energy (in au.)
             1             2             3             4             5
    1    0.00029039   -0.00148890   -0.00004014    0.00015015    0.00014289
    2   -0.00005471   -0.00043441    0.00016496    0.00006450   -0.00002228
    3   -0.00002370    0.00000109    0.00000820    0.00000776    0.00000330
             6             7
    1    0.00099164   -0.00004604
    2    0.00042294   -0.00014100
    3   -0.00000208    0.00000543
 Gradient time:  CPU 0.10 s  wall 1.47 s
 ----------------------------------------------------------------
             Standard Nuclear Orientation (Angstroms)
    I     Atom           X                Y                Z
 ----------------------------------------------------------------
    1      C       0.5627735578     0.0552497327    -0.0001331502
    2      C      -0.8185506520     0.6784980017    -0.0000602671
    3      O       1.5657078004     0.7334560278     0.0000857282
    4      O       0.5516183742    -1.2607806243    -0.0002121307
    5      H      -0.3712090839    -1.5332233268    -0.0003144132
    6      O      -1.7839696023    -0.0417959611    -0.0004085936
    7      H      -0.8477140943     1.7468189500     0.0003795266
 ----------------------------------------------------------------
 Nuclear Repulsion Energy =   164.5171725843 hartrees
 There are       19 alpha and       19 beta electrons
 Discretize the solute cavity surface with Lebedev spheres
	Using 302 Lebedev grid points for each H atom
	Using 302 Lebedev grid points for other atoms
	Atomic van der Waals radii will be scaled by 1.20
 Removing interior tesserae...
 Keep 869 surface tesserae and discard 1245 interior tesserae
 Molecular Surface Area = 84.808 Angst**2

                       Distance Matrix (Angstroms)
             C (  1)   C (  2)   O (  3)   O (  4)   H (  5)   O (  6)
   C (  2)  1.515419
   O (  3)  1.210719  2.384892
   O (  4)  1.316078  2.374482  2.237266
   H (  5)  1.842707  2.256507  2.981524  0.962203
   O (  6)  2.348749  1.204515  3.438220  2.634558  2.054324
   H (  7)  2.202472  1.068719  2.617539  3.317196  3.314474  2.018841


 Requested basis set is cc-pVTZ
 There are 62 shells and 178 basis functions
 A cutoff of  1.0D-11 yielded   1880 shell pairs
 There are     15664 function pairs (     20828 Cartesian)
 Smallest overlap matrix eigenvalue = 6.69E-04
 Guess MOs from SCF MO coefficient file
 Reading MOs from coefficient file
 Reading MOs from coefficient file
 A restricted Hartree-Fock SCF calculation will be
 performed using Pulay DIIS extrapolation
 SCF converges when DIIS error is below 1.0E-08
 ---------------------------------------
  Cycle       Energy         DIIS Error
 ---------------------------------------
    1    -301.5920853789      8.22E-04
    2    -301.5973235332      4.85E-04
    3    -301.5979961983      1.41E-04
    4    -301.5981374312      6.13E-05
    5    -301.5981666719      2.20E-05
    6    -301.5981725276      1.15E-05
    7    -301.5981735602      3.93E-06
    8    -301.5981737158      8.06E-07
    9    -301.5981737213      2.97E-07
   10    -301.5981737219      1.01E-07
   11    -301.5981737220      4.47E-08
   12    -301.5981737219      1.32E-08
   13    -301.5981737215      4.86E-09 Convergence criterion met
 ---------------------------------------
 SCF time:  CPU 45.89 s  wall 47.58 s
 Discretize the solute cavity surface with Lebedev spheres
	Using 302 Lebedev grid points for each H atom
	Using 302 Lebedev grid points for other atoms
	Atomic van der Waals radii will be scaled by 1.20
 Removing interior tesserae...
 Keep 869 surface tesserae and discard 1245 interior tesserae
 Molecular Surface Area = 84.808 Angst**2
 A restricted Hartree-Fock SCF calculation will be
 performed using Pulay DIIS extrapolation
 Polarizable Continuum solvation model will be applied
 SCF converges when DIIS error is below 1.0E-08

 Citation of the SMD model:
 Marenich, A.V.; Cramer, C.J.; Truhlar, D.G.
 J. Phys. Chem. B 2009, 113, 6378-6396.
 iSolventCode=           1
 Solvent: water                                                           

 vradii
            1           2           3           4           5           6
    1   1.8500000   1.8500000   1.5200000   1.5200000   1.2000000   1.5200000
            7
    1   1.2000000
 ---------------------------------------
  Cycle       Energy         DIIS Error
 ---------------------------------------
    1    -301.5981737213      1.36E-09
 Time req'd to invert C: 0.42 s (CPU) 0.41 s (wall)
    2    -301.6176983152      6.73E-04
    3    -301.6176983152      6.73E-04
    4    -301.6176983196      6.73E-04
    5    -301.6176983212      6.73E-04
    6    -301.6176983247      6.73E-04
    7    -301.6176983240      6.73E-04
    8    -301.6176983265      6.73E-04
    9    -301.6176983272      6.73E-04
   10    -301.6176983277      6.73E-04
   11    -301.6176983275      6.73E-04
   12    -301.6176983269      6.73E-04
   13    -301.6176983280      6.73E-04
   14    -301.6176983281      6.73E-04
   15    -301.6208408874      3.83E-04
   16    -301.6213776328      1.39E-04
   17    -301.6215676029      5.77E-05
   18    -301.6216017207      2.06E-05
   19    -301.6216074521      1.03E-05
   20    -301.6216083625      3.57E-06
   21    -301.6216085010      7.41E-07
   22    -301.6216085063      1.95E-07
   23    -301.6216085066      6.16E-08
   24    -301.6216085067      3.96E-08
   25    -301.6216085070      1.12E-08
   26    -301.6216085073      4.11E-09 Convergence criterion met
 ---------------------------------------
 SCF time:  CPU 71.85 s  wall 72.21 s
(0)  E-EN(g) gas-phase elect-nuc energy                 -301.598173721 a.u.
(3)  G-ENP(liq) elect-nuc-pol free energy of system     -301.621608507 a.u.
(4)  G-CDS(liq) cavity-dispersion-solvent structure 
     free energy                                                5.1122 kcal/mol
(6)  G-S(liq) free energy of system                     -301.613461677 a.u.
(9)  DeltaG-S(liq) free energy of  solvation
     (9) = (6) - (0)                                           -9.5933 kcal/mol
 SCF   energy in the final basis set = -301.6134616774
 Total energy in the final basis set = -301.6134616774

 Components of the MP2 correlation energy:
        aaaa  correlation energy =        -0.1362689225 au
        abab  correlation energy =        -0.7941891866 au
        bbbb  correlation energy =        -0.1362689225 au
        non-Brillouin singles    =        -0.0000000000 au

 Total  MP2   correlation energy =        -1.0667270315 au
        MP2         total energy =      -302.6801887089 au

  Entering Z-vector solver.
 This version supports only Gaussian blurring of the apparent surface charges
 No PCM contribution added !! 
   1         0           1      0.000417    0.000417
 This version supports only Gaussian blurring of the apparent surface charges
 No PCM contribution added !! 
   2         0           1      0.000141    0.000141
 This version supports only Gaussian blurring of the apparent surface charges
 No PCM contribution added !! 
   3         0           1      0.000052    0.000052
 This version supports only Gaussian blurring of the apparent surface charges
 No PCM contribution added !! 
   4         0           1      0.000013    0.000013
 This version supports only Gaussian blurring of the apparent surface charges
 No PCM contribution added !! 
   5         0           1      0.000005    0.000005
 This version supports only Gaussian blurring of the apparent surface charges
 No PCM contribution added !! 
   6         0           1      0.000001    0.000001
 This version supports only Gaussian blurring of the apparent surface charges
 No PCM contribution added !! 
   7         1           0      0.000000    0.000000    Roots Converged

 --------------------------------------------------------------

                    Orbital Energies (a.u.)
 --------------------------------------------------------------

 Alpha MOs
 -- Occupied --
-20.626 -20.605 -20.576 -11.410 -11.364  -1.495  -1.436  -1.392
 -0.960  -0.842  -0.779  -0.714  -0.673  -0.659  -0.612  -0.562
 -0.538  -0.504  -0.454
 -- Virtual --
  0.062   0.185   0.196   0.245   0.285   0.329   0.382   0.425
  0.443   0.488   0.489   0.552   0.558   0.579   0.602   0.635
  0.669   0.715   0.718   0.748   0.779   0.782   0.838   0.855
  0.878   0.888   0.923   0.948   0.963   0.992   1.077   1.105
  1.172   1.216   1.240   1.322   1.357   1.366   1.446   1.455
  1.510   1.591   1.670   1.690   1.781   1.921   1.936   1.936
  1.986   2.016   2.092   2.118   2.221   2.234   2.274   2.334
  2.351   2.362   2.396   2.452   2.474   2.509   2.599   2.675
  2.768   2.778   2.849   2.927   2.965   3.026   3.070   3.084
  3.101   3.230   3.259   3.308   3.328   3.350   3.397   3.410
  3.447   3.530   3.577   3.587   3.591   3.684   3.708   3.716
  3.783   3.833   3.924   3.981   4.021   4.027   4.163   4.166
  4.178   4.212   4.257   4.355   4.394   4.495   4.504   4.512
  4.633   4.642   4.708   4.797   4.834   4.928   5.066   5.135
  5.218   5.334   5.373   5.468   5.586   5.608   5.619   5.678
  5.732   5.769   5.796   6.003   6.009   6.069   6.090   6.348
  6.362   6.432   6.627   6.657   6.664   6.742   6.826   6.851
  6.855   6.953   6.971   7.050   7.075   7.127   7.231   7.251
  7.309   7.320   7.405   7.452   7.496   7.550   7.554   7.693
  7.895   8.003   9.310  11.160  12.996  13.361  14.235
 --------------------------------------------------------------

          Ground-State Mulliken Net Atomic Charges

     Atom                 Charge (a.u.)
  ----------------------------------------
      1 C                     0.279462
      2 C                     0.134996
      3 O                    -0.353261
      4 O                    -0.244447
      5 H                     0.292959
      6 O                    -0.280520
      7 H                     0.170812
  ----------------------------------------
  Sum of atomic charges =    -0.000000

 -----------------------------------------------------------------
                    Cartesian Multipole Moments
 -----------------------------------------------------------------
    Charge (ESU x 10^10)
                -0.0000
    Dipole Moment (Debye)
         X      -2.7514      Y       0.1265      Z       0.0001
       Tot       2.7543
    Quadrupole Moments (Debye-Ang)
        XX     -37.9532     XY      -1.6811     YY     -25.1425
        XZ      -0.0015     YZ       0.0000     ZZ     -26.4031
    Octopole Moments (Debye-Ang^2)
       XXX       0.5628    XXY      -3.2134    XYY      -9.2290
       YYY      -3.0431    XXZ       0.0059    XYZ      -0.0010
       YYZ       0.0033    XZZ      -0.5108    YZZ      -0.5325
       ZZZ       0.0107
    Hexadecapole Moments (Debye-Ang^3)
      XXXX    -295.9290   XXXY      -5.7968   XXYY     -66.0881
      XYYY       1.1255   YYYY    -112.4813   XXXZ      -0.0175
      XXYZ      -0.0032   XYYZ      -0.0036   YYYZ      -0.0047
      XXZZ     -45.1174   XYZZ       0.3735   YYZZ     -24.8630
      XZZZ      -0.0110   YZZZ      -0.0077   ZZZZ     -21.5108
 -----------------------------------------------------------------
 DrvMan is completing analytic gradient of the MP2 energy
 MP2 relaxed dipole moment
            1
    1  -1.0824956
    2   0.0497643
    3   0.0000314
	Magnitude:	 1.084 au	 2.754 Debye
 MP2 energy read as -302.680189
 Full Analytical Gradient of MP2 Energy (in au.)
             1             2             3             4             5
    1    0.00013728    0.00032343   -0.00013624    0.00019197    0.00018064
    2   -0.00020741    0.00159018    0.00019847   -0.00002160   -0.00003783
    3   -0.00002323    0.00000079    0.00000819    0.00000778    0.00000328
             6             7
    1   -0.00057235   -0.00012474
    2   -0.00083291   -0.00068890
    3   -0.00000184    0.00000503
 Gradient time:  CPU 0.10 s  wall 0.83 s
 ----------------------------------------------------------------
             Standard Nuclear Orientation (Angstroms)
    I     Atom           X                Y                Z
 ----------------------------------------------------------------
    1      C       0.5627735578     0.0552497327    -0.0001331502
    2      C      -0.8185506520     0.6764980017    -0.0000602671
    3      O       1.5657078004     0.7334560278     0.0000857282
    4      O       0.5516183742    -1.2607806243    -0.0002121307
    5      H      -0.3712090839    -1.5332233268    -0.0003144132
    6      O      -1.7839696023    -0.0417959611    -0.0004085936
    7      H      -0.8477140943     1.7468189500     0.0003795266
 ----------------------------------------------------------------
 Nuclear Repulsion Energy =   164.5477601913 hartrees
 There are       19 alpha and       19 beta electrons
 Discretize the solute cavity surface with Lebedev spheres
	Using 302 Lebedev grid points for each H atom
	Using 302 Lebedev grid points for other atoms
	Atomic van der Waals radii will be scaled by 1.20
 Removing interior tesserae...
 Keep 870 surface tesserae and discard 1244 interior tesserae
 Molecular Surface Area = 84.870 Angst**2

                       Distance Matrix (Angstroms)
             C (  1)   C (  2)   O (  3)   O (  4)   H (  5)   O (  6)
   C (  2)  1.514598
   O (  3)  1.210719  2.384939
   O (  4)  1.316078  2.372849  2.237266
   H (  5)  1.842707  2.254547  2.981524  0.962203
   O (  6)  2.348749  1.203320  3.438220  2.634558  2.054324
   H (  7)  2.202472  1.070718  2.617539  3.317196  3.314474  2.018841


 Requested basis set is cc-pVTZ
 There are 62 shells and 178 basis functions
 A cutoff of  1.0D-11 yielded   1880 shell pairs
 There are     15664 function pairs (     20828 Cartesian)
 Smallest overlap matrix eigenvalue = 6.67E-04
 Guess MOs from SCF MO coefficient file
 Reading MOs from coefficient file
 Reading MOs from coefficient file
 A restricted Hartree-Fock SCF calculation will be
 performed using Pulay DIIS extrapolation
 SCF converges when DIIS error is below 1.0E-08
 ---------------------------------------
  Cycle       Energy         DIIS Error
 ---------------------------------------
    1    -301.5943871667      8.24E-04
    2    -301.5974461241      4.91E-04
    3    -301.5981321330      1.43E-04
    4    -301.5982756196      6.00E-05
    5    -301.5983048606      2.16E-05
    6    -301.5983104516      1.14E-05
    7    -301.5983114444      3.88E-06
    8    -301.5983115952      7.46E-07
    9    -301.5983116002      2.63E-07
   10    -301.5983116007      9.54E-08
   11    -301.5983116008      4.59E-08
   12    -301.5983116006      1.33E-08
   13    -301.5983116003      4.65E-09 Convergence criterion met
 ---------------------------------------
 SCF time:  CPU 44.93 s  wall 45.39 s
 Discretize the solute cavity surface with Lebedev spheres
	Using 302 Lebedev grid points for each H atom
	Using 302 Lebedev grid points for other atoms
	Atomic van der Waals radii will be scaled by 1.20
 Removing interior tesserae...
 Keep 870 surface tesserae and discard 1244 interior tesserae
 Molecular Surface Area = 84.870 Angst**2
 A restricted Hartree-Fock SCF calculation will be
 performed using Pulay DIIS extrapolation
 Polarizable Continuum solvation model will be applied
 SCF converges when DIIS error is below 1.0E-08

 Citation of the SMD model:
 Marenich, A.V.; Cramer, C.J.; Truhlar, D.G.
 J. Phys. Chem. B 2009, 113, 6378-6396.
 iSolventCode=           1
 Solvent: water                                                           

 vradii
            1           2           3           4           5           6
    1   1.8500000   1.8500000   1.5200000   1.5200000   1.2000000   1.5200000
            7
    1   1.2000000
 ---------------------------------------
  Cycle       Energy         DIIS Error
 ---------------------------------------
    1    -301.5983116003      1.31E-09
 Time req'd to invert C: 0.45 s (CPU) 0.45 s (wall)
    2    -301.6178037941      6.72E-04
    3    -301.6178037938      6.72E-04
    4    -301.6178037989      6.72E-04
    5    -301.6178037995      6.72E-04
    6    -301.6178038022      6.72E-04
    7    -301.6178037990      6.72E-04
    8    -301.6178037996      6.72E-04
    9    -301.6178037997      6.72E-04
   10    -301.6178037996      6.72E-04
   11    -301.6178037986      6.72E-04
   12    -301.6178037998      6.72E-04
   13    -301.6178037978      6.72E-04
   14    -301.6178038009      6.72E-04
   15    -301.6178037988      6.72E-04
   16    -301.6178037936      6.72E-04
   17    -301.6209409179      3.82E-04
   18    -301.6214766097      1.39E-04
   19    -301.6216661611      5.76E-05
   20    -301.6217002277      2.06E-05
   21    -301.6217059496      1.03E-05
   22    -301.6217068579      3.56E-06
   23    -301.6217069962      7.42E-07
   24    -301.6217070015      1.95E-07
   25    -301.6217070019      5.98E-08
   26    -301.6217070019      3.99E-08
   27    -301.6217070022      1.14E-08
   28    -301.6217070025      4.13E-09 Convergence criterion met
 ---------------------------------------
 SCF time:  CPU 84.20 s  wall 84.49 s
(0)  E-EN(g) gas-phase elect-nuc energy                 -301.598311600 a.u.
(3)  G-ENP(liq) elect-nuc-pol free energy of system     -301.621707003 a.u.
(4)  G-CDS(liq) cavity-dispersion-solvent structure 
     free energy                                                5.1125 kcal/mol
(6)  G-S(liq) free energy of system                     -301.613559696 a.u.
(9)  DeltaG-S(liq) free energy of  solvation
     (9) = (6) - (0)                                           -9.5683 kcal/mol
 SCF   energy in the final basis set = -301.6135596959
 Total energy in the final basis set = -301.6135596959

 Components of the MP2 correlation energy:
        aaaa  correlation energy =        -0.1362622670 au
        abab  correlation energy =        -0.7941320011 au
        bbbb  correlation energy =        -0.1362622670 au
        non-Brillouin singles    =        -0.0000000000 au

 Total  MP2   correlation energy =        -1.0666565351 au
        MP2         total energy =      -302.6802162310 au

  Entering Z-vector solver.
 This version supports only Gaussian blurring of the apparent surface charges
 No PCM contribution added !! 
   1         0           1      0.000417    0.000417
 This version supports only Gaussian blurring of the apparent surface charges
 No PCM contribution added !! 
   2         0           1      0.000141    0.000141
 This version supports only Gaussian blurring of the apparent surface charges
 No PCM contribution added !! 
   3         0           1      0.000052    0.000052
 This version supports only Gaussian blurring of the apparent surface charges
 No PCM contribution added !! 
   4         0           1      0.000013    0.000013
 This version supports only Gaussian blurring of the apparent surface charges
 No PCM contribution added !! 
   5         0           1      0.000005    0.000005
 This version supports only Gaussian blurring of the apparent surface charges
 No PCM contribution added !! 
   6         0           1      0.000001    0.000001
 This version supports only Gaussian blurring of the apparent surface charges
 No PCM contribution added !! 
   7         1           0      0.000000    0.000000    Roots Converged

 --------------------------------------------------------------

                    Orbital Energies (a.u.)
 --------------------------------------------------------------

 Alpha MOs
 -- Occupied --
-20.626 -20.605 -20.576 -11.410 -11.364  -1.496  -1.437  -1.392
 -0.960  -0.842  -0.779  -0.714  -0.673  -0.659  -0.612  -0.562
 -0.538  -0.504  -0.454
 -- Virtual --
  0.062   0.185   0.196   0.246   0.285   0.329   0.382   0.424
  0.443   0.488   0.489   0.552   0.558   0.579   0.602   0.635
  0.669   0.715   0.718   0.749   0.779   0.782   0.838   0.854
  0.878   0.889   0.923   0.948   0.963   0.992   1.077   1.105
  1.172   1.216   1.240   1.323   1.356   1.366   1.446   1.456
  1.510   1.590   1.670   1.688   1.781   1.921   1.936   1.936
  1.986   2.016   2.092   2.118   2.221   2.234   2.275   2.335
  2.351   2.363   2.397   2.452   2.474   2.509   2.601   2.675
  2.768   2.778   2.849   2.927   2.965   3.026   3.069   3.084
  3.100   3.230   3.259   3.308   3.328   3.350   3.397   3.410
  3.446   3.531   3.577   3.587   3.591   3.684   3.708   3.716
  3.782   3.833   3.924   3.981   4.021   4.027   4.163   4.166
  4.178   4.211   4.257   4.355   4.392   4.495   4.504   4.513
  4.634   4.642   4.708   4.797   4.833   4.927   5.062   5.135
  5.215   5.334   5.372   5.467   5.586   5.608   5.619   5.678
  5.731   5.770   5.796   6.004   6.009   6.069   6.091   6.348
  6.363   6.432   6.628   6.658   6.665   6.743   6.826   6.851
  6.856   6.953   6.971   7.051   7.075   7.127   7.231   7.251
  7.309   7.320   7.406   7.452   7.496   7.550   7.554   7.693
  7.895   8.004   9.309  11.159  12.999  13.365  14.244
 --------------------------------------------------------------

          Ground-State Mulliken Net Atomic Charges

     Atom                 Charge (a.u.)
  ----------------------------------------
      1 C                     0.279566
      2 C                     0.135234
      3 O                    -0.353147
      4 O                    -0.244427
      5 H                     0.292917
      6 O                    -0.279418
      7 H                     0.169274
  ----------------------------------------
  Sum of atomic charges =    -0.000000

 -----------------------------------------------------------------
                    Cartesian Multipole Moments
 -----------------------------------------------------------------
    Charge (ESU x 10^10)
                 0.0000
    Dipole Moment (Debye)
         X      -2.7527      Y       0.1173      Z       0.0002
       Tot       2.7552
    Quadrupole Moments (Debye-Ang)
        XX     -37.9414     XY      -1.6730     YY     -25.1618
        XZ      -0.0016     YZ       0.0003     ZZ     -26.4010
    Octopole Moments (Debye-Ang^2)
       XXX       0.5445    XXY      -3.2068    XYY      -9.2167
       YYY      -3.0531    XXZ       0.0060    XYZ      -0.0011
       YYZ       0.0037    XZZ      -0.5133    YZZ      -0.5282
       ZZZ       0.0109
    Hexadecapole Moments (Debye-Ang^3)
      XXXX    -295.8301   XXXY      -5.8127   XXYY     -66.0895
      XYYY       1.1343   YYYY    -112.5059   XXXZ      -0.0175
      XXYZ      -0.0030   XYYZ      -0.0038   YYYZ      -0.0040
      XXZZ     -45.1084   XYZZ       0.3698   YYZZ     -24.8609
      XZZZ      -0.0111   YZZZ      -0.0075   ZZZZ     -21.5062
 -----------------------------------------------------------------
 DrvMan is completing analytic gradient of the MP2 energy
 MP2 relaxed dipole moment
            1
    1  -1.0829804
    2   0.0461646
    3   0.0000889
	Magnitude:	 1.084 au	 2.755 Debye
 MP2 energy read as -302.680216
 Full Analytical Gradient of MP2 Energy (in au.)
             1             2             3             4             5
    1   -0.00014220   -0.00045279    0.00000561    0.00008766    0.00013223
    2    0.00035819   -0.00172097    0.00015375    0.00012455   -0.00001019
    3   -0.00002367    0.00000083    0.00000822    0.00000776    0.00000331
             6             7
    1    0.00059527   -0.00022579
    2    0.00052047    0.00057419
    3   -0.00000211    0.00000566
 Gradient time:  CPU 0.08 s  wall 0.89 s
 ----------------------------------------------------------------
             Standard Nuclear Orientation (Angstroms)
    I     Atom           X                Y                Z
 ----------------------------------------------------------------
    1      C       0.5627735578     0.0552497327    -0.0001331502
    2      C      -0.8185506520     0.6774980017     0.0009397329
    3      O       1.5657078004     0.7334560278     0.0000857282
    4      O       0.5516183742    -1.2607806243    -0.0002121307
    5      H      -0.3712090839    -1.5332233268    -0.0003144132
    6      O      -1.7839696023    -0.0417959611    -0.0004085936
    7      H      -0.8477140943     1.7468189500     0.0003795266
 ----------------------------------------------------------------
 Nuclear Repulsion Energy =   164.5324466055 hartrees
 There are       19 alpha and       19 beta electrons
 Discretize the solute cavity surface with Lebedev spheres
	Using 302 Lebedev grid points for each H atom
	Using 302 Lebedev grid points for other atoms
	Atomic van der Waals radii will be scaled by 1.20
 Removing interior tesserae...
 Keep 870 surface tesserae and discard 1244 interior tesserae
 Molecular Surface Area = 84.870 Angst**2

                       Distance Matrix (Angstroms)
             C (  1)   C (  2)   O (  3)   O (  4)   H (  5)   O (  6)
   C (  2)  1.515008
   O (  3)  1.210719  2.384915
   O (  4)  1.316078  2.373666  2.237266
   H (  5)  1.842707  2.255528  2.981524  0.962203
   O (  6)  2.348749  1.203918  3.438220  2.634558  2.054324
   H (  7)  2.202472  1.069719  2.617539  3.317196  3.314474  2.018841


 Requested basis set is cc-pVTZ
 There are 62 shells and 178 basis functions
 A cutoff of  1.0D-11 yielded   1880 shell pairs
 There are     15664 function pairs (     20828 Cartesian)
 Smallest overlap matrix eigenvalue = 6.68E-04
 Guess MOs from SCF MO coefficient file
 Reading MOs from coefficient file
 Reading MOs from coefficient file
 A restricted Hartree-Fock SCF calculation will be
 performed using Pulay DIIS extrapolation
 SCF converges when DIIS error is below 1.0E-08
 ---------------------------------------
  Cycle       Energy         DIIS Error
 ---------------------------------------
    1    -301.5930801805      8.19E-04
    2    -301.5973901029      4.87E-04
    3    -301.5980668471      1.41E-04
    4    -301.5982079283      6.08E-05
    5    -301.5982370054      2.19E-05
    6    -301.5982427746      1.15E-05
    7    -301.5982437945      3.92E-06
    8    -301.5982439490      7.77E-07
    9    -301.5982439543      2.88E-07
   10    -301.5982439549      1.02E-07
   11    -301.5982439550      4.73E-08
   12    -301.5982439549      1.53E-08
   13    -301.5982439545      6.26E-09 Convergence criterion met
 ---------------------------------------
 SCF time:  CPU 44.53 s  wall 45.19 s
 Discretize the solute cavity surface with Lebedev spheres
	Using 302 Lebedev grid points for each H atom
	Using 302 Lebedev grid points for other atoms
	Atomic van der Waals radii will be scaled by 1.20
 Removing interior tesserae...
 Keep 870 surface tesserae and discard 1244 interior tesserae
 Molecular Surface Area = 84.870 Angst**2
 A restricted Hartree-Fock SCF calculation will be
 performed using Pulay DIIS extrapolation
 Polarizable Continuum solvation model will be applied
 SCF converges when DIIS error is below 1.0E-08

 Citation of the SMD model:
 Marenich, A.V.; Cramer, C.J.; Truhlar, D.G.
 J. Phys. Chem. B 2009, 113, 6378-6396.
 iSolventCode=           1
 Solvent: water                                                           

 vradii
            1           2           3           4           5           6
    1   1.8500000   1.8500000   1.5200000   1.5200000   1.2000000   1.5200000
            7
    1   1.2000000
 ---------------------------------------
  Cycle       Energy         DIIS Error
 ---------------------------------------
    1    -301.5982439544      2.59E-09
 Time req'd to invert C: 0.42 s (CPU) 0.42 s (wall)
    2    -301.6177494309      6.72E-04
    3    -301.6177494301      6.72E-04
    4    -301.6177494361      6.72E-04
    5    -301.6177494354      6.72E-04
    6    -301.6177494385      6.72E-04
    7    -301.6177494345      6.72E-04
    8    -301.6177494343      6.72E-04
    9    -301.6177494344      6.72E-04
   10    -301.6177494328      6.72E-04
   11    -301.6177494333      6.72E-04
   12    -301.6177494325      6.72E-04
   13    -301.6177494343      6.72E-04
   14    -301.6177494357      6.72E-04
   15    -301.6177494376      6.72E-04
   16    -301.6177494293      6.72E-04
   17    -301.6208884519      3.82E-04
   18    -301.6214245192      1.39E-04
   19    -301.6216142208      5.77E-05
   20    -301.6216483069      2.06E-05
   21    -301.6216540335      1.03E-05
   22    -301.6216549428      3.56E-06
   23    -301.6216550811      7.41E-07
   24    -301.6216550865      1.95E-07
   25    -301.6216550868      6.08E-08
   26    -301.6216550869      3.99E-08
   27    -301.6216550871      1.14E-08
   28    -301.6216550874      4.13E-09 Convergence criterion met
 ---------------------------------------
 SCF time:  CPU 80.88 s  wall 90.28 s
(0)  E-EN(g) gas-phase elect-nuc energy                 -301.598243954 a.u.
(3)  G-ENP(liq) elect-nuc-pol free energy of system     -301.621655087 a.u.
(4)  G-CDS(liq) cavity-dispersion-solvent structure 
     free energy                                                5.1124 kcal/mol
(6)  G-S(liq) free energy of system                     -301.613508018 a.u.
(9)  DeltaG-S(liq) free energy of  solvation
     (9) = (6) - (0)                                           -9.5783 kcal/mol
 SCF   energy in the final basis set = -301.6135080180
 Total energy in the final basis set = -301.6135080180

 Components of the MP2 correlation energy:
        aaaa  correlation energy =        -0.1362658006 au
        abab  correlation energy =        -0.7941616132 au
        bbbb  correlation energy =        -0.1362658006 au
        non-Brillouin singles    =        -0.0000000000 au

 Total  MP2   correlation energy =        -1.0666932145 au
        MP2         total energy =      -302.6802012325 au

  Entering Z-vector solver.
 This version supports only Gaussian blurring of the apparent surface charges
 No PCM contribution added !! 
   1         0           1      0.000417    0.000417
 This version supports only Gaussian blurring of the apparent surface charges
 No PCM contribution added !! 
   2         0           1      0.000141    0.000141
 This version supports only Gaussian blurring of the apparent surface charges
 No PCM contribution added !! 
   3         0           1      0.000052    0.000052
 This version supports only Gaussian blurring of the apparent surface charges
 No PCM contribution added !! 
   4         0           1      0.000013    0.000013
 This version supports only Gaussian blurring of the apparent surface charges
 No PCM contribution added !! 
   5         0           1      0.000005    0.000005
 This version supports only Gaussian blurring of the apparent surface charges
 No PCM contribution added !! 
   6         0           1      0.000001    0.000001
 This version supports only Gaussian blurring of the apparent surface charges
 No PCM contribution added !! 
   7         1           0      0.000000    0.000000    Roots Converged

 --------------------------------------------------------------

                    Orbital Energies (a.u.)
 --------------------------------------------------------------

 Alpha MOs
 -- Occupied --
-20.626 -20.605 -20.576 -11.410 -11.364  -1.495  -1.436  -1.392
 -0.960  -0.842  -0.779  -0.714  -0.673  -0.659  -0.612  -0.562
 -0.538  -0.504  -0.454
 -- Virtual --
  0.062   0.185   0.196   0.246   0.285   0.329   0.382   0.425
  0.443   0.488   0.489   0.552   0.558   0.579   0.602   0.635
  0.669   0.715   0.718   0.748   0.779   0.782   0.838   0.855
  0.878   0.889   0.923   0.948   0.963   0.992   1.077   1.105
  1.172   1.216   1.240   1.322   1.357   1.366   1.446   1.456
  1.510   1.590   1.670   1.689   1.781   1.921   1.936   1.936
  1.986   2.016   2.092   2.118   2.221   2.234   2.275   2.335
  2.351   2.362   2.397   2.452   2.474   2.509   2.600   2.675
  2.768   2.778   2.849   2.927   2.965   3.026   3.069   3.084
  3.101   3.230   3.259   3.308   3.328   3.350   3.397   3.410
  3.446   3.530   3.577   3.587   3.591   3.684   3.708   3.716
  3.782   3.833   3.924   3.981   4.021   4.027   4.163   4.166
  4.178   4.211   4.257   4.355   4.393   4.495   4.504   4.512
  4.633   4.642   4.708   4.797   4.834   4.927   5.064   5.135
  5.216   5.334   5.372   5.468   5.586   5.608   5.619   5.678
  5.731   5.770   5.796   6.003   6.009   6.069   6.091   6.348
  6.363   6.432   6.628   6.658   6.664   6.742   6.826   6.851
  6.855   6.953   6.971   7.051   7.075   7.127   7.231   7.251
  7.309   7.320   7.405   7.452   7.496   7.550   7.554   7.693
  7.895   8.003   9.310  11.160  12.997  13.363  14.240
 --------------------------------------------------------------

          Ground-State Mulliken Net Atomic Charges

     Atom                 Charge (a.u.)
  ----------------------------------------
      1 C                     0.279515
      2 C                     0.135148
      3 O                    -0.353197
      4 O                    -0.244432
      5 H                     0.292939
      6 O                    -0.279953
      7 H                     0.169981
  ----------------------------------------
  Sum of atomic charges =     0.000000

 -----------------------------------------------------------------
                    Cartesian Multipole Moments
 -----------------------------------------------------------------
    Charge (ESU x 10^10)
                -0.0000
    Dipole Moment (Debye)
         X      -2.7522      Y       0.1216      Z       0.0018
       Tot       2.7548
    Quadrupole Moments (Debye-Ang)
        XX     -37.9467     XY      -1.6770     YY     -25.1525
        XZ      -0.0023     YZ       0.0006     ZZ     -26.4020
    Octopole Moments (Debye-Ang^2)
       XXX       0.5531    XXY      -3.2100    XYY      -9.2229
       YYY      -3.0493    XXZ       0.0036    XYZ      -0.0018
       YYZ      -0.0014    XZZ      -0.5121    YZZ      -0.5304
       ZZZ      -0.0022
    Hexadecapole Moments (Debye-Ang^3)
      XXXX    -295.8766   XXXY      -5.8048   XXYY     -66.0884
      XYYY       1.1299   YYYY    -112.4955   XXXZ      -0.0033
      XXYZ      -0.0056   XYYZ       0.0012   YYYZ      -0.0175
      XXZZ     -45.1126   XYZZ       0.3716   YYZZ     -24.8620
      XZZZ       0.0015   YZZZ      -0.0166   ZZZZ     -21.5085
 -----------------------------------------------------------------
 DrvMan is completing analytic gradient of the MP2 energy
 MP2 relaxed dipole moment
            1
    1  -1.0827846
    2   0.0478460
    3   0.0007245
	Magnitude:	 1.084 au	 2.755 Debye
 MP2 energy read as -302.680201
 Full Analytical Gradient of MP2 Energy (in au.)
             1             2             3             4             5
    1   -0.00000032   -0.00006345   -0.00006890    0.00014107    0.00015590
    2    0.00007822   -0.00004949    0.00017374    0.00004948   -0.00002396
    3   -0.00023463    0.00035694    0.00005701    0.00004920    0.00000451
             6             7
    1    0.00000789   -0.00017218
    2   -0.00016264   -0.00006534
    3   -0.00011012   -0.00012290
 Gradient time:  CPU 0.08 s  wall 0.98 s
 ----------------------------------------------------------------
             Standard Nuclear Orientation (Angstroms)
    I     Atom           X                Y                Z
 ----------------------------------------------------------------
    1      C       0.5627735578     0.0552497327    -0.0001331502
    2      C      -0.8185506520     0.6774980017    -0.0010602671
    3      O       1.5657078004     0.7334560278     0.0000857282
    4      O       0.5516183742    -1.2607806243    -0.0002121307
    5      H      -0.3712090839    -1.5332233268    -0.0003144132
    6      O      -1.7839696023    -0.0417959611    -0.0004085936
    7      H      -0.8477140943     1.7468189500     0.0003795266
 ----------------------------------------------------------------
 Nuclear Repulsion Energy =   164.5324554340 hartrees
 There are       19 alpha and       19 beta electrons
 Discretize the solute cavity surface with Lebedev spheres
	Using 302 Lebedev grid points for each H atom
	Using 302 Lebedev grid points for other atoms
	Atomic van der Waals radii will be scaled by 1.20
 Removing interior tesserae...
 Keep 870 surface tesserae and discard 1244 interior tesserae
 Molecular Surface Area = 84.870 Angst**2

                       Distance Matrix (Angstroms)
             C (  1)   C (  2)   O (  3)   O (  4)   H (  5)   O (  6)
   C (  2)  1.515008
   O (  3)  1.210719  2.384915
   O (  4)  1.316078  2.373666  2.237266
   H (  5)  1.842707  2.255527  2.981524  0.962203
   O (  6)  2.348749  1.203918  3.438220  2.634558  2.054324
   H (  7)  2.202472  1.069720  2.617539  3.317196  3.314474  2.018841


 Requested basis set is cc-pVTZ
 There are 62 shells and 178 basis functions
 A cutoff of  1.0D-11 yielded   1880 shell pairs
 There are     15664 function pairs (     20828 Cartesian)
 Smallest overlap matrix eigenvalue = 6.68E-04
 Guess MOs from SCF MO coefficient file
 Reading MOs from coefficient file
 Reading MOs from coefficient file
 A restricted Hartree-Fock SCF calculation will be
 performed using Pulay DIIS extrapolation
 SCF converges when DIIS error is below 1.0E-08
 ---------------------------------------
  Cycle       Energy         DIIS Error
 ---------------------------------------
    1    -301.5934884717      8.20E-04
    2    -301.5973863646      4.88E-04
    3    -301.5980661400      1.41E-04
    4    -301.5982080129      6.05E-05
    5    -301.5982371439      2.18E-05
    6    -301.5982428553      1.14E-05
    7    -301.5982438675      3.91E-06
    8    -301.5982440210      7.70E-07
    9    -301.5982440264      2.86E-07
   10    -301.5982440270      1.06E-07
   11    -301.5982440271      5.25E-08
   12    -301.5982440270      1.92E-08
   13    -301.5982440267      8.37E-09 Convergence criterion met
 ---------------------------------------
 SCF time:  CPU 44.51 s  wall 45.21 s
 Discretize the solute cavity surface with Lebedev spheres
	Using 302 Lebedev grid points for each H atom
	Using 302 Lebedev grid points for other atoms
	Atomic van der Waals radii will be scaled by 1.20
 Removing interior tesserae...
 Keep 870 surface tesserae and discard 1244 interior tesserae
 Molecular Surface Area = 84.870 Angst**2
 A restricted Hartree-Fock SCF calculation will be
 performed using Pulay DIIS extrapolation
 Polarizable Continuum solvation model will be applied
 SCF converges when DIIS error is below 1.0E-08

 Citation of the SMD model:
 Marenich, A.V.; Cramer, C.J.; Truhlar, D.G.
 J. Phys. Chem. B 2009, 113, 6378-6396.
 iSolventCode=           1
 Solvent: water                                                           

 vradii
            1           2           3           4           5           6
    1   1.8500000   1.8500000   1.5200000   1.5200000   1.2000000   1.5200000
            7
    1   1.2000000
 ---------------------------------------
  Cycle       Energy         DIIS Error
 ---------------------------------------
    1    -301.5982440265      3.66E-09
 Time req'd to invert C: 0.41 s (CPU) 0.41 s (wall)
    2    -301.6177494927      6.72E-04
    3    -301.6177494912      6.72E-04
    4    -301.6177494898      6.72E-04
    5    -301.6177494909      6.72E-04
    6    -301.6177494946      6.72E-04
    7    -301.6177494940      6.72E-04
    8    -301.6177494952      6.72E-04
    9    -301.6177494928      6.72E-04
   10    -301.6177494914      6.72E-04
   11    -301.6177494916      6.72E-04
   12    -301.6177494924      6.72E-04
   13    -301.6177494900      6.72E-04
   14    -301.6177494904      6.72E-04
   15    -301.6177494919      6.72E-04
   16    -301.6177494925      6.72E-04
   17    -301.6208885120      3.82E-04
   18    -301.6214245787      1.39E-04
   19    -301.6216142801      5.77E-05
   20    -301.6216483662      2.06E-05
   21    -301.6216540928      1.03E-05
   22    -301.6216550021      3.56E-06
   23    -301.6216551404      7.41E-07
   24    -301.6216551458      1.95E-07
   25    -301.6216551461      6.08E-08
   26    -301.6216551462      3.98E-08
   27    -301.6216551464      1.13E-08
   28    -301.6216551467      4.13E-09 Convergence criterion met
 ---------------------------------------
 SCF time:  CPU 81.29 s  wall 81.58 s
(0)  E-EN(g) gas-phase elect-nuc energy                 -301.598244027 a.u.
(3)  G-ENP(liq) elect-nuc-pol free energy of system     -301.621655147 a.u.
(4)  G-CDS(liq) cavity-dispersion-solvent structure 
     free energy                                                5.1124 kcal/mol
(6)  G-S(liq) free energy of system                     -301.613508076 a.u.
(9)  DeltaG-S(liq) free energy of  solvation
     (9) = (6) - (0)                                           -9.5783 kcal/mol
 SCF   energy in the final basis set = -301.6135080761
 Total energy in the final basis set = -301.6135080761

 Components of the MP2 correlation energy:
        aaaa  correlation energy =        -0.1362657952 au
        abab  correlation energy =        -0.7941615783 au
        bbbb  correlation energy =        -0.1362657952 au
        non-Brillouin singles    =        -0.0000000000 au

 Total  MP2   correlation energy =        -1.0666931687 au
        MP2         total energy =      -302.6802012448 au

  Entering Z-vector solver.
 This version supports only Gaussian blurring of the apparent surface charges
 No PCM contribution added !! 
   1         0           1      0.000417    0.000417
 This version supports only Gaussian blurring of the apparent surface charges
 No PCM contribution added !! 
   2         0           1      0.000141    0.000141
 This version supports only Gaussian blurring of the apparent surface charges
 No PCM contribution added !! 
   3         0           1      0.000052    0.000052
 This version supports only Gaussian blurring of the apparent surface charges
 No PCM contribution added !! 
   4         0           1      0.000013    0.000013
 This version supports only Gaussian blurring of the apparent surface charges
 No PCM contribution added !! 
   5         0           1      0.000005    0.000005
 This version supports only Gaussian blurring of the apparent surface charges
 No PCM contribution added !! 
   6         0           1      0.000001    0.000001
 This version supports only Gaussian blurring of the apparent surface charges
 No PCM contribution added !! 
   7         1           0      0.000000    0.000000    Roots Converged

 --------------------------------------------------------------

                    Orbital Energies (a.u.)
 --------------------------------------------------------------

 Alpha MOs
 -- Occupied --
-20.626 -20.605 -20.576 -11.410 -11.364  -1.495  -1.436  -1.392
 -0.960  -0.842  -0.779  -0.714  -0.673  -0.659  -0.612  -0.562
 -0.538  -0.504  -0.454
 -- Virtual --
  0.062   0.185   0.196   0.246   0.285   0.329   0.382   0.425
  0.443   0.488   0.489   0.552   0.558   0.579   0.602   0.635
  0.669   0.715   0.718   0.748   0.779   0.782   0.838   0.855
  0.878   0.889   0.923   0.948   0.963   0.992   1.077   1.105
  1.172   1.216   1.240   1.322   1.357   1.366   1.446   1.456
  1.510   1.590   1.670   1.689   1.781   1.921   1.936   1.936
  1.986   2.016   2.092   2.118   2.221   2.234   2.275   2.335
  2.351   2.362   2.397   2.452   2.474   2.509   2.600   2.675
  2.768   2.778   2.849   2.927   2.965   3.026   3.069   3.084
  3.101   3.230   3.259   3.308   3.328   3.350   3.397   3.410
  3.446   3.530   3.577   3.587   3.591   3.684   3.708   3.716
  3.782   3.833   3.924   3.981   4.021   4.027   4.163   4.166
  4.178   4.211   4.257   4.355   4.393   4.495   4.504   4.512
  4.633   4.642   4.708   4.797   4.834   4.927   5.064   5.135
  5.216   5.334   5.372   5.468   5.586   5.608   5.619   5.678
  5.731   5.770   5.796   6.003   6.009   6.069   6.091   6.348
  6.363   6.432   6.628   6.658   6.664   6.742   6.826   6.851
  6.855   6.953   6.971   7.051   7.075   7.127   7.231   7.251
  7.309   7.320   7.405   7.452   7.496   7.550   7.554   7.693
  7.895   8.003   9.310  11.160  12.997  13.363  14.240
 --------------------------------------------------------------

          Ground-State Mulliken Net Atomic Charges

     Atom                 Charge (a.u.)
  ----------------------------------------
      1 C                     0.279515
      2 C                     0.135148
      3 O                    -0.353197
      4 O                    -0.244432
      5 H                     0.292939
      6 O                    -0.279952
      7 H                     0.169980
  ----------------------------------------
  Sum of atomic charges =     0.000000

 -----------------------------------------------------------------
                    Cartesian Multipole Moments
 -----------------------------------------------------------------
    Charge (ESU x 10^10)
                 0.0000
    Dipole Moment (Debye)
         X      -2.7522      Y       0.1216      Z      -0.0014
       Tot       2.7549
    Quadrupole Moments (Debye-Ang)
        XX     -37.9467     XY      -1.6770     YY     -25.1525
        XZ      -0.0009     YZ      -0.0001     ZZ     -26.4020
    Octopole Moments (Debye-Ang^2)
       XXX       0.5531    XXY      -3.2100    XYY      -9.2229
       YYY      -3.0493    XXZ       0.0085    XYZ      -0.0004
       YYZ       0.0089    XZZ      -0.5121    YZZ      -0.5304
       ZZZ       0.0240
    Hexadecapole Moments (Debye-Ang^3)
      XXXX    -295.8766   XXXY      -5.8048   XXYY     -66.0884
      XYYY       1.1299   YYYY    -112.4955   XXXZ      -0.0318
      XXYZ      -0.0004   XYYZ      -0.0089   YYYZ       0.0096
      XXZZ     -45.1126   XYZZ       0.3716   YYZZ     -24.8620
      XZZZ      -0.0236   YZZZ       0.0016   ZZZZ     -21.5085
 -----------------------------------------------------------------
 DrvMan is completing analytic gradient of the MP2 energy
 MP2 relaxed dipole moment
            1
    1  -1.0827851
    2   0.0478451
    3  -0.0005460
	Magnitude:	 1.084 au	 2.755 Debye
 MP2 energy read as -302.680201
 Full Analytical Gradient of MP2 Energy (in au.)
             1             2             3             4             5
    1   -0.00000042   -0.00006395   -0.00006885    0.00014107    0.00015589
    2    0.00007826   -0.00005051    0.00017375    0.00004949   -0.00002395
    3    0.00018725   -0.00035428   -0.00004059   -0.00003369    0.00000210
             6             7
    1    0.00000849   -0.00017223
    2   -0.00016211   -0.00006493
    3    0.00010538    0.00013382
 Gradient time:  CPU 0.09 s  wall 5.06 s
 ----------------------------------------------------------------
             Standard Nuclear Orientation (Angstroms)
    I     Atom           X                Y                Z
 ----------------------------------------------------------------
    1      C       0.5627735578     0.0552497327    -0.0001331502
    2      C      -0.8185506520     0.6774980017    -0.0000602671
    3      O       1.5667078004     0.7334560278     0.0000857282
    4      O       0.5516183742    -1.2607806243    -0.0002121307
    5      H      -0.3712090839    -1.5332233268    -0.0003144132
    6      O      -1.7839696023    -0.0417959611    -0.0004085936
    7      H      -0.8477140943     1.7468189500     0.0003795266
 ----------------------------------------------------------------
 Nuclear Repulsion Energy =   164.5069181082 hartrees
 There are       19 alpha and       19 beta electrons
 Discretize the solute cavity surface with Lebedev spheres
	Using 302 Lebedev grid points for each H atom
	Using 302 Lebedev grid points for other atoms
	Atomic van der Waals radii will be scaled by 1.20
 Removing interior tesserae...
 Keep 870 surface tesserae and discard 1244 interior tesserae
 Molecular Surface Area = 84.870 Angst**2

                       Distance Matrix (Angstroms)
             C (  1)   C (  2)   O (  3)   O (  4)   H (  5)   O (  6)
   C (  2)  1.515008
   O (  3)  1.211548  2.385915
   O (  4)  1.316078  2.373665  2.237719
   H (  5)  1.842707  2.255527  2.982173  0.962203
   O (  6)  2.348749  1.203918  3.439194  2.634558  2.054324
   H (  7)  2.202472  1.069719  2.618461  3.317196  3.314474  2.018841


 Requested basis set is cc-pVTZ
 There are 62 shells and 178 basis functions
 A cutoff of  1.0D-11 yielded   1880 shell pairs
 There are     15664 function pairs (     20828 Cartesian)
 Smallest overlap matrix eigenvalue = 6.68E-04
 Guess MOs from SCF MO coefficient file
 Reading MOs from coefficient file
 Reading MOs from coefficient file
 A restricted Hartree-Fock SCF calculation will be
 performed using Pulay DIIS extrapolation
 SCF converges when DIIS error is below 1.0E-08
 ---------------------------------------
  Cycle       Energy         DIIS Error
 ---------------------------------------
    1    -301.5923317860      8.19E-04
    2    -301.5972868705      4.86E-04
    3    -301.5979620788      1.41E-04
    4    -301.5981035340      6.05E-05
    5    -301.5981324445      2.18E-05
    6    -301.5981381424      1.14E-05
    7    -301.5981391517      3.90E-06
    8    -301.5981393060      7.60E-07
    9    -301.5981393111      2.68E-07
   10    -301.5981393117      9.95E-08
   11    -301.5981393118      4.74E-08
   12    -301.5981393116      1.49E-08
   13    -301.5981393113      5.87E-09 Convergence criterion met
 ---------------------------------------
 SCF time:  CPU 44.86 s  wall 46.15 s
 Discretize the solute cavity surface with Lebedev spheres
	Using 302 Lebedev grid points for each H atom
	Using 302 Lebedev grid points for other atoms
	Atomic van der Waals radii will be scaled by 1.20
 Removing interior tesserae...
 Keep 870 surface tesserae and discard 1244 interior tesserae
 Molecular Surface Area = 84.870 Angst**2
 A restricted Hartree-Fock SCF calculation will be
 performed using Pulay DIIS extrapolation
 Polarizable Continuum solvation model will be applied
 SCF converges when DIIS error is below 1.0E-08

 Citation of the SMD model:
 Marenich, A.V.; Cramer, C.J.; Truhlar, D.G.
 J. Phys. Chem. B 2009, 113, 6378-6396.
 iSolventCode=           1
 Solvent: water                                                           

 vradii
            1           2           3           4           5           6
    1   1.8500000   1.8500000   1.5200000   1.5200000   1.2000000   1.5200000
            7
    1   1.2000000
 ---------------------------------------
  Cycle       Energy         DIIS Error
 ---------------------------------------
    1    -301.5981393112      2.40E-09
 Time req'd to invert C: 0.41 s (CPU) 0.41 s (wall)
    2    -301.6176663329      6.73E-04
    3    -301.6176663324      6.73E-04
    4    -301.6176663269      6.73E-04
    5    -301.6176663265      6.73E-04
    6    -301.6176663281      6.73E-04
    7    -301.6176663253      6.73E-04
    8    -301.6176663272      6.73E-04
    9    -301.6176663304      6.73E-04
   10    -301.6176663345      6.73E-04
   11    -301.6176663307      6.73E-04
   12    -301.6176663330      6.73E-04
   13    -301.6176663307      6.73E-04
   14    -301.6176663330      6.73E-04
   15    -301.6176663259      6.73E-04
   16    -301.6176663310      6.73E-04
   17    -301.6208116366      3.83E-04
   18    -301.6213492993      1.39E-04
   19    -301.6215397393      5.78E-05
   20    -301.6215740122      2.06E-05
   21    -301.6215797803      1.04E-05
   22    -301.6215806969      3.58E-06
   23    -301.6215808363      7.44E-07
   24    -301.6215808417      1.96E-07
   25    -301.6215808420      6.04E-08
   26    -301.6215808421      4.03E-08
   27    -301.6215808424      1.15E-08
   28    -301.6215808427      4.17E-09 Convergence criterion met
 ---------------------------------------
 SCF time:  CPU 81.76 s  wall 81.98 s
(0)  E-EN(g) gas-phase elect-nuc energy                 -301.598139311 a.u.
(3)  G-ENP(liq) elect-nuc-pol free energy of system     -301.621580843 a.u.
(4)  G-CDS(liq) cavity-dispersion-solvent structure 
     free energy                                                5.1109 kcal/mol
(6)  G-S(liq) free energy of system                     -301.613436056 a.u.
(9)  DeltaG-S(liq) free energy of  solvation
     (9) = (6) - (0)                                           -9.5989 kcal/mol
 SCF   energy in the final basis set = -301.6134360561
 Total energy in the final basis set = -301.6134360561

 Components of the MP2 correlation energy:
        aaaa  correlation energy =        -0.1362754470 au
        abab  correlation energy =        -0.7942135905 au
        bbbb  correlation energy =        -0.1362754470 au
        non-Brillouin singles    =        -0.0000000000 au

 Total  MP2   correlation energy =        -1.0667644844 au
        MP2         total energy =      -302.6802005405 au

  Entering Z-vector solver.
 This version supports only Gaussian blurring of the apparent surface charges
 No PCM contribution added !! 
   1         0           1      0.000417    0.000417
 This version supports only Gaussian blurring of the apparent surface charges
 No PCM contribution added !! 
   2         0           1      0.000141    0.000141
 This version supports only Gaussian blurring of the apparent surface charges
 No PCM contribution added !! 
   3         0           1      0.000052    0.000052
 This version supports only Gaussian blurring of the apparent surface charges
 No PCM contribution added !! 
   4         0           1      0.000013    0.000013
 This version supports only Gaussian blurring of the apparent surface charges
 No PCM contribution added !! 
   5         0           1      0.000005    0.000005
 This version supports only Gaussian blurring of the apparent surface charges
 No PCM contribution added !! 
   6         0           1      0.000001    0.000001
 This version supports only Gaussian blurring of the apparent surface charges
 No PCM contribution added !! 
   7         1           0      0.000000    0.000000    Roots Converged

 --------------------------------------------------------------

                    Orbital Energies (a.u.)
 --------------------------------------------------------------

 Alpha MOs
 -- Occupied --
-20.626 -20.605 -20.576 -11.410 -11.364  -1.495  -1.436  -1.392
 -0.960  -0.842  -0.779  -0.714  -0.673  -0.659  -0.612  -0.562
 -0.538  -0.504  -0.454
 -- Virtual --
  0.062   0.185   0.196   0.245   0.285   0.329   0.382   0.425
  0.443   0.488   0.489   0.552   0.558   0.579   0.602   0.635
  0.669   0.715   0.717   0.748   0.779   0.782   0.838   0.855
  0.878   0.889   0.923   0.948   0.963   0.992   1.076   1.104
  1.172   1.216   1.240   1.323   1.356   1.366   1.445   1.456
  1.510   1.590   1.670   1.689   1.781   1.921   1.935   1.936
  1.985   2.015   2.092   2.118   2.220   2.234   2.275   2.335
  2.350   2.362   2.397   2.452   2.474   2.508   2.600   2.675
  2.768   2.778   2.849   2.927   2.965   3.026   3.069   3.084
  3.100   3.230   3.259   3.308   3.328   3.350   3.397   3.410
  3.446   3.530   3.577   3.586   3.591   3.684   3.708   3.716
  3.782   3.833   3.924   3.981   4.021   4.027   4.163   4.166
  4.178   4.211   4.257   4.355   4.393   4.495   4.504   4.512
  4.633   4.642   4.708   4.796   4.833   4.927   5.064   5.135
  5.216   5.334   5.372   5.468   5.586   5.608   5.619   5.678
  5.731   5.769   5.796   6.002   6.009   6.069   6.090   6.347
  6.362   6.431   6.627   6.657   6.663   6.742   6.826   6.851
  6.855   6.953   6.970   7.050   7.074   7.127   7.231   7.251
  7.308   7.320   7.405   7.451   7.496   7.549   7.554   7.693
  7.895   8.002   9.309  11.159  12.997  13.351  14.235
 --------------------------------------------------------------

          Ground-State Mulliken Net Atomic Charges

     Atom                 Charge (a.u.)
  ----------------------------------------
      1 C                     0.279559
      2 C                     0.135326
      3 O                    -0.353843
      4 O                    -0.244173
      5 H                     0.292960
      6 O                    -0.279855
      7 H                     0.170025
  ----------------------------------------
  Sum of atomic charges =     0.000000

 -----------------------------------------------------------------
                    Cartesian Multipole Moments
 -----------------------------------------------------------------
    Charge (ESU x 10^10)
                 0.0000
    Dipole Moment (Debye)
         X      -2.7583      Y       0.1188      Z       0.0002
       Tot       2.7609
    Quadrupole Moments (Debye-Ang)
        XX     -37.9560     XY      -1.6812     YY     -25.1514
        XZ      -0.0016     YZ       0.0003     ZZ     -26.4039
    Octopole Moments (Debye-Ang^2)
       XXX       0.5009    XXY      -3.2178    XYY      -9.2336
       YYY      -3.0582    XXZ       0.0060    XYZ      -0.0011
       YYZ       0.0037    XZZ      -0.5219    YZZ      -0.5328
       ZZZ       0.0109
    Hexadecapole Moments (Debye-Ang^3)
      XXXX    -296.0297   XXXY      -5.8342   XXYY     -66.1118
      XYYY       1.1054   YYYY    -112.4873   XXXZ      -0.0175
      XXYZ      -0.0030   XYYZ      -0.0038   YYYZ      -0.0040
      XXZZ     -45.1342   XYZZ       0.3648   YYZZ     -24.8621
      XZZZ      -0.0111   YZZZ      -0.0075   ZZZZ     -21.5117
 -----------------------------------------------------------------
 DrvMan is completing analytic gradient of the MP2 energy
 MP2 relaxed dipole moment
            1
    1  -1.0852157
    2   0.0467537
    3   0.0000891
	Magnitude:	 1.086 au	 2.761 Debye
 MP2 energy read as -302.680201
 Full Analytical Gradient of MP2 Energy (in au.)
             1             2             3             4             5
    1   -0.00100017   -0.00009494    0.00102308    0.00014791    0.00015593
    2   -0.00035652   -0.00012623    0.00079101   -0.00006459   -0.00002568
    3   -0.00002384    0.00000130    0.00000841    0.00000774    0.00000330
             6             7
    1   -0.00005883   -0.00017299
    2   -0.00016590   -0.00005210
    3   -0.00000238    0.00000546
 Gradient time:  CPU 0.08 s  wall 0.87 s
 ----------------------------------------------------------------
             Standard Nuclear Orientation (Angstroms)
    I     Atom           X                Y                Z
 ----------------------------------------------------------------
    1      C       0.5627735578     0.0552497327    -0.0001331502
    2      C      -0.8185506520     0.6774980017    -0.0000602671
    3      O       1.5647078004     0.7334560278     0.0000857282
    4      O       0.5516183742    -1.2607806243    -0.0002121307
    5      H      -0.3712090839    -1.5332233268    -0.0003144132
    6      O      -1.7839696023    -0.0417959611    -0.0004085936
    7      H      -0.8477140943     1.7468189500     0.0003795266
 ----------------------------------------------------------------
 Nuclear Repulsion Energy =   164.5580302896 hartrees
 There are       19 alpha and       19 beta electrons
 Discretize the solute cavity surface with Lebedev spheres
	Using 302 Lebedev grid points for each H atom
	Using 302 Lebedev grid points for other atoms
	Atomic van der Waals radii will be scaled by 1.20
 Removing interior tesserae...
 Keep 870 surface tesserae and discard 1244 interior tesserae
 Molecular Surface Area = 84.870 Angst**2

                       Distance Matrix (Angstroms)
             C (  1)   C (  2)   O (  3)   O (  4)   H (  5)   O (  6)
   C (  2)  1.515008
   O (  3)  1.209891  2.383915
   O (  4)  1.316078  2.373665  2.236812
   H (  5)  1.842707  2.255527  2.980874  0.962203
   O (  6)  2.348749  1.203918  3.437245  2.634558  2.054324
   H (  7)  2.202472  1.069719  2.616617  3.317196  3.314474  2.018841


 Requested basis set is cc-pVTZ
 There are 62 shells and 178 basis functions
 A cutoff of  1.0D-11 yielded   1880 shell pairs
 There are     15664 function pairs (     20828 Cartesian)
 Smallest overlap matrix eigenvalue = 6.68E-04
 Guess MOs from SCF MO coefficient file
 Reading MOs from coefficient file
 Reading MOs from coefficient file
 A restricted Hartree-Fock SCF calculation will be
 performed using Pulay DIIS extrapolation
 SCF converges when DIIS error is below 1.0E-08
 ---------------------------------------
  Cycle       Energy         DIIS Error
 ---------------------------------------
    1    -301.5957025690      8.24E-04
    2    -301.5974756656      4.93E-04
    3    -301.5981672743      1.42E-04
    4    -301.5983104974      6.07E-05
    5    -301.5983402424      2.19E-05
    6    -301.5983460247      1.15E-05
    7    -301.5983470490      3.94E-06
    8    -301.5983472013      7.88E-07
    9    -301.5983472067      3.02E-07
   10    -301.5983472073      1.00E-07
   11    -301.5983472074      4.54E-08
   12    -301.5983472072      1.34E-08
   13    -301.5983472068      4.92E-09 Convergence criterion met
 ---------------------------------------
 SCF time:  CPU 42.56 s  wall 46.99 s
 Discretize the solute cavity surface with Lebedev spheres
	Using 302 Lebedev grid points for each H atom
	Using 302 Lebedev grid points for other atoms
	Atomic van der Waals radii will be scaled by 1.20
 Removing interior tesserae...
 Keep 870 surface tesserae and discard 1244 interior tesserae
 Molecular Surface Area = 84.870 Angst**2
 A restricted Hartree-Fock SCF calculation will be
 performed using Pulay DIIS extrapolation
 Polarizable Continuum solvation model will be applied
 SCF converges when DIIS error is below 1.0E-08

 Citation of the SMD model:
 Marenich, A.V.; Cramer, C.J.; Truhlar, D.G.
 J. Phys. Chem. B 2009, 113, 6378-6396.
 iSolventCode=           1
 Solvent: water                                                           

 vradii
            1           2           3           4           5           6
    1   1.8500000   1.8500000   1.5200000   1.5200000   1.2000000   1.5200000
            7
    1   1.2000000
 ---------------------------------------
  Cycle       Energy         DIIS Error
 ---------------------------------------
    1    -301.5983472068      1.38E-09
 Time req'd to invert C: 0.43 s (CPU) 0.44 s (wall)
    2    -301.6178311549      6.72E-04
    3    -301.6178311546      6.72E-04
    4    -301.6178311589      6.72E-04
    5    -301.6178311603      6.72E-04
    6    -301.6178311640      6.72E-04
    7    -301.6178311664      6.72E-04
    8    -301.6178311664      6.72E-04
    9    -301.6178311655      6.72E-04
   10    -301.6178311685      6.72E-04
   11    -301.6178311679      6.72E-04
   12    -301.6178311684      6.72E-04
   13    -301.6178311703      6.72E-04
   14    -301.6178311702      6.72E-04
   15    -301.6178311686      6.72E-04
   16    -301.6178311586      6.72E-04
   17    -301.6209639056      3.82E-04
   18    -301.6214983823      1.39E-04
   19    -301.6216873487      5.75E-05
   20    -301.6217212493      2.05E-05
   21    -301.6217269347      1.03E-05
   22    -301.6217278367      3.55E-06
   23    -301.6217279739      7.39E-07
   24    -301.6217279792      1.94E-07
   25    -301.6217279796      6.11E-08
   26    -301.6217279797      3.93E-08
   27    -301.6217279799      1.11E-08
   28    -301.6217279802      4.07E-09 Convergence criterion met
 ---------------------------------------
 SCF time:  CPU 85.45 s  wall 98.97 s
(0)  E-EN(g) gas-phase elect-nuc energy                 -301.598347207 a.u.
(3)  G-ENP(liq) elect-nuc-pol free energy of system     -301.621727980 a.u.
(4)  G-CDS(liq) cavity-dispersion-solvent structure 
     free energy                                                5.1138 kcal/mol
(6)  G-S(liq) free energy of system                     -301.613578648 a.u.
(9)  DeltaG-S(liq) free energy of  solvation
     (9) = (6) - (0)                                           -9.5579 kcal/mol
 SCF   energy in the final basis set = -301.6135786476
 Total energy in the final basis set = -301.6135786476

 Components of the MP2 correlation energy:
        aaaa  correlation energy =        -0.1362561295 au
        abab  correlation energy =        -0.7941094887 au
        bbbb  correlation energy =        -0.1362561295 au
        non-Brillouin singles    =        -0.0000000000 au

 Total  MP2   correlation energy =        -1.0666217477 au
        MP2         total energy =      -302.6802003954 au

  Entering Z-vector solver.
 This version supports only Gaussian blurring of the apparent surface charges
 No PCM contribution added !! 
   1         0           1      0.000417    0.000417
 This version supports only Gaussian blurring of the apparent surface charges
 No PCM contribution added !! 
   2         0           1      0.000141    0.000141
 This version supports only Gaussian blurring of the apparent surface charges
 No PCM contribution added !! 
   3         0           1      0.000052    0.000052
 This version supports only Gaussian blurring of the apparent surface charges
 No PCM contribution added !! 
   4         0           1      0.000013    0.000013
 This version supports only Gaussian blurring of the apparent surface charges
 No PCM contribution added !! 
   5         0           1      0.000005    0.000005
 This version supports only Gaussian blurring of the apparent surface charges
 No PCM contribution added !! 
   6         0           1      0.000001    0.000001
 This version supports only Gaussian blurring of the apparent surface charges
 No PCM contribution added !! 
   7         1           0      0.000000    0.000000    Roots Converged

 --------------------------------------------------------------

                    Orbital Energies (a.u.)
 --------------------------------------------------------------

 Alpha MOs
 -- Occupied --
-20.626 -20.605 -20.576 -11.409 -11.364  -1.496  -1.436  -1.393
 -0.960  -0.842  -0.779  -0.714  -0.673  -0.659  -0.612  -0.562
 -0.538  -0.504  -0.454
 -- Virtual --
  0.063   0.185   0.196   0.246   0.285   0.329   0.382   0.425
  0.443   0.488   0.489   0.552   0.558   0.579   0.602   0.635
  0.669   0.715   0.718   0.748   0.779   0.782   0.838   0.855
  0.878   0.889   0.923   0.948   0.964   0.992   1.077   1.105
  1.172   1.216   1.240   1.322   1.357   1.366   1.446   1.455
  1.510   1.590   1.670   1.689   1.781   1.921   1.936   1.936
  1.986   2.016   2.092   2.118   2.221   2.234   2.275   2.335
  2.351   2.362   2.396   2.452   2.474   2.509   2.600   2.675
  2.768   2.778   2.850   2.927   2.965   3.026   3.070   3.084
  3.101   3.231   3.259   3.308   3.328   3.351   3.397   3.410
  3.446   3.530   3.577   3.587   3.591   3.685   3.708   3.716
  3.783   3.833   3.924   3.981   4.022   4.027   4.163   4.166
  4.178   4.211   4.257   4.355   4.393   4.495   4.504   4.513
  4.634   4.642   4.708   4.798   4.834   4.927   5.064   5.135
  5.216   5.334   5.372   5.468   5.586   5.608   5.619   5.678
  5.732   5.770   5.796   6.005   6.010   6.069   6.091   6.348
  6.363   6.433   6.629   6.658   6.666   6.743   6.826   6.851
  6.856   6.954   6.971   7.051   7.075   7.127   7.231   7.251
  7.309   7.320   7.406   7.452   7.496   7.550   7.554   7.693
  7.895   8.005   9.310  11.161  12.998  13.375  14.244
 --------------------------------------------------------------

          Ground-State Mulliken Net Atomic Charges

     Atom                 Charge (a.u.)
  ----------------------------------------
      1 C                     0.279469
      2 C                     0.134970
      3 O                    -0.352551
      4 O                    -0.244692
      5 H                     0.292917
      6 O                    -0.280050
      7 H                     0.169936
  ----------------------------------------
  Sum of atomic charges =     0.000000

 -----------------------------------------------------------------
                    Cartesian Multipole Moments
 -----------------------------------------------------------------
    Charge (ESU x 10^10)
                -0.0000
    Dipole Moment (Debye)
         X      -2.7460      Y       0.1244      Z       0.0002
       Tot       2.7488
    Quadrupole Moments (Debye-Ang)
        XX     -37.9375     XY      -1.6728     YY     -25.1537
        XZ      -0.0016     YZ       0.0003     ZZ     -26.4001
    Octopole Moments (Debye-Ang^2)
       XXX       0.6053    XXY      -3.2023    XYY      -9.2122
       YYY      -3.0404    XXZ       0.0060    XYZ      -0.0011
       YYZ       0.0037    XZZ      -0.5024    YZZ      -0.5280
       ZZZ       0.0109
    Hexadecapole Moments (Debye-Ang^3)
      XXXX    -295.7236   XXXY      -5.7754   XXYY     -66.0649
      XYYY       1.1545   YYYY    -112.5037   XXXZ      -0.0175
      XXYZ      -0.0030   XYYZ      -0.0038   YYYZ      -0.0040
      XXZZ     -45.0910   XYZZ       0.3785   YYZZ     -24.8620
      XZZZ      -0.0111   YZZZ      -0.0075   ZZZZ     -21.5052
 -----------------------------------------------------------------
 DrvMan is completing analytic gradient of the MP2 energy
 MP2 relaxed dipole moment
            1
    1  -1.0803532
    2   0.0489387
    3   0.0000895
	Magnitude:	 1.081 au	 2.749 Debye
 MP2 energy read as -302.680200
 Full Analytical Gradient of MP2 Energy (in au.)
             1             2             3             4             5
    1    0.00100433   -0.00003267   -0.00116612    0.00013409    0.00015586
    2    0.00051706    0.00002625   -0.00044783    0.00016369   -0.00002225
    3   -0.00002354    0.00000135    0.00000801    0.00000777    0.00000331
             6             7
    1    0.00007599   -0.00017147
    2   -0.00015838   -0.00007855
    3   -0.00000236    0.00000546
 Gradient time:  CPU 0.11 s  wall 1.40 s
 ----------------------------------------------------------------
             Standard Nuclear Orientation (Angstroms)
    I     Atom           X                Y                Z
 ----------------------------------------------------------------
    1      C       0.5627735578     0.0552497327    -0.0001331502
    2      C      -0.8185506520     0.6774980017    -0.0000602671
    3      O       1.5657078004     0.7344560278     0.0000857282
    4      O       0.5516183742    -1.2607806243    -0.0002121307
    5      H      -0.3712090839    -1.5332233268    -0.0003144132
    6      O      -1.7839696023    -0.0417959611    -0.0004085936
    7      H      -0.8477140943     1.7468189500     0.0003795266
 ----------------------------------------------------------------
 Nuclear Repulsion Energy =   164.5158531616 hartrees
 There are       19 alpha and       19 beta electrons
 Discretize the solute cavity surface with Lebedev spheres
	Using 302 Lebedev grid points for each H atom
	Using 302 Lebedev grid points for other atoms
	Atomic van der Waals radii will be scaled by 1.20
 Removing interior tesserae...
 Keep 870 surface tesserae and discard 1244 interior tesserae
 Molecular Surface Area = 84.870 Angst**2

                       Distance Matrix (Angstroms)
             C (  1)   C (  2)   O (  3)   O (  4)   H (  5)   O (  6)
   C (  2)  1.515008
   O (  3)  1.211280  2.384939
   O (  4)  1.316078  2.373665  2.238157
   H (  5)  1.842707  2.255527  2.982284  0.962203
   O (  6)  2.348749  1.203918  3.438445  2.634558  2.054324
   H (  7)  2.202472  1.069719  2.617152  3.317196  3.314474  2.018841


 Requested basis set is cc-pVTZ
 There are 62 shells and 178 basis functions
 A cutoff of  1.0D-11 yielded   1880 shell pairs
 There are     15664 function pairs (     20828 Cartesian)
 Smallest overlap matrix eigenvalue = 6.69E-04
 Guess MOs from SCF MO coefficient file
 Reading MOs from coefficient file
 Reading MOs from coefficient file
 A restricted Hartree-Fock SCF calculation will be
 performed using Pulay DIIS extrapolation
 SCF converges when DIIS error is below 1.0E-08
 ---------------------------------------
  Cycle       Energy         DIIS Error
 ---------------------------------------
    1    -301.5917488304      8.19E-04
    2    -301.5973320444      4.85E-04
    3    -301.5980028056      1.41E-04
    4    -301.5981433549      6.05E-05
    5    -301.5981719788      2.17E-05
    6    -301.5981776441      1.14E-05
    7    -301.5981786488      3.88E-06
    8    -301.5981788029      7.60E-07
    9    -301.5981788080      2.61E-07
   10    -301.5981788086      9.69E-08
   11    -301.5981788086      4.50E-08
   12    -301.5981788085      1.30E-08
   13    -301.5981788081      4.48E-09 Convergence criterion met
 ---------------------------------------
 SCF time:  CPU 45.60 s  wall 46.05 s
 Discretize the solute cavity surface with Lebedev spheres
	Using 302 Lebedev grid points for each H atom
	Using 302 Lebedev grid points for other atoms
	Atomic van der Waals radii will be scaled by 1.20
 Removing interior tesserae...
 Keep 870 surface tesserae and discard 1244 interior tesserae
 Molecular Surface Area = 84.870 Angst**2
 A restricted Hartree-Fock SCF calculation will be
 performed using Pulay DIIS extrapolation
 Polarizable Continuum solvation model will be applied
 SCF converges when DIIS error is below 1.0E-08

 Citation of the SMD model:
 Marenich, A.V.; Cramer, C.J.; Truhlar, D.G.
 J. Phys. Chem. B 2009, 113, 6378-6396.
 iSolventCode=           1
 Solvent: water                                                           

 vradii
            1           2           3           4           5           6
    1   1.8500000   1.8500000   1.5200000   1.5200000   1.2000000   1.5200000
            7
    1   1.2000000
 ---------------------------------------
  Cycle       Energy         DIIS Error
 ---------------------------------------
    1    -301.5981788080      1.26E-09
 Time req'd to invert C: 0.44 s (CPU) 0.44 s (wall)
    2    -301.6176910220      6.72E-04
    3    -301.6176910219      6.72E-04
    4    -301.6176910268      6.72E-04
    5    -301.6176910286      6.72E-04
    6    -301.6176910284      6.72E-04
    7    -301.6176910314      6.72E-04
    8    -301.6176910339      6.72E-04
    9    -301.6176910350      6.72E-04
   10    -301.6176910356      6.72E-04
   11    -301.6176910349      6.72E-04
   12    -301.6176910324      6.72E-04
   13    -301.6176910338      6.72E-04
   14    -301.6176910354      6.72E-04
   15    -301.6176910380      6.72E-04
   16    -301.6176910215      6.72E-04
   17    -301.6208317158      3.83E-04
   18    -301.6213683397      1.39E-04
   19    -301.6215583463      5.77E-05
   20    -301.6215925278      2.06E-05
   21    -301.6215982764      1.03E-05
   22    -301.6215991890      3.57E-06
   23    -301.6215993278      7.42E-07
   24    -301.6215993331      1.95E-07
   25    -301.6215993334      6.04E-08
   26    -301.6215993335      4.01E-08
   27    -301.6215993338      1.15E-08
   28    -301.6215993341      4.15E-09 Convergence criterion met
 ---------------------------------------
 SCF time:  CPU 79.40 s  wall 79.79 s
(0)  E-EN(g) gas-phase elect-nuc energy                 -301.598178808 a.u.
(3)  G-ENP(liq) elect-nuc-pol free energy of system     -301.621599334 a.u.
(4)  G-CDS(liq) cavity-dispersion-solvent structure 
     free energy                                                5.1114 kcal/mol
(6)  G-S(liq) free energy of system                     -301.613453823 a.u.
(9)  DeltaG-S(liq) free energy of  solvation
     (9) = (6) - (0)                                           -9.5852 kcal/mol
 SCF   energy in the final basis set = -301.6134538227
 Total energy in the final basis set = -301.6134538227

 Components of the MP2 correlation energy:
        aaaa  correlation energy =        -0.1362725539 au
        abab  correlation energy =        -0.7941955121 au
        bbbb  correlation energy =        -0.1362725539 au
        non-Brillouin singles    =        -0.0000000000 au

 Total  MP2   correlation energy =        -1.0667406199 au
        MP2         total energy =      -302.6801944427 au

  Entering Z-vector solver.
 This version supports only Gaussian blurring of the apparent surface charges
 No PCM contribution added !! 
   1         0           1      0.000417    0.000417
 This version supports only Gaussian blurring of the apparent surface charges
 No PCM contribution added !! 
   2         0           1      0.000141    0.000141
 This version supports only Gaussian blurring of the apparent surface charges
 No PCM contribution added !! 
   3         0           1      0.000052    0.000052
 This version supports only Gaussian blurring of the apparent surface charges
 No PCM contribution added !! 
   4         0           1      0.000013    0.000013
 This version supports only Gaussian blurring of the apparent surface charges
 No PCM contribution added !! 
   5         0           1      0.000005    0.000005
 This version supports only Gaussian blurring of the apparent surface charges
 No PCM contribution added !! 
   6         0           1      0.000001    0.000001
 This version supports only Gaussian blurring of the apparent surface charges
 No PCM contribution added !! 
   7         1           0      0.000000    0.000000    Roots Converged

 --------------------------------------------------------------

                    Orbital Energies (a.u.)
 --------------------------------------------------------------

 Alpha MOs
 -- Occupied --
-20.626 -20.605 -20.576 -11.410 -11.364  -1.495  -1.436  -1.392
 -0.960  -0.842  -0.779  -0.714  -0.673  -0.659  -0.612  -0.562
 -0.538  -0.504  -0.454
 -- Virtual --
  0.062   0.185   0.196   0.245   0.285   0.329   0.382   0.425
  0.443   0.488   0.489   0.552   0.558   0.579   0.602   0.635
  0.669   0.715   0.717   0.748   0.779   0.782   0.838   0.855
  0.878   0.889   0.923   0.948   0.963   0.992   1.077   1.105
  1.172   1.216   1.240   1.322   1.357   1.366   1.446   1.456
  1.510   1.590   1.670   1.689   1.781   1.920   1.936   1.936
  1.986   2.015   2.092   2.118   2.221   2.234   2.275   2.335
  2.350   2.362   2.397   2.452   2.474   2.508   2.600   2.675
  2.768   2.778   2.849   2.927   2.965   3.026   3.069   3.084
  3.100   3.230   3.259   3.308   3.328   3.350   3.397   3.410
  3.446   3.530   3.577   3.587   3.591   3.684   3.708   3.716
  3.782   3.833   3.924   3.981   4.021   4.027   4.163   4.166
  4.178   4.211   4.257   4.355   4.393   4.495   4.504   4.512
  4.633   4.642   4.708   4.796   4.833   4.927   5.064   5.135
  5.216   5.334   5.372   5.468   5.586   5.608   5.619   5.678
  5.731   5.769   5.796   6.003   6.009   6.069   6.090   6.347
  6.363   6.432   6.627   6.657   6.663   6.742   6.826   6.851
  6.855   6.953   6.970   7.050   7.074   7.127   7.231   7.251
  7.308   7.320   7.405   7.451   7.496   7.549   7.554   7.693
  7.895   8.003   9.309  11.160  12.997  13.354  14.237
 --------------------------------------------------------------

          Ground-State Mulliken Net Atomic Charges

     Atom                 Charge (a.u.)
  ----------------------------------------
      1 C                     0.279607
      2 C                     0.135204
      3 O                    -0.353598
      4 O                    -0.244240
      5 H                     0.293001
      6 O                    -0.279959
      7 H                     0.169985
  ----------------------------------------
  Sum of atomic charges =    -0.000000

 -----------------------------------------------------------------
                    Cartesian Multipole Moments
 -----------------------------------------------------------------
    Charge (ESU x 10^10)
                -0.0000
    Dipole Moment (Debye)
         X      -2.7532      Y       0.1166      Z       0.0002
       Tot       2.7557
    Quadrupole Moments (Debye-Ang)
        XX     -37.9494     XY      -1.6817     YY     -25.1538
        XZ      -0.0016     YZ       0.0003     ZZ     -26.4034
    Octopole Moments (Debye-Ang^2)
       XXX       0.5454    XXY      -3.2229    XYY      -9.2283
       YYY      -3.0789    XXZ       0.0060    XYZ      -0.0011
       YYZ       0.0037    XZZ      -0.5142    YZZ      -0.5379
       ZZZ       0.0109
    Hexadecapole Moments (Debye-Ang^3)
      XXXX    -295.8985   XXXY      -5.8440   XXYY     -66.1031
      XYYY       1.0939   YYYY    -112.5408   XXXZ      -0.0175
      XXYZ      -0.0030   XYYZ      -0.0038   YYYZ      -0.0040
      XXZZ     -45.1161   XYZZ       0.3613   YYZZ     -24.8699
      XZZZ      -0.0111   YZZZ      -0.0075   ZZZZ     -21.5110
 -----------------------------------------------------------------
 DrvMan is completing analytic gradient of the MP2 energy
 MP2 relaxed dipole moment
            1
    1  -1.0831962
    2   0.0458925
    3   0.0000892
	Magnitude:	 1.084 au	 2.756 Debye
 MP2 energy read as -302.680194
 Full Analytical Gradient of MP2 Energy (in au.)
             1             2             3             4             5
    1   -0.00049112   -0.00006674    0.00055579    0.00001236    0.00016250
    2   -0.00038500   -0.00002058    0.00077370   -0.00009458   -0.00004832
    3   -0.00002380    0.00000133    0.00000835    0.00000773    0.00000330
             6             7
    1    0.00000485   -0.00017763
    2   -0.00015695   -0.00006827
    3   -0.00000237    0.00000546
 Gradient time:  CPU 0.09 s  wall 0.88 s
 ----------------------------------------------------------------
             Standard Nuclear Orientation (Angstroms)
    I     Atom           X                Y                Z
 ----------------------------------------------------------------
    1      C       0.5627735578     0.0552497327    -0.0001331502
    2      C      -0.8185506520     0.6774980017    -0.0000602671
    3      O       1.5657078004     0.7324560278     0.0000857282
    4      O       0.5516183742    -1.2607806243    -0.0002121307
    5      H      -0.3712090839    -1.5332233268    -0.0003144132
    6      O      -1.7839696023    -0.0417959611    -0.0004085936
    7      H      -0.8477140943     1.7468189500     0.0003795266
 ----------------------------------------------------------------
 Nuclear Repulsion Energy =   164.5490763121 hartrees
 There are       19 alpha and       19 beta electrons
 Discretize the solute cavity surface with Lebedev spheres
	Using 302 Lebedev grid points for each H atom
	Using 302 Lebedev grid points for other atoms
	Atomic van der Waals radii will be scaled by 1.20
 Removing interior tesserae...
 Keep 870 surface tesserae and discard 1244 interior tesserae
 Molecular Surface Area = 84.870 Angst**2

                       Distance Matrix (Angstroms)
             C (  1)   C (  2)   O (  3)   O (  4)   H (  5)   O (  6)
   C (  2)  1.515008
   O (  3)  1.210159  2.384892
   O (  4)  1.316078  2.373665  2.236374
   H (  5)  1.842707  2.255527  2.980763  0.962203
   O (  6)  2.348749  1.203918  3.437994  2.634558  2.054324
   H (  7)  2.202472  1.069719  2.617926  3.317196  3.314474  2.018841


 Requested basis set is cc-pVTZ
 There are 62 shells and 178 basis functions
 A cutoff of  1.0D-11 yielded   1880 shell pairs
 There are     15664 function pairs (     20828 Cartesian)
 Smallest overlap matrix eigenvalue = 6.68E-04
 Guess MOs from SCF MO coefficient file
 Reading MOs from coefficient file
 Reading MOs from coefficient file
 A restricted Hartree-Fock SCF calculation will be
 performed using Pulay DIIS extrapolation
 SCF converges when DIIS error is below 1.0E-08
 ---------------------------------------
  Cycle       Energy         DIIS Error
 ---------------------------------------
    1    -301.5948250845      8.22E-04
    2    -301.5974442956      4.90E-04
    3    -301.5981292264      1.42E-04
    4    -301.5982722566      6.05E-05
    5    -301.5983017805      2.18E-05
    6    -301.5983075028      1.14E-05
    7    -301.5983085113      3.92E-06
    8    -301.5983086629      7.73E-07
    9    -301.5983086682      2.96E-07
   10    -301.5983086687      9.88E-08
   11    -301.5983086688      4.50E-08
   12    -301.5983086686      1.33E-08
   13    -301.5983086683      4.78E-09 Convergence criterion met
 ---------------------------------------
 SCF time:  CPU 44.44 s  wall 46.07 s
 Discretize the solute cavity surface with Lebedev spheres
	Using 302 Lebedev grid points for each H atom
	Using 302 Lebedev grid points for other atoms
	Atomic van der Waals radii will be scaled by 1.20
 Removing interior tesserae...
 Keep 870 surface tesserae and discard 1244 interior tesserae
 Molecular Surface Area = 84.870 Angst**2
 A restricted Hartree-Fock SCF calculation will be
 performed using Pulay DIIS extrapolation
 Polarizable Continuum solvation model will be applied
 SCF converges when DIIS error is below 1.0E-08

 Citation of the SMD model:
 Marenich, A.V.; Cramer, C.J.; Truhlar, D.G.
 J. Phys. Chem. B 2009, 113, 6378-6396.
 iSolventCode=           1
 Solvent: water                                                           

 vradii
            1           2           3           4           5           6
    1   1.8500000   1.8500000   1.5200000   1.5200000   1.2000000   1.5200000
            7
    1   1.2000000
 ---------------------------------------
  Cycle       Energy         DIIS Error
 ---------------------------------------
    1    -301.5983086682      1.35E-09
 Time req'd to invert C: 0.44 s (CPU) 0.44 s (wall)
    2    -301.6178074097      6.72E-04
    3    -301.6178074094      6.72E-04
    4    -301.6178074145      6.72E-04
    5    -301.6178074145      6.72E-04
    6    -301.6178074169      6.72E-04
    7    -301.6178074218      6.72E-04
    8    -301.6178074245      6.72E-04
    9    -301.6178074213      6.72E-04
   10    -301.6178074226      6.72E-04
   11    -301.6178074146      6.72E-04
   12    -301.6178074214      6.72E-04
   13    -301.6178074246      6.72E-04
   14    -301.6178074272      6.72E-04
   15    -301.6178074246      6.72E-04
   16    -301.6178074082      6.72E-04
   17    -301.6209447616      3.82E-04
   18    -301.6214802736      1.39E-04
   19    -301.6216696709      5.76E-05
   20    -301.6217036619      2.05E-05
   21    -301.6217093666      1.03E-05
   22    -301.6217102726      3.56E-06
   23    -301.6217104105      7.40E-07
   24    -301.6217104158      1.95E-07
   25    -301.6217104161      6.11E-08
   26    -301.6217104162      3.95E-08
   27    -301.6217104165      1.12E-08
   28    -301.6217104168      4.09E-09 Convergence criterion met
 ---------------------------------------
 SCF time:  CPU 85.76 s  wall 86.76 s
(0)  E-EN(g) gas-phase elect-nuc energy                 -301.598308668 a.u.
(3)  G-ENP(liq) elect-nuc-pol free energy of system     -301.621710417 a.u.
(4)  G-CDS(liq) cavity-dispersion-solvent structure 
     free energy                                                5.1133 kcal/mol
(6)  G-S(liq) free energy of system                     -301.613561798 a.u.
(9)  DeltaG-S(liq) free energy of  solvation
     (9) = (6) - (0)                                           -9.5715 kcal/mol
 SCF   energy in the final basis set = -301.6135617980
 Total energy in the final basis set = -301.6135617980

 Components of the MP2 correlation energy:
        aaaa  correlation energy =        -0.1362590275 au
        abab  correlation energy =        -0.7941276038 au
        bbbb  correlation energy =        -0.1362590275 au
        non-Brillouin singles    =        -0.0000000000 au

 Total  MP2   correlation energy =        -1.0666456589 au
        MP2         total energy =      -302.6802074569 au

  Entering Z-vector solver.
 This version supports only Gaussian blurring of the apparent surface charges
 No PCM contribution added !! 
   1         0           1      0.000417    0.000417
 This version supports only Gaussian blurring of the apparent surface charges
 No PCM contribution added !! 
   2         0           1      0.000141    0.000141
 This version supports only Gaussian blurring of the apparent surface charges
 No PCM contribution added !! 
   3         0           1      0.000052    0.000052
 This version supports only Gaussian blurring of the apparent surface charges
 No PCM contribution added !! 
   4         0           1      0.000013    0.000013
 This version supports only Gaussian blurring of the apparent surface charges
 No PCM contribution added !! 
   5         0           1      0.000005    0.000005
 This version supports only Gaussian blurring of the apparent surface charges
 No PCM contribution added !! 
   6         0           1      0.000001    0.000001
 This version supports only Gaussian blurring of the apparent surface charges
 No PCM contribution added !! 
   7         1           0      0.000000    0.000000    Roots Converged

 --------------------------------------------------------------

                    Orbital Energies (a.u.)
 --------------------------------------------------------------

 Alpha MOs
 -- Occupied --
-20.626 -20.605 -20.576 -11.410 -11.364  -1.496  -1.436  -1.392
 -0.960  -0.842  -0.779  -0.714  -0.673  -0.659  -0.612  -0.562
 -0.538  -0.504  -0.454
 -- Virtual --
  0.062   0.185   0.196   0.246   0.285   0.329   0.382   0.424
  0.443   0.488   0.489   0.552   0.558   0.579   0.602   0.635
  0.669   0.715   0.718   0.748   0.779   0.782   0.838   0.855
  0.878   0.889   0.923   0.948   0.963   0.992   1.077   1.105
  1.172   1.216   1.240   1.322   1.357   1.366   1.446   1.456
  1.510   1.590   1.670   1.689   1.781   1.921   1.936   1.936
  1.986   2.016   2.092   2.118   2.221   2.234   2.275   2.335
  2.351   2.362   2.397   2.452   2.474   2.509   2.600   2.675
  2.768   2.778   2.850   2.927   2.965   3.026   3.069   3.084
  3.101   3.230   3.259   3.308   3.328   3.351   3.397   3.410
  3.447   3.531   3.577   3.587   3.591   3.685   3.708   3.716
  3.783   3.833   3.924   3.981   4.021   4.027   4.163   4.166
  4.178   4.211   4.257   4.355   4.393   4.495   4.504   4.513
  4.634   4.642   4.708   4.797   4.834   4.927   5.064   5.135
  5.216   5.334   5.372   5.468   5.586   5.608   5.619   5.678
  5.732   5.770   5.796   6.004   6.010   6.070   6.091   6.348
  6.363   6.432   6.628   6.658   6.665   6.743   6.826   6.851
  6.856   6.954   6.971   7.051   7.075   7.127   7.231   7.251
  7.309   7.320   7.406   7.452   7.496   7.550   7.554   7.693
  7.895   8.004   9.310  11.160  12.998  13.372  14.242
 --------------------------------------------------------------

          Ground-State Mulliken Net Atomic Charges

     Atom                 Charge (a.u.)
  ----------------------------------------
      1 C                     0.279423
      2 C                     0.135093
      3 O                    -0.352797
      4 O                    -0.244624
      5 H                     0.292876
      6 O                    -0.279946
      7 H                     0.169976
  ----------------------------------------
  Sum of atomic charges =    -0.000000

 -----------------------------------------------------------------
                    Cartesian Multipole Moments
 -----------------------------------------------------------------
    Charge (ESU x 10^10)
                -0.0000
    Dipole Moment (Debye)
         X      -2.7511      Y       0.1266      Z       0.0002
       Tot       2.7540
    Quadrupole Moments (Debye-Ang)
        XX     -37.9440     XY      -1.6723     YY     -25.1512
        XZ      -0.0016     YZ       0.0003     ZZ     -26.4006
    Octopole Moments (Debye-Ang^2)
       XXX       0.5608    XXY      -3.1972    XYY      -9.2175
       YYY      -3.0197    XXZ       0.0060    XYZ      -0.0011
       YYZ       0.0037    XZZ      -0.5101    YZZ      -0.5229
       ZZZ       0.0109
    Hexadecapole Moments (Debye-Ang^3)
      XXXX    -295.8547   XXXY      -5.7657   XXYY     -66.0736
      XYYY       1.1659   YYYY    -112.4503   XXXZ      -0.0175
      XXYZ      -0.0030   XYYZ      -0.0038   YYYZ      -0.0040
      XXZZ     -45.1091   XYZZ       0.3819   YYZZ     -24.8542
      XZZZ      -0.0111   YZZZ      -0.0075   ZZZZ     -21.5059
 -----------------------------------------------------------------
 DrvMan is completing analytic gradient of the MP2 energy
 MP2 relaxed dipole moment
            1
    1  -1.0823734
    2   0.0497991
    3   0.0000894
	Magnitude:	 1.084 au	 2.754 Debye
 MP2 energy read as -302.680207
 Full Analytical Gradient of MP2 Energy (in au.)
             1             2             3             4             5
    1    0.00049263   -0.00006119   -0.00069620    0.00027007    0.00014931
    2    0.00054228   -0.00007964   -0.00042721    0.00019381    0.00000046
    3   -0.00002358    0.00000133    0.00000807    0.00000778    0.00000331
             6             7
    1    0.00001218   -0.00016681
    2   -0.00016731   -0.00006239
    3   -0.00000237    0.00000546
 Gradient time:  CPU 0.08 s  wall 0.84 s
 ----------------------------------------------------------------
             Standard Nuclear Orientation (Angstroms)
    I     Atom           X                Y                Z
 ----------------------------------------------------------------
    1      C       0.5627735578     0.0552497327    -0.0001331502
    2      C      -0.8185506520     0.6774980017    -0.0000602671
    3      O       1.5657078004     0.7334560278     0.0010857282
    4      O       0.5516183742    -1.2607806243    -0.0002121307
    5      H      -0.3712090839    -1.5332233268    -0.0003144132
    6      O      -1.7839696023    -0.0417959611    -0.0004085936
    7      H      -0.8477140943     1.7468189500     0.0003795266
 ----------------------------------------------------------------
 Nuclear Repulsion Energy =   164.5324494259 hartrees
 There are       19 alpha and       19 beta electrons
 Discretize the solute cavity surface with Lebedev spheres
	Using 302 Lebedev grid points for each H atom
	Using 302 Lebedev grid points for other atoms
	Atomic van der Waals radii will be scaled by 1.20
 Removing interior tesserae...
 Keep 870 surface tesserae and discard 1244 interior tesserae
 Molecular Surface Area = 84.870 Angst**2

                       Distance Matrix (Angstroms)
             C (  1)   C (  2)   O (  3)   O (  4)   H (  5)   O (  6)
   C (  2)  1.515008
   O (  3)  1.210720  2.384915
   O (  4)  1.316078  2.373665  2.237266
   H (  5)  1.842707  2.255527  2.981524  0.962203
   O (  6)  2.348749  1.203918  3.438220  2.634558  2.054324
   H (  7)  2.202472  1.069719  2.617539  3.317196  3.314474  2.018841


 Requested basis set is cc-pVTZ
 There are 62 shells and 178 basis functions
 A cutoff of  1.0D-11 yielded   1880 shell pairs
 There are     15664 function pairs (     20828 Cartesian)
 Smallest overlap matrix eigenvalue = 6.68E-04
 Guess MOs from SCF MO coefficient file
 Reading MOs from coefficient file
 Reading MOs from coefficient file
 A restricted Hartree-Fock SCF calculation will be
 performed using Pulay DIIS extrapolation
 SCF converges when DIIS error is below 1.0E-08
 ---------------------------------------
  Cycle       Energy         DIIS Error
 ---------------------------------------
    1    -301.5928617982      8.19E-04
    2    -301.5973906568      4.87E-04
    3    -301.5980673730      1.41E-04
    4    -301.5982084819      6.05E-05
    5    -301.5982373653      2.18E-05
    6    -301.5982430544      1.14E-05
    7    -301.5982440646      3.89E-06
    8    -301.5982442180      7.64E-07
    9    -301.5982442232      2.75E-07
   10    -301.5982442237      9.90E-08
   11    -301.5982442238      4.56E-08
   12    -301.5982442237      1.38E-08
   13    -301.5982442233      5.23E-09 Convergence criterion met
 ---------------------------------------
 SCF time:  CPU 44.63 s  wall 44.69 s
 Discretize the solute cavity surface with Lebedev spheres
	Using 302 Lebedev grid points for each H atom
	Using 302 Lebedev grid points for other atoms
	Atomic van der Waals radii will be scaled by 1.20
 Removing interior tesserae...
 Keep 870 surface tesserae and discard 1244 interior tesserae
 Molecular Surface Area = 84.870 Angst**2
 A restricted Hartree-Fock SCF calculation will be
 performed using Pulay DIIS extrapolation
 Polarizable Continuum solvation model will be applied
 SCF converges when DIIS error is below 1.0E-08

 Citation of the SMD model:
 Marenich, A.V.; Cramer, C.J.; Truhlar, D.G.
 J. Phys. Chem. B 2009, 113, 6378-6396.
 iSolventCode=           1
 Solvent: water                                                           

 vradii
            1           2           3           4           5           6
    1   1.8500000   1.8500000   1.5200000   1.5200000   1.2000000   1.5200000
            7
    1   1.2000000
 ---------------------------------------
  Cycle       Energy         DIIS Error
 ---------------------------------------
    1    -301.5982442232      1.90E-09
 Time req'd to invert C: 0.43 s (CPU) 0.43 s (wall)
    2    -301.6177497015      6.72E-04
    3    -301.6177497011      6.72E-04
    4    -301.6177497072      6.72E-04
    5    -301.6177497082      6.72E-04
    6    -301.6177497101      6.72E-04
    7    -301.6177497100      6.72E-04
    8    -301.6177497089      6.72E-04
    9    -301.6177497097      6.72E-04
   10    -301.6177497129      6.72E-04
   11    -301.6177497127      6.72E-04
   12    -301.6177497147      6.72E-04
   13    -301.6177497155      6.72E-04
   14    -301.6177497154      6.72E-04
   15    -301.6177497170      6.72E-04
   16    -301.6177497004      6.72E-04
   17    -301.6208887234      3.82E-04
   18    -301.6214247908      1.39E-04
   19    -301.6216144925      5.77E-05
   20    -301.6216485788      2.06E-05
   21    -301.6216543053      1.03E-05
   22    -301.6216552146      3.56E-06
   23    -301.6216553529      7.41E-07
   24    -301.6216553583      1.95E-07
   25    -301.6216553586      6.08E-08
   26    -301.6216553587      3.98E-08
   27    -301.6216553589      1.13E-08
   28    -301.6216553593      4.12E-09 Convergence criterion met
 ---------------------------------------
 SCF time:  CPU 78.96 s  wall 79.04 s
(0)  E-EN(g) gas-phase elect-nuc energy                 -301.598244223 a.u.
(3)  G-ENP(liq) elect-nuc-pol free energy of system     -301.621655359 a.u.
(4)  G-CDS(liq) cavity-dispersion-solvent structure 
     free energy                                                5.1124 kcal/mol
(6)  G-S(liq) free energy of system                     -301.613508291 a.u.
(9)  DeltaG-S(liq) free energy of  solvation
     (9) = (6) - (0)                                           -9.5783 kcal/mol
 SCF   energy in the final basis set = -301.6135082909
 Total energy in the final basis set = -301.6135082909

 Components of the MP2 correlation energy:
        aaaa  correlation energy =        -0.1362657940 au
        abab  correlation energy =        -0.7941615760 au
        bbbb  correlation energy =        -0.1362657940 au
        non-Brillouin singles    =        -0.0000000000 au

 Total  MP2   correlation energy =        -1.0666931641 au
        MP2         total energy =      -302.6802014550 au

  Entering Z-vector solver.
 This version supports only Gaussian blurring of the apparent surface charges
 No PCM contribution added !! 
   1         0           1      0.000417    0.000417
 This version supports only Gaussian blurring of the apparent surface charges
 No PCM contribution added !! 
   2         0           1      0.000141    0.000141
 This version supports only Gaussian blurring of the apparent surface charges
 No PCM contribution added !! 
   3         0           1      0.000052    0.000052
 This version supports only Gaussian blurring of the apparent surface charges
 No PCM contribution added !! 
   4         0           1      0.000013    0.000013
 This version supports only Gaussian blurring of the apparent surface charges
 No PCM contribution added !! 
   5         0           1      0.000005    0.000005
 This version supports only Gaussian blurring of the apparent surface charges
 No PCM contribution added !! 
   6         0           1      0.000001    0.000001
 This version supports only Gaussian blurring of the apparent surface charges
 No PCM contribution added !! 
   7         1           0      0.000000    0.000000    Roots Converged

 --------------------------------------------------------------

                    Orbital Energies (a.u.)
 --------------------------------------------------------------

 Alpha MOs
 -- Occupied --
-20.626 -20.605 -20.576 -11.410 -11.364  -1.495  -1.436  -1.392
 -0.960  -0.842  -0.779  -0.714  -0.673  -0.659  -0.612  -0.562
 -0.538  -0.504  -0.454
 -- Virtual --
  0.062   0.185   0.196   0.246   0.285   0.329   0.382   0.425
  0.443   0.488   0.489   0.552   0.558   0.579   0.602   0.635
  0.669   0.715   0.718   0.748   0.779   0.782   0.838   0.855
  0.878   0.889   0.923   0.948   0.963   0.992   1.077   1.105
  1.172   1.216   1.240   1.322   1.357   1.366   1.446   1.456
  1.510   1.590   1.670   1.689   1.781   1.921   1.936   1.936
  1.986   2.016   2.092   2.118   2.221   2.234   2.275   2.335
  2.351   2.362   2.397   2.452   2.474   2.509   2.600   2.675
  2.768   2.778   2.849   2.927   2.965   3.026   3.069   3.084
  3.101   3.230   3.259   3.308   3.328   3.350   3.397   3.410
  3.446   3.530   3.577   3.587   3.591   3.684   3.708   3.716
  3.782   3.833   3.924   3.981   4.021   4.027   4.163   4.166
  4.178   4.211   4.257   4.355   4.393   4.495   4.504   4.512
  4.633   4.642   4.708   4.797   4.834   4.927   5.064   5.135
  5.216   5.334   5.372   5.468   5.586   5.608   5.619   5.678
  5.731   5.770   5.796   6.003   6.009   6.069   6.091   6.348
  6.363   6.432   6.628   6.658   6.664   6.742   6.826   6.851
  6.855   6.953   6.971   7.051   7.075   7.127   7.231   7.251
  7.309   7.320   7.405   7.452   7.496   7.550   7.554   7.693
  7.895   8.003   9.310  11.160  12.997  13.363  14.240
 --------------------------------------------------------------

          Ground-State Mulliken Net Atomic Charges

     Atom                 Charge (a.u.)
  ----------------------------------------
      1 C                     0.279515
      2 C                     0.135148
      3 O                    -0.353198
      4 O                    -0.244432
      5 H                     0.292939
      6 O                    -0.279953
      7 H                     0.169981
  ----------------------------------------
  Sum of atomic charges =    -0.000000

 -----------------------------------------------------------------
                    Cartesian Multipole Moments
 -----------------------------------------------------------------
    Charge (ESU x 10^10)
                -0.0000
    Dipole Moment (Debye)
         X      -2.7522      Y       0.1216      Z      -0.0022
       Tot       2.7549
    Quadrupole Moments (Debye-Ang)
        XX     -37.9467     XY      -1.6770     YY     -25.1525
        XZ      -0.0056     YZ      -0.0017     ZZ     -26.4020
    Octopole Moments (Debye-Ang^2)
       XXX       0.5531    XXY      -3.2100    XYY      -9.2229
       YYY      -3.0493    XXZ      -0.0066    XYZ      -0.0035
       YYZ      -0.0034    XZZ      -0.5122    YZZ      -0.5304
       ZZZ      -0.0059
    Hexadecapole Moments (Debye-Ang^3)
      XXXX    -295.8766   XXXY      -5.8048   XXYY     -66.0883
      XYYY       1.1299   YYYY    -112.4955   XXXZ      -0.0542
      XXYZ      -0.0112   XYYZ      -0.0147   YYYZ      -0.0187
      XXZZ     -45.1126   XYZZ       0.3716   YYZZ     -24.8621
      XZZZ      -0.0374   YZZZ      -0.0201   ZZZZ     -21.5085
 -----------------------------------------------------------------
 DrvMan is completing analytic gradient of the MP2 energy
 MP2 relaxed dipole moment
            1
    1  -1.0827856
    2   0.0478452
    3  -0.0008741
	Magnitude:	 1.084 au	 2.755 Debye
 MP2 energy read as -302.680201
 Full Analytical Gradient of MP2 Energy (in au.)
             1             2             3             4             5
    1   -0.00000098   -0.00006395   -0.00006825    0.00014103    0.00015589
    2    0.00007792   -0.00005010    0.00017418    0.00004941   -0.00002396
    3   -0.00014732    0.00005257    0.00006144    0.00002787    0.00001863
             6             7
    1    0.00000850   -0.00017223
    2   -0.00016213   -0.00006532
    3   -0.00000952   -0.00000367
 Gradient time:  CPU 0.07 s  wall 0.07 s
 ----------------------------------------------------------------
             Standard Nuclear Orientation (Angstroms)
    I     Atom           X                Y                Z
 ----------------------------------------------------------------
    1      C       0.5627735578     0.0552497327    -0.0001331502
    2      C      -0.8185506520     0.6774980017    -0.0000602671
    3      O       1.5657078004     0.7334560278    -0.0009142718
    4      O       0.5516183742    -1.2607806243    -0.0002121307
    5      H      -0.3712090839    -1.5332233268    -0.0003144132
    6      O      -1.7839696023    -0.0417959611    -0.0004085936
    7      H      -0.8477140943     1.7468189500     0.0003795266
 ----------------------------------------------------------------
 Nuclear Repulsion Energy =   164.5324588525 hartrees
 There are       19 alpha and       19 beta electrons
 Discretize the solute cavity surface with Lebedev spheres
	Using 302 Lebedev grid points for each H atom
	Using 302 Lebedev grid points for other atoms
	Atomic van der Waals radii will be scaled by 1.20
 Removing interior tesserae...
 Keep 870 surface tesserae and discard 1244 interior tesserae
 Molecular Surface Area = 84.870 Angst**2

                       Distance Matrix (Angstroms)
             C (  1)   C (  2)   O (  3)   O (  4)   H (  5)   O (  6)
   C (  2)  1.515008
   O (  3)  1.210719  2.384915
   O (  4)  1.316078  2.373665  2.237266
   H (  5)  1.842707  2.255527  2.981524  0.962203
   O (  6)  2.348749  1.203918  3.438220  2.634558  2.054324
   H (  7)  2.202472  1.069719  2.617539  3.317196  3.314474  2.018841


 Requested basis set is cc-pVTZ
 There are 62 shells and 178 basis functions
 A cutoff of  1.0D-11 yielded   1880 shell pairs
 There are     15664 function pairs (     20828 Cartesian)
 Smallest overlap matrix eigenvalue = 6.68E-04
 Guess MOs from SCF MO coefficient file
 Reading MOs from coefficient file
 Reading MOs from coefficient file
 A restricted Hartree-Fock SCF calculation will be
 performed using Pulay DIIS extrapolation
 SCF converges when DIIS error is below 1.0E-08
 ---------------------------------------
  Cycle       Energy         DIIS Error
 ---------------------------------------
    1    -301.5934907353      8.19E-04
    2    -301.5973867640      4.88E-04
    3    -301.5980664663      1.41E-04
    4    -301.5982083060      6.05E-05
    5    -301.5982374260      2.18E-05
    6    -301.5982431334      1.14E-05
    7    -301.5982441443      3.90E-06
    8    -301.5982442974      7.67E-07
    9    -301.5982443027      2.82E-07
   10    -301.5982443032      1.02E-07
   11    -301.5982443033      4.80E-08
   12    -301.5982443032      1.60E-08
   13    -301.5982443029      6.69E-09 Convergence criterion met
 ---------------------------------------
 SCF time:  CPU 44.91 s  wall 44.93 s
 Discretize the solute cavity surface with Lebedev spheres
	Using 302 Lebedev grid points for each H atom
	Using 302 Lebedev grid points for other atoms
	Atomic van der Waals radii will be scaled by 1.20
 Removing interior tesserae...
 Keep 870 surface tesserae and discard 1244 interior tesserae
 Molecular Surface Area = 84.870 Angst**2
 A restricted Hartree-Fock SCF calculation will be
 performed using Pulay DIIS extrapolation
 Polarizable Continuum solvation model will be applied
 SCF converges when DIIS error is below 1.0E-08

 Citation of the SMD model:
 Marenich, A.V.; Cramer, C.J.; Truhlar, D.G.
 J. Phys. Chem. B 2009, 113, 6378-6396.
 iSolventCode=           1
 Solvent: water                                                           

 vradii
            1           2           3           4           5           6
    1   1.8500000   1.8500000   1.5200000   1.5200000   1.2000000   1.5200000
            7
    1   1.2000000
 ---------------------------------------
  Cycle       Energy         DIIS Error
 ---------------------------------------
    1    -301.5982443027      2.87E-09
 Time req'd to invert C: 0.44 s (CPU) 0.44 s (wall)
    2    -301.6177497749      6.72E-04
    3    -301.6177497740      6.72E-04
    4    -301.6177497685      6.72E-04
    5    -301.6177497676      6.72E-04
    6    -301.6177497711      6.72E-04
    7    -301.6177497664      6.72E-04
    8    -301.6177497690      6.72E-04
    9    -301.6177497695      6.72E-04
   10    -301.6177497677      6.72E-04
   11    -301.6177497699      6.72E-04
   12    -301.6177497654      6.72E-04
   13    -301.6177497705      6.72E-04
   14    -301.6177497690      6.72E-04
   15    -301.6177497705      6.72E-04
   16    -301.6177497744      6.72E-04
   17    -301.6208887952      3.82E-04
   18    -301.6214248620      1.39E-04
   19    -301.6216145634      5.77E-05
   20    -301.6216486495      2.06E-05
   21    -301.6216543761      1.03E-05
   22    -301.6216552854      3.56E-06
   23    -301.6216554237      7.41E-07
   24    -301.6216554290      1.95E-07
   25    -301.6216554293      6.08E-08
   26    -301.6216554294      3.98E-08
   27    -301.6216554297      1.13E-08
   28    -301.6216554300      4.12E-09 Convergence criterion met
 ---------------------------------------
 SCF time:  CPU 90.53 s  wall 90.71 s
(0)  E-EN(g) gas-phase elect-nuc energy                 -301.598244303 a.u.
(3)  G-ENP(liq) elect-nuc-pol free energy of system     -301.621655430 a.u.
(4)  G-CDS(liq) cavity-dispersion-solvent structure 
     free energy                                                5.1124 kcal/mol
(6)  G-S(liq) free energy of system                     -301.613508361 a.u.
(9)  DeltaG-S(liq) free energy of  solvation
     (9) = (6) - (0)                                           -9.5783 kcal/mol
 SCF   energy in the final basis set = -301.6135083607
 Total energy in the final basis set = -301.6135083607

 Components of the MP2 correlation energy:
        aaaa  correlation energy =        -0.1362657890 au
        abab  correlation energy =        -0.7941615506 au
        bbbb  correlation energy =        -0.1362657890 au
        non-Brillouin singles    =        -0.0000000000 au

 Total  MP2   correlation energy =        -1.0666931286 au
        MP2         total energy =      -302.6802014893 au

  Entering Z-vector solver.
 This version supports only Gaussian blurring of the apparent surface charges
 No PCM contribution added !! 
   1         0           1      0.000417    0.000417
 This version supports only Gaussian blurring of the apparent surface charges
 No PCM contribution added !! 
   2         0           1      0.000141    0.000141
 This version supports only Gaussian blurring of the apparent surface charges
 No PCM contribution added !! 
   3         0           1      0.000052    0.000052
 This version supports only Gaussian blurring of the apparent surface charges
 No PCM contribution added !! 
   4         0           1      0.000013    0.000013
 This version supports only Gaussian blurring of the apparent surface charges
 No PCM contribution added !! 
   5         0           1      0.000005    0.000005
 This version supports only Gaussian blurring of the apparent surface charges
 No PCM contribution added !! 
   6         0           1      0.000001    0.000001
 This version supports only Gaussian blurring of the apparent surface charges
 No PCM contribution added !! 
   7         1           0      0.000000    0.000000    Roots Converged

 --------------------------------------------------------------

                    Orbital Energies (a.u.)
 --------------------------------------------------------------

 Alpha MOs
 -- Occupied --
-20.626 -20.605 -20.576 -11.410 -11.364  -1.495  -1.436  -1.392
 -0.960  -0.842  -0.779  -0.714  -0.673  -0.659  -0.612  -0.562
 -0.538  -0.504  -0.454
 -- Virtual --
  0.062   0.185   0.196   0.246   0.285   0.329   0.382   0.425
  0.443   0.488   0.489   0.552   0.558   0.579   0.602   0.635
  0.669   0.715   0.718   0.748   0.779   0.782   0.838   0.855
  0.878   0.889   0.923   0.948   0.963   0.992   1.077   1.105
  1.172   1.216   1.240   1.322   1.357   1.366   1.446   1.456
  1.510   1.590   1.670   1.689   1.781   1.921   1.936   1.936
  1.986   2.016   2.092   2.118   2.221   2.234   2.275   2.335
  2.351   2.362   2.397   2.452   2.474   2.509   2.600   2.675
  2.768   2.778   2.849   2.927   2.965   3.026   3.069   3.084
  3.101   3.230   3.259   3.308   3.328   3.350   3.397   3.410
  3.446   3.530   3.577   3.587   3.591   3.684   3.708   3.716
  3.782   3.833   3.924   3.981   4.021   4.027   4.163   4.166
  4.178   4.211   4.257   4.355   4.393   4.495   4.504   4.512
  4.633   4.642   4.708   4.797   4.834   4.927   5.064   5.135
  5.216   5.334   5.372   5.468   5.586   5.608   5.619   5.678
  5.731   5.770   5.796   6.003   6.009   6.069   6.091   6.348
  6.363   6.432   6.628   6.658   6.664   6.742   6.826   6.851
  6.855   6.953   6.971   7.051   7.075   7.127   7.231   7.251
  7.309   7.320   7.405   7.452   7.496   7.550   7.554   7.693
  7.895   8.003   9.310  11.160  12.997  13.363  14.240
 --------------------------------------------------------------

          Ground-State Mulliken Net Atomic Charges

     Atom                 Charge (a.u.)
  ----------------------------------------
      1 C                     0.279515
      2 C                     0.135148
      3 O                    -0.353198
      4 O                    -0.244432
      5 H                     0.292939
      6 O                    -0.279953
      7 H                     0.169981
  ----------------------------------------
  Sum of atomic charges =     0.000000

 -----------------------------------------------------------------
                    Cartesian Multipole Moments
 -----------------------------------------------------------------
    Charge (ESU x 10^10)
                 0.0000
    Dipole Moment (Debye)
         X      -2.7522      Y       0.1216      Z       0.0027
       Tot       2.7549
    Quadrupole Moments (Debye-Ang)
        XX     -37.9467     XY      -1.6770     YY     -25.1525
        XZ       0.0024     YZ       0.0022     ZZ     -26.4020
    Octopole Moments (Debye-Ang^2)
       XXX       0.5531    XXY      -3.2100    XYY      -9.2229
       YYY      -3.0493    XXZ       0.0187    XYZ       0.0013
       YYZ       0.0108    XZZ      -0.5122    YZZ      -0.5304
       ZZZ       0.0276
    Hexadecapole Moments (Debye-Ang^3)
      XXXX    -295.8766   XXXY      -5.8048   XXYY     -66.0883
      XYYY       1.1299   YYYY    -112.4955   XXXZ       0.0191
      XXYZ       0.0053   XYYZ       0.0071   YYYZ       0.0108
      XXZZ     -45.1126   XYZZ       0.3716   YYZZ     -24.8620
      XZZZ       0.0152   YZZZ       0.0051   ZZZZ     -21.5085
 -----------------------------------------------------------------
 DrvMan is completing analytic gradient of the MP2 energy
 MP2 relaxed dipole moment
            1
    1  -1.0827851
    2   0.0478457
    3   0.0010527
	Magnitude:	 1.084 au	 2.755 Debye
 MP2 energy read as -302.680201
 Full Analytical Gradient of MP2 Energy (in au.)
             1             2             3             4             5
    1   -0.00000063   -0.00006396   -0.00006864    0.00014105    0.00015589
    2    0.00007813   -0.00005009    0.00017390    0.00004947   -0.00002395
    3    0.00009993   -0.00004991   -0.00004502   -0.00001236   -0.00001202
             6             7
    1    0.00000851   -0.00017223
    2   -0.00016213   -0.00006533
    3    0.00000479    0.00001459
 Gradient time:  CPU 0.11 s  wall 0.77 s
 ----------------------------------------------------------------
             Standard Nuclear Orientation (Angstroms)
    I     Atom           X                Y                Z
 ----------------------------------------------------------------
    1      C       0.5627735578     0.0552497327    -0.0001331502
    2      C      -0.8185506520     0.6774980017    -0.0000602671
    3      O       1.5657078004     0.7334560278     0.0000857282
    4      O       0.5526183742    -1.2607806243    -0.0002121307
    5      H      -0.3712090839    -1.5332233268    -0.0003144132
    6      O      -1.7839696023    -0.0417959611    -0.0004085936
    7      H      -0.8477140943     1.7468189500     0.0003795266
 ----------------------------------------------------------------
 Nuclear Repulsion Energy =   164.5241791605 hartrees
 There are       19 alpha and       19 beta electrons
 Discretize the solute cavity surface with Lebedev spheres
	Using 302 Lebedev grid points for each H atom
	Using 302 Lebedev grid points for other atoms
	Atomic van der Waals radii will be scaled by 1.20
 Removing interior tesserae...
 Keep 870 surface tesserae and discard 1244 interior tesserae
 Molecular Surface Area = 84.870 Angst**2

                       Distance Matrix (Angstroms)
             C (  1)   C (  2)   O (  3)   O (  4)   H (  5)   O (  6)
   C (  2)  1.515008
   O (  3)  1.210719  2.384915
   O (  4)  1.316070  2.374243  2.236812
   H (  5)  1.842707  2.255527  2.981524  0.963163
   O (  6)  2.348749  1.203918  3.438220  2.635444  2.054324
   H (  7)  2.202472  1.069719  2.617539  3.317618  3.314474  2.018841


 Requested basis set is cc-pVTZ
 There are 62 shells and 178 basis functions
 A cutoff of  1.0D-11 yielded   1880 shell pairs
 There are     15664 function pairs (     20828 Cartesian)
 Smallest overlap matrix eigenvalue = 6.68E-04
 Guess MOs from SCF MO coefficient file
 Reading MOs from coefficient file
 Reading MOs from coefficient file
 A restricted Hartree-Fock SCF calculation will be
 performed using Pulay DIIS extrapolation
 SCF converges when DIIS error is below 1.0E-08
 ---------------------------------------
  Cycle       Energy         DIIS Error
 ---------------------------------------
    1    -301.5927641572      8.20E-04
    2    -301.5973559459      4.88E-04
    3    -301.5980357898      1.41E-04
    4    -301.5981778263      6.07E-05
    5    -301.5982070610      2.18E-05
    6    -301.5982128017      1.14E-05
    7    -301.5982138022      3.92E-06
    8    -301.5982139564      7.63E-07
    9    -301.5982139616      2.82E-07
   10    -301.5982139622      9.94E-08
   11    -301.5982139623      4.60E-08
   12    -301.5982139621      1.40E-08
   13    -301.5982139618      5.27E-09 Convergence criterion met
 ---------------------------------------
 SCF time:  CPU 49.65 s  wall 49.89 s
 Discretize the solute cavity surface with Lebedev spheres
	Using 302 Lebedev grid points for each H atom
	Using 302 Lebedev grid points for other atoms
	Atomic van der Waals radii will be scaled by 1.20
 Removing interior tesserae...
 Keep 870 surface tesserae and discard 1244 interior tesserae
 Molecular Surface Area = 84.870 Angst**2
 A restricted Hartree-Fock SCF calculation will be
 performed using Pulay DIIS extrapolation
 Polarizable Continuum solvation model will be applied
 SCF converges when DIIS error is below 1.0E-08

 Citation of the SMD model:
 Marenich, A.V.; Cramer, C.J.; Truhlar, D.G.
 J. Phys. Chem. B 2009, 113, 6378-6396.
 iSolventCode=           1
 Solvent: water                                                           

 vradii
            1           2           3           4           5           6
    1   1.8500000   1.8500000   1.5200000   1.5200000   1.2000000   1.5200000
            7
    1   1.2000000
 ---------------------------------------
  Cycle       Energy         DIIS Error
 ---------------------------------------
    1    -301.5982139616      1.90E-09
 Time req'd to invert C: 0.54 s (CPU) 0.54 s (wall)
    2    -301.6177296301      6.73E-04
    3    -301.6177296297      6.73E-04
    4    -301.6177296351      6.73E-04
    5    -301.6177296368      6.73E-04
    6    -301.6177296381      6.73E-04
    7    -301.6177296417      6.73E-04
    8    -301.6177296430      6.73E-04
    9    -301.6177296436      6.73E-04
   10    -301.6177296446      6.73E-04
   11    -301.6177296452      6.73E-04
   12    -301.6177296473      6.73E-04
   13    -301.6177296472      6.73E-04
   14    -301.6177296477      6.73E-04
   15    -301.6177296425      6.73E-04
   16    -301.6177296296      6.73E-04
   17    -301.6208717770      3.82E-04
   18    -301.6214083827      1.39E-04
   19    -301.6215982926      5.77E-05
   20    -301.6216324133      2.06E-05
   21    -301.6216381459      1.03E-05
   22    -301.6216390573      3.57E-06
   23    -301.6216391960      7.42E-07
   24    -301.6216392013      1.95E-07
   25    -301.6216392017      6.07E-08
   26    -301.6216392017      3.99E-08
   27    -301.6216392020      1.14E-08
   28    -301.6216392023      4.12E-09 Convergence criterion met
 ---------------------------------------
 SCF time:  CPU 88.99 s  wall 89.19 s
(0)  E-EN(g) gas-phase elect-nuc energy                 -301.598213962 a.u.
(3)  G-ENP(liq) elect-nuc-pol free energy of system     -301.621639202 a.u.
(4)  G-CDS(liq) cavity-dispersion-solvent structure 
     free energy                                                5.1125 kcal/mol
(6)  G-S(liq) free energy of system                     -301.613491895 a.u.
(9)  DeltaG-S(liq) free energy of  solvation
     (9) = (6) - (0)                                           -9.5870 kcal/mol
 SCF   energy in the final basis set = -301.6134918946
 Total energy in the final basis set = -301.6134918946

 Components of the MP2 correlation energy:
        aaaa  correlation energy =        -0.1362720502 au
        abab  correlation energy =        -0.7941909207 au
        bbbb  correlation energy =        -0.1362720502 au
        non-Brillouin singles    =        -0.0000000000 au

 Total  MP2   correlation energy =        -1.0667350210 au
        MP2         total energy =      -302.6802269156 au

  Entering Z-vector solver.
 This version supports only Gaussian blurring of the apparent surface charges
 No PCM contribution added !! 
   1         0           1      0.000417    0.000417
 This version supports only Gaussian blurring of the apparent surface charges
 No PCM contribution added !! 
   2         0           1      0.000141    0.000141
 This version supports only Gaussian blurring of the apparent surface charges
 No PCM contribution added !! 
   3         0           1      0.000052    0.000052
 This version supports only Gaussian blurring of the apparent surface charges
 No PCM contribution added !! 
   4         0           1      0.000013    0.000013
 This version supports only Gaussian blurring of the apparent surface charges
 No PCM contribution added !! 
   5         0           1      0.000005    0.000005
 This version supports only Gaussian blurring of the apparent surface charges
 No PCM contribution added !! 
   6         0           1      0.000001    0.000001
 This version supports only Gaussian blurring of the apparent surface charges
 No PCM contribution added !! 
   7         1           0      0.000000    0.000000    Roots Converged

 --------------------------------------------------------------

                    Orbital Energies (a.u.)
 --------------------------------------------------------------

 Alpha MOs
 -- Occupied --
-20.626 -20.605 -20.576 -11.410 -11.364  -1.495  -1.436  -1.392
 -0.960  -0.842  -0.779  -0.714  -0.673  -0.659  -0.612  -0.562
 -0.538  -0.504  -0.454
 -- Virtual --
  0.062   0.185   0.196   0.246   0.285   0.329   0.382   0.425
  0.443   0.488   0.489   0.552   0.558   0.579   0.602   0.635
  0.669   0.715   0.718   0.748   0.779   0.782   0.838   0.855
  0.878   0.889   0.923   0.948   0.963   0.992   1.077   1.105
  1.172   1.216   1.240   1.322   1.357   1.366   1.446   1.456
  1.510   1.590   1.670   1.689   1.781   1.921   1.936   1.936
  1.986   2.016   2.092   2.118   2.221   2.234   2.275   2.335
  2.351   2.362   2.397   2.452   2.474   2.509   2.600   2.676
  2.768   2.778   2.849   2.927   2.965   3.026   3.069   3.084
  3.100   3.230   3.259   3.308   3.328   3.350   3.397   3.410
  3.446   3.530   3.577   3.587   3.591   3.684   3.708   3.716
  3.782   3.833   3.923   3.981   4.021   4.027   4.162   4.165
  4.178   4.211   4.257   4.354   4.393   4.495   4.504   4.512
  4.633   4.642   4.708   4.797   4.833   4.926   5.064   5.133
  5.216   5.334   5.372   5.468   5.586   5.608   5.619   5.678
  5.731   5.769   5.796   6.003   6.009   6.069   6.090   6.347
  6.362   6.431   6.628   6.657   6.664   6.742   6.825   6.850
  6.855   6.951   6.971   7.051   7.074   7.125   7.231   7.251
  7.309   7.320   7.405   7.452   7.496   7.550   7.554   7.693
  7.893   8.003   9.308  11.160  12.991  13.363  14.238
 --------------------------------------------------------------

          Ground-State Mulliken Net Atomic Charges

     Atom                 Charge (a.u.)
  ----------------------------------------
      1 C                     0.279425
      2 C                     0.135199
      3 O                    -0.353305
      4 O                    -0.244761
      5 H                     0.293319
      6 O                    -0.279900
      7 H                     0.170025
  ----------------------------------------
  Sum of atomic charges =     0.000000

 -----------------------------------------------------------------
                    Cartesian Multipole Moments
 -----------------------------------------------------------------
    Charge (ESU x 10^10)
                 0.0000
    Dipole Moment (Debye)
         X      -2.7555      Y       0.1214      Z       0.0002
       Tot       2.7582
    Quadrupole Moments (Debye-Ang)
        XX     -37.9492     XY      -1.6774     YY     -25.1528
        XZ      -0.0016     YZ       0.0003     ZZ     -26.4030
    Octopole Moments (Debye-Ang^2)
       XXX       0.5284    XXY      -3.2080    XYY      -9.2324
       YYY      -3.0460    XXZ       0.0060    XYZ      -0.0011
       YYZ       0.0037    XZZ      -0.5185    YZZ      -0.5291
       ZZZ       0.0109
    Hexadecapole Moments (Debye-Ang^3)
      XXXX    -295.9133   XXXY      -5.7881   XXYY     -66.0998
      XYYY       1.1443   YYYY    -112.5027   XXXZ      -0.0175
      XXYZ      -0.0030   XYYZ      -0.0038   YYYZ      -0.0040
      XXZZ     -45.1192   XYZZ       0.3778   YYZZ     -24.8643
      XZZZ      -0.0111   YZZZ      -0.0075   ZZZZ     -21.5097
 -----------------------------------------------------------------
 DrvMan is completing analytic gradient of the MP2 energy
 MP2 relaxed dipole moment
            1
    1  -1.0840967
    2   0.0477755
    3   0.0000893
	Magnitude:	 1.085 au	 2.758 Debye
 MP2 energy read as -302.680227
 Full Analytical Gradient of MP2 Energy (in au.)
             1             2             3             4             5
    1   -0.00023212   -0.00005917   -0.00007787    0.00131829   -0.00074900
    2    0.00007949    0.00002084    0.00002671    0.00026834   -0.00019299
    3   -0.00002371    0.00000133    0.00000819    0.00000788    0.00000321
             6             7
    1   -0.00001436   -0.00018577
    2   -0.00014592   -0.00005647
    3   -0.00000237    0.00000546
 Gradient time:  CPU 0.10 s  wall 0.68 s
 ----------------------------------------------------------------
             Standard Nuclear Orientation (Angstroms)
    I     Atom           X                Y                Z
 ----------------------------------------------------------------
    1      C       0.5627735578     0.0552497327    -0.0001331502
    2      C      -0.8185506520     0.6774980017    -0.0000602671
    3      O       1.5657078004     0.7334560278     0.0000857282
    4      O       0.5506183742    -1.2607806243    -0.0002121307
    5      H      -0.3712090839    -1.5332233268    -0.0003144132
    6      O      -1.7839696023    -0.0417959611    -0.0004085936
    7      H      -0.8477140943     1.7468189500     0.0003795266
 ----------------------------------------------------------------
 Nuclear Repulsion Energy =   164.5407480766 hartrees
 There are       19 alpha and       19 beta electrons
 Discretize the solute cavity surface with Lebedev spheres
	Using 302 Lebedev grid points for each H atom
	Using 302 Lebedev grid points for other atoms
	Atomic van der Waals radii will be scaled by 1.20
 Removing interior tesserae...
 Keep 870 surface tesserae and discard 1244 interior tesserae
 Molecular Surface Area = 84.870 Angst**2

                       Distance Matrix (Angstroms)
             C (  1)   C (  2)   O (  3)   O (  4)   H (  5)   O (  6)
   C (  2)  1.515008
   O (  3)  1.210719  2.384915
   O (  4)  1.316086  2.373088  2.237719
   H (  5)  1.842707  2.255527  2.981524  0.961244
   O (  6)  2.348749  1.203918  3.438220  2.633671  2.054324
   H (  7)  2.202472  1.069719  2.617539  3.316774  3.314474  2.018841


 Requested basis set is cc-pVTZ
 There are 62 shells and 178 basis functions
 A cutoff of  1.0D-11 yielded   1882 shell pairs
 There are     15694 function pairs (     20864 Cartesian)
 Smallest overlap matrix eigenvalue = 6.68E-04
 Guess MOs from SCF MO coefficient file
 Reading MOs from coefficient file
 Reading MOs from coefficient file
 A restricted Hartree-Fock SCF calculation will be
 performed using Pulay DIIS extrapolation
 SCF converges when DIIS error is below 1.0E-08
 ---------------------------------------
  Cycle       Energy         DIIS Error
 ---------------------------------------
    1    -301.5949162179      8.20E-04
    2    -301.5974150851      4.88E-04
    3    -301.5980951785      1.41E-04
    4    -301.5982366931      6.01E-05
    5    -301.5982656185      2.19E-05
    6    -301.5982712688      1.15E-05
    7    -301.5982723016      3.88E-06
    8    -301.5982724526      7.72E-07
    9    -301.5982724579      2.79E-07
   10    -301.5982724584      9.85E-08
   11    -301.5982724585      4.48E-08
   12    -301.5982724584      1.31E-08
   13    -301.5982724580      4.71E-09 Convergence criterion met
 ---------------------------------------
 SCF time:  CPU 49.26 s  wall 49.48 s
 Discretize the solute cavity surface with Lebedev spheres
	Using 302 Lebedev grid points for each H atom
	Using 302 Lebedev grid points for other atoms
	Atomic van der Waals radii will be scaled by 1.20
 Removing interior tesserae...
 Keep 870 surface tesserae and discard 1244 interior tesserae
 Molecular Surface Area = 84.870 Angst**2
 A restricted Hartree-Fock SCF calculation will be
 performed using Pulay DIIS extrapolation
 Polarizable Continuum solvation model will be applied
 SCF converges when DIIS error is below 1.0E-08

 Citation of the SMD model:
 Marenich, A.V.; Cramer, C.J.; Truhlar, D.G.
 J. Phys. Chem. B 2009, 113, 6378-6396.
 iSolventCode=           1
 Solvent: water                                                           

 vradii
            1           2           3           4           5           6
    1   1.8500000   1.8500000   1.5200000   1.5200000   1.2000000   1.5200000
            7
    1   1.2000000
 ---------------------------------------
  Cycle       Energy         DIIS Error
 ---------------------------------------
    1    -301.5982724578      1.34E-09
 Time req'd to invert C: 0.48 s (CPU) 0.48 s (wall)
    2    -301.6177677086      6.72E-04
    3    -301.6177677084      6.72E-04
    4    -301.6177677137      6.72E-04
    5    -301.6177677136      6.72E-04
    6    -301.6177677171      6.72E-04
    7    -301.6177677150      6.72E-04
    8    -301.6177677156      6.72E-04
    9    -301.6177677162      6.72E-04
   10    -301.6177677149      6.72E-04
   11    -301.6177677156      6.72E-04
   12    -301.6177677158      6.72E-04
   13    -301.6177677157      6.72E-04
   14    -301.6177677168      6.72E-04
   15    -301.6177677164      6.72E-04
   16    -301.6177677077      6.72E-04
   17    -301.6209035995      3.82E-04
   18    -301.6214391276      1.39E-04
   19    -301.6216286207      5.76E-05
   20    -301.6216626723      2.06E-05
   21    -301.6216683928      1.03E-05
   22    -301.6216693000      3.56E-06
   23    -301.6216694379      7.41E-07
   24    -301.6216694432      1.95E-07
   25    -301.6216694435      6.08E-08
   26    -301.6216694436      3.98E-08
   27    -301.6216694439      1.13E-08
   28    -301.6216694442      4.12E-09 Convergence criterion met
 ---------------------------------------
 SCF time:  CPU 83.30 s  wall 83.53 s
(0)  E-EN(g) gas-phase elect-nuc energy                 -301.598272458 a.u.
(3)  G-ENP(liq) elect-nuc-pol free energy of system     -301.621669444 a.u.
(4)  G-CDS(liq) cavity-dispersion-solvent structure 
     free energy                                                5.1122 kcal/mol
(6)  G-S(liq) free energy of system                     -301.613522617 a.u.
(9)  DeltaG-S(liq) free energy of  solvation
     (9) = (6) - (0)                                           -9.5696 kcal/mol
 SCF   energy in the final basis set = -301.6135226166
 Total energy in the final basis set = -301.6135226166

 Components of the MP2 correlation energy:
        aaaa  correlation energy =        -0.1362595398 au
        abab  correlation energy =        -0.7941322430 au
        bbbb  correlation energy =        -0.1362595398 au
        non-Brillouin singles    =        -0.0000000000 au

 Total  MP2   correlation energy =        -1.0666513227 au
        MP2         total energy =      -302.6801739392 au

  Entering Z-vector solver.
 This version supports only Gaussian blurring of the apparent surface charges
 No PCM contribution added !! 
   1         0           1      0.000417    0.000417
 This version supports only Gaussian blurring of the apparent surface charges
 No PCM contribution added !! 
   2         0           1      0.000141    0.000141
 This version supports only Gaussian blurring of the apparent surface charges
 No PCM contribution added !! 
   3         0           1      0.000052    0.000052
 This version supports only Gaussian blurring of the apparent surface charges
 No PCM contribution added !! 
   4         0           1      0.000013    0.000013
 This version supports only Gaussian blurring of the apparent surface charges
 No PCM contribution added !! 
   5         0           1      0.000005    0.000005
 This version supports only Gaussian blurring of the apparent surface charges
 No PCM contribution added !! 
   6         0           1      0.000001    0.000001
 This version supports only Gaussian blurring of the apparent surface charges
 No PCM contribution added !! 
   7         1           0      0.000000    0.000000    Roots Converged

 --------------------------------------------------------------

                    Orbital Energies (a.u.)
 --------------------------------------------------------------

 Alpha MOs
 -- Occupied --
-20.626 -20.605 -20.576 -11.410 -11.364  -1.496  -1.436  -1.392
 -0.960  -0.843  -0.779  -0.714  -0.673  -0.659  -0.612  -0.562
 -0.538  -0.504  -0.454
 -- Virtual --
  0.062   0.185   0.196   0.246   0.285   0.329   0.382   0.425
  0.443   0.488   0.489   0.552   0.558   0.579   0.602   0.635
  0.669   0.715   0.718   0.748   0.779   0.782   0.838   0.855
  0.878   0.889   0.923   0.948   0.964   0.992   1.077   1.105
  1.172   1.216   1.240   1.322   1.357   1.366   1.446   1.456
  1.510   1.590   1.671   1.689   1.781   1.921   1.936   1.936
  1.986   2.016   2.092   2.118   2.221   2.234   2.275   2.335
  2.350   2.362   2.397   2.452   2.474   2.509   2.600   2.675
  2.768   2.778   2.850   2.927   2.965   3.026   3.069   3.084
  3.101   3.230   3.259   3.308   3.328   3.351   3.397   3.410
  3.446   3.531   3.577   3.587   3.591   3.684   3.708   3.716
  3.782   3.833   3.925   3.981   4.021   4.027   4.164   4.166
  4.178   4.211   4.257   4.356   4.393   4.495   4.504   4.513
  4.633   4.642   4.708   4.797   4.834   4.928   5.064   5.137
  5.216   5.334   5.372   5.468   5.586   5.608   5.619   5.678
  5.731   5.770   5.796   6.004   6.009   6.069   6.091   6.348
  6.363   6.433   6.628   6.658   6.664   6.742   6.827   6.851
  6.856   6.956   6.971   7.050   7.075   7.128   7.231   7.251
  7.309   7.320   7.406   7.452   7.496   7.550   7.554   7.693
  7.897   8.004   9.311  11.160  13.004  13.363  14.241
 --------------------------------------------------------------

          Ground-State Mulliken Net Atomic Charges

     Atom                 Charge (a.u.)
  ----------------------------------------
      1 C                     0.279605
      2 C                     0.135098
      3 O                    -0.353089
      4 O                    -0.244102
      5 H                     0.292557
      6 O                    -0.280005
      7 H                     0.169937
  ----------------------------------------
  Sum of atomic charges =    -0.000000

 -----------------------------------------------------------------
                    Cartesian Multipole Moments
 -----------------------------------------------------------------
    Charge (ESU x 10^10)
                -0.0000
    Dipole Moment (Debye)
         X      -2.7488      Y       0.1218      Z       0.0002
       Tot       2.7515
    Quadrupole Moments (Debye-Ang)
        XX     -37.9442     XY      -1.6766     YY     -25.1522
        XZ      -0.0016     YZ       0.0003     ZZ     -26.4010
    Octopole Moments (Debye-Ang^2)
       XXX       0.5778    XXY      -3.2120    XYY      -9.2133
       YYY      -3.0525    XXZ       0.0060    XYZ      -0.0011
       YYZ       0.0037    XZZ      -0.5058    YZZ      -0.5317
       ZZZ       0.0109
    Hexadecapole Moments (Debye-Ang^3)
      XXXX    -295.8399   XXXY      -5.8215   XXYY     -66.0769
      XYYY       1.1156   YYYY    -112.4883   XXXZ      -0.0175
      XXYZ      -0.0030   XYYZ      -0.0038   YYYZ      -0.0040
      XXZZ     -45.1060   XYZZ       0.3655   YYZZ     -24.8598
      XZZZ      -0.0111   YZZZ      -0.0075   ZZZZ     -21.5072
 -----------------------------------------------------------------
 DrvMan is completing analytic gradient of the MP2 energy
 MP2 relaxed dipole moment
            1
    1  -1.0814717
    2   0.0479193
    3   0.0000893
	Magnitude:	 1.083 au	 2.752 Debye
 MP2 energy read as -302.680174
 Full Analytical Gradient of MP2 Energy (in au.)
             1             2             3             4             5
    1    0.00023138   -0.00006868   -0.00005987   -0.00104242    0.00106684
    2    0.00007735   -0.00012104    0.00032075   -0.00017172    0.00014722
    3   -0.00002368    0.00000132    0.00000823    0.00000764    0.00000340
             6             7
    1    0.00003143   -0.00015868
    2   -0.00017839   -0.00007418
    3   -0.00000236    0.00000545
 Gradient time:  CPU 0.11 s  wall 0.66 s
 ----------------------------------------------------------------
             Standard Nuclear Orientation (Angstroms)
    I     Atom           X                Y                Z
 ----------------------------------------------------------------
    1      C       0.5627735578     0.0552497327    -0.0001331502
    2      C      -0.8185506520     0.6774980017    -0.0000602671
    3      O       1.5657078004     0.7334560278     0.0000857282
    4      O       0.5516183742    -1.2597806243    -0.0002121307
    5      H      -0.3712090839    -1.5332233268    -0.0003144132
    6      O      -1.7839696023    -0.0417959611    -0.0004085936
    7      H      -0.8477140943     1.7468189500     0.0003795266
 ----------------------------------------------------------------
 Nuclear Repulsion Energy =   164.5581651699 hartrees
 There are       19 alpha and       19 beta electrons
 Discretize the solute cavity surface with Lebedev spheres
	Using 302 Lebedev grid points for each H atom
	Using 302 Lebedev grid points for other atoms
	Atomic van der Waals radii will be scaled by 1.20
 Removing interior tesserae...
 Keep 870 surface tesserae and discard 1244 interior tesserae
 Molecular Surface Area = 84.870 Angst**2

                       Distance Matrix (Angstroms)
             C (  1)   C (  2)   O (  3)   O (  4)   H (  5)   O (  6)
   C (  2)  1.515008
   O (  3)  1.210719  2.384915
   O (  4)  1.315078  2.372849  2.236374
   H (  5)  1.842707  2.255527  2.981524  0.962487
   O (  6)  2.348749  1.203918  3.438220  2.634095  2.054324
   H (  7)  2.202472  1.069719  2.617539  3.316289  3.314474  2.018841


 Requested basis set is cc-pVTZ
 There are 62 shells and 178 basis functions
 A cutoff of  1.0D-11 yielded   1882 shell pairs
 There are     15694 function pairs (     20864 Cartesian)
 Smallest overlap matrix eigenvalue = 6.68E-04
 Guess MOs from SCF MO coefficient file
 Reading MOs from coefficient file
 Reading MOs from coefficient file
 A restricted Hartree-Fock SCF calculation will be
 performed using Pulay DIIS extrapolation
 SCF converges when DIIS error is below 1.0E-08
 ---------------------------------------
  Cycle       Energy         DIIS Error
 ---------------------------------------
    1    -301.5934999497      8.20E-04
    2    -301.5974134396      4.86E-04
    3    -301.5980867310      1.41E-04
    4    -301.5982277308      6.07E-05
    5    -301.5982566425      2.17E-05
    6    -301.5982623403      1.14E-05
    7    -301.5982633419      3.91E-06
    8    -301.5982634965      7.69E-07
    9    -301.5982635017      2.77E-07
   10    -301.5982635023      9.85E-08
   11    -301.5982635024      4.52E-08
   12    -301.5982635022      1.32E-08
   13    -301.5982635018      4.76E-09 Convergence criterion met
 ---------------------------------------
 SCF time:  CPU 53.71 s  wall 54.00 s
 Discretize the solute cavity surface with Lebedev spheres
	Using 302 Lebedev grid points for each H atom
	Using 302 Lebedev grid points for other atoms
	Atomic van der Waals radii will be scaled by 1.20
 Removing interior tesserae...
 Keep 870 surface tesserae and discard 1244 interior tesserae
 Molecular Surface Area = 84.870 Angst**2
 A restricted Hartree-Fock SCF calculation will be
 performed using Pulay DIIS extrapolation
 Polarizable Continuum solvation model will be applied
 SCF converges when DIIS error is below 1.0E-08

 Citation of the SMD model:
 Marenich, A.V.; Cramer, C.J.; Truhlar, D.G.
 J. Phys. Chem. B 2009, 113, 6378-6396.
 iSolventCode=           1
 Solvent: water                                                           

 vradii
            1           2           3           4           5           6
    1   1.8500000   1.8500000   1.5200000   1.5200000   1.2000000   1.5200000
            7
    1   1.2000000
 ---------------------------------------
  Cycle       Energy         DIIS Error
 ---------------------------------------
    1    -301.5982635017      1.33E-09
 Time req'd to invert C: 0.61 s (CPU) 0.61 s (wall)
    2    -301.6177849496      6.73E-04
    3    -301.6177849493      6.73E-04
    4    -301.6177849540      6.73E-04
    5    -301.6177849544      6.73E-04
    6    -301.6177849569      6.73E-04
    7    -301.6177849546      6.73E-04
    8    -301.6177849557      6.73E-04
    9    -301.6177849546      6.73E-04
   10    -301.6177849531      6.73E-04
   11    -301.6177849526      6.73E-04
   12    -301.6177849567      6.73E-04
   13    -301.6177849534      6.73E-04
   14    -301.6177849545      6.73E-04
   15    -301.6177849528      6.73E-04
   16    -301.6177849486      6.73E-04
   17    -301.6209275922      3.82E-04
   18    -301.6214642481      1.39E-04
   19    -301.6216542369      5.77E-05
   20    -301.6216883905      2.06E-05
   21    -301.6216941288      1.03E-05
   22    -301.6216950396      3.56E-06
   23    -301.6216951780      7.41E-07
   24    -301.6216951833      1.95E-07
   25    -301.6216951836      6.13E-08
   26    -301.6216951837      3.99E-08
   27    -301.6216951839      1.13E-08
   28    -301.6216951842      4.11E-09 Convergence criterion met
 ---------------------------------------
 SCF time:  CPU 94.23 s  wall 94.47 s
(0)  E-EN(g) gas-phase elect-nuc energy                 -301.598263502 a.u.
(3)  G-ENP(liq) elect-nuc-pol free energy of system     -301.621695184 a.u.
(4)  G-CDS(liq) cavity-dispersion-solvent structure 
     free energy                                                5.1164 kcal/mol
(6)  G-S(liq) free energy of system                     -301.613541715 a.u.
(9)  DeltaG-S(liq) free energy of  solvation
     (9) = (6) - (0)                                           -9.5872 kcal/mol
 SCF   energy in the final basis set = -301.6135417147
 Total energy in the final basis set = -301.6135417147

 Components of the MP2 correlation energy:
        aaaa  correlation energy =        -0.1362629100 au
        abab  correlation energy =        -0.7941279470 au
        bbbb  correlation energy =        -0.1362629100 au
        non-Brillouin singles    =        -0.0000000000 au

 Total  MP2   correlation energy =        -1.0666537670 au
        MP2         total energy =      -302.6801954817 au

  Entering Z-vector solver.
 This version supports only Gaussian blurring of the apparent surface charges
 No PCM contribution added !! 
   1         0           1      0.000417    0.000417
 This version supports only Gaussian blurring of the apparent surface charges
 No PCM contribution added !! 
   2         0           1      0.000141    0.000141
 This version supports only Gaussian blurring of the apparent surface charges
 No PCM contribution added !! 
   3         0           1      0.000052    0.000052
 This version supports only Gaussian blurring of the apparent surface charges
 No PCM contribution added !! 
   4         0           1      0.000013    0.000013
 This version supports only Gaussian blurring of the apparent surface charges
 No PCM contribution added !! 
   5         0           1      0.000005    0.000005
 This version supports only Gaussian blurring of the apparent surface charges
 No PCM contribution added !! 
   6         0           1      0.000001    0.000001
 This version supports only Gaussian blurring of the apparent surface charges
 No PCM contribution added !! 
   7         1           0      0.000000    0.000000    Roots Converged

 --------------------------------------------------------------

                    Orbital Energies (a.u.)
 --------------------------------------------------------------

 Alpha MOs
 -- Occupied --
-20.626 -20.605 -20.576 -11.410 -11.364  -1.496  -1.436  -1.392
 -0.960  -0.842  -0.779  -0.714  -0.673  -0.659  -0.612  -0.562
 -0.538  -0.504  -0.454
 -- Virtual --
  0.062   0.185   0.196   0.246   0.285   0.329   0.382   0.424
  0.443   0.488   0.489   0.552   0.558   0.579   0.602   0.635
  0.669   0.715   0.718   0.748   0.779   0.782   0.838   0.855
  0.878   0.889   0.923   0.948   0.964   0.992   1.077   1.105
  1.172   1.216   1.240   1.322   1.357   1.366   1.446   1.456
  1.510   1.590   1.670   1.689   1.781   1.921   1.936   1.936
  1.986   2.015   2.092   2.118   2.221   2.234   2.275   2.335
  2.351   2.362   2.397   2.452   2.474   2.508   2.600   2.676
  2.768   2.778   2.849   2.927   2.965   3.026   3.069   3.084
  3.101   3.231   3.259   3.308   3.328   3.351   3.397   3.410
[truncated: 274,530 more chars]
