# Supplementary material for: A DFT investigation of the blue bottle experiment: E∘half-cell analysis of autoxidation catalysed by redox indicators
Source: R Soc Open Sci. 2017 Nov 8;4(11):170708. doi: 10.1098/rsos.170708 (PMC5717635; doi:10.1098/rsos.170708)
Supplement: output.zip [file rsos170708supp2.zip › MP2_cc-pVTZ/C2H2O4.out]

TWL01 127.0.1
Q-Chem Developer Version! Running on 127.0.1.*
                  Welcome to Q-Chem
     A Quantum Leap Into The Future Of Chemistry


 Q-Chem 4.4, Q-Chem, Inc., Pleasanton, CA (2016)

 Y. Shao,  Z. Gan,  E. Epifanovsky,  A. T. B. Gilbert,  M. Wormit,  
 J. Kussmann,  A. W. Lange,  A. Behn,  J. Deng,  X. Feng,  D. Ghosh,  
 M. Goldey,  P. R. Horn,  L. D. Jacobson,  I. Kaliman,  F. Rob,  
 R. Z. Khaliullin,  T. Kus,  A. Landau,  J. Liu,  E. I. Proynov,  Y. M. Rhee,  
 R. M. Richard,  M. A. Rohrdanz,  R. P. Steele,  E. J. Sundstrom,  
 H. L. Woodcock III,  P. M. Zimmerman,  D. Zuev,  B. Albrecht,  E. Alguire,  
 B. Austin,  S. A. Baeppler,  G. J. O. Beran,  Y. A. Bernard,  E. Berquist,  
 K. Brandhorst,  K. B. Bravaya,  S. T. Brown,  D. Casanova,  C.-M. Chang,  
 Y. Chen,  S. H. Chien,  K. D. Closser,  M. P. Coons,  D. L. Crittenden,  
 S. Dasgupta,  M. Diedenhofen,  R. A. DiStasio Jr.,  H. Do,  A. D. Dutoi,  
 R. G. Edgar,  P.-T. Fang,  S. Fatehi,  Q. Feng,  L. Fusti-Molnar,  
 A. Ghysels,  A. Golubeva-Zadorozhnaya,  J. Gomes,  A. Gunina,  
 M. W. D. Hanson-Heine,  P. H. P. Harbach,  A. W. Hauser,  J. E. Herr,  
 E. G. Hohenstein,  Z. C. Holden,  K. Hui,  T.-C. Jagau,  H. Ji,  B. Kaduk,  
 K. Khistyaev,  Jaehoon Kim,  Jihan Kim,  R. A. King,  P. Klunzinger,  
 K. Koh,  D. Kosenkov,  T. Kowalczyk,  C. M. Krauter,  A. Kunitsa,  
 K. U. Lao,  A. Laurent,  K. V. Lawler,  J. Lee,  D. Lefrancois,  S. Lehtola,  
 S. V. Levchenko,  C. Y. Lin,  Y.-S. Lin,  F. Liu,  E. Livshits,  
 R. C. Lochan,  A. Luenser,  P. Manohar,  S. F. Manzer,  S.-P. Mao,  Y. Mao,  
 N. Mardirossian,  A. V. Marenich,  L. A. Martinez-Martinez,  S. A. Maurer,  
 N. J. Mayhall,  J.-M. Mewes,  A. F. Morrison,  K. Nanda,  T. S. Nguyen-Beck,  
 C. M. Oana,  R. Olivares-Amaya,  D. P. O'Neill,  J. A. Parkhill,  
 T. M. Perrine,  R. Peverati,  P. A. Pieniazek,  F. Plasser,  A. Prociuk,  
 D. R. Rehn,  E. Rosta,  N. J. Russ,  N. Sergueev,  S. M. Sharada,  
 S. Sharma,  D. W. Small,  A. Sodt,  T. Stauch,  T. Stein,  D. Stuck,  
 Y.-C. Su,  A. J. W. Thom,  T. Tsuchimochi,  L. Vogt,  O. Vydrov,  T. Wang,  
 M. A. Watson,  J. Wenzel,  A. White,  C. F. Williams,  V. Vanovschi,  
 K. Yao,  S. Yeganeh,  S. R. Yost,  Z.-Q. You,  I. Y. Zhang,  X. Zhang,  
 Y. Zhao,  B. R. Brooks,  G. K. L. Chan,  D. M. Chipman,  C. J. Cramer,  
 W. A. Goddard III,  M. S. Gordon,  W. J. Hehre,  A. Klamt,  
 H. F. Schaefer III,  M. W. Schmidt,  C. D. Sherrill,  D. G. Truhlar,  
 A. Warshel,  X. Xu,  A. Aspuru-Guzik,  R. Baer,  A. T. Bell,  N. A. Besley,  
 J.-D. Chai,  A. Dreuw,  B. D. Dunietz,  T. R. Furlani,  S. R. Gwaltney,  
 C.-P. Hsu,  Y. Jung,  J. Kong,  D. S. Lambrecht,  W. Liang,  C. Ochsenfeld,  
 V. A. Rassolov,  L. V. Slipchenko,  J. E. Subotnik,  T. Van Voorhis,  
 J. M. Herbert,  A. I. Krylov,  P. M. W. Gill,  M. Head-Gordon

 Contributors to earlier versions of Q-Chem not listed above: 
 R. D. Adamson,  J. Baker,  E. F. C. Byrd,  A. K. Chakraborty,  C.-L. Cheng,  
 H. Dachsel,  R. J. Doerksen,  G. Hawkins,  A. Heyden,  S. Hirata,  
 G. Kedziora,  F. J. Keil,  C. Kelley,  P. P. Korambath,  W. Kurlancheek,  
 A. M. Lee,  M. S. Lee,  D. Liotard,  I. Lotan,  P. E. Maslen,  N. Nair,  
 D. Neuhauser,  R. Olson,  B. Peters,  J. Ritchie,  N. E. Schultz,  
 N. Shenvi,  A. C. Simmonett,  K. S. Thanthiriwatte,  Q. Wu,  W. Zhang

 Please cite Q-Chem as follows:
 Y. Shao et al., Mol. Phys. 113, 184-215 (2015)
 DOI: 10.1080/00268976.2014.952696

 Q-Chem 4.4.2 for Intel X86 EM64T Linux

 Parts of Q-Chem use Armadillo 5.200.1 (Boston Tea Smuggler).
 http://arma.sourceforge.net/

 Q-Chem begins on Wed Dec 14 13:58:09 2016  


Host: 0

     Scratch files written to /scratch/taweetham/qchem6932//
FILE_GEOM_ORG=        593

Checking the input file for inconsistencies... 	...done.

--------------------------------------------------------------
User input:
--------------------------------------------------------------
$molecule
0 1
  C    0.7883014    0.1943817   -0.0002658
  C   -0.7234571   -0.1207250    0.0004619
  O   -1.1287717   -1.2668216    0.0007612
  O   -1.4855733    0.9689658   -0.0006621
  H   -2.4160258    0.6719370   -0.0016086
  O    1.2484172    1.3034356    0.0007610
  O    1.5095394   -0.9343101   -0.0007042
  H    0.8780669   -1.6840357   -0.0008150
$end

$rem
   BASIS  =   cc-pVTZ
   method  =  MP2
   JOBTYPE = optimization
   SOLVENT_METHOD = SMD
   MEM_STATIC = 3000
   MEM_TOTAL  = 4000
$end

--------------------------------------------------------------
 ----------------------------------------------------------------
             Standard Nuclear Orientation (Angstroms)
    I     Atom           X                Y                Z
 ----------------------------------------------------------------
    1      C       0.7883014000     0.1943817000    -0.0002658000
    2      C      -0.7234571000    -0.1207250000     0.0004619000
    3      O      -1.1287717000    -1.2668216000     0.0007612000
    4      O      -1.4855733000     0.9689658000    -0.0006621000
    5      H      -2.4160258000     0.6719370000    -0.0016086000
    6      O       1.2484172000     1.3034356000     0.0007610000
    7      O       1.5095394000    -0.9343101000    -0.0007042000
    8      H       0.8780669000    -1.6840357000    -0.0008150000
 ----------------------------------------------------------------
 Nuclear Repulsion Energy =   232.1209630116 hartrees
 There are       23 alpha and       23 beta electrons
 Requested basis set is cc-pVTZ
 There are 72 shells and 208 basis functions

 Total QAlloc Memory Limit   4000 MB
 Mega-Array Size      2933 MB
 MEM_STATIC part      3000 MB
 A cutoff of  1.0D-11 yielded   2446 shell pairs
 There are     20546 function pairs (     27375 Cartesian)

 -------------------------------------------------------
 OpenMP Integral Computing Module                       
 Release: version 1.0, May 2013, Q-Chem Inc. Pittsburgh 
 -------------------------------------------------------
 Integral Job Info:
 Integral job number is                      11
 Integral operator is                         1
 short-range coefficients                     0
 long-range coefficients              100000000
 Omega coefficients                           0
 if combine SR and LR in K                    0
 Integral screening is                        0
 Integral computing path is                   2
 max size of driver memory is            800000
 size of driver memory is                776718
 size of scratch memory is              4556032
 max col of scratch BK array              10000
 max len of scratch array in speh3          662
 max len of scratch index in speh4           32
 max int batch size is                      520
 min int batch size is                       52
 fixed nKL is                                52
 max L of basis functions is                  3
 order of int derivative is                   0
 number of shells is                         72
 number of basis is                         240
 number of cartesian basis is               240
 number of contracted shell pairs          2446
 number of primitive shell pairs           8129
 maxK2 (contraction) of shell pair           49
 max number of K2 of shell pair               1
 max number of CS2 of shell pair            271
 max number of PS2 of shell pair           1253
 mem total for path MDJ                   94248
 -------------------------------------------------------
 Smallest overlap matrix eigenvalue = 5.50E-04

 Scale SEOQF with 1.000000e-01/1.000000e-01/1.000000e+00

 Standard Electronic Orientation quadrupole field applied
 Nucleus-field energy     =     0.0000000058 hartrees
 Guess from superposition of atomic densities
 Warning:  Energy on first SCF cycle will be non-variational
 A restricted Hartree-Fock SCF calculation will be
 performed using Pulay DIIS extrapolation
 SCF converges when DIIS error is below 1.0E-08
 ---------------------------------------
  Cycle       Energy         DIIS Error
 ---------------------------------------
    1    -377.8434342644      4.13E-02
    2    -376.3030556266      6.84E-03
    3    -376.4037347005      5.49E-03
    4    -376.5133575134      5.39E-04
    5    -376.5156405410      2.63E-04
    6    -376.5161161112      9.03E-05
    7    -376.5162350370      4.62E-05
    8    -376.5162694384      1.36E-05
    9    -376.5162719884      3.84E-06
   10    -376.5162721268      1.01E-06
   11    -376.5162721355      4.04E-07
   12    -376.5162721366      9.33E-08
   13    -376.5162721367      4.01E-08
   14    -376.5162721364      1.10E-08
   15    -376.5162721362      3.81E-09 Convergence criterion met
 ---------------------------------------
 SCF time:  CPU 85.31 s  wall 85.97 s

 Citation of the SMD model:
 Marenich, A.V.; Cramer, C.J.; Truhlar, D.G.
 J. Phys. Chem. B 2009, 113, 6378-6396.
 iSolventCode=           1
 Solvent: water                                                           

 vradii
            1           2           3           4           5           6
    1   1.8500000   1.8500000   1.5200000   1.5200000   1.2000000   1.5200000
            7           8
    1   1.5200000   1.2000000
Changing PCM_TESSEL_METHOD to VTN
Changing PCM_VDW_RADII to SMD_RADIUS
 Discretize the solute cavity surface with Lebedev spheres
	Using 302 Lebedev grid points for each H atom
	Using 302 Lebedev grid points for other atoms
	Atomic van der Waals radii will be scaled by 1.20
 Removing interior tesserae...
 Keep 1010 surface tesserae and discard 1406 interior tesserae
 Molecular Surface Area = 94.920 Angst**2
 A restricted Hartree-Fock SCF calculation will be
 performed using Pulay DIIS extrapolation
 Polarizable Continuum solvation model will be applied
 SCF converges when DIIS error is below 1.0E-08

 Citation of the SMD model:
 Marenich, A.V.; Cramer, C.J.; Truhlar, D.G.
 J. Phys. Chem. B 2009, 113, 6378-6396.
 iSolventCode=           1
 Solvent: water                                                           

 vradii
            1           2           3           4           5           6
    1   1.8500000   1.8500000   1.5200000   1.5200000   1.2000000   1.5200000
            7           8
    1   1.5200000   1.2000000
 ---------------------------------------
  Cycle       Energy         DIIS Error
 ---------------------------------------
    1    -376.5162721361      1.32E-09
 Time req'd to invert C: 1.40 s (CPU) 1.40 s (wall)
    2    -376.5412697177      6.27E-04
    3    -376.5412697182      6.27E-04
    4    -376.5412697193      6.27E-04
    5    -376.5412697145      6.27E-04
    6    -376.5412697128      6.27E-04
    7    -376.5412697144      6.27E-04
    8    -376.5412697125      6.27E-04
    9    -376.5412697128      6.27E-04
   10    -376.5412697113      6.27E-04
   11    -376.5412697057      6.27E-04
   12    -376.5412697092      6.27E-04
   13    -376.5412697100      6.27E-04
   14    -376.5412697123      6.27E-04
   15    -376.5412697156      6.27E-04
   16    -376.5412697177      6.27E-04
   17    -376.5449556741      3.24E-04
   18    -376.5455161935      1.31E-04
   19    -376.5457084571      5.08E-05
   20    -376.5457421366      1.75E-05
   21    -376.5457477946      9.68E-06
   22    -376.5457488301      3.36E-06
   23    -376.5457490259      7.81E-07
   24    -376.5457490334      2.49E-07
   25    -376.5457490341      9.37E-08
   26    -376.5457490341      2.91E-08
   27    -376.5457490340      6.16E-09 Convergence criterion met
 ---------------------------------------
 SCF time:  CPU 123.29 s  wall 123.64 s
(0)  E-EN(g) gas-phase elect-nuc energy                 -376.516272136 a.u.
(3)  G-ENP(liq) elect-nuc-pol free energy of system     -376.545749034 a.u.
(4)  G-CDS(liq) cavity-dispersion-solvent structure 
     free energy                                                5.5503 kcal/mol
(6)  G-S(liq) free energy of system                     -376.536904114 a.u.
(9)  DeltaG-S(liq) free energy of  solvation
     (9) = (6) - (0)                                          -12.9468 kcal/mol
 SCF   energy in the final basis set = -376.5369041135
 Total energy in the final basis set = -376.5369041135

 Components of the MP2 correlation energy:
        aaaa  correlation energy =        -0.1717528625 au
        abab  correlation energy =        -0.9756302372 au
        bbbb  correlation energy =        -0.1717528625 au
        non-Brillouin singles    =        -0.0000000000 au

 Total  MP2   correlation energy =        -1.3191359623 au
        MP2         total energy =      -377.8560400758 au

  Entering Z-vector solver.
 This version supports only Gaussian blurring of the apparent surface charges
 No PCM contribution added !! 
   1         0           1      0.000409    0.000409
 This version supports only Gaussian blurring of the apparent surface charges
 No PCM contribution added !! 
   2         0           1      0.000141    0.000141
 This version supports only Gaussian blurring of the apparent surface charges
 No PCM contribution added !! 
   3         0           1      0.000056    0.000056
 This version supports only Gaussian blurring of the apparent surface charges
 No PCM contribution added !! 
   4         0           1      0.000013    0.000013
 This version supports only Gaussian blurring of the apparent surface charges
 No PCM contribution added !! 
   5         0           1      0.000006    0.000006
 This version supports only Gaussian blurring of the apparent surface charges
 No PCM contribution added !! 
   6         0           1      0.000002    0.000002
 This version supports only Gaussian blurring of the apparent surface charges
 No PCM contribution added !! 
   7         1           0      0.000000    0.000000    Roots Converged

 --------------------------------------------------------------

                    Orbital Energies (a.u.)
 --------------------------------------------------------------

 Alpha MOs
 -- Occupied --
-20.635 -20.628 -20.590 -20.586 -11.430 -11.426  -1.506  -1.472
 -1.408  -1.385  -0.963  -0.839  -0.788  -0.740  -0.700  -0.678
 -0.648  -0.625  -0.601  -0.548  -0.515  -0.508  -0.470
 -- Virtual --
  0.077   0.171   0.192   0.269   0.297   0.335   0.382   0.419
  0.420   0.444   0.487   0.509   0.520   0.541   0.554   0.602
  0.656   0.672   0.698   0.734   0.736   0.756   0.768   0.788
  0.794   0.814   0.824   0.850   0.884   0.901   0.968   0.975
  0.986   1.023   1.037   1.095   1.157   1.224   1.239   1.279
  1.353   1.413   1.437   1.455   1.525   1.561   1.621   1.658
  1.732   1.747   1.824   1.869   1.914   1.959   1.987   1.999
  2.000   2.076   2.163   2.171   2.222   2.289   2.314   2.341
  2.368   2.382   2.395   2.433   2.493   2.502   2.521   2.659
  2.701   2.775   2.779   2.855   2.904   2.930   2.972   3.084
  3.096   3.116   3.206   3.251   3.279   3.302   3.329   3.366
  3.419   3.427   3.444   3.553   3.554   3.591   3.640   3.648
  3.651   3.714   3.741   3.772   3.842   3.900   3.911   3.949
  3.966   4.038   4.129   4.129   4.137   4.169   4.178   4.204
  4.367   4.470   4.471   4.506   4.509   4.591   4.641   4.669
  4.714   4.734   4.749   4.852   5.031   5.048   5.323   5.378
  5.409   5.566   5.581   5.597   5.618   5.659   5.727   5.730
  5.813   5.913   5.931   5.974   6.006   6.049   6.230   6.316
  6.385   6.391   6.545   6.604   6.634   6.664   6.733   6.793
  6.811   6.833   6.867   6.889   6.931   6.943   7.029   7.051
  7.063   7.069   7.165   7.219   7.232   7.241   7.272   7.310
  7.353   7.404   7.483   7.499   7.529   7.627   7.665   7.729
  7.857   7.877   8.094   8.868  10.487  12.706  12.774  13.398
 13.942
 --------------------------------------------------------------

          Ground-State Mulliken Net Atomic Charges

     Atom                 Charge (a.u.)
  ----------------------------------------
      1 C                     0.290004
      2 C                     0.273452
      3 O                    -0.332873
      4 O                    -0.260583
      5 H                     0.312247
      6 O                    -0.320554
      7 O                    -0.265105
      8 H                     0.303412
  ----------------------------------------
  Sum of atomic charges =    -0.000000

 -----------------------------------------------------------------
                    Cartesian Multipole Moments
 -----------------------------------------------------------------
    Charge (ESU x 10^10)
                 0.0000
    Dipole Moment (Debye)
         X      -3.7346      Y      -1.9970      Z      -0.0051
       Tot       4.2350
    Quadrupole Moments (Debye-Ang)
        XX     -31.9117     XY      -6.3344     YY     -37.6829
        XZ       0.0068     YZ       0.0006     ZZ     -31.8643
    Octopole Moments (Debye-Ang^2)
       XXX     -36.0398    XXY       5.7853    XYY       2.1372
       YYY     -12.6082    XXZ      -0.0230    XYZ      -0.0016
       YYZ      -0.0115    XZZ      -0.6113    YZZ      -0.2332
       ZZZ      -0.0016
    Hexadecapole Moments (Debye-Ang^3)
      XXXX    -273.8506   XXXY     -24.6107   XXYY     -98.7519
      XYYY     -20.8853   YYYY    -207.5071   XXXZ       0.0645
      XXYZ      -0.0149   XYYZ       0.0026   YYYZ       0.0097
      XXZZ     -57.8865   XYZZ      -0.4479   YYZZ     -39.3357
      XZZZ       0.0053   YZZZ       0.0010   ZZZZ     -25.5376
 -----------------------------------------------------------------
 DrvMan is completing analytic gradient of the MP2 energy
 MP2 relaxed dipole moment
            1
    1  -1.4693072
    2  -0.7856685
    3  -0.0020115
	Magnitude:	 1.666 au	 4.235 Debye
 MP2 energy read as -377.856040
 Full Analytical Gradient of MP2 Energy (in au.)
             1             2             3             4             5
    1    0.01012772    0.01420884   -0.01391756    0.00825874   -0.02264871
    2    0.03075148   -0.00015308   -0.02287148    0.02477213   -0.00629367
    3   -0.00020158    0.00020113   -0.00002984   -0.00000937   -0.00005594
             6             7             8
    1   -0.00507237    0.01852170   -0.00947836
    2   -0.00781733   -0.00347172   -0.01491632
    3    0.00006124    0.00003768   -0.00000333
 Gradient time:  CPU 0.11 s  wall 0.45 s
 Geometry Optimization Parameters
   NAtoms,    NIC,     NZ,  NCons,   NDum,   NFix, NCnnct, MaxDiis
        8      39       0       0       0       0       0       0


** GEOMETRY OPTIMIZATION IN DELOCALIZED INTERNAL COORDINATES **
   Searching for a Minimum

   Optimization Cycle:   1

                       Coordinates (Angstroms)
     ATOM                X               Y               Z
      1  C         0.7883014000    0.1943817000   -0.0002658000
      2  C        -0.7234571000   -0.1207250000    0.0004619000
      3  O        -1.1287717000   -1.2668216000    0.0007612000
      4  O        -1.4855733000    0.9689658000   -0.0006621000
      5  H        -2.4160258000    0.6719370000   -0.0016086000
      6  O         1.2484172000    1.3034356000    0.0007610000
      7  O         1.5095394000   -0.9343101000   -0.0007042000
      8  H         0.8780669000   -1.6840357000   -0.0008150000
   Point Group: c1    Number of degrees of freedom:    18


   Energy is   -377.856040076


 Attempting to Generate Delocalized Internal Coordinates

 18 Hessian modes will be used to form the next step
  Hessian Eigenvalues:
     0.003325    0.010166    0.011013    0.023655    0.024937    0.160000
     0.160000    0.250000    0.250000    0.250000    0.250000    0.281458
     0.513406    0.520285    0.573281    0.595635    0.973345    1.044664

 Minimum Search - Taking Simple RFO Step
 Searching for Lamda that Minimizes Along All modes
 Value Taken    Lamda =  -0.00530900
 Step Taken.  Stepsize is  0.108052

                             Maximum     Tolerance    Cnvgd?
         Gradient           0.031456      0.000300      NO
         Displacement       0.054077      0.001200      NO
         Energy change     *********      0.000001      NO


 New Cartesian Coordinates Obtained by Inverse Iteration

 Displacement from previous Coordinates is:  0.191807
 ----------------------------------------------------------------
             Standard Nuclear Orientation (Angstroms)
    I     Atom           X                Y                Z
 ----------------------------------------------------------------
    1      C       0.7706080351     0.1882472603     0.0010395560
    2      C      -0.7151673925    -0.1167766422    -0.0011984071
    3      O      -1.0864270062    -1.2594351752     0.0004186211
    4      O      -1.4723509886     0.9513910660    -0.0007325779
    5      H      -2.3759223219     0.6486963675    -0.0006099475
    6      O       1.2474459297     1.2952052550     0.0000667260
    7      O       1.4736598802    -0.9300239442    -0.0004216125
    8      H       0.8286508641    -1.6444764873    -0.0006339580
 ----------------------------------------------------------------
 Nuclear Repulsion Energy =   235.2026736635 hartrees
 There are       23 alpha and       23 beta electrons
 Discretize the solute cavity surface with Lebedev spheres
	Using 302 Lebedev grid points for each H atom
	Using 302 Lebedev grid points for other atoms
	Atomic van der Waals radii will be scaled by 1.20
 Removing interior tesserae...
 Keep 995 surface tesserae and discard 1421 interior tesserae
 Molecular Surface Area = 93.375 Angst**2
 Applying Cartesian multipole field
    Component          Value
    ---------          -----
     (2,0,0)        1.00000E-11
     (0,2,0)        2.00000E-11
     (0,0,2)       -3.00000E-10
 Nucleus-field energy     =     0.0000000056 hartrees
 Requested basis set is cc-pVTZ
 There are 72 shells and 208 basis functions
 A cutoff of  1.0D-11 yielded   2455 shell pairs
 There are     20675 function pairs (     27552 Cartesian)
 Smallest overlap matrix eigenvalue = 5.02E-04
 Guess MOs from SCF MO coefficient file
 Reading MOs from coefficient file
 Reading MOs from coefficient file
 A restricted Hartree-Fock SCF calculation will be
 performed using Pulay DIIS extrapolation
 SCF converges when DIIS error is below 1.0E-08
 Geometry optimization detected.  Setting ReadMinima to 0
 Setting SaveMinima to 0
 ---------------------------------------
  Cycle       Energy         DIIS Error
 ---------------------------------------
    1    -376.5993266373      1.46E-03
    2    -376.5187201150      3.34E-04
    3    -376.5192242642      1.77E-04
    4    -376.5193713421      5.69E-05
    5    -376.5194016819      1.98E-05
    6    -376.5194065328      1.15E-05
    7    -376.5194079835      3.46E-06
    8    -376.5194081751      1.37E-06
    9    -376.5194081971      3.23E-07
   10    -376.5194081985      1.31E-07
   11    -376.5194081985      4.85E-08
   12    -376.5194081984      1.29E-08
   13    -376.5194081983      6.22E-09 Convergence criterion met
 ---------------------------------------
 SCF time:  CPU 73.41 s  wall 73.88 s
 Discretize the solute cavity surface with Lebedev spheres
	Using 302 Lebedev grid points for each H atom
	Using 302 Lebedev grid points for other atoms
	Atomic van der Waals radii will be scaled by 1.20
 Removing interior tesserae...
 Keep 995 surface tesserae and discard 1421 interior tesserae
 Molecular Surface Area = 93.375 Angst**2
 A restricted Hartree-Fock SCF calculation will be
 performed using Pulay DIIS extrapolation
 Polarizable Continuum solvation model will be applied
 SCF converges when DIIS error is below 1.0E-08
 Geometry optimization detected.  Setting ReadMinima to 0
 Setting SaveMinima to 0

 Citation of the SMD model:
 Marenich, A.V.; Cramer, C.J.; Truhlar, D.G.
 J. Phys. Chem. B 2009, 113, 6378-6396.
 iSolventCode=           1
 Solvent: water                                                           

 vradii
            1           2           3           4           5           6
    1   1.8500000   1.8500000   1.5200000   1.5200000   1.2000000   1.5200000
            7           8
    1   1.5200000   1.2000000
 ---------------------------------------
  Cycle       Energy         DIIS Error
 ---------------------------------------
    1    -376.5194081982      2.04E-09
 Time req'd to invert C: 0.74 s (CPU) 0.74 s (wall)
    2    -376.5442323524      6.26E-04
    3    -376.5442323537      6.26E-04
    4    -376.5442323586      6.26E-04
    5    -376.5442323570      6.26E-04
    6    -376.5442323508      6.26E-04
    7    -376.5442323493      6.26E-04
    8    -376.5442323503      6.26E-04
    9    -376.5442323478      6.26E-04
   10    -376.5442323454      6.26E-04
   11    -376.5442323482      6.26E-04
   12    -376.5442323487      6.26E-04
   13    -376.5442323488      6.26E-04
   14    -376.5442323511      6.26E-04
   15    -376.5442323515      6.26E-04
   16    -376.5442323525      6.26E-04
   17    -376.5479170250      3.23E-04
   18    -376.5484758495      1.30E-04
   19    -376.5486682477      5.12E-05
   20    -376.5487025909      1.78E-05
   21    -376.5487085941      9.75E-06
   22    -376.5487096751      3.35E-06
   23    -376.5487098664      7.46E-07
   24    -376.5487098734      2.33E-07
   25    -376.5487098739      8.35E-08
   26    -376.5487098738      3.35E-08
   27    -376.5487098738      8.29E-09 Convergence criterion met
 ---------------------------------------
 SCF time:  CPU 122.91 s  wall 123.80 s
(0)  E-EN(g) gas-phase elect-nuc energy                 -376.519408198 a.u.
(3)  G-ENP(liq) elect-nuc-pol free energy of system     -376.548709874 a.u.
(4)  G-CDS(liq) cavity-dispersion-solvent structure 
     free energy                                                5.6413 kcal/mol
(6)  G-S(liq) free energy of system                     -376.539719837 a.u.
(9)  DeltaG-S(liq) free energy of  solvation
     (9) = (6) - (0)                                          -12.7457 kcal/mol
 SCF   energy in the final basis set = -376.5397198367
 Total energy in the final basis set = -376.5397198367

 Components of the MP2 correlation energy:
        aaaa  correlation energy =        -0.1714438261 au
        abab  correlation energy =        -0.9728370824 au
        bbbb  correlation energy =        -0.1714438261 au
        non-Brillouin singles    =        -0.0000000000 au

 Total  MP2   correlation energy =        -1.3157247347 au
        MP2         total energy =      -377.8554445714 au

  Entering Z-vector solver.
 This version supports only Gaussian blurring of the apparent surface charges
 No PCM contribution added !! 
   1         0           1      0.000392    0.000392
 This version supports only Gaussian blurring of the apparent surface charges
 No PCM contribution added !! 
   2         0           1      0.000134    0.000134
 This version supports only Gaussian blurring of the apparent surface charges
 No PCM contribution added !! 
   3         0           1      0.000053    0.000053
 This version supports only Gaussian blurring of the apparent surface charges
 No PCM contribution added !! 
   4         0           1      0.000012    0.000012
 This version supports only Gaussian blurring of the apparent surface charges
 No PCM contribution added !! 
   5         0           1      0.000005    0.000005
 This version supports only Gaussian blurring of the apparent surface charges
 No PCM contribution added !! 
   6         0           1      0.000001    0.000001
 This version supports only Gaussian blurring of the apparent surface charges
 No PCM contribution added !! 
   7         1           0      0.000000    0.000000    Roots Converged

 --------------------------------------------------------------

                    Orbital Energies (a.u.)
 --------------------------------------------------------------

 Alpha MOs
 -- Occupied --
-20.635 -20.627 -20.589 -20.581 -11.424 -11.420  -1.520  -1.481
 -1.416  -1.390  -0.974  -0.847  -0.801  -0.746  -0.698  -0.687
 -0.655  -0.630  -0.603  -0.550  -0.518  -0.506  -0.471
 -- Virtual --
  0.079   0.173   0.197   0.278   0.298   0.337   0.387   0.418
  0.428   0.446   0.485   0.512   0.536   0.545   0.562   0.616
  0.666   0.678   0.697   0.730   0.738   0.757   0.765   0.786
  0.792   0.814   0.824   0.856   0.885   0.907   0.973   0.982
  1.007   1.039   1.051   1.107   1.159   1.227   1.254   1.287
  1.359   1.404   1.444   1.462   1.547   1.578   1.629   1.675
  1.749   1.757   1.833   1.885   1.943   1.968   1.999   2.010
  2.024   2.089   2.166   2.181   2.227   2.281   2.310   2.350
  2.361   2.384   2.397   2.442   2.501   2.506   2.560   2.673
  2.714   2.773   2.802   2.867   2.929   2.951   2.982   3.079
  3.097   3.138   3.212   3.259   3.260   3.323   3.333   3.385
  3.430   3.437   3.460   3.556   3.579   3.610   3.651   3.664
  3.676   3.739   3.754   3.795   3.872   3.926   3.940   3.972
  4.018   4.072   4.151   4.152   4.165   4.214   4.215   4.237
  4.422   4.474   4.496   4.524   4.527   4.612   4.666   4.729
  4.744   4.784   4.794   4.908   5.102   5.129   5.355   5.392
  5.417   5.571   5.585   5.605   5.635   5.666   5.745   5.756
  5.846   5.943   5.973   5.990   6.036   6.080   6.307   6.339
  6.405   6.425   6.561   6.659   6.681   6.693   6.757   6.816
  6.843   6.848   6.928   6.941   6.968   6.992   7.047   7.089
  7.094   7.139   7.208   7.223   7.252   7.275   7.296   7.320
  7.363   7.451   7.488   7.519   7.573   7.654   7.693   7.774
  7.908   7.946   8.167   8.942  10.807  13.031  13.148  13.535
 14.271
 --------------------------------------------------------------

          Ground-State Mulliken Net Atomic Charges

     Atom                 Charge (a.u.)
  ----------------------------------------
      1 C                     0.280857
      2 C                     0.270427
      3 O                    -0.326902
      4 O                    -0.235963
      5 H                     0.300744
      6 O                    -0.337173
      7 O                    -0.243766
      8 H                     0.291776
  ----------------------------------------
  Sum of atomic charges =    -0.000000

 -----------------------------------------------------------------
                    Cartesian Multipole Moments
 -----------------------------------------------------------------
    Charge (ESU x 10^10)
                 0.0000
    Dipole Moment (Debye)
         X      -3.9574      Y      -2.0081      Z      -0.0016
       Tot       4.4377
    Quadrupole Moments (Debye-Ang)
        XX     -31.8794     XY      -6.1819     YY     -37.8874
        XZ       0.0045     YZ       0.0034     ZZ     -31.6847
    Octopole Moments (Debye-Ang^2)
       XXX     -35.4493    XXY       5.1352    XYY       1.2728
       YYY     -11.8257    XXZ       0.0004    XYZ      -0.0017
       YYZ      -0.0002    XZZ      -0.8105    YZZ      -0.2372
       ZZZ       0.0146
    Hexadecapole Moments (Debye-Ang^3)
      XXXX    -265.7062   XXXY     -23.8010   XXYY     -96.8272
      XYYY     -20.3177   YYYY    -205.6432   XXXZ      -0.0150
      XXYZ       0.0023   XYYZ      -0.0187   YYYZ       0.0147
      XXZZ     -55.8611   XYZZ      -0.7287   YYZZ     -38.6605
      XZZZ      -0.0277   YZZZ       0.0056   ZZZZ     -25.2506
 -----------------------------------------------------------------
 DrvMan is completing analytic gradient of the MP2 energy
 MP2 relaxed dipole moment
            1
    1  -1.5569661
    2  -0.7900492
    3  -0.0006449
	Magnitude:	 1.746 au	 4.438 Debye
 MP2 energy read as -377.855445
 Full Analytical Gradient of MP2 Energy (in au.)
             1             2             3             4             5
    1   -0.00029215    0.00304705    0.00041561   -0.00090208    0.00116881
    2    0.01216866   -0.00857493    0.00119331    0.00745637   -0.00202760
    3    0.00067068   -0.00065772    0.00021442    0.00015082    0.00000920
             6             7             8
    1   -0.00290720   -0.00032325   -0.00020679
    2   -0.00783997   -0.00526019    0.00288434
    3   -0.00020021   -0.00016096   -0.00002622
 Gradient time:  CPU 0.08 s  wall 0.35 s
 Geometry Optimization Parameters
   NAtoms,    NIC,     NZ,  NCons,   NDum,   NFix, NCnnct, MaxDiis
        8      39       0       0       0       0       0       0

 Cartesian Hessian Update
 Hessian Updated using BFGS Update


** GEOMETRY OPTIMIZATION IN DELOCALIZED INTERNAL COORDINATES **
   Searching for a Minimum

   Optimization Cycle:   2

                       Coordinates (Angstroms)
     ATOM                X               Y               Z
      1  C         0.7706080351    0.1882472603    0.0010395560
      2  C        -0.7151673925   -0.1167766422   -0.0011984071
      3  O        -1.0864270062   -1.2594351752    0.0004186211
      4  O        -1.4723509886    0.9513910660   -0.0007325779
      5  H        -2.3759223219    0.6486963675   -0.0006099475
      6  O         1.2474459297    1.2952052550    0.0000667260
      7  O         1.4736598802   -0.9300239442   -0.0004216125
      8  H         0.8286508641   -1.6444764873   -0.0006339580
   Point Group: c1    Number of degrees of freedom:    18


   Energy is   -377.855444571

 Hessian Updated using BFGS Update

 17 Hessian modes will be used to form the next step
  Hessian Eigenvalues:
     0.003325    0.010173    0.011021    0.023655    0.024938    0.158624
     0.165545    0.237518    0.250000    0.256023    0.305414    0.508527
     0.530775    0.551199    0.585737    0.963428    1.061088

 Minimum Search - Taking Simple RFO Step
 Searching for Lamda that Minimizes Along All modes
 Value Taken    Lamda =  -0.00049397
 Step Taken.  Stepsize is  0.059839

                             Maximum     Tolerance    Cnvgd?
         Gradient           0.007068      0.000300      NO
         Displacement       0.036902      0.001200      NO
         Energy change      0.000596      0.000001      NO


 New Cartesian Coordinates Obtained by Inverse Iteration

 Displacement from previous Coordinates is:  0.090527
 ----------------------------------------------------------------
             Standard Nuclear Orientation (Angstroms)
    I     Atom           X                Y                Z
 ----------------------------------------------------------------
    1      C       0.7678528221     0.1810868593    -0.0065586914
    2      C      -0.7226752982    -0.1152671347     0.0035041017
    3      O      -1.0953220563    -1.2566960236    -0.0067719978
    4      O      -1.4775311183     0.9479380024     0.0021598797
    5      H      -2.3868401133     0.6695483111    -0.0001143616
    6      O       1.2433818536     1.2934716795    -0.0001592574
    7      O       1.4821411402    -0.9262404472     0.0017121971
    8      H       0.8594897703    -1.6610135468     0.0041565297
 ----------------------------------------------------------------
 Nuclear Repulsion Energy =   234.9885458810 hartrees
 There are       23 alpha and       23 beta electrons
 Discretize the solute cavity surface with Lebedev spheres
	Using 302 Lebedev grid points for each H atom
	Using 302 Lebedev grid points for other atoms
	Atomic van der Waals radii will be scaled by 1.20
 Removing interior tesserae...
 Keep 994 surface tesserae and discard 1422 interior tesserae
 Molecular Surface Area = 93.333 Angst**2
 Applying Cartesian multipole field
    Component          Value
    ---------          -----
     (2,0,0)        1.00000E-11
     (0,2,0)        2.00000E-11
     (0,0,2)       -3.00000E-10
 Nucleus-field energy     =     0.0000000056 hartrees
 Requested basis set is cc-pVTZ
 There are 72 shells and 208 basis functions
 A cutoff of  1.0D-11 yielded   2454 shell pairs
 There are     20670 function pairs (     27546 Cartesian)
 Smallest overlap matrix eigenvalue = 5.06E-04
 Guess MOs from SCF MO coefficient file
 Reading MOs from coefficient file
 Reading MOs from coefficient file
 A restricted Hartree-Fock SCF calculation will be
 performed using Pulay DIIS extrapolation
 SCF converges when DIIS error is below 1.0E-08
 Geometry optimization detected.  Setting ReadMinima to 0
 Setting SaveMinima to 0
 ---------------------------------------
  Cycle       Energy         DIIS Error
 ---------------------------------------
    1    -376.5149536597      8.66E-04
    2    -376.5190203610      3.67E-04
    3    -376.5195726634      1.54E-04
    4    -376.5197314268      5.71E-05
    5    -376.5197628487      1.93E-05
    6    -376.5197688837      1.11E-05
    7    -376.5197702102      3.59E-06
    8    -376.5197704413      7.61E-07
    9    -376.5197704476      2.57E-07
   10    -376.5197704481      9.12E-08
   11    -376.5197704486      3.86E-08
   12    -376.5197704485      1.15E-08
   13    -376.5197704482      4.94E-09 Convergence criterion met
 ---------------------------------------
 SCF time:  CPU 75.09 s  wall 75.66 s
 Discretize the solute cavity surface with Lebedev spheres
	Using 302 Lebedev grid points for each H atom
	Using 302 Lebedev grid points for other atoms
	Atomic van der Waals radii will be scaled by 1.20
 Removing interior tesserae...
 Keep 994 surface tesserae and discard 1422 interior tesserae
 Molecular Surface Area = 93.333 Angst**2
 A restricted Hartree-Fock SCF calculation will be
 performed using Pulay DIIS extrapolation
 Polarizable Continuum solvation model will be applied
 SCF converges when DIIS error is below 1.0E-08
 Geometry optimization detected.  Setting ReadMinima to 0
 Setting SaveMinima to 0

 Citation of the SMD model:
 Marenich, A.V.; Cramer, C.J.; Truhlar, D.G.
 J. Phys. Chem. B 2009, 113, 6378-6396.
 iSolventCode=           1
 Solvent: water                                                           

 vradii
            1           2           3           4           5           6
    1   1.8500000   1.8500000   1.5200000   1.5200000   1.2000000   1.5200000
            7           8
    1   1.5200000   1.2000000
 ---------------------------------------
  Cycle       Energy         DIIS Error
 ---------------------------------------
    1    -376.5197704479      2.18E-09
 Time req'd to invert C: 0.99 s (CPU) 0.99 s (wall)
    2    -376.5451219737      6.33E-04
    3    -376.5451219748      6.33E-04
    4    -376.5451219750      6.33E-04
    5    -376.5451219653      6.33E-04
    6    -376.5451219685      6.33E-04
    7    -376.5451219676      6.33E-04
    8    -376.5451219648      6.33E-04
    9    -376.5451219647      6.33E-04
   10    -376.5451219635      6.33E-04
   11    -376.5451219616      6.33E-04
   12    -376.5451219624      6.33E-04
   13    -376.5451219607      6.33E-04
   14    -376.5451219608      6.33E-04
   15    -376.5451219609      6.33E-04
   16    -376.5451219735      6.33E-04
   17    -376.5489158851      3.28E-04
   18    -376.5494941678      1.32E-04
   19    -376.5496950918      5.25E-05
   20    -376.5497315546      1.83E-05
   21    -376.5497379727      9.99E-06
   22    -376.5497391168      3.42E-06
   23    -376.5497393156      7.37E-07
   24    -376.5497393224      2.32E-07
   25    -376.5497393229      8.13E-08
   26    -376.5497393229      3.60E-08
   27    -376.5497393230      9.34E-09 Convergence criterion met
 ---------------------------------------
 SCF time:  CPU 121.18 s  wall 122.55 s
(0)  E-EN(g) gas-phase elect-nuc energy                 -376.519770448 a.u.
(3)  G-ENP(liq) elect-nuc-pol free energy of system     -376.549739323 a.u.
(4)  G-CDS(liq) cavity-dispersion-solvent structure 
     free energy                                                5.6855 kcal/mol
(6)  G-S(liq) free energy of system                     -376.540678895 a.u.
(9)  DeltaG-S(liq) free energy of  solvation
     (9) = (6) - (0)                                          -13.1202 kcal/mol
 SCF   energy in the final basis set = -376.5406788953
 Total energy in the final basis set = -376.5406788953

 Components of the MP2 correlation energy:
        aaaa  correlation energy =        -0.1712861722 au
        abab  correlation energy =        -0.9722569063 au
        bbbb  correlation energy =        -0.1712861722 au
        non-Brillouin singles    =        -0.0000000000 au

 Total  MP2   correlation energy =        -1.3148292506 au
        MP2         total energy =      -377.8555081459 au

  Entering Z-vector solver.
 This version supports only Gaussian blurring of the apparent surface charges
 No PCM contribution added !! 
   1         0           1      0.000390    0.000390
 This version supports only Gaussian blurring of the apparent surface charges
 No PCM contribution added !! 
   2         0           1      0.000133    0.000133
 This version supports only Gaussian blurring of the apparent surface charges
 No PCM contribution added !! 
   3         0           1      0.000052    0.000052
 This version supports only Gaussian blurring of the apparent surface charges
 No PCM contribution added !! 
   4         0           1      0.000012    0.000012
 This version supports only Gaussian blurring of the apparent surface charges
 No PCM contribution added !! 
   5         0           1      0.000005    0.000005
 This version supports only Gaussian blurring of the apparent surface charges
 No PCM contribution added !! 
   6         0           1      0.000001    0.000001
 This version supports only Gaussian blurring of the apparent surface charges
 No PCM contribution added !! 
   7         1           0      0.000000    0.000000    Roots Converged

 --------------------------------------------------------------

                    Orbital Energies (a.u.)
 --------------------------------------------------------------

 Alpha MOs
 -- Occupied --
-20.635 -20.628 -20.587 -20.580 -11.423 -11.421  -1.520  -1.482
 -1.413  -1.388  -0.973  -0.850  -0.803  -0.745  -0.697  -0.687
 -0.654  -0.630  -0.601  -0.548  -0.517  -0.505  -0.470
 -- Virtual --
  0.080   0.173   0.195   0.278   0.299   0.337   0.386   0.418
  0.430   0.446   0.486   0.512   0.536   0.545   0.561   0.618
  0.666   0.681   0.699   0.731   0.740   0.756   0.768   0.788
  0.792   0.815   0.826   0.856   0.886   0.904   0.974   0.982
  1.001   1.036   1.047   1.105   1.161   1.228   1.252   1.289
  1.359   1.401   1.443   1.465   1.541   1.575   1.627   1.668
  1.750   1.753   1.831   1.887   1.941   1.967   2.001   2.007
  2.021   2.089   2.165   2.179   2.226   2.282   2.310   2.353
  2.364   2.387   2.397   2.442   2.498   2.506   2.552   2.672
  2.711   2.775   2.799   2.866   2.921   2.948   2.979   3.081
  3.104   3.147   3.216   3.256   3.273   3.318   3.334   3.383
  3.431   3.441   3.458   3.555   3.576   3.611   3.653   3.663
  3.671   3.734   3.756   3.788   3.865   3.931   3.946   3.970
  4.011   4.067   4.154   4.156   4.174   4.209   4.211   4.227
  4.407   4.472   4.512   4.523   4.524   4.612   4.669   4.719
  4.745   4.775   4.790   4.903   5.104   5.125   5.352   5.387
  5.417   5.570   5.586   5.606   5.632   5.673   5.738   5.752
  5.846   5.944   5.970   5.984   6.037   6.090   6.289   6.342
  6.412   6.436   6.555   6.658   6.676   6.707   6.756   6.817
  6.843   6.844   6.918   6.939   6.969   7.001   7.047   7.082
  7.093   7.121   7.200   7.226   7.251   7.272   7.303   7.322
  7.365   7.446   7.488   7.526   7.565   7.654   7.701   7.764
  7.914   7.958   8.175   8.940  10.783  13.037  13.188  13.478
 14.295
 --------------------------------------------------------------

          Ground-State Mulliken Net Atomic Charges

     Atom                 Charge (a.u.)
  ----------------------------------------
      1 C                     0.280506
      2 C                     0.271195
      3 O                    -0.330660
      4 O                    -0.233111
      5 H                     0.300942
      6 O                    -0.343264
      7 O                    -0.239977
      8 H                     0.294368
  ----------------------------------------
  Sum of atomic charges =    -0.000000

 -----------------------------------------------------------------
                    Cartesian Multipole Moments
 -----------------------------------------------------------------
    Charge (ESU x 10^10)
                -0.0000
    Dipole Moment (Debye)
         X      -3.9248      Y      -2.0624      Z       0.0047
       Tot       4.4337
    Quadrupole Moments (Debye-Ang)
        XX     -31.7422     XY      -6.5905     YY     -37.7120
        XZ      -0.0196     YZ      -0.0340     ZZ     -31.6899
    Octopole Moments (Debye-Ang^2)
       XXX     -35.6351    XXY       5.3579    XYY       1.6021
       YYY     -12.1915    XXZ       0.0234    XYZ       0.0250
       YYZ       0.0796    XZZ      -0.7437    YZZ      -0.2406
       ZZZ       0.0814
    Hexadecapole Moments (Debye-Ang^3)
      XXXX    -266.4429   XXXY     -25.1930   XXYY     -96.2684
      XYYY     -21.1697   YYYY    -204.2276   XXXZ       0.0102
      XXYZ      -0.0825   XYYZ       0.0388   YYYZ      -0.1848
      XXZZ     -56.1939   XYZZ      -0.7262   YYZZ     -38.5688
      XZZZ       0.0020   YZZZ      -0.1053   ZZZZ     -25.2694
 -----------------------------------------------------------------
 DrvMan is completing analytic gradient of the MP2 energy
 MP2 relaxed dipole moment
            1
    1  -1.5441476
    2  -0.8114264
    3   0.0018385
	Magnitude:	 1.744 au	 4.434 Debye
 MP2 energy read as -377.855508
 Full Analytical Gradient of MP2 Energy (in au.)
             1             2             3             4             5
    1   -0.00026714   -0.00000691    0.00053002   -0.00217448    0.00155037
    2    0.00393823   -0.00315479    0.00390295   -0.00080299    0.00098161
    3   -0.00364741    0.00340949   -0.00111012   -0.00073645   -0.00006406
             6             7             8
    1   -0.00078189    0.00103334    0.00011670
    2   -0.00313902   -0.00173230    0.00000630
    3    0.00114363    0.00070269    0.00030222
 Gradient time:  CPU 0.09 s  wall 0.80 s
 Geometry Optimization Parameters
   NAtoms,    NIC,     NZ,  NCons,   NDum,   NFix, NCnnct, MaxDiis
        8      39       0       0       0       0       0       0

 Cartesian Hessian Update
 Hessian Updated using BFGS Update


** GEOMETRY OPTIMIZATION IN DELOCALIZED INTERNAL COORDINATES **
   Searching for a Minimum

   Optimization Cycle:   3

                       Coordinates (Angstroms)
     ATOM                X               Y               Z
      1  C         0.7678528221    0.1810868593   -0.0065586914
      2  C        -0.7226752982   -0.1152671347    0.0035041017
      3  O        -1.0953220563   -1.2566960236   -0.0067719978
      4  O        -1.4775311183    0.9479380024    0.0021598797
      5  H        -2.3868401133    0.6695483111   -0.0001143616
      6  O         1.2433818536    1.2934716795   -0.0001592574
      7  O         1.4821411402   -0.9262404472    0.0017121971
      8  H         0.8594897703   -1.6610135468    0.0041565297
   Point Group: c1    Number of degrees of freedom:    18


   Energy is   -377.855508146

 Hessian Updated using BFGS Update

 18 Hessian modes will be used to form the next step
  Hessian Eigenvalues:
     0.003343    0.010560    0.014307    0.023700    0.024941    0.157892
     0.162162    0.232433    0.250000    0.250502    0.264942    0.308710
     0.503513    0.528671    0.535553    0.595310    0.959107    0.990647

 Minimum Search - Taking Simple RFO Step
 Searching for Lamda that Minimizes Along All modes
 Value Taken    Lamda =  -0.00041553
 Step Taken.  Stepsize is  0.161896

                             Maximum     Tolerance    Cnvgd?
         Gradient           0.002594      0.000300      NO
         Displacement       0.139585      0.001200      NO
         Energy change     -0.000064      0.000001      NO


 New Cartesian Coordinates Obtained by Inverse Iteration

 Displacement from previous Coordinates is:  0.122026
 ----------------------------------------------------------------
             Standard Nuclear Orientation (Angstroms)
    I     Atom           X                Y                Z
 ----------------------------------------------------------------
    1      C       0.7659723970     0.1754168063     0.0241864276
    2      C      -0.7280269643    -0.1152353760    -0.0125056151
    3      O      -1.1014625886    -1.2572773906     0.0259626388
    4      O      -1.4791917039     0.9454732826    -0.0118573346
    5      H      -2.3942185952     0.6858286113    -0.0041648343
    6      O       1.2396398462     1.2936289561     0.0022367330
    7      O       1.4870200336    -0.9227032715    -0.0067287062
    8      H       0.8807645751    -1.6723039182    -0.0192009092
 ----------------------------------------------------------------
 Nuclear Repulsion Energy =   234.7924978134 hartrees
 There are       23 alpha and       23 beta electrons
 Discretize the solute cavity surface with Lebedev spheres
	Using 302 Lebedev grid points for each H atom
	Using 302 Lebedev grid points for other atoms
	Atomic van der Waals radii will be scaled by 1.20
 Removing interior tesserae...
 Keep 994 surface tesserae and discard 1422 interior tesserae
 Molecular Surface Area = 93.494 Angst**2
 Applying Cartesian multipole field
    Component          Value
    ---------          -----
     (2,0,0)        1.00000E-11
     (0,2,0)        2.00000E-11
     (0,0,2)       -3.00000E-10
 Nucleus-field energy     =     0.0000000056 hartrees
 Requested basis set is cc-pVTZ
 There are 72 shells and 208 basis functions
 A cutoff of  1.0D-11 yielded   2453 shell pairs
 There are     20661 function pairs (     27537 Cartesian)
 Smallest overlap matrix eigenvalue = 5.15E-04
 Guess MOs from SCF MO coefficient file
 Reading MOs from coefficient file
 Reading MOs from coefficient file
 A restricted Hartree-Fock SCF calculation will be
 performed using Pulay DIIS extrapolation
 SCF converges when DIIS error is below 1.0E-08
 Geometry optimization detected.  Setting ReadMinima to 0
 Setting SaveMinima to 0
 ---------------------------------------
  Cycle       Energy         DIIS Error
 ---------------------------------------
    1    -376.5037654383      1.30E-03
    2    -376.5178174945      4.14E-04
    3    -376.5185406232      2.15E-04
    4    -376.5187832305      6.77E-05
    5    -376.5188250636      2.14E-05
    6    -376.5188320201      1.19E-05
    7    -376.5188336305      4.35E-06
    8    -376.5188339722      1.13E-06
    9    -376.5188339879      3.36E-07
   10    -376.5188339895      1.44E-07
   11    -376.5188339899      7.37E-08
   12    -376.5188339899      2.60E-08
   13    -376.5188339898      1.13E-08
   14    -376.5188339898      4.93E-09 Convergence criterion met
 ---------------------------------------
 SCF time:  CPU 79.67 s  wall 80.30 s
 Discretize the solute cavity surface with Lebedev spheres
	Using 302 Lebedev grid points for each H atom
	Using 302 Lebedev grid points for other atoms
	Atomic van der Waals radii will be scaled by 1.20
 Removing interior tesserae...
 Keep 994 surface tesserae and discard 1422 interior tesserae
 Molecular Surface Area = 93.494 Angst**2
 A restricted Hartree-Fock SCF calculation will be
 performed using Pulay DIIS extrapolation
 Polarizable Continuum solvation model will be applied
 SCF converges when DIIS error is below 1.0E-08
 Geometry optimization detected.  Setting ReadMinima to 0
 Setting SaveMinima to 0

 Citation of the SMD model:
 Marenich, A.V.; Cramer, C.J.; Truhlar, D.G.
 J. Phys. Chem. B 2009, 113, 6378-6396.
 iSolventCode=           1
 Solvent: water                                                           

 vradii
            1           2           3           4           5           6
    1   1.8500000   1.8500000   1.5200000   1.5200000   1.2000000   1.5200000
            7           8
    1   1.5200000   1.2000000
 ---------------------------------------
  Cycle       Energy         DIIS Error
 ---------------------------------------
    1    -376.5188339894      1.80E-09
 Time req'd to invert C: 0.94 s (CPU) 0.94 s (wall)
    2    -376.5447152470      6.40E-04
    3    -376.5447152464      6.40E-04
    4    -376.5447152487      6.40E-04
    5    -376.5447152508      6.40E-04
    6    -376.5447152505      6.40E-04
    7    -376.5447152449      6.40E-04
    8    -376.5447152464      6.40E-04
    9    -376.5447152450      6.40E-04
   10    -376.5447152434      6.40E-04
   11    -376.5447152452      6.40E-04
   12    -376.5447152452      6.40E-04
   13    -376.5447152457      6.40E-04
   14    -376.5447152450      6.40E-04
   15    -376.5447152451      6.40E-04
   16    -376.5486202633      3.33E-04
   17    -376.5492197274      1.34E-04
   18    -376.5494302944      5.39E-05
   19    -376.5494691644      1.89E-05
   20    -376.5494760713      1.03E-05
   21    -376.5494772938      3.51E-06
   22    -376.5494775032      7.40E-07
   23    -376.5494775101      2.37E-07
   24    -376.5494775106      8.25E-08
   25    -376.5494775106      3.95E-08
   26    -376.5494775106      1.12E-08
   27    -376.5494775109      4.95E-09 Convergence criterion met
 ---------------------------------------
 SCF time:  CPU 119.94 s  wall 121.41 s
(0)  E-EN(g) gas-phase elect-nuc energy                 -376.518833989 a.u.
(3)  G-ENP(liq) elect-nuc-pol free energy of system     -376.549477511 a.u.
(4)  G-CDS(liq) cavity-dispersion-solvent structure 
     free energy                                                5.7182 kcal/mol
(6)  G-S(liq) free energy of system                     -376.540364992 a.u.
(9)  DeltaG-S(liq) free energy of  solvation
     (9) = (6) - (0)                                          -13.5109 kcal/mol
 SCF   energy in the final basis set = -376.5403649916
 Total energy in the final basis set = -376.5403649916

 Components of the MP2 correlation energy:
        aaaa  correlation energy =        -0.1712430776 au
        abab  correlation energy =        -0.9721142625 au
        bbbb  correlation energy =        -0.1712430776 au
        non-Brillouin singles    =        -0.0000000000 au

 Total  MP2   correlation energy =        -1.3146004178 au
        MP2         total energy =      -377.8549654094 au

  Entering Z-vector solver.
 This version supports only Gaussian blurring of the apparent surface charges
 No PCM contribution added !! 
   1         0           1      0.000389    0.000389
 This version supports only Gaussian blurring of the apparent surface charges
 No PCM contribution added !! 
   2         0           1      0.000133    0.000133
 This version supports only Gaussian blurring of the apparent surface charges
 No PCM contribution added !! 
   3         0           1      0.000052    0.000052
 This version supports only Gaussian blurring of the apparent surface charges
 No PCM contribution added !! 
   4         0           1      0.000012    0.000012
 This version supports only Gaussian blurring of the apparent surface charges
 No PCM contribution added !! 
   5         0           1      0.000005    0.000005
 This version supports only Gaussian blurring of the apparent surface charges
 No PCM contribution added !! 
   6         0           1      0.000001    0.000001
 This version supports only Gaussian blurring of the apparent surface charges
 No PCM contribution added !! 
   7         1           0      0.000000    0.000000    Roots Converged

 --------------------------------------------------------------

                    Orbital Energies (a.u.)
 --------------------------------------------------------------

 Alpha MOs
 -- Occupied --
-20.635 -20.629 -20.585 -20.579 -11.423 -11.421  -1.520  -1.483
 -1.411  -1.387  -0.973  -0.853  -0.804  -0.744  -0.696  -0.686
 -0.653  -0.631  -0.599  -0.547  -0.516  -0.504  -0.470
 -- Virtual --
  0.080   0.173   0.193   0.275   0.300   0.337   0.386   0.417
  0.431   0.446   0.486   0.512   0.535   0.546   0.560   0.619
  0.665   0.681   0.700   0.727   0.741   0.753   0.775   0.789
  0.793   0.814   0.826   0.855   0.886   0.903   0.974   0.981
  0.997   1.032   1.047   1.103   1.163   1.227   1.251   1.290
  1.359   1.400   1.443   1.466   1.537   1.572   1.624   1.663
  1.744   1.757   1.828   1.887   1.936   1.963   1.999   2.006
  2.021   2.091   2.164   2.178   2.225   2.282   2.310   2.353
  2.364   2.385   2.399   2.442   2.495   2.508   2.546   2.669
  2.710   2.769   2.806   2.861   2.916   2.945   2.976   3.083
  3.111   3.149   3.222   3.254   3.282   3.314   3.337   3.377
  3.429   3.447   3.460   3.553   3.574   3.610   3.649   3.662
  3.668   3.732   3.756   3.783   3.858   3.933   3.947   3.970
  4.008   4.063   4.153   4.158   4.180   4.201   4.207   4.229
  4.396   4.470   4.514   4.522   4.526   4.612   4.669   4.707
  4.744   4.769   4.787   4.897   5.101   5.121   5.349   5.383
  5.416   5.570   5.587   5.607   5.629   5.677   5.733   5.749
  5.846   5.942   5.967   5.977   6.034   6.094   6.272   6.347
  6.418   6.446   6.547   6.653   6.669   6.711   6.752   6.817
  6.840   6.843   6.910   6.937   6.968   7.003   7.044   7.075
  7.089   7.107   7.196   7.227   7.251   7.267   7.304   7.325
  7.367   7.440   7.486   7.528   7.557   7.652   7.704   7.760
  7.917   7.961   8.172   8.938  10.756  13.038  13.203  13.395
 14.285
 --------------------------------------------------------------

          Ground-State Mulliken Net Atomic Charges

     Atom                 Charge (a.u.)
  ----------------------------------------
      1 C                     0.280251
      2 C                     0.272176
      3 O                    -0.335114
      4 O                    -0.230645
      5 H                     0.302044
      6 O                    -0.349223
      7 O                    -0.236069
      8 H                     0.296581
  ----------------------------------------
  Sum of atomic charges =     0.000000

 -----------------------------------------------------------------
                    Cartesian Multipole Moments
 -----------------------------------------------------------------
    Charge (ESU x 10^10)
                 0.0000
    Dipole Moment (Debye)
         X      -3.9073      Y      -2.1023      Z      -0.0480
       Tot       4.4372
    Quadrupole Moments (Debye-Ang)
        XX     -31.6128     XY      -6.9412     YY     -37.6057
        XZ       0.0731     YZ       0.1549     ZZ     -31.6986
    Octopole Moments (Debye-Ang^2)
       XXX     -35.7775    XXY       5.5488    XYY       1.8241
       YYY     -12.4106    XXZ      -0.1476    XYZ      -0.0811
       YYZ      -0.3446    XZZ      -0.6903    YZZ      -0.2395
       ZZZ      -0.2860
    Hexadecapole Moments (Debye-Ang^3)
      XXXX    -266.4939   XXXY     -26.5589   XXYY     -95.8000
      XYYY     -22.0777   YYYY    -203.6000   XXXZ      -0.0178
      XXYZ       0.3107   XYYZ      -0.2078   YYYZ       0.8046
      XXZZ     -56.3776   XYZZ      -0.7950   YYZZ     -38.5688
      XZZZ      -0.1123   YZZZ       0.4454   ZZZZ     -25.3367
 -----------------------------------------------------------------
 DrvMan is completing analytic gradient of the MP2 energy
 MP2 relaxed dipole moment
            1
    1  -1.5372560
    2  -0.8271067
    3  -0.0188973
	Magnitude:	 1.746 au	 4.437 Debye
 MP2 energy read as -377.854965
 Full Analytical Gradient of MP2 Energy (in au.)
             1             2             3             4             5
    1    0.00019819   -0.00206896    0.00005833   -0.00095824    0.00030410
    2   -0.00391847    0.00268623    0.00296658   -0.00578852    0.00257507
    3    0.01313980   -0.01216457    0.00403389    0.00259600    0.00023139
             6             7             8
    1    0.00123836    0.00108826    0.00013997
    2    0.00192829    0.00198121   -0.00243039
    3   -0.00420701   -0.00258038   -0.00104913
 Gradient time:  CPU 0.09 s  wall 0.13 s
 Geometry Optimization Parameters
   NAtoms,    NIC,     NZ,  NCons,   NDum,   NFix, NCnnct, MaxDiis
        8      39       0       0       0       0       0       0

 Cartesian Hessian Update
 Hessian Updated using BFGS Update


** GEOMETRY OPTIMIZATION IN DELOCALIZED INTERNAL COORDINATES **
   Searching for a Minimum

   Optimization Cycle:   4

                       Coordinates (Angstroms)
     ATOM                X               Y               Z
      1  C         0.7659723970    0.1754168063    0.0241864276
      2  C        -0.7280269643   -0.1152353760   -0.0125056151
      3  O        -1.1014625886   -1.2572773906    0.0259626388
      4  O        -1.4791917039    0.9454732826   -0.0118573346
      5  H        -2.3942185952    0.6858286113   -0.0041648343
      6  O         1.2396398462    1.2936289561    0.0022367330
      7  O         1.4870200336   -0.9227032715   -0.0067287062
      8  H         0.8807645751   -1.6723039182   -0.0192009092
   Point Group: c1    Number of degrees of freedom:    18


   Energy is   -377.854965409

 Hessian Updated using BFGS Update

 18 Hessian modes will be used to form the next step
  Hessian Eigenvalues:
     0.003391    0.010616    0.023323    0.024919    0.073549    0.159265
     0.166493    0.234241    0.249672    0.250030    0.262895    0.314797
     0.500590    0.518411    0.533040    0.593237    0.930198    0.976361

 Minimum Search - Taking Simple RFO Step
 Searching for Lamda that Minimizes Along All modes
 Value Taken    Lamda =  -0.00131496
 Step Taken.  Stepsize is  0.125261

                             Maximum     Tolerance    Cnvgd?
         Gradient           0.007978      0.000300      NO
         Displacement       0.106878      0.001200      NO
         Energy change      0.000543      0.000001      NO


 New Cartesian Coordinates Obtained by Inverse Iteration

 Displacement from previous Coordinates is:  0.104683
 ----------------------------------------------------------------
             Standard Nuclear Orientation (Angstroms)
    I     Atom           X                Y                Z
 ----------------------------------------------------------------
    1      C       0.7681590871     0.1807202007     0.0005552333
    2      C      -0.7224146964    -0.1159434239    -0.0003615218
    3      O      -1.0936179109    -1.2603381058     0.0018516169
    4      O      -1.4749495997     0.9480799912    -0.0016909070
    5      H      -2.3860666779     0.6698192867    -0.0011918644
    6      O       1.2432782653     1.2956705791     0.0009706588
    7      O       1.4800322611    -0.9254846927    -0.0003619029
    8      H       0.8560762714    -1.6596961354    -0.0018429129
 ----------------------------------------------------------------
 Nuclear Repulsion Energy =   234.9622355004 hartrees
 There are       23 alpha and       23 beta electrons
 Discretize the solute cavity surface with Lebedev spheres
	Using 302 Lebedev grid points for each H atom
	Using 302 Lebedev grid points for other atoms
	Atomic van der Waals radii will be scaled by 1.20
 Removing interior tesserae...
 Keep 992 surface tesserae and discard 1424 interior tesserae
 Molecular Surface Area = 93.084 Angst**2
 Applying Cartesian multipole field
    Component          Value
    ---------          -----
     (2,0,0)        1.00000E-11
     (0,2,0)        2.00000E-11
     (0,0,2)       -3.00000E-10
 Nucleus-field energy     =     0.0000000056 hartrees
 Requested basis set is cc-pVTZ
 There are 72 shells and 208 basis functions
 A cutoff of  1.0D-11 yielded   2457 shell pairs
 There are     20681 function pairs (     27558 Cartesian)
 Smallest overlap matrix eigenvalue = 5.07E-04
 Guess MOs from SCF MO coefficient file
 Reading MOs from coefficient file
 Reading MOs from coefficient file
 A restricted Hartree-Fock SCF calculation will be
 performed using Pulay DIIS extrapolation
 SCF converges when DIIS error is below 1.0E-08
 Geometry optimization detected.  Setting ReadMinima to 0
 Setting SaveMinima to 0
 ---------------------------------------
  Cycle       Energy         DIIS Error
 ---------------------------------------
    1    -376.5095845299      1.14E-03
    2    -376.5182143830      4.67E-04
    3    -376.5190313307      2.20E-04
    4    -376.5192885177      6.06E-05
    5    -376.5193275640      2.06E-05
    6    -376.5193344383      1.10E-05
    7    -376.5193357993      4.15E-06
    8    -376.5193360691      1.04E-06
    9    -376.5193360829      3.33E-07
   10    -376.5193360845      1.34E-07
   11    -376.5193360848      7.21E-08
   12    -376.5193360847      2.62E-08
   13    -376.5193360845      1.04E-08
   14    -376.5193360843      4.31E-09 Convergence criterion met
 ---------------------------------------
 SCF time:  CPU 88.64 s  wall 90.13 s
 Discretize the solute cavity surface with Lebedev spheres
	Using 302 Lebedev grid points for each H atom
	Using 302 Lebedev grid points for other atoms
	Atomic van der Waals radii will be scaled by 1.20
 Removing interior tesserae...
 Keep 992 surface tesserae and discard 1424 interior tesserae
 Molecular Surface Area = 93.084 Angst**2
 A restricted Hartree-Fock SCF calculation will be
 performed using Pulay DIIS extrapolation
 Polarizable Continuum solvation model will be applied
 SCF converges when DIIS error is below 1.0E-08
 Geometry optimization detected.  Setting ReadMinima to 0
 Setting SaveMinima to 0

 Citation of the SMD model:
 Marenich, A.V.; Cramer, C.J.; Truhlar, D.G.
 J. Phys. Chem. B 2009, 113, 6378-6396.
 iSolventCode=           1
 Solvent: water                                                           

 vradii
            1           2           3           4           5           6
    1   1.8500000   1.8500000   1.5200000   1.5200000   1.2000000   1.5200000
            7           8
    1   1.5200000   1.2000000
 ---------------------------------------
  Cycle       Energy         DIIS Error
 ---------------------------------------
    1    -376.5193360845      1.62E-09
 Time req'd to invert C: 0.76 s (CPU) 0.76 s (wall)
    2    -376.5448962204      6.38E-04
    3    -376.5448962214      6.38E-04
    4    -376.5448962217      6.38E-04
    5    -376.5448962132      6.38E-04
    6    -376.5448962137      6.38E-04
    7    -376.5448962176      6.38E-04
    8    -376.5448962211      6.38E-04
    9    -376.5448962186      6.38E-04
   10    -376.5448962161      6.38E-04
   11    -376.5448962193      6.38E-04
   12    -376.5448962184      6.38E-04
   13    -376.5448962208      6.38E-04
   14    -376.5448962226      6.38E-04
   15    -376.5448962237      6.38E-04
   16    -376.5448962203      6.38E-04
   17    -376.5487455749      3.31E-04
   18    -376.5493334114      1.33E-04
   19    -376.5495381465      5.31E-05
   20    -376.5495755833      1.85E-05
   21    -376.5495821995      1.01E-05
   22    -376.5495833800      3.47E-06
   23    -376.5495835849      7.48E-07
   24    -376.5495835920      2.38E-07
   25    -376.5495835924      8.39E-08
   26    -376.5495835924      3.61E-08
   27    -376.5495835925      9.31E-09 Convergence criterion met
 ---------------------------------------
 SCF time:  CPU 118.75 s  wall 119.12 s
(0)  E-EN(g) gas-phase elect-nuc energy                 -376.519336084 a.u.
(3)  G-ENP(liq) elect-nuc-pol free energy of system     -376.549583593 a.u.
(4)  G-CDS(liq) cavity-dispersion-solvent structure 
     free energy                                                5.6888 kcal/mol
(6)  G-S(liq) free energy of system                     -376.540517892 a.u.
(9)  DeltaG-S(liq) free energy of  solvation
     (9) = (6) - (0)                                          -13.2918 kcal/mol
 SCF   energy in the final basis set = -376.5405178923
 Total energy in the final basis set = -376.5405178923

 Components of the MP2 correlation energy:
        aaaa  correlation energy =        -0.1713553121 au
        abab  correlation energy =        -0.9725097569 au
        bbbb  correlation energy =        -0.1713553121 au
        non-Brillouin singles    =        -0.0000000000 au

 Total  MP2   correlation energy =        -1.3152203811 au
        MP2         total energy =      -377.8557382733 au

  Entering Z-vector solver.
 This version supports only Gaussian blurring of the apparent surface charges
 No PCM contribution added !! 
   1         0           1      0.000391    0.000391
 This version supports only Gaussian blurring of the apparent surface charges
 No PCM contribution added !! 
   2         0           1      0.000134    0.000134
 This version supports only Gaussian blurring of the apparent surface charges
 No PCM contribution added !! 
   3         0           1      0.000052    0.000052
 This version supports only Gaussian blurring of the apparent surface charges
 No PCM contribution added !! 
   4         0           1      0.000012    0.000012
 This version supports only Gaussian blurring of the apparent surface charges
 No PCM contribution added !! 
   5         0           1      0.000005    0.000005
 This version supports only Gaussian blurring of the apparent surface charges
 No PCM contribution added !! 
   6         0           1      0.000001    0.000001
 This version supports only Gaussian blurring of the apparent surface charges
 No PCM contribution added !! 
   7         1           0      0.000000    0.000000    Roots Converged

 --------------------------------------------------------------

                    Orbital Energies (a.u.)
 --------------------------------------------------------------

 Alpha MOs
 -- Occupied --
-20.636 -20.628 -20.587 -20.579 -11.424 -11.421  -1.520  -1.482
 -1.413  -1.387  -0.973  -0.850  -0.803  -0.744  -0.696  -0.686
 -0.654  -0.630  -0.600  -0.548  -0.517  -0.505  -0.470
 -- Virtual --
  0.080   0.173   0.195   0.277   0.299   0.337   0.387   0.418
  0.430   0.446   0.486   0.512   0.536   0.546   0.560   0.618
  0.666   0.680   0.699   0.731   0.738   0.756   0.767   0.788
  0.792   0.814   0.826   0.856   0.886   0.905   0.974   0.982
  1.002   1.037   1.047   1.104   1.162   1.227   1.252   1.288
  1.359   1.401   1.443   1.465   1.542   1.575   1.628   1.669
  1.751   1.752   1.831   1.886   1.941   1.966   2.000   2.006
  2.021   2.089   2.165   2.180   2.227   2.283   2.310   2.352
  2.364   2.386   2.397   2.442   2.499   2.505   2.554   2.673
  2.711   2.775   2.800   2.865   2.922   2.949   2.978   3.081
  3.104   3.145   3.216   3.257   3.272   3.319   3.333   3.384
  3.431   3.439   3.458   3.556   3.578   3.611   3.652   3.661
  3.670   3.733   3.755   3.788   3.865   3.931   3.945   3.971
  4.012   4.067   4.154   4.154   4.172   4.210   4.211   4.227
  4.408   4.471   4.509   4.521   4.524   4.613   4.668   4.718
  4.742   4.775   4.789   4.900   5.101   5.124   5.353   5.389
  5.418   5.570   5.586   5.606   5.632   5.673   5.738   5.752
  5.846   5.941   5.969   5.982   6.035   6.085   6.292   6.345
  6.411   6.434   6.553   6.656   6.673   6.703   6.753   6.816
  6.843   6.843   6.916   6.939   6.967   6.999   7.043   7.081
  7.092   7.121   7.200   7.225   7.252   7.271   7.302   7.321
  7.365   7.445   7.487   7.524   7.564   7.654   7.700   7.766
  7.914   7.954   8.173   8.940  10.783  13.037  13.183  13.440
 14.273
 --------------------------------------------------------------

          Ground-State Mulliken Net Atomic Charges

     Atom                 Charge (a.u.)
  ----------------------------------------
      1 C                     0.280300
      2 C                     0.271665
      3 O                    -0.332833
      4 O                    -0.231995
      5 H                     0.301867
      6 O                    -0.346237
      7 O                    -0.238201
      8 H                     0.295434
  ----------------------------------------
  Sum of atomic charges =    -0.000000

 -----------------------------------------------------------------
                    Cartesian Multipole Moments
 -----------------------------------------------------------------
    Charge (ESU x 10^10)
                -0.0000
    Dipole Moment (Debye)
         X      -3.9412      Y      -2.0718      Z      -0.0084
       Tot       4.4526
    Quadrupole Moments (Debye-Ang)
        XX     -31.7239     XY      -6.6526     YY     -37.7544
        XZ       0.0014     YZ       0.0118     ZZ     -31.7001
    Octopole Moments (Debye-Ang^2)
       XXX     -35.7039    XXY       5.3672    XYY       1.5464
       YYY     -12.1654    XXZ      -0.0209    XYZ      -0.0069
       YYZ      -0.0271    XZZ      -0.7543    YZZ      -0.2421
       ZZZ      -0.0119
    Hexadecapole Moments (Debye-Ang^3)
      XXXX    -265.8376   XXXY     -25.5808   XXYY     -96.3010
      XYYY     -21.5072   YYYY    -204.8770   XXXZ      -0.0023
      XXYZ       0.0147   XYYZ      -0.0230   YYYZ       0.0636
      XXZZ     -56.1029   XYZZ      -0.8245   YYZZ     -38.6572
      XZZZ      -0.0316   YZZZ       0.0356   ZZZZ     -25.2855
 -----------------------------------------------------------------
 DrvMan is completing analytic gradient of the MP2 energy
 MP2 relaxed dipole moment
            1
    1  -1.5505858
    2  -0.8151279
    3  -0.0032901
	Magnitude:	 1.752 au	 4.453 Debye
 MP2 energy read as -377.855738
 Full Analytical Gradient of MP2 Energy (in au.)
             1             2             3             4             5
    1   -0.00027464   -0.00003978   -0.00015587    0.00040354   -0.00010236
    2    0.00095412   -0.00019729   -0.00016039    0.00043731    0.00026765
    3    0.00024583   -0.00028409    0.00013064    0.00005494    0.00000523
             6             7             8
    1    0.00016180    0.00010317   -0.00009586
    2   -0.00040411   -0.00058468   -0.00031262
    3   -0.00007480   -0.00001448   -0.00006326
 Gradient time:  CPU 0.08 s  wall 0.69 s
 Geometry Optimization Parameters
   NAtoms,    NIC,     NZ,  NCons,   NDum,   NFix, NCnnct, MaxDiis
        8      39       0       0       0       0       0       0

 Cartesian Hessian Update
 Hessian Updated using BFGS Update


** GEOMETRY OPTIMIZATION IN DELOCALIZED INTERNAL COORDINATES **
   Searching for a Minimum

   Optimization Cycle:   5

                       Coordinates (Angstroms)
     ATOM                X               Y               Z
      1  C         0.7681590871    0.1807202007    0.0005552333
      2  C        -0.7224146964   -0.1159434239   -0.0003615218
      3  O        -1.0936179109   -1.2603381058    0.0018516169
      4  O        -1.4749495997    0.9480799912   -0.0016909070
      5  H        -2.3860666779    0.6698192867   -0.0011918644
      6  O         1.2432782653    1.2956705791    0.0009706588
      7  O         1.4800322611   -0.9254846927   -0.0003619029
      8  H         0.8560762714   -1.6596961354   -0.0018429129
   Point Group: c1    Number of degrees of freedom:    18


   Energy is   -377.855738273

 Hessian Updated using BFGS Update

 18 Hessian modes will be used to form the next step
  Hessian Eigenvalues:
     0.003389    0.010620    0.023349    0.024918    0.073015    0.159576
     0.165044    0.234718    0.249717    0.250234    0.263743    0.316400
     0.501295    0.518350    0.532350    0.591657    0.930276    0.977909

 Minimum Search - Taking Simple RFO Step
 Searching for Lamda that Minimizes Along All modes
 Value Taken    Lamda =  -0.00000449
 Step Taken.  Stepsize is  0.013815

                             Maximum     Tolerance    Cnvgd?
         Gradient           0.000509      0.000300      NO
         Displacement       0.009644      0.001200      NO
         Energy change     -0.000773      0.000001      NO


 New Cartesian Coordinates Obtained by Inverse Iteration

 Displacement from previous Coordinates is:  0.018370
 ----------------------------------------------------------------
             Standard Nuclear Orientation (Angstroms)
    I     Atom           X                Y                Z
 ----------------------------------------------------------------
    1      C       0.7688943943     0.1803879831     0.0000962714
    2      C      -0.7218972183    -0.1152641161    -0.0006952892
    3      O      -1.0930832755    -1.2595132579    -0.0044915523
    4      O      -1.4755255137     0.9476981065     0.0014773630
    5      H      -2.3860206529     0.6680548612     0.0003928222
    6      O       1.2442751278     1.2954117865    -0.0020631434
    7      O       1.4797907860    -0.9256760759     0.0008726205
    8      H       0.8540633523    -1.6582715874     0.0023393078
 ----------------------------------------------------------------
 Nuclear Repulsion Energy =   234.9910297911 hartrees
 There are       23 alpha and       23 beta electrons
 Discretize the solute cavity surface with Lebedev spheres
	Using 302 Lebedev grid points for each H atom
	Using 302 Lebedev grid points for other atoms
	Atomic van der Waals radii will be scaled by 1.20
 Removing interior tesserae...
 Keep 993 surface tesserae and discard 1423 interior tesserae
 Molecular Surface Area = 93.190 Angst**2
 Applying Cartesian multipole field
    Component          Value
    ---------          -----
     (2,0,0)        1.00000E-11
     (0,2,0)        2.00000E-11
     (0,0,2)       -3.00000E-10
 Nucleus-field energy     =     0.0000000056 hartrees
 Requested basis set is cc-pVTZ
 There are 72 shells and 208 basis functions
 A cutoff of  1.0D-11 yielded   2455 shell pairs
 There are     20675 function pairs (     27552 Cartesian)
 Smallest overlap matrix eigenvalue = 5.07E-04
 Guess MOs from SCF MO coefficient file
 Reading MOs from coefficient file
 Reading MOs from coefficient file
 A restricted Hartree-Fock SCF calculation will be
 performed using Pulay DIIS extrapolation
 SCF converges when DIIS error is below 1.0E-08
 Geometry optimization detected.  Setting ReadMinima to 0
 Setting SaveMinima to 0
 ---------------------------------------
  Cycle       Energy         DIIS Error
 ---------------------------------------
    1    -376.5144831357      7.85E-04
    2    -376.5184620376      4.14E-04
    3    -376.5191299382      1.44E-04
    4    -376.5192898491      5.53E-05
    5    -376.5193221068      1.93E-05
    6    -376.5193284491      1.09E-05
    7    -376.5193296872      3.69E-06
    8    -376.5193299010      7.88E-07
    9    -376.5193299080      2.54E-07
   10    -376.5193299088      9.11E-08
   11    -376.5193299091      4.10E-08
   12    -376.5193299090      1.04E-08
   13    -376.5193299089      4.60E-09 Convergence criterion met
 ---------------------------------------
 SCF time:  CPU 74.52 s  wall 75.99 s
 Discretize the solute cavity surface with Lebedev spheres
	Using 302 Lebedev grid points for each H atom
	Using 302 Lebedev grid points for other atoms
	Atomic van der Waals radii will be scaled by 1.20
 Removing interior tesserae...
 Keep 993 surface tesserae and discard 1423 interior tesserae
 Molecular Surface Area = 93.190 Angst**2
 A restricted Hartree-Fock SCF calculation will be
 performed using Pulay DIIS extrapolation
 Polarizable Continuum solvation model will be applied
 SCF converges when DIIS error is below 1.0E-08
 Geometry optimization detected.  Setting ReadMinima to 0
 Setting SaveMinima to 0

 Citation of the SMD model:
 Marenich, A.V.; Cramer, C.J.; Truhlar, D.G.
 J. Phys. Chem. B 2009, 113, 6378-6396.
 iSolventCode=           1
 Solvent: water                                                           

 vradii
            1           2           3           4           5           6
    1   1.8500000   1.8500000   1.5200000   1.5200000   1.2000000   1.5200000
            7           8
    1   1.5200000   1.2000000
 ---------------------------------------
  Cycle       Energy         DIIS Error
 ---------------------------------------
    1    -376.5193299084      1.91E-09
 Time req'd to invert C: 0.82 s (CPU) 0.83 s (wall)
    2    -376.5448899080      6.38E-04
    3    -376.5448899078      6.38E-04
    4    -376.5448899021      6.38E-04
    5    -376.5448899058      6.38E-04
    6    -376.5448899102      6.38E-04
    7    -376.5448899114      6.38E-04
    8    -376.5448899020      6.38E-04
    9    -376.5448899007      6.38E-04
   10    -376.5448899023      6.38E-04
   11    -376.5448899030      6.38E-04
   12    -376.5448899022      6.38E-04
   13    -376.5448899007      6.38E-04
   14    -376.5448899016      6.38E-04
   15    -376.5448899000      6.38E-04
   16    -376.5448899070      6.38E-04
   17    -376.5487403349      3.31E-04
   18    -376.5493284278      1.33E-04
   19    -376.5495332651      5.32E-05
   20    -376.5495707511      1.85E-05
   21    -376.5495773829      1.01E-05
   22    -376.5495785653      3.48E-06
   23    -376.5495787704      7.48E-07
   24    -376.5495787774      2.38E-07
   25    -376.5495787779      8.37E-08
   26    -376.5495787779      3.62E-08
   27    -376.5495787780      9.34E-09 Convergence criterion met
 ---------------------------------------
 SCF time:  CPU 112.76 s  wall 113.15 s
(0)  E-EN(g) gas-phase elect-nuc energy                 -376.519329908 a.u.
(3)  G-ENP(liq) elect-nuc-pol free energy of system     -376.549578778 a.u.
(4)  G-CDS(liq) cavity-dispersion-solvent structure 
     free energy                                                5.6909 kcal/mol
(6)  G-S(liq) free energy of system                     -376.540509816 a.u.
(9)  DeltaG-S(liq) free energy of  solvation
     (9) = (6) - (0)                                          -13.2906 kcal/mol
 SCF   energy in the final basis set = -376.5405098163
 Total energy in the final basis set = -376.5405098163

 Components of the MP2 correlation energy:
        aaaa  correlation energy =        -0.1713531632 au
        abab  correlation energy =        -0.9724777697 au
        bbbb  correlation energy =        -0.1713531632 au
        non-Brillouin singles    =        -0.0000000000 au

 Total  MP2   correlation energy =        -1.3151840960 au
        MP2         total energy =      -377.8556939123 au

  Entering Z-vector solver.
 This version supports only Gaussian blurring of the apparent surface charges
 No PCM contribution added !! 
   1         0           1      0.000390    0.000390
 This version supports only Gaussian blurring of the apparent surface charges
 No PCM contribution added !! 
   2         0           1      0.000133    0.000133
 This version supports only Gaussian blurring of the apparent surface charges
 No PCM contribution added !! 
   3         0           1      0.000052    0.000052
 This version supports only Gaussian blurring of the apparent surface charges
 No PCM contribution added !! 
   4         0           1      0.000012    0.000012
 This version supports only Gaussian blurring of the apparent surface charges
 No PCM contribution added !! 
   5         0           1      0.000005    0.000005
 This version supports only Gaussian blurring of the apparent surface charges
 No PCM contribution added !! 
   6         0           1      0.000001    0.000001
 This version supports only Gaussian blurring of the apparent surface charges
 No PCM contribution added !! 
   7         1           0      0.000000    0.000000    Roots Converged

 --------------------------------------------------------------

                    Orbital Energies (a.u.)
 --------------------------------------------------------------

 Alpha MOs
 -- Occupied --
-20.636 -20.628 -20.587 -20.579 -11.424 -11.421  -1.520  -1.482
 -1.412  -1.387  -0.973  -0.851  -0.803  -0.744  -0.696  -0.687
 -0.654  -0.631  -0.600  -0.548  -0.516  -0.505  -0.470
 -- Virtual --
  0.080   0.173   0.195   0.278   0.299   0.337   0.386   0.418
  0.430   0.446   0.486   0.512   0.536   0.546   0.561   0.618
  0.666   0.680   0.699   0.731   0.738   0.756   0.767   0.788
  0.792   0.814   0.826   0.856   0.886   0.905   0.974   0.982
  1.003   1.037   1.047   1.104   1.161   1.227   1.252   1.288
  1.359   1.401   1.443   1.465   1.542   1.575   1.628   1.670
  1.751   1.752   1.831   1.886   1.941   1.966   2.000   2.006
  2.022   2.089   2.165   2.180   2.227   2.282   2.310   2.352
  2.364   2.386   2.397   2.442   2.499   2.505   2.554   2.673
  2.712   2.776   2.800   2.865   2.922   2.949   2.978   3.081
  3.104   3.145   3.216   3.257   3.271   3.319   3.333   3.384
  3.431   3.439   3.458   3.555   3.578   3.611   3.652   3.661
  3.670   3.734   3.755   3.789   3.866   3.931   3.945   3.971
  4.013   4.067   4.154   4.155   4.172   4.210   4.211   4.228
  4.409   4.471   4.509   4.522   4.524   4.613   4.668   4.718
  4.743   4.777   4.789   4.901   5.102   5.124   5.354   5.389
  5.418   5.571   5.586   5.606   5.633   5.673   5.739   5.753
  5.846   5.943   5.970   5.982   6.035   6.086   6.294   6.346
  6.411   6.434   6.554   6.656   6.673   6.703   6.753   6.816
  6.843   6.843   6.916   6.939   6.967   6.999   7.044   7.082
  7.092   7.122   7.200   7.225   7.252   7.271   7.302   7.321
  7.365   7.446   7.487   7.524   7.565   7.655   7.700   7.766
  7.914   7.956   8.173   8.941  10.783  13.042  13.188  13.439
 14.277
 --------------------------------------------------------------

          Ground-State Mulliken Net Atomic Charges

     Atom                 Charge (a.u.)
  ----------------------------------------
      1 C                     0.280242
      2 C                     0.271484
      3 O                    -0.332812
      4 O                    -0.231902
      5 H                     0.301825
      6 O                    -0.346683
      7 O                    -0.237527
      8 H                     0.295373
  ----------------------------------------
  Sum of atomic charges =     0.000000

 -----------------------------------------------------------------
                    Cartesian Multipole Moments
 -----------------------------------------------------------------
    Charge (ESU x 10^10)
                 0.0000
    Dipole Moment (Debye)
         X      -3.9422      Y      -2.0756      Z       0.0142
       Tot       4.4553
    Quadrupole Moments (Debye-Ang)
        XX     -31.7293     XY      -6.6408     YY     -37.7683
        XZ       0.0002     YZ      -0.0177     ZZ     -31.6981
    Octopole Moments (Debye-Ang^2)
       XXX     -35.7282    XXY       5.3290    XYY       1.5183
       YYY     -12.1584    XXZ       0.0425    XYZ       0.0234
       YYZ       0.0641    XZZ      -0.7623    YZZ      -0.2466
       ZZZ       0.0736
    Hexadecapole Moments (Debye-Ang^3)
      XXXX    -265.9022   XXXY     -25.5231   XXYY     -96.3562
      XYYY     -21.4432   YYYY    -204.8178   XXXZ      -0.0486
      XXYZ      -0.0327   XYYZ      -0.0053   YYYZ      -0.0993
      XXZZ     -56.1104   XYZZ      -0.8264   YYZZ     -38.6363
      XZZZ      -0.0330   YZZZ      -0.0588   ZZZZ     -25.2831
 -----------------------------------------------------------------
 DrvMan is completing analytic gradient of the MP2 energy
 MP2 relaxed dipole moment
            1
    1  -1.5509965
    2  -0.8165850
    3   0.0055732
	Magnitude:	 1.753 au	 4.455 Debye
 MP2 energy read as -377.855694
 Full Analytical Gradient of MP2 Energy (in au.)
             1             2             3             4             5
    1   -0.00008890   -0.00001162   -0.00016402    0.00009650    0.00009723
    2    0.00008308   -0.00009532    0.00026479    0.00005396    0.00030115
    3    0.00016226    0.00010442   -0.00011917   -0.00005072    0.00001905
             6             7             8
    1    0.00019913    0.00000535   -0.00013366
    2   -0.00029062   -0.00032520    0.00000816
    3   -0.00008176   -0.00010070    0.00006662
 Gradient time:  CPU 0.08 s  wall 0.08 s
 Geometry Optimization Parameters
   NAtoms,    NIC,     NZ,  NCons,   NDum,   NFix, NCnnct, MaxDiis
        8      39       0       0       0       0       0       0

 Cartesian Hessian Update
 Hessian Updated using BFGS Update


** GEOMETRY OPTIMIZATION IN DELOCALIZED INTERNAL COORDINATES **
   Searching for a Minimum

   Optimization Cycle:   6

                       Coordinates (Angstroms)
     ATOM                X               Y               Z
      1  C         0.7688943943    0.1803879831    0.0000962714
      2  C        -0.7218972183   -0.1152641161   -0.0006952892
      3  O        -1.0930832755   -1.2595132579   -0.0044915523
      4  O        -1.4755255137    0.9476981065    0.0014773630
      5  H        -2.3860206529    0.6680548612    0.0003928222
      6  O         1.2442751278    1.2954117865   -0.0020631434
      7  O         1.4797907860   -0.9256760759    0.0008726205
      8  H         0.8540633523   -1.6582715874    0.0023393078
   Point Group: c1    Number of degrees of freedom:    18


   Energy is   -377.855693912

 Hessian Updated using BFGS Update

 18 Hessian modes will be used to form the next step
  Hessian Eigenvalues:
     0.004281    0.013379    0.024639    0.025649    0.069977    0.159016
     0.168105    0.206097    0.236928    0.252006    0.267988    0.325678
     0.465131    0.518264    0.538369    0.583428    0.939313    0.979137

 Minimum Search - Taking Simple RFO Step
 Searching for Lamda that Minimizes Along All modes
 Value Taken    Lamda =  -0.00000271
 Step Taken.  Stepsize is  0.014620

                             Maximum     Tolerance    Cnvgd?
         Gradient           0.000149      0.000300     YES
         Displacement       0.008361      0.001200      NO
         Energy change      0.000044      0.000001      NO


 New Cartesian Coordinates Obtained by Inverse Iteration

 Displacement from previous Coordinates is:  0.014738
 ----------------------------------------------------------------
             Standard Nuclear Orientation (Angstroms)
    I     Atom           X                Y                Z
 ----------------------------------------------------------------
    1      C       0.7692748221     0.1802676045    -0.0014491457
    2      C      -0.7215615083    -0.1147734879    -0.0014830972
    3      O      -1.0924642012    -1.2591067966     0.0006996478
    4      O      -1.4757883124     0.9476310827    -0.0010509102
    5      H      -2.3859022078     0.6670218587    -0.0001195806
    6      O       1.2446478205     1.2954457090     0.0012959611
    7      O       1.4793980225    -0.9258261026     0.0006598548
    8      H       0.8528925646    -1.6578321678    -0.0006243299
 ----------------------------------------------------------------
 Nuclear Repulsion Energy =   235.0099498407 hartrees
 There are       23 alpha and       23 beta electrons
 Discretize the solute cavity surface with Lebedev spheres
	Using 302 Lebedev grid points for each H atom
	Using 302 Lebedev grid points for other atoms
	Atomic van der Waals radii will be scaled by 1.20
 Removing interior tesserae...
 Keep 992 surface tesserae and discard 1424 interior tesserae
 Molecular Surface Area = 93.084 Angst**2
 Applying Cartesian multipole field
    Component          Value
    ---------          -----
     (2,0,0)        1.00000E-11
     (0,2,0)        2.00000E-11
     (0,0,2)       -3.00000E-10
 Nucleus-field energy     =     0.0000000056 hartrees
 Requested basis set is cc-pVTZ
 There are 72 shells and 208 basis functions
 A cutoff of  1.0D-11 yielded   2455 shell pairs
 There are     20675 function pairs (     27552 Cartesian)
 Smallest overlap matrix eigenvalue = 5.07E-04
 Guess MOs from SCF MO coefficient file
 Reading MOs from coefficient file
 Reading MOs from coefficient file
 A restricted Hartree-Fock SCF calculation will be
 performed using Pulay DIIS extrapolation
 SCF converges when DIIS error is below 1.0E-08
 Geometry optimization detected.  Setting ReadMinima to 0
 Setting SaveMinima to 0
 ---------------------------------------
  Cycle       Energy         DIIS Error
 ---------------------------------------
    1    -376.5139122776      7.86E-04
    2    -376.5184378054      4.16E-04
    3    -376.5191104052      1.44E-04
    4    -376.5192708802      5.54E-05
    5    -376.5193032939      1.94E-05
    6    -376.5193096750      1.09E-05
    7    -376.5193109141      3.71E-06
    8    -376.5193111303      7.93E-07
    9    -376.5193111377      2.62E-07
   10    -376.5193111386      9.98E-08
   11    -376.5193111388      4.99E-08
   12    -376.5193111388      1.75E-08
   13    -376.5193111387      7.84E-09 Convergence criterion met
 ---------------------------------------
 SCF time:  CPU 71.58 s  wall 72.39 s
 Discretize the solute cavity surface with Lebedev spheres
	Using 302 Lebedev grid points for each H atom
	Using 302 Lebedev grid points for other atoms
	Atomic van der Waals radii will be scaled by 1.20
 Removing interior tesserae...
 Keep 992 surface tesserae and discard 1424 interior tesserae
 Molecular Surface Area = 93.084 Angst**2
 A restricted Hartree-Fock SCF calculation will be
 performed using Pulay DIIS extrapolation
 Polarizable Continuum solvation model will be applied
 SCF converges when DIIS error is below 1.0E-08
 Geometry optimization detected.  Setting ReadMinima to 0
 Setting SaveMinima to 0

 Citation of the SMD model:
 Marenich, A.V.; Cramer, C.J.; Truhlar, D.G.
 J. Phys. Chem. B 2009, 113, 6378-6396.
 iSolventCode=           1
 Solvent: water                                                           

 vradii
            1           2           3           4           5           6
    1   1.8500000   1.8500000   1.5200000   1.5200000   1.2000000   1.5200000
            7           8
    1   1.5200000   1.2000000
 ---------------------------------------
  Cycle       Energy         DIIS Error
 ---------------------------------------
    1    -376.5193111381      3.21E-09
 Time req'd to invert C: 0.63 s (CPU) 0.63 s (wall)
    2    -376.5448713035      6.38E-04
    3    -376.5448713033      6.38E-04
    4    -376.5448712998      6.38E-04
    5    -376.5448713035      6.38E-04
    6    -376.5448713005      6.38E-04
    7    -376.5448713036      6.38E-04
    8    -376.5448713019      6.38E-04
    9    -376.5448713010      6.38E-04
   10    -376.5448713010      6.38E-04
   11    -376.5448712997      6.38E-04
   12    -376.5448712992      6.38E-04
   13    -376.5448713011      6.38E-04
   14    -376.5448713013      6.38E-04
   15    -376.5448713009      6.38E-04
   16    -376.5448713021      6.38E-04
   17    -376.5487210612      3.31E-04
   18    -376.5493092136      1.33E-04
   19    -376.5495141246      5.32E-05
   20    -376.5495516450      1.86E-05
   21    -376.5495582855      1.01E-05
   22    -376.5495594689      3.48E-06
   23    -376.5495596739      7.48E-07
   24    -376.5495596809      2.38E-07
   25    -376.5495596814      8.36E-08
   26    -376.5495596814      3.62E-08
   27    -376.5495596815      9.35E-09 Convergence criterion met
 ---------------------------------------
 SCF time:  CPU 119.91 s  wall 120.40 s
(0)  E-EN(g) gas-phase elect-nuc energy                 -376.519311138 a.u.
(3)  G-ENP(liq) elect-nuc-pol free energy of system     -376.549559681 a.u.
(4)  G-CDS(liq) cavity-dispersion-solvent structure 
     free energy                                                5.6918 kcal/mol
(6)  G-S(liq) free energy of system                     -376.540489242 a.u.
(9)  DeltaG-S(liq) free energy of  solvation
     (9) = (6) - (0)                                          -13.2895 kcal/mol
 SCF   energy in the final basis set = -376.5404892418
 Total energy in the final basis set = -376.5404892418

 Components of the MP2 correlation energy:
        aaaa  correlation energy =        -0.1713543785 au
        abab  correlation energy =        -0.9724678371 au
        bbbb  correlation energy =        -0.1713543785 au
        non-Brillouin singles    =        -0.0000000000 au

 Total  MP2   correlation energy =        -1.3151765940 au
        MP2         total energy =      -377.8556658359 au

  Entering Z-vector solver.
 This version supports only Gaussian blurring of the apparent surface charges
 No PCM contribution added !! 
   1         0           1      0.000390    0.000390
 This version supports only Gaussian blurring of the apparent surface charges
 No PCM contribution added !! 
   2         0           1      0.000133    0.000133
 This version supports only Gaussian blurring of the apparent surface charges
 No PCM contribution added !! 
   3         0           1      0.000052    0.000052
 This version supports only Gaussian blurring of the apparent surface charges
 No PCM contribution added !! 
   4         0           1      0.000012    0.000012
 This version supports only Gaussian blurring of the apparent surface charges
 No PCM contribution added !! 
   5         0           1      0.000005    0.000005
 This version supports only Gaussian blurring of the apparent surface charges
 No PCM contribution added !! 
   6         0           1      0.000001    0.000001
 This version supports only Gaussian blurring of the apparent surface charges
 No PCM contribution added !! 
   7         1           0      0.000000    0.000000    Roots Converged

 --------------------------------------------------------------

                    Orbital Energies (a.u.)
 --------------------------------------------------------------

 Alpha MOs
 -- Occupied --
-20.636 -20.628 -20.587 -20.579 -11.424 -11.421  -1.520  -1.483
 -1.412  -1.387  -0.973  -0.851  -0.803  -0.745  -0.696  -0.687
 -0.654  -0.631  -0.600  -0.548  -0.516  -0.505  -0.470
 -- Virtual --
  0.080   0.173   0.195   0.278   0.299   0.337   0.386   0.418
  0.430   0.446   0.486   0.512   0.536   0.546   0.560   0.618
  0.666   0.680   0.699   0.731   0.738   0.755   0.767   0.788
  0.792   0.814   0.826   0.856   0.886   0.905   0.974   0.982
  1.003   1.037   1.047   1.104   1.161   1.227   1.252   1.288
  1.359   1.401   1.443   1.465   1.543   1.575   1.629   1.670
  1.751   1.752   1.831   1.886   1.941   1.966   2.000   2.006
  2.022   2.089   2.164   2.180   2.227   2.282   2.310   2.352
  2.364   2.387   2.396   2.442   2.499   2.505   2.554   2.673
  2.712   2.775   2.800   2.865   2.922   2.949   2.979   3.081
  3.104   3.145   3.216   3.258   3.270   3.320   3.333   3.384
  3.431   3.439   3.458   3.555   3.579   3.611   3.652   3.661
  3.670   3.734   3.755   3.789   3.866   3.931   3.945   3.971
  4.013   4.067   4.154   4.155   4.172   4.211   4.211   4.228
  4.410   4.471   4.509   4.521   4.524   4.613   4.668   4.718
  4.743   4.777   4.789   4.902   5.102   5.124   5.354   5.389
  5.417   5.571   5.586   5.607   5.633   5.673   5.739   5.753
  5.846   5.943   5.970   5.982   6.035   6.086   6.294   6.346
  6.411   6.434   6.554   6.656   6.673   6.703   6.753   6.816
  6.843   6.843   6.917   6.938   6.967   6.999   7.044   7.082
  7.092   7.123   7.201   7.225   7.252   7.271   7.302   7.321
  7.365   7.447   7.487   7.524   7.565   7.655   7.700   7.767
  7.914   7.956   8.174   8.941  10.784  13.043  13.190  13.437
 14.278
 --------------------------------------------------------------

          Ground-State Mulliken Net Atomic Charges

     Atom                 Charge (a.u.)
  ----------------------------------------
      1 C                     0.280244
      2 C                     0.271407
      3 O                    -0.332912
      4 O                    -0.231815
      5 H                     0.301818
      6 O                    -0.346963
      7 O                    -0.237159
      8 H                     0.295380
  ----------------------------------------
  Sum of atomic charges =     0.000000

 -----------------------------------------------------------------
                    Cartesian Multipole Moments
 -----------------------------------------------------------------
    Charge (ESU x 10^10)
                 0.0000
    Dipole Moment (Debye)
         X      -3.9429      Y      -2.0780      Z      -0.0123
       Tot       4.4570
    Quadrupole Moments (Debye-Ang)
        XX     -31.7298     XY      -6.6349     YY     -37.7745
        XZ      -0.0091     YZ       0.0049     ZZ     -31.6973
    Octopole Moments (Debye-Ang^2)
       XXX     -35.7387    XXY       5.3026    XYY       1.5049
       YYY     -12.1688    XXZ      -0.0089    XYZ      -0.0089
       YYZ      -0.0035    XZZ      -0.7666    YZZ      -0.2507
       ZZZ       0.0122
    Hexadecapole Moments (Debye-Ang^3)
      XXXX    -265.8673   XXXY     -25.4810   XXYY     -96.3786
      XYYY     -21.4096   YYYY    -204.8021   XXXZ      -0.0732
      XXYZ       0.0103   XYYZ      -0.0295   YYYZ       0.0229
      XXZZ     -56.1024   XYZZ      -0.8260   YYZZ     -38.6302
      XZZZ      -0.0565   YZZZ       0.0155   ZZZZ     -25.2810
 -----------------------------------------------------------------
 DrvMan is completing analytic gradient of the MP2 energy
 MP2 relaxed dipole moment
            1
    1  -1.5512445
    2  -0.8175489
    3  -0.0048464
	Magnitude:	 1.754 au	 4.457 Debye
 MP2 energy read as -377.855666
 Full Analytical Gradient of MP2 Energy (in au.)
             1             2             3             4             5
    1    0.00007412   -0.00002273   -0.00009421   -0.00002729    0.00020005
    2   -0.00041226   -0.00001090    0.00041872   -0.00004848    0.00028915
    3   -0.00045345   -0.00013674    0.00012596    0.00011293   -0.00001603
             6             7             8
    1    0.00018209   -0.00014595   -0.00016607
    2   -0.00014095   -0.00014132    0.00004604
    3    0.00020577    0.00017223   -0.00001068
 Gradient time:  CPU 0.08 s  wall 0.11 s
 Geometry Optimization Parameters
   NAtoms,    NIC,     NZ,  NCons,   NDum,   NFix, NCnnct, MaxDiis
        8      39       0       0       0       0       0       0

 Cartesian Hessian Update
 Hessian Updated using BFGS Update


** GEOMETRY OPTIMIZATION IN DELOCALIZED INTERNAL COORDINATES **
   Searching for a Minimum

   Optimization Cycle:   7

                       Coordinates (Angstroms)
     ATOM                X               Y               Z
      1  C         0.7692748221    0.1802676045   -0.0014491457
      2  C        -0.7215615083   -0.1147734879   -0.0014830972
      3  O        -1.0924642012   -1.2591067966    0.0006996478
      4  O        -1.4757883124    0.9476310827   -0.0010509102
      5  H        -2.3859022078    0.6670218587   -0.0001195806
      6  O         1.2446478205    1.2954457090    0.0012959611
      7  O         1.4793980225   -0.9258261026    0.0006598548
      8  H         0.8528925646   -1.6578321678   -0.0006243299
   Point Group: c1    Number of degrees of freedom:    18


   Energy is   -377.855665836

 Hessian Updated using BFGS Update

 18 Hessian modes will be used to form the next step
  Hessian Eigenvalues:
     0.003477    0.022265    0.024789    0.046995    0.072311    0.158569
     0.166586    0.208916    0.237475    0.250976    0.265277    0.318658
     0.470309    0.518277    0.535742    0.583732    0.931584    0.982359

 Minimum Search - Taking Simple RFO Step
 Searching for Lamda that Minimizes Along All modes
 Value Taken    Lamda =  -0.00000340
 Step Taken.  Stepsize is  0.010105

                             Maximum     Tolerance    Cnvgd?
         Gradient           0.000291      0.000300     YES
         Displacement       0.007435      0.001200      NO
         Energy change      0.000028      0.000001      NO


 New Cartesian Coordinates Obtained by Inverse Iteration

 Displacement from previous Coordinates is:  0.012382
 ----------------------------------------------------------------
             Standard Nuclear Orientation (Angstroms)
    I     Atom           X                Y                Z
 ----------------------------------------------------------------
    1      C       0.7690395885     0.1804094706     0.0008374493
    2      C      -0.7216921701    -0.1149161160     0.0015946035
    3      O      -1.0924581840    -1.2594165792     0.0034304659
    4      O      -1.4755587479     0.9478550061    -0.0023557485
    5      H      -2.3858511879     0.6675188074    -0.0027716323
    6      O       1.2442257612     1.2956422603     0.0017044370
    7      O       1.4793265098    -0.9257862635    -0.0016375578
    8      H       0.8534654306    -1.6584788857    -0.0028736170
 ----------------------------------------------------------------
 Nuclear Repulsion Energy =   235.0009933514 hartrees
 There are       23 alpha and       23 beta electrons
 Discretize the solute cavity surface with Lebedev spheres
	Using 302 Lebedev grid points for each H atom
	Using 302 Lebedev grid points for other atoms
	Atomic van der Waals radii will be scaled by 1.20
 Removing interior tesserae...
 Keep 991 surface tesserae and discard 1425 interior tesserae
 Molecular Surface Area = 92.930 Angst**2
 Applying Cartesian multipole field
    Component          Value
    ---------          -----
     (2,0,0)        1.00000E-11
     (0,2,0)        2.00000E-11
     (0,0,2)       -3.00000E-10
 Nucleus-field energy     =     0.0000000056 hartrees
 Requested basis set is cc-pVTZ
 There are 72 shells and 208 basis functions
 A cutoff of  1.0D-11 yielded   2455 shell pairs
 There are     20675 function pairs (     27552 Cartesian)
 Smallest overlap matrix eigenvalue = 5.07E-04
 Guess MOs from SCF MO coefficient file
 Reading MOs from coefficient file
 Reading MOs from coefficient file
 A restricted Hartree-Fock SCF calculation will be
 performed using Pulay DIIS extrapolation
 SCF converges when DIIS error is below 1.0E-08
 Geometry optimization detected.  Setting ReadMinima to 0
 Setting SaveMinima to 0
 ---------------------------------------
  Cycle       Energy         DIIS Error
 ---------------------------------------
    1    -376.5131210428      7.80E-04
    2    -376.5184237359      4.18E-04
    3    -376.5191027525      1.43E-04
    4    -376.5192628183      5.52E-05
    5    -376.5192953380      1.93E-05
    6    -376.5193017243      1.09E-05
    7    -376.5193029473      3.73E-06
    8    -376.5193031643      7.91E-07
    9    -376.5193031718      2.67E-07
   10    -376.5193031728      1.06E-07
   11    -376.5193031731      5.58E-08
   12    -376.5193031731      2.10E-08
   13    -376.5193031730      8.71E-09 Convergence criterion met
 ---------------------------------------
 SCF time:  CPU 73.50 s  wall 74.42 s
 Discretize the solute cavity surface with Lebedev spheres
	Using 302 Lebedev grid points for each H atom
	Using 302 Lebedev grid points for other atoms
	Atomic van der Waals radii will be scaled by 1.20
 Removing interior tesserae...
 Keep 991 surface tesserae and discard 1425 interior tesserae
 Molecular Surface Area = 92.930 Angst**2
 A restricted Hartree-Fock SCF calculation will be
 performed using Pulay DIIS extrapolation
 Polarizable Continuum solvation model will be applied
 SCF converges when DIIS error is below 1.0E-08
 Geometry optimization detected.  Setting ReadMinima to 0
 Setting SaveMinima to 0

 Citation of the SMD model:
 Marenich, A.V.; Cramer, C.J.; Truhlar, D.G.
 J. Phys. Chem. B 2009, 113, 6378-6396.
 iSolventCode=           1
 Solvent: water                                                           

 vradii
            1           2           3           4           5           6
    1   1.8500000   1.8500000   1.5200000   1.5200000   1.2000000   1.5200000
            7           8
    1   1.5200000   1.2000000
 ---------------------------------------
  Cycle       Energy         DIIS Error
 ---------------------------------------
    1    -376.5193031725      3.41E-09
 Time req'd to invert C: 0.68 s (CPU) 0.67 s (wall)
    2    -376.5447665207      6.35E-04
    3    -376.5447665204      6.35E-04
    4    -376.5447665184      6.35E-04
    5    -376.5447665227      6.35E-04
    6    -376.5447665234      6.35E-04
    7    -376.5447665187      6.35E-04
    8    -376.5447665167      6.35E-04
    9    -376.5447665147      6.35E-04
   10    -376.5447665171      6.35E-04
   11    -376.5447665193      6.35E-04
   12    -376.5447665187      6.35E-04
   13    -376.5447665193      6.35E-04
   14    -376.5447665204      6.35E-04
   15    -376.5447665214      6.35E-04
   16    -376.5447665199      6.35E-04
   17    -376.5485880662      3.30E-04
   18    -376.5491725459      1.33E-04
   19    -376.5493765243      5.30E-05
   20    -376.5494137875      1.85E-05
   21    -376.5494203765      1.01E-05
   22    -376.5494215506      3.46E-06
   23    -376.5494217539      7.45E-07
   24    -376.5494217609      2.37E-07
   25    -376.5494217614      8.31E-08
   26    -376.5494217613      3.61E-08
   27    -376.5494217614      9.31E-09 Convergence criterion met
 ---------------------------------------
 SCF time:  CPU 128.63 s  wall 129.31 s
(0)  E-EN(g) gas-phase elect-nuc energy                 -376.519303172 a.u.
(3)  G-ENP(liq) elect-nuc-pol free energy of system     -376.549421761 a.u.
(4)  G-CDS(liq) cavity-dispersion-solvent structure 
     free energy                                                5.6910 kcal/mol
(6)  G-S(liq) free energy of system                     -376.540352606 a.u.
(9)  DeltaG-S(liq) free energy of  solvation
     (9) = (6) - (0)                                          -13.2087 kcal/mol
 SCF   energy in the final basis set = -376.5403526058
 Total energy in the final basis set = -376.5403526058

 Components of the MP2 correlation energy:
        aaaa  correlation energy =        -0.1713618723 au
        abab  correlation energy =        -0.9725033645 au
        bbbb  correlation energy =        -0.1713618723 au
        non-Brillouin singles    =        -0.0000000000 au

 Total  MP2   correlation energy =        -1.3152271091 au
        MP2         total energy =      -377.8555797149 au

  Entering Z-vector solver.
 This version supports only Gaussian blurring of the apparent surface charges
 No PCM contribution added !! 
   1         0           1      0.000390    0.000390
 This version supports only Gaussian blurring of the apparent surface charges
 No PCM contribution added !! 
   2         0           1      0.000133    0.000133
 This version supports only Gaussian blurring of the apparent surface charges
 No PCM contribution added !! 
   3         0           1      0.000052    0.000052
 This version supports only Gaussian blurring of the apparent surface charges
 No PCM contribution added !! 
   4         0           1      0.000012    0.000012
 This version supports only Gaussian blurring of the apparent surface charges
 No PCM contribution added !! 
   5         0           1      0.000005    0.000005
 This version supports only Gaussian blurring of the apparent surface charges
 No PCM contribution added !! 
   6         0           1      0.000001    0.000001
 This version supports only Gaussian blurring of the apparent surface charges
 No PCM contribution added !! 
   7         1           0      0.000000    0.000000    Roots Converged

 --------------------------------------------------------------

                    Orbital Energies (a.u.)
 --------------------------------------------------------------

 Alpha MOs
 -- Occupied --
-20.636 -20.629 -20.587 -20.579 -11.424 -11.421  -1.520  -1.483
 -1.413  -1.388  -0.974  -0.851  -0.803  -0.745  -0.697  -0.687
 -0.654  -0.631  -0.600  -0.548  -0.517  -0.505  -0.470
 -- Virtual --
  0.080   0.173   0.195   0.277   0.299   0.337   0.386   0.418
  0.430   0.446   0.485   0.512   0.536   0.546   0.560   0.618
  0.666   0.680   0.699   0.731   0.738   0.755   0.767   0.788
  0.792   0.814   0.826   0.856   0.886   0.905   0.974   0.982
  1.003   1.037   1.047   1.104   1.161   1.227   1.252   1.288
  1.359   1.401   1.443   1.465   1.542   1.575   1.628   1.670
  1.751   1.752   1.831   1.886   1.941   1.966   2.000   2.006
  2.022   2.089   2.164   2.180   2.226   2.282   2.310   2.352
  2.363   2.386   2.396   2.442   2.499   2.505   2.554   2.673
  2.711   2.775   2.800   2.865   2.922   2.949   2.978   3.081
  3.104   3.145   3.216   3.257   3.271   3.319   3.333   3.383
  3.431   3.438   3.458   3.555   3.578   3.611   3.652   3.661
  3.670   3.733   3.755   3.788   3.866   3.931   3.945   3.971
  4.013   4.067   4.153   4.154   4.172   4.210   4.211   4.228
  4.409   4.470   4.508   4.521   4.524   4.613   4.668   4.718
  4.742   4.776   4.789   4.901   5.102   5.124   5.354   5.389
  5.417   5.570   5.586   5.606   5.633   5.673   5.738   5.753
  5.846   5.942   5.970   5.982   6.035   6.086   6.294   6.346
  6.411   6.434   6.554   6.656   6.673   6.702   6.752   6.816
  6.843   6.843   6.916   6.938   6.967   6.999   7.043   7.081
  7.092   7.122   7.200   7.225   7.252   7.271   7.302   7.321
  7.365   7.446   7.487   7.524   7.565   7.655   7.700   7.767
  7.914   7.955   8.173   8.941  10.785  13.041  13.188  13.436
 14.276
 --------------------------------------------------------------

          Ground-State Mulliken Net Atomic Charges

     Atom                 Charge (a.u.)
  ----------------------------------------
      1 C                     0.280120
      2 C                     0.271179
      3 O                    -0.332797
      4 O                    -0.231723
      5 H                     0.301897
      6 O                    -0.346579
      7 O                    -0.236822
      8 H                     0.294725
  ----------------------------------------
  Sum of atomic charges =    -0.000000

 -----------------------------------------------------------------
                    Cartesian Multipole Moments
 -----------------------------------------------------------------
    Charge (ESU x 10^10)
                -0.0000
    Dipole Moment (Debye)
         X      -3.9425      Y      -2.0720      Z      -0.0054
       Tot       4.4539
    Quadrupole Moments (Debye-Ang)
        XX     -31.7119     XY      -6.6365     YY     -37.7663
        XZ       0.0122     YZ       0.0104     ZZ     -31.6972
    Octopole Moments (Debye-Ang^2)
       XXX     -35.7231    XXY       5.3108    XYY       1.5150
       YYY     -12.1696    XXZ      -0.0453    XYZ      -0.0126
       YYZ      -0.0498    XZZ      -0.7635    YZZ      -0.2482
       ZZZ      -0.0390
    Hexadecapole Moments (Debye-Ang^3)
      XXXX    -265.7268   XXXY     -25.4952   XXYY     -96.3344
      XYYY     -21.4222   YYYY    -204.8144   XXXZ       0.1124
      XXYZ      -0.0000   XYYZ       0.0007   YYYZ       0.0794
      XXZZ     -56.0857   XYZZ      -0.8240   YYZZ     -38.6386
      XZZZ       0.0143   YZZZ       0.0422   ZZZZ     -25.2806
 -----------------------------------------------------------------
 DrvMan is completing analytic gradient of the MP2 energy
 MP2 relaxed dipole moment
            1
    1  -1.5511103
    2  -0.8152018
    3  -0.0021124
	Magnitude:	 1.752 au	 4.454 Debye
 MP2 energy read as -377.855580
 Full Analytical Gradient of MP2 Energy (in au.)
             1             2             3             4             5
    1    0.00015947   -0.00004583    0.00000681    0.00007678    0.00012062
    2   -0.00033766   -0.00023225    0.00040107    0.00019959    0.00025392
    3    0.00003717    0.00024420   -0.00005529   -0.00010623   -0.00001506
             6             7             8
    1    0.00014990   -0.00037682   -0.00009093
    2   -0.00009214   -0.00019103   -0.00000150
    3   -0.00004861    0.00007522   -0.00013140
 Gradient time:  CPU 0.08 s  wall 0.46 s
 Geometry Optimization Parameters
   NAtoms,    NIC,     NZ,  NCons,   NDum,   NFix, NCnnct, MaxDiis
        8      39       0       0       0       0       0       0

 Cartesian Hessian Update
 Hessian Updated using BFGS Update


** GEOMETRY OPTIMIZATION IN DELOCALIZED INTERNAL COORDINATES **
   Searching for a Minimum

   Optimization Cycle:   8

                       Coordinates (Angstroms)
     ATOM                X               Y               Z
      1  C         0.7690395885    0.1804094706    0.0008374493
      2  C        -0.7216921701   -0.1149161160    0.0015946035
      3  O        -1.0924581840   -1.2594165792    0.0034304659
      4  O        -1.4755587479    0.9478550061   -0.0023557485
      5  H        -2.3858511879    0.6675188074   -0.0027716323
      6  O         1.2442257612    1.2956422603    0.0017044370
      7  O         1.4793265098   -0.9257862635   -0.0016375578
      8  H         0.8534654306   -1.6584788857   -0.0028736170
   Point Group: c1    Number of degrees of freedom:    18


   Energy is   -377.855579715

 Hessian Updated using BFGS Update

 18 Hessian modes will be used to form the next step
  Hessian Eigenvalues:
     0.004436    0.023890    0.025028    0.057711    0.068898    0.158688
     0.163177    0.204367    0.236430    0.249894    0.266743    0.323611
     0.464370    0.518453    0.526534    0.587965    0.915937    0.970098

 Minimum Search - Taking Simple RFO Step
 Searching for Lamda that Minimizes Along All modes
 Value Taken    Lamda =  -0.00000297
 Step Taken.  Stepsize is  0.018194

                             Maximum     Tolerance    Cnvgd?
         Gradient           0.000198      0.000300     YES
         Displacement       0.015448      0.001200      NO
         Energy change      0.000086      0.000001      NO


 New Cartesian Coordinates Obtained by Inverse Iteration

 Displacement from previous Coordinates is:  0.025201
 ----------------------------------------------------------------
             Standard Nuclear Orientation (Angstroms)
    I     Atom           X                Y                Z
 ----------------------------------------------------------------
    1      C       0.7686300967     0.1805525935    -0.0000342812
    2      C      -0.7220765317    -0.1152977693    -0.0015903298
    3      O      -1.0931302895    -1.2599180816    -0.0050849920
    4      O      -1.4752439840     0.9480938041     0.0017841136
    5      H      -2.3859080393     0.6685751637     0.0009373513
    6      O       1.2436665294     1.2957305312    -0.0020954446
    7      O       1.4797440117    -0.9256167556     0.0007126685
    8      H       0.8548152067    -1.6592917860     0.0032993141
 ----------------------------------------------------------------
 Nuclear Repulsion Energy =   234.9730501149 hartrees
 There are       23 alpha and       23 beta electrons
 Discretize the solute cavity surface with Lebedev spheres
	Using 302 Lebedev grid points for each H atom
	Using 302 Lebedev grid points for other atoms
	Atomic van der Waals radii will be scaled by 1.20
 Removing interior tesserae...
 Keep 993 surface tesserae and discard 1423 interior tesserae
 Molecular Surface Area = 93.190 Angst**2
 Applying Cartesian multipole field
    Component          Value
    ---------          -----
     (2,0,0)        1.00000E-11
     (0,2,0)        2.00000E-11
     (0,0,2)       -3.00000E-10
 Nucleus-field energy     =     0.0000000056 hartrees
 Requested basis set is cc-pVTZ
 There are 72 shells and 208 basis functions
 A cutoff of  1.0D-11 yielded   2455 shell pairs
 There are     20675 function pairs (     27552 Cartesian)
 Smallest overlap matrix eigenvalue = 5.07E-04
 Guess MOs from SCF MO coefficient file
 Reading MOs from coefficient file
 Reading MOs from coefficient file
 A restricted Hartree-Fock SCF calculation will be
 performed using Pulay DIIS extrapolation
 SCF converges when DIIS error is below 1.0E-08
 Geometry optimization detected.  Setting ReadMinima to 0
 Setting SaveMinima to 0
 ---------------------------------------
  Cycle       Energy         DIIS Error
 ---------------------------------------
    1    -376.5127047962      7.87E-04
    2    -376.5184233762      4.16E-04
    3    -376.5190978582      1.45E-04
    4    -376.5192594939      5.53E-05
    5    -376.5192920900      1.93E-05
    6    -376.5192984700      1.08E-05
    7    -376.5192996781      3.71E-06
    8    -376.5192998917      7.81E-07
    9    -376.5192998988      2.56E-07
   10    -376.5192998995      9.38E-08
   11    -376.5192998998      4.37E-08
   12    -376.5192998997      1.30E-08
   13    -376.5192998997      5.95E-09 Convergence criterion met
 ---------------------------------------
 SCF time:  CPU 73.71 s  wall 74.39 s
 Discretize the solute cavity surface with Lebedev spheres
	Using 302 Lebedev grid points for each H atom
	Using 302 Lebedev grid points for other atoms
	Atomic van der Waals radii will be scaled by 1.20
 Removing interior tesserae...
 Keep 993 surface tesserae and discard 1423 interior tesserae
 Molecular Surface Area = 93.190 Angst**2
 A restricted Hartree-Fock SCF calculation will be
 performed using Pulay DIIS extrapolation
 Polarizable Continuum solvation model will be applied
 SCF converges when DIIS error is below 1.0E-08
 Geometry optimization detected.  Setting ReadMinima to 0
 Setting SaveMinima to 0

 Citation of the SMD model:
 Marenich, A.V.; Cramer, C.J.; Truhlar, D.G.
 J. Phys. Chem. B 2009, 113, 6378-6396.
 iSolventCode=           1
 Solvent: water                                                           

 vradii
            1           2           3           4           5           6
    1   1.8500000   1.8500000   1.5200000   1.5200000   1.2000000   1.5200000
            7           8
    1   1.5200000   1.2000000
 ---------------------------------------
  Cycle       Energy         DIIS Error
 ---------------------------------------
    1    -376.5192998992      2.61E-09
 Time req'd to invert C: 0.79 s (CPU) 0.79 s (wall)
    2    -376.5448657827      6.38E-04
    3    -376.5448657825      6.38E-04
    4    -376.5448657781      6.38E-04
    5    -376.5448657818      6.38E-04
    6    -376.5448657794      6.38E-04
    7    -376.5448657799      6.38E-04
    8    -376.5448657752      6.38E-04
    9    -376.5448657762      6.38E-04
   10    -376.5448657793      6.38E-04
   11    -376.5448657795      6.38E-04
   12    -376.5448657805      6.38E-04
   13    -376.5448657801      6.38E-04
   14    -376.5448657833      6.38E-04
   15    -376.5448657824      6.38E-04
   16    -376.5448657820      6.38E-04
   17    -376.5487169521      3.31E-04
   18    -376.5493051418      1.33E-04
   19    -376.5495100317      5.32E-05
   20    -376.5495475225      1.85E-05
   21    -376.5495541535      1.01E-05
   22    -376.5495553363      3.48E-06
   23    -376.5495555415      7.48E-07
   24    -376.5495555486      2.38E-07
   25    -376.5495555491      8.39E-08
   26    -376.5495555490      3.61E-08
   27    -376.5495555491      9.32E-09 Convergence criterion met
 ---------------------------------------
 SCF time:  CPU 120.45 s  wall 120.92 s
(0)  E-EN(g) gas-phase elect-nuc energy                 -376.519299899 a.u.
(3)  G-ENP(liq) elect-nuc-pol free energy of system     -376.549555549 a.u.
(4)  G-CDS(liq) cavity-dispersion-solvent structure 
     free energy                                                5.6898 kcal/mol
(6)  G-S(liq) free energy of system                     -376.540488354 a.u.
(9)  DeltaG-S(liq) free energy of  solvation
     (9) = (6) - (0)                                          -13.2960 kcal/mol
 SCF   energy in the final basis set = -376.5404883543
 Total energy in the final basis set = -376.5404883543

 Components of the MP2 correlation energy:
        aaaa  correlation energy =        -0.1713597901 au
        abab  correlation energy =        -0.9725159048 au
        bbbb  correlation energy =        -0.1713597901 au
        non-Brillouin singles    =        -0.0000000000 au

 Total  MP2   correlation energy =        -1.3152354850 au
        MP2         total energy =      -377.8557238394 au

  Entering Z-vector solver.
 This version supports only Gaussian blurring of the apparent surface charges
 No PCM contribution added !! 
   1         0           1      0.000391    0.000391
 This version supports only Gaussian blurring of the apparent surface charges
 No PCM contribution added !! 
   2         0           1      0.000134    0.000134
 This version supports only Gaussian blurring of the apparent surface charges
 No PCM contribution added !! 
   3         0           1      0.000052    0.000052
 This version supports only Gaussian blurring of the apparent surface charges
 No PCM contribution added !! 
   4         0           1      0.000012    0.000012
 This version supports only Gaussian blurring of the apparent surface charges
 No PCM contribution added !! 
   5         0           1      0.000005    0.000005
 This version supports only Gaussian blurring of the apparent surface charges
 No PCM contribution added !! 
   6         0           1      0.000001    0.000001
 This version supports only Gaussian blurring of the apparent surface charges
 No PCM contribution added !! 
   7         1           0      0.000000    0.000000    Roots Converged

 --------------------------------------------------------------

                    Orbital Energies (a.u.)
 --------------------------------------------------------------

 Alpha MOs
 -- Occupied --
-20.636 -20.628 -20.587 -20.579 -11.424 -11.421  -1.520  -1.482
 -1.412  -1.387  -0.973  -0.851  -0.803  -0.744  -0.696  -0.686
 -0.654  -0.631  -0.600  -0.548  -0.516  -0.505  -0.470
 -- Virtual --
  0.080   0.173   0.195   0.277   0.299   0.337   0.387   0.418
  0.430   0.446   0.486   0.512   0.536   0.546   0.560   0.618
  0.666   0.680   0.699   0.731   0.738   0.756   0.767   0.788
  0.792   0.814   0.826   0.856   0.886   0.905   0.974   0.982
  1.003   1.037   1.047   1.104   1.162   1.227   1.252   1.288
  1.359   1.401   1.443   1.465   1.542   1.575   1.629   1.669
  1.751   1.752   1.831   1.886   1.941   1.966   2.000   2.006
  2.021   2.089   2.165   2.180   2.227   2.282   2.310   2.352
  2.364   2.386   2.397   2.442   2.499   2.505   2.554   2.673
  2.711   2.775   2.800   2.865   2.922   2.949   2.978   3.081
  3.104   3.145   3.216   3.257   3.271   3.319   3.333   3.384
  3.431   3.439   3.458   3.555   3.578   3.611   3.652   3.661
  3.670   3.733   3.755   3.788   3.865   3.931   3.945   3.971
  4.012   4.067   4.154   4.154   4.172   4.210   4.211   4.228
  4.409   4.471   4.509   4.521   4.524   4.613   4.668   4.718
  4.742   4.775   4.789   4.901   5.101   5.123   5.353   5.389
  5.418   5.571   5.586   5.606   5.633   5.673   5.738   5.753
  5.846   5.942   5.969   5.982   6.035   6.085   6.293   6.345
  6.411   6.434   6.553   6.656   6.673   6.702   6.752   6.816
  6.843   6.843   6.916   6.938   6.967   6.999   7.043   7.081
  7.092   7.121   7.200   7.225   7.252   7.271   7.302   7.321
  7.365   7.445   7.487   7.524   7.564   7.654   7.700   7.766
  7.914   7.955   8.173   8.940  10.783  13.037  13.185  13.436
 14.272
 --------------------------------------------------------------

          Ground-State Mulliken Net Atomic Charges

     Atom                 Charge (a.u.)
  ----------------------------------------
      1 C                     0.280343
      2 C                     0.271590
      3 O                    -0.333051
      4 O                    -0.231853
      5 H                     0.301870
      6 O                    -0.346590
      7 O                    -0.237883
      8 H                     0.295573
  ----------------------------------------
  Sum of atomic charges =    -0.000000

 -----------------------------------------------------------------
                    Cartesian Multipole Moments
 -----------------------------------------------------------------
    Charge (ESU x 10^10)
                -0.0000
    Dipole Moment (Debye)
         X      -3.9410      Y      -2.0751      Z       0.0160
       Tot       4.4540
    Quadrupole Moments (Debye-Ang)
        XX     -31.7276     XY      -6.6478     YY     -37.7619
        XZ      -0.0005     YZ      -0.0238     ZZ     -31.7000
    Octopole Moments (Debye-Ang^2)
       XXX     -35.7104    XXY       5.3382    XYY       1.5350
       YYY     -12.1811    XXZ       0.0564    XYZ       0.0201
       YYZ       0.0819    XZZ      -0.7582    YZZ      -0.2468
       ZZZ       0.0931
    Hexadecapole Moments (Debye-Ang^3)
      XXXX    -265.8490   XXXY     -25.5359   XXYY     -96.3392
      XYYY     -21.4749   YYYY    -204.8695   XXXZ      -0.0767
      XXYZ      -0.0401   XYYZ      -0.0063   YYYZ      -0.1343
      XXZZ     -56.1012   XYZZ      -0.8251   YYZZ     -38.6532
      XZZZ      -0.0395   YZZZ      -0.0789   ZZZZ     -25.2865
 -----------------------------------------------------------------
 DrvMan is completing analytic gradient of the MP2 energy
 MP2 relaxed dipole moment
            1
    1  -1.5505106
    2  -0.8164064
    3   0.0063009
	Magnitude:	 1.752 au	 4.454 Debye
 MP2 energy read as -377.855724
 Full Analytical Gradient of MP2 Energy (in au.)
             1             2             3             4             5
    1   -0.00007584   -0.00001301   -0.00020061    0.00028982   -0.00000054
    2    0.00036261    0.00023926   -0.00031105    0.00034146    0.00023000
    3    0.00029896   -0.00016420   -0.00004111    0.00003244    0.00002249
             6             7             8
    1    0.00014722    0.00009138   -0.00023842
    2   -0.00021000   -0.00025486   -0.00039743
    3   -0.00009402   -0.00016938    0.00011482
 Gradient time:  CPU 0.08 s  wall 0.10 s
 Geometry Optimization Parameters
   NAtoms,    NIC,     NZ,  NCons,   NDum,   NFix, NCnnct, MaxDiis
        8      39       0       0       0       0       0       0

 Cartesian Hessian Update
 Hessian Updated using BFGS Update


** GEOMETRY OPTIMIZATION IN DELOCALIZED INTERNAL COORDINATES **
   Searching for a Minimum

   Optimization Cycle:   9

                       Coordinates (Angstroms)
     ATOM                X               Y               Z
      1  C         0.7686300967    0.1805525935   -0.0000342812
      2  C        -0.7220765317   -0.1152977693   -0.0015903298
      3  O        -1.0931302895   -1.2599180816   -0.0050849920
      4  O        -1.4752439840    0.9480938041    0.0017841136
      5  H        -2.3859080393    0.6685751637    0.0009373513
      6  O         1.2436665294    1.2957305312   -0.0020954446
      7  O         1.4797440117   -0.9256167556    0.0007126685
      8  H         0.8548152067   -1.6592917860    0.0032993141
   Point Group: c1    Number of degrees of freedom:    18


   Energy is   -377.855723839

 Hessian Updated using BFGS Update

 18 Hessian modes will be used to form the next step
  Hessian Eigenvalues:
     0.006173    0.024765    0.035110    0.050377    0.072377    0.158555
     0.170519    0.213321    0.239272    0.252011    0.267097    0.320836
     0.473675    0.518556    0.546938    0.597655    0.938218    0.997870

 Minimum Search - Taking Simple RFO Step
 Searching for Lamda that Minimizes Along All modes
 Value Taken    Lamda =  -0.00000271
 Step Taken.  Stepsize is  0.010231

                             Maximum     Tolerance    Cnvgd?
         Gradient           0.000354      0.000300      NO
         Displacement       0.007463      0.001200      NO
         Energy change     -0.000144      0.000001      NO


 New Cartesian Coordinates Obtained by Inverse Iteration

 Displacement from previous Coordinates is:  0.013101
 ----------------------------------------------------------------
             Standard Nuclear Orientation (Angstroms)
    I     Atom           X                Y                Z
 ----------------------------------------------------------------
    1      C       0.7689846345     0.1803782406    -0.0001726390
    2      C      -0.7218149557    -0.1150427611    -0.0005047397
    3      O      -1.0928974052    -1.2595235222    -0.0005560563
    4      O      -1.4755270811     0.9478385404    -0.0004249047
    5      H      -2.3859314574     0.6677851943    -0.0006268840
    6      O       1.2442008656     1.2955499203     0.0002336077
    7      O       1.4796593469    -0.9257056792    -0.0002579496
    8      H       0.8538230523    -1.6584522332     0.0002379657
 ----------------------------------------------------------------
 Nuclear Repulsion Energy =   234.9892644154 hartrees
 There are       23 alpha and       23 beta electrons
 Discretize the solute cavity surface with Lebedev spheres
	Using 302 Lebedev grid points for each H atom
	Using 302 Lebedev grid points for other atoms
	Atomic van der Waals radii will be scaled by 1.20
 Removing interior tesserae...
 Keep 993 surface tesserae and discard 1423 interior tesserae
 Molecular Surface Area = 93.140 Angst**2
 Applying Cartesian multipole field
    Component          Value
    ---------          -----
     (2,0,0)        1.00000E-11
     (0,2,0)        2.00000E-11
     (0,0,2)       -3.00000E-10
 Nucleus-field energy     =     0.0000000056 hartrees
 Requested basis set is cc-pVTZ
 There are 72 shells and 208 basis functions
 A cutoff of  1.0D-11 yielded   2455 shell pairs
 There are     20675 function pairs (     27552 Cartesian)
 Smallest overlap matrix eigenvalue = 5.07E-04
 Guess MOs from SCF MO coefficient file
 Reading MOs from coefficient file
 Reading MOs from coefficient file
 A restricted Hartree-Fock SCF calculation will be
 performed using Pulay DIIS extrapolation
 SCF converges when DIIS error is below 1.0E-08
 Geometry optimization detected.  Setting ReadMinima to 0
 Setting SaveMinima to 0
 ---------------------------------------
  Cycle       Energy         DIIS Error
 ---------------------------------------
    1    -376.5141365707      7.80E-04
    2    -376.5184344293      4.15E-04
    3    -376.5191058829      1.43E-04
    4    -376.5192653553      5.52E-05
    5    -376.5192976760      1.93E-05
    6    -376.5193040171      1.09E-05
    7    -376.5193052440      3.70E-06
    8    -376.5193054568      7.79E-07
    9    -376.5193054637      2.52E-07
   10    -376.5193054645      9.01E-08
   11    -376.5193054648      4.04E-08
   12    -376.5193054647      9.95E-09 Convergence criterion met
 ---------------------------------------
 SCF time:  CPU 64.41 s  wall 64.65 s
 Discretize the solute cavity surface with Lebedev spheres
	Using 302 Lebedev grid points for each H atom
	Using 302 Lebedev grid points for other atoms
	Atomic van der Waals radii will be scaled by 1.20
 Removing interior tesserae...
 Keep 993 surface tesserae and discard 1423 interior tesserae
 Molecular Surface Area = 93.140 Angst**2
 A restricted Hartree-Fock SCF calculation will be
 performed using Pulay DIIS extrapolation
 Polarizable Continuum solvation model will be applied
 SCF converges when DIIS error is below 1.0E-08
 Geometry optimization detected.  Setting ReadMinima to 0
 Setting SaveMinima to 0

 Citation of the SMD model:
 Marenich, A.V.; Cramer, C.J.; Truhlar, D.G.
 J. Phys. Chem. B 2009, 113, 6378-6396.
 iSolventCode=           1
 Solvent: water                                                           

 vradii
            1           2           3           4           5           6
    1   1.8500000   1.8500000   1.5200000   1.5200000   1.2000000   1.5200000
            7           8
    1   1.5200000   1.2000000
 ---------------------------------------
  Cycle       Energy         DIIS Error
 ---------------------------------------
    1    -376.5193054641      4.28E-09
 Time req'd to invert C: 0.79 s (CPU) 0.79 s (wall)
    2    -376.5448728545      6.38E-04
    3    -376.5448728548      6.38E-04
    4    -376.5448728571      6.38E-04
    5    -376.5448728541      6.38E-04
    6    -376.5448728490      6.38E-04
    7    -376.5448728481      6.38E-04
    8    -376.5448728513      6.38E-04
    9    -376.5448728511      6.38E-04
   10    -376.5448728513      6.38E-04
   11    -376.5448728489      6.38E-04
   12    -376.5448728479      6.38E-04
   13    -376.5448728505      6.38E-04
   14    -376.5448728475      6.38E-04
   15    -376.5448728507      6.38E-04
   16    -376.5448728541      6.38E-04
   17    -376.5487243009      3.31E-04
   18    -376.5493126537      1.33E-04
   19    -376.5495176236      5.32E-05
   20    -376.5495551474      1.86E-05
   21    -376.5495617864      1.01E-05
   22    -376.5495629699      3.48E-06
   23    -376.5495631751      7.48E-07
   24    -376.5495631821      2.38E-07
   25    -376.5495631826      8.38E-08
   26    -376.5495631826      3.61E-08
   27    -376.5495631826      9.33E-09 Convergence criterion met
 ---------------------------------------
 SCF time:  CPU 118.88 s  wall 119.02 s
(0)  E-EN(g) gas-phase elect-nuc energy                 -376.519305464 a.u.
(3)  G-ENP(liq) elect-nuc-pol free energy of system     -376.549563183 a.u.
(4)  G-CDS(liq) cavity-dispersion-solvent structure 
     free energy                                                5.6908 kcal/mol
(6)  G-S(liq) free energy of system                     -376.540494302 a.u.
(9)  DeltaG-S(liq) free energy of  solvation
     (9) = (6) - (0)                                          -13.2962 kcal/mol
 SCF   energy in the final basis set = -376.5404943018
 Total energy in the final basis set = -376.5404943018

 Components of the MP2 correlation energy:
        aaaa  correlation energy =        -0.1713573978 au
        abab  correlation energy =        -0.9724936450 au
        bbbb  correlation energy =        -0.1713573978 au
        non-Brillouin singles    =        -0.0000000000 au

 Total  MP2   correlation energy =        -1.3152084407 au
        MP2         total energy =      -377.8557027425 au

  Entering Z-vector solver.
 This version supports only Gaussian blurring of the apparent surface charges
 No PCM contribution added !! 
   1         0           1      0.000391    0.000391
 This version supports only Gaussian blurring of the apparent surface charges
 No PCM contribution added !! 
   2         0           1      0.000133    0.000133
 This version supports only Gaussian blurring of the apparent surface charges
 No PCM contribution added !! 
   3         0           1      0.000052    0.000052
 This version supports only Gaussian blurring of the apparent surface charges
 No PCM contribution added !! 
   4         0           1      0.000012    0.000012
 This version supports only Gaussian blurring of the apparent surface charges
 No PCM contribution added !! 
   5         0           1      0.000005    0.000005
 This version supports only Gaussian blurring of the apparent surface charges
 No PCM contribution added !! 
   6         0           1      0.000001    0.000001
 This version supports only Gaussian blurring of the apparent surface charges
 No PCM contribution added !! 
   7         1           0      0.000000    0.000000    Roots Converged

 --------------------------------------------------------------

                    Orbital Energies (a.u.)
 --------------------------------------------------------------

 Alpha MOs
 -- Occupied --
-20.636 -20.628 -20.587 -20.579 -11.424 -11.421  -1.520  -1.482
 -1.412  -1.387  -0.973  -0.851  -0.803  -0.744  -0.696  -0.687
 -0.654  -0.631  -0.600  -0.548  -0.516  -0.505  -0.470
 -- Virtual --
  0.080   0.173   0.195   0.277   0.299   0.337   0.386   0.418
  0.430   0.446   0.486   0.512   0.536   0.546   0.560   0.618
  0.666   0.680   0.699   0.731   0.738   0.755   0.767   0.788
  0.792   0.814   0.826   0.856   0.886   0.905   0.974   0.982
  1.003   1.037   1.047   1.104   1.161   1.227   1.252   1.288
  1.359   1.401   1.443   1.465   1.542   1.575   1.629   1.670
  1.751   1.752   1.831   1.886   1.941   1.966   2.000   2.006
  2.022   2.089   2.165   2.180   2.227   2.282   2.310   2.352
  2.364   2.386   2.397   2.442   2.499   2.505   2.554   2.673
  2.712   2.775   2.800   2.865   2.922   2.949   2.978   3.081
  3.104   3.145   3.216   3.257   3.271   3.319   3.333   3.384
  3.431   3.439   3.458   3.555   3.579   3.611   3.652   3.661
  3.670   3.734   3.755   3.789   3.866   3.931   3.945   3.971
  4.013   4.067   4.154   4.154   4.172   4.211   4.211   4.228
  4.409   4.471   4.509   4.521   4.524   4.613   4.668   4.718
  4.743   4.776   4.789   4.901   5.102   5.124   5.354   5.389
  5.418   5.571   5.586   5.606   5.633   5.673   5.739   5.753
  5.846   5.942   5.970   5.982   6.035   6.086   6.294   6.346
  6.411   6.434   6.554   6.656   6.673   6.702   6.752   6.816
  6.843   6.843   6.916   6.938   6.967   6.999   7.043   7.082
  7.092   7.122   7.200   7.225   7.252   7.271   7.302   7.321
  7.365   7.446   7.487   7.524   7.565   7.655   7.700   7.767
  7.914   7.955   8.173   8.941  10.783  13.040  13.188  13.437
 14.275
 --------------------------------------------------------------

          Ground-State Mulliken Net Atomic Charges

     Atom                 Charge (a.u.)
  ----------------------------------------
      1 C                     0.280292
      2 C                     0.271497
      3 O                    -0.333035
      4 O                    -0.231824
      5 H                     0.301856
      6 O                    -0.346787
      7 O                    -0.237512
      8 H                     0.295514
  ----------------------------------------
  Sum of atomic charges =     0.000000

 -----------------------------------------------------------------
                    Cartesian Multipole Moments
 -----------------------------------------------------------------
    Charge (ESU x 10^10)
                -0.0000
    Dipole Moment (Debye)
         X      -3.9419      Y      -2.0762      Z      -0.0003
       Tot       4.4553
    Quadrupole Moments (Debye-Ang)
        XX     -31.7291     XY      -6.6419     YY     -37.7692
        XZ       0.0014     YZ      -0.0041     ZZ     -31.6987
    Octopole Moments (Debye-Ang^2)
       XXX     -35.7267    XXY       5.3220    XYY       1.5192
       YYY     -12.1703    XXZ       0.0031    XYZ      -0.0001
       YYZ       0.0131    XZZ      -0.7626    YZZ      -0.2482
       ZZZ       0.0259
    Hexadecapole Moments (Debye-Ang^3)
      XXXX    -265.8775   XXXY     -25.5126   XXYY     -96.3632
      XYYY     -21.4432   YYYY    -204.8371   XXXZ      -0.0097
      XXYZ      -0.0138   XYYZ      -0.0094   YYYZ      -0.0210
      XXZZ     -56.1051   XYZZ      -0.8265   YYZZ     -38.6408
      XZZZ      -0.0242   YZZZ      -0.0138   ZZZZ     -25.2832
 -----------------------------------------------------------------
 DrvMan is completing analytic gradient of the MP2 energy
 MP2 relaxed dipole moment
            1
    1  -1.5508669
    2  -0.8168517
    3  -0.0001293
	Magnitude:	 1.753 au	 4.455 Debye
 MP2 energy read as -377.855703
 Full Analytical Gradient of MP2 Energy (in au.)
             1             2             3             4             5
    1   -0.00001713    0.00001145   -0.00018859    0.00012794    0.00008507
    2   -0.00003713    0.00014900    0.00002305    0.00013511    0.00026132
    3   -0.00000739   -0.00002960    0.00000606    0.00001422   -0.00000249
             6             7             8
    1    0.00017542    0.00002958   -0.00022373
    2   -0.00019139   -0.00018116   -0.00015880
    3    0.00001539   -0.00002316    0.00002698
 Gradient time:  CPU 0.07 s  wall 0.07 s
 Geometry Optimization Parameters
   NAtoms,    NIC,     NZ,  NCons,   NDum,   NFix, NCnnct, MaxDiis
        8      39       0       0       0       0       0       0

 Cartesian Hessian Update
 Hessian Updated using BFGS Update


** GEOMETRY OPTIMIZATION IN DELOCALIZED INTERNAL COORDINATES **
   Searching for a Minimum

   Optimization Cycle:  10

                       Coordinates (Angstroms)
     ATOM                X               Y               Z
      1  C         0.7689846345    0.1803782406   -0.0001726390
      2  C        -0.7218149557   -0.1150427611   -0.0005047397
      3  O        -1.0928974052   -1.2595235222   -0.0005560563
      4  O        -1.4755270811    0.9478385404   -0.0004249047
      5  H        -2.3859314574    0.6677851943   -0.0006268840
      6  O         1.2442008656    1.2955499203    0.0002336077
      7  O         1.4796593469   -0.9257056792   -0.0002579496
      8  H         0.8538230523   -1.6584522332    0.0002379657
   Point Group: c1    Number of degrees of freedom:    18


   Energy is   -377.855702743

 Hessian Updated using BFGS Update

 18 Hessian modes will be used to form the next step
  Hessian Eigenvalues:
     0.006334    0.024704    0.032462    0.051360    0.072305    0.158614
     0.176193    0.206492    0.237518    0.251928    0.270520    0.329496
     0.472318    0.518715    0.536710    0.588445    0.930556    0.977150

 Minimum Search - Taking Simple RFO Step
 Searching for Lamda that Minimizes Along All modes
 Value Taken    Lamda =   0.00000000
 Step Taken.  Stepsize is  0.001139

                             Maximum     Tolerance    Cnvgd?
         Gradient           0.000077      0.000300     YES
         Displacement       0.000757      0.001200     YES
         Energy change      0.000021      0.000001      NO


                       Distance Matrix (Angstroms)
             C (  1)   C (  2)   O (  3)   O (  4)   H (  5)   O (  6)
   C (  2)  1.519789
   O (  3)  2.353704  1.203137
   O (  4)  2.372094  1.302996  2.240280
   H (  5)  3.192344  1.839050  2.320874  0.952505
   O (  6)  1.212204  2.419709  3.462720  2.741865  3.684013
   O (  7)  1.314717  2.345989  2.594125  3.499042  4.181149  2.233700
   H (  8)  1.840787  2.205617  1.987175  3.495515  3.988407  2.979685
             O (  7)
   H (  8)  0.963633

 Final energy is   -377.85570274254206     


 ******************************
 **  OPTIMIZATION CONVERGED  **
 ******************************

                       Coordinates (Angstroms)
     ATOM                X               Y               Z
      1  C         0.7689846345    0.1803782406   -0.0001726390
      2  C        -0.7218149557   -0.1150427611   -0.0005047397
      3  O        -1.0928974052   -1.2595235222   -0.0005560563
      4  O        -1.4755270811    0.9478385404   -0.0004249047
      5  H        -2.3859314574    0.6677851943   -0.0006268840
      6  O         1.2442008656    1.2955499203    0.0002336077
      7  O         1.4796593469   -0.9257056792   -0.0002579496
      8  H         0.8538230523   -1.6584522332    0.0002379657

Z-matrix Print:
$molecule
0 1
C 
O  1 1.203137
O  1 1.302996 2 126.694135
H  3 0.952505 1 108.242635 2 -0.013518 0
C  1 1.519789 2 119.173268 3 179.984468 0
O  5 1.212204 1 124.289345 2 -179.981106 0
O  5 1.314717 1 111.512642 2 0.013122 0
H  7 0.963633 5 106.778147 1 -0.046841 0
$end


 --------------------------------------------------------------

                    Orbital Energies (a.u.)
 --------------------------------------------------------------

 Alpha MOs
 -- Occupied --
-20.636 -20.628 -20.587 -20.579 -11.424 -11.421  -1.520  -1.482
 -1.412  -1.387  -0.973  -0.851  -0.803  -0.744  -0.696  -0.687
 -0.654  -0.631  -0.600  -0.548  -0.516  -0.505  -0.470
 -- Virtual --
  0.080   0.173   0.195   0.277   0.299   0.337   0.386   0.418
  0.430   0.446   0.486   0.512   0.536   0.546   0.560   0.618
  0.666   0.680   0.699   0.731   0.738   0.755   0.767   0.788
  0.792   0.814   0.826   0.856   0.886   0.905   0.974   0.982
  1.003   1.037   1.047   1.104   1.161   1.227   1.252   1.288
  1.359   1.401   1.443   1.465   1.542   1.575   1.629   1.670
  1.751   1.752   1.831   1.886   1.941   1.966   2.000   2.006
  2.022   2.089   2.165   2.180   2.227   2.282   2.310   2.352
  2.364   2.386   2.397   2.442   2.499   2.505   2.554   2.673
  2.712   2.775   2.800   2.865   2.922   2.949   2.978   3.081
  3.104   3.145   3.216   3.257   3.271   3.319   3.333   3.384
  3.431   3.439   3.458   3.555   3.579   3.611   3.652   3.661
  3.670   3.734   3.755   3.789   3.866   3.931   3.945   3.971
  4.013   4.067   4.154   4.154   4.172   4.211   4.211   4.228
  4.409   4.471   4.509   4.521   4.524   4.613   4.668   4.718
  4.743   4.776   4.789   4.901   5.102   5.124   5.354   5.389
  5.418   5.571   5.586   5.606   5.633   5.673   5.739   5.753
  5.846   5.942   5.970   5.982   6.035   6.086   6.294   6.346
  6.411   6.434   6.554   6.656   6.673   6.702   6.752   6.816
  6.843   6.843   6.916   6.938   6.967   6.999   7.043   7.082
  7.092   7.122   7.200   7.225   7.252   7.271   7.302   7.321
  7.365   7.446   7.487   7.524   7.565   7.655   7.700   7.767
  7.914   7.955   8.173   8.941  10.783  13.040  13.188  13.437
 14.275
 --------------------------------------------------------------

          Ground-State Mulliken Net Atomic Charges

     Atom                 Charge (a.u.)
  ----------------------------------------
      1 C                     0.280292
      2 C                     0.271497
      3 O                    -0.333035
      4 O                    -0.231824
      5 H                     0.301856
      6 O                    -0.346787
      7 O                    -0.237512
      8 H                     0.295514
  ----------------------------------------
  Sum of atomic charges =     0.000000

 -----------------------------------------------------------------
                    Cartesian Multipole Moments
 -----------------------------------------------------------------
    Charge (ESU x 10^10)
                -0.0000
    Dipole Moment (Debye)
         X      -3.9419      Y      -2.0762      Z      -0.0003
       Tot       4.4553
    Quadrupole Moments (Debye-Ang)
        XX     -31.7291     XY      -6.6419     YY     -37.7692
        XZ       0.0014     YZ      -0.0041     ZZ     -31.6987
    Octopole Moments (Debye-Ang^2)
       XXX     -35.7267    XXY       5.3220    XYY       1.5192
       YYY     -12.1703    XXZ       0.0031    XYZ      -0.0001
       YYZ       0.0131    XZZ      -0.7626    YZZ      -0.2482
       ZZZ       0.0259
    Hexadecapole Moments (Debye-Ang^3)
      XXXX    -265.8775   XXXY     -25.5126   XXYY     -96.3632
      XYYY     -21.4432   YYYY    -204.8371   XXXZ      -0.0097
      XXYZ      -0.0138   XYYZ      -0.0094   YYYZ      -0.0210
      XXZZ     -56.1051   XYZZ      -0.8265   YYZZ     -38.6408
      XZZZ      -0.0242   YZZZ      -0.0138   ZZZZ     -25.2832
 -----------------------------------------------------------------
Archival summary:
1\1\TWL01\OPT\MP2\BasisUnspecified\422\taweetha\WedDec1415:11:032016WedDec1415:11:032016\0\\#,OPT,MP2,BasisUnspecified,\\0,1\C\O,1,1.20314\O,1,1.303,2,126.694\H,3,0.952505,1,108.243,2,-0.013518,0\C,1,1.51979,2,119.173,3,179.984,0\O,5,1.2122,1,124.289,2,-179.981,0\O,5,1.31472,1,111.513,2,0.013122,0\H,7,0.963633,5,106.778,1,-0.0468413,0\\HF=-376.540494\MP2=-377.855703\\@

 Total job time:  4374.90s(wall), 4178.38s(cpu) 
 Wed Dec 14 15:11:03 2016

        *************************************************************
        *                                                           *
        *  Thank you very much for using Q-Chem.  Have a nice day.  *
        *                                                           *
        *************************************************************


 
User input: 2 of 2 
 
TWL01 127.0.1
Q-Chem Developer Version! Running on 127.0.1.*
                  Welcome to Q-Chem
     A Quantum Leap Into The Future Of Chemistry


 Q-Chem 4.4, Q-Chem, Inc., Pleasanton, CA (2016)

 Y. Shao,  Z. Gan,  E. Epifanovsky,  A. T. B. Gilbert,  M. Wormit,  
 J. Kussmann,  A. W. Lange,  A. Behn,  J. Deng,  X. Feng,  D. Ghosh,  
 M. Goldey,  P. R. Horn,  L. D. Jacobson,  I. Kaliman,  F. Rob,  
 R. Z. Khaliullin,  T. Kus,  A. Landau,  J. Liu,  E. I. Proynov,  Y. M. Rhee,  
 R. M. Richard,  M. A. Rohrdanz,  R. P. Steele,  E. J. Sundstrom,  
 H. L. Woodcock III,  P. M. Zimmerman,  D. Zuev,  B. Albrecht,  E. Alguire,  
 B. Austin,  S. A. Baeppler,  G. J. O. Beran,  Y. A. Bernard,  E. Berquist,  
 K. Brandhorst,  K. B. Bravaya,  S. T. Brown,  D. Casanova,  C.-M. Chang,  
 Y. Chen,  S. H. Chien,  K. D. Closser,  M. P. Coons,  D. L. Crittenden,  
 S. Dasgupta,  M. Diedenhofen,  R. A. DiStasio Jr.,  H. Do,  A. D. Dutoi,  
 R. G. Edgar,  P.-T. Fang,  S. Fatehi,  Q. Feng,  L. Fusti-Molnar,  
 A. Ghysels,  A. Golubeva-Zadorozhnaya,  J. Gomes,  A. Gunina,  
 M. W. D. Hanson-Heine,  P. H. P. Harbach,  A. W. Hauser,  J. E. Herr,  
 E. G. Hohenstein,  Z. C. Holden,  K. Hui,  T.-C. Jagau,  H. Ji,  B. Kaduk,  
 K. Khistyaev,  Jaehoon Kim,  Jihan Kim,  R. A. King,  P. Klunzinger,  
 K. Koh,  D. Kosenkov,  T. Kowalczyk,  C. M. Krauter,  A. Kunitsa,  
 K. U. Lao,  A. Laurent,  K. V. Lawler,  J. Lee,  D. Lefrancois,  S. Lehtola,  
 S. V. Levchenko,  C. Y. Lin,  Y.-S. Lin,  F. Liu,  E. Livshits,  
 R. C. Lochan,  A. Luenser,  P. Manohar,  S. F. Manzer,  S.-P. Mao,  Y. Mao,  
 N. Mardirossian,  A. V. Marenich,  L. A. Martinez-Martinez,  S. A. Maurer,  
 N. J. Mayhall,  J.-M. Mewes,  A. F. Morrison,  K. Nanda,  T. S. Nguyen-Beck,  
 C. M. Oana,  R. Olivares-Amaya,  D. P. O'Neill,  J. A. Parkhill,  
 T. M. Perrine,  R. Peverati,  P. A. Pieniazek,  F. Plasser,  A. Prociuk,  
 D. R. Rehn,  E. Rosta,  N. J. Russ,  N. Sergueev,  S. M. Sharada,  
 S. Sharma,  D. W. Small,  A. Sodt,  T. Stauch,  T. Stein,  D. Stuck,  
 Y.-C. Su,  A. J. W. Thom,  T. Tsuchimochi,  L. Vogt,  O. Vydrov,  T. Wang,  
 M. A. Watson,  J. Wenzel,  A. White,  C. F. Williams,  V. Vanovschi,  
 K. Yao,  S. Yeganeh,  S. R. Yost,  Z.-Q. You,  I. Y. Zhang,  X. Zhang,  
 Y. Zhao,  B. R. Brooks,  G. K. L. Chan,  D. M. Chipman,  C. J. Cramer,  
 W. A. Goddard III,  M. S. Gordon,  W. J. Hehre,  A. Klamt,  
 H. F. Schaefer III,  M. W. Schmidt,  C. D. Sherrill,  D. G. Truhlar,  
 A. Warshel,  X. Xu,  A. Aspuru-Guzik,  R. Baer,  A. T. Bell,  N. A. Besley,  
 J.-D. Chai,  A. Dreuw,  B. D. Dunietz,  T. R. Furlani,  S. R. Gwaltney,  
 C.-P. Hsu,  Y. Jung,  J. Kong,  D. S. Lambrecht,  W. Liang,  C. Ochsenfeld,  
 V. A. Rassolov,  L. V. Slipchenko,  J. E. Subotnik,  T. Van Voorhis,  
 J. M. Herbert,  A. I. Krylov,  P. M. W. Gill,  M. Head-Gordon

 Contributors to earlier versions of Q-Chem not listed above: 
 R. D. Adamson,  J. Baker,  E. F. C. Byrd,  A. K. Chakraborty,  C.-L. Cheng,  
 H. Dachsel,  R. J. Doerksen,  G. Hawkins,  A. Heyden,  S. Hirata,  
 G. Kedziora,  F. J. Keil,  C. Kelley,  P. P. Korambath,  W. Kurlancheek,  
 A. M. Lee,  M. S. Lee,  D. Liotard,  I. Lotan,  P. E. Maslen,  N. Nair,  
 D. Neuhauser,  R. Olson,  B. Peters,  J. Ritchie,  N. E. Schultz,  
 N. Shenvi,  A. C. Simmonett,  K. S. Thanthiriwatte,  Q. Wu,  W. Zhang

 Please cite Q-Chem as follows:
 Y. Shao et al., Mol. Phys. 113, 184-215 (2015)
 DOI: 10.1080/00268976.2014.952696

 Q-Chem 4.4.2 for Intel X86 EM64T Linux

 Parts of Q-Chem use Armadillo 5.200.1 (Boston Tea Smuggler).
 http://arma.sourceforge.net/

 Q-Chem begins on Wed Dec 14 15:11:05 2016  


Host: 0

     Scratch files written to /scratch/taweetham/qchem6932//
The previous job contains 0 fragments, simply inherited here
FILE_GEOM_ORG=        593


!!********************************************.
!!******************Warning*******************.
!!Desired Analytical derivatives not available.
!!Finite difference job might take a long time.
!!********************************************.
!!********************************************.


 2-order derivative to be evaluated numerically with 1-order analytical derivatives

Checking the input file for inconsistencies... 	...done.

--------------------------------------------------------------
User input:
--------------------------------------------------------------

$molecule
read
$end

$rem
   BASIS  =   cc-pVTZ
   method  =  MP2
   JOBTYPE	= FREQUENCY
   SOLVENT_METHOD = SMD
   MEM_STATIC = 3000
   MEM_TOTAL  = 4000
$end


--------------------------------------------------------------
 ----------------------------------------------------------------
             Standard Nuclear Orientation (Angstroms)
    I     Atom           X                Y                Z
 ----------------------------------------------------------------
    1      C       0.7689846345     0.1803782406    -0.0001726390
    2      C      -0.7218149557    -0.1150427611    -0.0005047397
    3      O      -1.0928974052    -1.2595235222    -0.0005560563
    4      O      -1.4755270811     0.9478385404    -0.0004249047
    5      H      -2.3859314574     0.6677851943    -0.0006268840
    6      O       1.2442008656     1.2955499203     0.0002336077
    7      O       1.4796593469    -0.9257056792    -0.0002579496
    8      H       0.8538230523    -1.6584522332     0.0002379657
 ----------------------------------------------------------------
 Nuclear Repulsion Energy =   234.9892644154 hartrees
 There are       23 alpha and       23 beta electrons
 Requested basis set is cc-pVTZ
 There are 72 shells and 208 basis functions

 Total QAlloc Memory Limit   4000 MB
 Mega-Array Size      2933 MB
 MEM_STATIC part      3000 MB

                       Distance Matrix (Angstroms)
             C (  1)   C (  2)   O (  3)   O (  4)   H (  5)   O (  6)
   C (  2)  1.519789
   O (  3)  2.353704  1.203137
   O (  4)  2.372094  1.302996  2.240280
   H (  5)  3.192344  1.839050  2.320874  0.952505
   O (  6)  1.212204  2.419709  3.462720  2.741865  3.684013
   O (  7)  1.314717  2.345989  2.594125  3.499042  4.181149  2.233700
   H (  8)  1.840787  2.205617  1.987175  3.495515  3.988407  2.979685
             O (  7)
   H (  8)  0.963633

 A cutoff of  1.0D-11 yielded   2455 shell pairs
 There are     20675 function pairs (     27552 Cartesian)

 -------------------------------------------------------
 OpenMP Integral Computing Module                       
 Release: version 1.0, May 2013, Q-Chem Inc. Pittsburgh 
 -------------------------------------------------------
 Integral Job Info:
 Integral job number is                      11
 Integral operator is                         1
 short-range coefficients                     0
 long-range coefficients              100000000
 Omega coefficients                           0
 if combine SR and LR in K                    0
 Integral screening is                        0
 Integral computing path is                   2
 max size of driver memory is            800000
 size of driver memory is                776718
 size of scratch memory is              4556032
 max col of scratch BK array              10000
 max len of scratch array in speh3          662
 max len of scratch index in speh4           32
 max int batch size is                      520
 min int batch size is                       52
 fixed nKL is                                52
 max L of basis functions is                  3
 order of int derivative is                   0
 number of shells is                         72
 number of basis is                         240
 number of cartesian basis is               240
 number of contracted shell pairs          2455
 number of primitive shell pairs           8183
 maxK2 (contraction) of shell pair           49
 max number of K2 of shell pair               1
 max number of CS2 of shell pair            271
 max number of PS2 of shell pair           1260
 mem total for path MDJ                   95284
 -------------------------------------------------------
 Smallest overlap matrix eigenvalue = 5.07E-04
 Guess from superposition of atomic densities
 Warning:  Energy on first SCF cycle will be non-variational
 A restricted Hartree-Fock SCF calculation will be
 performed using Pulay DIIS extrapolation
 SCF converges when DIIS error is below 1.0E-08
 ---------------------------------------
  Cycle       Energy         DIIS Error
 ---------------------------------------
    1    -378.0605268480      4.27E-02
    2    -376.3099344125      6.81E-03
    3    -376.4107784481      5.41E-03
    4    -376.5165155041      5.39E-04
    5    -376.5187135971      2.62E-04
    6    -376.5191634118      8.65E-05
    7    -376.5192718137      4.43E-05
    8    -376.5193027214      1.43E-05
    9    -376.5193052018      5.73E-06
   10    -376.5193054497      1.51E-06
   11    -376.5193054679      4.89E-07
   12    -376.5193054701      1.40E-07
   13    -376.5193054702      6.46E-08
   14    -376.5193054700      1.98E-08
   15    -376.5193054698      6.76E-09 Convergence criterion met
 ---------------------------------------
 SCF time:  CPU 77.96 s  wall 78.02 s

 Citation of the SMD model:
 Marenich, A.V.; Cramer, C.J.; Truhlar, D.G.
 J. Phys. Chem. B 2009, 113, 6378-6396.
 iSolventCode=           1
 Solvent: water                                                           

 vradii
            1           2           3           4           5           6
    1   1.8500000   1.8500000   1.5200000   1.5200000   1.2000000   1.5200000
            7           8
    1   1.5200000   1.2000000
Changing PCM_TESSEL_METHOD to VTN
Changing PCM_VDW_RADII to SMD_RADIUS
 Discretize the solute cavity surface with Lebedev spheres
	Using 302 Lebedev grid points for each H atom
	Using 302 Lebedev grid points for other atoms
	Atomic van der Waals radii will be scaled by 1.20
 Removing interior tesserae...
 Keep 993 surface tesserae and discard 1423 interior tesserae
 Molecular Surface Area = 93.140 Angst**2
 A restricted Hartree-Fock SCF calculation will be
 performed using Pulay DIIS extrapolation
 Polarizable Continuum solvation model will be applied
 SCF converges when DIIS error is below 1.0E-08

 Citation of the SMD model:
 Marenich, A.V.; Cramer, C.J.; Truhlar, D.G.
 J. Phys. Chem. B 2009, 113, 6378-6396.
 iSolventCode=           1
 Solvent: water                                                           

 vradii
            1           2           3           4           5           6
    1   1.8500000   1.8500000   1.5200000   1.5200000   1.2000000   1.5200000
            7           8
    1   1.5200000   1.2000000
 ---------------------------------------
  Cycle       Energy         DIIS Error
 ---------------------------------------
    1    -376.5193054703      1.66E-09
 Time req'd to invert C: 0.72 s (CPU) 0.74 s (wall)
    2    -376.5448728635      6.38E-04
    3    -376.5448728623      6.38E-04
    4    -376.5448728670      6.38E-04
    5    -376.5448728660      6.38E-04
    6    -376.5448728571      6.38E-04
    7    -376.5448728561      6.38E-04
    8    -376.5448728536      6.38E-04
    9    -376.5448728547      6.38E-04
   10    -376.5448728551      6.38E-04
   11    -376.5448728547      6.38E-04
   12    -376.5448728534      6.38E-04
   13    -376.5448728524      6.38E-04
   14    -376.5448728522      6.38E-04
   15    -376.5448728536      6.38E-04
   16    -376.5448728636      6.38E-04
   17    -376.5487243083      3.31E-04
   18    -376.5493126603      1.33E-04
   19    -376.5495176299      5.32E-05
   20    -376.5495551536      1.86E-05
   21    -376.5495617926      1.01E-05
   22    -376.5495629761      3.48E-06
   23    -376.5495631812      7.48E-07
   24    -376.5495631883      2.38E-07
   25    -376.5495631888      8.38E-08
   26    -376.5495631887      3.61E-08
   27    -376.5495631888      9.33E-09 Convergence criterion met
 ---------------------------------------
 SCF time:  CPU 113.63 s  wall 113.83 s
(0)  E-EN(g) gas-phase elect-nuc energy                 -376.519305470 a.u.
(3)  G-ENP(liq) elect-nuc-pol free energy of system     -376.549563189 a.u.
(4)  G-CDS(liq) cavity-dispersion-solvent structure 
     free energy                                                5.6908 kcal/mol
(6)  G-S(liq) free energy of system                     -376.540494308 a.u.
(9)  DeltaG-S(liq) free energy of  solvation
     (9) = (6) - (0)                                          -13.2962 kcal/mol
 SCF   energy in the final basis set = -376.5404943080
 Total energy in the final basis set = -376.5404943080

 Components of the MP2 correlation energy:
        aaaa  correlation energy =        -0.1713573979 au
        abab  correlation energy =        -0.9724936451 au
        bbbb  correlation energy =        -0.1713573979 au
        non-Brillouin singles    =        -0.0000000000 au

 Total  MP2   correlation energy =        -1.3152084408 au
        MP2         total energy =      -377.8557027488 au

  Entering Z-vector solver.
 This version supports only Gaussian blurring of the apparent surface charges
 No PCM contribution added !! 
   1         0           1      0.000391    0.000391
 This version supports only Gaussian blurring of the apparent surface charges
 No PCM contribution added !! 
   2         0           1      0.000133    0.000133
 This version supports only Gaussian blurring of the apparent surface charges
 No PCM contribution added !! 
   3         0           1      0.000052    0.000052
 This version supports only Gaussian blurring of the apparent surface charges
 No PCM contribution added !! 
   4         0           1      0.000012    0.000012
 This version supports only Gaussian blurring of the apparent surface charges
 No PCM contribution added !! 
   5         0           1      0.000005    0.000005
 This version supports only Gaussian blurring of the apparent surface charges
 No PCM contribution added !! 
   6         0           1      0.000001    0.000001
 This version supports only Gaussian blurring of the apparent surface charges
 No PCM contribution added !! 
   7         1           0      0.000000    0.000000    Roots Converged

 --------------------------------------------------------------

                    Orbital Energies (a.u.)
 --------------------------------------------------------------

 Alpha MOs
 -- Occupied --
-20.636 -20.628 -20.587 -20.579 -11.424 -11.421  -1.520  -1.482
 -1.412  -1.387  -0.973  -0.851  -0.803  -0.744  -0.696  -0.687
 -0.654  -0.631  -0.600  -0.548  -0.516  -0.505  -0.470
 -- Virtual --
  0.080   0.173   0.195   0.277   0.299   0.337   0.386   0.418
  0.430   0.446   0.486   0.512   0.536   0.546   0.560   0.618
  0.666   0.680   0.699   0.731   0.738   0.755   0.767   0.788
  0.792   0.814   0.826   0.856   0.886   0.905   0.974   0.982
  1.003   1.037   1.047   1.104   1.161   1.227   1.252   1.288
  1.359   1.401   1.443   1.465   1.542   1.575   1.629   1.670
  1.751   1.752   1.831   1.886   1.941   1.966   2.000   2.006
  2.022   2.089   2.165   2.180   2.227   2.282   2.310   2.352
  2.364   2.386   2.397   2.442   2.499   2.505   2.554   2.673
  2.712   2.775   2.800   2.865   2.922   2.949   2.978   3.081
  3.104   3.145   3.216   3.257   3.271   3.319   3.333   3.384
  3.431   3.439   3.458   3.555   3.579   3.611   3.652   3.661
  3.670   3.734   3.755   3.789   3.866   3.931   3.945   3.971
  4.013   4.067   4.154   4.154   4.172   4.211   4.211   4.228
  4.409   4.471   4.509   4.521   4.524   4.613   4.668   4.718
  4.743   4.776   4.789   4.901   5.102   5.124   5.354   5.389
  5.418   5.571   5.586   5.606   5.633   5.673   5.739   5.753
  5.846   5.942   5.970   5.982   6.035   6.086   6.294   6.346
  6.411   6.434   6.554   6.656   6.673   6.702   6.752   6.816
  6.843   6.843   6.916   6.938   6.967   6.999   7.043   7.082
  7.092   7.122   7.200   7.225   7.252   7.271   7.302   7.321
  7.365   7.446   7.487   7.524   7.565   7.655   7.700   7.767
  7.914   7.955   8.173   8.941  10.783  13.040  13.188  13.437
 14.275
 --------------------------------------------------------------

          Ground-State Mulliken Net Atomic Charges

     Atom                 Charge (a.u.)
  ----------------------------------------
      1 C                     0.280292
      2 C                     0.271497
      3 O                    -0.333035
      4 O                    -0.231824
      5 H                     0.301856
      6 O                    -0.346787
      7 O                    -0.237512
      8 H                     0.295514
  ----------------------------------------
  Sum of atomic charges =     0.000000

 -----------------------------------------------------------------
                    Cartesian Multipole Moments
 -----------------------------------------------------------------
    Charge (ESU x 10^10)
                -0.0000
    Dipole Moment (Debye)
         X      -3.9419      Y      -2.0762      Z      -0.0003
       Tot       4.4553
    Quadrupole Moments (Debye-Ang)
        XX     -31.7291     XY      -6.6419     YY     -37.7692
        XZ       0.0014     YZ      -0.0041     ZZ     -31.6987
    Octopole Moments (Debye-Ang^2)
       XXX     -35.7267    XXY       5.3220    XYY       1.5192
       YYY     -12.1703    XXZ       0.0031    XYZ      -0.0001
       YYZ       0.0131    XZZ      -0.7626    YZZ      -0.2482
       ZZZ       0.0259
    Hexadecapole Moments (Debye-Ang^3)
      XXXX    -265.8775   XXXY     -25.5126   XXYY     -96.3632
      XYYY     -21.4432   YYYY    -204.8371   XXXZ      -0.0097
      XXYZ      -0.0138   XYYZ      -0.0094   YYYZ      -0.0210
      XXZZ     -56.1051   XYZZ      -0.8265   YYZZ     -38.6408
      XZZZ      -0.0242   YZZZ      -0.0138   ZZZZ     -25.2832
 -----------------------------------------------------------------
 DrvMan is completing analytic gradient of the MP2 energy
 MP2 relaxed dipole moment
            1
    1  -1.5508669
    2  -0.8168517
    3  -0.0001293
	Magnitude:	 1.753 au	 4.455 Debye
 MP2 energy read as -377.855703
 Full Analytical Gradient of MP2 Energy (in au.)
             1             2             3             4             5
    1   -0.00001713    0.00001145   -0.00018859    0.00012794    0.00008507
    2   -0.00003713    0.00014900    0.00002305    0.00013511    0.00026132
    3   -0.00000739   -0.00002960    0.00000606    0.00001422   -0.00000249
             6             7             8
    1    0.00017542    0.00002958   -0.00022373
    2   -0.00019139   -0.00018116   -0.00015880
    3    0.00001539   -0.00002316    0.00002698
 Gradient time:  CPU 0.06 s  wall 0.07 s
 ######################################################
 ######################################################
 # Starting finite difference calculation for IDERIV  #
 Finite diff step size: 1.89e-03 a.u.
 ----------------------------------------------------------------
             Standard Nuclear Orientation (Angstroms)
    I     Atom           X                Y                Z
 ----------------------------------------------------------------
    1      C       0.7699846345     0.1803782406    -0.0001726390
    2      C      -0.7218149557    -0.1150427611    -0.0005047397
    3      O      -1.0928974052    -1.2595235222    -0.0005560563
    4      O      -1.4755270811     0.9478385404    -0.0004249047
    5      H      -2.3859314574     0.6677851943    -0.0006268840
    6      O       1.2442008656     1.2955499203     0.0002336077
    7      O       1.4796593469    -0.9257056792    -0.0002579496
    8      H       0.8538230523    -1.6584522332     0.0002379657
 ----------------------------------------------------------------
 Nuclear Repulsion Energy =   234.9877338985 hartrees
 There are       23 alpha and       23 beta electrons
 Discretize the solute cavity surface with Lebedev spheres
	Using 302 Lebedev grid points for each H atom
	Using 302 Lebedev grid points for other atoms
	Atomic van der Waals radii will be scaled by 1.20
 Removing interior tesserae...
 Keep 993 surface tesserae and discard 1423 interior tesserae
 Molecular Surface Area = 93.140 Angst**2

                       Distance Matrix (Angstroms)
             C (  1)   C (  2)   O (  3)   O (  4)   H (  5)   O (  6)
   C (  2)  1.520769
   O (  3)  2.354495  1.203137
   O (  4)  2.373040  1.302996  2.240280
   H (  5)  3.193332  1.839050  2.320874  0.952505
   O (  6)  1.211812  2.419709  3.462720  2.741865  3.684013
   O (  7)  1.314176  2.345989  2.594125  3.499042  4.181149  2.233700
   H (  8)  1.840741  2.205617  1.987175  3.495515  3.988407  2.979685
             O (  7)
   H (  8)  0.963633

 Requested basis set is cc-pVTZ
 There are 72 shells and 208 basis functions
 A cutoff of  1.0D-11 yielded   2455 shell pairs
 There are     20675 function pairs (     27552 Cartesian)
 Smallest overlap matrix eigenvalue = 5.08E-04
 Guess MOs from SCF MO coefficient file
 Reading MOs from coefficient file
 Reading MOs from coefficient file
 A restricted Hartree-Fock SCF calculation will be
 performed using Pulay DIIS extrapolation
 SCF converges when DIIS error is below 1.0E-08
 ---------------------------------------
  Cycle       Energy         DIIS Error
 ---------------------------------------
    1    -376.5144885596      7.77E-04
    2    -376.5185182253      4.18E-04
    3    -376.5191973365      1.42E-04
    4    -376.5193556572      5.49E-05
    5    -376.5193877170      1.93E-05
    6    -376.5193940040      1.09E-05
    7    -376.5193952354      3.71E-06
    8    -376.5193954471      7.98E-07
    9    -376.5193954544      2.51E-07
   10    -376.5193954551      9.03E-08
   11    -376.5193954555      4.03E-08
   12    -376.5193954554      9.80E-09 Convergence criterion met
 ---------------------------------------
 SCF time:  CPU 64.28 s  wall 64.30 s
 Discretize the solute cavity surface with Lebedev spheres
	Using 302 Lebedev grid points for each H atom
	Using 302 Lebedev grid points for other atoms
	Atomic van der Waals radii will be scaled by 1.20
 Removing interior tesserae...
 Keep 993 surface tesserae and discard 1423 interior tesserae
 Molecular Surface Area = 93.140 Angst**2
 A restricted Hartree-Fock SCF calculation will be
 performed using Pulay DIIS extrapolation
 Polarizable Continuum solvation model will be applied
 SCF converges when DIIS error is below 1.0E-08

 Citation of the SMD model:
 Marenich, A.V.; Cramer, C.J.; Truhlar, D.G.
 J. Phys. Chem. B 2009, 113, 6378-6396.
 iSolventCode=           1
 Solvent: water                                                           

 vradii
            1           2           3           4           5           6
    1   1.8500000   1.8500000   1.5200000   1.5200000   1.2000000   1.5200000
            7           8
    1   1.5200000   1.2000000
 ---------------------------------------
  Cycle       Energy         DIIS Error
 ---------------------------------------
    1    -376.5193954547      4.17E-09
 Time req'd to invert C: 0.58 s (CPU) 0.58 s (wall)
    2    -376.5449543830      6.38E-04
    3    -376.5449543833      6.38E-04
    4    -376.5449543848      6.38E-04
    5    -376.5449543779      6.38E-04
    6    -376.5449543838      6.38E-04
    7    -376.5449543786      6.38E-04
    8    -376.5449543845      6.38E-04
    9    -376.5449543862      6.38E-04
   10    -376.5449543856      6.38E-04
   11    -376.5449543852      6.38E-04
   12    -376.5449543845      6.38E-04
   13    -376.5449543809      6.38E-04
   14    -376.5449543797      6.38E-04
   15    -376.5449543776      6.38E-04
   16    -376.5449543831      6.38E-04
   17    -376.5488029139      3.31E-04
   18    -376.5493904414      1.33E-04
   19    -376.5495949977      5.31E-05
   20    -376.5496324031      1.85E-05
   21    -376.5496390097      1.01E-05
   22    -376.5496401858      3.47E-06
   23    -376.5496403897      7.47E-07
   24    -376.5496403967      2.38E-07
   25    -376.5496403972      8.37E-08
   26    -376.5496403972      3.58E-08
   27    -376.5496403973      9.23E-09 Convergence criterion met
 ---------------------------------------
 SCF time:  CPU 115.70 s  wall 115.77 s
(0)  E-EN(g) gas-phase elect-nuc energy                 -376.519395455 a.u.
(3)  G-ENP(liq) elect-nuc-pol free energy of system     -376.549640397 a.u.
(4)  G-CDS(liq) cavity-dispersion-solvent structure 
     free energy                                                5.6950 kcal/mol
(6)  G-S(liq) free energy of system                     -376.540564867 a.u.
(9)  DeltaG-S(liq) free energy of  solvation
     (9) = (6) - (0)                                          -13.2840 kcal/mol
 SCF   energy in the final basis set = -376.5405648673
 Total energy in the final basis set = -376.5405648673

 Components of the MP2 correlation energy:
        aaaa  correlation energy =        -0.1713477914 au
        abab  correlation energy =        -0.9724399924 au
        bbbb  correlation energy =        -0.1713477914 au
        non-Brillouin singles    =        -0.0000000000 au

 Total  MP2   correlation energy =        -1.3151355751 au
        MP2         total energy =      -377.8557004424 au

  Entering Z-vector solver.
 This version supports only Gaussian blurring of the apparent surface charges
 No PCM contribution added !! 
   1         0           1      0.000390    0.000390
 This version supports only Gaussian blurring of the apparent surface charges
 No PCM contribution added !! 
   2         0           1      0.000133    0.000133
 This version supports only Gaussian blurring of the apparent surface charges
 No PCM contribution added !! 
   3         0           1      0.000052    0.000052
 This version supports only Gaussian blurring of the apparent surface charges
 No PCM contribution added !! 
   4         0           1      0.000012    0.000012
 This version supports only Gaussian blurring of the apparent surface charges
 No PCM contribution added !! 
   5         0           1      0.000005    0.000005
 This version supports only Gaussian blurring of the apparent surface charges
 No PCM contribution added !! 
   6         0           1      0.000001    0.000001
 This version supports only Gaussian blurring of the apparent surface charges
 No PCM contribution added !! 
   7         1           0      0.000000    0.000000    Roots Converged

 --------------------------------------------------------------

                    Orbital Energies (a.u.)
 --------------------------------------------------------------

 Alpha MOs
 -- Occupied --
-20.636 -20.628 -20.587 -20.579 -11.424 -11.421  -1.520  -1.483
 -1.412  -1.388  -0.973  -0.851  -0.803  -0.744  -0.697  -0.687
 -0.654  -0.631  -0.600  -0.548  -0.516  -0.505  -0.470
 -- Virtual --
  0.080   0.173   0.195   0.277   0.299   0.337   0.386   0.418
  0.430   0.446   0.485   0.512   0.536   0.546   0.560   0.618
  0.666   0.680   0.699   0.731   0.738   0.755   0.767   0.788
  0.792   0.814   0.826   0.856   0.886   0.905   0.974   0.982
  1.003   1.037   1.047   1.104   1.161   1.227   1.252   1.288
  1.358   1.401   1.443   1.465   1.542   1.575   1.628   1.670
  1.751   1.752   1.831   1.886   1.941   1.966   2.000   2.006
  2.022   2.089   2.165   2.180   2.227   2.282   2.310   2.352
  2.364   2.387   2.396   2.441   2.499   2.505   2.554   2.673
  2.712   2.775   2.799   2.865   2.922   2.949   2.979   3.081
  3.105   3.145   3.216   3.258   3.271   3.319   3.333   3.383
  3.432   3.438   3.458   3.555   3.579   3.611   3.653   3.661
  3.670   3.734   3.755   3.788   3.866   3.931   3.945   3.971
  4.013   4.066   4.154   4.154   4.172   4.209   4.211   4.228
  4.409   4.471   4.509   4.521   4.524   4.613   4.668   4.717
  4.743   4.776   4.789   4.901   5.102   5.124   5.354   5.389
  5.417   5.571   5.586   5.607   5.633   5.673   5.739   5.753
  5.846   5.942   5.970   5.982   6.035   6.086   6.294   6.347
  6.411   6.434   6.554   6.656   6.673   6.703   6.752   6.816
  6.843   6.843   6.916   6.938   6.967   6.999   7.043   7.082
  7.092   7.122   7.200   7.225   7.253   7.271   7.302   7.321
  7.365   7.446   7.487   7.524   7.565   7.655   7.700   7.767
  7.914   7.956   8.174   8.941  10.776  13.043  13.189  13.441
 14.276
 --------------------------------------------------------------

          Ground-State Mulliken Net Atomic Charges

     Atom                 Charge (a.u.)
  ----------------------------------------
      1 C                     0.280223
      2 C                     0.271187
      3 O                    -0.333156
      4 O                    -0.231904
      5 H                     0.301843
      6 O                    -0.346650
      7 O                    -0.237147
      8 H                     0.295605
  ----------------------------------------
  Sum of atomic charges =     0.000000

 -----------------------------------------------------------------
                    Cartesian Multipole Moments
 -----------------------------------------------------------------
    Charge (ESU x 10^10)
                -0.0000
    Dipole Moment (Debye)
         X      -3.9358      Y      -2.0773      Z      -0.0003
       Tot       4.4504
    Quadrupole Moments (Debye-Ang)
        XX     -31.7247     XY      -6.6447     YY     -37.7688
        XZ       0.0014     YZ      -0.0041     ZZ     -31.6985
    Octopole Moments (Debye-Ang^2)
       XXX     -35.7230    XXY       5.3190    XYY       1.5195
       YYY     -12.1720    XXZ       0.0031    XYZ      -0.0001
       YYZ       0.0131    XZZ      -0.7631    YZZ      -0.2485
       ZZZ       0.0259
    Hexadecapole Moments (Debye-Ang^3)
      XXXX    -265.9161   XXXY     -25.5205   XXYY     -96.3765
      XYYY     -21.4559   YYYY    -204.8285   XXXZ      -0.0097
      XXYZ      -0.0138   XYYZ      -0.0094   YYYZ      -0.0210
      XXZZ     -56.1100   XYZZ      -0.8292   YYZZ     -38.6404
      XZZZ      -0.0242   YZZZ      -0.0138   ZZZZ     -25.2832
 -----------------------------------------------------------------
 DrvMan is completing analytic gradient of the MP2 energy
 MP2 relaxed dipole moment
            1
    1  -1.5484685
    2  -0.8172735
    3  -0.0001290
	Magnitude:	 1.751 au	 4.450 Debye
 MP2 energy read as -377.855700
 Full Analytical Gradient of MP2 Energy (in au.)
             1             2             3             4             5
    1    0.00118806   -0.00039758   -0.00018925    0.00009592    0.00009529
    2    0.00021216    0.00012313    0.00003152    0.00011997    0.00026625
    3   -0.00000720   -0.00002962    0.00000604    0.00001421   -0.00000249
             6             7             8
    1   -0.00023457   -0.00037859   -0.00017927
    2   -0.00063893    0.00009905   -0.00021316
    3    0.00001522   -0.00002315    0.00002700
 Gradient time:  CPU 0.07 s  wall 0.07 s
 ----------------------------------------------------------------
             Standard Nuclear Orientation (Angstroms)
    I     Atom           X                Y                Z
 ----------------------------------------------------------------
    1      C       0.7679846345     0.1803782406    -0.0001726390
    2      C      -0.7218149557    -0.1150427611    -0.0005047397
    3      O      -1.0928974052    -1.2595235222    -0.0005560563
    4      O      -1.4755270811     0.9478385404    -0.0004249047
    5      H      -2.3859314574     0.6677851943    -0.0006268840
    6      O       1.2442008656     1.2955499203     0.0002336077
    7      O       1.4796593469    -0.9257056792    -0.0002579496
    8      H       0.8538230523    -1.6584522332     0.0002379657
 ----------------------------------------------------------------
 Nuclear Repulsion Energy =   234.9908007062 hartrees
 There are       23 alpha and       23 beta electrons
 Discretize the solute cavity surface with Lebedev spheres
	Using 302 Lebedev grid points for each H atom
	Using 302 Lebedev grid points for other atoms
	Atomic van der Waals radii will be scaled by 1.20
 Removing interior tesserae...
 Keep 993 surface tesserae and discard 1423 interior tesserae
 Molecular Surface Area = 93.140 Angst**2

                       Distance Matrix (Angstroms)
             C (  1)   C (  2)   O (  3)   O (  4)   H (  5)   O (  6)
   C (  2)  1.518808
   O (  3)  2.352913  1.203137
   O (  4)  2.371147  1.302996  2.240280
   H (  5)  3.191356  1.839050  2.320874  0.952505
   O (  6)  1.212596  2.419709  3.462720  2.741865  3.684013
   O (  7)  1.315258  2.345989  2.594125  3.499042  4.181149  2.233700
   H (  8)  1.840833  2.205617  1.987175  3.495515  3.988407  2.979685
             O (  7)
   H (  8)  0.963633

 Requested basis set is cc-pVTZ
 There are 72 shells and 208 basis functions
 A cutoff of  1.0D-11 yielded   2455 shell pairs
 There are     20675 function pairs (     27552 Cartesian)
 Smallest overlap matrix eigenvalue = 5.06E-04
 Guess MOs from SCF MO coefficient file
 Reading MOs from coefficient file
 Reading MOs from coefficient file
 A restricted Hartree-Fock SCF calculation will be
 performed using Pulay DIIS extrapolation
 SCF converges when DIIS error is below 1.0E-08
 ---------------------------------------
  Cycle       Energy         DIIS Error
 ---------------------------------------
    1    -376.5118697366      7.78E-04
    2    -376.5183446377      4.14E-04
    3    -376.5190116513      1.42E-04
    4    -376.5191720829      5.56E-05
    5    -376.5192049818      1.93E-05
    6    -376.5192114307      1.08E-05
    7    -376.5192126107      3.69E-06
    8    -376.5192128235      7.35E-07
    9    -376.5192128298      2.52E-07
   10    -376.5192128305      8.97E-08
   11    -376.5192128308      3.99E-08
   12    -376.5192128306      1.02E-08
   13    -376.5192128305      4.46E-09 Convergence criterion met
 ---------------------------------------
 SCF time:  CPU 67.64 s  wall 67.68 s
 Discretize the solute cavity surface with Lebedev spheres
	Using 302 Lebedev grid points for each H atom
	Using 302 Lebedev grid points for other atoms
	Atomic van der Waals radii will be scaled by 1.20
 Removing interior tesserae...
 Keep 993 surface tesserae and discard 1423 interior tesserae
 Molecular Surface Area = 93.140 Angst**2
 A restricted Hartree-Fock SCF calculation will be
 performed using Pulay DIIS extrapolation
 Polarizable Continuum solvation model will be applied
 SCF converges when DIIS error is below 1.0E-08

 Citation of the SMD model:
 Marenich, A.V.; Cramer, C.J.; Truhlar, D.G.
 J. Phys. Chem. B 2009, 113, 6378-6396.
 iSolventCode=           1
 Solvent: water                                                           

 vradii
            1           2           3           4           5           6
    1   1.8500000   1.8500000   1.5200000   1.5200000   1.2000000   1.5200000
            7           8
    1   1.5200000   1.2000000
 ---------------------------------------
  Cycle       Energy         DIIS Error
 ---------------------------------------
    1    -376.5192128300      1.78E-09
 Time req'd to invert C: 0.57 s (CPU) 0.57 s (wall)
    2    -376.5447886565      6.38E-04
    3    -376.5447886563      6.38E-04
    4    -376.5447886519      6.38E-04
    5    -376.5447886567      6.38E-04
    6    -376.5447886581      6.38E-04
    7    -376.5486430173      3.31E-04
    8    -376.5492321968      1.33E-04
    9    -376.5494375815      5.33E-05
   10    -376.5494752242      1.86E-05
   11    -376.5494818959      1.02E-05
   12    -376.5494830869      3.49E-06
   13    -376.5494832933      7.50E-07
   14    -376.5494833004      2.38E-07
   15    -376.5494833009      8.39E-08
   16    -376.5494832995      3.64E-08
   17    -376.5494832997      9.44E-09 Convergence criterion met
 ---------------------------------------
 SCF time:  CPU 90.02 s  wall 90.35 s
(0)  E-EN(g) gas-phase elect-nuc energy                 -376.519212830 a.u.
(3)  G-ENP(liq) elect-nuc-pol free energy of system     -376.549483300 a.u.
(4)  G-CDS(liq) cavity-dispersion-solvent structure 
     free energy                                                5.6866 kcal/mol
(6)  G-S(liq) free energy of system                     -376.540421094 a.u.
(9)  DeltaG-S(liq) free energy of  solvation
     (9) = (6) - (0)                                          -13.3084 kcal/mol
 SCF   energy in the final basis set = -376.5404210935
 Total energy in the final basis set = -376.5404210935

 Components of the MP2 correlation energy:
        aaaa  correlation energy =        -0.1713670669 au
        abab  correlation energy =        -0.9725475638 au
        bbbb  correlation energy =        -0.1713670669 au
        non-Brillouin singles    =        -0.0000000000 au

 Total  MP2   correlation energy =        -1.3152816976 au
        MP2         total energy =      -377.8557027911 au

  Entering Z-vector solver.
 This version supports only Gaussian blurring of the apparent surface charges
 No PCM contribution added !! 
   1         0           1      0.000391    0.000391
 This version supports only Gaussian blurring of the apparent surface charges
 No PCM contribution added !! 
   2         0           1      0.000134    0.000134
 This version supports only Gaussian blurring of the apparent surface charges
 No PCM contribution added !! 
   3         0           1      0.000052    0.000052
 This version supports only Gaussian blurring of the apparent surface charges
 No PCM contribution added !! 
   4         0           1      0.000012    0.000012
 This version supports only Gaussian blurring of the apparent surface charges
 No PCM contribution added !! 
   5         0           1      0.000005    0.000005
 This version supports only Gaussian blurring of the apparent surface charges
 No PCM contribution added !! 
   6         0           1      0.000001    0.000001
 This version supports only Gaussian blurring of the apparent surface charges
 No PCM contribution added !! 
   7         1           0      0.000000    0.000000    Roots Converged

 --------------------------------------------------------------

                    Orbital Energies (a.u.)
 --------------------------------------------------------------

 Alpha MOs
 -- Occupied --
-20.636 -20.628 -20.587 -20.579 -11.424 -11.421  -1.520  -1.482
 -1.412  -1.387  -0.974  -0.850  -0.803  -0.745  -0.696  -0.687
 -0.654  -0.630  -0.600  -0.548  -0.516  -0.505  -0.470
 -- Virtual --
  0.080   0.173   0.195   0.277   0.299   0.337   0.386   0.418
  0.430   0.446   0.486   0.512   0.536   0.546   0.560   0.618
  0.666   0.680   0.699   0.731   0.738   0.756   0.767   0.788
  0.792   0.814   0.826   0.856   0.886   0.905   0.974   0.982
  1.003   1.037   1.047   1.104   1.161   1.227   1.252   1.288
  1.359   1.401   1.443   1.465   1.542   1.575   1.629   1.670
  1.751   1.752   1.831   1.886   1.941   1.966   2.000   2.006
  2.021   2.089   2.164   2.180   2.227   2.282   2.310   2.352
  2.364   2.386   2.397   2.442   2.499   2.505   2.554   2.673
  2.712   2.775   2.800   2.865   2.922   2.949   2.978   3.081
  3.104   3.145   3.216   3.257   3.271   3.319   3.333   3.384
  3.431   3.439   3.459   3.555   3.578   3.611   3.652   3.661
  3.670   3.734   3.755   3.789   3.866   3.931   3.945   3.971
  4.013   4.067   4.154   4.154   4.172   4.211   4.212   4.228
  4.409   4.470   4.508   4.521   4.524   4.613   4.668   4.718
  4.742   4.776   4.789   4.902   5.101   5.124   5.354   5.389
  5.418   5.571   5.586   5.606   5.633   5.673   5.738   5.753
  5.846   5.942   5.969   5.982   6.035   6.086   6.293   6.344
  6.410   6.434   6.553   6.656   6.672   6.702   6.752   6.816
  6.843   6.843   6.916   6.938   6.967   6.999   7.043   7.082
  7.092   7.122   7.200   7.225   7.252   7.271   7.302   7.321
  7.365   7.446   7.487   7.524   7.565   7.655   7.700   7.766
  7.914   7.955   8.173   8.941  10.791  13.037  13.186  13.432
 14.274
 --------------------------------------------------------------

          Ground-State Mulliken Net Atomic Charges

     Atom                 Charge (a.u.)
  ----------------------------------------
      1 C                     0.280361
      2 C                     0.271805
      3 O                    -0.332914
      4 O                    -0.231743
      5 H                     0.301868
      6 O                    -0.346923
      7 O                    -0.237877
      8 H                     0.295423
  ----------------------------------------
  Sum of atomic charges =     0.000000

 -----------------------------------------------------------------
                    Cartesian Multipole Moments
 -----------------------------------------------------------------
    Charge (ESU x 10^10)
                -0.0000
    Dipole Moment (Debye)
         X      -3.9480      Y      -2.0752      Z      -0.0003
       Tot       4.4601
    Quadrupole Moments (Debye-Ang)
        XX     -31.7334     XY      -6.6391     YY     -37.7697
        XZ       0.0014     YZ      -0.0041     ZZ     -31.6989
    Octopole Moments (Debye-Ang^2)
       XXX     -35.7303    XXY       5.3249    XYY       1.5190
       YYY     -12.1686    XXZ       0.0031    XYZ      -0.0001
       YYZ       0.0131    XZZ      -0.7621    YZZ      -0.2480
       ZZZ       0.0259
    Hexadecapole Moments (Debye-Ang^3)
      XXXX    -265.8388   XXXY     -25.5048   XXYY     -96.3499
      XYYY     -21.4306   YYYY    -204.8456   XXXZ      -0.0097
      XXYZ      -0.0138   XYYZ      -0.0094   YYYZ      -0.0210
      XXZZ     -56.1003   XYZZ      -0.8238   YYZZ     -38.6412
      XZZZ      -0.0242   YZZZ      -0.0138   ZZZZ     -25.2831
 -----------------------------------------------------------------
 DrvMan is completing analytic gradient of the MP2 energy
 MP2 relaxed dipole moment
            1
    1  -1.5532595
    2  -0.8164280
    3  -0.0001296
	Magnitude:	 1.755 au	 4.460 Debye
 MP2 energy read as -377.855703
 Full Analytical Gradient of MP2 Energy (in au.)
             1             2             3             4             5
    1   -0.00122486    0.00042269   -0.00018774    0.00016028    0.00007491
    2   -0.00028709    0.00017519    0.00001493    0.00015012    0.00025637
    3   -0.00000759   -0.00002958    0.00000607    0.00001424   -0.00000249
             6             7             8
    1    0.00058560    0.00043722   -0.00026811
    2    0.00025515   -0.00046023   -0.00010444
    3    0.00001556   -0.00002317    0.00002695
 Gradient time:  CPU 0.06 s  wall 0.06 s
 ----------------------------------------------------------------
             Standard Nuclear Orientation (Angstroms)
    I     Atom           X                Y                Z
 ----------------------------------------------------------------
    1      C       0.7689846345     0.1813782406    -0.0001726390
    2      C      -0.7218149557    -0.1150427611    -0.0005047397
    3      O      -1.0928974052    -1.2595235222    -0.0005560563
    4      O      -1.4755270811     0.9478385404    -0.0004249047
    5      H      -2.3859314574     0.6677851943    -0.0006268840
    6      O       1.2442008656     1.2955499203     0.0002336077
    7      O       1.4796593469    -0.9257056792    -0.0002579496
    8      H       0.8538230523    -1.6584522332     0.0002379657
 ----------------------------------------------------------------
 Nuclear Repulsion Energy =   234.9889820133 hartrees
 There are       23 alpha and       23 beta electrons
 Discretize the solute cavity surface with Lebedev spheres
	Using 302 Lebedev grid points for each H atom
	Using 302 Lebedev grid points for other atoms
	Atomic van der Waals radii will be scaled by 1.20
 Removing interior tesserae...
 Keep 993 surface tesserae and discard 1423 interior tesserae
 Molecular Surface Area = 93.140 Angst**2

                       Distance Matrix (Angstroms)
             C (  1)   C (  2)   O (  3)   O (  4)   H (  5)   O (  6)
   C (  2)  1.519983
   O (  3)  2.354316  1.203137
   O (  4)  2.371770  1.302996  2.240280
   H (  5)  3.192192  1.839050  2.320874  0.952505
   O (  6)  1.211284  2.419709  3.462720  2.741865  3.684013
   O (  7)  1.315558  2.345989  2.594125  3.499042  4.181149  2.233700
   H (  8)  1.841786  2.205617  1.987175  3.495515  3.988407  2.979685
             O (  7)
   H (  8)  0.963633

 Requested basis set is cc-pVTZ
 There are 72 shells and 208 basis functions
 A cutoff of  1.0D-11 yielded   2455 shell pairs
 There are     20675 function pairs (     27552 Cartesian)
 Smallest overlap matrix eigenvalue = 5.07E-04
 Guess MOs from SCF MO coefficient file
 Reading MOs from coefficient file
 Reading MOs from coefficient file
 A restricted Hartree-Fock SCF calculation will be
 performed using Pulay DIIS extrapolation
 SCF converges when DIIS error is below 1.0E-08
 ---------------------------------------
  Cycle       Energy         DIIS Error
 ---------------------------------------
    1    -376.5148629192      7.81E-04
    2    -376.5185178092      4.24E-04
    3    -376.5192153999      1.43E-04
    4    -376.5193755971      5.49E-05
    5    -376.5194081342      1.93E-05
    6    -376.5194144847      1.09E-05
    7    -376.5194157028      3.73E-06
    8    -376.5194159136      8.10E-07
    9    -376.5194159211      2.57E-07
   10    -376.5194159219      9.41E-08
   11    -376.5194159221      4.05E-08
   12    -376.5194159220      9.95E-09 Convergence criterion met
 ---------------------------------------
 SCF time:  CPU 63.74 s  wall 64.13 s
 Discretize the solute cavity surface with Lebedev spheres
	Using 302 Lebedev grid points for each H atom
	Using 302 Lebedev grid points for other atoms
	Atomic van der Waals radii will be scaled by 1.20
 Removing interior tesserae...
 Keep 993 surface tesserae and discard 1423 interior tesserae
 Molecular Surface Area = 93.140 Angst**2
 A restricted Hartree-Fock SCF calculation will be
 performed using Pulay DIIS extrapolation
 Polarizable Continuum solvation model will be applied
 SCF converges when DIIS error is below 1.0E-08

 Citation of the SMD model:
 Marenich, A.V.; Cramer, C.J.; Truhlar, D.G.
 J. Phys. Chem. B 2009, 113, 6378-6396.
 iSolventCode=           1
 Solvent: water                                                           

 vradii
            1           2           3           4           5           6
    1   1.8500000   1.8500000   1.5200000   1.5200000   1.2000000   1.5200000
            7           8
    1   1.5200000   1.2000000
 ---------------------------------------
  Cycle       Energy         DIIS Error
 ---------------------------------------
    1    -376.5194159214      4.16E-09
 Time req'd to invert C: 0.58 s (CPU) 0.58 s (wall)
    2    -376.5449474542      6.37E-04
    3    -376.5449474545      6.37E-04
    4    -376.5449474573      6.37E-04
    5    -376.5449474546      6.37E-04
    6    -376.5449474494      6.37E-04
    7    -376.5449474471      6.37E-04
    8    -376.5449474449      6.37E-04
    9    -376.5449474435      6.37E-04
   10    -376.5449474440      6.37E-04
   11    -376.5449474439      6.37E-04
   12    -376.5449474430      6.37E-04
   13    -376.5449474450      6.37E-04
   14    -376.5449474451      6.37E-04
   15    -376.5449474455      6.37E-04
   16    -376.5449474530      6.37E-04
   17    -376.5487874206      3.30E-04
   18    -376.5493732892      1.33E-04
   19    -376.5495770869      5.30E-05
   20    -376.5496142922      1.85E-05
   21    -376.5496208596      1.01E-05
   22    -376.5496220306      3.46E-06
   23    -376.5496222341      7.47E-07
   24    -376.5496222411      2.37E-07
   25    -376.5496222416      8.36E-08
   26    -376.5496222416      3.57E-08
   27    -376.5496222416      9.19E-09 Convergence criterion met
 ---------------------------------------
 SCF time:  CPU 120.29 s  wall 120.40 s
(0)  E-EN(g) gas-phase elect-nuc energy                 -376.519415921 a.u.
(3)  G-ENP(liq) elect-nuc-pol free energy of system     -376.549622242 a.u.
(4)  G-CDS(liq) cavity-dispersion-solvent structure 
     free energy                                                5.6895 kcal/mol
(6)  G-S(liq) free energy of system                     -376.540555420 a.u.
(9)  DeltaG-S(liq) free energy of  solvation
     (9) = (6) - (0)                                          -13.2652 kcal/mol
 SCF   energy in the final basis set = -376.5405554200
 Total energy in the final basis set = -376.5405554200

 Components of the MP2 correlation energy:
        aaaa  correlation energy =        -0.1713510668 au
        abab  correlation energy =        -0.9724727231 au
        bbbb  correlation energy =        -0.1713510668 au
        non-Brillouin singles    =        -0.0000000000 au

 Total  MP2   correlation energy =        -1.3151748567 au
        MP2         total energy =      -377.8557302767 au

  Entering Z-vector solver.
 This version supports only Gaussian blurring of the apparent surface charges
 No PCM contribution added !! 
   1         0           1      0.000390    0.000390
 This version supports only Gaussian blurring of the apparent surface charges
 No PCM contribution added !! 
   2         0           1      0.000133    0.000133
 This version supports only Gaussian blurring of the apparent surface charges
 No PCM contribution added !! 
   3         0           1      0.000052    0.000052
 This version supports only Gaussian blurring of the apparent surface charges
 No PCM contribution added !! 
   4         0           1      0.000012    0.000012
 This version supports only Gaussian blurring of the apparent surface charges
 No PCM contribution added !! 
   5         0           1      0.000005    0.000005
 This version supports only Gaussian blurring of the apparent surface charges
 No PCM contribution added !! 
   6         0           1      0.000001    0.000001
 This version supports only Gaussian blurring of the apparent surface charges
 No PCM contribution added !! 
   7         1           0      0.000000    0.000000    Roots Converged

 --------------------------------------------------------------

                    Orbital Energies (a.u.)
 --------------------------------------------------------------

 Alpha MOs
 -- Occupied --
-20.636 -20.628 -20.587 -20.579 -11.424 -11.420  -1.520  -1.482
 -1.413  -1.388  -0.973  -0.850  -0.803  -0.744  -0.697  -0.686
 -0.654  -0.631  -0.600  -0.548  -0.517  -0.505  -0.470
 -- Virtual --
  0.080   0.173   0.195   0.278   0.299   0.337   0.387   0.418
  0.430   0.446   0.485   0.512   0.536   0.546   0.561   0.618
  0.666   0.680   0.699   0.731   0.738   0.756   0.767   0.788
  0.792   0.814   0.826   0.856   0.886   0.905   0.974   0.982
  1.003   1.037   1.047   1.104   1.161   1.227   1.253   1.288
  1.359   1.401   1.443   1.465   1.542   1.575   1.628   1.670
  1.751   1.752   1.831   1.886   1.941   1.966   2.000   2.006
  2.022   2.089   2.165   2.180   2.227   2.282   2.310   2.352
  2.364   2.386   2.397   2.442   2.499   2.506   2.554   2.673
  2.711   2.775   2.800   2.865   2.922   2.949   2.979   3.081
  3.104   3.145   3.216   3.257   3.271   3.320   3.333   3.384
  3.431   3.439   3.458   3.556   3.578   3.611   3.652   3.661
  3.670   3.734   3.755   3.789   3.866   3.931   3.945   3.971
  4.012   4.067   4.154   4.154   4.172   4.210   4.211   4.228
  4.409   4.471   4.509   4.522   4.524   4.613   4.668   4.718
  4.743   4.776   4.789   4.901   5.102   5.124   5.353   5.389
  5.418   5.571   5.586   5.606   5.633   5.673   5.739   5.753
  5.846   5.942   5.970   5.983   6.035   6.086   6.293   6.345
  6.411   6.434   6.554   6.656   6.674   6.703   6.753   6.816
  6.843   6.843   6.916   6.938   6.967   6.999   7.044   7.082
  7.092   7.122   7.200   7.225   7.252   7.271   7.302   7.321
  7.365   7.446   7.487   7.524   7.565   7.655   7.700   7.767
  7.914   7.955   8.173   8.941  10.782  13.037  13.186  13.448
 14.275
 --------------------------------------------------------------

          Ground-State Mulliken Net Atomic Charges

     Atom                 Charge (a.u.)
  ----------------------------------------
      1 C                     0.280389
      2 C                     0.271407
      3 O                    -0.333036
      4 O                    -0.231815
      5 H                     0.301813
      6 O                    -0.345614
      7 O                    -0.238577
      8 H                     0.295432
  ----------------------------------------
  Sum of atomic charges =    -0.000000

 -----------------------------------------------------------------
                    Cartesian Multipole Moments
 -----------------------------------------------------------------
    Charge (ESU x 10^10)
                 0.0000
    Dipole Moment (Debye)
         X      -3.9423      Y      -2.0635      Z      -0.0003
       Tot       4.4497
    Quadrupole Moments (Debye-Ang)
        XX     -31.7325     XY      -6.6252     YY     -37.7659
        XZ       0.0014     YZ      -0.0041     ZZ     -31.6981
    Octopole Moments (Debye-Ang^2)
       XXX     -35.7280    XXY       5.3432    XYY       1.5208
       YYY     -12.1559    XXZ       0.0031    XYZ      -0.0001
       YYZ       0.0131    XZZ      -0.7622    YZZ      -0.2446
       ZZZ       0.0259
    Hexadecapole Moments (Debye-Ang^3)
      XXXX    -265.8971   XXXY     -25.4655   XXYY     -96.3647
      XYYY     -21.4175   YYYY    -204.8331   XXXZ      -0.0097
      XXYZ      -0.0138   XYYZ      -0.0094   YYYZ      -0.0210
      XXZZ     -56.1066   XYZZ      -0.8197   YYZZ     -38.6400
      XZZZ      -0.0242   YZZZ      -0.0138   ZZZZ     -25.2818
 -----------------------------------------------------------------
 DrvMan is completing analytic gradient of the MP2 energy
 MP2 relaxed dipole moment
            1
    1  -1.5510243
    2  -0.8118587
    3  -0.0001286
	Magnitude:	 1.751 au	 4.450 Debye
 MP2 energy read as -377.855730
 Full Analytical Gradient of MP2 Energy (in au.)
             1             2             3             4             5
    1    0.00022708    0.00000851   -0.00023384    0.00018576    0.00009515
    2    0.00170902    0.00001637   -0.00002134    0.00013870    0.00025493
    3   -0.00000710   -0.00002956    0.00000605    0.00001423   -0.00000250
             6             7             8
    1   -0.00023173    0.00013988   -0.00019082
    2   -0.00123606   -0.00062804   -0.00023359
    3    0.00001505   -0.00002311    0.00002693
 Gradient time:  CPU 0.06 s  wall 0.07 s
 ----------------------------------------------------------------
             Standard Nuclear Orientation (Angstroms)
    I     Atom           X                Y                Z
 ----------------------------------------------------------------
    1      C       0.7689846345     0.1793782406    -0.0001726390
    2      C      -0.7218149557    -0.1150427611    -0.0005047397
    3      O      -1.0928974052    -1.2595235222    -0.0005560563
    4      O      -1.4755270811     0.9478385404    -0.0004249047
    5      H      -2.3859314574     0.6677851943    -0.0006268840
    6      O       1.2442008656     1.2955499203     0.0002336077
    7      O       1.4796593469    -0.9257056792    -0.0002579496
    8      H       0.8538230523    -1.6584522332     0.0002379657
 ----------------------------------------------------------------
 Nuclear Repulsion Energy =   234.9895763655 hartrees
 There are       23 alpha and       23 beta electrons
 Discretize the solute cavity surface with Lebedev spheres
	Using 302 Lebedev grid points for each H atom
	Using 302 Lebedev grid points for other atoms
	Atomic van der Waals radii will be scaled by 1.20
 Removing interior tesserae...
 Keep 993 surface tesserae and discard 1423 interior tesserae
 Molecular Surface Area = 93.140 Angst**2

                       Distance Matrix (Angstroms)
             C (  1)   C (  2)   O (  3)   O (  4)   H (  5)   O (  6)
   C (  2)  1.519594
   O (  3)  2.353092  1.203137
   O (  4)  2.372417  1.302996  2.240280
   H (  5)  3.192497  1.839050  2.320874  0.952505
   O (  6)  1.213124  2.419709  3.462720  2.741865  3.684013
   O (  7)  1.313876  2.345989  2.594125  3.499042  4.181149  2.233700
   H (  8)  1.839788  2.205617  1.987175  3.495515  3.988407  2.979685
             O (  7)
   H (  8)  0.963633

 Requested basis set is cc-pVTZ
 There are 72 shells and 208 basis functions
 A cutoff of  1.0D-11 yielded   2455 shell pairs
 There are     20675 function pairs (     27552 Cartesian)
 Smallest overlap matrix eigenvalue = 5.07E-04
 Guess MOs from SCF MO coefficient file
 Reading MOs from coefficient file
 Reading MOs from coefficient file
 A restricted Hartree-Fock SCF calculation will be
 performed using Pulay DIIS extrapolation
 SCF converges when DIIS error is below 1.0E-08
 ---------------------------------------
  Cycle       Energy         DIIS Error
 ---------------------------------------
    1    -376.5127774527      7.76E-04
    2    -376.5183561198      4.04E-04
    3    -376.5189965135      1.41E-04
    4    -376.5191521828      5.54E-05
    5    -376.5191836274      1.93E-05
    6    -376.5191898655      1.10E-05
    7    -376.5191911198      3.66E-06
    8    -376.5191913356      7.67E-07
    9    -376.5191913422      2.41E-07
   10    -376.5191913430      8.21E-08
   11    -376.5191913432      4.01E-08
   12    -376.5191913431      9.76E-09 Convergence criterion met
 ---------------------------------------
 SCF time:  CPU 63.63 s  wall 63.67 s
 Discretize the solute cavity surface with Lebedev spheres
	Using 302 Lebedev grid points for each H atom
	Using 302 Lebedev grid points for other atoms
	Atomic van der Waals radii will be scaled by 1.20
 Removing interior tesserae...
 Keep 993 surface tesserae and discard 1423 interior tesserae
 Molecular Surface Area = 93.140 Angst**2
 A restricted Hartree-Fock SCF calculation will be
 performed using Pulay DIIS extrapolation
 Polarizable Continuum solvation model will be applied
 SCF converges when DIIS error is below 1.0E-08

 Citation of the SMD model:
 Marenich, A.V.; Cramer, C.J.; Truhlar, D.G.
 J. Phys. Chem. B 2009, 113, 6378-6396.
 iSolventCode=           1
 Solvent: water                                                           

 vradii
            1           2           3           4           5           6
    1   1.8500000   1.8500000   1.5200000   1.5200000   1.2000000   1.5200000
            7           8
    1   1.5200000   1.2000000
 ---------------------------------------
  Cycle       Energy         DIIS Error
 ---------------------------------------
    1    -376.5191913424      4.34E-09
 Time req'd to invert C: 0.58 s (CPU) 0.58 s (wall)
    2    -376.5447946222      6.39E-04
    3    -376.5447946226      6.39E-04
    4    -376.5447946259      6.39E-04
    5    -376.5447946229      6.39E-04
    6    -376.5447946161      6.39E-04
    7    -376.5447946147      6.39E-04
    8    -376.5447946183      6.39E-04
    9    -376.5447946198      6.39E-04
   10    -376.5447946178      6.39E-04
   11    -376.5447946221      6.39E-04
   12    -376.5447946242      6.39E-04
   13    -376.5447946257      6.39E-04
   14    -376.5447946248      6.39E-04
   15    -376.5447946243      6.39E-04
   16    -376.5447946220      6.39E-04
   17    -376.5486575903      3.32E-04
   18    -376.5492484310      1.33E-04
   19    -376.5494545772      5.34E-05
   20    -376.5494924217      1.86E-05
   21    -376.5494991332      1.02E-05
   22    -376.5495003292      3.49E-06
   23    -376.5495005360      7.50E-07
   24    -376.5495005431      2.39E-07
   25    -376.5495005436      8.40E-08
   26    -376.5495005436      3.65E-08
   27    -376.5495005436      9.48E-09 Convergence criterion met
 ---------------------------------------
 SCF time:  CPU 120.69 s  wall 121.56 s
(0)  E-EN(g) gas-phase elect-nuc energy                 -376.519191342 a.u.
(3)  G-ENP(liq) elect-nuc-pol free energy of system     -376.549500544 a.u.
(4)  G-CDS(liq) cavity-dispersion-solvent structure 
     free energy                                                5.6921 kcal/mol
(6)  G-S(liq) free energy of system                     -376.540429676 a.u.
(9)  DeltaG-S(liq) free energy of  solvation
     (9) = (6) - (0)                                          -13.3273 kcal/mol
 SCF   energy in the final basis set = -376.5404296760
 Total energy in the final basis set = -376.5404296760

 Components of the MP2 correlation energy:
        aaaa  correlation energy =        -0.1713637574 au
        abab  correlation energy =        -0.9725146472 au
        bbbb  correlation energy =        -0.1713637574 au
        non-Brillouin singles    =        -0.0000000000 au

 Total  MP2   correlation energy =        -1.3152421621 au
        MP2         total energy =      -377.8556718380 au

  Entering Z-vector solver.
 This version supports only Gaussian blurring of the apparent surface charges
 No PCM contribution added !! 
   1         0           1      0.000391    0.000391
 This version supports only Gaussian blurring of the apparent surface charges
 No PCM contribution added !! 
   2         0           1      0.000134    0.000134
 This version supports only Gaussian blurring of the apparent surface charges
 No PCM contribution added !! 
   3         0           1      0.000052    0.000052
 This version supports only Gaussian blurring of the apparent surface charges
 No PCM contribution added !! 
   4         0           1      0.000012    0.000012
 This version supports only Gaussian blurring of the apparent surface charges
 No PCM contribution added !! 
   5         0           1      0.000005    0.000005
 This version supports only Gaussian blurring of the apparent surface charges
 No PCM contribution added !! 
   6         0           1      0.000001    0.000001
 This version supports only Gaussian blurring of the apparent surface charges
 No PCM contribution added !! 
   7         1           0      0.000000    0.000000    Roots Converged

 --------------------------------------------------------------

                    Orbital Energies (a.u.)
 --------------------------------------------------------------

 Alpha MOs
 -- Occupied --
-20.636 -20.629 -20.587 -20.579 -11.424 -11.421  -1.520  -1.483
 -1.412  -1.387  -0.973  -0.851  -0.803  -0.744  -0.696  -0.687
 -0.654  -0.631  -0.600  -0.548  -0.516  -0.504  -0.470
 -- Virtual --
  0.080   0.173   0.195   0.277   0.299   0.337   0.386   0.418
  0.430   0.446   0.486   0.512   0.536   0.546   0.560   0.618
  0.666   0.680   0.699   0.731   0.738   0.755   0.767   0.788
  0.792   0.814   0.826   0.856   0.886   0.905   0.974   0.982
  1.003   1.036   1.047   1.104   1.162   1.227   1.252   1.289
  1.359   1.401   1.443   1.465   1.542   1.575   1.629   1.670
  1.751   1.752   1.831   1.886   1.941   1.966   2.000   2.006
  2.022   2.089   2.164   2.180   2.227   2.282   2.310   2.352
  2.364   2.386   2.396   2.442   2.499   2.505   2.554   2.673
  2.712   2.775   2.800   2.865   2.922   2.949   2.978   3.081
  3.105   3.145   3.216   3.258   3.270   3.319   3.333   3.384
  3.431   3.438   3.458   3.555   3.579   3.611   3.652   3.661
  3.670   3.734   3.755   3.788   3.866   3.931   3.945   3.971
  4.013   4.067   4.154   4.154   4.172   4.211   4.211   4.228
  4.409   4.470   4.509   4.521   4.524   4.613   4.668   4.717
  4.742   4.777   4.789   4.901   5.101   5.124   5.354   5.389
  5.418   5.571   5.587   5.607   5.633   5.673   5.738   5.753
  5.846   5.942   5.970   5.981   6.035   6.086   6.294   6.346
  6.410   6.433   6.553   6.656   6.672   6.702   6.752   6.816
  6.843   6.843   6.916   6.938   6.967   6.999   7.043   7.082
  7.092   7.122   7.200   7.225   7.252   7.271   7.302   7.321
  7.365   7.446   7.487   7.524   7.565   7.655   7.700   7.767
  7.914   7.955   8.173   8.941  10.785  13.043  13.190  13.425
 14.275
 --------------------------------------------------------------

          Ground-State Mulliken Net Atomic Charges

     Atom                 Charge (a.u.)
  ----------------------------------------
      1 C                     0.280184
      2 C                     0.271587
      3 O                    -0.333034
      4 O                    -0.231832
      5 H                     0.301898
      6 O                    -0.347953
      7 O                    -0.236446
      8 H                     0.295597
  ----------------------------------------
  Sum of atomic charges =    -0.000000

 -----------------------------------------------------------------
                    Cartesian Multipole Moments
 -----------------------------------------------------------------
    Charge (ESU x 10^10)
                 0.0000
    Dipole Moment (Debye)
         X      -3.9415      Y      -2.0889      Z      -0.0003
       Tot       4.4608
    Quadrupole Moments (Debye-Ang)
        XX     -31.7256     XY      -6.6586     YY     -37.7726
        XZ       0.0014     YZ      -0.0041     ZZ     -31.6993
    Octopole Moments (Debye-Ang^2)
       XXX     -35.7254    XXY       5.3007    XYY       1.5177
       YYY     -12.1846    XXZ       0.0031    XYZ      -0.0001
       YYZ       0.0131    XZZ      -0.7630    YZZ      -0.2518
       ZZZ       0.0259
    Hexadecapole Moments (Debye-Ang^3)
      XXXX    -265.8579   XXXY     -25.5597   XXYY     -96.3617
      XYYY     -21.4689   YYYY    -204.8408   XXXZ      -0.0097
      XXYZ      -0.0138   XYYZ      -0.0094   YYYZ      -0.0210
      XXZZ     -56.1037   XYZZ      -0.8332   YYZZ     -38.6416
      XZZZ      -0.0242   YZZZ      -0.0138   ZZZZ     -25.2845
 -----------------------------------------------------------------
 DrvMan is completing analytic gradient of the MP2 energy
 MP2 relaxed dipole moment
            1
    1  -1.5507161
    2  -0.8218394
    3  -0.0001299
	Magnitude:	 1.755 au	 4.461 Debye
 MP2 energy read as -377.855672
 Full Analytical Gradient of MP2 Energy (in au.)
             1             2             3             4             5
    1   -0.00025434    0.00001435   -0.00014332    0.00007009    0.00007500
    2   -0.00178000    0.00028154    0.00006753    0.00013150    0.00026771
    3   -0.00000769   -0.00002964    0.00000607    0.00001422   -0.00000249
             6             7             8
    1    0.00057848   -0.00008354   -0.00025672
    2    0.00084574    0.00026957   -0.00008359
    3    0.00001572   -0.00002322    0.00002703
 Gradient time:  CPU 0.08 s  wall 0.75 s
 ----------------------------------------------------------------
             Standard Nuclear Orientation (Angstroms)
    I     Atom           X                Y                Z
 ----------------------------------------------------------------
    1      C       0.7689846345     0.1803782406     0.0008273610
    2      C      -0.7218149557    -0.1150427611    -0.0005047397
    3      O      -1.0928974052    -1.2595235222    -0.0005560563
    4      O      -1.4755270811     0.9478385404    -0.0004249047
    5      H      -2.3859314574     0.6677851943    -0.0006268840
    6      O       1.2442008656     1.2955499203     0.0002336077
    7      O       1.4796593469    -0.9257056792    -0.0002579496
    8      H       0.8538230523    -1.6584522332     0.0002379657
 ----------------------------------------------------------------
 Nuclear Repulsion Energy =   234.9892487293 hartrees
 There are       23 alpha and       23 beta electrons
 Discretize the solute cavity surface with Lebedev spheres
	Using 302 Lebedev grid points for each H atom
	Using 302 Lebedev grid points for other atoms
	Atomic van der Waals radii will be scaled by 1.20
 Removing interior tesserae...
 Keep 993 surface tesserae and discard 1423 interior tesserae
 Molecular Surface Area = 93.140 Angst**2

                       Distance Matrix (Angstroms)
             C (  1)   C (  2)   O (  3)   O (  4)   H (  5)   O (  6)
   C (  2)  1.519789
   O (  3)  2.353704  1.203137
   O (  4)  2.372094  1.302996  2.240280
   H (  5)  3.192344  1.839050  2.320874  0.952505
   O (  6)  1.212204  2.419709  3.462720  2.741865  3.684013
   O (  7)  1.314717  2.345989  2.594125  3.499042  4.181149  2.233700
   H (  8)  1.840787  2.205617  1.987175  3.495515  3.988407  2.979685
             O (  7)
   H (  8)  0.963633

 Requested basis set is cc-pVTZ
 There are 72 shells and 208 basis functions
 A cutoff of  1.0D-11 yielded   2455 shell pairs
 There are     20675 function pairs (     27552 Cartesian)
 Smallest overlap matrix eigenvalue = 5.07E-04
 Guess MOs from SCF MO coefficient file
 Reading MOs from coefficient file
 Reading MOs from coefficient file
 A restricted Hartree-Fock SCF calculation will be
 performed using Pulay DIIS extrapolation
 SCF converges when DIIS error is below 1.0E-08
 ---------------------------------------
  Cycle       Energy         DIIS Error
 ---------------------------------------
    1    -376.5139162373      7.81E-04
    2    -376.5184066480      4.24E-04
    3    -376.5191027770      1.43E-04
    4    -376.5192641967      5.52E-05
    5    -376.5192971996      1.93E-05
    6    -376.5193036465      1.08E-05
    7    -376.5193048542      3.74E-06
    8    -376.5193050661      7.86E-07
    9    -376.5193050732      2.58E-07
   10    -376.5193050740      9.35E-08
   11    -376.5193050742      4.11E-08
   12    -376.5193050741      1.06E-08
   13    -376.5193050740      4.57E-09 Convergence criterion met
 ---------------------------------------
 SCF time:  CPU 69.74 s  wall 69.96 s
 Discretize the solute cavity surface with Lebedev spheres
	Using 302 Lebedev grid points for each H atom
	Using 302 Lebedev grid points for other atoms
	Atomic van der Waals radii will be scaled by 1.20
 Removing interior tesserae...
 Keep 993 surface tesserae and discard 1423 interior tesserae
 Molecular Surface Area = 93.140 Angst**2
 A restricted Hartree-Fock SCF calculation will be
 performed using Pulay DIIS extrapolation
 Polarizable Continuum solvation model will be applied
 SCF converges when DIIS error is below 1.0E-08

 Citation of the SMD model:
 Marenich, A.V.; Cramer, C.J.; Truhlar, D.G.
 J. Phys. Chem. B 2009, 113, 6378-6396.
 iSolventCode=           1
 Solvent: water                                                           

 vradii
            1           2           3           4           5           6
    1   1.8500000   1.8500000   1.5200000   1.5200000   1.2000000   1.5200000
            7           8
    1   1.5200000   1.2000000
 ---------------------------------------
  Cycle       Energy         DIIS Error
 ---------------------------------------
    1    -376.5193050736      1.94E-09
 Time req'd to invert C: 0.60 s (CPU) 0.60 s (wall)
    2    -376.5448724698      6.38E-04
    3    -376.5448724695      6.38E-04
    4    -376.5448724645      6.38E-04
    5    -376.5448724692      6.38E-04
    6    -376.5448724688      6.38E-04
    7    -376.5448724700      6.38E-04
    8    -376.5448724717      6.38E-04
    9    -376.5448724735      6.38E-04
   10    -376.5448724721      6.38E-04
   11    -376.5448724730      6.38E-04
   12    -376.5448724706      6.38E-04
   13    -376.5448724700      6.38E-04
   14    -376.5448724703      6.38E-04
   15    -376.5448724692      6.38E-04
   16    -376.5448724694      6.38E-04
   17    -376.5487239163      3.31E-04
   18    -376.5493122692      1.33E-04
   19    -376.5495172392      5.32E-05
   20    -376.5495547631      1.86E-05
   21    -376.5495614022      1.01E-05
   22    -376.5495625856      3.48E-06
   23    -376.5495627908      7.48E-07
   24    -376.5495627978      2.38E-07
   25    -376.5495627983      8.38E-08
   26    -376.5495627983      3.61E-08
   27    -376.5495627984      9.33E-09 Convergence criterion met
 ---------------------------------------
 SCF time:  CPU 124.07 s  wall 124.28 s
(0)  E-EN(g) gas-phase elect-nuc energy                 -376.519305074 a.u.
(3)  G-ENP(liq) elect-nuc-pol free energy of system     -376.549562798 a.u.
(4)  G-CDS(liq) cavity-dispersion-solvent structure 
     free energy                                                5.6908 kcal/mol
(6)  G-S(liq) free energy of system                     -376.540493919 a.u.
(9)  DeltaG-S(liq) free energy of  solvation
     (9) = (6) - (0)                                          -13.2962 kcal/mol
 SCF   energy in the final basis set = -376.5404939188
 Total energy in the final basis set = -376.5404939188

 Components of the MP2 correlation energy:
        aaaa  correlation energy =        -0.1713574074 au
        abab  correlation energy =        -0.9724936983 au
        bbbb  correlation energy =        -0.1713574074 au
        non-Brillouin singles    =        -0.0000000000 au

 Total  MP2   correlation energy =        -1.3152085131 au
        MP2         total energy =      -377.8557024319 au

  Entering Z-vector solver.
 This version supports only Gaussian blurring of the apparent surface charges
 No PCM contribution added !! 
   1         0           1      0.000391    0.000391
 This version supports only Gaussian blurring of the apparent surface charges
 No PCM contribution added !! 
   2         0           1      0.000133    0.000133
 This version supports only Gaussian blurring of the apparent surface charges
 No PCM contribution added !! 
   3         0           1      0.000052    0.000052
 This version supports only Gaussian blurring of the apparent surface charges
 No PCM contribution added !! 
   4         0           1      0.000012    0.000012
 This version supports only Gaussian blurring of the apparent surface charges
 No PCM contribution added !! 
   5         0           1      0.000005    0.000005
 This version supports only Gaussian blurring of the apparent surface charges
 No PCM contribution added !! 
   6         0           1      0.000001    0.000001
 This version supports only Gaussian blurring of the apparent surface charges
 No PCM contribution added !! 
   7         1           0      0.000000    0.000000    Roots Converged

 --------------------------------------------------------------

                    Orbital Energies (a.u.)
 --------------------------------------------------------------

 Alpha MOs
 -- Occupied --
-20.636 -20.628 -20.587 -20.579 -11.424 -11.421  -1.520  -1.482
 -1.412  -1.387  -0.973  -0.851  -0.803  -0.744  -0.696  -0.687
 -0.654  -0.631  -0.600  -0.548  -0.516  -0.505  -0.470
 -- Virtual --
  0.080   0.173   0.195   0.277   0.299   0.337   0.386   0.418
  0.430   0.446   0.486   0.512   0.536   0.546   0.560   0.618
  0.666   0.680   0.699   0.731   0.738   0.755   0.767   0.788
  0.792   0.814   0.826   0.856   0.886   0.905   0.974   0.982
  1.003   1.037   1.047   1.104   1.161   1.227   1.252   1.288
  1.359   1.401   1.443   1.465   1.542   1.575   1.629   1.670
  1.751   1.752   1.831   1.886   1.941   1.966   2.000   2.006
  2.022   2.089   2.165   2.180   2.227   2.282   2.310   2.352
  2.364   2.386   2.397   2.442   2.499   2.505   2.554   2.673
  2.712   2.775   2.800   2.865   2.922   2.949   2.978   3.081
  3.104   3.145   3.216   3.257   3.271   3.319   3.333   3.384
  3.431   3.439   3.458   3.555   3.579   3.611   3.652   3.661
  3.670   3.734   3.755   3.789   3.866   3.931   3.945   3.971
  4.013   4.067   4.154   4.154   4.172   4.211   4.211   4.228
  4.409   4.471   4.509   4.521   4.524   4.613   4.668   4.718
  4.743   4.776   4.789   4.901   5.102   5.124   5.354   5.389
  5.418   5.571   5.586   5.606   5.633   5.673   5.739   5.753
  5.846   5.942   5.970   5.982   6.035   6.086   6.294   6.346
  6.411   6.434   6.554   6.656   6.673   6.702   6.752   6.816
  6.843   6.843   6.916   6.938   6.967   6.999   7.043   7.082
  7.092   7.122   7.200   7.225   7.252   7.271   7.302   7.321
  7.365   7.446   7.487   7.524   7.565   7.655   7.700   7.767
  7.914   7.955   8.173   8.941  10.783  13.040  13.188  13.437
 14.275
 --------------------------------------------------------------

          Ground-State Mulliken Net Atomic Charges

     Atom                 Charge (a.u.)
  ----------------------------------------
      1 C                     0.280292
      2 C                     0.271497
      3 O                    -0.333035
      4 O                    -0.231824
      5 H                     0.301856
      6 O                    -0.346787
      7 O                    -0.237513
      8 H                     0.295514
  ----------------------------------------
  Sum of atomic charges =     0.000000

 -----------------------------------------------------------------
                    Cartesian Multipole Moments
 -----------------------------------------------------------------
    Charge (ESU x 10^10)
                 0.0000
    Dipole Moment (Debye)
         X      -3.9419      Y      -2.0762      Z       0.0019
       Tot       4.4553
    Quadrupole Moments (Debye-Ang)
        XX     -31.7291     XY      -6.6419     YY     -37.7692
        XZ       0.0026     YZ      -0.0041     ZZ     -31.6987
    Octopole Moments (Debye-Ang^2)
       XXX     -35.7267    XXY       5.3220    XYY       1.5192
       YYY     -12.1703    XXZ       0.0006    XYZ       0.0007
       YYZ       0.0068    XZZ      -0.7626    YZZ      -0.2482
       ZZZ       0.0127
    Hexadecapole Moments (Debye-Ang^3)
      XXXX    -265.8775   XXXY     -25.5126   XXYY     -96.3632
      XYYY     -21.4432   YYYY    -204.8371   XXXZ      -0.0236
      XXYZ      -0.0145   XYYZ      -0.0169   YYYZ      -0.0246
      XXZZ     -56.1051   XYZZ      -0.8265   YYZZ     -38.6408
      XZZZ      -0.0360   YZZZ      -0.0172   ZZZZ     -25.2832
 -----------------------------------------------------------------
 DrvMan is completing analytic gradient of the MP2 energy
 MP2 relaxed dipole moment
            1
    1  -1.5508668
    2  -0.8168505
    3   0.0007393
	Magnitude:	 1.753 au	 4.455 Debye
 MP2 energy read as -377.855702
 Full Analytical Gradient of MP2 Energy (in au.)
             1             2             3             4             5
    1   -0.00001713    0.00001137   -0.00018860    0.00012793    0.00008507
    2   -0.00003704    0.00014904    0.00002302    0.00013509    0.00026132
    3    0.00036523   -0.00024014    0.00005328    0.00003042    0.00001392
             6             7             8
    1    0.00017542    0.00002971   -0.00022376
    2   -0.00019136   -0.00018130   -0.00015876
    3   -0.00011627   -0.00012151    0.00001509
 Gradient time:  CPU 0.07 s  wall 0.11 s
 ----------------------------------------------------------------
             Standard Nuclear Orientation (Angstroms)
    I     Atom           X                Y                Z
 ----------------------------------------------------------------
    1      C       0.7689846345     0.1803782406    -0.0011726390
    2      C      -0.7218149557    -0.1150427611    -0.0005047397
    3      O      -1.0928974052    -1.2595235222    -0.0005560563
    4      O      -1.4755270811     0.9478385404    -0.0004249047
    5      H      -2.3859314574     0.6677851943    -0.0006268840
    6      O       1.2442008656     1.2955499203     0.0002336077
    7      O       1.4796593469    -0.9257056792    -0.0002579496
    8      H       0.8538230523    -1.6584522332     0.0002379657
 ----------------------------------------------------------------
 Nuclear Repulsion Energy =   234.9892447795 hartrees
 There are       23 alpha and       23 beta electrons
 Discretize the solute cavity surface with Lebedev spheres
	Using 302 Lebedev grid points for each H atom
	Using 302 Lebedev grid points for other atoms
	Atomic van der Waals radii will be scaled by 1.20
 Removing interior tesserae...
 Keep 993 surface tesserae and discard 1423 interior tesserae
 Molecular Surface Area = 93.140 Angst**2

                       Distance Matrix (Angstroms)
             C (  1)   C (  2)   O (  3)   O (  4)   H (  5)   O (  6)
   C (  2)  1.519789
   O (  3)  2.353704  1.203137
   O (  4)  2.372094  1.302996  2.240280
   H (  5)  3.192344  1.839050  2.320874  0.952505
   O (  6)  1.212205  2.419709  3.462720  2.741865  3.684013
   O (  7)  1.314717  2.345989  2.594125  3.499042  4.181149  2.233700
   H (  8)  1.840787  2.205617  1.987175  3.495515  3.988407  2.979685
             O (  7)
   H (  8)  0.963633

 Requested basis set is cc-pVTZ
 There are 72 shells and 208 basis functions
 A cutoff of  1.0D-11 yielded   2455 shell pairs
 There are     20675 function pairs (     27552 Cartesian)
 Smallest overlap matrix eigenvalue = 5.07E-04
 Guess MOs from SCF MO coefficient file
 Reading MOs from coefficient file
 Reading MOs from coefficient file
 A restricted Hartree-Fock SCF calculation will be
 performed using Pulay DIIS extrapolation
 SCF converges when DIIS error is below 1.0E-08
 ---------------------------------------
  Cycle       Energy         DIIS Error
 ---------------------------------------
    1    -376.5135746107      7.77E-04
    2    -376.5184301204      4.17E-04
    3    -376.5191056561      1.42E-04
    4    -376.5192648023      5.52E-05
    5    -376.5192971727      1.93E-05
    6    -376.5193035196      1.09E-05
    7    -376.5193047379      3.71E-06
    8    -376.5193049508      7.77E-07
    9    -376.5193049577      2.53E-07
   10    -376.5193049585      9.17E-08
   11    -376.5193049588      4.20E-08
   12    -376.5193049587      1.17E-08
   13    -376.5193049585      5.35E-09 Convergence criterion met
 ---------------------------------------
 SCF time:  CPU 69.87 s  wall 70.19 s
 Discretize the solute cavity surface with Lebedev spheres
	Using 302 Lebedev grid points for each H atom
	Using 302 Lebedev grid points for other atoms
	Atomic van der Waals radii will be scaled by 1.20
 Removing interior tesserae...
 Keep 993 surface tesserae and discard 1423 interior tesserae
 Molecular Surface Area = 93.140 Angst**2
 A restricted Hartree-Fock SCF calculation will be
 performed using Pulay DIIS extrapolation
 Polarizable Continuum solvation model will be applied
 SCF converges when DIIS error is below 1.0E-08

 Citation of the SMD model:
 Marenich, A.V.; Cramer, C.J.; Truhlar, D.G.
 J. Phys. Chem. B 2009, 113, 6378-6396.
 iSolventCode=           1
 Solvent: water                                                           

 vradii
            1           2           3           4           5           6
    1   1.8500000   1.8500000   1.5200000   1.5200000   1.2000000   1.5200000
            7           8
    1   1.5200000   1.2000000
 ---------------------------------------
  Cycle       Energy         DIIS Error
 ---------------------------------------
    1    -376.5193049580      2.33E-09
 Time req'd to invert C: 0.66 s (CPU) 0.66 s (wall)
    2    -376.5448723677      6.38E-04
    3    -376.5448723674      6.38E-04
    4    -376.5448723627      6.38E-04
    5    -376.5448723652      6.38E-04
    6    -376.5448723607      6.38E-04
    7    -376.5448723619      6.38E-04
    8    -376.5448723656      6.38E-04
    9    -376.5448723679      6.38E-04
   10    -376.5448723682      6.38E-04
   11    -376.5448723681      6.38E-04
   12    -376.5448723697      6.38E-04
   13    -376.5448723689      6.38E-04
   14    -376.5448723675      6.38E-04
   15    -376.5448723690      6.38E-04
   16    -376.5448723723      6.38E-04
   17    -376.5487238188      3.31E-04
   18    -376.5493121720      1.33E-04
   19    -376.5495171423      5.32E-05
   20    -376.5495546663      1.86E-05
   21    -376.5495613055      1.01E-05
   22    -376.5495624889      3.48E-06
   23    -376.5495626941      7.48E-07
   24    -376.5495627012      2.38E-07
   25    -376.5495627016      8.38E-08
   26    -376.5495627016      3.61E-08
   27    -376.5495627017      9.33E-09 Convergence criterion met
 ---------------------------------------
 SCF time:  CPU 119.14 s  wall 119.46 s
(0)  E-EN(g) gas-phase elect-nuc energy                 -376.519304958 a.u.
(3)  G-ENP(liq) elect-nuc-pol free energy of system     -376.549562702 a.u.
(4)  G-CDS(liq) cavity-dispersion-solvent structure 
     free energy                                                5.6908 kcal/mol
(6)  G-S(liq) free energy of system                     -376.540493824 a.u.
(9)  DeltaG-S(liq) free energy of  solvation
     (9) = (6) - (0)                                          -13.2962 kcal/mol
 SCF   energy in the final basis set = -376.5404938241
 Total energy in the final basis set = -376.5404938241

 Components of the MP2 correlation energy:
        aaaa  correlation energy =        -0.1713574148 au
        abab  correlation energy =        -0.9724937320 au
        bbbb  correlation energy =        -0.1713574148 au
        non-Brillouin singles    =        -0.0000000000 au

 Total  MP2   correlation energy =        -1.3152085616 au
        MP2         total energy =      -377.8557023858 au

  Entering Z-vector solver.
 This version supports only Gaussian blurring of the apparent surface charges
 No PCM contribution added !! 
   1         0           1      0.000391    0.000391
 This version supports only Gaussian blurring of the apparent surface charges
 No PCM contribution added !! 
   2         0           1      0.000133    0.000133
 This version supports only Gaussian blurring of the apparent surface charges
 No PCM contribution added !! 
   3         0           1      0.000052    0.000052
 This version supports only Gaussian blurring of the apparent surface charges
 No PCM contribution added !! 
   4         0           1      0.000012    0.000012
 This version supports only Gaussian blurring of the apparent surface charges
 No PCM contribution added !! 
   5         0           1      0.000005    0.000005
 This version supports only Gaussian blurring of the apparent surface charges
 No PCM contribution added !! 
   6         0           1      0.000001    0.000001
 This version supports only Gaussian blurring of the apparent surface charges
 No PCM contribution added !! 
   7         1           0      0.000000    0.000000    Roots Converged

 --------------------------------------------------------------

                    Orbital Energies (a.u.)
 --------------------------------------------------------------

 Alpha MOs
 -- Occupied --
-20.636 -20.628 -20.587 -20.579 -11.424 -11.421  -1.520  -1.482
 -1.412  -1.387  -0.973  -0.851  -0.803  -0.744  -0.696  -0.687
 -0.654  -0.631  -0.600  -0.548  -0.516  -0.505  -0.470
 -- Virtual --
  0.080   0.173   0.195   0.277   0.299   0.337   0.386   0.418
  0.430   0.446   0.486   0.512   0.536   0.546   0.560   0.618
  0.666   0.680   0.699   0.731   0.738   0.755   0.767   0.788
  0.792   0.814   0.826   0.856   0.886   0.905   0.974   0.982
  1.003   1.037   1.047   1.104   1.161   1.227   1.252   1.288
  1.359   1.401   1.443   1.465   1.542   1.575   1.629   1.670
  1.751   1.752   1.831   1.886   1.941   1.966   2.000   2.006
  2.022   2.089   2.165   2.180   2.227   2.282   2.310   2.352
  2.364   2.386   2.397   2.442   2.499   2.505   2.554   2.673
  2.712   2.775   2.800   2.865   2.922   2.949   2.978   3.081
  3.104   3.145   3.216   3.257   3.271   3.319   3.333   3.384
  3.431   3.439   3.458   3.555   3.579   3.611   3.652   3.661
  3.670   3.734   3.755   3.789   3.866   3.931   3.945   3.971
  4.013   4.067   4.154   4.154   4.172   4.211   4.211   4.228
  4.409   4.471   4.509   4.521   4.524   4.613   4.668   4.718
  4.743   4.776   4.789   4.901   5.102   5.124   5.354   5.389
  5.418   5.571   5.586   5.606   5.633   5.673   5.739   5.753
  5.846   5.942   5.970   5.982   6.035   6.086   6.294   6.346
  6.411   6.434   6.554   6.656   6.673   6.702   6.752   6.816
  6.843   6.843   6.916   6.938   6.967   6.999   7.043   7.082
  7.092   7.122   7.200   7.225   7.252   7.271   7.302   7.321
  7.365   7.446   7.487   7.524   7.565   7.655   7.700   7.767
  7.914   7.955   8.173   8.941  10.783  13.040  13.188  13.437
 14.275
 --------------------------------------------------------------

          Ground-State Mulliken Net Atomic Charges

     Atom                 Charge (a.u.)
  ----------------------------------------
      1 C                     0.280292
      2 C                     0.271497
      3 O                    -0.333035
      4 O                    -0.231824
      5 H                     0.301856
      6 O                    -0.346787
      7 O                    -0.237513
      8 H                     0.295514
  ----------------------------------------
  Sum of atomic charges =    -0.000000

 -----------------------------------------------------------------
                    Cartesian Multipole Moments
 -----------------------------------------------------------------
    Charge (ESU x 10^10)
                -0.0000
    Dipole Moment (Debye)
         X      -3.9419      Y      -2.0762      Z      -0.0025
       Tot       4.4553
    Quadrupole Moments (Debye-Ang)
        XX     -31.7291     XY      -6.6419     YY     -37.7692
        XZ       0.0001     YZ      -0.0041     ZZ     -31.6987
    Octopole Moments (Debye-Ang^2)
       XXX     -35.7267    XXY       5.3220    XYY       1.5192
       YYY     -12.1703    XXZ       0.0056    XYZ      -0.0009
       YYZ       0.0194    XZZ      -0.7626    YZZ      -0.2482
       ZZZ       0.0392
    Hexadecapole Moments (Debye-Ang^3)
      XXXX    -265.8775   XXXY     -25.5126   XXYY     -96.3632
      XYYY     -21.4432   YYYY    -204.8371   XXXZ       0.0042
      XXYZ      -0.0131   XYYZ      -0.0019   YYYZ      -0.0175
      XXZZ     -56.1051   XYZZ      -0.8265   YYZZ     -38.6408
      XZZZ      -0.0125   YZZZ      -0.0105   ZZZZ     -25.2832
 -----------------------------------------------------------------
 DrvMan is completing analytic gradient of the MP2 energy
 MP2 relaxed dipole moment
            1
    1  -1.5508677
    2  -0.8168520
    3  -0.0009980
	Magnitude:	 1.753 au	 4.455 Debye
 MP2 energy read as -377.855702
 Full Analytical Gradient of MP2 Energy (in au.)
             1             2             3             4             5
    1   -0.00001749    0.00001150   -0.00018862    0.00012793    0.00008506
    2   -0.00003762    0.00014902    0.00002300    0.00013509    0.00026132
    3   -0.00038002    0.00018095   -0.00004117   -0.00000197   -0.00001890
             6             7             8
    1    0.00017573    0.00002962   -0.00022372
    2   -0.00019073   -0.00018125   -0.00015883
    3    0.00014706    0.00007519    0.00003886
 Gradient time:  CPU 0.09 s  wall 0.45 s
 ----------------------------------------------------------------
             Standard Nuclear Orientation (Angstroms)
    I     Atom           X                Y                Z
 ----------------------------------------------------------------
    1      C       0.7689846345     0.1803782406    -0.0001726390
    2      C      -0.7208149557    -0.1150427611    -0.0005047397
    3      O      -1.0928974052    -1.2595235222    -0.0005560563
    4      O      -1.4755270811     0.9478385404    -0.0004249047
    5      H      -2.3859314574     0.6677851943    -0.0006268840
    6      O       1.2442008656     1.2955499203     0.0002336077
    7      O       1.4796593469    -0.9257056792    -0.0002579496
    8      H       0.8538230523    -1.6584522332     0.0002379657
 ----------------------------------------------------------------
 Nuclear Repulsion Energy =   234.9907641183 hartrees
 There are       23 alpha and       23 beta electrons
 Discretize the solute cavity surface with Lebedev spheres
	Using 302 Lebedev grid points for each H atom
	Using 302 Lebedev grid points for other atoms
	Atomic van der Waals radii will be scaled by 1.20
 Removing interior tesserae...
 Keep 993 surface tesserae and discard 1423 interior tesserae
 Molecular Surface Area = 93.140 Angst**2

                       Distance Matrix (Angstroms)
             C (  1)   C (  2)   O (  3)   O (  4)   H (  5)   O (  6)
   C (  2)  1.518808
   O (  3)  2.353704  1.203446
   O (  4)  2.372094  1.303575  2.240280
   H (  5)  3.192344  1.839955  2.320874  0.952505
   O (  6)  1.212204  2.418896  3.462720  2.741865  3.684013
   O (  7)  1.314717  2.345050  2.594125  3.499042  4.181149  2.233700
   H (  8)  1.840787  2.204903  1.987175  3.495515  3.988407  2.979685
             O (  7)
   H (  8)  0.963633

 Requested basis set is cc-pVTZ
 There are 72 shells and 208 basis functions
 A cutoff of  1.0D-11 yielded   2455 shell pairs
 There are     20675 function pairs (     27552 Cartesian)
 Smallest overlap matrix eigenvalue = 5.06E-04
 Guess MOs from SCF MO coefficient file
 Reading MOs from coefficient file
 Reading MOs from coefficient file
 A restricted Hartree-Fock SCF calculation will be
 performed using Pulay DIIS extrapolation
 SCF converges when DIIS error is below 1.0E-08
 ---------------------------------------
  Cycle       Energy         DIIS Error
 ---------------------------------------
    1    -376.5127626739      7.78E-04
    2    -376.5184030027      4.16E-04
    3    -376.5190778912      1.42E-04
    4    -376.5192373170      5.55E-05
    5    -376.5192699063      1.93E-05
    6    -376.5192763254      1.08E-05
    7    -376.5192775415      3.72E-06
    8    -376.5192777543      8.00E-07
    9    -376.5192777615      2.52E-07
   10    -376.5192777623      9.19E-08
   11    -376.5192777626      4.09E-08
   12    -376.5192777625      1.04E-08
   13    -376.5192777624      4.47E-09 Convergence criterion met
 ---------------------------------------
 SCF time:  CPU 69.44 s  wall 69.67 s
 Discretize the solute cavity surface with Lebedev spheres
	Using 302 Lebedev grid points for each H atom
	Using 302 Lebedev grid points for other atoms
	Atomic van der Waals radii will be scaled by 1.20
 Removing interior tesserae...
 Keep 993 surface tesserae and discard 1423 interior tesserae
 Molecular Surface Area = 93.140 Angst**2
 A restricted Hartree-Fock SCF calculation will be
 performed using Pulay DIIS extrapolation
 Polarizable Continuum solvation model will be applied
 SCF converges when DIIS error is below 1.0E-08

 Citation of the SMD model:
 Marenich, A.V.; Cramer, C.J.; Truhlar, D.G.
 J. Phys. Chem. B 2009, 113, 6378-6396.
 iSolventCode=           1
 Solvent: water                                                           

 vradii
            1           2           3           4           5           6
    1   1.8500000   1.8500000   1.5200000   1.5200000   1.2000000   1.5200000
            7           8
    1   1.5200000   1.2000000
 ---------------------------------------
  Cycle       Energy         DIIS Error
 ---------------------------------------
    1    -376.5192777618      1.83E-09
 Time req'd to invert C: 0.70 s (CPU) 0.71 s (wall)
    2    -376.5448322390      6.38E-04
    3    -376.5448322387      6.38E-04
    4    -376.5448322334      6.38E-04
    5    -376.5448322376      6.38E-04
    6    -376.5448322358      6.38E-04
    7    -376.5448322318      6.38E-04
    8    -376.5448322355      6.38E-04
    9    -376.5448322370      6.38E-04
   10    -376.5448322331      6.38E-04
   11    -376.5448322376      6.38E-04
   12    -376.5448322404      6.38E-04
   13    -376.5448322362      6.38E-04
   14    -376.5448322392      6.38E-04
   15    -376.5448322378      6.38E-04
   16    -376.5448322378      6.38E-04
   17    -376.5486799383      3.31E-04
   18    -376.5492678566      1.33E-04
   19    -376.5494726946      5.32E-05
   20    -376.5495102171      1.86E-05
   21    -376.5495168630      1.01E-05
   22    -376.5495180483      3.48E-06
   23    -376.5495182537      7.49E-07
   24    -376.5495182608      2.39E-07
   25    -376.5495182612      8.42E-08
   26    -376.5495182612      3.61E-08
   27    -376.5495182613      9.34E-09 Convergence criterion met
 ---------------------------------------
 SCF time:  CPU 121.84 s  wall 122.10 s
(0)  E-EN(g) gas-phase elect-nuc energy                 -376.519277762 a.u.
(3)  G-ENP(liq) elect-nuc-pol free energy of system     -376.549518261 a.u.
(4)  G-CDS(liq) cavity-dispersion-solvent structure 
     free energy                                                5.6874 kcal/mol
(6)  G-S(liq) free energy of system                     -376.540454798 a.u.
(9)  DeltaG-S(liq) free energy of  solvation
     (9) = (6) - (0)                                          -13.2888 kcal/mol
 SCF   energy in the final basis set = -376.5404547977
 Total energy in the final basis set = -376.5404547977

 Components of the MP2 correlation energy:
        aaaa  correlation energy =        -0.1713648742 au
        abab  correlation energy =        -0.9725371147 au
        bbbb  correlation energy =        -0.1713648742 au
        non-Brillouin singles    =        -0.0000000000 au

 Total  MP2   correlation energy =        -1.3152668630 au
        MP2         total energy =      -377.8557216607 au

  Entering Z-vector solver.
 This version supports only Gaussian blurring of the apparent surface charges
 No PCM contribution added !! 
   1         0           1      0.000391    0.000391
 This version supports only Gaussian blurring of the apparent surface charges
 No PCM contribution added !! 
   2         0           1      0.000134    0.000134
 This version supports only Gaussian blurring of the apparent surface charges
 No PCM contribution added !! 
   3         0           1      0.000052    0.000052
 This version supports only Gaussian blurring of the apparent surface charges
 No PCM contribution added !! 
   4         0           1      0.000012    0.000012
 This version supports only Gaussian blurring of the apparent surface charges
 No PCM contribution added !! 
   5         0           1      0.000005    0.000005
 This version supports only Gaussian blurring of the apparent surface charges
 No PCM contribution added !! 
   6         0           1      0.000001    0.000001
 This version supports only Gaussian blurring of the apparent surface charges
 No PCM contribution added !! 
   7         1           0      0.000000    0.000000    Roots Converged

 --------------------------------------------------------------

                    Orbital Energies (a.u.)
 --------------------------------------------------------------

 Alpha MOs
 -- Occupied --
-20.635 -20.628 -20.587 -20.579 -11.424 -11.421  -1.520  -1.482
 -1.412  -1.387  -0.974  -0.851  -0.803  -0.744  -0.696  -0.686
 -0.654  -0.631  -0.600  -0.548  -0.516  -0.505  -0.470
 -- Virtual --
  0.080   0.173   0.195   0.277   0.299   0.337   0.386   0.418
  0.430   0.446   0.486   0.512   0.536   0.546   0.560   0.618
  0.666   0.680   0.699   0.731   0.738   0.755   0.767   0.788
  0.792   0.814   0.826   0.856   0.886   0.905   0.974   0.982
  1.003   1.037   1.047   1.104   1.161   1.227   1.252   1.288
  1.359   1.401   1.443   1.465   1.542   1.575   1.629   1.670
  1.751   1.752   1.831   1.886   1.941   1.966   2.000   2.006
  2.022   2.089   2.164   2.180   2.227   2.282   2.310   2.352
  2.364   2.386   2.396   2.442   2.500   2.505   2.554   2.673
  2.711   2.776   2.800   2.865   2.922   2.950   2.979   3.081
  3.104   3.145   3.216   3.258   3.271   3.320   3.333   3.384
  3.431   3.438   3.459   3.555   3.578   3.611   3.652   3.661
  3.670   3.734   3.755   3.789   3.866   3.931   3.945   3.971
  4.013   4.067   4.154   4.155   4.172   4.211   4.212   4.228
  4.409   4.470   4.509   4.521   4.524   4.613   4.668   4.718
  4.743   4.776   4.789   4.901   5.102   5.124   5.354   5.389
  5.418   5.571   5.586   5.606   5.633   5.673   5.738   5.753
  5.845   5.943   5.969   5.982   6.035   6.086   6.293   6.345
  6.411   6.433   6.554   6.655   6.673   6.701   6.752   6.816
  6.843   6.843   6.915   6.938   6.967   6.999   7.043   7.082
  7.092   7.122   7.201   7.225   7.252   7.271   7.302   7.321
  7.365   7.446   7.487   7.523   7.565   7.655   7.700   7.766
  7.914   7.955   8.173   8.941  10.791  13.039  13.184  13.435
 14.271
 --------------------------------------------------------------

          Ground-State Mulliken Net Atomic Charges

     Atom                 Charge (a.u.)
  ----------------------------------------
      1 C                     0.280513
      2 C                     0.271638
      3 O                    -0.333086
      4 O                    -0.232334
      5 H                     0.301873
      6 O                    -0.346635
      7 O                    -0.237441
      8 H                     0.295472
  ----------------------------------------
  Sum of atomic charges =    -0.000000

 -----------------------------------------------------------------
                    Cartesian Multipole Moments
 -----------------------------------------------------------------
    Charge (ESU x 10^10)
                -0.0000
    Dipole Moment (Debye)
         X      -3.9352      Y      -2.0778      Z      -0.0003
       Tot       4.4501
    Quadrupole Moments (Debye-Ang)
        XX     -31.7350     XY      -6.6366     YY     -37.7696
        XZ       0.0014     YZ      -0.0041     ZZ     -31.6989
    Octopole Moments (Debye-Ang^2)
       XXX     -35.7210    XXY       5.3167    XYY       1.5214
       YYY     -12.1736    XXZ       0.0031    XYZ      -0.0001
       YYZ       0.0131    XZZ      -0.7628    YZZ      -0.2490
       ZZZ       0.0259
    Hexadecapole Moments (Debye-Ang^3)
      XXXX    -265.8526   XXXY     -25.4959   XXYY     -96.3543
      XYYY     -21.4246   YYYY    -204.8427   XXXZ      -0.0097
      XXYZ      -0.0138   XYYZ      -0.0094   YYYZ      -0.0210
      XXZZ     -56.1012   XYZZ      -0.8228   YYZZ     -38.6411
      XZZZ      -0.0242   YZZZ      -0.0138   ZZZZ     -25.2831
 -----------------------------------------------------------------
 DrvMan is completing analytic gradient of the MP2 energy
 MP2 relaxed dipole moment
            1
    1  -1.5482213
    2  -0.8174849
    3  -0.0001291
	Magnitude:	 1.751 au	 4.450 Debye
 MP2 energy read as -377.855722
 Full Analytical Gradient of MP2 Energy (in au.)
             1             2             3             4             5
    1   -0.00043427    0.00134923   -0.00056334   -0.00033724    0.00002483
    2   -0.00005664    0.00025701   -0.00037084    0.00031053    0.00037091
    3   -0.00000746   -0.00002948    0.00000602    0.00001420   -0.00000247
             6             7             8
    1    0.00019517    0.00000167   -0.00023605
    2   -0.00017755   -0.00017933   -0.00015408
    3    0.00001539   -0.00002318    0.00002698
 Gradient time:  CPU 0.07 s  wall 0.07 s
 ----------------------------------------------------------------
             Standard Nuclear Orientation (Angstroms)
    I     Atom           X                Y                Z
 ----------------------------------------------------------------
    1      C       0.7689846345     0.1803782406    -0.0001726390
    2      C      -0.7228149557    -0.1150427611    -0.0005047397
    3      O      -1.0928974052    -1.2595235222    -0.0005560563
    4      O      -1.4755270811     0.9478385404    -0.0004249047
    5      H      -2.3859314574     0.6677851943    -0.0006268840
    6      O       1.2442008656     1.2955499203     0.0002336077
    7      O       1.4796593469    -0.9257056792    -0.0002579496
    8      H       0.8538230523    -1.6584522332     0.0002379657
 ----------------------------------------------------------------
 Nuclear Repulsion Energy =   234.9877704606 hartrees
 There are       23 alpha and       23 beta electrons
 Discretize the solute cavity surface with Lebedev spheres
	Using 302 Lebedev grid points for each H atom
	Using 302 Lebedev grid points for other atoms
	Atomic van der Waals radii will be scaled by 1.20
 Removing interior tesserae...
 Keep 993 surface tesserae and discard 1423 interior tesserae
 Molecular Surface Area = 93.140 Angst**2

                       Distance Matrix (Angstroms)
             C (  1)   C (  2)   O (  3)   O (  4)   H (  5)   O (  6)
   C (  2)  1.520769
   O (  3)  2.353704  1.202829
   O (  4)  2.372094  1.302418  2.240280
   H (  5)  3.192344  1.838145  2.320874  0.952505
   O (  6)  1.212204  2.420521  3.462720  2.741865  3.684013
   O (  7)  1.314717  2.346927  2.594125  3.499042  4.181149  2.233700
   H (  8)  1.840787  2.206332  1.987175  3.495515  3.988407  2.979685
             O (  7)
   H (  8)  0.963633

 Requested basis set is cc-pVTZ
 There are 72 shells and 208 basis functions
 A cutoff of  1.0D-11 yielded   2454 shell pairs
 There are     20670 function pairs (     27546 Cartesian)
 Smallest overlap matrix eigenvalue = 5.08E-04
 Guess MOs from SCF MO coefficient file
 Reading MOs from coefficient file
 Reading MOs from coefficient file
 A restricted Hartree-Fock SCF calculation will be
 performed using Pulay DIIS extrapolation
 SCF converges when DIIS error is below 1.0E-08
 ---------------------------------------
  Cycle       Energy         DIIS Error
 ---------------------------------------
    1    -376.5152011919      7.77E-04
    2    -376.5184553457      4.17E-04
    3    -376.5191321389      1.42E-04
    4    -376.5192906625      5.46E-05
    5    -376.5193225994      1.92E-05
    6    -376.5193288160      1.09E-05
    7    -376.5193300416      3.68E-06
    8    -376.5193302539      7.32E-07
    9    -376.5193302602      2.52E-07
   10    -376.5193302610      8.84E-08
   11    -376.5193302612      3.96E-08
   12    -376.5193302611      1.01E-08
   13    -376.5193302610      4.53E-09 Convergence criterion met
 ---------------------------------------
 SCF time:  CPU 70.08 s  wall 70.41 s
 Discretize the solute cavity surface with Lebedev spheres
	Using 302 Lebedev grid points for each H atom
	Using 302 Lebedev grid points for other atoms
	Atomic van der Waals radii will be scaled by 1.20
 Removing interior tesserae...
 Keep 993 surface tesserae and discard 1423 interior tesserae
 Molecular Surface Area = 93.140 Angst**2
 A restricted Hartree-Fock SCF calculation will be
 performed using Pulay DIIS extrapolation
 Polarizable Continuum solvation model will be applied
 SCF converges when DIIS error is below 1.0E-08

 Citation of the SMD model:
 Marenich, A.V.; Cramer, C.J.; Truhlar, D.G.
 J. Phys. Chem. B 2009, 113, 6378-6396.
 iSolventCode=           1
 Solvent: water                                                           

 vradii
            1           2           3           4           5           6
    1   1.8500000   1.8500000   1.5200000   1.5200000   1.2000000   1.5200000
            7           8
    1   1.5200000   1.2000000
 ---------------------------------------
  Cycle       Energy         DIIS Error
 ---------------------------------------
    1    -376.5193302605      1.82E-09
 Time req'd to invert C: 0.62 s (CPU) 0.62 s (wall)
    2    -376.5449106209      6.38E-04
    3    -376.5449106206      6.38E-04
    4    -376.5449106154      6.38E-04
    5    -376.5449106199      6.38E-04
    6    -376.5449106159      6.38E-04
    7    -376.5449106129      6.38E-04
    8    -376.5449106160      6.38E-04
    9    -376.5449106182      6.38E-04
   10    -376.5449106206      6.38E-04
   11    -376.5449106187      6.38E-04
   12    -376.5449106204      6.38E-04
   13    -376.5449106188      6.38E-04
   14    -376.5449106185      6.38E-04
   15    -376.5449106167      6.38E-04
   16    -376.5449106198      6.38E-04
   17    -376.5487658247      3.31E-04
   18    -376.5493546139      1.33E-04
   19    -376.5495597165      5.32E-05
   20    -376.5495972417      1.85E-05
   21    -376.5496038739      1.01E-05
   22    -376.5496050555      3.47E-06
   23    -376.5496052605      7.48E-07
   24    -376.5496052675      2.37E-07
   25    -376.5496052680      8.34E-08
   26    -376.5496052680      3.62E-08
   27    -376.5496052681      9.33E-09 Convergence criterion met
 ---------------------------------------
 SCF time:  CPU 119.67 s  wall 119.96 s
(0)  E-EN(g) gas-phase elect-nuc energy                 -376.519330260 a.u.
(3)  G-ENP(liq) elect-nuc-pol free energy of system     -376.549605268 a.u.
(4)  G-CDS(liq) cavity-dispersion-solvent structure 
     free energy                                                5.6942 kcal/mol
(6)  G-S(liq) free energy of system                     -376.540530992 a.u.
(9)  DeltaG-S(liq) free energy of  solvation
     (9) = (6) - (0)                                          -13.3037 kcal/mol
 SCF   energy in the final basis set = -376.5405309919
 Total energy in the final basis set = -376.5405309919

 Components of the MP2 correlation energy:
        aaaa  correlation energy =        -0.1713499834 au
        abab  correlation energy =        -0.9724504377 au
        bbbb  correlation energy =        -0.1713499834 au
        non-Brillouin singles    =        -0.0000000000 au

 Total  MP2   correlation energy =        -1.3151504045 au
        MP2         total energy =      -377.8556813964 au

  Entering Z-vector solver.
 This version supports only Gaussian blurring of the apparent surface charges
 No PCM contribution added !! 
   1         0           1      0.000390    0.000390
 This version supports only Gaussian blurring of the apparent surface charges
 No PCM contribution added !! 
   2         0           1      0.000133    0.000133
 This version supports only Gaussian blurring of the apparent surface charges
 No PCM contribution added !! 
   3         0           1      0.000052    0.000052
 This version supports only Gaussian blurring of the apparent surface charges
 No PCM contribution added !! 
   4         0           1      0.000012    0.000012
 This version supports only Gaussian blurring of the apparent surface charges
 No PCM contribution added !! 
   5         0           1      0.000005    0.000005
 This version supports only Gaussian blurring of the apparent surface charges
 No PCM contribution added !! 
   6         0           1      0.000001    0.000001
 This version supports only Gaussian blurring of the apparent surface charges
 No PCM contribution added !! 
   7         1           0      0.000000    0.000000    Roots Converged

 --------------------------------------------------------------

                    Orbital Energies (a.u.)
 --------------------------------------------------------------

 Alpha MOs
 -- Occupied --
-20.636 -20.628 -20.587 -20.579 -11.424 -11.421  -1.520  -1.483
 -1.413  -1.387  -0.973  -0.851  -0.803  -0.745  -0.696  -0.687
 -0.654  -0.631  -0.600  -0.548  -0.517  -0.505  -0.470
 -- Virtual --
  0.080   0.173   0.195   0.277   0.299   0.337   0.387   0.418
  0.430   0.446   0.485   0.512   0.536   0.546   0.560   0.618
  0.666   0.680   0.699   0.731   0.738   0.755   0.767   0.788
  0.792   0.814   0.826   0.856   0.886   0.905   0.974   0.982
  1.003   1.037   1.047   1.104   1.162   1.227   1.252   1.288
  1.359   1.401   1.443   1.465   1.543   1.575   1.629   1.670
  1.751   1.752   1.831   1.886   1.941   1.966   2.000   2.006
  2.021   2.089   2.165   2.180   2.227   2.282   2.310   2.352
  2.364   2.386   2.397   2.442   2.499   2.505   2.554   2.673
  2.712   2.775   2.800   2.865   2.922   2.949   2.978   3.081
  3.105   3.145   3.217   3.257   3.271   3.319   3.333   3.383
  3.432   3.439   3.458   3.555   3.579   3.611   3.653   3.661
  3.670   3.733   3.755   3.788   3.865   3.931   3.945   3.971
  4.013   4.067   4.153   4.154   4.172   4.209   4.211   4.228
  4.409   4.471   4.508   4.522   4.524   4.613   4.668   4.718
  4.742   4.776   4.789   4.902   5.101   5.124   5.354   5.389
  5.418   5.571   5.586   5.607   5.633   5.673   5.739   5.753
  5.846   5.942   5.970   5.982   6.035   6.086   6.294   6.346
  6.411   6.435   6.553   6.657   6.673   6.703   6.753   6.816
  6.843   6.844   6.917   6.938   6.967   6.999   7.043   7.082
  7.092   7.122   7.200   7.225   7.253   7.271   7.302   7.321
  7.365   7.446   7.487   7.524   7.565   7.655   7.700   7.767
  7.914   7.956   8.174   8.941  10.776  13.041  13.191  13.438
 14.279
 --------------------------------------------------------------

          Ground-State Mulliken Net Atomic Charges

     Atom                 Charge (a.u.)
  ----------------------------------------
      1 C                     0.280068
      2 C                     0.271357
      3 O                    -0.332984
      4 O                    -0.231313
      5 H                     0.301838
      6 O                    -0.346939
      7 O                    -0.237583
      8 H                     0.295556
  ----------------------------------------
  Sum of atomic charges =    -0.000000

 -----------------------------------------------------------------
                    Cartesian Multipole Moments
 -----------------------------------------------------------------
    Charge (ESU x 10^10)
                -0.0000
    Dipole Moment (Debye)
         X      -3.9486      Y      -2.0746      Z      -0.0003
       Tot       4.4605
    Quadrupole Moments (Debye-Ang)
        XX     -31.7231     XY      -6.6472     YY     -37.7689
        XZ       0.0014     YZ      -0.0041     ZZ     -31.6985
    Octopole Moments (Debye-Ang^2)
       XXX     -35.7324    XXY       5.3272    XYY       1.5171
       YYY     -12.1670    XXZ       0.0031    XYZ      -0.0001
       YYZ       0.0131    XZZ      -0.7624    YZZ      -0.2474
       ZZZ       0.0259
    Hexadecapole Moments (Debye-Ang^3)
      XXXX    -265.9024   XXXY     -25.5293   XXYY     -96.3722
      XYYY     -21.4619   YYYY    -204.8314   XXXZ      -0.0097
      XXYZ      -0.0138   XYYZ      -0.0094   YYYZ      -0.0210
      XXZZ     -56.1091   XYZZ      -0.8302   YYZZ     -38.6405
      XZZZ      -0.0242   YZZZ      -0.0138   ZZZZ     -25.2833
 -----------------------------------------------------------------
 DrvMan is completing analytic gradient of the MP2 energy
 MP2 relaxed dipole moment
            1
    1  -1.5535160
    2  -0.8162202
    3  -0.0001295
	Magnitude:	 1.755 au	 4.460 Debye
 MP2 energy read as -377.855681
 Full Analytical Gradient of MP2 Energy (in au.)
             1             2             3             4             5
    1    0.00039786   -0.00132420    0.00018577    0.00059385    0.00014555
    2   -0.00001802    0.00004287    0.00041730   -0.00004189    0.00015156
    3   -0.00000732   -0.00002971    0.00000609    0.00001424   -0.00000251
             6             7             8
    1    0.00015544    0.00005717   -0.00021143
    2   -0.00020551   -0.00018281   -0.00016350
    3    0.00001539   -0.00002315    0.00002698
 Gradient time:  CPU 0.08 s  wall 0.08 s
 ----------------------------------------------------------------
             Standard Nuclear Orientation (Angstroms)
    I     Atom           X                Y                Z
 ----------------------------------------------------------------
    1      C       0.7689846345     0.1803782406    -0.0001726390
    2      C      -0.7218149557    -0.1140427611    -0.0005047397
    3      O      -1.0928974052    -1.2595235222    -0.0005560563
    4      O      -1.4755270811     0.9478385404    -0.0004249047
    5      H      -2.3859314574     0.6677851943    -0.0006268840
    6      O       1.2442008656     1.2955499203     0.0002336077
    7      O       1.4796593469    -0.9257056792    -0.0002579496
    8      H       0.8538230523    -1.6584522332     0.0002379657
 ----------------------------------------------------------------
 Nuclear Repulsion Energy =   234.9872719103 hartrees
 There are       23 alpha and       23 beta electrons
 Discretize the solute cavity surface with Lebedev spheres
	Using 302 Lebedev grid points for each H atom
	Using 302 Lebedev grid points for other atoms
	Atomic van der Waals radii will be scaled by 1.20
 Removing interior tesserae...
 Keep 993 surface tesserae and discard 1423 interior tesserae
 Molecular Surface Area = 93.140 Angst**2

                       Distance Matrix (Angstroms)
             C (  1)   C (  2)   O (  3)   O (  4)   H (  5)   O (  6)
   C (  2)  1.519594
   O (  3)  2.353704  1.204088
   O (  4)  2.372094  1.302180  2.240280
   H (  5)  3.192344  1.838624  2.320874  0.952505
   O (  6)  1.212204  2.419126  3.462720  2.741865  3.684013
   O (  7)  1.314717  2.346335  2.594125  3.499042  4.181149  2.233700
   H (  8)  1.840787  2.206317  1.987175  3.495515  3.988407  2.979685
             O (  7)
   H (  8)  0.963633

 Requested basis set is cc-pVTZ
 There are 72 shells and 208 basis functions
 A cutoff of  1.0D-11 yielded   2455 shell pairs
 There are     20675 function pairs (     27552 Cartesian)
 Smallest overlap matrix eigenvalue = 5.07E-04
 Guess MOs from SCF MO coefficient file
 Reading MOs from coefficient file
 Reading MOs from coefficient file
 A restricted Hartree-Fock SCF calculation will be
 performed using Pulay DIIS extrapolation
 SCF converges when DIIS error is below 1.0E-08
 ---------------------------------------
  Cycle       Energy         DIIS Error
 ---------------------------------------
    1    -376.5123892676      7.80E-04
    2    -376.5183830133      4.16E-04
    3    -376.5190583280      1.42E-04
    4    -376.5192169291      5.56E-05
    5    -376.5192494602      1.94E-05
    6    -376.5192559227      1.09E-05
    7    -376.5192571613      3.73E-06
    8    -376.5192573766      8.23E-07
    9    -376.5192573842      2.63E-07
   10    -376.5192573850      9.79E-08
   11    -376.5192573852      4.02E-08
   12    -376.5192573851      9.96E-09 Convergence criterion met
 ---------------------------------------
 SCF time:  CPU 61.52 s  wall 61.57 s
 Discretize the solute cavity surface with Lebedev spheres
	Using 302 Lebedev grid points for each H atom
	Using 302 Lebedev grid points for other atoms
	Atomic van der Waals radii will be scaled by 1.20
 Removing interior tesserae...
 Keep 993 surface tesserae and discard 1423 interior tesserae
 Molecular Surface Area = 93.140 Angst**2
 A restricted Hartree-Fock SCF calculation will be
 performed using Pulay DIIS extrapolation
 Polarizable Continuum solvation model will be applied
 SCF converges when DIIS error is below 1.0E-08

 Citation of the SMD model:
 Marenich, A.V.; Cramer, C.J.; Truhlar, D.G.
 J. Phys. Chem. B 2009, 113, 6378-6396.
 iSolventCode=           1
 Solvent: water                                                           

 vradii
            1           2           3           4           5           6
    1   1.8500000   1.8500000   1.5200000   1.5200000   1.2000000   1.5200000
            7           8
    1   1.5200000   1.2000000
 ---------------------------------------
  Cycle       Energy         DIIS Error
 ---------------------------------------
    1    -376.5192573845      4.26E-09
 Time req'd to invert C: 0.54 s (CPU) 0.54 s (wall)
    2    -376.5448429874      6.38E-04
    3    -376.5448429883      6.38E-04
    4    -376.5448429894      6.38E-04
    5    -376.5448429890      6.38E-04
    6    -376.5448429895      6.38E-04
    7    -376.5448429844      6.38E-04
    8    -376.5448429857      6.38E-04
    9    -376.5448429843      6.38E-04
   10    -376.5448429825      6.38E-04
   11    -376.5448429818      6.38E-04
   12    -376.5448429823      6.38E-04
   13    -376.5448429830      6.38E-04
   14    -376.5448429829      6.38E-04
   15    -376.5448429832      6.38E-04
   16    -376.5448429873      6.38E-04
   17    -376.5486935772      3.31E-04
   18    -376.5492819737      1.33E-04
   19    -376.5494870263      5.32E-05
   20    -376.5495245785      1.86E-05
   21    -376.5495312252      1.01E-05
   22    -376.5495324093      3.48E-06
   23    -376.5495326144      7.48E-07
   24    -376.5495326214      2.38E-07
   25    -376.5495326219      8.41E-08
   26    -376.5495326219      3.60E-08
   27    -376.5495326220      9.29E-09 Convergence criterion met
 ---------------------------------------
 SCF time:  CPU 111.92 s  wall 112.05 s
(0)  E-EN(g) gas-phase elect-nuc energy                 -376.519257384 a.u.
(3)  G-ENP(liq) elect-nuc-pol free energy of system     -376.549532622 a.u.
(4)  G-CDS(liq) cavity-dispersion-solvent structure 
     free energy                                                5.6916 kcal/mol
(6)  G-S(liq) free energy of system                     -376.540462449 a.u.
(9)  DeltaG-S(liq) free energy of  solvation
     (9) = (6) - (0)                                          -13.3064 kcal/mol
 SCF   energy in the final basis set = -376.5404624488
 Total energy in the final basis set = -376.5404624488

 Components of the MP2 correlation energy:
        aaaa  correlation energy =        -0.1713638190 au
        abab  correlation energy =        -0.9725149936 au
        bbbb  correlation energy =        -0.1713638190 au
        non-Brillouin singles    =        -0.0000000000 au

 Total  MP2   correlation energy =        -1.3152426316 au
        MP2         total energy =      -377.8557050804 au

  Entering Z-vector solver.
 This version supports only Gaussian blurring of the apparent surface charges
 No PCM contribution added !! 
   1         0           1      0.000391    0.000391
 This version supports only Gaussian blurring of the apparent surface charges
 No PCM contribution added !! 
   2         0           1      0.000134    0.000134
 This version supports only Gaussian blurring of the apparent surface charges
 No PCM contribution added !! 
   3         0           1      0.000052    0.000052
 This version supports only Gaussian blurring of the apparent surface charges
 No PCM contribution added !! 
   4         0           1      0.000012    0.000012
 This version supports only Gaussian blurring of the apparent surface charges
 No PCM contribution added !! 
   5         0           1      0.000005    0.000005
 This version supports only Gaussian blurring of the apparent surface charges
 No PCM contribution added !! 
   6         0           1      0.000001    0.000001
 This version supports only Gaussian blurring of the apparent surface charges
 No PCM contribution added !! 
   7         1           0      0.000000    0.000000    Roots Converged

 --------------------------------------------------------------

                    Orbital Energies (a.u.)
 --------------------------------------------------------------

 Alpha MOs
 -- Occupied --
-20.636 -20.628 -20.587 -20.579 -11.424 -11.421  -1.520  -1.483
 -1.412  -1.387  -0.974  -0.851  -0.803  -0.744  -0.696  -0.687
 -0.654  -0.631  -0.600  -0.548  -0.516  -0.505  -0.470
 -- Virtual --
  0.080   0.173   0.195   0.277   0.299   0.337   0.386   0.418
  0.430   0.446   0.486   0.512   0.536   0.546   0.560   0.619
  0.666   0.680   0.699   0.731   0.738   0.755   0.767   0.788
  0.792   0.814   0.826   0.856   0.886   0.905   0.974   0.982
  1.003   1.037   1.047   1.104   1.161   1.227   1.253   1.288
  1.359   1.401   1.443   1.465   1.542   1.575   1.629   1.670
  1.751   1.752   1.831   1.886   1.941   1.966   2.000   2.006
  2.022   2.089   2.164   2.180   2.226   2.282   2.310   2.352
  2.363   2.387   2.397   2.442   2.499   2.505   2.554   2.673
  2.712   2.775   2.800   2.864   2.922   2.949   2.979   3.081
  3.104   3.145   3.216   3.257   3.271   3.319   3.333   3.384
  3.431   3.439   3.458   3.555   3.578   3.611   3.653   3.661
  3.670   3.734   3.755   3.788   3.866   3.931   3.945   3.971
  4.013   4.067   4.154   4.154   4.172   4.211   4.211   4.228
  4.409   4.470   4.509   4.521   4.524   4.613   4.668   4.717
  4.743   4.776   4.789   4.901   5.101   5.124   5.354   5.389
  5.418   5.571   5.586   5.606   5.633   5.673   5.738   5.753
  5.845   5.943   5.970   5.982   6.035   6.086   6.293   6.346
  6.411   6.434   6.554   6.655   6.672   6.702   6.751   6.816
  6.843   6.843   6.916   6.938   6.967   6.999   7.043   7.082
  7.092   7.122   7.200   7.225   7.252   7.271   7.302   7.321
  7.365   7.446   7.487   7.524   7.564   7.655   7.700   7.767
  7.914   7.956   8.173   8.941  10.785  13.037  13.191  13.432
 14.271
 --------------------------------------------------------------

          Ground-State Mulliken Net Atomic Charges

     Atom                 Charge (a.u.)
  ----------------------------------------
      1 C                     0.280474
      2 C                     0.271473
      3 O                    -0.334233
      4 O                    -0.230882
      5 H                     0.302004
      6 O                    -0.346798
      7 O                    -0.237536
      8 H                     0.295498
  ----------------------------------------
  Sum of atomic charges =    -0.000000

 -----------------------------------------------------------------
                    Cartesian Multipole Moments
 -----------------------------------------------------------------
    Charge (ESU x 10^10)
                 0.0000
    Dipole Moment (Debye)
         X      -3.9440      Y      -2.0643      Z      -0.0003
       Tot       4.4515
    Quadrupole Moments (Debye-Ang)
        XX     -31.7232     XY      -6.6573     YY     -37.7732
        XZ       0.0014     YZ      -0.0041     ZZ     -31.6995
    Octopole Moments (Debye-Ang^2)
       XXX     -35.7426    XXY       5.3412    XYY       1.5205
       YYY     -12.1592    XXZ       0.0031    XYZ      -0.0001
       YYZ       0.0131    XZZ      -0.7629    YZZ      -0.2447
       ZZZ       0.0259
    Hexadecapole Moments (Debye-Ang^3)
      XXXX    -265.8332   XXXY     -25.5575   XXYY     -96.3621
      XYYY     -21.4644   YYYY    -204.8486   XXXZ      -0.0097
      XXYZ      -0.0138   XYYZ      -0.0094   YYYZ      -0.0210
      XXZZ     -56.1028   XYZZ      -0.8326   YYZZ     -38.6425
      XZZZ      -0.0242   YZZZ      -0.0138   ZZZZ     -25.2849
 -----------------------------------------------------------------
 DrvMan is completing analytic gradient of the MP2 energy
 MP2 relaxed dipole moment
            1
    1  -1.5516794
    2  -0.8121563
    3  -0.0001291
	Magnitude:	 1.751 au	 4.452 Debye
 MP2 energy read as -377.855705
 Full Analytical Gradient of MP2 Energy (in au.)
             1             2             3             4             5
    1   -0.00003976    0.00010780   -0.00053758    0.00037545    0.00006770
    2   -0.00017394    0.00199148   -0.00116980   -0.00035226    0.00028435
    3   -0.00000739   -0.00002950    0.00000599    0.00001420   -0.00000250
             6             7             8
    1    0.00012613    0.00006786   -0.00016759
    2   -0.00020833   -0.00022719   -0.00014430
    3    0.00001536   -0.00002314    0.00002697
 Gradient time:  CPU 0.07 s  wall 0.07 s
 ----------------------------------------------------------------
             Standard Nuclear Orientation (Angstroms)
    I     Atom           X                Y                Z
 ----------------------------------------------------------------
    1      C       0.7689846345     0.1803782406    -0.0001726390
    2      C      -0.7218149557    -0.1160427611    -0.0005047397
    3      O      -1.0928974052    -1.2595235222    -0.0005560563
    4      O      -1.4755270811     0.9478385404    -0.0004249047
    5      H      -2.3859314574     0.6677851943    -0.0006268840
    6      O       1.2442008656     1.2955499203     0.0002336077
    7      O       1.4796593469    -0.9257056792    -0.0002579496
    8      H       0.8538230523    -1.6584522332     0.0002379657
 ----------------------------------------------------------------
 Nuclear Repulsion Energy =   234.9912872324 hartrees
 There are       23 alpha and       23 beta electrons
 Discretize the solute cavity surface with Lebedev spheres
	Using 302 Lebedev grid points for each H atom
	Using 302 Lebedev grid points for other atoms
	Atomic van der Waals radii will be scaled by 1.20
 Removing interior tesserae...
 Keep 993 surface tesserae and discard 1423 interior tesserae
 Molecular Surface Area = 93.140 Angst**2

                       Distance Matrix (Angstroms)
             C (  1)   C (  2)   O (  3)   O (  4)   H (  5)   O (  6)
   C (  2)  1.519983
   O (  3)  2.353704  1.202186
   O (  4)  2.372094  1.303812  2.240280
   H (  5)  3.192344  1.839475  2.320874  0.952505
   O (  6)  1.212204  2.420292  3.462720  2.741865  3.684013
   O (  7)  1.314717  2.345643  2.594125  3.499042  4.181149  2.233700
   H (  8)  1.840787  2.204918  1.987175  3.495515  3.988407  2.979685
             O (  7)
   H (  8)  0.963633

 Requested basis set is cc-pVTZ
 There are 72 shells and 208 basis functions
 A cutoff of  1.0D-11 yielded   2455 shell pairs
 There are     20675 function pairs (     27552 Cartesian)
 Smallest overlap matrix eigenvalue = 5.07E-04
 Guess MOs from SCF MO coefficient file
 Reading MOs from coefficient file
 Reading MOs from coefficient file
 A restricted Hartree-Fock SCF calculation will be
 performed using Pulay DIIS extrapolation
 SCF converges when DIIS error is below 1.0E-08
 ---------------------------------------
  Cycle       Energy         DIIS Error
 ---------------------------------------
    1    -376.5143345562      7.81E-04
    2    -376.5184709319      4.18E-04
    3    -376.5191473830      1.44E-04
    4    -376.5193093704      5.50E-05
    5    -376.5193420377      1.92E-05
    6    -376.5193483185      1.07E-05
    7    -376.5193494922      3.68E-06
    8    -376.5193497002      7.33E-07
    9    -376.5193497066      2.28E-07
   10    -376.5193497073      7.10E-08
   11    -376.5193497075      4.04E-08
   12    -376.5193497073      9.68E-09 Convergence criterion met
 ---------------------------------------
 SCF time:  CPU 65.70 s  wall 65.74 s
 Discretize the solute cavity surface with Lebedev spheres
	Using 302 Lebedev grid points for each H atom
	Using 302 Lebedev grid points for other atoms
	Atomic van der Waals radii will be scaled by 1.20
 Removing interior tesserae...
 Keep 993 surface tesserae and discard 1423 interior tesserae
 Molecular Surface Area = 93.140 Angst**2
 A restricted Hartree-Fock SCF calculation will be
 performed using Pulay DIIS extrapolation
 Polarizable Continuum solvation model will be applied
 SCF converges when DIIS error is below 1.0E-08

 Citation of the SMD model:
 Marenich, A.V.; Cramer, C.J.; Truhlar, D.G.
 J. Phys. Chem. B 2009, 113, 6378-6396.
 iSolventCode=           1
 Solvent: water                                                           

 vradii
            1           2           3           4           5           6
    1   1.8500000   1.8500000   1.5200000   1.5200000   1.2000000   1.5200000
            7           8
    1   1.5200000   1.2000000
 ---------------------------------------
  Cycle       Energy         DIIS Error
 ---------------------------------------
    1    -376.5193497069      4.12E-09
 Time req'd to invert C: 0.60 s (CPU) 0.60 s (wall)
    2    -376.5448990761      6.38E-04
    3    -376.5448990760      6.38E-04
    4    -376.5448990796      6.38E-04
    5    -376.5448990793      6.38E-04
    6    -376.5448990815      6.38E-04
    7    -376.5448990766      6.38E-04
    8    -376.5448990742      6.38E-04
    9    -376.5448990721      6.38E-04
   10    -376.5448990739      6.38E-04
   11    -376.5448990727      6.38E-04
   12    -376.5448990731      6.38E-04
   13    -376.5448990730      6.38E-04
   14    -376.5448990742      6.38E-04
   15    -376.5448990729      6.38E-04
   16    -376.5448990755      6.38E-04
   17    -376.5487514308      3.31E-04
   18    -376.5493397499      1.33E-04
   19    -376.5495446415      5.32E-05
   20    -376.5495821377      1.85E-05
   21    -376.5495887693      1.01E-05
   22    -376.5495899522      3.48E-06
   23    -376.5495901574      7.49E-07
   24    -376.5495901645      2.38E-07
   25    -376.5495901650      8.35E-08
   26    -376.5495901650      3.63E-08
   27    -376.5495901650      9.37E-09 Convergence criterion met
 ---------------------------------------
 SCF time:  CPU 120.40 s  wall 120.73 s
(0)  E-EN(g) gas-phase elect-nuc energy                 -376.519349707 a.u.
(3)  G-ENP(liq) elect-nuc-pol free energy of system     -376.549590165 a.u.
(4)  G-CDS(liq) cavity-dispersion-solvent structure 
     free energy                                                5.6900 kcal/mol
(6)  G-S(liq) free energy of system                     -376.540522632 a.u.
(9)  DeltaG-S(liq) free energy of  solvation
     (9) = (6) - (0)                                          -13.2862 kcal/mol
 SCF   energy in the final basis set = -376.5405226322
 Total energy in the final basis set = -376.5405226322

 Components of the MP2 correlation energy:
        aaaa  correlation energy =        -0.1713509712 au
        abab  correlation energy =        -0.9724722600 au
        bbbb  correlation energy =        -0.1713509712 au
        non-Brillouin singles    =        -0.0000000000 au

 Total  MP2   correlation energy =        -1.3151742024 au
        MP2         total energy =      -377.8556968346 au

  Entering Z-vector solver.
 This version supports only Gaussian blurring of the apparent surface charges
 No PCM contribution added !! 
   1         0           1      0.000390    0.000390
 This version supports only Gaussian blurring of the apparent surface charges
 No PCM contribution added !! 
   2         0           1      0.000133    0.000133
 This version supports only Gaussian blurring of the apparent surface charges
 No PCM contribution added !! 
   3         0           1      0.000052    0.000052
 This version supports only Gaussian blurring of the apparent surface charges
 No PCM contribution added !! 
   4         0           1      0.000012    0.000012
 This version supports only Gaussian blurring of the apparent surface charges
 No PCM contribution added !! 
   5         0           1      0.000005    0.000005
 This version supports only Gaussian blurring of the apparent surface charges
 No PCM contribution added !! 
   6         0           1      0.000001    0.000001
 This version supports only Gaussian blurring of the apparent surface charges
 No PCM contribution added !! 
   7         1           0      0.000000    0.000000    Roots Converged

 --------------------------------------------------------------

                    Orbital Energies (a.u.)
 --------------------------------------------------------------

 Alpha MOs
 -- Occupied --
-20.635 -20.628 -20.587 -20.579 -11.424 -11.421  -1.520  -1.482
 -1.413  -1.387  -0.973  -0.850  -0.803  -0.745  -0.696  -0.686
 -0.654  -0.631  -0.600  -0.548  -0.517  -0.505  -0.470
 -- Virtual --
  0.080   0.173   0.195   0.278   0.299   0.337   0.387   0.418
  0.430   0.446   0.485   0.512   0.536   0.546   0.560   0.618
  0.666   0.680   0.699   0.731   0.738   0.756   0.767   0.788
  0.792   0.814   0.826   0.856   0.886   0.905   0.974   0.982
  1.003   1.037   1.047   1.104   1.161   1.228   1.252   1.289
  1.359   1.402   1.443   1.465   1.542   1.575   1.628   1.670
  1.751   1.752   1.831   1.886   1.941   1.966   2.000   2.006
  2.022   2.089   2.165   2.180   2.227   2.282   2.310   2.352
  2.364   2.386   2.397   2.442   2.499   2.505   2.554   2.673
  2.712   2.776   2.799   2.865   2.922   2.949   2.978   3.081
  3.104   3.145   3.216   3.257   3.271   3.319   3.333   3.384
  3.431   3.439   3.458   3.555   3.579   3.611   3.652   3.662
  3.670   3.734   3.755   3.789   3.866   3.931   3.945   3.971
  4.013   4.067   4.154   4.154   4.172   4.210   4.211   4.228
  4.409   4.471   4.508   4.522   4.524   4.613   4.668   4.719
  4.742   4.776   4.789   4.901   5.102   5.124   5.353   5.389
  5.417   5.570   5.586   5.606   5.633   5.673   5.739   5.753
  5.846   5.942   5.970   5.982   6.035   6.086   6.294   6.346
  6.411   6.434   6.554   6.657   6.673   6.703   6.753   6.816
  6.843   6.843   6.917   6.938   6.967   6.999   7.044   7.082
  7.092   7.122   7.200   7.225   7.252   7.271   7.302   7.321
  7.365   7.446   7.487   7.524   7.565   7.655   7.700   7.767
  7.914   7.955   8.173   8.941  10.781  13.043  13.184  13.441
 14.279
 --------------------------------------------------------------

          Ground-State Mulliken Net Atomic Charges

     Atom                 Charge (a.u.)
  ----------------------------------------
      1 C                     0.280109
      2 C                     0.271518
      3 O                    -0.331836
      4 O                    -0.232764
      5 H                     0.301707
      6 O                    -0.346776
      7 O                    -0.237489
      8 H                     0.295530
  ----------------------------------------
  Sum of atomic charges =    -0.000000

 -----------------------------------------------------------------
                    Cartesian Multipole Moments
 -----------------------------------------------------------------
    Charge (ESU x 10^10)
                -0.0000
    Dipole Moment (Debye)
         X      -3.9398      Y      -2.0882      Z      -0.0003
       Tot       4.4590
    Quadrupole Moments (Debye-Ang)
        XX     -31.7350     XY      -6.6265     YY     -37.7653
        XZ       0.0014     YZ      -0.0041     ZZ     -31.6979
    Octopole Moments (Debye-Ang^2)
       XXX     -35.7108    XXY       5.3027    XYY       1.5180
       YYY     -12.1814    XXZ       0.0031    XYZ      -0.0001
       YYZ       0.0131    XZZ      -0.7623    YZZ      -0.2518
       ZZZ       0.0259
    Hexadecapole Moments (Debye-Ang^3)
      XXXX    -265.9218   XXXY     -25.4677   XXYY     -96.3644
      XYYY     -21.4221   YYYY    -204.8256   XXXZ      -0.0097
      XXYZ      -0.0138   XYYZ      -0.0094   YYYZ      -0.0210
      XXZZ     -56.1075   XYZZ      -0.8203   YYZZ     -38.6391
      XZZZ      -0.0242   YZZZ      -0.0138   ZZZZ     -25.2814
 -----------------------------------------------------------------
 DrvMan is completing analytic gradient of the MP2 energy
 MP2 relaxed dipole moment
            1
    1  -1.5500535
    2  -0.8215478
    3  -0.0001296
	Magnitude:	 1.754 au	 4.459 Debye
 MP2 energy read as -377.855697
 Full Analytical Gradient of MP2 Energy (in au.)
             1             2             3             4             5
    1    0.00000565   -0.00009051    0.00016360   -0.00011711    0.00010251
    2    0.00009967   -0.00169862    0.00122406    0.00061945    0.00023827
    3   -0.00000740   -0.00002969    0.00000612    0.00001425   -0.00000248
             6             7             8
    1    0.00022459   -0.00000876   -0.00027996
    2   -0.00017449   -0.00013507   -0.00017329
    3    0.00001542   -0.00002319    0.00002698
 Gradient time:  CPU 0.07 s  wall 0.07 s
 ----------------------------------------------------------------
             Standard Nuclear Orientation (Angstroms)
    I     Atom           X                Y                Z
 ----------------------------------------------------------------
    1      C       0.7689846345     0.1803782406    -0.0001726390
    2      C      -0.7218149557    -0.1150427611     0.0004952603
    3      O      -1.0928974052    -1.2595235222    -0.0005560563
    4      O      -1.4755270811     0.9478385404    -0.0004249047
    5      H      -2.3859314574     0.6677851943    -0.0006268840
    6      O       1.2442008656     1.2955499203     0.0002336077
    7      O       1.4796593469    -0.9257056792    -0.0002579496
    8      H       0.8538230523    -1.6584522332     0.0002379657
 ----------------------------------------------------------------
 Nuclear Repulsion Energy =   234.9892503226 hartrees
 There are       23 alpha and       23 beta electrons
 Discretize the solute cavity surface with Lebedev spheres
	Using 302 Lebedev grid points for each H atom
	Using 302 Lebedev grid points for other atoms
	Atomic van der Waals radii will be scaled by 1.20
 Removing interior tesserae...
 Keep 993 surface tesserae and discard 1423 interior tesserae
 Molecular Surface Area = 93.140 Angst**2

                       Distance Matrix (Angstroms)
             C (  1)   C (  2)   O (  3)   O (  4)   H (  5)   O (  6)
   C (  2)  1.519789
   O (  3)  2.353704  1.203137
   O (  4)  2.372094  1.302996  2.240280
   H (  5)  3.192344  1.839050  2.320874  0.952505
   O (  6)  1.212204  2.419709  3.462720  2.741865  3.684013
   O (  7)  1.314717  2.345989  2.594125  3.499042  4.181149  2.233700
   H (  8)  1.840787  2.205617  1.987175  3.495515  3.988407  2.979685
             O (  7)
   H (  8)  0.963633

 Requested basis set is cc-pVTZ
 There are 72 shells and 208 basis functions
 A cutoff of  1.0D-11 yielded   2455 shell pairs
 There are     20675 function pairs (     27552 Cartesian)
 Smallest overlap matrix eigenvalue = 5.07E-04
 Guess MOs from SCF MO coefficient file
 Reading MOs from coefficient file
 Reading MOs from coefficient file
 A restricted Hartree-Fock SCF calculation will be
 performed using Pulay DIIS extrapolation
 SCF converges when DIIS error is below 1.0E-08
 ---------------------------------------
  Cycle       Energy         DIIS Error
 ---------------------------------------
    1    -376.5132255051      7.78E-04
    2    -376.5184307233      4.17E-04
    3    -376.5191069677      1.42E-04
    4    -376.5192649882      5.53E-05
    5    -376.5192972532      1.93E-05
    6    -376.5193036372      1.10E-05
    7    -376.5193048786      3.72E-06
    8    -376.5193050939      8.01E-07
    9    -376.5193051011      2.64E-07
   10    -376.5193051019      9.76E-08
   11    -376.5193051022      4.07E-08
   12    -376.5193051021      1.07E-08
   13    -376.5193051020      4.80E-09 Convergence criterion met
 ---------------------------------------
 SCF time:  CPU 70.87 s  wall 70.94 s
 Discretize the solute cavity surface with Lebedev spheres
	Using 302 Lebedev grid points for each H atom
	Using 302 Lebedev grid points for other atoms
	Atomic van der Waals radii will be scaled by 1.20
 Removing interior tesserae...
 Keep 993 surface tesserae and discard 1423 interior tesserae
 Molecular Surface Area = 93.140 Angst**2
 A restricted Hartree-Fock SCF calculation will be
 performed using Pulay DIIS extrapolation
 Polarizable Continuum solvation model will be applied
 SCF converges when DIIS error is below 1.0E-08

 Citation of the SMD model:
 Marenich, A.V.; Cramer, C.J.; Truhlar, D.G.
 J. Phys. Chem. B 2009, 113, 6378-6396.
 iSolventCode=           1
 Solvent: water                                                           

 vradii
            1           2           3           4           5           6
    1   1.8500000   1.8500000   1.5200000   1.5200000   1.2000000   1.5200000
            7           8
    1   1.5200000   1.2000000
 ---------------------------------------
  Cycle       Energy         DIIS Error
 ---------------------------------------
    1    -376.5193051014      2.07E-09
 Time req'd to invert C: 0.56 s (CPU) 0.57 s (wall)
    2    -376.5448724982      6.38E-04
    3    -376.5448724979      6.38E-04
    4    -376.5448724927      6.38E-04
    5    -376.5448724849      6.38E-04
    6    -376.5448724891      6.38E-04
    7    -376.5448724881      6.38E-04
    8    -376.5448724884      6.38E-04
    9    -376.5448724905      6.38E-04
   10    -376.5448724889      6.38E-04
   11    -376.5448724897      6.38E-04
   12    -376.5448724924      6.38E-04
   13    -376.5448724915      6.38E-04
   14    -376.5448724909      6.38E-04
   15    -376.5448724921      6.38E-04
   16    -376.5448724973      6.38E-04
   17    -376.5487239446      3.31E-04
   18    -376.5493122973      1.33E-04
   19    -376.5495172673      5.32E-05
   20    -376.5495547911      1.86E-05
   21    -376.5495614301      1.01E-05
   22    -376.5495626136      3.48E-06
   23    -376.5495628188      7.48E-07
   24    -376.5495628258      2.38E-07
   25    -376.5495628263      8.38E-08
   26    -376.5495628263      3.61E-08
   27    -376.5495628264      9.33E-09 Convergence criterion met
 ---------------------------------------
 SCF time:  CPU 112.59 s  wall 112.70 s
(0)  E-EN(g) gas-phase elect-nuc energy                 -376.519305101 a.u.
(3)  G-ENP(liq) elect-nuc-pol free energy of system     -376.549562826 a.u.
(4)  G-CDS(liq) cavity-dispersion-solvent structure 
     free energy                                                5.6908 kcal/mol
(6)  G-S(liq) free energy of system                     -376.540493948 a.u.
(9)  DeltaG-S(liq) free energy of  solvation
     (9) = (6) - (0)                                          -13.2962 kcal/mol
 SCF   energy in the final basis set = -376.5404939477
 Total energy in the final basis set = -376.5404939477

 Components of the MP2 correlation energy:
        aaaa  correlation energy =        -0.1713574109 au
        abab  correlation energy =        -0.9724937122 au
        bbbb  correlation energy =        -0.1713574109 au
        non-Brillouin singles    =        -0.0000000000 au

 Total  MP2   correlation energy =        -1.3152085339 au
        MP2         total energy =      -377.8557024816 au

  Entering Z-vector solver.
 This version supports only Gaussian blurring of the apparent surface charges
 No PCM contribution added !! 
   1         0           1      0.000391    0.000391
 This version supports only Gaussian blurring of the apparent surface charges
 No PCM contribution added !! 
   2         0           1      0.000133    0.000133
 This version supports only Gaussian blurring of the apparent surface charges
 No PCM contribution added !! 
   3         0           1      0.000052    0.000052
 This version supports only Gaussian blurring of the apparent surface charges
 No PCM contribution added !! 
   4         0           1      0.000012    0.000012
 This version supports only Gaussian blurring of the apparent surface charges
 No PCM contribution added !! 
   5         0           1      0.000005    0.000005
 This version supports only Gaussian blurring of the apparent surface charges
 No PCM contribution added !! 
   6         0           1      0.000001    0.000001
 This version supports only Gaussian blurring of the apparent surface charges
 No PCM contribution added !! 
   7         1           0      0.000000    0.000000    Roots Converged

 --------------------------------------------------------------

                    Orbital Energies (a.u.)
 --------------------------------------------------------------

 Alpha MOs
 -- Occupied --
-20.636 -20.628 -20.587 -20.579 -11.424 -11.421  -1.520  -1.482
 -1.412  -1.387  -0.973  -0.851  -0.803  -0.744  -0.696  -0.687
 -0.654  -0.631  -0.600  -0.548  -0.516  -0.505  -0.470
 -- Virtual --
  0.080   0.173   0.195   0.277   0.299   0.337   0.386   0.418
  0.430   0.446   0.486   0.512   0.536   0.546   0.560   0.618
  0.666   0.680   0.699   0.731   0.738   0.755   0.767   0.788
  0.792   0.814   0.826   0.856   0.886   0.905   0.974   0.982
  1.003   1.037   1.047   1.104   1.161   1.227   1.252   1.288
  1.359   1.401   1.443   1.465   1.542   1.575   1.629   1.670
  1.751   1.752   1.831   1.886   1.941   1.966   2.000   2.006
  2.022   2.089   2.165   2.180   2.227   2.282   2.310   2.352
  2.364   2.386   2.397   2.442   2.499   2.505   2.554   2.673
  2.712   2.775   2.800   2.865   2.922   2.949   2.978   3.081
  3.104   3.145   3.216   3.257   3.271   3.319   3.333   3.384
  3.431   3.439   3.458   3.555   3.579   3.611   3.652   3.661
  3.670   3.734   3.755   3.789   3.866   3.931   3.945   3.971
  4.013   4.067   4.154   4.154   4.172   4.211   4.211   4.228
  4.409   4.471   4.509   4.521   4.524   4.613   4.668   4.718
  4.743   4.776   4.789   4.901   5.102   5.124   5.354   5.389
  5.418   5.571   5.586   5.606   5.633   5.673   5.739   5.753
  5.846   5.942   5.970   5.982   6.035   6.086   6.294   6.346
  6.411   6.434   6.554   6.656   6.673   6.702   6.752   6.816
  6.843   6.843   6.916   6.938   6.967   6.999   7.043   7.082
  7.092   7.122   7.200   7.225   7.252   7.271   7.302   7.321
  7.365   7.446   7.487   7.524   7.565   7.655   7.700   7.767
  7.914   7.955   8.173   8.941  10.783  13.040  13.188  13.437
 14.275
 --------------------------------------------------------------

          Ground-State Mulliken Net Atomic Charges

     Atom                 Charge (a.u.)
  ----------------------------------------
      1 C                     0.280292
      2 C                     0.271497
      3 O                    -0.333036
      4 O                    -0.231824
      5 H                     0.301856
      6 O                    -0.346787
      7 O                    -0.237512
      8 H                     0.295514
  ----------------------------------------
  Sum of atomic charges =     0.000000

 -----------------------------------------------------------------
                    Cartesian Multipole Moments
 -----------------------------------------------------------------
    Charge (ESU x 10^10)
                -0.0000
    Dipole Moment (Debye)
         X      -3.9419      Y      -2.0762      Z       0.0020
       Tot       4.4553
    Quadrupole Moments (Debye-Ang)
        XX     -31.7291     XY      -6.6419     YY     -37.7692
        XZ       0.0005     YZ      -0.0041     ZZ     -31.6987
    Octopole Moments (Debye-Ang^2)
       XXX     -35.7267    XXY       5.3220    XYY       1.5192
       YYY     -12.1703    XXZ       0.0009    XYZ       0.0008
       YYZ       0.0072    XZZ      -0.7626    YZZ      -0.2482
       ZZZ       0.0131
    Hexadecapole Moments (Debye-Ang^3)
      XXXX    -265.8775   XXXY     -25.5126   XXYY     -96.3632
      XYYY     -21.4432   YYYY    -204.8371   XXXZ       0.0049
      XXYZ      -0.0141   XYYZ      -0.0023   YYYZ      -0.0186
      XXZZ     -56.1051   XYZZ      -0.8265   YYZZ     -38.6408
      XZZZ      -0.0132   YZZZ      -0.0114   ZZZZ     -25.2832
 -----------------------------------------------------------------
 DrvMan is completing analytic gradient of the MP2 energy
 MP2 relaxed dipole moment
            1
    1  -1.5508661
    2  -0.8168519
    3   0.0008013
	Magnitude:	 1.753 au	 4.455 Debye
 MP2 energy read as -377.855702
 Full Analytical Gradient of MP2 Energy (in au.)
             1             2             3             4             5
    1   -0.00001715    0.00001178   -0.00018878    0.00012782    0.00008505
    2   -0.00003711    0.00014937    0.00002258    0.00013519    0.00026135
    3   -0.00021535    0.00035075   -0.00013445   -0.00011158    0.00000646
             6             7             8
    1    0.00017541    0.00002960   -0.00022372
    2   -0.00019140   -0.00018117   -0.00015880
    3    0.00005883    0.00001804    0.00002729
 Gradient time:  CPU 0.07 s  wall 0.07 s
 ----------------------------------------------------------------
             Standard Nuclear Orientation (Angstroms)
    I     Atom           X                Y                Z
 ----------------------------------------------------------------
    1      C       0.7689846345     0.1803782406    -0.0001726390
    2      C      -0.7218149557    -0.1150427611    -0.0015047397
    3      O      -1.0928974052    -1.2595235222    -0.0005560563
    4      O      -1.4755270811     0.9478385404    -0.0004249047
    5      H      -2.3859314574     0.6677851943    -0.0006268840
    6      O       1.2442008656     1.2955499203     0.0002336077
    7      O       1.4796593469    -0.9257056792    -0.0002579496
    8      H       0.8538230523    -1.6584522332     0.0002379657
 ----------------------------------------------------------------
 Nuclear Repulsion Energy =   234.9892424482 hartrees
 There are       23 alpha and       23 beta electrons
 Discretize the solute cavity surface with Lebedev spheres
	Using 302 Lebedev grid points for each H atom
	Using 302 Lebedev grid points for other atoms
	Atomic van der Waals radii will be scaled by 1.20
 Removing interior tesserae...
 Keep 993 surface tesserae and discard 1423 interior tesserae
 Molecular Surface Area = 93.140 Angst**2

                       Distance Matrix (Angstroms)
             C (  1)   C (  2)   O (  3)   O (  4)   H (  5)   O (  6)
   C (  2)  1.519789
   O (  3)  2.353704  1.203137
   O (  4)  2.372094  1.302996  2.240280
   H (  5)  3.192344  1.839050  2.320874  0.952505
   O (  6)  1.212204  2.419709  3.462720  2.741865  3.684013
   O (  7)  1.314717  2.345989  2.594125  3.499042  4.181149  2.233700
   H (  8)  1.840787  2.205618  1.987175  3.495515  3.988407  2.979685
             O (  7)
   H (  8)  0.963633

 Requested basis set is cc-pVTZ
 There are 72 shells and 208 basis functions
 A cutoff of  1.0D-11 yielded   2455 shell pairs
 There are     20675 function pairs (     27552 Cartesian)
 Smallest overlap matrix eigenvalue = 5.07E-04
 Guess MOs from SCF MO coefficient file
 Reading MOs from coefficient file
 Reading MOs from coefficient file
 A restricted Hartree-Fock SCF calculation will be
 performed using Pulay DIIS extrapolation
 SCF converges when DIIS error is below 1.0E-08
 ---------------------------------------
  Cycle       Energy         DIIS Error
 ---------------------------------------
    1    -376.5135747250      7.77E-04
    2    -376.5184300801      4.17E-04
    3    -376.5191056723      1.42E-04
    4    -376.5192648229      5.52E-05
    5    -376.5192971950      1.93E-05
    6    -376.5193035431      1.09E-05
    7    -376.5193047618      3.71E-06
    8    -376.5193049747      7.77E-07
    9    -376.5193049817      2.53E-07
   10    -376.5193049825      9.23E-08
   11    -376.5193049828      4.25E-08
   12    -376.5193049826      1.22E-08
   13    -376.5193049825      5.62E-09 Convergence criterion met
 ---------------------------------------
 SCF time:  CPU 72.25 s  wall 72.32 s
 Discretize the solute cavity surface with Lebedev spheres
	Using 302 Lebedev grid points for each H atom
	Using 302 Lebedev grid points for other atoms
	Atomic van der Waals radii will be scaled by 1.20
 Removing interior tesserae...
 Keep 993 surface tesserae and discard 1423 interior tesserae
 Molecular Surface Area = 93.140 Angst**2
 A restricted Hartree-Fock SCF calculation will be
 performed using Pulay DIIS extrapolation
 Polarizable Continuum solvation model will be applied
 SCF converges when DIIS error is below 1.0E-08

 Citation of the SMD model:
 Marenich, A.V.; Cramer, C.J.; Truhlar, D.G.
 J. Phys. Chem. B 2009, 113, 6378-6396.
 iSolventCode=           1
 Solvent: water                                                           

 vradii
            1           2           3           4           5           6
    1   1.8500000   1.8500000   1.5200000   1.5200000   1.2000000   1.5200000
            7           8
    1   1.5200000   1.2000000
 ---------------------------------------
  Cycle       Energy         DIIS Error
 ---------------------------------------
    1    -376.5193049820      2.46E-09
 Time req'd to invert C: 0.59 s (CPU) 0.59 s (wall)
    2    -376.5448723855      6.38E-04
    3    -376.5448723852      6.38E-04
    4    -376.5448723803      6.38E-04
    5    -376.5448723882      6.38E-04
    6    -376.5448723888      6.38E-04
    7    -376.5448723944      6.38E-04
    8    -376.5448723935      6.38E-04
    9    -376.5448723945      6.38E-04
   10    -376.5448723989      6.38E-04
   11    -376.5448723964      6.38E-04
   12    -376.5448723959      6.38E-04
   13    -376.5448723942      6.38E-04
   14    -376.5448723953      6.38E-04
   15    -376.5448723954      6.38E-04
   16    -376.5448723841      6.38E-04
   17    -376.5487238333      3.31E-04
   18    -376.5493121865      1.33E-04
   19    -376.5495171566      5.32E-05
   20    -376.5495546804      1.86E-05
   21    -376.5495613195      1.01E-05
   22    -376.5495625029      3.48E-06
   23    -376.5495627081      7.48E-07
   24    -376.5495627151      2.38E-07
   25    -376.5495627156      8.38E-08
   26    -376.5495627156      3.61E-08
   27    -376.5495627157      9.34E-09 Convergence criterion met
 ---------------------------------------
 SCF time:  CPU 117.50 s  wall 118.04 s
(0)  E-EN(g) gas-phase elect-nuc energy                 -376.519304982 a.u.
(3)  G-ENP(liq) elect-nuc-pol free energy of system     -376.549562716 a.u.
(4)  G-CDS(liq) cavity-dispersion-solvent structure 
     free energy                                                5.6908 kcal/mol
(6)  G-S(liq) free energy of system                     -376.540493836 a.u.
(9)  DeltaG-S(liq) free energy of  solvation
     (9) = (6) - (0)                                          -13.2962 kcal/mol
 SCF   energy in the final basis set = -376.5404938361
 Total energy in the final basis set = -376.5404938361

 Components of the MP2 correlation energy:
        aaaa  correlation energy =        -0.1713574113 au
        abab  correlation energy =        -0.9724937172 au
        bbbb  correlation energy =        -0.1713574113 au
        non-Brillouin singles    =        -0.0000000000 au

 Total  MP2   correlation energy =        -1.3152085397 au
        MP2         total energy =      -377.8557023759 au

  Entering Z-vector solver.
 This version supports only Gaussian blurring of the apparent surface charges
 No PCM contribution added !! 
   1         0           1      0.000391    0.000391
 This version supports only Gaussian blurring of the apparent surface charges
 No PCM contribution added !! 
   2         0           1      0.000133    0.000133
 This version supports only Gaussian blurring of the apparent surface charges
 No PCM contribution added !! 
   3         0           1      0.000052    0.000052
 This version supports only Gaussian blurring of the apparent surface charges
 No PCM contribution added !! 
   4         0           1      0.000012    0.000012
 This version supports only Gaussian blurring of the apparent surface charges
 No PCM contribution added !! 
   5         0           1      0.000005    0.000005
 This version supports only Gaussian blurring of the apparent surface charges
 No PCM contribution added !! 
   6         0           1      0.000001    0.000001
 This version supports only Gaussian blurring of the apparent surface charges
 No PCM contribution added !! 
   7         1           0      0.000000    0.000000    Roots Converged

 --------------------------------------------------------------

                    Orbital Energies (a.u.)
 --------------------------------------------------------------

 Alpha MOs
 -- Occupied --
-20.636 -20.628 -20.587 -20.579 -11.424 -11.421  -1.520  -1.482
 -1.412  -1.387  -0.973  -0.851  -0.803  -0.744  -0.696  -0.687
 -0.654  -0.631  -0.600  -0.548  -0.516  -0.505  -0.470
 -- Virtual --
  0.080   0.173   0.195   0.277   0.299   0.337   0.386   0.418
  0.430   0.446   0.486   0.512   0.536   0.546   0.560   0.618
  0.666   0.680   0.699   0.731   0.738   0.755   0.767   0.788
  0.792   0.814   0.826   0.856   0.886   0.905   0.974   0.982
  1.003   1.037   1.047   1.104   1.161   1.227   1.252   1.288
  1.359   1.401   1.443   1.465   1.542   1.575   1.629   1.670
  1.751   1.752   1.831   1.886   1.941   1.966   2.000   2.006
  2.022   2.089   2.165   2.180   2.227   2.282   2.310   2.352
  2.364   2.386   2.397   2.442   2.499   2.505   2.554   2.673
  2.712   2.775   2.800   2.865   2.922   2.949   2.978   3.081
  3.104   3.145   3.216   3.257   3.271   3.319   3.333   3.384
  3.431   3.439   3.458   3.555   3.579   3.611   3.652   3.661
  3.670   3.734   3.755   3.789   3.866   3.931   3.945   3.971
  4.013   4.067   4.154   4.154   4.172   4.211   4.211   4.228
  4.409   4.471   4.509   4.521   4.524   4.613   4.668   4.718
  4.743   4.776   4.789   4.901   5.102   5.124   5.354   5.389
  5.418   5.571   5.586   5.606   5.633   5.673   5.739   5.753
  5.846   5.942   5.970   5.982   6.035   6.086   6.294   6.346
  6.411   6.434   6.554   6.656   6.673   6.702   6.752   6.816
  6.843   6.843   6.916   6.938   6.967   6.999   7.043   7.082
  7.092   7.122   7.200   7.225   7.252   7.271   7.302   7.321
  7.365   7.446   7.487   7.524   7.565   7.655   7.700   7.767
  7.914   7.955   8.173   8.941  10.783  13.040  13.188  13.437
 14.275
 --------------------------------------------------------------

          Ground-State Mulliken Net Atomic Charges

     Atom                 Charge (a.u.)
  ----------------------------------------
      1 C                     0.280292
      2 C                     0.271497
      3 O                    -0.333035
      4 O                    -0.231824
      5 H                     0.301856
      6 O                    -0.346787
      7 O                    -0.237512
      8 H                     0.295514
  ----------------------------------------
  Sum of atomic charges =     0.000000

 -----------------------------------------------------------------
                    Cartesian Multipole Moments
 -----------------------------------------------------------------
    Charge (ESU x 10^10)
                 0.0000
    Dipole Moment (Debye)
         X      -3.9419      Y      -2.0762      Z      -0.0027
       Tot       4.4553
    Quadrupole Moments (Debye-Ang)
        XX     -31.7291     XY      -6.6419     YY     -37.7692
        XZ       0.0023     YZ      -0.0041     ZZ     -31.6987
    Octopole Moments (Debye-Ang^2)
       XXX     -35.7267    XXY       5.3220    XYY       1.5192
       YYY     -12.1703    XXZ       0.0053    XYZ      -0.0009
       YYZ       0.0190    XZZ      -0.7626    YZZ      -0.2482
       ZZZ       0.0388
    Hexadecapole Moments (Debye-Ang^3)
      XXXX    -265.8775   XXXY     -25.5126   XXYY     -96.3632
      XYYY     -21.4432   YYYY    -204.8371   XXXZ      -0.0243
      XXYZ      -0.0135   XYYZ      -0.0166   YYYZ      -0.0234
      XXZZ     -56.1052   XYZZ      -0.8265   YYZZ     -38.6408
      XZZZ      -0.0353   YZZZ      -0.0163   ZZZZ     -25.2832
 -----------------------------------------------------------------
 DrvMan is completing analytic gradient of the MP2 energy
 MP2 relaxed dipole moment
            1
    1  -1.5508662
    2  -0.8168523
    3  -0.0010599
	Magnitude:	 1.753 au	 4.455 Debye
 MP2 energy read as -377.855702
 Full Analytical Gradient of MP2 Energy (in au.)
             1             2             3             4             5
    1   -0.00001709    0.00001154   -0.00018872    0.00012784    0.00008508
    2   -0.00003718    0.00014918    0.00002270    0.00013525    0.00026131
    3    0.00020056   -0.00040995    0.00014656    0.00014002   -0.00001144
             6             7             8
    1    0.00017547    0.00002960   -0.00022373
    2   -0.00019132   -0.00018114   -0.00015880
    3   -0.00002805   -0.00006437    0.00002667
 Gradient time:  CPU 0.07 s  wall 0.07 s
 ----------------------------------------------------------------
             Standard Nuclear Orientation (Angstroms)
    I     Atom           X                Y                Z
 ----------------------------------------------------------------
    1      C       0.7689846345     0.1803782406    -0.0001726390
    2      C      -0.7218149557    -0.1150427611    -0.0005047397
    3      O      -1.0918974052    -1.2595235222    -0.0005560563
    4      O      -1.4755270811     0.9478385404    -0.0004249047
    5      H      -2.3859314574     0.6677851943    -0.0006268840
    6      O       1.2442008656     1.2955499203     0.0002336077
    7      O       1.4796593469    -0.9257056792    -0.0002579496
    8      H       0.8538230523    -1.6584522332     0.0002379657
 ----------------------------------------------------------------
 Nuclear Repulsion Energy =   235.0046573040 hartrees
 There are       23 alpha and       23 beta electrons
 Discretize the solute cavity surface with Lebedev spheres
	Using 302 Lebedev grid points for each H atom
	Using 302 Lebedev grid points for other atoms
	Atomic van der Waals radii will be scaled by 1.20
 Removing interior tesserae...
 Keep 993 surface tesserae and discard 1423 interior tesserae
 Molecular Surface Area = 93.140 Angst**2

                       Distance Matrix (Angstroms)
             C (  1)   C (  2)   O (  3)   O (  4)   H (  5)   O (  6)
   C (  2)  1.519789
   O (  3)  2.352913  1.202829
   O (  4)  2.372094  1.302996  2.240451
   H (  5)  3.192344  1.839050  2.321431  0.952505
   O (  6)  1.212204  2.419709  3.462045  2.741865  3.684013
   O (  7)  1.314717  2.345989  2.593133  3.499042  4.181149  2.233700
   H (  8)  1.840787  2.205617  1.986196  3.495515  3.988407  2.979685
             O (  7)
   H (  8)  0.963633

 Requested basis set is cc-pVTZ
 There are 72 shells and 208 basis functions
 A cutoff of  1.0D-11 yielded   2455 shell pairs
 There are     20675 function pairs (     27552 Cartesian)
 Smallest overlap matrix eigenvalue = 5.07E-04
 Guess MOs from SCF MO coefficient file
 Reading MOs from coefficient file
 Reading MOs from coefficient file
 A restricted Hartree-Fock SCF calculation will be
 performed using Pulay DIIS extrapolation
 SCF converges when DIIS error is below 1.0E-08
 ---------------------------------------
  Cycle       Energy         DIIS Error
 ---------------------------------------
    1    -376.5140672496      7.76E-04
    2    -376.5184409733      4.16E-04
    3    -376.5191154161      1.42E-04
    4    -376.5192746368      5.51E-05
    5    -376.5193070403      1.92E-05
    6    -376.5193133741      1.09E-05
    7    -376.5193145853      3.69E-06
    8    -376.5193147970      7.61E-07
    9    -376.5193148036      2.49E-07
   10    -376.5193148044      8.86E-08
   11    -376.5193148047      4.08E-08
   12    -376.5193148046      1.05E-08
   13    -376.5193148045      4.70E-09 Convergence criterion met
 ---------------------------------------
 SCF time:  CPU 71.69 s  wall 71.75 s
 Discretize the solute cavity surface with Lebedev spheres
	Using 302 Lebedev grid points for each H atom
	Using 302 Lebedev grid points for other atoms
	Atomic van der Waals radii will be scaled by 1.20
 Removing interior tesserae...
 Keep 993 surface tesserae and discard 1423 interior tesserae
 Molecular Surface Area = 93.140 Angst**2
 A restricted Hartree-Fock SCF calculation will be
 performed using Pulay DIIS extrapolation
 Polarizable Continuum solvation model will be applied
 SCF converges when DIIS error is below 1.0E-08

 Citation of the SMD model:
 Marenich, A.V.; Cramer, C.J.; Truhlar, D.G.
 J. Phys. Chem. B 2009, 113, 6378-6396.
 iSolventCode=           1
 Solvent: water                                                           

 vradii
            1           2           3           4           5           6
    1   1.8500000   1.8500000   1.5200000   1.5200000   1.2000000   1.5200000
            7           8
    1   1.5200000   1.2000000
 ---------------------------------------
  Cycle       Energy         DIIS Error
 ---------------------------------------
    1    -376.5193148040      1.98E-09
 Time req'd to invert C: 0.58 s (CPU) 0.58 s (wall)
    2    -376.5448847268      6.38E-04
    3    -376.5448847265      6.38E-04
    4    -376.5448847218      6.38E-04
    5    -376.5448847255      6.38E-04
    6    -376.5448847236      6.38E-04
    7    -376.5448847242      6.38E-04
    8    -376.5448847235      6.38E-04
    9    -376.5448847245      6.38E-04
   10    -376.5448847234      6.38E-04
   11    -376.5448847235      6.38E-04
   12    -376.5448847226      6.38E-04
   13    -376.5448847235      6.38E-04
   14    -376.5448847282      6.38E-04
   15    -376.5448847264      6.38E-04
   16    -376.5448847303      6.38E-04
   17    -376.5487377757      3.31E-04
   18    -376.5493262605      1.33E-04
   19    -376.5495312678      5.32E-05
   20    -376.5495687914      1.86E-05
   21    -376.5495754274      1.01E-05
   22    -376.5495766102      3.48E-06
   23    -376.5495768153      7.48E-07
   24    -376.5495768223      2.38E-07
   25    -376.5495768228      8.36E-08
   26    -376.5495768228      3.62E-08
   27    -376.5495768229      9.35E-09 Convergence criterion met
 ---------------------------------------
 SCF time:  CPU 113.50 s  wall 113.60 s
(0)  E-EN(g) gas-phase elect-nuc energy                 -376.519314804 a.u.
(3)  G-ENP(liq) elect-nuc-pol free energy of system     -376.549576823 a.u.
(4)  G-CDS(liq) cavity-dispersion-solvent structure 
     free energy                                                5.6911 kcal/mol
(6)  G-S(liq) free energy of system                     -376.540507417 a.u.
(9)  DeltaG-S(liq) free energy of  solvation
     (9) = (6) - (0)                                          -13.2986 kcal/mol
 SCF   energy in the final basis set = -376.5405074171
 Total energy in the final basis set = -376.5405074171

 Components of the MP2 correlation energy:
        aaaa  correlation energy =        -0.1713541905 au
        abab  correlation energy =        -0.9724727712 au
        bbbb  correlation energy =        -0.1713541905 au
        non-Brillouin singles    =        -0.0000000000 au

 Total  MP2   correlation energy =        -1.3151811522 au
        MP2         total energy =      -377.8556885693 au

  Entering Z-vector solver.
 This version supports only Gaussian blurring of the apparent surface charges
 No PCM contribution added !! 
   1         0           1      0.000390    0.000390
 This version supports only Gaussian blurring of the apparent surface charges
 No PCM contribution added !! 
   2         0           1      0.000133    0.000133
 This version supports only Gaussian blurring of the apparent surface charges
 No PCM contribution added !! 
   3         0           1      0.000052    0.000052
 This version supports only Gaussian blurring of the apparent surface charges
 No PCM contribution added !! 
   4         0           1      0.000012    0.000012
 This version supports only Gaussian blurring of the apparent surface charges
 No PCM contribution added !! 
   5         0           1      0.000005    0.000005
 This version supports only Gaussian blurring of the apparent surface charges
 No PCM contribution added !! 
   6         0           1      0.000001    0.000001
 This version supports only Gaussian blurring of the apparent surface charges
 No PCM contribution added !! 
   7         1           0      0.000000    0.000000    Roots Converged

 --------------------------------------------------------------

                    Orbital Energies (a.u.)
 --------------------------------------------------------------

 Alpha MOs
 -- Occupied --
-20.636 -20.628 -20.587 -20.579 -11.424 -11.420  -1.520  -1.482
 -1.413  -1.387  -0.973  -0.850  -0.803  -0.745  -0.696  -0.687
 -0.654  -0.631  -0.600  -0.548  -0.517  -0.505  -0.470
 -- Virtual --
  0.080   0.173   0.195   0.278   0.299   0.337   0.386   0.418
  0.430   0.446   0.485   0.512   0.536   0.546   0.560   0.618
  0.666   0.680   0.699   0.731   0.738   0.755   0.767   0.788
  0.792   0.814   0.826   0.856   0.886   0.905   0.974   0.982
  1.003   1.037   1.047   1.104   1.162   1.227   1.253   1.288
  1.359   1.401   1.443   1.465   1.543   1.575   1.629   1.670
  1.751   1.752   1.831   1.886   1.941   1.966   2.000   2.006
  2.022   2.089   2.165   2.181   2.227   2.282   2.310   2.352
  2.364   2.386   2.397   2.442   2.499   2.505   2.555   2.673
  2.712   2.775   2.800   2.865   2.922   2.949   2.978   3.081
  3.104   3.145   3.216   3.257   3.271   3.320   3.333   3.384
  3.432   3.439   3.458   3.555   3.579   3.611   3.653   3.661
  3.670   3.734   3.755   3.789   3.866   3.931   3.945   3.971
  4.013   4.067   4.154   4.154   4.172   4.211   4.211   4.228
  4.409   4.471   4.508   4.522   4.524   4.613   4.668   4.718
  4.742   4.776   4.789   4.902   5.102   5.124   5.354   5.389
  5.418   5.571   5.586   5.607   5.633   5.673   5.739   5.753
  5.846   5.942   5.970   5.982   6.035   6.086   6.294   6.346
  6.411   6.434   6.554   6.657   6.673   6.703   6.753   6.816
  6.843   6.844   6.917   6.938   6.967   6.999   7.044   7.082
  7.092   7.122   7.200   7.225   7.252   7.271   7.302   7.321
  7.365   7.446   7.487   7.524   7.565   7.655   7.700   7.767
  7.914   7.955   8.174   8.941  10.784  13.041  13.188  13.438
 14.279
 --------------------------------------------------------------

          Ground-State Mulliken Net Atomic Charges

     Atom                 Charge (a.u.)
  ----------------------------------------
      1 C                     0.280187
      2 C                     0.271524
      3 O                    -0.332750
      4 O                    -0.231870
      5 H                     0.301858
      6 O                    -0.346884
      7 O                    -0.237587
      8 H                     0.295522
  ----------------------------------------
  Sum of atomic charges =     0.000000

 -----------------------------------------------------------------
                    Cartesian Multipole Moments
 -----------------------------------------------------------------
    Charge (ESU x 10^10)
                -0.0000
    Dipole Moment (Debye)
         X      -3.9465      Y      -2.0779      Z      -0.0003
       Tot       4.4601
    Quadrupole Moments (Debye-Ang)
        XX     -31.7251     XY      -6.6389     YY     -37.7685
        XZ       0.0014     YZ      -0.0041     ZZ     -31.6980
    Octopole Moments (Debye-Ang^2)
       XXX     -35.7606    XXY       5.3141    XYY       1.5064
       YYY     -12.1760    XXZ       0.0031    XYZ      -0.0001
       YYZ       0.0131    XZZ      -0.7699    YZZ      -0.2498
       ZZZ       0.0259
    Hexadecapole Moments (Debye-Ang^3)
      XXXX    -265.7945   XXXY     -25.4790   XXYY     -96.3470
      XYYY     -21.4187   YYYY    -204.8304   XXXZ      -0.0097
      XXYZ      -0.0138   XYYZ      -0.0094   YYYZ      -0.0210
      XXZZ     -56.0929   XYZZ      -0.8186   YYZZ     -38.6396
      XZZZ      -0.0242   YZZZ      -0.0138   ZZZZ     -25.2820
 -----------------------------------------------------------------
 DrvMan is completing analytic gradient of the MP2 energy
 MP2 relaxed dipole moment
            1
    1  -1.5526720
    2  -0.8174968
    3  -0.0001296
	Magnitude:	 1.755 au	 4.460 Debye
 MP2 energy read as -377.855689
 Full Analytical Gradient of MP2 Energy (in au.)
             1             2             3             4             5
    1   -0.00001403   -0.00035368    0.00016863    0.00019948    0.00008467
    2   -0.00008933   -0.00021542    0.00043614    0.00021379    0.00024563
    3   -0.00000738   -0.00002963    0.00000609    0.00001423   -0.00000249
             6             7             8
    1    0.00013757   -0.00001028   -0.00021236
    2   -0.00023081   -0.00019590   -0.00016412
    3    0.00001537   -0.00002317    0.00002699
 Gradient time:  CPU 0.07 s  wall 0.07 s
 ----------------------------------------------------------------
             Standard Nuclear Orientation (Angstroms)
    I     Atom           X                Y                Z
 ----------------------------------------------------------------
    1      C       0.7689846345     0.1803782406    -0.0001726390
    2      C      -0.7218149557    -0.1150427611    -0.0005047397
    3      O      -1.0938974052    -1.2595235222    -0.0005560563
    4      O      -1.4755270811     0.9478385404    -0.0004249047
    5      H      -2.3859314574     0.6677851943    -0.0006268840
    6      O       1.2442008656     1.2955499203     0.0002336077
    7      O       1.4796593469    -0.9257056792    -0.0002579496
    8      H       0.8538230523    -1.6584522332     0.0002379657
 ----------------------------------------------------------------
 Nuclear Repulsion Energy =   234.9738651379 hartrees
 There are       23 alpha and       23 beta electrons
 Discretize the solute cavity surface with Lebedev spheres
	Using 302 Lebedev grid points for each H atom
	Using 302 Lebedev grid points for other atoms
	Atomic van der Waals radii will be scaled by 1.20
 Removing interior tesserae...
 Keep 993 surface tesserae and discard 1423 interior tesserae
 Molecular Surface Area = 93.140 Angst**2

                       Distance Matrix (Angstroms)
             C (  1)   C (  2)   O (  3)   O (  4)   H (  5)   O (  6)
   C (  2)  1.519789
   O (  3)  2.354495  1.203446
   O (  4)  2.372094  1.302996  2.240109
   H (  5)  3.192344  1.839050  2.320317  0.952505
   O (  6)  1.212204  2.419709  3.463395  2.741865  3.684013
   O (  7)  1.314717  2.345989  2.595116  3.499042  4.181149  2.233700
   H (  8)  1.840787  2.205617  1.988155  3.495515  3.988407  2.979685
             O (  7)
   H (  8)  0.963633

 Requested basis set is cc-pVTZ
 There are 72 shells and 208 basis functions
 A cutoff of  1.0D-11 yielded   2455 shell pairs
 There are     20675 function pairs (     27552 Cartesian)
 Smallest overlap matrix eigenvalue = 5.07E-04
 Guess MOs from SCF MO coefficient file
 Reading MOs from coefficient file
 Reading MOs from coefficient file
 A restricted Hartree-Fock SCF calculation will be
 performed using Pulay DIIS extrapolation
 SCF converges when DIIS error is below 1.0E-08
 ---------------------------------------
  Cycle       Energy         DIIS Error
 ---------------------------------------
    1    -376.5126203723      7.79E-04
    2    -376.5184190853      4.17E-04
    3    -376.5190965629      1.42E-04
    4    -376.5192552665      5.53E-05
    5    -376.5192875289      1.93E-05
    6    -376.5192938926      1.09E-05
    7    -376.5192951221      3.72E-06
    8    -376.5192953362      8.05E-07
    9    -376.5192953435      2.55E-07
   10    -376.5192953443      9.35E-08
   11    -376.5192953446      4.03E-08
   12    -376.5192953445      9.91E-09 Convergence criterion met
 ---------------------------------------
 SCF time:  CPU 68.80 s  wall 69.43 s
 Discretize the solute cavity surface with Lebedev spheres
	Using 302 Lebedev grid points for each H atom
	Using 302 Lebedev grid points for other atoms
	Atomic van der Waals radii will be scaled by 1.20
 Removing interior tesserae...
 Keep 993 surface tesserae and discard 1423 interior tesserae
 Molecular Surface Area = 93.140 Angst**2
 A restricted Hartree-Fock SCF calculation will be
 performed using Pulay DIIS extrapolation
 Polarizable Continuum solvation model will be applied
 SCF converges when DIIS error is below 1.0E-08

 Citation of the SMD model:
 Marenich, A.V.; Cramer, C.J.; Truhlar, D.G.
 J. Phys. Chem. B 2009, 113, 6378-6396.
 iSolventCode=           1
 Solvent: water                                                           

 vradii
            1           2           3           4           5           6
    1   1.8500000   1.8500000   1.5200000   1.5200000   1.2000000   1.5200000
            7           8
    1   1.5200000   1.2000000
 ---------------------------------------
  Cycle       Energy         DIIS Error
 ---------------------------------------
    1    -376.5192953438      4.20E-09
 Time req'd to invert C: 0.61 s (CPU) 0.61 s (wall)
    2    -376.5448600125      6.38E-04
    3    -376.5448600126      6.38E-04
    4    -376.5448600158      6.38E-04
    5    -376.5448600133      6.38E-04
    6    -376.5448600062      6.38E-04
    7    -376.5448600050      6.38E-04
    8    -376.5448600063      6.38E-04
    9    -376.5448600061      6.38E-04
   10    -376.5448600038      6.38E-04
   11    -376.5448600050      6.38E-04
   12    -376.5448600033      6.38E-04
   13    -376.5448600033      6.38E-04
   14    -376.5448600046      6.38E-04
   15    -376.5448600036      6.38E-04
   16    -376.5448600121      6.38E-04
   17    -376.5487098406      3.31E-04
   18    -376.5492980586      1.33E-04
   19    -376.5495029901      5.32E-05
   20    -376.5495405139      1.86E-05
   21    -376.5495471560      1.01E-05
   22    -376.5495483401      3.48E-06
   23    -376.5495485453      7.49E-07
   24    -376.5495485523      2.38E-07
   25    -376.5495485528      8.40E-08
   26    -376.5495485528      3.61E-08
   27    -376.5495485529      9.32E-09 Convergence criterion met
 ---------------------------------------
 SCF time:  CPU 117.78 s  wall 118.04 s
(0)  E-EN(g) gas-phase elect-nuc energy                 -376.519295344 a.u.
(3)  G-ENP(liq) elect-nuc-pol free energy of system     -376.549548553 a.u.
(4)  G-CDS(liq) cavity-dispersion-solvent structure 
     free energy                                                5.6905 kcal/mol
(6)  G-S(liq) free energy of system                     -376.540480201 a.u.
(9)  DeltaG-S(liq) free energy of  solvation
     (9) = (6) - (0)                                          -13.2937 kcal/mol
 SCF   energy in the final basis set = -376.5404802012
 Total energy in the final basis set = -376.5404802012

 Components of the MP2 correlation energy:
        aaaa  correlation energy =        -0.1713606286 au
        abab  correlation energy =        -0.9725146170 au
        bbbb  correlation energy =        -0.1713606286 au
        non-Brillouin singles    =        -0.0000000000 au

 Total  MP2   correlation energy =        -1.3152358741 au
        MP2         total energy =      -377.8557160753 au

  Entering Z-vector solver.
 This version supports only Gaussian blurring of the apparent surface charges
 No PCM contribution added !! 
   1         0           1      0.000391    0.000391
 This version supports only Gaussian blurring of the apparent surface charges
 No PCM contribution added !! 
   2         0           1      0.000134    0.000134
 This version supports only Gaussian blurring of the apparent surface charges
 No PCM contribution added !! 
   3         0           1      0.000052    0.000052
 This version supports only Gaussian blurring of the apparent surface charges
 No PCM contribution added !! 
   4         0           1      0.000012    0.000012
 This version supports only Gaussian blurring of the apparent surface charges
 No PCM contribution added !! 
   5         0           1      0.000005    0.000005
 This version supports only Gaussian blurring of the apparent surface charges
 No PCM contribution added !! 
   6         0           1      0.000001    0.000001
 This version supports only Gaussian blurring of the apparent surface charges
 No PCM contribution added !! 
   7         1           0      0.000000    0.000000    Roots Converged

 --------------------------------------------------------------

                    Orbital Energies (a.u.)
 --------------------------------------------------------------

 Alpha MOs
 -- Occupied --
-20.636 -20.628 -20.587 -20.579 -11.424 -11.421  -1.520  -1.483
 -1.412  -1.387  -0.973  -0.851  -0.803  -0.744  -0.696  -0.686
 -0.654  -0.631  -0.600  -0.548  -0.516  -0.505  -0.470
 -- Virtual --
  0.080   0.173   0.195   0.277   0.299   0.337   0.386   0.418
  0.430   0.446   0.486   0.512   0.536   0.546   0.560   0.618
  0.666   0.680   0.699   0.731   0.738   0.755   0.767   0.788
  0.792   0.814   0.826   0.856   0.886   0.905   0.974   0.982
  1.003   1.036   1.047   1.104   1.161   1.227   1.252   1.288
  1.359   1.401   1.443   1.465   1.542   1.575   1.628   1.670
  1.751   1.752   1.831   1.886   1.941   1.966   2.000   2.006
  2.021   2.089   2.165   2.180   2.227   2.282   2.310   2.352
  2.364   2.386   2.397   2.442   2.499   2.505   2.553   2.673
  2.712   2.775   2.800   2.865   2.922   2.949   2.978   3.081
  3.104   3.145   3.216   3.257   3.271   3.319   3.333   3.384
  3.431   3.439   3.458   3.555   3.578   3.611   3.652   3.661
  3.670   3.734   3.755   3.788   3.866   3.931   3.945   3.971
  4.013   4.066   4.154   4.154   4.172   4.211   4.211   4.228
  4.409   4.470   4.509   4.521   4.524   4.613   4.668   4.718
  4.743   4.776   4.789   4.901   5.101   5.124   5.354   5.389
  5.418   5.571   5.586   5.606   5.633   5.673   5.738   5.753
  5.845   5.943   5.969   5.982   6.035   6.086   6.293   6.346
  6.411   6.434   6.554   6.655   6.673   6.702   6.752   6.816
  6.843   6.843   6.916   6.938   6.967   6.999   7.043   7.082
  7.092   7.122   7.200   7.225   7.252   7.271   7.302   7.321
  7.365   7.446   7.487   7.523   7.564   7.655   7.700   7.766
  7.914   7.955   8.173   8.941  10.783  13.039  13.187  13.435
 14.271
 --------------------------------------------------------------

          Ground-State Mulliken Net Atomic Charges

     Atom                 Charge (a.u.)
  ----------------------------------------
      1 C                     0.280397
      2 C                     0.271468
      3 O                    -0.333319
      4 O                    -0.231777
      5 H                     0.301853
      6 O                    -0.346690
      7 O                    -0.237438
      8 H                     0.295506
  ----------------------------------------
  Sum of atomic charges =    -0.000000

 -----------------------------------------------------------------
                    Cartesian Multipole Moments
 -----------------------------------------------------------------
    Charge (ESU x 10^10)
                -0.0000
    Dipole Moment (Debye)
         X      -3.9373      Y      -2.0746      Z      -0.0003
       Tot       4.4504
    Quadrupole Moments (Debye-Ang)
        XX     -31.7331     XY      -6.6449     YY     -37.7700
        XZ       0.0014     YZ      -0.0041     ZZ     -31.6994
    Octopole Moments (Debye-Ang^2)
       XXX     -35.6928    XXY       5.3298    XYY       1.5321
       YYY     -12.1646    XXZ       0.0031    XYZ      -0.0001
       YYZ       0.0131    XZZ      -0.7553    YZZ      -0.2467
       ZZZ       0.0259
    Hexadecapole Moments (Debye-Ang^3)
      XXXX    -265.9606   XXXY     -25.5463   XXYY     -96.3795
      XYYY     -21.4678   YYYY    -204.8436   XXXZ      -0.0097
      XXYZ      -0.0138   XYYZ      -0.0094   YYYZ      -0.0210
      XXZZ     -56.1174   XYZZ      -0.8344   YYZZ     -38.6419
      XZZZ      -0.0242   YZZZ      -0.0138   ZZZZ     -25.2843
 -----------------------------------------------------------------
 DrvMan is completing analytic gradient of the MP2 energy
 MP2 relaxed dipole moment
            1
    1  -1.5490614
    2  -0.8162088
    3  -0.0001290
	Magnitude:	 1.751 au	 4.450 Debye
 MP2 energy read as -377.855716
 Full Analytical Gradient of MP2 Energy (in au.)
             1             2             3             4             5
    1   -0.00002026    0.00037709   -0.00054609    0.00005642    0.00008547
    2    0.00001484    0.00051353   -0.00038978    0.00005634    0.00027700
    3   -0.00000740   -0.00002957    0.00000602    0.00001421   -0.00000249
             6             7             8
    1    0.00021321    0.00006924   -0.00023509
    2   -0.00015197   -0.00016645   -0.00015351
    3    0.00001541   -0.00002316    0.00002697
 Gradient time:  CPU 0.07 s  wall 0.07 s
 ----------------------------------------------------------------
             Standard Nuclear Orientation (Angstroms)
    I     Atom           X                Y                Z
 ----------------------------------------------------------------
    1      C       0.7689846345     0.1803782406    -0.0001726390
    2      C      -0.7218149557    -0.1150427611    -0.0005047397
    3      O      -1.0928974052    -1.2585235222    -0.0005560563
    4      O      -1.4755270811     0.9478385404    -0.0004249047
    5      H      -2.3859314574     0.6677851943    -0.0006268840
    6      O       1.2442008656     1.2955499203     0.0002336077
    7      O       1.4796593469    -0.9257056792    -0.0002579496
    8      H       0.8538230523    -1.6584522332     0.0002379657
 ----------------------------------------------------------------
 Nuclear Repulsion Energy =   235.0185941215 hartrees
 There are       23 alpha and       23 beta electrons
 Discretize the solute cavity surface with Lebedev spheres
	Using 302 Lebedev grid points for each H atom
	Using 302 Lebedev grid points for other atoms
	Atomic van der Waals radii will be scaled by 1.20
 Removing interior tesserae...
 Keep 993 surface tesserae and discard 1423 interior tesserae
 Molecular Surface Area = 93.140 Angst**2

                       Distance Matrix (Angstroms)
             C (  1)   C (  2)   O (  3)   O (  4)   H (  5)   O (  6)
   C (  2)  1.519789
   O (  3)  2.353092  1.202186
   O (  4)  2.372094  1.302996  2.239294
   H (  5)  3.192344  1.839050  2.320044  0.952505
   O (  6)  1.212204  2.419709  3.461982  2.741865  3.684013
   O (  7)  1.314717  2.345989  2.593996  3.499042  4.181149  2.233700
   H (  8)  1.840787  2.205617  1.987376  3.495515  3.988407  2.979685
             O (  7)
   H (  8)  0.963633

 Requested basis set is cc-pVTZ
 There are 72 shells and 208 basis functions
 A cutoff of  1.0D-11 yielded   2455 shell pairs
 There are     20675 function pairs (     27552 Cartesian)
 Smallest overlap matrix eigenvalue = 5.07E-04
 Guess MOs from SCF MO coefficient file
 Reading MOs from coefficient file
 Reading MOs from coefficient file
 A restricted Hartree-Fock SCF calculation will be
 performed using Pulay DIIS extrapolation
 SCF converges when DIIS error is below 1.0E-08
 ---------------------------------------
  Cycle       Energy         DIIS Error
 ---------------------------------------
    1    -376.5152955275      7.75E-04
    2    -376.5185018532      4.15E-04
    3    -376.5191719200      1.42E-04
    4    -376.5193318025      5.51E-05
    5    -376.5193643512      1.92E-05
    6    -376.5193706662      1.08E-05
    7    -376.5193718614      3.68E-06
    8    -376.5193720710      7.33E-07
    9    -376.5193720773      2.42E-07
   10    -376.5193720781      8.28E-08
   11    -376.5193720783      4.04E-08
   12    -376.5193720781      9.97E-09 Convergence criterion met
 ---------------------------------------
 SCF time:  CPU 72.94 s  wall 73.08 s
 Discretize the solute cavity surface with Lebedev spheres
	Using 302 Lebedev grid points for each H atom
	Using 302 Lebedev grid points for other atoms
	Atomic van der Waals radii will be scaled by 1.20
 Removing interior tesserae...
 Keep 993 surface tesserae and discard 1423 interior tesserae
 Molecular Surface Area = 93.140 Angst**2
 A restricted Hartree-Fock SCF calculation will be
 performed using Pulay DIIS extrapolation
 Polarizable Continuum solvation model will be applied
 SCF converges when DIIS error is below 1.0E-08

 Citation of the SMD model:
 Marenich, A.V.; Cramer, C.J.; Truhlar, D.G.
 J. Phys. Chem. B 2009, 113, 6378-6396.
 iSolventCode=           1
 Solvent: water                                                           

 vradii
            1           2           3           4           5           6
    1   1.8500000   1.8500000   1.5200000   1.5200000   1.2000000   1.5200000
            7           8
    1   1.5200000   1.2000000
 ---------------------------------------
  Cycle       Energy         DIIS Error
 ---------------------------------------
    1    -376.5193720776      4.30E-09
 Time req'd to invert C: 1.37 s (CPU) 1.37 s (wall)
    2    -376.5449325560      6.38E-04
    3    -376.5449325560      6.38E-04
    4    -376.5449325595      6.38E-04
    5    -376.5449325573      6.38E-04
    6    -376.5449325520      6.38E-04
    7    -376.5449325509      6.38E-04
    8    -376.5449325469      6.38E-04
    9    -376.5449325463      6.38E-04
   10    -376.5449325456      6.38E-04
   11    -376.5449325449      6.38E-04
   12    -376.5449325436      6.38E-04
   13    -376.5449325462      6.38E-04
   14    -376.5449325539      6.38E-04
   15    -376.5449325491      6.38E-04
   16    -376.5449325563      6.38E-04
   17    -376.5487848174      3.31E-04
   18    -376.5493731003      1.33E-04
   19    -376.5495780054      5.32E-05
   20    -376.5496155107      1.85E-05
   21    -376.5496221443      1.01E-05
   22    -376.5496233267      3.47E-06
   23    -376.5496235318      7.48E-07
   24    -376.5496235388      2.37E-07
   25    -376.5496235393      8.32E-08
   26    -376.5496235392      3.63E-08
   27    -376.5496235393      9.39E-09 Convergence criterion met
 ---------------------------------------
 SCF time:  CPU 145.03 s  wall 149.72 s
(0)  E-EN(g) gas-phase elect-nuc energy                 -376.519372078 a.u.
(3)  G-ENP(liq) elect-nuc-pol free energy of system     -376.549623539 a.u.
(4)  G-CDS(liq) cavity-dispersion-solvent structure 
     free energy                                                5.6921 kcal/mol
(6)  G-S(liq) free energy of system                     -376.540552551 a.u.
(9)  DeltaG-S(liq) free energy of  solvation
     (9) = (6) - (0)                                          -13.2909 kcal/mol
 SCF   energy in the final basis set = -376.5405525508
 Total energy in the final basis set = -376.5405525508

 Components of the MP2 correlation energy:
        aaaa  correlation energy =        -0.1713446390 au
        abab  correlation energy =        -0.9724302078 au
        bbbb  correlation energy =        -0.1713446390 au
        non-Brillouin singles    =        -0.0000000000 au

 Total  MP2   correlation energy =        -1.3151194859 au
        MP2         total energy =      -377.8556720367 au

  Entering Z-vector solver.
 This version supports only Gaussian blurring of the apparent surface charges
 No PCM contribution added !! 
   1         0           1      0.000390    0.000390
 This version supports only Gaussian blurring of the apparent surface charges
 No PCM contribution added !! 
   2         0           1      0.000133    0.000133
 This version supports only Gaussian blurring of the apparent surface charges
 No PCM contribution added !! 
   3         0           1      0.000052    0.000052
 This version supports only Gaussian blurring of the apparent surface charges
 No PCM contribution added !! 
   4         0           1      0.000012    0.000012
 This version supports only Gaussian blurring of the apparent surface charges
 No PCM contribution added !! 
   5         0           1      0.000005    0.000005
 This version supports only Gaussian blurring of the apparent surface charges
 No PCM contribution added !! 
   6         0           1      0.000001    0.000001
 This version supports only Gaussian blurring of the apparent surface charges
 No PCM contribution added !! 
   7         1           0      0.000000    0.000000    Roots Converged

 --------------------------------------------------------------

                    Orbital Energies (a.u.)
 --------------------------------------------------------------

 Alpha MOs
 -- Occupied --
-20.635 -20.628 -20.587 -20.579 -11.424 -11.421  -1.520  -1.482
 -1.413  -1.387  -0.973  -0.850  -0.803  -0.745  -0.696  -0.687
 -0.654  -0.631  -0.600  -0.548  -0.517  -0.505  -0.470
 -- Virtual --
  0.080   0.173   0.195   0.278   0.299   0.337   0.386   0.418
  0.430   0.446   0.485   0.512   0.536   0.546   0.560   0.618
  0.666   0.680   0.699   0.731   0.738   0.756   0.767   0.788
  0.792   0.814   0.826   0.856   0.886   0.905   0.974   0.982
  1.003   1.037   1.047   1.104   1.161   1.227   1.252   1.289
  1.359   1.401   1.443   1.465   1.542   1.575   1.629   1.670
  1.751   1.752   1.831   1.886   1.941   1.966   2.000   2.006
  2.022   2.089   2.165   2.180   2.227   2.282   2.310   2.352
  2.364   2.387   2.397   2.442   2.499   2.505   2.554   2.673
  2.712   2.776   2.800   2.865   2.922   2.949   2.978   3.081
  3.104   3.145   3.216   3.257   3.271   3.320   3.333   3.384
  3.432   3.439   3.458   3.555   3.579   3.611   3.653   3.662
  3.670   3.734   3.755   3.789   3.866   3.931   3.945   3.971
  4.013   4.067   4.154   4.154   4.172   4.211   4.211   4.228
  4.409   4.471   4.509   4.522   4.524   4.613   4.668   4.718
  4.743   4.777   4.789   4.902   5.102   5.124   5.354   5.389
  5.418   5.570   5.586   5.607   5.633   5.673   5.739   5.753
  5.846   5.943   5.970   5.982   6.035   6.087   6.294   6.346
  6.411   6.435   6.554   6.657   6.673   6.704   6.754   6.816
  6.843   6.844   6.917   6.938   6.968   6.999   7.044   7.082
  7.092   7.122   7.200   7.225   7.252   7.271   7.302   7.322
  7.365   7.446   7.487   7.524   7.565   7.655   7.701   7.767
  7.914   7.956   8.174   8.941  10.784  13.044  13.189  13.442
 14.284
 --------------------------------------------------------------

          Ground-State Mulliken Net Atomic Charges

     Atom                 Charge (a.u.)
  ----------------------------------------
      1 C                     0.280123
      2 C                     0.271402
      3 O                    -0.332308
      4 O                    -0.232199
      5 H                     0.301790
      6 O                    -0.346844
      7 O                    -0.237513
      8 H                     0.295549
  ----------------------------------------
  Sum of atomic charges =     0.000000

 -----------------------------------------------------------------
                    Cartesian Multipole Moments
 -----------------------------------------------------------------
    Charge (ESU x 10^10)
                 0.0000
    Dipole Moment (Debye)
         X      -3.9415      Y      -2.0836      Z      -0.0003
       Tot       4.4584
    Quadrupole Moments (Debye-Ang)
        XX     -31.7310     XY      -6.6342     YY     -37.7636
        XZ       0.0014     YZ      -0.0041     ZZ     -31.6964
    Octopole Moments (Debye-Ang^2)
       XXX     -35.7261    XXY       5.3006    XYY       1.5138
       YYY     -12.2125    XXZ       0.0031    XYZ      -0.0001
       YYZ       0.0131    XZZ      -0.7647    YZZ      -0.2583
       ZZZ       0.0259
    Hexadecapole Moments (Debye-Ang^3)
      XXXX    -265.8870   XXXY     -25.4677   XXYY     -96.3461
      XYYY     -21.4005   YYYY    -204.7315   XXXZ      -0.0097
      XXYZ      -0.0138   XYYZ      -0.0094   YYYZ      -0.0210
      XXZZ     -56.1037   XYZZ      -0.8158   YYZZ     -38.6245
      XZZZ      -0.0242   YZZZ      -0.0138   ZZZZ     -25.2792
 -----------------------------------------------------------------
 DrvMan is completing analytic gradient of the MP2 energy
 MP2 relaxed dipole moment
            1
    1  -1.5507193
    2  -0.8197518
    3  -0.0001295
	Magnitude:	 1.754 au	 4.458 Debye
 MP2 energy read as -377.855672
 Full Analytical Gradient of MP2 Energy (in au.)
             1             2             3             4             5
    1   -0.00002935   -0.00039016    0.00022160    0.00017911    0.00007578
    2   -0.00007979   -0.00104635    0.00150715   -0.00009914    0.00025977
    3   -0.00000739   -0.00002966    0.00000615    0.00001421   -0.00000249
             6             7             8
    1    0.00014243    0.00005324   -0.00025266
    2   -0.00021316   -0.00015525   -0.00017323
    3    0.00001537   -0.00002317    0.00002698
 Gradient time:  CPU 0.15 s  wall 1.19 s
 ----------------------------------------------------------------
             Standard Nuclear Orientation (Angstroms)
    I     Atom           X                Y                Z
 ----------------------------------------------------------------
    1      C       0.7689846345     0.1803782406    -0.0001726390
    2      C      -0.7218149557    -0.1150427611    -0.0005047397
    3      O      -1.0928974052    -1.2605235222    -0.0005560563
    4      O      -1.4755270811     0.9478385404    -0.0004249047
    5      H      -2.3859314574     0.6677851943    -0.0006268840
    6      O       1.2442008656     1.2955499203     0.0002336077
    7      O       1.4796593469    -0.9257056792    -0.0002579496
    8      H       0.8538230523    -1.6584522332     0.0002379657
 ----------------------------------------------------------------
 Nuclear Repulsion Energy =   234.9599642768 hartrees
 There are       23 alpha and       23 beta electrons
 Discretize the solute cavity surface with Lebedev spheres
	Using 302 Lebedev grid points for each H atom
	Using 302 Lebedev grid points for other atoms
	Atomic van der Waals radii will be scaled by 1.20
 Removing interior tesserae...
 Keep 993 surface tesserae and discard 1423 interior tesserae
 Molecular Surface Area = 93.140 Angst**2

                       Distance Matrix (Angstroms)
             C (  1)   C (  2)   O (  3)   O (  4)   H (  5)   O (  6)
   C (  2)  1.519789
   O (  3)  2.354316  1.204088
   O (  4)  2.372094  1.302996  2.241265
   H (  5)  3.192344  1.839050  2.321704  0.952505
   O (  6)  1.212204  2.419709  3.463458  2.741865  3.684013
   O (  7)  1.314717  2.345989  2.594254  3.499042  4.181149  2.233700
   H (  8)  1.840787  2.205617  1.986975  3.495515  3.988407  2.979685
             O (  7)
   H (  8)  0.963633

 Requested basis set is cc-pVTZ
 There are 72 shells and 208 basis functions
 A cutoff of  1.0D-11 yielded   2455 shell pairs
 There are     20675 function pairs (     27552 Cartesian)
 Smallest overlap matrix eigenvalue = 5.07E-04
 Guess MOs from SCF MO coefficient file
 Reading MOs from coefficient file
 Reading MOs from coefficient file
 A restricted Hartree-Fock SCF calculation will be
 performed using Pulay DIIS extrapolation
 SCF converges when DIIS error is below 1.0E-08
 ---------------------------------------
  Cycle       Energy         DIIS Error
 ---------------------------------------
    1    -376.5111858518      7.82E-04
    2    -376.5183530123      4.20E-04
    3    -376.5190378319      1.42E-04
    4    -376.5191959400      5.53E-05
    5    -376.5192280730      1.94E-05
    6    -376.5192344702      1.10E-05
    7    -376.5192357209      3.75E-06
    8    -376.5192359380      8.33E-07
    9    -376.5192359457      2.64E-07
   10    -376.5192359465      9.92E-08
   11    -376.5192359467      4.01E-08
   12    -376.5192359466      9.98E-09 Convergence criterion met
 ---------------------------------------
 SCF time:  CPU 83.36 s  wall 85.84 s
 Discretize the solute cavity surface with Lebedev spheres
	Using 302 Lebedev grid points for each H atom
	Using 302 Lebedev grid points for other atoms
	Atomic van der Waals radii will be scaled by 1.20
 Removing interior tesserae...
 Keep 993 surface tesserae and discard 1423 interior tesserae
 Molecular Surface Area = 93.140 Angst**2
 A restricted Hartree-Fock SCF calculation will be
 performed using Pulay DIIS extrapolation
 Polarizable Continuum solvation model will be applied
 SCF converges when DIIS error is below 1.0E-08

 Citation of the SMD model:
 Marenich, A.V.; Cramer, C.J.; Truhlar, D.G.
 J. Phys. Chem. B 2009, 113, 6378-6396.
 iSolventCode=           1
 Solvent: water                                                           

 vradii
            1           2           3           4           5           6
    1   1.8500000   1.8500000   1.5200000   1.5200000   1.2000000   1.5200000
            7           8
    1   1.5200000   1.2000000
 ---------------------------------------
  Cycle       Energy         DIIS Error
 ---------------------------------------
    1    -376.5192359461      4.35E-09
 Time req'd to invert C: 1.08 s (CPU) 1.07 s (wall)
    2    -376.5448102206      6.38E-04
    3    -376.5448102195      6.38E-04
    4    -376.5448102190      6.38E-04
    5    -376.5448102197      6.38E-04
    6    -376.5448102187      6.38E-04
    7    -376.5448102143      6.38E-04
    8    -376.5448102097      6.38E-04
    9    -376.5448102091      6.38E-04
   10    -376.5448102101      6.38E-04
   11    -376.5448102087      6.38E-04
   12    -376.5448102103      6.38E-04
   13    -376.5448102084      6.38E-04
   14    -376.5448102064      6.38E-04
   15    -376.5448102087      6.38E-04
   16    -376.5448102206      6.38E-04
   17    -376.5486608611      3.31E-04
   18    -376.5492492872      1.33E-04
   19    -376.5494543238      5.32E-05
   20    -376.5494918664      1.86E-05
   21    -376.5494985110      1.01E-05
   22    -376.5494996956      3.48E-06
   23    -376.5494999009      7.49E-07
   24    -376.5494999079      2.39E-07
   25    -376.5494999084      8.44E-08
   26    -376.5494999084      3.59E-08
   27    -376.5494999085      9.28E-09 Convergence criterion met
 ---------------------------------------
 SCF time:  CPU 133.88 s  wall 134.54 s
(0)  E-EN(g) gas-phase elect-nuc energy                 -376.519235946 a.u.
(3)  G-ENP(liq) elect-nuc-pol free energy of system     -376.549499908 a.u.
(4)  G-CDS(liq) cavity-dispersion-solvent structure 
     free energy                                                5.6895 kcal/mol
(6)  G-S(liq) free energy of system                     -376.540433156 a.u.
(9)  DeltaG-S(liq) free energy of  solvation
     (9) = (6) - (0)                                          -13.3015 kcal/mol
 SCF   energy in the final basis set = -376.5404331560
 Total energy in the final basis set = -376.5404331560

 Components of the MP2 correlation energy:
        aaaa  correlation energy =        -0.1713701605 au
        abab  correlation energy =        -0.9725570891 au
        bbbb  correlation energy =        -0.1713701605 au
        non-Brillouin singles    =        -0.0000000000 au

 Total  MP2   correlation energy =        -1.3152974100 au
        MP2         total energy =      -377.8557305660 au

  Entering Z-vector solver.
 This version supports only Gaussian blurring of the apparent surface charges
 No PCM contribution added !! 
   1         0           1      0.000391    0.000391
 This version supports only Gaussian blurring of the apparent surface charges
 No PCM contribution added !! 
   2         0           1      0.000134    0.000134
 This version supports only Gaussian blurring of the apparent surface charges
 No PCM contribution added !! 
   3         0           1      0.000052    0.000052
 This version supports only Gaussian blurring of the apparent surface charges
 No PCM contribution added !! 
   4         0           1      0.000012    0.000012
 This version supports only Gaussian blurring of the apparent surface charges
 No PCM contribution added !! 
   5         0           1      0.000005    0.000005
 This version supports only Gaussian blurring of the apparent surface charges
 No PCM contribution added !! 
   6         0           1      0.000001    0.000001
 This version supports only Gaussian blurring of the apparent surface charges
 No PCM contribution added !! 
   7         1           0      0.000000    0.000000    Roots Converged

 --------------------------------------------------------------

                    Orbital Energies (a.u.)
 --------------------------------------------------------------

 Alpha MOs
 -- Occupied --
-20.636 -20.628 -20.587 -20.579 -11.424 -11.421  -1.520  -1.482
 -1.412  -1.387  -0.973  -0.851  -0.803  -0.744  -0.696  -0.686
 -0.654  -0.631  -0.600  -0.548  -0.516  -0.505  -0.470
 -- Virtual --
  0.080   0.173   0.195   0.277   0.299   0.337   0.386   0.418
  0.430   0.446   0.486   0.512   0.536   0.546   0.560   0.618
  0.666   0.680   0.699   0.731   0.738   0.755   0.767   0.788
  0.792   0.814   0.826   0.856   0.886   0.905   0.974   0.982
  1.003   1.036   1.047   1.104   1.161   1.227   1.252   1.288
  1.359   1.401   1.443   1.465   1.542   1.575   1.629   1.670
  1.751   1.752   1.831   1.886   1.941   1.966   2.000   2.006
  2.021   2.089   2.164   2.180   2.227   2.282   2.310   2.352
  2.364   2.386   2.397   2.442   2.499   2.505   2.554   2.673
  2.711   2.775   2.800   2.864   2.922   2.949   2.978   3.081
  3.104   3.145   3.216   3.257   3.271   3.319   3.333   3.384
  3.431   3.438   3.458   3.555   3.578   3.611   3.652   3.661
  3.670   3.734   3.755   3.788   3.865   3.931   3.945   3.971
  4.013   4.067   4.154   4.154   4.172   4.211   4.211   4.228
  4.409   4.470   4.508   4.521   4.523   4.613   4.668   4.717
  4.742   4.776   4.789   4.901   5.101   5.124   5.354   5.389
  5.418   5.571   5.586   5.606   5.633   5.673   5.738   5.753
  5.845   5.942   5.969   5.982   6.035   6.085   6.293   6.346
  6.410   6.433   6.554   6.655   6.672   6.701   6.751   6.816
  6.843   6.843   6.916   6.938   6.967   6.998   7.043   7.082
  7.092   7.122   7.200   7.225   7.252   7.271   7.302   7.321
  7.365   7.446   7.487   7.523   7.564   7.654   7.700   7.767
  7.914   7.955   8.172   8.941  10.783  13.037  13.186  13.432
 14.266
 --------------------------------------------------------------

          Ground-State Mulliken Net Atomic Charges

     Atom                 Charge (a.u.)
  ----------------------------------------
      1 C                     0.280460
      2 C                     0.271589
      3 O                    -0.333760
      4 O                    -0.231449
      5 H                     0.301922
      6 O                    -0.346730
      7 O                    -0.237512
      8 H                     0.295480
  ----------------------------------------
  Sum of atomic charges =     0.000000

 -----------------------------------------------------------------
                    Cartesian Multipole Moments
 -----------------------------------------------------------------
    Charge (ESU x 10^10)
                -0.0000
    Dipole Moment (Debye)
         X      -3.9423      Y      -2.0689      Z      -0.0003
       Tot       4.4522
    Quadrupole Moments (Debye-Ang)
        XX     -31.7272     XY      -6.6496     YY     -37.7749
        XZ       0.0014     YZ      -0.0041     ZZ     -31.7010
    Octopole Moments (Debye-Ang^2)
       XXX     -35.7273    XXY       5.3433    XYY       1.5246
       YYY     -12.1281    XXZ       0.0031    XYZ      -0.0001
       YYZ       0.0131    XZZ      -0.7605    YZZ      -0.2382
       ZZZ       0.0259
    Hexadecapole Moments (Debye-Ang^3)
      XXXX    -265.8679   XXXY     -25.5576   XXYY     -96.3803
      XYYY     -21.4859   YYYY    -204.9428   XXXZ      -0.0097
      XXYZ      -0.0138   XYYZ      -0.0094   YYYZ      -0.0211
      XXZZ     -56.1066   XYZZ      -0.8371   YYZZ     -38.6571
      XZZZ      -0.0242   YZZZ      -0.0139   ZZZZ     -25.2871
 -----------------------------------------------------------------
 DrvMan is completing analytic gradient of the MP2 energy
 MP2 relaxed dipole moment
            1
    1  -1.5510144
    2  -0.8139535
    3  -0.0001291
	Magnitude:	 1.752 au	 4.452 Debye
 MP2 energy read as -377.855731
 Full Analytical Gradient of MP2 Energy (in au.)
             1             2             3             4             5
    1   -0.00000499    0.00040973   -0.00059545    0.00007690    0.00009434
    2    0.00000544    0.00133595   -0.00145193    0.00036870    0.00026284
    3   -0.00000740   -0.00002954    0.00000596    0.00001424   -0.00000249
             6             7             8
    1    0.00020837    0.00000591   -0.00019480
    2   -0.00016961   -0.00020705   -0.00014434
    3    0.00001541   -0.00002315    0.00002698
 Gradient time:  CPU 0.12 s  wall 1.46 s
 ----------------------------------------------------------------
             Standard Nuclear Orientation (Angstroms)
    I     Atom           X                Y                Z
 ----------------------------------------------------------------
    1      C       0.7689846345     0.1803782406    -0.0001726390
    2      C      -0.7218149557    -0.1150427611    -0.0005047397
    3      O      -1.0928974052    -1.2595235222     0.0004439437
    4      O      -1.4755270811     0.9478385404    -0.0004249047
    5      H      -2.3859314574     0.6677851943    -0.0006268840
    6      O       1.2442008656     1.2955499203     0.0002336077
    7      O       1.4796593469    -0.9257056792    -0.0002579496
    8      H       0.8538230523    -1.6584522332     0.0002379657
 ----------------------------------------------------------------
 Nuclear Repulsion Energy =   234.9892563433 hartrees
 There are       23 alpha and       23 beta electrons
 Discretize the solute cavity surface with Lebedev spheres
	Using 302 Lebedev grid points for each H atom
	Using 302 Lebedev grid points for other atoms
	Atomic van der Waals radii will be scaled by 1.20
 Removing interior tesserae...
 Keep 993 surface tesserae and discard 1423 interior tesserae
 Molecular Surface Area = 93.140 Angst**2

                       Distance Matrix (Angstroms)
             C (  1)   C (  2)   O (  3)   O (  4)   H (  5)   O (  6)
   C (  2)  1.519789
   O (  3)  2.353704  1.203137
   O (  4)  2.372094  1.302996  2.240280
   H (  5)  3.192344  1.839050  2.320874  0.952505
   O (  6)  1.212204  2.419709  3.462720  2.741865  3.684013
   O (  7)  1.314717  2.345989  2.594125  3.499042  4.181149  2.233700
   H (  8)  1.840787  2.205617  1.987175  3.495515  3.988407  2.979685
             O (  7)
   H (  8)  0.963633

 Requested basis set is cc-pVTZ
 There are 72 shells and 208 basis functions
 A cutoff of  1.0D-11 yielded   2455 shell pairs
 There are     20675 function pairs (     27552 Cartesian)
 Smallest overlap matrix eigenvalue = 5.07E-04
 Guess MOs from SCF MO coefficient file
 Reading MOs from coefficient file
 Reading MOs from coefficient file
 A restricted Hartree-Fock SCF calculation will be
 performed using Pulay DIIS extrapolation
 SCF converges when DIIS error is below 1.0E-08
 ---------------------------------------
  Cycle       Energy         DIIS Error
 ---------------------------------------
    1    -376.5147499873      7.75E-04
    2    -376.5184342713      4.15E-04
    3    -376.5191053696      1.42E-04
    4    -376.5192651041      5.51E-05
    5    -376.5192976180      1.92E-05
    6    -376.5193039456      1.08E-05
    7    -376.5193051472      3.69E-06
    8    -376.5193053577      7.49E-07
    9    -376.5193053641      2.46E-07
   10    -376.5193053649      8.58E-08
   11    -376.5193053652      4.04E-08
   12    -376.5193053650      1.00E-08
   13    -376.5193053649      4.31E-09 Convergence criterion met
 ---------------------------------------
 SCF time:  CPU 77.72 s  wall 78.22 s
 Discretize the solute cavity surface with Lebedev spheres
	Using 302 Lebedev grid points for each H atom
	Using 302 Lebedev grid points for other atoms
	Atomic van der Waals radii will be scaled by 1.20
 Removing interior tesserae...
 Keep 993 surface tesserae and discard 1423 interior tesserae
 Molecular Surface Area = 93.140 Angst**2
 A restricted Hartree-Fock SCF calculation will be
 performed using Pulay DIIS extrapolation
 Polarizable Continuum solvation model will be applied
 SCF converges when DIIS error is below 1.0E-08

 Citation of the SMD model:
 Marenich, A.V.; Cramer, C.J.; Truhlar, D.G.
 J. Phys. Chem. B 2009, 113, 6378-6396.
 iSolventCode=           1
 Solvent: water                                                           

 vradii
            1           2           3           4           5           6
    1   1.8500000   1.8500000   1.5200000   1.5200000   1.2000000   1.5200000
            7           8
    1   1.5200000   1.2000000
 ---------------------------------------
  Cycle       Energy         DIIS Error
 ---------------------------------------
    1    -376.5193053644      1.73E-09
 Time req'd to invert C: 0.81 s (CPU) 0.86 s (wall)
    2    -376.5448727622      6.38E-04
    3    -376.5448727620      6.38E-04
    4    -376.5448727568      6.38E-04
    5    -376.5448727634      6.38E-04
    6    -376.5448727644      6.38E-04
    7    -376.5448727641      6.38E-04
    8    -376.5448727623      6.38E-04
    9    -376.5448727618      6.38E-04
   10    -376.5448727636      6.38E-04
   11    -376.5448727625      6.38E-04
   12    -376.5448727633      6.38E-04
   13    -376.5448727618      6.38E-04
   14    -376.5448727619      6.38E-04
   15    -376.5448727618      6.38E-04
   16    -376.5448727616      6.38E-04
   17    -376.5487242075      3.31E-04
   18    -376.5493125599      1.33E-04
   19    -376.5495175297      5.32E-05
   20    -376.5495550535      1.86E-05
   21    -376.5495616926      1.01E-05
   22    -376.5495628760      3.48E-06
   23    -376.5495630812      7.48E-07
   24    -376.5495630882      2.38E-07
   25    -376.5495630887      8.38E-08
   26    -376.5495630887      3.61E-08
   27    -376.5495630888      9.33E-09 Convergence criterion met
 ---------------------------------------
 SCF time:  CPU 135.04 s  wall 135.47 s
(0)  E-EN(g) gas-phase elect-nuc energy                 -376.519305364 a.u.
(3)  G-ENP(liq) elect-nuc-pol free energy of system     -376.549563089 a.u.
(4)  G-CDS(liq) cavity-dispersion-solvent structure 
     free energy                                                5.6908 kcal/mol
(6)  G-S(liq) free energy of system                     -376.540494209 a.u.
(9)  DeltaG-S(liq) free energy of  solvation
     (9) = (6) - (0)                                          -13.2962 kcal/mol
 SCF   energy in the final basis set = -376.5404942088
 Total energy in the final basis set = -376.5404942088

 Components of the MP2 correlation energy:
        aaaa  correlation energy =        -0.1713574041 au
        abab  correlation energy =        -0.9724936749 au
        bbbb  correlation energy =        -0.1713574041 au
        non-Brillouin singles    =        -0.0000000000 au

 Total  MP2   correlation energy =        -1.3152084831 au
        MP2         total energy =      -377.8557026919 au

  Entering Z-vector solver.
 This version supports only Gaussian blurring of the apparent surface charges
 No PCM contribution added !! 
   1         0           1      0.000391    0.000391
 This version supports only Gaussian blurring of the apparent surface charges
 No PCM contribution added !! 
   2         0           1      0.000133    0.000133
 This version supports only Gaussian blurring of the apparent surface charges
 No PCM contribution added !! 
   3         0           1      0.000052    0.000052
 This version supports only Gaussian blurring of the apparent surface charges
 No PCM contribution added !! 
   4         0           1      0.000012    0.000012
 This version supports only Gaussian blurring of the apparent surface charges
 No PCM contribution added !! 
   5         0           1      0.000005    0.000005
 This version supports only Gaussian blurring of the apparent surface charges
 No PCM contribution added !! 
   6         0           1      0.000001    0.000001
 This version supports only Gaussian blurring of the apparent surface charges
 No PCM contribution added !! 
   7         1           0      0.000000    0.000000    Roots Converged

 --------------------------------------------------------------

                    Orbital Energies (a.u.)
 --------------------------------------------------------------

 Alpha MOs
 -- Occupied --
-20.636 -20.628 -20.587 -20.579 -11.424 -11.421  -1.520  -1.482
 -1.412  -1.387  -0.973  -0.851  -0.803  -0.744  -0.696  -0.687
 -0.654  -0.631  -0.600  -0.548  -0.516  -0.505  -0.470
 -- Virtual --
  0.080   0.173   0.195   0.277   0.299   0.337   0.386   0.418
  0.430   0.446   0.486   0.512   0.536   0.546   0.560   0.618
  0.666   0.680   0.699   0.731   0.738   0.755   0.767   0.788
  0.792   0.814   0.826   0.856   0.886   0.905   0.974   0.982
  1.003   1.037   1.047   1.104   1.161   1.227   1.252   1.288
  1.359   1.401   1.443   1.465   1.542   1.575   1.629   1.670
  1.751   1.752   1.831   1.886   1.941   1.966   2.000   2.006
  2.022   2.089   2.165   2.180   2.227   2.282   2.310   2.352
  2.364   2.386   2.397   2.442   2.499   2.505   2.554   2.673
  2.712   2.775   2.800   2.865   2.922   2.949   2.978   3.081
  3.104   3.145   3.216   3.257   3.271   3.319   3.333   3.384
  3.431   3.439   3.458   3.555   3.579   3.611   3.652   3.661
  3.670   3.734   3.755   3.789   3.866   3.931   3.945   3.971
  4.013   4.067   4.154   4.154   4.172   4.211   4.211   4.228
  4.409   4.471   4.509   4.521   4.524   4.613   4.668   4.718
  4.743   4.776   4.789   4.901   5.102   5.124   5.354   5.389
  5.418   5.571   5.586   5.606   5.633   5.673   5.739   5.753
  5.846   5.942   5.970   5.982   6.035   6.086   6.294   6.346
  6.411   6.434   6.554   6.656   6.673   6.702   6.752   6.816
  6.843   6.843   6.916   6.938   6.967   6.999   7.043   7.082
  7.092   7.122   7.200   7.225   7.252   7.271   7.302   7.321
  7.365   7.446   7.487   7.524   7.565   7.655   7.700   7.767
  7.914   7.955   8.173   8.941  10.783  13.040  13.188  13.437
 14.275
 --------------------------------------------------------------

          Ground-State Mulliken Net Atomic Charges

     Atom                 Charge (a.u.)
  ----------------------------------------
      1 C                     0.280292
      2 C                     0.271497
      3 O                    -0.333036
      4 O                    -0.231823
      5 H                     0.301856
      6 O                    -0.346787
      7 O                    -0.237512
      8 H                     0.295514
  ----------------------------------------
  Sum of atomic charges =    -0.000000

 -----------------------------------------------------------------
                    Cartesian Multipole Moments
 -----------------------------------------------------------------
    Charge (ESU x 10^10)
                 0.0000
    Dipole Moment (Debye)
         X      -3.9419      Y      -2.0762      Z      -0.0026
       Tot       4.4553
    Quadrupole Moments (Debye-Ang)
        XX     -31.7291     XY      -6.6419     YY     -37.7692
        XZ       0.0038     YZ      -0.0008     ZZ     -31.6987
    Octopole Moments (Debye-Ang^2)
       XXX     -35.7267    XXY       5.3220    XYY       1.5192
       YYY     -12.1703    XXZ      -0.0059    XYZ      -0.0039
       YYZ       0.0039    XZZ      -0.7626    YZZ      -0.2482
       ZZZ       0.0094
    Hexadecapole Moments (Debye-Ang^3)
      XXXX    -265.8775   XXXY     -25.5126   XXYY     -96.3632
      XYYY     -21.4432   YYYY    -204.8371   XXXZ       0.0126
      XXYZ      -0.0022   XYYZ       0.0000   YYYZ       0.0057
      XXZZ     -56.1051   XYZZ      -0.8265   YYZZ     -38.6408
      XZZZ      -0.0062   YZZZ       0.0074   ZZZZ     -25.2832
 -----------------------------------------------------------------
 DrvMan is completing analytic gradient of the MP2 energy
 MP2 relaxed dipole moment
            1
    1  -1.5508669
    2  -0.8168510
    3  -0.0010051
	Magnitude:	 1.753 au	 4.455 Debye
 MP2 energy read as -377.855703
 Full Analytical Gradient of MP2 Energy (in au.)
             1             2             3             4             5
    1   -0.00001715    0.00001159   -0.00018875    0.00012794    0.00008507
    2   -0.00003711    0.00014939    0.00002260    0.00013514    0.00026131
    3    0.00003901   -0.00017056    0.00007069    0.00007283   -0.00001624
             6             7             8
    1    0.00017544    0.00002957   -0.00022371
    2   -0.00019137   -0.00018117   -0.00015879
    3    0.00001029   -0.00002312    0.00001709
 Gradient time:  CPU 0.13 s  wall 1.42 s
 ----------------------------------------------------------------
             Standard Nuclear Orientation (Angstroms)
    I     Atom           X                Y                Z
 ----------------------------------------------------------------
    1      C       0.7689846345     0.1803782406    -0.0001726390
    2      C      -0.7218149557    -0.1150427611    -0.0005047397
    3      O      -1.0928974052    -1.2595235222    -0.0015560563
    4      O      -1.4755270811     0.9478385404    -0.0004249047
    5      H      -2.3859314574     0.6677851943    -0.0006268840
    6      O       1.2442008656     1.2955499203     0.0002336077
    7      O       1.4796593469    -0.9257056792    -0.0002579496
    8      H       0.8538230523    -1.6584522332     0.0002379657
 ----------------------------------------------------------------
 Nuclear Repulsion Energy =   234.9892493088 hartrees
 There are       23 alpha and       23 beta electrons
 Discretize the solute cavity surface with Lebedev spheres
	Using 302 Lebedev grid points for each H atom
	Using 302 Lebedev grid points for other atoms
	Atomic van der Waals radii will be scaled by 1.20
 Removing interior tesserae...
 Keep 993 surface tesserae and discard 1423 interior tesserae
 Molecular Surface Area = 93.140 Angst**2

                       Distance Matrix (Angstroms)
             C (  1)   C (  2)   O (  3)   O (  4)   H (  5)   O (  6)
   C (  2)  1.519789
   O (  3)  2.353704  1.203137
   O (  4)  2.372094  1.302996  2.240280
   H (  5)  3.192344  1.839050  2.320874  0.952505
   O (  6)  1.212204  2.419709  3.462720  2.741865  3.684013
   O (  7)  1.314717  2.345989  2.594125  3.499042  4.181149  2.233700
   H (  8)  1.840787  2.205617  1.987176  3.495515  3.988407  2.979685
             O (  7)
   H (  8)  0.963633

 Requested basis set is cc-pVTZ
 There are 72 shells and 208 basis functions
 A cutoff of  1.0D-11 yielded   2455 shell pairs
 There are     20675 function pairs (     27552 Cartesian)
 Smallest overlap matrix eigenvalue = 5.07E-04
 Guess MOs from SCF MO coefficient file
 Reading MOs from coefficient file
 Reading MOs from coefficient file
 A restricted Hartree-Fock SCF calculation will be
 performed using Pulay DIIS extrapolation
 SCF converges when DIIS error is below 1.0E-08
 ---------------------------------------
  Cycle       Energy         DIIS Error
 ---------------------------------------
    1    -376.5135796478      7.77E-04
    2    -376.5184306936      4.17E-04
    3    -376.5191061818      1.42E-04
    4    -376.5192652508      5.52E-05
    5    -376.5192976109      1.93E-05
    6    -376.5193039562      1.09E-05
    7    -376.5193051738      3.70E-06
    8    -376.5193053863      7.76E-07
    9    -376.5193053932      2.52E-07
   10    -376.5193053939      9.05E-08
   11    -376.5193053942      4.07E-08
   12    -376.5193053941      1.04E-08
   13    -376.5193053940      4.55E-09 Convergence criterion met
 ---------------------------------------
 SCF time:  CPU 76.93 s  wall 78.34 s
 Discretize the solute cavity surface with Lebedev spheres
	Using 302 Lebedev grid points for each H atom
	Using 302 Lebedev grid points for other atoms
	Atomic van der Waals radii will be scaled by 1.20
 Removing interior tesserae...
 Keep 993 surface tesserae and discard 1423 interior tesserae
 Molecular Surface Area = 93.140 Angst**2
 A restricted Hartree-Fock SCF calculation will be
 performed using Pulay DIIS extrapolation
 Polarizable Continuum solvation model will be applied
 SCF converges when DIIS error is below 1.0E-08

 Citation of the SMD model:
 Marenich, A.V.; Cramer, C.J.; Truhlar, D.G.
 J. Phys. Chem. B 2009, 113, 6378-6396.
 iSolventCode=           1
 Solvent: water                                                           

 vradii
            1           2           3           4           5           6
    1   1.8500000   1.8500000   1.5200000   1.5200000   1.2000000   1.5200000
            7           8
    1   1.5200000   1.2000000
 ---------------------------------------
  Cycle       Energy         DIIS Error
 ---------------------------------------
    1    -376.5193053934      1.90E-09
 Time req'd to invert C: 0.98 s (CPU) 0.98 s (wall)
    2    -376.5448727770      6.38E-04
    3    -376.5448727767      6.38E-04
    4    -376.5448727717      6.38E-04
    5    -376.5448727795      6.38E-04
    6    -376.5448727813      6.38E-04
    7    -376.5448727824      6.38E-04
    8    -376.5448727824      6.38E-04
    9    -376.5448727828      6.38E-04
   10    -376.5448727825      6.38E-04
   11    -376.5448727807      6.38E-04
   12    -376.5448727844      6.38E-04
   13    -376.5448727827      6.38E-04
   14    -376.5448727843      6.38E-04
   15    -376.5448727838      6.38E-04
   16    -376.5448727763      6.38E-04
   17    -376.5487242222      3.31E-04
   18    -376.5493125746      1.33E-04
   19    -376.5495175443      5.32E-05
   20    -376.5495550681      1.86E-05
   21    -376.5495617071      1.01E-05
   22    -376.5495628906      3.48E-06
   23    -376.5495630958      7.48E-07
   24    -376.5495631028      2.38E-07
   25    -376.5495631033      8.38E-08
   26    -376.5495631033      3.61E-08
   27    -376.5495631033      9.33E-09 Convergence criterion met
 ---------------------------------------
 SCF time:  CPU 137.80 s  wall 140.07 s
(0)  E-EN(g) gas-phase elect-nuc energy                 -376.519305393 a.u.
(3)  G-ENP(liq) elect-nuc-pol free energy of system     -376.549563103 a.u.
(4)  G-CDS(liq) cavity-dispersion-solvent structure 
     free energy                                                5.6908 kcal/mol
(6)  G-S(liq) free energy of system                     -376.540494223 a.u.
(9)  DeltaG-S(liq) free energy of  solvation
     (9) = (6) - (0)                                          -13.2962 kcal/mol
 SCF   energy in the final basis set = -376.5404942235
 Total energy in the final basis set = -376.5404942235

 Components of the MP2 correlation energy:
        aaaa  correlation energy =        -0.1713574043 au
        abab  correlation energy =        -0.9724936798 au
        bbbb  correlation energy =        -0.1713574043 au
        non-Brillouin singles    =        -0.0000000000 au

 Total  MP2   correlation energy =        -1.3152084885 au
        MP2         total energy =      -377.8557027120 au

  Entering Z-vector solver.
 This version supports only Gaussian blurring of the apparent surface charges
 No PCM contribution added !! 
   1         0           1      0.000391    0.000391
 This version supports only Gaussian blurring of the apparent surface charges
 No PCM contribution added !! 
   2         0           1      0.000133    0.000133
 This version supports only Gaussian blurring of the apparent surface charges
 No PCM contribution added !! 
   3         0           1      0.000052    0.000052
 This version supports only Gaussian blurring of the apparent surface charges
 No PCM contribution added !! 
   4         0           1      0.000012    0.000012
 This version supports only Gaussian blurring of the apparent surface charges
 No PCM contribution added !! 
   5         0           1      0.000005    0.000005
 This version supports only Gaussian blurring of the apparent surface charges
 No PCM contribution added !! 
   6         0           1      0.000001    0.000001
 This version supports only Gaussian blurring of the apparent surface charges
 No PCM contribution added !! 
   7         1           0      0.000000    0.000000    Roots Converged

 --------------------------------------------------------------

                    Orbital Energies (a.u.)
 --------------------------------------------------------------

 Alpha MOs
 -- Occupied --
-20.636 -20.628 -20.587 -20.579 -11.424 -11.421  -1.520  -1.482
 -1.412  -1.387  -0.973  -0.851  -0.803  -0.744  -0.696  -0.687
 -0.654  -0.631  -0.600  -0.548  -0.516  -0.505  -0.470
 -- Virtual --
  0.080   0.173   0.195   0.277   0.299   0.337   0.386   0.418
  0.430   0.446   0.486   0.512   0.536   0.546   0.560   0.618
  0.666   0.680   0.699   0.731   0.738   0.755   0.767   0.788
  0.792   0.814   0.826   0.856   0.886   0.905   0.974   0.982
  1.003   1.037   1.047   1.104   1.161   1.227   1.252   1.288
  1.359   1.401   1.443   1.465   1.542   1.575   1.629   1.670
  1.751   1.752   1.831   1.886   1.941   1.966   2.000   2.006
  2.022   2.089   2.165   2.180   2.227   2.282   2.310   2.352
  2.364   2.386   2.397   2.442   2.499   2.505   2.554   2.673
  2.712   2.775   2.800   2.865   2.922   2.949   2.978   3.081
  3.104   3.145   3.216   3.257   3.271   3.319   3.333   3.384
  3.431   3.439   3.458   3.555   3.579   3.611   3.652   3.661
  3.670   3.734   3.755   3.789   3.866   3.931   3.945   3.971
  4.013   4.067   4.154   4.154   4.172   4.211   4.211   4.228
  4.409   4.471   4.509   4.521   4.524   4.613   4.668   4.718
  4.743   4.776   4.789   4.901   5.102   5.124   5.354   5.389
  5.418   5.571   5.586   5.606   5.633   5.673   5.739   5.753
  5.846   5.942   5.970   5.982   6.035   6.086   6.294   6.346
  6.411   6.434   6.554   6.656   6.673   6.702   6.752   6.816
  6.843   6.843   6.916   6.938   6.967   6.999   7.043   7.082
  7.092   7.122   7.200   7.225   7.252   7.271   7.302   7.321
  7.365   7.446   7.487   7.524   7.565   7.655   7.700   7.767
  7.914   7.955   8.173   8.941  10.783  13.040  13.188  13.437
 14.275
 --------------------------------------------------------------

          Ground-State Mulliken Net Atomic Charges

     Atom                 Charge (a.u.)
  ----------------------------------------
      1 C                     0.280292
      2 C                     0.271497
      3 O                    -0.333036
      4 O                    -0.231823
      5 H                     0.301856
      6 O                    -0.346787
      7 O                    -0.237512
      8 H                     0.295514
  ----------------------------------------
  Sum of atomic charges =    -0.000000

 -----------------------------------------------------------------
                    Cartesian Multipole Moments
 -----------------------------------------------------------------
    Charge (ESU x 10^10)
                -0.0000
    Dipole Moment (Debye)
         X      -3.9419      Y      -2.0762      Z       0.0019
       Tot       4.4553
    Quadrupole Moments (Debye-Ang)
        XX     -31.7291     XY      -6.6419     YY     -37.7692
        XZ      -0.0011     YZ      -0.0074     ZZ     -31.6987
    Octopole Moments (Debye-Ang^2)
       XXX     -35.7267    XXY       5.3220    XYY       1.5192
       YYY     -12.1703    XXZ       0.0121    XYZ       0.0037
       YYZ       0.0223    XZZ      -0.7626    YZZ      -0.2482
       ZZZ       0.0424
    Hexadecapole Moments (Debye-Ang^3)
      XXXX    -265.8775   XXXY     -25.5127   XXYY     -96.3632
      XYYY     -21.4432   YYYY    -204.8371   XXXZ      -0.0321
      XXYZ      -0.0254   XYYZ      -0.0188   YYYZ      -0.0478
      XXZZ     -56.1052   XYZZ      -0.8265   YYZZ     -38.6408
      XZZZ      -0.0422   YZZZ      -0.0351   ZZZZ     -25.2832
 -----------------------------------------------------------------
 DrvMan is completing analytic gradient of the MP2 energy
 MP2 relaxed dipole moment
            1
    1  -1.5508665
    2  -0.8168513
    3   0.0007464
	Magnitude:	 1.753 au	 4.455 Debye
 MP2 energy read as -377.855703
 Full Analytical Gradient of MP2 Energy (in au.)
             1             2             3             4             5
    1   -0.00001711    0.00001168   -0.00018883    0.00012793    0.00008507
    2   -0.00003710    0.00014958    0.00002238    0.00013515    0.00026132
    3   -0.00005380    0.00011136   -0.00005858   -0.00004439    0.00001126
             6             7             8
    1    0.00017543    0.00002959   -0.00022375
    2   -0.00019137   -0.00018115   -0.00015880
    3    0.00002049   -0.00002320    0.00003686
 Gradient time:  CPU 0.08 s  wall 1.56 s
 ----------------------------------------------------------------
             Standard Nuclear Orientation (Angstroms)
    I     Atom           X                Y                Z
 ----------------------------------------------------------------
    1      C       0.7689846345     0.1803782406    -0.0001726390
    2      C      -0.7218149557    -0.1150427611    -0.0005047397
    3      O      -1.0928974052    -1.2595235222    -0.0005560563
    4      O      -1.4745270811     0.9478385404    -0.0004249047
    5      H      -2.3859314574     0.6677851943    -0.0006268840
    6      O       1.2442008656     1.2955499203     0.0002336077
    7      O       1.4796593469    -0.9257056792    -0.0002579496
    8      H       0.8538230523    -1.6584522332     0.0002379657
 ----------------------------------------------------------------
 Nuclear Repulsion Energy =   235.0059247604 hartrees
 There are       23 alpha and       23 beta electrons
 Discretize the solute cavity surface with Lebedev spheres
	Using 302 Lebedev grid points for each H atom
	Using 302 Lebedev grid points for other atoms
	Atomic van der Waals radii will be scaled by 1.20
 Removing interior tesserae...
 Keep 993 surface tesserae and discard 1423 interior tesserae
 Molecular Surface Area = 93.140 Angst**2

                       Distance Matrix (Angstroms)
             C (  1)   C (  2)   O (  3)   O (  4)   H (  5)   O (  6)
   C (  2)  1.519789
   O (  3)  2.353704  1.203137
   O (  4)  2.371147  1.302418  2.240109
   H (  5)  3.192344  1.839050  2.320874  0.953461
   O (  6)  1.212204  2.419709  3.462720  2.740873  3.684013
   O (  7)  1.314717  2.345989  2.594125  3.498197  4.181149  2.233700
   H (  8)  1.840787  2.205617  1.987175  3.494849  3.988407  2.979685
             O (  7)
   H (  8)  0.963633

 Requested basis set is cc-pVTZ
 There are 72 shells and 208 basis functions
 A cutoff of  1.0D-11 yielded   2455 shell pairs
 There are     20675 function pairs (     27552 Cartesian)
 Smallest overlap matrix eigenvalue = 5.07E-04
 Guess MOs from SCF MO coefficient file
 Reading MOs from coefficient file
 Reading MOs from coefficient file
 A restricted Hartree-Fock SCF calculation will be
 performed using Pulay DIIS extrapolation
 SCF converges when DIIS error is below 1.0E-08
 ---------------------------------------
  Cycle       Energy         DIIS Error
 ---------------------------------------
    1    -376.5135380680      7.77E-04
    2    -376.5184215735      4.16E-04
    3    -376.5190961318      1.42E-04
    4    -376.5192546233      5.52E-05
    5    -376.5192868743      1.92E-05
    6    -376.5192932016      1.09E-05
    7    -376.5192944097      3.71E-06
    8    -376.5192946232      7.68E-07
    9    -376.5192946300      2.54E-07
   10    -376.5192946308      9.09E-08
   11    -376.5192946311      4.03E-08
   12    -376.5192946309      1.01E-08
   13    -376.5192946309      4.33E-09 Convergence criterion met
 ---------------------------------------
 SCF time:  CPU 75.01 s  wall 75.29 s
 Discretize the solute cavity surface with Lebedev spheres
	Using 302 Lebedev grid points for each H atom
	Using 302 Lebedev grid points for other atoms
	Atomic van der Waals radii will be scaled by 1.20
 Removing interior tesserae...
 Keep 993 surface tesserae and discard 1423 interior tesserae
 Molecular Surface Area = 93.140 Angst**2
 A restricted Hartree-Fock SCF calculation will be
 performed using Pulay DIIS extrapolation
 Polarizable Continuum solvation model will be applied
 SCF converges when DIIS error is below 1.0E-08

 Citation of the SMD model:
 Marenich, A.V.; Cramer, C.J.; Truhlar, D.G.
 J. Phys. Chem. B 2009, 113, 6378-6396.
 iSolventCode=           1
 Solvent: water                                                           

 vradii
            1           2           3           4           5           6
    1   1.8500000   1.8500000   1.5200000   1.5200000   1.2000000   1.5200000
            7           8
    1   1.5200000   1.2000000
 ---------------------------------------
  Cycle       Energy         DIIS Error
 ---------------------------------------
    1    -376.5192946303      1.77E-09
 Time req'd to invert C: 0.62 s (CPU) 0.62 s (wall)
    2    -376.5448803780      6.38E-04
    3    -376.5448803777      6.38E-04
    4    -376.5448803726      6.38E-04
    5    -376.5448803687      6.38E-04
    6    -376.5448803655      6.38E-04
    7    -376.5448803657      6.38E-04
    8    -376.5448803658      6.38E-04
    9    -376.5448803659      6.38E-04
   10    -376.5448803675      6.38E-04
   11    -376.5448803656      6.38E-04
   12    -376.5448803627      6.38E-04
   13    -376.5448803651      6.38E-04
   14    -376.5448803684      6.38E-04
   15    -376.5448803670      6.38E-04
   16    -376.5448803768      6.38E-04
   17    -376.5487355886      3.31E-04
   18    -376.5493245850      1.33E-04
   19    -376.5495298259      5.32E-05
   20    -376.5495673922      1.86E-05
   21    -376.5495740330      1.01E-05
   22    -376.5495752167      3.48E-06
   23    -376.5495754220      7.49E-07
   24    -376.5495754291      2.38E-07
   25    -376.5495754296      8.38E-08
   26    -376.5495754296      3.61E-08
   27    -376.5495754297      9.32E-09 Convergence criterion met
 ---------------------------------------
 SCF time:  CPU 125.86 s  wall 126.05 s
(0)  E-EN(g) gas-phase elect-nuc energy                 -376.519294630 a.u.
(3)  G-ENP(liq) elect-nuc-pol free energy of system     -376.549575430 a.u.
(4)  G-CDS(liq) cavity-dispersion-solvent structure 
     free energy                                                5.6927 kcal/mol
(6)  G-S(liq) free energy of system                     -376.540503517 a.u.
(9)  DeltaG-S(liq) free energy of  solvation
     (9) = (6) - (0)                                          -13.3088 kcal/mol
 SCF   energy in the final basis set = -376.5405035172
 Total energy in the final basis set = -376.5405035172

 Components of the MP2 correlation energy:
        aaaa  correlation energy =        -0.1713621531 au
        abab  correlation energy =        -0.9725008743 au
        bbbb  correlation energy =        -0.1713621531 au
        non-Brillouin singles    =        -0.0000000000 au

 Total  MP2   correlation energy =        -1.3152251805 au
        MP2         total energy =      -377.8557286977 au

  Entering Z-vector solver.
 This version supports only Gaussian blurring of the apparent surface charges
 No PCM contribution added !! 
   1         0           1      0.000390    0.000390
 This version supports only Gaussian blurring of the apparent surface charges
 No PCM contribution added !! 
   2         0           1      0.000133    0.000133
 This version supports only Gaussian blurring of the apparent surface charges
 No PCM contribution added !! 
   3         0           1      0.000052    0.000052
 This version supports only Gaussian blurring of the apparent surface charges
 No PCM contribution added !! 
   4         0           1      0.000012    0.000012
 This version supports only Gaussian blurring of the apparent surface charges
 No PCM contribution added !! 
   5         0           1      0.000005    0.000005
 This version supports only Gaussian blurring of the apparent surface charges
 No PCM contribution added !! 
   6         0           1      0.000001    0.000001
 This version supports only Gaussian blurring of the apparent surface charges
 No PCM contribution added !! 
   7         1           0      0.000000    0.000000    Roots Converged

 --------------------------------------------------------------

                    Orbital Energies (a.u.)
 --------------------------------------------------------------

 Alpha MOs
 -- Occupied --
-20.636 -20.628 -20.587 -20.579 -11.424 -11.420  -1.520  -1.482
 -1.412  -1.387  -0.973  -0.850  -0.803  -0.744  -0.696  -0.687
 -0.654  -0.631  -0.600  -0.548  -0.516  -0.505  -0.470
 -- Virtual --
  0.080   0.173   0.195   0.278   0.299   0.337   0.387   0.418
  0.430   0.446   0.485   0.512   0.536   0.546   0.560   0.619
  0.666   0.680   0.699   0.731   0.738   0.755   0.767   0.788
  0.792   0.814   0.826   0.856   0.886   0.905   0.974   0.982
  1.003   1.037   1.047   1.104   1.162   1.227   1.252   1.288
  1.359   1.401   1.443   1.465   1.542   1.575   1.629   1.670
  1.751   1.752   1.831   1.886   1.941   1.966   2.000   2.006
  2.021   2.089   2.165   2.180   2.227   2.283   2.310   2.352
  2.364   2.386   2.397   2.442   2.499   2.505   2.554   2.673
  2.712   2.775   2.800   2.865   2.922   2.949   2.978   3.081
  3.104   3.144   3.216   3.257   3.271   3.320   3.333   3.384
  3.431   3.439   3.458   3.555   3.579   3.611   3.652   3.661
  3.670   3.734   3.755   3.789   3.866   3.931   3.945   3.971
  4.013   4.067   4.154   4.154   4.171   4.211   4.211   4.228
  4.409   4.470   4.508   4.521   4.524   4.613   4.668   4.718
  4.742   4.776   4.789   4.901   5.100   5.123   5.354   5.389
  5.418   5.571   5.586   5.607   5.633   5.673   5.739   5.753
  5.846   5.942   5.970   5.982   6.035   6.086   6.294   6.346
  6.411   6.435   6.554   6.656   6.673   6.703   6.753   6.815
  6.843   6.843   6.916   6.938   6.967   6.998   7.042   7.082
  7.092   7.122   7.200   7.225   7.253   7.270   7.302   7.321
  7.365   7.446   7.487   7.524   7.565   7.655   7.700   7.767
  7.914   7.954   8.173   8.941  10.784  13.040  13.186  13.437
 14.277
 --------------------------------------------------------------

          Ground-State Mulliken Net Atomic Charges

     Atom                 Charge (a.u.)
  ----------------------------------------
      1 C                     0.280209
      2 C                     0.271394
      3 O                    -0.333321
      4 O                    -0.231689
      5 H                     0.302329
      6 O                    -0.346867
      7 O                    -0.237568
      8 H                     0.295513
  ----------------------------------------
  Sum of atomic charges =    -0.000000

 -----------------------------------------------------------------
                    Cartesian Multipole Moments
 -----------------------------------------------------------------
    Charge (ESU x 10^10)
                -0.0000
    Dipole Moment (Debye)
         X      -3.9472      Y      -2.0722      Z      -0.0003
       Tot       4.4581
    Quadrupole Moments (Debye-Ang)
        XX     -31.7212     XY      -6.6497     YY     -37.7706
        XZ       0.0014     YZ      -0.0041     ZZ     -31.6990
    Octopole Moments (Debye-Ang^2)
       XXX     -35.7674    XXY       5.3370    XYY       1.5087
       YYY     -12.1616    XXZ       0.0031    XYZ      -0.0001
       YYZ       0.0131    XZZ      -0.7688    YZZ      -0.2464
       ZZZ       0.0259
    Hexadecapole Moments (Debye-Ang^3)
      XXXX    -265.7573   XXXY     -25.5550   XXYY     -96.3452
      XYYY     -21.4730   YYYY    -204.8440   XXXZ      -0.0097
      XXYZ      -0.0138   XYYZ      -0.0094   YYYZ      -0.0210
      XXZZ     -56.0907   XYZZ      -0.8343   YYZZ     -38.6419
      XZZZ      -0.0242   YZZZ      -0.0138   ZZZZ     -25.2835
 -----------------------------------------------------------------
 DrvMan is completing analytic gradient of the MP2 energy
 MP2 relaxed dipole moment
            1
    1  -1.5529477
    2  -0.8152773
    3  -0.0001294
	Magnitude:	 1.754 au	 4.458 Debye
 MP2 energy read as -377.855729
 Full Analytical Gradient of MP2 Energy (in au.)
             1             2             3             4             5
    1   -0.00003597   -0.00044403   -0.00012188    0.00155745   -0.00088319
    2    0.00004514    0.00038088    0.00007293    0.00012839   -0.00008720
    3   -0.00000738   -0.00002961    0.00000606    0.00001445   -0.00000271
             6             7             8
    1    0.00015837   -0.00001783   -0.00021291
    2   -0.00020984   -0.00017391   -0.00015640
    3    0.00001538   -0.00002317    0.00002698
 Gradient time:  CPU 0.10 s  wall 6.43 s
 ----------------------------------------------------------------
             Standard Nuclear Orientation (Angstroms)
    I     Atom           X                Y                Z
 ----------------------------------------------------------------
    1      C       0.7689846345     0.1803782406    -0.0001726390
    2      C      -0.7218149557    -0.1150427611    -0.0005047397
    3      O      -1.0928974052    -1.2595235222    -0.0005560563
    4      O      -1.4765270811     0.9478385404    -0.0004249047
    5      H      -2.3859314574     0.6677851943    -0.0006268840
    6      O       1.2442008656     1.2955499203     0.0002336077
    7      O       1.4796593469    -0.9257056792    -0.0002579496
    8      H       0.8538230523    -1.6584522332     0.0002379657
 ----------------------------------------------------------------
 Nuclear Repulsion Energy =   234.9726172419 hartrees
 There are       23 alpha and       23 beta electrons
 Discretize the solute cavity surface with Lebedev spheres
	Using 302 Lebedev grid points for each H atom
	Using 302 Lebedev grid points for other atoms
	Atomic van der Waals radii will be scaled by 1.20
 Removing interior tesserae...
 Keep 993 surface tesserae and discard 1423 interior tesserae
 Molecular Surface Area = 93.140 Angst**2

                       Distance Matrix (Angstroms)
             C (  1)   C (  2)   O (  3)   O (  4)   H (  5)   O (  6)
   C (  2)  1.519789
   O (  3)  2.353704  1.203137
   O (  4)  2.373040  1.303575  2.240451
   H (  5)  3.192344  1.839050  2.320874  0.951549
   O (  6)  1.212204  2.419709  3.462720  2.742857  3.684013
   O (  7)  1.314717  2.345989  2.594125  3.499887  4.181149  2.233700
   H (  8)  1.840787  2.205617  1.987175  3.496181  3.988407  2.979685
             O (  7)
   H (  8)  0.963633

 Requested basis set is cc-pVTZ
 There are 72 shells and 208 basis functions
 A cutoff of  1.0D-11 yielded   2455 shell pairs
 There are     20675 function pairs (     27552 Cartesian)
 Smallest overlap matrix eigenvalue = 5.07E-04
 Guess MOs from SCF MO coefficient file
 Reading MOs from coefficient file
 Reading MOs from coefficient file
 A restricted Hartree-Fock SCF calculation will be
 performed using Pulay DIIS extrapolation
 SCF converges when DIIS error is below 1.0E-08
 ---------------------------------------
  Cycle       Energy         DIIS Error
 ---------------------------------------
    1    -376.5136593309      7.79E-04
    2    -376.5184351243      4.17E-04
    3    -376.5191124977      1.43E-04
    4    -376.5192730749      5.52E-05
    5    -376.5193057224      1.94E-05
    6    -376.5193121159      1.09E-05
    7    -376.5193133529      3.70E-06
    8    -376.5193135637      7.93E-07
    9    -376.5193135709      2.46E-07
   10    -376.5193135716      8.84E-08
   11    -376.5193135719      4.04E-08
   12    -376.5193135718      9.93E-09 Convergence criterion met
 ---------------------------------------
 SCF time:  CPU 71.10 s  wall 75.99 s
 Discretize the solute cavity surface with Lebedev spheres
	Using 302 Lebedev grid points for each H atom
	Using 302 Lebedev grid points for other atoms
	Atomic van der Waals radii will be scaled by 1.20
 Removing interior tesserae...
 Keep 993 surface tesserae and discard 1423 interior tesserae
 Molecular Surface Area = 93.140 Angst**2
 A restricted Hartree-Fock SCF calculation will be
 performed using Pulay DIIS extrapolation
 Polarizable Continuum solvation model will be applied
 SCF converges when DIIS error is below 1.0E-08

 Citation of the SMD model:
 Marenich, A.V.; Cramer, C.J.; Truhlar, D.G.
 J. Phys. Chem. B 2009, 113, 6378-6396.
 iSolventCode=           1
 Solvent: water                                                           

 vradii
            1           2           3           4           5           6
    1   1.8500000   1.8500000   1.5200000   1.5200000   1.2000000   1.5200000
            7           8
    1   1.5200000   1.2000000
 ---------------------------------------
  Cycle       Energy         DIIS Error
 ---------------------------------------
    1    -376.5193135712      4.31E-09
 Time req'd to invert C: 0.65 s (CPU) 0.65 s (wall)
    2    -376.5448626377      6.38E-04
    3    -376.5448626380      6.38E-04
    4    -376.5448626401      6.38E-04
    5    -376.5448626350      6.38E-04
    6    -376.5448626355      6.38E-04
    7    -376.5448626327      6.38E-04
    8    -376.5448626350      6.38E-04
    9    -376.5448626334      6.38E-04
   10    -376.5448626321      6.38E-04
   11    -376.5448626311      6.38E-04
   12    -376.5448626300      6.38E-04
   13    -376.5448626308      6.38E-04
   14    -376.5448626334      6.38E-04
   15    -376.5448626326      6.38E-04
   16    -376.5448626383      6.38E-04
   17    -376.5487103318      3.31E-04
   18    -376.5492980434      1.33E-04
   19    -376.5495027436      5.32E-05
   20    -376.5495402251      1.86E-05
[truncated: 379,888 more chars]
