# Supplementary material for: A DFT investigation of the blue bottle experiment: E∘half-cell analysis of autoxidation catalysed by redox indicators
Source: R Soc Open Sci. 2017 Nov 8;4(11):170708. doi: 10.1098/rsos.170708 (PMC5717635; doi:10.1098/rsos.170708)
Supplement: output.zip [file rsos170708supp2.zip › MP2_cc-pVTZ/C2H4O.out]

pikachu 127.0.1
Q-Chem Developer Version! Running on 127.0.1.*
                  Welcome to Q-Chem
     A Quantum Leap Into The Future Of Chemistry


 Q-Chem 4.4, Q-Chem, Inc., Pleasanton, CA (2016)

 Y. Shao,  Z. Gan,  E. Epifanovsky,  A. T. B. Gilbert,  M. Wormit,  
 J. Kussmann,  A. W. Lange,  A. Behn,  J. Deng,  X. Feng,  D. Ghosh,  
 M. Goldey,  P. R. Horn,  L. D. Jacobson,  I. Kaliman,  F. Rob,  
 R. Z. Khaliullin,  T. Kus,  A. Landau,  J. Liu,  E. I. Proynov,  Y. M. Rhee,  
 R. M. Richard,  M. A. Rohrdanz,  R. P. Steele,  E. J. Sundstrom,  
 H. L. Woodcock III,  P. M. Zimmerman,  D. Zuev,  B. Albrecht,  E. Alguire,  
 B. Austin,  S. A. Baeppler,  G. J. O. Beran,  Y. A. Bernard,  
 E. J. Berquist,  K. Brandhorst,  K. B. Bravaya,  S. T. Brown,  D. Casanova,  
 C.-M. Chang,  Y. Chen,  S. H. Chien,  K. D. Closser,  M. P. Coons,  
 D. L. Crittenden,  S. Dasgupta,  M. Diedenhofen,  R. A. DiStasio Jr.,  
 H. Do,  A. D. Dutoi,  R. G. Edgar,  P.-T. Fang,  S. Fatehi,  Q. Feng,  
 L. Fusti-Molnar,  A. Ghysels,  A. Golubeva-Zadorozhnaya,  J. Gomes,  
 A. Gunina,  M. W. D. Hanson-Heine,  P. H. P. Harbach,  A. W. Hauser,  
 J. E. Herr,  E. G. Hohenstein,  Z. C. Holden,  K. Hui,  T.-C. Jagau,  H. Ji,  
 B. Kaduk,  K. Khistyaev,  Jaehoon Kim,  Jihan Kim,  R. A. King,  
 P. Klunzinger,  K. Koh,  D. Kosenkov,  T. Kowalczyk,  C. M. Krauter,  
 A. Kunitsa,  K. U. Lao,  A. Laurent,  K. V. Lawler,  J. Lee,  D. Lefrancois,  
 S. Lehtola,  S. V. Levchenko,  C. Y. Lin,  Y.-S. Lin,  F. Liu,  E. Livshits,  
 R. C. Lochan,  A. Luenser,  P. Manohar,  S. F. Manzer,  S.-P. Mao,  Y. Mao,  
 N. Mardirossian,  A. V. Marenich,  L. A. Martinez-Martinez,  S. A. Maurer,  
 N. J. Mayhall,  J.-M. Mewes,  A. F. Morrison,  K. Nanda,  T. S. Nguyen-Beck,  
 C. M. Oana,  R. Olivares-Amaya,  D. P. O'Neill,  J. A. Parkhill,  
 T. M. Perrine,  R. Peverati,  P. A. Pieniazek,  F. Plasser,  A. Prociuk,  
 D. R. Rehn,  E. Rosta,  N. J. Russ,  N. Sergueev,  S. M. Sharada,  
 S. Sharma,  D. W. Small,  A. Sodt,  T. Stauch,  T. Stein,  D. Stuck,  
 Y.-C. Su,  A. J. W. Thom,  T. Tsuchimochi,  L. Vogt,  O. Vydrov,  T. Wang,  
 M. A. Watson,  J. Wenzel,  A. White,  C. F. Williams,  V. Vanovschi,  
 K. Yao,  S. Yeganeh,  S. R. Yost,  Z.-Q. You,  I. Y. Zhang,  X. Zhang,  
 Y. Zhao,  B. R. Brooks,  G. K. L. Chan,  D. M. Chipman,  C. J. Cramer,  
 W. A. Goddard III,  M. S. Gordon,  W. J. Hehre,  A. Klamt,  
 H. F. Schaefer III,  M. W. Schmidt,  C. D. Sherrill,  D. G. Truhlar,  
 A. Warshel,  X. Xu,  A. Aspuru-Guzik,  R. Baer,  A. T. Bell,  N. A. Besley,  
 J.-D. Chai,  A. Dreuw,  B. D. Dunietz,  T. R. Furlani,  S. R. Gwaltney,  
 C.-P. Hsu,  Y. Jung,  J. Kong,  D. S. Lambrecht,  W. Liang,  C. Ochsenfeld,  
 V. A. Rassolov,  L. V. Slipchenko,  J. E. Subotnik,  T. Van Voorhis,  
 J. M. Herbert,  A. I. Krylov,  P. M. W. Gill,  M. Head-Gordon

 Contributors to earlier versions of Q-Chem not listed above: 
 R. D. Adamson,  J. Baker,  E. F. C. Byrd,  A. K. Chakraborty,  C.-L. Cheng,  
 H. Dachsel,  R. J. Doerksen,  G. Hawkins,  A. Heyden,  S. Hirata,  
 G. Kedziora,  F. J. Keil,  C. Kelley,  P. P. Korambath,  W. Kurlancheek,  
 A. M. Lee,  M. S. Lee,  D. Liotard,  I. Lotan,  P. E. Maslen,  N. Nair,  
 D. Neuhauser,  R. Olson,  B. Peters,  J. Ritchie,  N. E. Schultz,  
 N. Shenvi,  A. C. Simmonett,  K. S. Thanthiriwatte,  Q. Wu,  W. Zhang

 Please cite Q-Chem as follows:
 Y. Shao et al., Mol. Phys. 113, 184-215 (2015)
 DOI: 10.1080/00268976.2014.952696

 Q-Chem 4.4.2 for Intel X86 EM64T Linux

 Parts of Q-Chem use Armadillo 5.200.1 (Boston Tea Smuggler).
 http://arma.sourceforge.net/

 Q-Chem begins on Sun Jul  9 18:11:10 2017  


Host: 0

     Scratch files written to /scratch/taweetham/qchem1502//

Checking the input file for inconsistencies... 	...done.

--------------------------------------------------------------
User input:
--------------------------------------------------------------
$molecule
0 1
C
H  1 1.079781
O  1 1.229206 2 118.785450
C  1 1.478042 2 117.957763 3 -180.000000 0
H  4 1.074236 1 108.785501 2 58.375332 0
H  4 1.074236 1 108.785501 2 -58.375332 0
H  4 1.077599 1 110.685156 2 -180.000000 0
$end

$rem
   BASIS  =   cc-pVTZ
   method  =  MP2
   JOBTYPE = optimization
   SOLVENT_METHOD = SMD
   SYM_IGNORE = TRUE
$end

--------------------------------------------------------------
 ----------------------------------------------------------------
             Standard Nuclear Orientation (Angstroms)
    I     Atom           X                Y                Z
 ----------------------------------------------------------------
    1      C       0.0000000000     0.0000000000     0.0000000000
    2      H       0.0000000000     0.0000000000     1.0797810000
    3      O       1.0773117742     0.0000000000    -0.5919009474
    4      C      -1.3055447960     0.0000000000    -0.6929364614
    5      H      -1.8611136533     0.8659872433    -0.3840799853
    6      H      -1.8611136533    -0.8659872433    -0.3840799853
    7      H      -1.1691311384     0.0000000000    -1.7618662621
 ----------------------------------------------------------------
 Nuclear Repulsion Energy =    70.0395533475 hartrees
 There are       12 alpha and       12 beta electrons
 Requested basis set is cc-pVTZ
 There are 54 shells and 146 basis functions

 Total QAlloc Memory Limit   2000 MB
 Mega-Array Size        61 MB
 MEM_STATIC part        62 MB
 A cutoff of  1.0D-11 yielded   1469 shell pairs
 There are     10861 function pairs (     13938 Cartesian)

 -------------------------------------------------------
 OpenMP Integral Computing Module                       
 Release: version 1.0, May 2013, Q-Chem Inc. Pittsburgh 
 -------------------------------------------------------
 Integral Job Info:
 Integral job number is                      11
 Integral operator is                         1
 short-range coefficients                     0
 long-range coefficients              100000000
 Omega coefficients                           0
 if combine SR and LR in K                    0
 Integral screening is                        0
 Integral computing path is                   2
 max size of driver memory is            800000
 size of driver memory is                776718
 size of scratch memory is              4556032
 max col of scratch BK array              10000
 max len of scratch array in speh3          662
 max len of scratch index in speh4           32
 max int batch size is                      520
 min int batch size is                       52
 fixed nKL is                                52
 max L of basis functions is                  3
 order of int derivative is                   0
 number of shells is                         54
 number of basis is                         165
 number of cartesian basis is               165
 number of contracted shell pairs          1469
 number of primitive shell pairs           4458
 maxK2 (contraction) of shell pair           49
 max number of K2 of shell pair               1
 max number of CS2 of shell pair            201
 max number of PS2 of shell pair            637
 mem total for path MDJ                   47684
 -------------------------------------------------------
 Smallest overlap matrix eigenvalue = 9.68E-04

 Scale SEOQF with 1.000000e-01/1.000000e+00/1.000000e-01

 Standard Electronic Orientation quadrupole field applied
 Nucleus-field energy     =     0.0000000010 hartrees
 Guess from superposition of atomic densities
 Warning:  Energy on first SCF cycle will be non-variational
 A restricted Hartree-Fock SCF calculation will be
 performed using Pulay DIIS extrapolation
 SCF converges when DIIS error is below 1.0E-08
 ---------------------------------------
  Cycle       Energy         DIIS Error
 ---------------------------------------
    1    -153.6087250338      4.20E-02
    2    -152.8811654660      5.82E-03
    3    -152.9273918573      4.85E-03
    4    -152.9700876822      5.20E-04
    5    -152.9715488627      1.76E-04
    6    -152.9717420031      7.44E-05
    7    -152.9717864890      3.35E-05
    8    -152.9717933742      8.88E-06
    9    -152.9717939383      1.40E-06
   10    -152.9717939532      4.15E-07
   11    -152.9717939546      1.89E-07
   12    -152.9717939552      1.00E-07
   13    -152.9717939554      3.57E-08
   14    -152.9717939554      7.28E-09 Convergence criterion met
 ---------------------------------------
 SCF time:  CPU 41.13 s  wall 41.27 s

 Citation of the SMD model:
 Marenich, A.V.; Cramer, C.J.; Truhlar, D.G.
 J. Phys. Chem. B 2009, 113, 6378-6396.
 iSolventCode=           1
 Solvent: water                                                           

 vradii
            1           2           3           4           5           6
    1   1.8500000   1.2000000   1.5200000   1.8500000   1.2000000   1.2000000
            7
    1   1.2000000
Changing PCM_TESSEL_METHOD to VTN
Changing PCM_VDW_RADII to SMD_RADIUS
 Discretize the solute cavity surface with Lebedev spheres
	Using 302 Lebedev grid points for each H atom
	Using 302 Lebedev grid points for other atoms
	Atomic van der Waals radii will be scaled by 1.20
 Removing interior tesserae...
 Keep 797 surface tesserae and discard 1317 interior tesserae
 Molecular Surface Area = 72.468 Angst**2
Using SCRF singleton
 A restricted Hartree-Fock SCF calculation will be
 performed using Pulay DIIS extrapolation
 Polarizable Continuum solvation model will be applied
 SCF converges when DIIS error is below 1.0E-08

 Citation of the SMD model:
 Marenich, A.V.; Cramer, C.J.; Truhlar, D.G.
 J. Phys. Chem. B 2009, 113, 6378-6396.
 iSolventCode=           1
 Solvent: water                                                           

 vradii
            1           2           3           4           5           6
    1   1.8500000   1.2000000   1.5200000   1.8500000   1.2000000   1.2000000
            7
    1   1.2000000
 ---------------------------------------
  Cycle       Energy         DIIS Error
 ---------------------------------------
    1    -152.9717939550      1.58E-09
 Time req'd to invert C: 0.61 s (CPU) 0.61 s (wall)
    2    -152.9836946375      6.80E-04
    3    -152.9836946391      6.80E-04
    4    -152.9836946366      6.80E-04
    5    -152.9836946176      6.80E-04
    6    -152.9865591821      4.57E-04
    7    -152.9871305465      1.69E-04
    8    -152.9874019811      6.28E-05
    9    -152.9874423634      2.30E-05
   10    -152.9874469805      7.67E-06
   11    -152.9874473639      1.81E-06
   12    -152.9874473826      2.59E-07
   13    -152.9874473831      5.61E-08
   14    -152.9874473831      1.68E-08
   15    -152.9874473832      3.95E-09 Convergence criterion met
 ---------------------------------------
 SCF time:  CPU 49.56 s  wall 49.59 s
(0)  E-EN(g) gas-phase elect-nuc energy                 -152.971793955 a.u.
(3)  G-ENP(liq) elect-nuc-pol free energy of system     -152.987447383 a.u.
(4)  G-CDS(liq) cavity-dispersion-solvent structure 
     free energy                                                3.4223 kcal/mol
(6)  G-S(liq) free energy of system                     -152.981993545 a.u.
(9)  DeltaG-S(liq) free energy of  solvation
     (9) = (6) - (0)                                           -6.4003 kcal/mol
 SCF   energy in the final basis set = -152.9819935446
 Total energy in the final basis set = -152.9819935446

 Components of the MP2 correlation energy:
        aaaa  correlation energy =        -0.0704685063 au
        abab  correlation energy =        -0.4669302797 au
        bbbb  correlation energy =        -0.0704685063 au
        non-Brillouin singles    =        -0.0000000000 au

 Total  MP2   correlation energy =        -0.6078672922 au
        MP2         total energy =      -153.5898608369 au

  Entering Z-vector solver.
 This version supports only Gaussian blurring of the apparent surface charges
 No PCM contribution added !! 
   1         0           1      0.000405    0.000405
 This version supports only Gaussian blurring of the apparent surface charges
 No PCM contribution added !! 
   2         0           1      0.000142    0.000142
 This version supports only Gaussian blurring of the apparent surface charges
 No PCM contribution added !! 
   3         0           1      0.000056    0.000056
 This version supports only Gaussian blurring of the apparent surface charges
 No PCM contribution added !! 
   4         0           1      0.000020    0.000020
 This version supports only Gaussian blurring of the apparent surface charges
 No PCM contribution added !! 
   5         0           1      0.000005    0.000005
 This version supports only Gaussian blurring of the apparent surface charges
 No PCM contribution added !! 
   6         0           1      0.000001    0.000001
 This version supports only Gaussian blurring of the apparent surface charges
 No PCM contribution added !! 
   7         1           0      0.000000    0.000000    Roots Converged

 --------------------------------------------------------------

                    Orbital Energies (a.u.)
 --------------------------------------------------------------

 Alpha MOs
 -- Occupied --
-20.557 -11.334 -11.216  -1.388  -1.017  -0.803  -0.676  -0.621
 -0.595  -0.548  -0.504  -0.434
 -- Virtual --
  0.142   0.161   0.194   0.226   0.235   0.293   0.337   0.394
  0.425   0.478   0.493   0.517   0.597   0.639   0.641   0.650
  0.670   0.694   0.749   0.755   0.841   0.849   0.902   0.913
  0.952   1.076   1.157   1.162   1.183   1.187   1.208   1.273
  1.276   1.332   1.373   1.418   1.428   1.476   1.538   1.541
  1.609   1.682   1.696   1.818   1.889   1.984   2.075   2.160
  2.339   2.408   2.444   2.452   2.545   2.549   2.649   2.805
  2.848   2.854   2.972   3.002   3.065   3.097   3.116   3.145
  3.186   3.226   3.262   3.299   3.304   3.396   3.429   3.444
  3.486   3.550   3.574   3.620   3.669   3.731   3.773   3.778
  3.810   3.828   3.864   4.018   4.058   4.100   4.114   4.141
  4.191   4.243   4.252   4.346   4.367   4.404   4.478   4.518
  4.528   4.565   4.640   4.712   4.739   4.809   4.947   5.061
  5.178   5.189   5.224   5.322   5.428   5.469   5.545   5.589
  5.630   5.639   5.675   5.698   5.718   5.791   5.954   6.052
  6.242   6.251   6.267   6.640   6.653   6.878   6.912   7.245
  7.324   7.492   7.522  10.721  13.303  14.380
 --------------------------------------------------------------

          Ground-State Mulliken Net Atomic Charges

     Atom                 Charge (a.u.)
  ----------------------------------------
      1 C                     0.174915
      2 H                     0.125134
      3 O                    -0.385969
      4 C                    -0.340368
      5 H                     0.150182
      6 H                     0.150182
      7 H                     0.125924
  ----------------------------------------
  Sum of atomic charges =    -0.000000

 -----------------------------------------------------------------
                    Cartesian Multipole Moments
 -----------------------------------------------------------------
    Charge (ESU x 10^10)
                -0.0000
    Dipole Moment (Debye)
         X      -3.7057      Y      -0.0000      Z       1.5456
       Tot       4.0151
    Quadrupole Moments (Debye-Ang)
        XX     -20.3807     XY      -0.0000     YY     -17.7231
        XZ       2.0626     YZ      -0.0000     ZZ     -18.6403
    Octopole Moments (Debye-Ang^2)
       XXX       5.5824    XXY       0.0000    XYY       2.8160
       YYY       0.0000    XXZ       9.4968    XYZ       0.0000
       YYZ       8.1772    XZZ       2.4541    YZZ       0.0000
       ZZZ      24.7712
    Hexadecapole Moments (Debye-Ang^3)
      XXXX    -149.0330   XXXY      -0.0000   XXYY     -25.3553
      XYYY      -0.0000   YYYY     -22.6719   XXXZ      -9.4706
      XXYZ      -0.0000   XYYZ      -3.8678   YYYZ      -0.0000
      XXZZ     -37.1566   XYZZ       0.0000   YYZZ     -15.4806
      XZZZ      -8.2512   YZZZ      -0.0000   ZZZZ     -61.7415
 -----------------------------------------------------------------
 DrvMan is completing analytic gradient of the MP2 energy
 MP2 relaxed dipole moment
            1
    1  -1.4579329
    2  -0.0000000
    3   0.6080879
	Magnitude:	 1.580 au	 4.015 Debye
 MP2 energy read as -153.589861
 Full Analytical Gradient of MP2 Energy (in au.)
             1             2             3             4             5
    1   -0.00011957    0.00032249    0.00007364   -0.00007706    0.00007091
    2    0.00000000   -0.00000000    0.00000000    0.00000000    0.00001687
    3   -0.00011324   -0.00007780   -0.00049364   -0.00006219    0.00029016
             6             7
    1    0.00007091   -0.00034131
    2   -0.00001687    0.00000000
    3    0.00029016    0.00016656
 Gradient time:  CPU 0.11 s  wall 0.49 s
 Geometry Optimization Parameters
   NAtoms,    NIC,     NZ,  NCons,   NDum,   NFix, NCnnct, MaxDiis
        7      35       7       0       0       0       0       0


** GEOMETRY OPTIMIZATION IN DELOCALIZED INTERNAL COORDINATES **
   Searching for a Minimum

   Optimization Cycle:   1

                       Coordinates (Angstroms)
     ATOM                X               Y               Z
      1  C         0.0000000000    0.0000000000    0.0000000000
      2  H         0.0000000000    0.0000000000    1.0797810000
      3  O         1.0773117742    0.0000000000   -0.5919009474
      4  C        -1.3055447960    0.0000000000   -0.6929364614
      5  H        -1.8611136533    0.8659872433   -0.3840799853
      6  H        -1.8611136533   -0.8659872433   -0.3840799853
      7  H        -1.1691311384    0.0000000000   -1.7618662621
   Point Group: c1    Number of degrees of freedom:    15


   Energy is   -153.589860837


 Attempting to Generate Delocalized Internal Coordinates

 12 Hessian modes will be used to form the next step
  Hessian Eigenvalues:
     0.079624    0.160000    0.160000    0.160000    0.160000    0.220000
     0.347947    0.360208    0.362860    0.366998    0.366998    0.914180

 Minimum Search - Taking Simple RFO Step
 Searching for Lamda that Minimizes Along All modes
 Value Taken    Lamda =   0.00000000
 Step Taken.  Stepsize is  0.001364

                             Maximum     Tolerance    Cnvgd?
         Gradient           0.000148      0.000300     YES
         Displacement       0.000644      0.001200     YES
         Energy change     *********      0.000001      NO


                       Distance Matrix (Angstroms)
             C (  1)   H (  2)   O (  3)   C (  4)   H (  5)   H (  6)
   H (  2)  1.079781
   O (  3)  1.229206  1.988749
   C (  4)  1.478042  2.201585  2.384998
   H (  5)  2.088348  2.521223  3.070418  1.074236
   H (  6)  2.088348  2.521223  3.070418  1.074236  1.731974
   H (  7)  2.114483  3.072756  2.532849  1.077599  1.768352  1.768352


 Final energy is   -153.58986083685073     


 ******************************
 **  OPTIMIZATION CONVERGED  **
 ******************************

                       Coordinates (Angstroms)
     ATOM                X               Y               Z
      1  C         0.0000000000    0.0000000000    0.0000000000
      2  H         0.0000000000    0.0000000000    1.0797810000
      3  O         1.0773117742    0.0000000000   -0.5919009474
      4  C        -1.3055447960    0.0000000000   -0.6929364614
      5  H        -1.8611136533    0.8659872433   -0.3840799853
      6  H        -1.8611136533   -0.8659872433   -0.3840799853
      7  H        -1.1691311384    0.0000000000   -1.7618662621

Z-matrix Print:
$molecule
0 1
C 
H  1 1.079781
O  1 1.229206 2 118.785450
C  1 1.478042 2 117.957763 3 -180.000000 0
H  4 1.074236 1 108.785501 2 -58.375332 0
H  4 1.074236 1 108.785501 2 58.375332 0
H  4 1.077599 1 110.685156 2 -180.000000 0
$end


 --------------------------------------------------------------

                    Orbital Energies (a.u.)
 --------------------------------------------------------------

 Alpha MOs
 -- Occupied --
-20.557 -11.334 -11.216  -1.388  -1.017  -0.803  -0.676  -0.621
 -0.595  -0.548  -0.504  -0.434
 -- Virtual --
  0.142   0.161   0.194   0.226   0.235   0.293   0.337   0.394
  0.425   0.478   0.493   0.517   0.597   0.639   0.641   0.650
  0.670   0.694   0.749   0.755   0.841   0.849   0.902   0.913
  0.952   1.076   1.157   1.162   1.183   1.187   1.208   1.273
  1.276   1.332   1.373   1.418   1.428   1.476   1.538   1.541
  1.609   1.682   1.696   1.818   1.889   1.984   2.075   2.160
  2.339   2.408   2.444   2.452   2.545   2.549   2.649   2.805
  2.848   2.854   2.972   3.002   3.065   3.097   3.116   3.145
  3.186   3.226   3.262   3.299   3.304   3.396   3.429   3.444
  3.486   3.550   3.574   3.620   3.669   3.731   3.773   3.778
  3.810   3.828   3.864   4.018   4.058   4.100   4.114   4.141
  4.191   4.243   4.252   4.346   4.367   4.404   4.478   4.518
  4.528   4.565   4.640   4.712   4.739   4.809   4.947   5.061
  5.178   5.189   5.224   5.322   5.428   5.469   5.545   5.589
  5.630   5.639   5.675   5.698   5.718   5.791   5.954   6.052
  6.242   6.251   6.267   6.640   6.653   6.878   6.912   7.245
  7.324   7.492   7.522  10.721  13.303  14.380
 --------------------------------------------------------------

          Ground-State Mulliken Net Atomic Charges

     Atom                 Charge (a.u.)
  ----------------------------------------
      1 C                     0.174915
      2 H                     0.125134
      3 O                    -0.385969
      4 C                    -0.340368
      5 H                     0.150182
      6 H                     0.150182
      7 H                     0.125924
  ----------------------------------------
  Sum of atomic charges =    -0.000000

 -----------------------------------------------------------------
                    Cartesian Multipole Moments
 -----------------------------------------------------------------
    Charge (ESU x 10^10)
                -0.0000
    Dipole Moment (Debye)
         X      -3.7057      Y      -0.0000      Z       1.5456
       Tot       4.0151
    Quadrupole Moments (Debye-Ang)
        XX     -20.3807     XY      -0.0000     YY     -17.7231
        XZ       2.0626     YZ      -0.0000     ZZ     -18.6403
    Octopole Moments (Debye-Ang^2)
       XXX       5.5824    XXY       0.0000    XYY       2.8160
       YYY       0.0000    XXZ       9.4968    XYZ       0.0000
       YYZ       8.1772    XZZ       2.4541    YZZ       0.0000
       ZZZ      24.7712
    Hexadecapole Moments (Debye-Ang^3)
      XXXX    -149.0330   XXXY      -0.0000   XXYY     -25.3553
      XYYY      -0.0000   YYYY     -22.6719   XXXZ      -9.4706
      XXYZ      -0.0000   XYYZ      -3.8678   YYYZ      -0.0000
      XXZZ     -37.1566   XYZZ       0.0000   YYZZ     -15.4806
      XZZZ      -8.2512   YZZZ      -0.0000   ZZZZ     -61.7415
 -----------------------------------------------------------------
Archival summary:
1\1\pikachu\OPT\MP2\BasisUnspecified\124\taweetha\SunJul918:14:002017SunJul918:14:002017\0\\#,OPT,MP2,BasisUnspecified,\\0,1\C\H,1,1.07978\O,1,1.22921,2,118.785\C,1,1.47804,2,117.958,3,-180,0\H,4,1.07424,1,108.786,2,-58.3753,0\H,4,1.07424,1,108.786,2,58.3753,0\H,4,1.0776,1,110.685,2,-180,0\\HF=-152.981994\MP2=-153.589861\\@

 Total job time:  169.99s(wall), 166.69s(cpu) 
 Sun Jul  9 18:14:00 2017

        *************************************************************
        *                                                           *
        *  Thank you very much for using Q-Chem.  Have a nice day.  *
        *                                                           *
        *************************************************************


 
User input: 2 of 2 
 
pikachu 127.0.1
Q-Chem Developer Version! Running on 127.0.1.*
                  Welcome to Q-Chem
     A Quantum Leap Into The Future Of Chemistry


 Q-Chem 4.4, Q-Chem, Inc., Pleasanton, CA (2016)

 Y. Shao,  Z. Gan,  E. Epifanovsky,  A. T. B. Gilbert,  M. Wormit,  
 J. Kussmann,  A. W. Lange,  A. Behn,  J. Deng,  X. Feng,  D. Ghosh,  
 M. Goldey,  P. R. Horn,  L. D. Jacobson,  I. Kaliman,  F. Rob,  
 R. Z. Khaliullin,  T. Kus,  A. Landau,  J. Liu,  E. I. Proynov,  Y. M. Rhee,  
 R. M. Richard,  M. A. Rohrdanz,  R. P. Steele,  E. J. Sundstrom,  
 H. L. Woodcock III,  P. M. Zimmerman,  D. Zuev,  B. Albrecht,  E. Alguire,  
 B. Austin,  S. A. Baeppler,  G. J. O. Beran,  Y. A. Bernard,  
 E. J. Berquist,  K. Brandhorst,  K. B. Bravaya,  S. T. Brown,  D. Casanova,  
 C.-M. Chang,  Y. Chen,  S. H. Chien,  K. D. Closser,  M. P. Coons,  
 D. L. Crittenden,  S. Dasgupta,  M. Diedenhofen,  R. A. DiStasio Jr.,  
 H. Do,  A. D. Dutoi,  R. G. Edgar,  P.-T. Fang,  S. Fatehi,  Q. Feng,  
 L. Fusti-Molnar,  A. Ghysels,  A. Golubeva-Zadorozhnaya,  J. Gomes,  
 A. Gunina,  M. W. D. Hanson-Heine,  P. H. P. Harbach,  A. W. Hauser,  
 J. E. Herr,  E. G. Hohenstein,  Z. C. Holden,  K. Hui,  T.-C. Jagau,  H. Ji,  
 B. Kaduk,  K. Khistyaev,  Jaehoon Kim,  Jihan Kim,  R. A. King,  
 P. Klunzinger,  K. Koh,  D. Kosenkov,  T. Kowalczyk,  C. M. Krauter,  
 A. Kunitsa,  K. U. Lao,  A. Laurent,  K. V. Lawler,  J. Lee,  D. Lefrancois,  
 S. Lehtola,  S. V. Levchenko,  C. Y. Lin,  Y.-S. Lin,  F. Liu,  E. Livshits,  
 R. C. Lochan,  A. Luenser,  P. Manohar,  S. F. Manzer,  S.-P. Mao,  Y. Mao,  
 N. Mardirossian,  A. V. Marenich,  L. A. Martinez-Martinez,  S. A. Maurer,  
 N. J. Mayhall,  J.-M. Mewes,  A. F. Morrison,  K. Nanda,  T. S. Nguyen-Beck,  
 C. M. Oana,  R. Olivares-Amaya,  D. P. O'Neill,  J. A. Parkhill,  
 T. M. Perrine,  R. Peverati,  P. A. Pieniazek,  F. Plasser,  A. Prociuk,  
 D. R. Rehn,  E. Rosta,  N. J. Russ,  N. Sergueev,  S. M. Sharada,  
 S. Sharma,  D. W. Small,  A. Sodt,  T. Stauch,  T. Stein,  D. Stuck,  
 Y.-C. Su,  A. J. W. Thom,  T. Tsuchimochi,  L. Vogt,  O. Vydrov,  T. Wang,  
 M. A. Watson,  J. Wenzel,  A. White,  C. F. Williams,  V. Vanovschi,  
 K. Yao,  S. Yeganeh,  S. R. Yost,  Z.-Q. You,  I. Y. Zhang,  X. Zhang,  
 Y. Zhao,  B. R. Brooks,  G. K. L. Chan,  D. M. Chipman,  C. J. Cramer,  
 W. A. Goddard III,  M. S. Gordon,  W. J. Hehre,  A. Klamt,  
 H. F. Schaefer III,  M. W. Schmidt,  C. D. Sherrill,  D. G. Truhlar,  
 A. Warshel,  X. Xu,  A. Aspuru-Guzik,  R. Baer,  A. T. Bell,  N. A. Besley,  
 J.-D. Chai,  A. Dreuw,  B. D. Dunietz,  T. R. Furlani,  S. R. Gwaltney,  
 C.-P. Hsu,  Y. Jung,  J. Kong,  D. S. Lambrecht,  W. Liang,  C. Ochsenfeld,  
 V. A. Rassolov,  L. V. Slipchenko,  J. E. Subotnik,  T. Van Voorhis,  
 J. M. Herbert,  A. I. Krylov,  P. M. W. Gill,  M. Head-Gordon

 Contributors to earlier versions of Q-Chem not listed above: 
 R. D. Adamson,  J. Baker,  E. F. C. Byrd,  A. K. Chakraborty,  C.-L. Cheng,  
 H. Dachsel,  R. J. Doerksen,  G. Hawkins,  A. Heyden,  S. Hirata,  
 G. Kedziora,  F. J. Keil,  C. Kelley,  P. P. Korambath,  W. Kurlancheek,  
 A. M. Lee,  M. S. Lee,  D. Liotard,  I. Lotan,  P. E. Maslen,  N. Nair,  
 D. Neuhauser,  R. Olson,  B. Peters,  J. Ritchie,  N. E. Schultz,  
 N. Shenvi,  A. C. Simmonett,  K. S. Thanthiriwatte,  Q. Wu,  W. Zhang

 Please cite Q-Chem as follows:
 Y. Shao et al., Mol. Phys. 113, 184-215 (2015)
 DOI: 10.1080/00268976.2014.952696

 Q-Chem 4.4.2 for Intel X86 EM64T Linux

 Parts of Q-Chem use Armadillo 5.200.1 (Boston Tea Smuggler).
 http://arma.sourceforge.net/

 Q-Chem begins on Sun Jul  9 18:14:00 2017  


Host: 0

     Scratch files written to /scratch/taweetham/qchem1502//
The previous job contains 0 fragments, simply inherited here


!!********************************************.
!!******************Warning*******************.
!!Desired Analytical derivatives not available.
!!Finite difference job might take a long time.
!!********************************************.
!!********************************************.


 2-order derivative to be evaluated numerically with 1-order analytical derivatives

Checking the input file for inconsistencies... 	...done.

--------------------------------------------------------------
User input:
--------------------------------------------------------------

$molecule
   read
$end

$rem
   BASIS  =   cc-pVTZ
   method  =  MP2
   JOBTYPE = frequency
   SOLVENT_METHOD = SMD
   SYM_IGNORE = TRUE
   SCF_GUESS =read
$end
--------------------------------------------------------------
 ----------------------------------------------------------------
             Standard Nuclear Orientation (Angstroms)
    I     Atom           X                Y                Z
 ----------------------------------------------------------------
    1      C       0.0000000000     0.0000000000     0.0000000000
    2      H       0.0000000000     0.0000000000     1.0797810000
    3      O       1.0773117742     0.0000000000    -0.5919009474
    4      C      -1.3055447960     0.0000000000    -0.6929364614
    5      H      -1.8611136533     0.8659872433    -0.3840799853
    6      H      -1.8611136533    -0.8659872433    -0.3840799853
    7      H      -1.1691311384     0.0000000000    -1.7618662621
 ----------------------------------------------------------------
 Nuclear Repulsion Energy =    70.0395533475 hartrees
 There are       12 alpha and       12 beta electrons
 Requested basis set is cc-pVTZ
 There are 54 shells and 146 basis functions

 Total QAlloc Memory Limit   2000 MB
 Mega-Array Size        61 MB
 MEM_STATIC part        62 MB

                       Distance Matrix (Angstroms)
             C (  1)   H (  2)   O (  3)   C (  4)   H (  5)   H (  6)
   H (  2)  1.079781
   O (  3)  1.229206  1.988749
   C (  4)  1.478042  2.201585  2.384998
   H (  5)  2.088348  2.521223  3.070418  1.074236
   H (  6)  2.088348  2.521223  3.070418  1.074236  1.731974
   H (  7)  2.114483  3.072756  2.532849  1.077599  1.768352  1.768352


 A cutoff of  1.0D-11 yielded   1469 shell pairs
 There are     10861 function pairs (     13938 Cartesian)

 -------------------------------------------------------
 OpenMP Integral Computing Module                       
 Release: version 1.0, May 2013, Q-Chem Inc. Pittsburgh 
 -------------------------------------------------------
 Integral Job Info:
 Integral job number is                      11
 Integral operator is                         1
 short-range coefficients                     0
 long-range coefficients              100000000
 Omega coefficients                           0
 if combine SR and LR in K                    0
 Integral screening is                        0
 Integral computing path is                   2
 max size of driver memory is            800000
 size of driver memory is                776718
 size of scratch memory is              4556032
 max col of scratch BK array              10000
 max len of scratch array in speh3          662
 max len of scratch index in speh4           32
 max int batch size is                      520
 min int batch size is                       52
 fixed nKL is                                52
 max L of basis functions is                  3
 order of int derivative is                   0
 number of shells is                         54
 number of basis is                         165
 number of cartesian basis is               165
 number of contracted shell pairs          1469
 number of primitive shell pairs           4458
 maxK2 (contraction) of shell pair           49
 max number of K2 of shell pair               1
 max number of CS2 of shell pair            201
 max number of PS2 of shell pair            637
 mem total for path MDJ                   47684
 -------------------------------------------------------
 Smallest overlap matrix eigenvalue = 9.68E-04
 Guess MOs from SCF MO coefficient file
 Reading MOs from coefficient file
 Reading MOs from coefficient file
 A restricted Hartree-Fock SCF calculation will be
 performed using Pulay DIIS extrapolation
 SCF converges when DIIS error is below 1.0E-08
 ---------------------------------------
  Cycle       Energy         DIIS Error
 ---------------------------------------
    1    -152.9667931084      9.09E-04
    2    -152.9708575071      6.13E-04
    3    -152.9715916815      1.64E-04
    4    -152.9717534804      6.66E-05
    5    -152.9717876660      2.60E-05
    6    -152.9717933962      9.03E-06
    7    -152.9717939359      1.65E-06
    8    -152.9717939520      3.57E-07
    9    -152.9717939527      7.71E-08
   10    -152.9717939528      1.72E-08
   11    -152.9717939527      3.37E-09 Convergence criterion met
 ---------------------------------------
 SCF time:  CPU 33.39 s  wall 33.40 s

 Citation of the SMD model:
 Marenich, A.V.; Cramer, C.J.; Truhlar, D.G.
 J. Phys. Chem. B 2009, 113, 6378-6396.
 iSolventCode=           1
 Solvent: water                                                           

 vradii
            1           2           3           4           5           6
    1   1.8500000   1.2000000   1.5200000   1.8500000   1.2000000   1.2000000
            7
    1   1.2000000
Changing PCM_TESSEL_METHOD to VTN
Changing PCM_VDW_RADII to SMD_RADIUS
 Discretize the solute cavity surface with Lebedev spheres
	Using 302 Lebedev grid points for each H atom
	Using 302 Lebedev grid points for other atoms
	Atomic van der Waals radii will be scaled by 1.20
 Removing interior tesserae...
 Keep 797 surface tesserae and discard 1317 interior tesserae
 Molecular Surface Area = 72.468 Angst**2
Using SCRF singleton
 A restricted Hartree-Fock SCF calculation will be
 performed using Pulay DIIS extrapolation
 Polarizable Continuum solvation model will be applied
 SCF converges when DIIS error is below 1.0E-08

 Citation of the SMD model:
 Marenich, A.V.; Cramer, C.J.; Truhlar, D.G.
 J. Phys. Chem. B 2009, 113, 6378-6396.
 iSolventCode=           1
 Solvent: water                                                           

 vradii
            1           2           3           4           5           6
    1   1.8500000   1.2000000   1.5200000   1.8500000   1.2000000   1.2000000
            7
    1   1.2000000
 ---------------------------------------
  Cycle       Energy         DIIS Error
 ---------------------------------------
    1    -152.9717939526      9.38E-10
 Time req'd to invert C: 0.62 s (CPU) 0.61 s (wall)
    2    -152.9836946357      6.80E-04
    3    -152.9836946353      6.80E-04
    4    -152.9836946360      6.80E-04
    5    -152.9836946347      6.80E-04
    6    -152.9836946339      6.80E-04
    7    -152.9836946349      6.80E-04
    8    -152.9836946351      6.80E-04
    9    -152.9836946347      6.80E-04
   10    -152.9836946349      6.80E-04
   11    -152.9836946353      6.80E-04
   12    -152.9836946354      6.80E-04
   13    -152.9836946366      6.80E-04
   14    -152.9836946332      6.80E-04
   15    -152.9836946348      6.80E-04
   16    -152.9836946346      6.80E-04
   17    -152.9865591844      4.57E-04
   18    -152.9871305460      1.69E-04
   19    -152.9874019792      6.28E-05
   20    -152.9874423613      2.30E-05
   21    -152.9874469784      7.67E-06
   22    -152.9874473618      1.81E-06
   23    -152.9874473806      2.59E-07
   24    -152.9874473810      5.61E-08
   25    -152.9874473810      1.68E-08
   26    -152.9874473811      3.95E-09 Convergence criterion met
 ---------------------------------------
 SCF time:  CPU 70.22 s  wall 70.25 s
(0)  E-EN(g) gas-phase elect-nuc energy                 -152.971793953 a.u.
(3)  G-ENP(liq) elect-nuc-pol free energy of system     -152.987447381 a.u.
(4)  G-CDS(liq) cavity-dispersion-solvent structure 
     free energy                                                3.4223 kcal/mol
(6)  G-S(liq) free energy of system                     -152.981993543 a.u.
(9)  DeltaG-S(liq) free energy of  solvation
     (9) = (6) - (0)                                           -6.4003 kcal/mol
 SCF   energy in the final basis set = -152.9819935426
 Total energy in the final basis set = -152.9819935426

 Components of the MP2 correlation energy:
        aaaa  correlation energy =        -0.0704685063 au
        abab  correlation energy =        -0.4669302797 au
        bbbb  correlation energy =        -0.0704685063 au
        non-Brillouin singles    =        -0.0000000000 au

 Total  MP2   correlation energy =        -0.6078672922 au
        MP2         total energy =      -153.5898608348 au

  Entering Z-vector solver.
 This version supports only Gaussian blurring of the apparent surface charges
 No PCM contribution added !! 
   1         0           1      0.000405    0.000405
 This version supports only Gaussian blurring of the apparent surface charges
 No PCM contribution added !! 
   2         0           1      0.000142    0.000142
 This version supports only Gaussian blurring of the apparent surface charges
 No PCM contribution added !! 
   3         0           1      0.000056    0.000056
 This version supports only Gaussian blurring of the apparent surface charges
 No PCM contribution added !! 
   4         0           1      0.000020    0.000020
 This version supports only Gaussian blurring of the apparent surface charges
 No PCM contribution added !! 
   5         0           1      0.000005    0.000005
 This version supports only Gaussian blurring of the apparent surface charges
 No PCM contribution added !! 
   6         0           1      0.000001    0.000001
 This version supports only Gaussian blurring of the apparent surface charges
 No PCM contribution added !! 
   7         1           0      0.000000    0.000000    Roots Converged

 --------------------------------------------------------------

                    Orbital Energies (a.u.)
 --------------------------------------------------------------

 Alpha MOs
 -- Occupied --
-20.557 -11.334 -11.216  -1.388  -1.017  -0.803  -0.676  -0.621
 -0.595  -0.548  -0.504  -0.434
 -- Virtual --
  0.142   0.161   0.194   0.226   0.235   0.293   0.337   0.394
  0.425   0.478   0.493   0.517   0.597   0.639   0.641   0.650
  0.670   0.694   0.749   0.755   0.841   0.849   0.902   0.913
  0.952   1.076   1.157   1.162   1.183   1.187   1.208   1.273
  1.276   1.332   1.373   1.418   1.428   1.476   1.538   1.541
  1.609   1.682   1.696   1.818   1.889   1.984   2.075   2.160
  2.339   2.408   2.444   2.452   2.545   2.549   2.649   2.805
  2.848   2.854   2.972   3.002   3.065   3.097   3.116   3.145
  3.186   3.226   3.262   3.299   3.304   3.396   3.429   3.444
  3.486   3.550   3.574   3.620   3.669   3.731   3.773   3.778
  3.810   3.828   3.864   4.018   4.058   4.100   4.114   4.141
  4.191   4.243   4.252   4.346   4.367   4.404   4.478   4.518
  4.528   4.565   4.640   4.712   4.739   4.809   4.947   5.061
  5.178   5.189   5.224   5.322   5.428   5.469   5.545   5.589
  5.630   5.639   5.675   5.698   5.718   5.791   5.954   6.052
  6.242   6.251   6.267   6.640   6.653   6.878   6.912   7.245
  7.324   7.492   7.522  10.721  13.303  14.380
 --------------------------------------------------------------

          Ground-State Mulliken Net Atomic Charges

     Atom                 Charge (a.u.)
  ----------------------------------------
      1 C                     0.174915
      2 H                     0.125134
      3 O                    -0.385969
      4 C                    -0.340368
      5 H                     0.150182
      6 H                     0.150182
      7 H                     0.125924
  ----------------------------------------
  Sum of atomic charges =     0.000000

 -----------------------------------------------------------------
                    Cartesian Multipole Moments
 -----------------------------------------------------------------
    Charge (ESU x 10^10)
                 0.0000
    Dipole Moment (Debye)
         X      -3.7057      Y      -0.0000      Z       1.5456
       Tot       4.0151
    Quadrupole Moments (Debye-Ang)
        XX     -20.3807     XY       0.0000     YY     -17.7231
        XZ       2.0626     YZ       0.0000     ZZ     -18.6403
    Octopole Moments (Debye-Ang^2)
       XXX       5.5824    XXY      -0.0000    XYY       2.8160
       YYY      -0.0000    XXZ       9.4968    XYZ      -0.0000
       YYZ       8.1772    XZZ       2.4541    YZZ      -0.0000
       ZZZ      24.7712
    Hexadecapole Moments (Debye-Ang^3)
      XXXX    -149.0330   XXXY       0.0000   XXYY     -25.3553
      XYYY       0.0000   YYYY     -22.6719   XXXZ      -9.4706
      XXYZ       0.0000   XYYZ      -3.8678   YYYZ       0.0000
      XXZZ     -37.1566   XYZZ       0.0000   YYZZ     -15.4806
      XZZZ      -8.2512   YZZZ      -0.0000   ZZZZ     -61.7415
 -----------------------------------------------------------------
 DrvMan is completing analytic gradient of the MP2 energy
 MP2 relaxed dipole moment
            1
    1  -1.4579329
    2  -0.0000000
    3   0.6080879
	Magnitude:	 1.580 au	 4.015 Debye
 MP2 energy read as -153.589861
 Full Analytical Gradient of MP2 Energy (in au.)
             1             2             3             4             5
    1   -0.00011957    0.00032249    0.00007364   -0.00007706    0.00007091
    2    0.00000000   -0.00000000   -0.00000000   -0.00000000    0.00001687
    3   -0.00011324   -0.00007781   -0.00049364   -0.00006219    0.00029016
             6             7
    1    0.00007091   -0.00034131
    2   -0.00001687   -0.00000000
    3    0.00029016    0.00016656
 Gradient time:  CPU 0.10 s  wall 0.10 s
 ######################################################
 ######################################################
 # Starting finite difference calculation for IDERIV  #
 Finite diff step size:  1.88973e-03 a.u.
 ----------------------------------------------------------------
             Standard Nuclear Orientation (Angstroms)
    I     Atom           X                Y                Z
 ----------------------------------------------------------------
    1      C       0.0010000000     0.0000000000     0.0000000000
    2      H       0.0000000000     0.0000000000     1.0797810000
    3      O       1.0773117742     0.0000000000    -0.5919009474
    4      C      -1.3055447960     0.0000000000    -0.6929364614
    5      H      -1.8611136533     0.8659872433    -0.3840799853
    6      H      -1.8611136533    -0.8659872433    -0.3840799853
    7      H      -1.1691311384     0.0000000000    -1.7618662621
 ----------------------------------------------------------------
 Nuclear Repulsion Energy =    70.0449062358 hartrees
 There are       12 alpha and       12 beta electrons
 Discretize the solute cavity surface with Lebedev spheres
	Using 302 Lebedev grid points for each H atom
	Using 302 Lebedev grid points for other atoms
	Atomic van der Waals radii will be scaled by 1.20
 Removing interior tesserae...
 Keep 797 surface tesserae and discard 1317 interior tesserae
 Molecular Surface Area = 72.468 Angst**2

                       Distance Matrix (Angstroms)
             C (  1)   H (  2)   O (  3)   C (  4)   H (  5)   H (  6)
   H (  2)  1.079781
   O (  3)  1.228330  1.988749
   C (  4)  1.478925  2.201585  2.384998
   H (  5)  2.089239  2.521223  3.070418  1.074236
   H (  6)  2.089239  2.521223  3.070418  1.074236  1.731974
   H (  7)  2.115037  3.072756  2.532849  1.077599  1.768352  1.768352


 Requested basis set is cc-pVTZ
 There are 54 shells and 146 basis functions
 A cutoff of  1.0D-11 yielded   1469 shell pairs
 There are     10861 function pairs (     13938 Cartesian)
 Smallest overlap matrix eigenvalue = 9.70E-04
 Guess MOs from SCF MO coefficient file
 Reading MOs from coefficient file
 Reading MOs from coefficient file
 A restricted Hartree-Fock SCF calculation will be
 performed using Pulay DIIS extrapolation
 SCF converges when DIIS error is below 1.0E-08
 ---------------------------------------
  Cycle       Energy         DIIS Error
 ---------------------------------------
    1    -152.9677546399      9.14E-04
    2    -152.9709876902      6.19E-04
    3    -152.9717367023      1.65E-04
    4    -152.9718990838      6.64E-05
    5    -152.9719335992      2.60E-05
    6    -152.9719393123      8.94E-06
    7    -152.9719398398      1.46E-06
    8    -152.9719398534      3.19E-07
    9    -152.9719398539      7.66E-08
   10    -152.9719398540      1.66E-08
   11    -152.9719398538      2.90E-09 Convergence criterion met
 ---------------------------------------
 SCF time:  CPU 33.36 s  wall 33.37 s
 Discretize the solute cavity surface with Lebedev spheres
	Using 302 Lebedev grid points for each H atom
	Using 302 Lebedev grid points for other atoms
	Atomic van der Waals radii will be scaled by 1.20
 Removing interior tesserae...
 Keep 797 surface tesserae and discard 1317 interior tesserae
 Molecular Surface Area = 72.468 Angst**2
Using SCRF singleton
 A restricted Hartree-Fock SCF calculation will be
 performed using Pulay DIIS extrapolation
 Polarizable Continuum solvation model will be applied
 SCF converges when DIIS error is below 1.0E-08

 Citation of the SMD model:
 Marenich, A.V.; Cramer, C.J.; Truhlar, D.G.
 J. Phys. Chem. B 2009, 113, 6378-6396.
 iSolventCode=           1
 Solvent: water                                                           

 vradii
            1           2           3           4           5           6
    1   1.8500000   1.2000000   1.5200000   1.8500000   1.2000000   1.2000000
            7
    1   1.2000000
 ---------------------------------------
  Cycle       Energy         DIIS Error
 ---------------------------------------
    1    -152.9719398539      6.38E-10
 Time req'd to invert C: 0.61 s (CPU) 0.62 s (wall)
    2    -152.9838054456      6.79E-04
    3    -152.9838054453      6.79E-04
    4    -152.9838054439      6.79E-04
    5    -152.9838054431      6.79E-04
    6    -152.9838054418      6.79E-04
    7    -152.9838054404      6.79E-04
    8    -152.9838054417      6.79E-04
    9    -152.9838054418      6.79E-04
   10    -152.9838054418      6.79E-04
   11    -152.9838054397      6.79E-04
   12    -152.9838054412      6.79E-04
   13    -152.9838054411      6.79E-04
   14    -152.9838054358      6.79E-04
   15    -152.9838054413      6.79E-04
   16    -152.9838054446      6.79E-04
   17    -152.9866595896      4.56E-04
   18    -152.9872283870      1.69E-04
   19    -152.9874982452      6.26E-05
   20    -152.9875383025      2.29E-05
   21    -152.9875428694      7.64E-06
   22    -152.9875432489      1.81E-06
   23    -152.9875432675      2.58E-07
   24    -152.9875432679      5.58E-08
   25    -152.9875432679      1.67E-08
   26    -152.9875432680      3.93E-09 Convergence criterion met
 ---------------------------------------
 SCF time:  CPU 70.25 s  wall 70.29 s
(0)  E-EN(g) gas-phase elect-nuc energy                 -152.971939854 a.u.
(3)  G-ENP(liq) elect-nuc-pol free energy of system     -152.987543268 a.u.
(4)  G-CDS(liq) cavity-dispersion-solvent structure 
     free energy                                                3.4257 kcal/mol
(6)  G-S(liq) free energy of system                     -152.982084114 a.u.
(9)  DeltaG-S(liq) free energy of  solvation
     (9) = (6) - (0)                                           -6.3656 kcal/mol
 SCF   energy in the final basis set = -152.9820841138
 Total energy in the final basis set = -152.9820841138

 Components of the MP2 correlation energy:
        aaaa  correlation energy =        -0.0704572085 au
        abab  correlation energy =        -0.4668895719 au
        bbbb  correlation energy =        -0.0704572085 au
        non-Brillouin singles    =        -0.0000000000 au

 Total  MP2   correlation energy =        -0.6078039889 au
        MP2         total energy =      -153.5898881027 au

  Entering Z-vector solver.
 This version supports only Gaussian blurring of the apparent surface charges
 No PCM contribution added !! 
   1         0           1      0.000405    0.000405
 This version supports only Gaussian blurring of the apparent surface charges
 No PCM contribution added !! 
   2         0           1      0.000141    0.000141
 This version supports only Gaussian blurring of the apparent surface charges
 No PCM contribution added !! 
   3         0           1      0.000055    0.000055
 This version supports only Gaussian blurring of the apparent surface charges
 No PCM contribution added !! 
   4         0           1      0.000020    0.000020
 This version supports only Gaussian blurring of the apparent surface charges
 No PCM contribution added !! 
   5         0           1      0.000005    0.000005
 This version supports only Gaussian blurring of the apparent surface charges
 No PCM contribution added !! 
   6         0           1      0.000001    0.000001
 This version supports only Gaussian blurring of the apparent surface charges
 No PCM contribution added !! 
   7         1           0      0.000000    0.000000    Roots Converged

 --------------------------------------------------------------

                    Orbital Energies (a.u.)
 --------------------------------------------------------------

 Alpha MOs
 -- Occupied --
-20.557 -11.334 -11.216  -1.388  -1.017  -0.803  -0.676  -0.621
 -0.595  -0.548  -0.504  -0.434
 -- Virtual --
  0.142   0.161   0.194   0.226   0.235   0.293   0.337   0.394
  0.425   0.478   0.493   0.517   0.597   0.639   0.641   0.650
  0.670   0.694   0.749   0.755   0.841   0.849   0.902   0.913
  0.952   1.076   1.157   1.161   1.183   1.187   1.208   1.273
  1.276   1.332   1.373   1.418   1.427   1.476   1.538   1.541
  1.609   1.682   1.696   1.818   1.890   1.985   2.075   2.160
  2.339   2.408   2.443   2.452   2.545   2.549   2.649   2.806
  2.848   2.855   2.972   3.002   3.065   3.097   3.116   3.145
  3.187   3.226   3.262   3.299   3.304   3.396   3.429   3.444
  3.485   3.550   3.574   3.620   3.669   3.731   3.774   3.778
  3.810   3.827   3.863   4.018   4.058   4.100   4.114   4.141
  4.190   4.242   4.252   4.346   4.367   4.404   4.478   4.518
  4.528   4.565   4.640   4.711   4.738   4.810   4.947   5.061
  5.178   5.189   5.224   5.322   5.427   5.468   5.544   5.589
  5.630   5.639   5.675   5.698   5.718   5.791   5.954   6.053
  6.243   6.251   6.267   6.641   6.656   6.879   6.912   7.247
  7.324   7.493   7.523  10.720  13.316  14.375
 --------------------------------------------------------------

          Ground-State Mulliken Net Atomic Charges

     Atom                 Charge (a.u.)
  ----------------------------------------
      1 C                     0.175090
      2 H                     0.124793
      3 O                    -0.385189
      4 C                    -0.340712
      5 H                     0.150082
      6 H                     0.150082
      7 H                     0.125854
  ----------------------------------------
  Sum of atomic charges =     0.000000

 -----------------------------------------------------------------
                    Cartesian Multipole Moments
 -----------------------------------------------------------------
    Charge (ESU x 10^10)
                 0.0000
    Dipole Moment (Debye)
         X      -3.6975      Y      -0.0000      Z       1.5450
       Tot       4.0073
    Quadrupole Moments (Debye-Ang)
        XX     -20.3839     XY       0.0000     YY     -17.7231
        XZ       2.0580     YZ       0.0000     ZZ     -18.6424
    Octopole Moments (Debye-Ang^2)
       XXX       5.5920    XXY      -0.0000    XYY       2.8189
       YYY      -0.0000    XXZ       9.5004    XYZ      -0.0000
       YYZ       8.1772    XZZ       2.4573    YZZ      -0.0000
       ZZZ      24.7704
    Hexadecapole Moments (Debye-Ang^3)
      XXXX    -149.0609   XXXY       0.0000   XXYY     -25.3611
      XYYY       0.0000   YYYY     -22.6734   XXXZ      -9.4845
      XXYZ       0.0000   XYYZ      -3.8716   YYYZ       0.0000
      XXZZ     -37.1640   XYZZ       0.0000   YYZZ     -15.4819
      XZZZ      -8.2676   YZZZ       0.0000   ZZZZ     -61.7566
 -----------------------------------------------------------------
 DrvMan is completing analytic gradient of the MP2 energy
 MP2 relaxed dipole moment
            1
    1  -1.4547192
    2  -0.0000000
    3   0.6078355
	Magnitude:	 1.577 au	 4.007 Debye
 MP2 energy read as -153.589888
 Full Analytical Gradient of MP2 Energy (in au.)
             1             2             3             4             5
    1    0.00135732    0.00020938   -0.00090503   -0.00042272    0.00004704
    2    0.00000000   -0.00000000   -0.00000000   -0.00000000   -0.00000144
    3   -0.00034200   -0.00013928   -0.00004544   -0.00021293    0.00027720
             6             7
    1    0.00004704   -0.00033302
    2    0.00000144   -0.00000000
    3    0.00027720    0.00018525
 Gradient time:  CPU 0.10 s  wall 0.10 s
 ----------------------------------------------------------------
             Standard Nuclear Orientation (Angstroms)
    I     Atom           X                Y                Z
 ----------------------------------------------------------------
    1      C      -0.0010000000     0.0000000000     0.0000000000
    2      H       0.0000000000     0.0000000000     1.0797810000
    3      O       1.0773117742     0.0000000000    -0.5919009474
    4      C      -1.3055447960     0.0000000000    -0.6929364614
    5      H      -1.8611136533     0.8659872433    -0.3840799853
    6      H      -1.8611136533    -0.8659872433    -0.3840799853
    7      H      -1.1691311384     0.0000000000    -1.7618662621
 ----------------------------------------------------------------
 Nuclear Repulsion Energy =    70.0342246220 hartrees
 There are       12 alpha and       12 beta electrons
 Discretize the solute cavity surface with Lebedev spheres
	Using 302 Lebedev grid points for each H atom
	Using 302 Lebedev grid points for other atoms
	Atomic van der Waals radii will be scaled by 1.20
 Removing interior tesserae...
 Keep 797 surface tesserae and discard 1317 interior tesserae
 Molecular Surface Area = 72.468 Angst**2

                       Distance Matrix (Angstroms)
             C (  1)   H (  2)   O (  3)   C (  4)   H (  5)   H (  6)
   H (  2)  1.079781
   O (  3)  1.230083  1.988749
   C (  4)  1.477159  2.201585  2.384998
   H (  5)  2.087456  2.521223  3.070418  1.074236
   H (  6)  2.087456  2.521223  3.070418  1.074236  1.731974
   H (  7)  2.113931  3.072756  2.532849  1.077599  1.768352  1.768352


 Requested basis set is cc-pVTZ
 There are 54 shells and 146 basis functions
 A cutoff of  1.0D-11 yielded   1469 shell pairs
 There are     10861 function pairs (     13938 Cartesian)
 Smallest overlap matrix eigenvalue = 9.66E-04
 Guess MOs from SCF MO coefficient file
 Reading MOs from coefficient file
 Reading MOs from coefficient file
 A restricted Hartree-Fock SCF calculation will be
 performed using Pulay DIIS extrapolation
 SCF converges when DIIS error is below 1.0E-08
 ---------------------------------------
  Cycle       Energy         DIIS Error
 ---------------------------------------
    1    -152.9650366137      9.07E-04
    2    -152.9707437718      5.99E-04
    3    -152.9714451700      1.65E-04
    4    -152.9716051248      6.72E-05
    5    -152.9716386474      2.59E-05
    6    -152.9716443709      9.27E-06
    7    -152.9716449482      2.08E-06
    8    -152.9716449720      3.83E-07
    9    -152.9716449729      7.74E-08
   10    -152.9716449730      1.85E-08
   11    -152.9716449729      4.46E-09 Convergence criterion met
 ---------------------------------------
 SCF time:  CPU 33.40 s  wall 33.43 s
 Discretize the solute cavity surface with Lebedev spheres
	Using 302 Lebedev grid points for each H atom
	Using 302 Lebedev grid points for other atoms
	Atomic van der Waals radii will be scaled by 1.20
 Removing interior tesserae...
 Keep 797 surface tesserae and discard 1317 interior tesserae
 Molecular Surface Area = 72.468 Angst**2
Using SCRF singleton
 A restricted Hartree-Fock SCF calculation will be
 performed using Pulay DIIS extrapolation
 Polarizable Continuum solvation model will be applied
 SCF converges when DIIS error is below 1.0E-08

 Citation of the SMD model:
 Marenich, A.V.; Cramer, C.J.; Truhlar, D.G.
 J. Phys. Chem. B 2009, 113, 6378-6396.
 iSolventCode=           1
 Solvent: water                                                           

 vradii
            1           2           3           4           5           6
    1   1.8500000   1.2000000   1.5200000   1.8500000   1.2000000   1.2000000
            7
    1   1.2000000
 ---------------------------------------
  Cycle       Energy         DIIS Error
 ---------------------------------------
    1    -152.9716449728      1.15E-09
 Time req'd to invert C: 0.61 s (CPU) 0.61 s (wall)
    2    -152.9835807865      6.81E-04
    3    -152.9835807863      6.81E-04
    4    -152.9835807874      6.81E-04
    5    -152.9835807862      6.81E-04
    6    -152.9835807848      6.81E-04
    7    -152.9835807847      6.81E-04
    8    -152.9835807847      6.81E-04
    9    -152.9835807852      6.81E-04
   10    -152.9835807842      6.81E-04
   11    -152.9835807840      6.81E-04
   12    -152.9835807831      6.81E-04
   13    -152.9835807841      6.81E-04
   14    -152.9835807836      6.81E-04
   15    -152.9835807837      6.81E-04
   16    -152.9835807857      6.81E-04
   17    -152.9864557624      4.58E-04
   18    -152.9870296968      1.69E-04
   19    -152.9873027122      6.30E-05
   20    -152.9873434213      2.31E-05
   21    -152.9873480891      7.71E-06
   22    -152.9873484764      1.82E-06
   23    -152.9873484952      2.61E-07
   24    -152.9873484957      5.64E-08
   25    -152.9873484957      1.69E-08
   26    -152.9873484958      3.98E-09 Convergence criterion met
 ---------------------------------------
 SCF time:  CPU 68.38 s  wall 68.49 s
(0)  E-EN(g) gas-phase elect-nuc energy                 -152.971644973 a.u.
(3)  G-ENP(liq) elect-nuc-pol free energy of system     -152.987348496 a.u.
(4)  G-CDS(liq) cavity-dispersion-solvent structure 
     free energy                                                3.4190 kcal/mol
(6)  G-S(liq) free energy of system                     -152.981899997 a.u.
(9)  DeltaG-S(liq) free energy of  solvation
     (9) = (6) - (0)                                           -6.4351 kcal/mol
 SCF   energy in the final basis set = -152.9818999968
 Total energy in the final basis set = -152.9818999968

 Components of the MP2 correlation energy:
        aaaa  correlation energy =        -0.0704798424 au
        abab  correlation energy =        -0.4669710613 au
        bbbb  correlation energy =        -0.0704798424 au
        non-Brillouin singles    =        -0.0000000000 au

 Total  MP2   correlation energy =        -0.6079307460 au
        MP2         total energy =      -153.5898307428 au

  Entering Z-vector solver.
 This version supports only Gaussian blurring of the apparent surface charges
 No PCM contribution added !! 
   1         0           1      0.000406    0.000406
 This version supports only Gaussian blurring of the apparent surface charges
 No PCM contribution added !! 
   2         0           1      0.000142    0.000142
 This version supports only Gaussian blurring of the apparent surface charges
 No PCM contribution added !! 
   3         0           1      0.000056    0.000056
 This version supports only Gaussian blurring of the apparent surface charges
 No PCM contribution added !! 
   4         0           1      0.000020    0.000020
 This version supports only Gaussian blurring of the apparent surface charges
 No PCM contribution added !! 
   5         0           1      0.000005    0.000005
 This version supports only Gaussian blurring of the apparent surface charges
 No PCM contribution added !! 
   6         0           1      0.000001    0.000001
 This version supports only Gaussian blurring of the apparent surface charges
 No PCM contribution added !! 
   7         1           0      0.000000    0.000000    Roots Converged

 --------------------------------------------------------------

                    Orbital Energies (a.u.)
 --------------------------------------------------------------

 Alpha MOs
 -- Occupied --
-20.557 -11.334 -11.216  -1.387  -1.017  -0.803  -0.676  -0.621
 -0.595  -0.548  -0.504  -0.434
 -- Virtual --
  0.142   0.161   0.194   0.226   0.235   0.293   0.337   0.394
  0.425   0.478   0.493   0.517   0.597   0.639   0.641   0.651
  0.670   0.694   0.748   0.756   0.841   0.849   0.902   0.913
  0.952   1.076   1.157   1.162   1.183   1.187   1.208   1.273
  1.276   1.332   1.373   1.418   1.428   1.476   1.538   1.540
  1.609   1.681   1.696   1.818   1.889   1.984   2.074   2.159
  2.339   2.408   2.444   2.451   2.545   2.549   2.649   2.805
  2.848   2.854   2.973   3.002   3.065   3.097   3.116   3.145
  3.186   3.225   3.262   3.299   3.304   3.396   3.429   3.445
  3.486   3.550   3.574   3.620   3.669   3.731   3.773   3.778
  3.809   3.828   3.864   4.018   4.058   4.100   4.113   4.140
  4.192   4.243   4.253   4.345   4.367   4.404   4.478   4.518
  4.528   4.565   4.640   4.712   4.739   4.809   4.946   5.061
  5.178   5.189   5.224   5.323   5.428   5.469   5.545   5.589
  5.630   5.640   5.675   5.698   5.718   5.791   5.955   6.051
  6.242   6.250   6.267   6.639   6.651   6.878   6.911   7.242
  7.323   7.492   7.522  10.721  13.289  14.385
 --------------------------------------------------------------

          Ground-State Mulliken Net Atomic Charges

     Atom                 Charge (a.u.)
  ----------------------------------------
      1 C                     0.174739
      2 H                     0.125475
      3 O                    -0.386747
      4 C                    -0.340026
      5 H                     0.150282
      6 H                     0.150282
      7 H                     0.125994
  ----------------------------------------
  Sum of atomic charges =    -0.000000

 -----------------------------------------------------------------
                    Cartesian Multipole Moments
 -----------------------------------------------------------------
    Charge (ESU x 10^10)
                -0.0000
    Dipole Moment (Debye)
         X      -3.7139      Y       0.0000      Z       1.5462
       Tot       4.0229
    Quadrupole Moments (Debye-Ang)
        XX     -20.3775     XY      -0.0000     YY     -17.7232
        XZ       2.0672     YZ      -0.0000     ZZ     -18.6381
    Octopole Moments (Debye-Ang^2)
       XXX       5.5729    XXY       0.0000    XYY       2.8130
       YYY       0.0000    XXZ       9.4932    XYZ       0.0000
       YYZ       8.1771    XZZ       2.4509    YZZ       0.0000
       ZZZ      24.7720
    Hexadecapole Moments (Debye-Ang^3)
      XXXX    -149.0052   XXXY      -0.0000   XXYY     -25.3495
      XYYY      -0.0000   YYYY     -22.6705   XXXZ      -9.4568
      XXYZ      -0.0000   XYYZ      -3.8641   YYYZ      -0.0000
      XXZZ     -37.1492   XYZZ      -0.0000   YYZZ     -15.4793
      XZZZ      -8.2348   YZZZ      -0.0000   ZZZZ     -61.7265
 -----------------------------------------------------------------
 DrvMan is completing analytic gradient of the MP2 energy
 MP2 relaxed dipole moment
            1
    1  -1.4611439
    2   0.0000000
    3   0.6083398
	Magnitude:	 1.583 au	 4.023 Debye
 MP2 energy read as -153.589831
 Full Analytical Gradient of MP2 Energy (in au.)
             1             2             3             4             5
    1   -0.00159332    0.00043555    0.00104694    0.00027061    0.00009492
    2   -0.00000000    0.00000000    0.00000000    0.00000000    0.00003515
    3    0.00011034   -0.00001597   -0.00093831    0.00008980    0.00030313
             6             7
    1    0.00009492   -0.00034962
    2   -0.00003515   -0.00000000
    3    0.00030313    0.00014788
 Gradient time:  CPU 0.10 s  wall 0.11 s
 ----------------------------------------------------------------
             Standard Nuclear Orientation (Angstroms)
    I     Atom           X                Y                Z
 ----------------------------------------------------------------
    1      C       0.0000000000     0.0010000000     0.0000000000
    2      H       0.0000000000     0.0000000000     1.0797810000
    3      O       1.0773117742     0.0000000000    -0.5919009474
    4      C      -1.3055447960     0.0000000000    -0.6929364614
    5      H      -1.8611136533     0.8659872433    -0.3840799853
    6      H      -1.8611136533    -0.8659872433    -0.3840799853
    7      H      -1.1691311384     0.0000000000    -1.7618662621
 ----------------------------------------------------------------
 Nuclear Repulsion Energy =    70.0395419617 hartrees
 There are       12 alpha and       12 beta electrons
 Discretize the solute cavity surface with Lebedev spheres
	Using 302 Lebedev grid points for each H atom
	Using 302 Lebedev grid points for other atoms
	Atomic van der Waals radii will be scaled by 1.20
 Removing interior tesserae...
 Keep 797 surface tesserae and discard 1317 interior tesserae
 Molecular Surface Area = 72.468 Angst**2

                       Distance Matrix (Angstroms)
             C (  1)   H (  2)   O (  3)   C (  4)   H (  5)   H (  6)
   H (  2)  1.079781
   O (  3)  1.229206  1.988749
   C (  4)  1.478042  2.201585  2.384998
   H (  5)  2.087933  2.521223  3.070418  1.074236
   H (  6)  2.088762  2.521223  3.070418  1.074236  1.731974
   H (  7)  2.114484  3.072756  2.532849  1.077599  1.768352  1.768352


 Requested basis set is cc-pVTZ
 There are 54 shells and 146 basis functions
 A cutoff of  1.0D-11 yielded   1469 shell pairs
 There are     10861 function pairs (     13938 Cartesian)
 Smallest overlap matrix eigenvalue = 9.68E-04
 Guess MOs from SCF MO coefficient file
 Reading MOs from coefficient file
 Reading MOs from coefficient file
 A restricted Hartree-Fock SCF calculation will be
 performed using Pulay DIIS extrapolation
 SCF converges when DIIS error is below 1.0E-08
 ---------------------------------------
  Cycle       Energy         DIIS Error
 ---------------------------------------
    1    -152.9675846988      9.15E-04
    2    -152.9708357733      6.21E-04
    3    -152.9715890000      1.65E-04
    4    -152.9717523318      6.67E-05
    5    -152.9717871382      2.61E-05
    6    -152.9717929161      8.99E-06
    7    -152.9717934500      1.47E-06
    8    -152.9717934638      3.21E-07
    9    -152.9717934643      7.72E-08
   10    -152.9717934644      1.68E-08
   11    -152.9717934643      2.95E-09 Convergence criterion met
 ---------------------------------------
 SCF time:  CPU 33.40 s  wall 33.42 s
 Discretize the solute cavity surface with Lebedev spheres
	Using 302 Lebedev grid points for each H atom
	Using 302 Lebedev grid points for other atoms
	Atomic van der Waals radii will be scaled by 1.20
 Removing interior tesserae...
 Keep 797 surface tesserae and discard 1317 interior tesserae
 Molecular Surface Area = 72.468 Angst**2
Using SCRF singleton
 A restricted Hartree-Fock SCF calculation will be
 performed using Pulay DIIS extrapolation
 Polarizable Continuum solvation model will be applied
 SCF converges when DIIS error is below 1.0E-08

 Citation of the SMD model:
 Marenich, A.V.; Cramer, C.J.; Truhlar, D.G.
 J. Phys. Chem. B 2009, 113, 6378-6396.
 iSolventCode=           1
 Solvent: water                                                           

 vradii
            1           2           3           4           5           6
    1   1.8500000   1.2000000   1.5200000   1.8500000   1.2000000   1.2000000
            7
    1   1.2000000
 ---------------------------------------
  Cycle       Energy         DIIS Error
 ---------------------------------------
    1    -152.9717934643      6.79E-10
 Time req'd to invert C: 0.62 s (CPU) 0.61 s (wall)
    2    -152.9836941462      6.80E-04
    3    -152.9836941459      6.80E-04
    4    -152.9836941444      6.80E-04
    5    -152.9836941431      6.80E-04
    6    -152.9836941416      6.80E-04
    7    -152.9836941418      6.80E-04
    8    -152.9836941424      6.80E-04
    9    -152.9836941427      6.80E-04
   10    -152.9865586934      4.57E-04
   11    -152.9871300558      1.69E-04
   12    -152.9874014898      6.28E-05
   13    -152.9874418721      2.30E-05
   14    -152.9874464893      7.67E-06
   15    -152.9874468727      1.81E-06
   16    -152.9874468941      2.59E-07
   17    -152.9874468945      5.61E-08
   18    -152.9874468945      1.68E-08
   19    -152.9874468946      3.95E-09 Convergence criterion met
 ---------------------------------------
 SCF time:  CPU 51.32 s  wall 51.35 s
(0)  E-EN(g) gas-phase elect-nuc energy                 -152.971793464 a.u.
(3)  G-ENP(liq) elect-nuc-pol free energy of system     -152.987446895 a.u.
(4)  G-CDS(liq) cavity-dispersion-solvent structure 
     free energy                                                3.4223 kcal/mol
(6)  G-S(liq) free energy of system                     -152.981993056 a.u.
(9)  DeltaG-S(liq) free energy of  solvation
     (9) = (6) - (0)                                           -6.4003 kcal/mol
 SCF   energy in the final basis set = -152.9819930563
 Total energy in the final basis set = -152.9819930563

 Components of the MP2 correlation energy:
        aaaa  correlation energy =        -0.0704685180 au
        abab  correlation energy =        -0.4669303467 au
        bbbb  correlation energy =        -0.0704685180 au
        non-Brillouin singles    =        -0.0000000000 au

 Total  MP2   correlation energy =        -0.6078673826 au
        MP2         total energy =      -153.5898604388 au

  Entering Z-vector solver.
 This version supports only Gaussian blurring of the apparent surface charges
 No PCM contribution added !! 
   1         0           1      0.000405    0.000405
 This version supports only Gaussian blurring of the apparent surface charges
 No PCM contribution added !! 
   2         0           1      0.000142    0.000142
 This version supports only Gaussian blurring of the apparent surface charges
 No PCM contribution added !! 
   3         0           1      0.000056    0.000056
 This version supports only Gaussian blurring of the apparent surface charges
 No PCM contribution added !! 
   4         0           1      0.000020    0.000020
 This version supports only Gaussian blurring of the apparent surface charges
 No PCM contribution added !! 
   5         0           1      0.000005    0.000005
 This version supports only Gaussian blurring of the apparent surface charges
 No PCM contribution added !! 
   6         0           1      0.000001    0.000001
 This version supports only Gaussian blurring of the apparent surface charges
 No PCM contribution added !! 
   7         1           0      0.000000    0.000000    Roots Converged

 --------------------------------------------------------------

                    Orbital Energies (a.u.)
 --------------------------------------------------------------

 Alpha MOs
 -- Occupied --
-20.557 -11.334 -11.216  -1.388  -1.017  -0.803  -0.676  -0.621
 -0.595  -0.548  -0.504  -0.434
 -- Virtual --
  0.142   0.161   0.194   0.226   0.235   0.293   0.337   0.394
  0.425   0.478   0.493   0.517   0.597   0.639   0.641   0.650
  0.670   0.694   0.749   0.755   0.841   0.849   0.902   0.913
  0.952   1.076   1.157   1.162   1.183   1.187   1.208   1.273
  1.276   1.332   1.373   1.418   1.428   1.476   1.538   1.541
  1.609   1.682   1.696   1.818   1.889   1.984   2.075   2.160
  2.339   2.408   2.444   2.452   2.545   2.549   2.649   2.805
  2.848   2.854   2.972   3.002   3.065   3.097   3.116   3.145
  3.186   3.226   3.262   3.299   3.304   3.396   3.429   3.444
  3.486   3.550   3.574   3.620   3.669   3.731   3.773   3.778
  3.810   3.827   3.864   4.018   4.058   4.100   4.114   4.141
  4.191   4.243   4.252   4.346   4.367   4.404   4.478   4.518
  4.528   4.565   4.640   4.712   4.739   4.809   4.947   5.061
  5.178   5.189   5.224   5.322   5.428   5.469   5.545   5.589
  5.630   5.639   5.675   5.698   5.718   5.791   5.954   6.052
  6.242   6.251   6.267   6.640   6.653   6.878   6.912   7.245
  7.324   7.492   7.522  10.721  13.303  14.380
 --------------------------------------------------------------

          Ground-State Mulliken Net Atomic Charges

     Atom                 Charge (a.u.)
  ----------------------------------------
      1 C                     0.174915
      2 H                     0.125134
      3 O                    -0.385969
      4 C                    -0.340369
      5 H                     0.150118
      6 H                     0.150246
      7 H                     0.125924
  ----------------------------------------
  Sum of atomic charges =     0.000000

 -----------------------------------------------------------------
                    Cartesian Multipole Moments
 -----------------------------------------------------------------
    Charge (ESU x 10^10)
                 0.0000
    Dipole Moment (Debye)
         X      -3.7057      Y       0.0011      Z       1.5456
       Tot       4.0151
    Quadrupole Moments (Debye-Ang)
        XX     -20.3807     XY       0.0011     YY     -17.7231
        XZ       2.0626     YZ      -0.0000     ZZ     -18.6403
    Octopole Moments (Debye-Ang^2)
       XXX       5.5824    XXY      -0.0093    XYY       2.8160
       YYY      -0.0146    XXZ       9.4968    XYZ      -0.0011
       YYZ       8.1772    XZZ       2.4541    YZZ      -0.0066
       ZZZ      24.7712
    Hexadecapole Moments (Debye-Ang^3)
      XXXX    -149.0330   XXXY       0.0084   XXYY     -25.3553
      XYYY       0.0011   YYYY     -22.6719   XXXZ      -9.4706
      XXYZ       0.0033   XYYZ      -3.8678   YYYZ       0.0008
      XXZZ     -37.1566   XYZZ       0.0012   YYZZ     -15.4806
      XZZZ      -8.2512   YZZZ      -0.0002   ZZZZ     -61.7415
 -----------------------------------------------------------------
 DrvMan is completing analytic gradient of the MP2 energy
 MP2 relaxed dipole moment
            1
    1  -1.4579322
    2   0.0004241
    3   0.6080878
	Magnitude:	 1.580 au	 4.015 Debye
 MP2 energy read as -153.589860
 Full Analytical Gradient of MP2 Energy (in au.)
             1             2             3             4             5
    1   -0.00011982    0.00032247    0.00007392   -0.00007711    0.00012669
    2    0.00043485   -0.00013663   -0.00012291   -0.00017582    0.00001910
    3   -0.00011325   -0.00007763   -0.00049380   -0.00006220    0.00032324
             6             7
    1    0.00001517   -0.00034131
    2   -0.00001464   -0.00000396
    3    0.00025708    0.00016656
 Gradient time:  CPU 0.09 s  wall 0.10 s
 ----------------------------------------------------------------
             Standard Nuclear Orientation (Angstroms)
    I     Atom           X                Y                Z
 ----------------------------------------------------------------
    1      C       0.0000000000    -0.0010000000     0.0000000000
    2      H       0.0000000000     0.0000000000     1.0797810000
    3      O       1.0773117742     0.0000000000    -0.5919009474
    4      C      -1.3055447960     0.0000000000    -0.6929364614
    5      H      -1.8611136533     0.8659872433    -0.3840799853
    6      H      -1.8611136533    -0.8659872433    -0.3840799853
    7      H      -1.1691311384     0.0000000000    -1.7618662621
 ----------------------------------------------------------------
 Nuclear Repulsion Energy =    70.0395419617 hartrees
 There are       12 alpha and       12 beta electrons
 Discretize the solute cavity surface with Lebedev spheres
	Using 302 Lebedev grid points for each H atom
	Using 302 Lebedev grid points for other atoms
	Atomic van der Waals radii will be scaled by 1.20
 Removing interior tesserae...
 Keep 797 surface tesserae and discard 1317 interior tesserae
 Molecular Surface Area = 72.468 Angst**2

                       Distance Matrix (Angstroms)
             C (  1)   H (  2)   O (  3)   C (  4)   H (  5)   H (  6)
   H (  2)  1.079781
   O (  3)  1.229206  1.988749
   C (  4)  1.478042  2.201585  2.384998
   H (  5)  2.088762  2.521223  3.070418  1.074236
   H (  6)  2.087933  2.521223  3.070418  1.074236  1.731974
   H (  7)  2.114484  3.072756  2.532849  1.077599  1.768352  1.768352


 Requested basis set is cc-pVTZ
 There are 54 shells and 146 basis functions
 A cutoff of  1.0D-11 yielded   1469 shell pairs
 There are     10861 function pairs (     13938 Cartesian)
 Smallest overlap matrix eigenvalue = 9.68E-04
 Guess MOs from SCF MO coefficient file
 Reading MOs from coefficient file
 Reading MOs from coefficient file
 A restricted Hartree-Fock SCF calculation will be
 performed using Pulay DIIS extrapolation
 SCF converges when DIIS error is below 1.0E-08
 ---------------------------------------
  Cycle       Energy         DIIS Error
 ---------------------------------------
    1    -152.9667875961      9.10E-04
    2    -152.9708568451      6.13E-04
    3    -152.9715910630      1.65E-04
    4    -152.9717529629      6.66E-05
    5    -152.9717871759      2.60E-05
    6    -152.9717929073      9.03E-06
    7    -152.9717934476      1.65E-06
    8    -152.9717934637      3.57E-07
    9    -152.9717934644      7.72E-08
   10    -152.9717934645      1.72E-08
   11    -152.9717934644      3.44E-09 Convergence criterion met
 ---------------------------------------
 SCF time:  CPU 33.25 s  wall 33.31 s
 Discretize the solute cavity surface with Lebedev spheres
	Using 302 Lebedev grid points for each H atom
	Using 302 Lebedev grid points for other atoms
	Atomic van der Waals radii will be scaled by 1.20
 Removing interior tesserae...
 Keep 797 surface tesserae and discard 1317 interior tesserae
 Molecular Surface Area = 72.468 Angst**2
Using SCRF singleton
 A restricted Hartree-Fock SCF calculation will be
 performed using Pulay DIIS extrapolation
 Polarizable Continuum solvation model will be applied
 SCF converges when DIIS error is below 1.0E-08

 Citation of the SMD model:
 Marenich, A.V.; Cramer, C.J.; Truhlar, D.G.
 J. Phys. Chem. B 2009, 113, 6378-6396.
 iSolventCode=           1
 Solvent: water                                                           

 vradii
            1           2           3           4           5           6
    1   1.8500000   1.2000000   1.5200000   1.8500000   1.2000000   1.2000000
            7
    1   1.2000000
 ---------------------------------------
  Cycle       Energy         DIIS Error
 ---------------------------------------
    1    -152.9717934643      1.05E-09
 Time req'd to invert C: 0.61 s (CPU) 0.61 s (wall)
    2    -152.9836941460      6.80E-04
    3    -152.9836941455      6.80E-04
    4    -152.9836941459      6.80E-04
    5    -152.9836941449      6.80E-04
    6    -152.9836941443      6.80E-04
    7    -152.9836941442      6.80E-04
    8    -152.9836941441      6.80E-04
    9    -152.9836941440      6.80E-04
   10    -152.9836941453      6.80E-04
   11    -152.9836941450      6.80E-04
   12    -152.9836941441      6.80E-04
   13    -152.9836941455      6.80E-04
   14    -152.9836941453      6.80E-04
   15    -152.9836941456      6.80E-04
   16    -152.9836941454      6.80E-04
   17    -152.9865586960      4.57E-04
   18    -152.9871300583      1.69E-04
   19    -152.9874014924      6.28E-05
   20    -152.9874418748      2.30E-05
   21    -152.9874464919      7.67E-06
   22    -152.9874468753      1.81E-06
   23    -152.9874468940      2.59E-07
   24    -152.9874468945      5.61E-08
   25    -152.9874468945      1.68E-08
   26    -152.9874468946      3.95E-09 Convergence criterion met
 ---------------------------------------
 SCF time:  CPU 70.09 s  wall 70.23 s
(0)  E-EN(g) gas-phase elect-nuc energy                 -152.971793464 a.u.
(3)  G-ENP(liq) elect-nuc-pol free energy of system     -152.987446895 a.u.
(4)  G-CDS(liq) cavity-dispersion-solvent structure 
     free energy                                                3.4223 kcal/mol
(6)  G-S(liq) free energy of system                     -152.981993056 a.u.
(9)  DeltaG-S(liq) free energy of  solvation
     (9) = (6) - (0)                                           -6.4003 kcal/mol
 SCF   energy in the final basis set = -152.9819930562
 Total energy in the final basis set = -152.9819930562

 Components of the MP2 correlation energy:
        aaaa  correlation energy =        -0.0704685180 au
        abab  correlation energy =        -0.4669303467 au
        bbbb  correlation energy =        -0.0704685180 au
        non-Brillouin singles    =        -0.0000000000 au

 Total  MP2   correlation energy =        -0.6078673826 au
        MP2         total energy =      -153.5898604388 au

  Entering Z-vector solver.
 This version supports only Gaussian blurring of the apparent surface charges
 No PCM contribution added !! 
   1         0           1      0.000405    0.000405
 This version supports only Gaussian blurring of the apparent surface charges
 No PCM contribution added !! 
   2         0           1      0.000142    0.000142
 This version supports only Gaussian blurring of the apparent surface charges
 No PCM contribution added !! 
   3         0           1      0.000056    0.000056
 This version supports only Gaussian blurring of the apparent surface charges
 No PCM contribution added !! 
   4         0           1      0.000020    0.000020
 This version supports only Gaussian blurring of the apparent surface charges
 No PCM contribution added !! 
   5         0           1      0.000005    0.000005
 This version supports only Gaussian blurring of the apparent surface charges
 No PCM contribution added !! 
   6         0           1      0.000001    0.000001
 This version supports only Gaussian blurring of the apparent surface charges
 No PCM contribution added !! 
   7         1           0      0.000000    0.000000    Roots Converged

 --------------------------------------------------------------

                    Orbital Energies (a.u.)
 --------------------------------------------------------------

 Alpha MOs
 -- Occupied --
-20.557 -11.334 -11.216  -1.388  -1.017  -0.803  -0.676  -0.621
 -0.595  -0.548  -0.504  -0.434
 -- Virtual --
  0.142   0.161   0.194   0.226   0.235   0.293   0.337   0.394
  0.425   0.478   0.493   0.517   0.597   0.639   0.641   0.650
  0.670   0.694   0.749   0.755   0.841   0.849   0.902   0.913
  0.952   1.076   1.157   1.162   1.183   1.187   1.208   1.273
  1.276   1.332   1.373   1.418   1.428   1.476   1.538   1.541
  1.609   1.682   1.696   1.818   1.889   1.984   2.075   2.160
  2.339   2.408   2.444   2.452   2.545   2.549   2.649   2.805
  2.848   2.854   2.972   3.002   3.065   3.097   3.116   3.145
  3.186   3.226   3.262   3.299   3.304   3.396   3.429   3.444
  3.486   3.550   3.574   3.620   3.669   3.731   3.773   3.778
  3.810   3.827   3.864   4.018   4.058   4.100   4.114   4.141
  4.191   4.243   4.252   4.346   4.367   4.404   4.478   4.518
  4.528   4.565   4.640   4.712   4.739   4.809   4.947   5.061
  5.178   5.189   5.224   5.322   5.428   5.469   5.545   5.589
  5.630   5.639   5.675   5.698   5.718   5.791   5.954   6.052
  6.242   6.251   6.267   6.640   6.653   6.878   6.912   7.245
  7.324   7.492   7.522  10.721  13.303  14.380
 --------------------------------------------------------------

          Ground-State Mulliken Net Atomic Charges

     Atom                 Charge (a.u.)
  ----------------------------------------
      1 C                     0.174915
      2 H                     0.125134
      3 O                    -0.385969
      4 C                    -0.340369
      5 H                     0.150246
      6 H                     0.150118
      7 H                     0.125924
  ----------------------------------------
  Sum of atomic charges =    -0.000000

 -----------------------------------------------------------------
                    Cartesian Multipole Moments
 -----------------------------------------------------------------
    Charge (ESU x 10^10)
                 0.0000
    Dipole Moment (Debye)
         X      -3.7057      Y      -0.0011      Z       1.5456
       Tot       4.0151
    Quadrupole Moments (Debye-Ang)
        XX     -20.3807     XY      -0.0011     YY     -17.7231
        XZ       2.0626     YZ       0.0000     ZZ     -18.6403
    Octopole Moments (Debye-Ang^2)
       XXX       5.5824    XXY       0.0093    XYY       2.8160
       YYY       0.0146    XXZ       9.4968    XYZ       0.0011
       YYZ       8.1772    XZZ       2.4541    YZZ       0.0066
       ZZZ      24.7712
    Hexadecapole Moments (Debye-Ang^3)
      XXXX    -149.0330   XXXY      -0.0084   XXYY     -25.3553
      XYYY      -0.0011   YYYY     -22.6719   XXXZ      -9.4706
      XXYZ      -0.0033   XYYZ      -3.8678   YYYZ      -0.0008
      XXZZ     -37.1566   XYZZ      -0.0012   YYZZ     -15.4806
      XZZZ      -8.2512   YZZZ       0.0002   ZZZZ     -61.7415
 -----------------------------------------------------------------
 DrvMan is completing analytic gradient of the MP2 energy
 MP2 relaxed dipole moment
            1
    1  -1.4579322
    2  -0.0004241
    3   0.6080878
	Magnitude:	 1.580 au	 4.015 Debye
 MP2 energy read as -153.589860
 Full Analytical Gradient of MP2 Energy (in au.)
             1             2             3             4             5
    1   -0.00011982    0.00032247    0.00007392   -0.00007711    0.00001517
    2   -0.00043485    0.00013663    0.00012291    0.00017582    0.00001464
    3   -0.00011325   -0.00007763   -0.00049380   -0.00006220    0.00025708
             6             7
    1    0.00012669   -0.00034131
    2   -0.00001910    0.00000396
    3    0.00032324    0.00016656
 Gradient time:  CPU 0.10 s  wall 0.10 s
 ----------------------------------------------------------------
             Standard Nuclear Orientation (Angstroms)
    I     Atom           X                Y                Z
 ----------------------------------------------------------------
    1      C       0.0000000000     0.0000000000     0.0010000000
    2      H       0.0000000000     0.0000000000     1.0797810000
    3      O       1.0773117742     0.0000000000    -0.5919009474
    4      C      -1.3055447960     0.0000000000    -0.6929364614
    5      H      -1.8611136533     0.8659872433    -0.3840799853
    6      H      -1.8611136533    -0.8659872433    -0.3840799853
    7      H      -1.1691311384     0.0000000000    -1.7618662621
 ----------------------------------------------------------------
 Nuclear Repulsion Energy =    70.0292331114 hartrees
 There are       12 alpha and       12 beta electrons
 Discretize the solute cavity surface with Lebedev spheres
	Using 302 Lebedev grid points for each H atom
	Using 302 Lebedev grid points for other atoms
	Atomic van der Waals radii will be scaled by 1.20
 Removing interior tesserae...
 Keep 797 surface tesserae and discard 1317 interior tesserae
 Molecular Surface Area = 72.468 Angst**2

                       Distance Matrix (Angstroms)
             C (  1)   H (  2)   O (  3)   C (  4)   H (  5)   H (  6)
   H (  2)  1.078781
   O (  3)  1.229688  1.988749
   C (  4)  1.478511  2.201585  2.384998
   H (  5)  2.088532  2.521223  3.070418  1.074236
   H (  6)  2.088532  2.521223  3.070418  1.074236  1.731974
   H (  7)  2.115317  3.072756  2.532849  1.077599  1.768352  1.768352


 Requested basis set is cc-pVTZ
 There are 54 shells and 146 basis functions
 A cutoff of  1.0D-11 yielded   1469 shell pairs
 There are     10861 function pairs (     13938 Cartesian)
 Smallest overlap matrix eigenvalue = 9.69E-04
 Guess MOs from SCF MO coefficient file
 Reading MOs from coefficient file
 Reading MOs from coefficient file
 A restricted Hartree-Fock SCF calculation will be
 performed using Pulay DIIS extrapolation
 SCF converges when DIIS error is below 1.0E-08
 ---------------------------------------
  Cycle       Energy         DIIS Error
 ---------------------------------------
    1    -152.9663883405      9.08E-04
    2    -152.9707836066      6.09E-04
    3    -152.9715085198      1.64E-04
    4    -152.9716701109      6.68E-05
    5    -152.9717042859      2.59E-05
    6    -152.9717100016      8.95E-06
    7    -152.9717105374      1.68E-06
    8    -152.9717105536      3.52E-07
    9    -152.9717105543      7.64E-08
   10    -152.9717105543      1.74E-08
   11    -152.9717105542      3.69E-09 Convergence criterion met
 ---------------------------------------
 SCF time:  CPU 33.42 s  wall 33.43 s
 Discretize the solute cavity surface with Lebedev spheres
	Using 302 Lebedev grid points for each H atom
	Using 302 Lebedev grid points for other atoms
	Atomic van der Waals radii will be scaled by 1.20
 Removing interior tesserae...
 Keep 797 surface tesserae and discard 1317 interior tesserae
 Molecular Surface Area = 72.468 Angst**2
Using SCRF singleton
 A restricted Hartree-Fock SCF calculation will be
 performed using Pulay DIIS extrapolation
 Polarizable Continuum solvation model will be applied
 SCF converges when DIIS error is below 1.0E-08

 Citation of the SMD model:
 Marenich, A.V.; Cramer, C.J.; Truhlar, D.G.
 J. Phys. Chem. B 2009, 113, 6378-6396.
 iSolventCode=           1
 Solvent: water                                                           

 vradii
            1           2           3           4           5           6
    1   1.8500000   1.2000000   1.5200000   1.8500000   1.2000000   1.2000000
            7
    1   1.2000000
 ---------------------------------------
  Cycle       Energy         DIIS Error
 ---------------------------------------
    1    -152.9717105542      1.05E-09
 Time req'd to invert C: 0.62 s (CPU) 0.62 s (wall)
    2    -152.9836293421      6.81E-04
    3    -152.9836293419      6.81E-04
    4    -152.9836293416      6.81E-04
    5    -152.9836293427      6.81E-04
    6    -152.9836293461      6.81E-04
    7    -152.9836293481      6.81E-04
    8    -152.9836293431      6.81E-04
    9    -152.9836293436      6.81E-04
   10    -152.9836293441      6.81E-04
   11    -152.9836293351      6.81E-04
   12    -152.9836293553      6.81E-04
   13    -152.9836293524      6.81E-04
   14    -152.9836293591      6.81E-04
   15    -152.9836293504      6.81E-04
   16    -152.9836293444      6.81E-04
   17    -152.9864996170      4.57E-04
   18    -152.9870723487      1.69E-04
   19    -152.9873445837      6.29E-05
   20    -152.9873851562      2.31E-05
   21    -152.9873898039      7.70E-06
   22    -152.9873901900      1.82E-06
   23    -152.9873902089      2.60E-07
   24    -152.9873902093      5.64E-08
   25    -152.9873902093      1.69E-08
   26    -152.9873902094      3.96E-09 Convergence criterion met
 ---------------------------------------
 SCF time:  CPU 74.54 s  wall 75.39 s
(0)  E-EN(g) gas-phase elect-nuc energy                 -152.971710554 a.u.
(3)  G-ENP(liq) elect-nuc-pol free energy of system     -152.987390209 a.u.
(4)  G-CDS(liq) cavity-dispersion-solvent structure 
     free energy                                                3.4222 kcal/mol
(6)  G-S(liq) free energy of system                     -152.981936583 a.u.
(9)  DeltaG-S(liq) free energy of  solvation
     (9) = (6) - (0)                                           -6.4169 kcal/mol
 SCF   energy in the final basis set = -152.9819365825
 Total energy in the final basis set = -152.9819365825

 Components of the MP2 correlation energy:
        aaaa  correlation energy =        -0.0704696981 au
        abab  correlation energy =        -0.4669502801 au
        bbbb  correlation energy =        -0.0704696981 au
        non-Brillouin singles    =        -0.0000000000 au

 Total  MP2   correlation energy =        -0.6078896764 au
        MP2         total energy =      -153.5898262590 au

  Entering Z-vector solver.
 This version supports only Gaussian blurring of the apparent surface charges
 No PCM contribution added !! 
   1         0           1      0.000406    0.000406
 This version supports only Gaussian blurring of the apparent surface charges
 No PCM contribution added !! 
   2         0           1      0.000142    0.000142
 This version supports only Gaussian blurring of the apparent surface charges
 No PCM contribution added !! 
   3         0           1      0.000056    0.000056
 This version supports only Gaussian blurring of the apparent surface charges
 No PCM contribution added !! 
   4         0           1      0.000020    0.000020
 This version supports only Gaussian blurring of the apparent surface charges
 No PCM contribution added !! 
   5         0           1      0.000005    0.000005
 This version supports only Gaussian blurring of the apparent surface charges
 No PCM contribution added !! 
   6         0           1      0.000001    0.000001
 This version supports only Gaussian blurring of the apparent surface charges
 No PCM contribution added !! 
   7         1           0      0.000000    0.000000    Roots Converged

 --------------------------------------------------------------

                    Orbital Energies (a.u.)
 --------------------------------------------------------------

 Alpha MOs
 -- Occupied --
-20.557 -11.334 -11.216  -1.388  -1.017  -0.803  -0.676  -0.621
 -0.595  -0.548  -0.504  -0.434
 -- Virtual --
  0.142   0.161   0.194   0.226   0.235   0.293   0.337   0.394
  0.425   0.478   0.493   0.517   0.597   0.639   0.641   0.650
  0.670   0.694   0.748   0.755   0.841   0.849   0.902   0.913
  0.952   1.076   1.157   1.162   1.183   1.187   1.208   1.273
  1.276   1.331   1.373   1.419   1.428   1.476   1.538   1.541
  1.609   1.682   1.696   1.818   1.889   1.984   2.075   2.160
  2.339   2.408   2.444   2.451   2.545   2.548   2.649   2.805
  2.848   2.854   2.972   3.003   3.065   3.097   3.116   3.145
  3.187   3.226   3.262   3.299   3.304   3.396   3.429   3.445
  3.486   3.550   3.574   3.620   3.669   3.731   3.774   3.778
  3.810   3.827   3.863   4.018   4.058   4.099   4.114   4.141
  4.191   4.243   4.252   4.346   4.369   4.404   4.478   4.518
  4.528   4.565   4.640   4.712   4.738   4.809   4.947   5.063
  5.178   5.189   5.225   5.323   5.429   5.469   5.545   5.589
  5.630   5.639   5.675   5.698   5.718   5.791   5.954   6.052
  6.243   6.250   6.267   6.639   6.652   6.878   6.911   7.244
  7.323   7.492   7.522  10.724  13.297  14.377
 --------------------------------------------------------------

          Ground-State Mulliken Net Atomic Charges

     Atom                 Charge (a.u.)
  ----------------------------------------
      1 C                     0.174706
      2 H                     0.125956
      3 O                    -0.386424
      4 C                    -0.340460
      5 H                     0.150109
      6 H                     0.150109
      7 H                     0.126005
  ----------------------------------------
  Sum of atomic charges =     0.000000

 -----------------------------------------------------------------
                    Cartesian Multipole Moments
 -----------------------------------------------------------------
    Charge (ESU x 10^10)
                 0.0000
    Dipole Moment (Debye)
         X      -3.7060      Y       0.0000      Z       1.5505
       Tot       4.0172
    Quadrupole Moments (Debye-Ang)
        XX     -20.3853     XY       0.0000     YY     -17.7242
        XZ       2.0628     YZ       0.0000     ZZ     -18.6360
    Octopole Moments (Debye-Ang^2)
       XXX       5.5860    XXY      -0.0000    XYY       2.8169
       YYY       0.0000    XXZ       9.4930    XYZ      -0.0000
       YYZ       8.1758    XZZ       2.4517    YZZ      -0.0000
       ZZZ      24.7634
    Hexadecapole Moments (Debye-Ang^3)
      XXXX    -149.0677   XXXY       0.0000   XXYY     -25.3610
      XYYY       0.0000   YYYY     -22.6749   XXXZ      -9.4711
      XXYZ       0.0000   XYYZ      -3.8685   YYYZ       0.0000
      XXZZ     -37.1507   XYZZ      -0.0000   YYZZ     -15.4785
      XZZZ      -8.2467   YZZZ       0.0000   ZZZZ     -61.7176
 -----------------------------------------------------------------
 DrvMan is completing analytic gradient of the MP2 energy
 MP2 relaxed dipole moment
            1
    1  -1.4580336
    2   0.0000000
    3   0.6099948
	Magnitude:	 1.580 au	 4.017 Debye
 MP2 energy read as -153.589826
 Full Analytical Gradient of MP2 Energy (in au.)
             1             2             3             4             5
    1   -0.00036242    0.00027220    0.00052210   -0.00021672    0.00009997
    2   -0.00000000    0.00000000   -0.00000000   -0.00000000    0.00001661
    3    0.00125056   -0.00066551   -0.00096134   -0.00036908    0.00030264
             6             7
    1    0.00009997   -0.00041510
    2   -0.00001661   -0.00000000
    3    0.00030264    0.00014010
 Gradient time:  CPU 0.10 s  wall 0.10 s
 ----------------------------------------------------------------
             Standard Nuclear Orientation (Angstroms)
    I     Atom           X                Y                Z
 ----------------------------------------------------------------
    1      C       0.0000000000     0.0000000000    -0.0010000000
    2      H       0.0000000000     0.0000000000     1.0797810000
    3      O       1.0773117742     0.0000000000    -0.5919009474
    4      C      -1.3055447960     0.0000000000    -0.6929364614
    5      H      -1.8611136533     0.8659872433    -0.3840799853
    6      H      -1.8611136533    -0.8659872433    -0.3840799853
    7      H      -1.1691311384     0.0000000000    -1.7618662621
 ----------------------------------------------------------------
 Nuclear Repulsion Energy =    70.0498721924 hartrees
 There are       12 alpha and       12 beta electrons
 Discretize the solute cavity surface with Lebedev spheres
	Using 302 Lebedev grid points for each H atom
	Using 302 Lebedev grid points for other atoms
	Atomic van der Waals radii will be scaled by 1.20
 Removing interior tesserae...
 Keep 796 surface tesserae and discard 1318 interior tesserae
 Molecular Surface Area = 72.364 Angst**2

                       Distance Matrix (Angstroms)
             C (  1)   H (  2)   O (  3)   C (  4)   H (  5)   H (  6)
   H (  2)  1.080781
   O (  3)  1.228725  1.988749
   C (  4)  1.477573  2.201585  2.384998
   H (  5)  2.088164  2.521223  3.070418  1.074236
   H (  6)  2.088164  2.521223  3.070418  1.074236  1.731974
   H (  7)  2.113650  3.072756  2.532849  1.077599  1.768352  1.768352


 Requested basis set is cc-pVTZ
 There are 54 shells and 146 basis functions
 A cutoff of  1.0D-11 yielded   1469 shell pairs
 There are     10861 function pairs (     13938 Cartesian)
 Smallest overlap matrix eigenvalue = 9.67E-04
 Guess MOs from SCF MO coefficient file
 Reading MOs from coefficient file
 Reading MOs from coefficient file
 A restricted Hartree-Fock SCF calculation will be
 performed using Pulay DIIS extrapolation
 SCF converges when DIIS error is below 1.0E-08
 ---------------------------------------
  Cycle       Energy         DIIS Error
 ---------------------------------------
    1    -152.9675048694      9.18E-04
    2    -152.9709149852      6.22E-04
    3    -152.9716706173      1.66E-04
    4    -152.9718336034      6.66E-05
    5    -152.9718681312      2.62E-05
    6    -152.9718739404      9.27E-06
    7    -152.9718745023      1.68E-06
    8    -152.9718745197      3.75E-07
    9    -152.9718745205      7.83E-08
   10    -152.9718745206      1.68E-08
   11    -152.9718745204      2.86E-09 Convergence criterion met
 ---------------------------------------
 SCF time:  CPU 33.33 s  wall 33.36 s
 Discretize the solute cavity surface with Lebedev spheres
	Using 302 Lebedev grid points for each H atom
	Using 302 Lebedev grid points for other atoms
	Atomic van der Waals radii will be scaled by 1.20
 Removing interior tesserae...
 Keep 796 surface tesserae and discard 1318 interior tesserae
 Molecular Surface Area = 72.364 Angst**2
Using SCRF singleton
 A restricted Hartree-Fock SCF calculation will be
 performed using Pulay DIIS extrapolation
 Polarizable Continuum solvation model will be applied
 SCF converges when DIIS error is below 1.0E-08

 Citation of the SMD model:
 Marenich, A.V.; Cramer, C.J.; Truhlar, D.G.
 J. Phys. Chem. B 2009, 113, 6378-6396.
 iSolventCode=           1
 Solvent: water                                                           

 vradii
            1           2           3           4           5           6
    1   1.8500000   1.2000000   1.5200000   1.8500000   1.2000000   1.2000000
            7
    1   1.2000000
 ---------------------------------------
  Cycle       Energy         DIIS Error
 ---------------------------------------
    1    -152.9718745204      5.34E-10
 Time req'd to invert C: 0.61 s (CPU) 0.61 s (wall)
    2    -152.9837562794      6.79E-04
    3    -152.9837562793      6.79E-04
    4    -152.9837562794      6.79E-04
    5    -152.9837562804      6.79E-04
    6    -152.9837562791      6.79E-04
    7    -152.9837562790      6.79E-04
    8    -152.9837562778      6.79E-04
    9    -152.9837562671      6.79E-04
   10    -152.9837562767      6.79E-04
   11    -152.9837562747      6.79E-04
   12    -152.9837562764      6.79E-04
   13    -152.9837562805      6.79E-04
   14    -152.9837562809      6.79E-04
   15    -152.9866144864      4.56E-04
   16    -152.9871843406      1.69E-04
   17    -152.9874548805      6.26E-05
   18    -152.9874950565      2.29E-05
   19    -152.9874996418      7.65E-06
   20    -152.9875000226      1.81E-06
   21    -152.9875000411      2.58E-07
   22    -152.9875000416      5.58E-08
   23    -152.9875000416      1.67E-08
   24    -152.9875000417      3.95E-09 Convergence criterion met
 ---------------------------------------
 SCF time:  CPU 66.10 s  wall 70.15 s
(0)  E-EN(g) gas-phase elect-nuc energy                 -152.971874520 a.u.
(3)  G-ENP(liq) elect-nuc-pol free energy of system     -152.987500042 a.u.
(4)  G-CDS(liq) cavity-dispersion-solvent structure 
     free energy                                                3.4225 kcal/mol
(6)  G-S(liq) free energy of system                     -152.982045995 a.u.
(9)  DeltaG-S(liq) free energy of  solvation
     (9) = (6) - (0)                                           -6.3827 kcal/mol
 SCF   energy in the final basis set = -152.9820459947
 Total energy in the final basis set = -152.9820459947

 Components of the MP2 correlation energy:
        aaaa  correlation energy =        -0.0704673383 au
        abab  correlation energy =        -0.4669107209 au
        bbbb  correlation energy =        -0.0704673383 au
        non-Brillouin singles    =        -0.0000000000 au

 Total  MP2   correlation energy =        -0.6078453976 au
        MP2         total energy =      -153.5898913923 au

  Entering Z-vector solver.
 This version supports only Gaussian blurring of the apparent surface charges
 No PCM contribution added !! 
   1         0           1      0.000405    0.000405
 This version supports only Gaussian blurring of the apparent surface charges
 No PCM contribution added !! 
   2         0           1      0.000141    0.000141
 This version supports only Gaussian blurring of the apparent surface charges
 No PCM contribution added !! 
   3         0           1      0.000055    0.000055
 This version supports only Gaussian blurring of the apparent surface charges
 No PCM contribution added !! 
   4         0           1      0.000020    0.000020
 This version supports only Gaussian blurring of the apparent surface charges
 No PCM contribution added !! 
   5         0           1      0.000005    0.000005
 This version supports only Gaussian blurring of the apparent surface charges
 No PCM contribution added !! 
   6         0           1      0.000001    0.000001
 This version supports only Gaussian blurring of the apparent surface charges
 No PCM contribution added !! 
   7         1           0      0.000000    0.000000    Roots Converged

 --------------------------------------------------------------

                    Orbital Energies (a.u.)
 --------------------------------------------------------------

 Alpha MOs
 -- Occupied --
-20.557 -11.334 -11.216  -1.388  -1.017  -0.802  -0.676  -0.621
 -0.595  -0.548  -0.504  -0.434
 -- Virtual --
  0.142   0.161   0.194   0.226   0.235   0.293   0.337   0.394
  0.425   0.478   0.493   0.517   0.597   0.639   0.641   0.651
  0.670   0.694   0.749   0.756   0.841   0.849   0.902   0.914
  0.952   1.076   1.157   1.162   1.183   1.187   1.208   1.273
  1.276   1.332   1.373   1.418   1.428   1.477   1.537   1.541
  1.609   1.681   1.696   1.818   1.890   1.985   2.075   2.160
  2.340   2.408   2.444   2.452   2.546   2.549   2.649   2.806
  2.848   2.855   2.972   3.002   3.065   3.097   3.116   3.145
  3.186   3.226   3.263   3.299   3.304   3.396   3.429   3.444
  3.485   3.551   3.574   3.620   3.668   3.731   3.773   3.778
  3.810   3.828   3.864   4.018   4.058   4.100   4.114   4.141
  4.191   4.243   4.252   4.345   4.365   4.404   4.478   4.518
  4.528   4.565   4.640   4.711   4.739   4.809   4.946   5.059
  5.177   5.189   5.223   5.322   5.427   5.469   5.545   5.589
  5.630   5.640   5.675   5.698   5.718   5.791   5.955   6.053
  6.242   6.251   6.267   6.641   6.655   6.879   6.912   7.245
  7.324   7.492   7.522  10.718  13.308  14.383
 --------------------------------------------------------------

          Ground-State Mulliken Net Atomic Charges

     Atom                 Charge (a.u.)
  ----------------------------------------
      1 C                     0.175112
      2 H                     0.124307
      3 O                    -0.385493
      4 C                    -0.340304
      5 H                     0.150252
      6 H                     0.150252
      7 H                     0.125872
  ----------------------------------------
  Sum of atomic charges =     0.000000

 -----------------------------------------------------------------
                    Cartesian Multipole Moments
 -----------------------------------------------------------------
    Charge (ESU x 10^10)
                 0.0000
    Dipole Moment (Debye)
         X      -3.7053      Y      -0.0000      Z       1.5405
       Tot       4.0128
    Quadrupole Moments (Debye-Ang)
        XX     -20.3767     XY       0.0000     YY     -17.7222
        XZ       2.0623     YZ      -0.0000     ZZ     -18.6445
    Octopole Moments (Debye-Ang^2)
       XXX       5.5795    XXY      -0.0000    XYY       2.8152
       YYY      -0.0000    XXZ       9.5008    XYZ      -0.0000
       YYZ       8.1785    XZZ       2.4569    YZZ      -0.0000
       ZZZ      24.7784
    Hexadecapole Moments (Debye-Ang^3)
      XXXX    -149.0012   XXXY       0.0000   XXYY     -25.3501
      XYYY       0.0000   YYYY     -22.6693   XXXZ      -9.4707
      XXYZ       0.0000   XYYZ      -3.8673   YYYZ       0.0000
      XXZZ     -37.1630   XYZZ       0.0000   YYZZ     -15.4828
      XZZZ      -8.2561   YZZZ       0.0000   ZZZZ     -61.7652
 -----------------------------------------------------------------
 DrvMan is completing analytic gradient of the MP2 energy
 MP2 relaxed dipole moment
            1
    1  -1.4577811
    2  -0.0000000
    3   0.6060708
	Magnitude:	 1.579 au	 4.013 Debye
 MP2 energy read as -153.589891
 Full Analytical Gradient of MP2 Energy (in au.)
             1             2             3             4             5
    1    0.00011182    0.00037308   -0.00036633    0.00006469    0.00004264
    2   -0.00000000    0.00000000   -0.00000000    0.00000000    0.00001705
    3   -0.00146243    0.00050409   -0.00003191    0.00024774    0.00027701
             6             7
    1    0.00004264   -0.00026853
    2   -0.00001705   -0.00000000
    3    0.00027701    0.00018850
 Gradient time:  CPU 0.10 s  wall 0.09 s
 ----------------------------------------------------------------
             Standard Nuclear Orientation (Angstroms)
    I     Atom           X                Y                Z
 ----------------------------------------------------------------
    1      C       0.0000000000     0.0000000000     0.0000000000
    2      H       0.0010000000     0.0000000000     1.0797810000
    3      O       1.0773117742     0.0000000000    -0.5919009474
    4      C      -1.3055447960     0.0000000000    -0.6929364614
    5      H      -1.8611136533     0.8659872433    -0.3840799853
    6      H      -1.8611136533    -0.8659872433    -0.3840799853
    7      H      -1.1691311384     0.0000000000    -1.7618662621
 ----------------------------------------------------------------
 Nuclear Repulsion Energy =    70.0395992154 hartrees
 There are       12 alpha and       12 beta electrons
 Discretize the solute cavity surface with Lebedev spheres
	Using 302 Lebedev grid points for each H atom
	Using 302 Lebedev grid points for other atoms
	Atomic van der Waals radii will be scaled by 1.20
 Removing interior tesserae...
 Keep 797 surface tesserae and discard 1317 interior tesserae
 Molecular Surface Area = 72.468 Angst**2

                       Distance Matrix (Angstroms)
             C (  1)   H (  2)   O (  3)   C (  4)   H (  5)   H (  6)
   H (  2)  1.079781
   O (  3)  1.229206  1.988207
   C (  4)  1.478042  2.202178  2.384998
   H (  5)  2.088348  2.521962  3.070418  1.074236
   H (  6)  2.088348  2.521962  3.070418  1.074236  1.731974
   H (  7)  2.114483  3.073136  2.532849  1.077599  1.768352  1.768352


 Requested basis set is cc-pVTZ
 There are 54 shells and 146 basis functions
 A cutoff of  1.0D-11 yielded   1469 shell pairs
 There are     10861 function pairs (     13938 Cartesian)
 Smallest overlap matrix eigenvalue = 9.68E-04
 Guess MOs from SCF MO coefficient file
 Reading MOs from coefficient file
 Reading MOs from coefficient file
 A restricted Hartree-Fock SCF calculation will be
 performed using Pulay DIIS extrapolation
 SCF converges when DIIS error is below 1.0E-08
 ---------------------------------------
  Cycle       Energy         DIIS Error
 ---------------------------------------
    1    -152.9663957132      9.06E-04
    2    -152.9708684527      6.07E-04
    3    -152.9715889301      1.64E-04
    4    -152.9717500505      6.68E-05
    5    -152.9717841092      2.59E-05
    6    -152.9717898047      8.95E-06
    7    -152.9717903395      1.71E-06
    8    -152.9717903561      3.54E-07
    9    -152.9717903569      7.60E-08
   10    -152.9717903570      1.74E-08
   11    -152.9717903569      3.73E-09 Convergence criterion met
 ---------------------------------------
 SCF time:  CPU 33.37 s  wall 33.56 s
 Discretize the solute cavity surface with Lebedev spheres
	Using 302 Lebedev grid points for each H atom
	Using 302 Lebedev grid points for other atoms
	Atomic van der Waals radii will be scaled by 1.20
 Removing interior tesserae...
 Keep 797 surface tesserae and discard 1317 interior tesserae
 Molecular Surface Area = 72.468 Angst**2
Using SCRF singleton
 A restricted Hartree-Fock SCF calculation will be
 performed using Pulay DIIS extrapolation
 Polarizable Continuum solvation model will be applied
 SCF converges when DIIS error is below 1.0E-08

 Citation of the SMD model:
 Marenich, A.V.; Cramer, C.J.; Truhlar, D.G.
 J. Phys. Chem. B 2009, 113, 6378-6396.
 iSolventCode=           1
 Solvent: water                                                           

 vradii
            1           2           3           4           5           6
    1   1.8500000   1.2000000   1.5200000   1.8500000   1.2000000   1.2000000
            7
    1   1.2000000
 ---------------------------------------
  Cycle       Energy         DIIS Error
 ---------------------------------------
    1    -152.9717903568      1.04E-09
 Time req'd to invert C: 0.62 s (CPU) 0.62 s (wall)
    2    -152.9836915763      6.80E-04
    3    -152.9836915761      6.80E-04
    4    -152.9836915764      6.80E-04
    5    -152.9836915745      6.80E-04
    6    -152.9836915720      6.80E-04
    7    -152.9836915721      6.80E-04
    8    -152.9836915722      6.80E-04
    9    -152.9836915711      6.80E-04
   10    -152.9836915706      6.80E-04
   11    -152.9836915713      6.80E-04
   12    -152.9836915710      6.80E-04
   13    -152.9836915685      6.80E-04
   14    -152.9836915712      6.80E-04
   15    -152.9836915719      6.80E-04
   16    -152.9836915752      6.80E-04
   17    -152.9865558038      4.57E-04
   18    -152.9871271317      1.69E-04
   19    -152.9873985718      6.28E-05
   20    -152.9874389616      2.30E-05
   21    -152.9874435793      7.68E-06
   22    -152.9874439628      1.81E-06
   23    -152.9874439815      2.59E-07
   24    -152.9874439820      5.61E-08
   25    -152.9874439820      1.68E-08
   26    -152.9874439821      3.95E-09 Convergence criterion met
 ---------------------------------------
 SCF time:  CPU 68.08 s  wall 68.16 s
(0)  E-EN(g) gas-phase elect-nuc energy                 -152.971790357 a.u.
(3)  G-ENP(liq) elect-nuc-pol free energy of system     -152.987443982 a.u.
(4)  G-CDS(liq) cavity-dispersion-solvent structure 
     free energy                                                3.4223 kcal/mol
(6)  G-S(liq) free energy of system                     -152.981990143 a.u.
(9)  DeltaG-S(liq) free energy of  solvation
     (9) = (6) - (0)                                           -6.4005 kcal/mol
 SCF   energy in the final basis set = -152.9819901435
 Total energy in the final basis set = -152.9819901435

 Components of the MP2 correlation energy:
        aaaa  correlation energy =        -0.0704681820 au
        abab  correlation energy =        -0.4669288688 au
        bbbb  correlation energy =        -0.0704681820 au
        non-Brillouin singles    =        -0.0000000000 au

 Total  MP2   correlation energy =        -0.6078652328 au
        MP2         total energy =      -153.5898553763 au

  Entering Z-vector solver.
 This version supports only Gaussian blurring of the apparent surface charges
 No PCM contribution added !! 
   1         0           1      0.000405    0.000405
 This version supports only Gaussian blurring of the apparent surface charges
 No PCM contribution added !! 
   2         0           1      0.000142    0.000142
 This version supports only Gaussian blurring of the apparent surface charges
 No PCM contribution added !! 
   3         0           1      0.000056    0.000056
 This version supports only Gaussian blurring of the apparent surface charges
 No PCM contribution added !! 
   4         0           1      0.000020    0.000020
 This version supports only Gaussian blurring of the apparent surface charges
 No PCM contribution added !! 
   5         0           1      0.000005    0.000005
 This version supports only Gaussian blurring of the apparent surface charges
 No PCM contribution added !! 
   6         0           1      0.000001    0.000001
 This version supports only Gaussian blurring of the apparent surface charges
 No PCM contribution added !! 
   7         1           0      0.000000    0.000000    Roots Converged

 --------------------------------------------------------------

                    Orbital Energies (a.u.)
 --------------------------------------------------------------

 Alpha MOs
 -- Occupied --
-20.557 -11.334 -11.216  -1.388  -1.017  -0.803  -0.676  -0.621
 -0.595  -0.548  -0.504  -0.434
 -- Virtual --
  0.142   0.161   0.194   0.226   0.235   0.293   0.337   0.394
  0.425   0.478   0.493   0.517   0.597   0.639   0.641   0.650
  0.670   0.694   0.749   0.755   0.841   0.849   0.902   0.913
  0.952   1.076   1.157   1.162   1.184   1.187   1.208   1.273
  1.276   1.332   1.373   1.418   1.428   1.476   1.538   1.541
  1.609   1.681   1.696   1.818   1.889   1.984   2.074   2.160
  2.339   2.408   2.444   2.452   2.545   2.549   2.649   2.805
  2.848   2.854   2.972   3.002   3.065   3.097   3.115   3.145
  3.186   3.226   3.262   3.299   3.304   3.396   3.429   3.445
  3.486   3.550   3.574   3.620   3.669   3.731   3.773   3.778
  3.810   3.828   3.864   4.018   4.058   4.100   4.114   4.141
  4.191   4.243   4.253   4.345   4.367   4.404   4.478   4.518
  4.528   4.565   4.640   4.712   4.739   4.809   4.947   5.061
  5.178   5.189   5.224   5.322   5.428   5.469   5.545   5.589
  5.630   5.639   5.675   5.698   5.718   5.791   5.954   6.052
  6.242   6.251   6.267   6.640   6.653   6.878   6.912   7.244
  7.324   7.492   7.522  10.720  13.302  14.380
 --------------------------------------------------------------

          Ground-State Mulliken Net Atomic Charges

     Atom                 Charge (a.u.)
  ----------------------------------------
      1 C                     0.174818
      2 H                     0.125199
      3 O                    -0.385992
      4 C                    -0.340351
      5 H                     0.150184
      6 H                     0.150184
      7 H                     0.125957
  ----------------------------------------
  Sum of atomic charges =     0.000000

 -----------------------------------------------------------------
                    Cartesian Multipole Moments
 -----------------------------------------------------------------
    Charge (ESU x 10^10)
                 0.0000
    Dipole Moment (Debye)
         X      -3.7056      Y      -0.0000      Z       1.5454
       Tot       4.0150
    Quadrupole Moments (Debye-Ang)
        XX     -20.3802     XY       0.0000     YY     -17.7232
        XZ       2.0649     YZ       0.0000     ZZ     -18.6398
    Octopole Moments (Debye-Ang^2)
       XXX       5.5782    XXY      -0.0000    XYY       2.8149
       YYY      -0.0000    XXZ       9.4962    XYZ      -0.0000
       YYZ       8.1770    XZZ       2.4533    YZZ      -0.0000
       ZZZ      24.7700
    Hexadecapole Moments (Debye-Ang^3)
      XXXX    -149.0296   XXXY       0.0000   XXYY     -25.3548
      XYYY       0.0000   YYYY     -22.6719   XXXZ      -9.4695
      XXYZ       0.0000   XYYZ      -3.8682   YYYZ       0.0000
      XXZZ     -37.1548   XYZZ       0.0000   YYZZ     -15.4804
      XZZZ      -8.2476   YZZZ       0.0000   ZZZZ     -61.7379
 -----------------------------------------------------------------
 DrvMan is completing analytic gradient of the MP2 energy
 MP2 relaxed dipole moment
            1
    1  -1.4579085
    2  -0.0000000
    3   0.6079930
	Magnitude:	 1.580 au	 4.015 Debye
 MP2 energy read as -153.589855
 Full Analytical Gradient of MP2 Energy (in au.)
             1             2             3             4             5
    1   -0.00024201    0.00046313    0.00005610   -0.00007205    0.00007302
    2    0.00000000    0.00000000    0.00000000   -0.00000000    0.00001747
    3   -0.00015505   -0.00007205   -0.00039882   -0.00011741    0.00029220
             6             7
    1    0.00007302   -0.00035122
    2   -0.00001747    0.00000000
    3    0.00029220    0.00015894
 Gradient time:  CPU 0.10 s  wall 0.10 s
 ----------------------------------------------------------------
             Standard Nuclear Orientation (Angstroms)
    I     Atom           X                Y                Z
 ----------------------------------------------------------------
    1      C       0.0000000000     0.0000000000     0.0000000000
    2      H      -0.0010000000     0.0000000000     1.0797810000
    3      O       1.0773117742     0.0000000000    -0.5919009474
    4      C      -1.3055447960     0.0000000000    -0.6929364614
    5      H      -1.8611136533     0.8659872433    -0.3840799853
    6      H      -1.8611136533    -0.8659872433    -0.3840799853
    7      H      -1.1691311384     0.0000000000    -1.7618662621
 ----------------------------------------------------------------
 Nuclear Repulsion Energy =    70.0395049412 hartrees
 There are       12 alpha and       12 beta electrons
 Discretize the solute cavity surface with Lebedev spheres
	Using 302 Lebedev grid points for each H atom
	Using 302 Lebedev grid points for other atoms
	Atomic van der Waals radii will be scaled by 1.20
 Removing interior tesserae...
 Keep 797 surface tesserae and discard 1317 interior tesserae
 Molecular Surface Area = 72.468 Angst**2

                       Distance Matrix (Angstroms)
             C (  1)   H (  2)   O (  3)   C (  4)   H (  5)   H (  6)
   H (  2)  1.079781
   O (  3)  1.229206  1.989291
   C (  4)  1.478042  2.200992  2.384998
   H (  5)  2.088348  2.520485  3.070418  1.074236
   H (  6)  2.088348  2.520485  3.070418  1.074236  1.731974
   H (  7)  2.114483  3.072375  2.532849  1.077599  1.768352  1.768352


 Requested basis set is cc-pVTZ
 There are 54 shells and 146 basis functions
 A cutoff of  1.0D-11 yielded   1469 shell pairs
 There are     10861 function pairs (     13938 Cartesian)
 Smallest overlap matrix eigenvalue = 9.68E-04
 Guess MOs from SCF MO coefficient file
 Reading MOs from coefficient file
 Reading MOs from coefficient file
 A restricted Hartree-Fock SCF calculation will be
 performed using Pulay DIIS extrapolation
 SCF converges when DIIS error is below 1.0E-08
 ---------------------------------------
  Cycle       Energy         DIIS Error
 ---------------------------------------
    1    -152.9669666540      9.09E-04
    2    -152.9708573728      6.15E-04
    3    -152.9715953508      1.64E-04
    4    -152.9717569874      6.63E-05
    5    -152.9717910409      2.59E-05
    6    -152.9717967330      8.98E-06
    7    -152.9717972672      1.58E-06
    8    -152.9717972822      3.45E-07
    9    -152.9717972829      7.71E-08
   10    -152.9717972829      1.70E-08
   11    -152.9717972828      3.20E-09 Convergence criterion met
 ---------------------------------------
 SCF time:  CPU 33.39 s  wall 33.52 s
 Discretize the solute cavity surface with Lebedev spheres
	Using 302 Lebedev grid points for each H atom
	Using 302 Lebedev grid points for other atoms
	Atomic van der Waals radii will be scaled by 1.20
 Removing interior tesserae...
 Keep 797 surface tesserae and discard 1317 interior tesserae
 Molecular Surface Area = 72.468 Angst**2
Using SCRF singleton
 A restricted Hartree-Fock SCF calculation will be
 performed using Pulay DIIS extrapolation
 Polarizable Continuum solvation model will be applied
 SCF converges when DIIS error is below 1.0E-08

 Citation of the SMD model:
 Marenich, A.V.; Cramer, C.J.; Truhlar, D.G.
 J. Phys. Chem. B 2009, 113, 6378-6396.
 iSolventCode=           1
 Solvent: water                                                           

 vradii
            1           2           3           4           5           6
    1   1.8500000   1.2000000   1.5200000   1.8500000   1.2000000   1.2000000
            7
    1   1.2000000
 ---------------------------------------
  Cycle       Energy         DIIS Error
 ---------------------------------------
    1    -152.9717972828      8.63E-10
 Time req'd to invert C: 0.62 s (CPU) 0.61 s (wall)
    2    -152.9836974261      6.80E-04
    3    -152.9836974256      6.80E-04
    4    -152.9836974255      6.80E-04
    5    -152.9836974286      6.80E-04
    6    -152.9836974266      6.80E-04
    7    -152.9836974283      6.80E-04
    8    -152.9836974289      6.80E-04
    9    -152.9836974312      6.80E-04
   10    -152.9836974311      6.80E-04
   11    -152.9836974291      6.80E-04
   12    -152.9836974291      6.80E-04
   13    -152.9836974295      6.80E-04
   14    -152.9836974313      6.80E-04
   15    -152.9836974308      6.80E-04
   16    -152.9836974260      6.80E-04
   17    -152.9865622959      4.57E-04
   18    -152.9871336909      1.69E-04
   19    -152.9874051170      6.28E-05
   20    -152.9874454915      2.30E-05
   21    -152.9874501079      7.67E-06
   22    -152.9874504913      1.81E-06
   23    -152.9874505100      2.59E-07
   24    -152.9874505104      5.61E-08
   25    -152.9874505104      1.68E-08
   26    -152.9874505105      3.95E-09 Convergence criterion met
 ---------------------------------------
 SCF time:  CPU 65.06 s  wall 66.59 s
(0)  E-EN(g) gas-phase elect-nuc energy                 -152.971797283 a.u.
(3)  G-ENP(liq) elect-nuc-pol free energy of system     -152.987450511 a.u.
(4)  G-CDS(liq) cavity-dispersion-solvent structure 
     free energy                                                3.4223 kcal/mol
(6)  G-S(liq) free energy of system                     -152.981996672 a.u.
(9)  DeltaG-S(liq) free energy of  solvation
     (9) = (6) - (0)                                           -6.4002 kcal/mol
 SCF   energy in the final basis set = -152.9819966719
 Total energy in the final basis set = -152.9819966719

 Components of the MP2 correlation energy:
        aaaa  correlation energy =        -0.0704688361 au
        abab  correlation energy =        -0.4669317074 au
        bbbb  correlation energy =        -0.0704688361 au
        non-Brillouin singles    =        -0.0000000000 au

 Total  MP2   correlation energy =        -0.6078693795 au
        MP2         total energy =      -153.5898660515 au

  Entering Z-vector solver.
 This version supports only Gaussian blurring of the apparent surface charges
 No PCM contribution added !! 
   1         0           1      0.000405    0.000405
 This version supports only Gaussian blurring of the apparent surface charges
 No PCM contribution added !! 
   2         0           1      0.000142    0.000142
 This version supports only Gaussian blurring of the apparent surface charges
 No PCM contribution added !! 
   3         0           1      0.000056    0.000056
 This version supports only Gaussian blurring of the apparent surface charges
 No PCM contribution added !! 
   4         0           1      0.000020    0.000020
 This version supports only Gaussian blurring of the apparent surface charges
 No PCM contribution added !! 
   5         0           1      0.000005    0.000005
 This version supports only Gaussian blurring of the apparent surface charges
 No PCM contribution added !! 
   6         0           1      0.000001    0.000001
 This version supports only Gaussian blurring of the apparent surface charges
 No PCM contribution added !! 
   7         1           0      0.000000    0.000000    Roots Converged

 --------------------------------------------------------------

                    Orbital Energies (a.u.)
 --------------------------------------------------------------

 Alpha MOs
 -- Occupied --
-20.557 -11.334 -11.216  -1.388  -1.017  -0.803  -0.676  -0.621
 -0.595  -0.548  -0.504  -0.434
 -- Virtual --
  0.142   0.161   0.194   0.226   0.235   0.293   0.337   0.394
  0.425   0.478   0.493   0.517   0.597   0.639   0.641   0.651
  0.670   0.694   0.749   0.756   0.841   0.849   0.902   0.913
  0.952   1.076   1.157   1.161   1.183   1.187   1.208   1.273
  1.276   1.332   1.373   1.418   1.428   1.476   1.538   1.541
  1.609   1.682   1.696   1.818   1.890   1.984   2.075   2.160
  2.339   2.408   2.444   2.451   2.545   2.549   2.649   2.805
  2.848   2.855   2.972   3.002   3.065   3.097   3.116   3.145
  3.186   3.226   3.262   3.299   3.304   3.396   3.429   3.444
  3.485   3.550   3.574   3.620   3.669   3.731   3.774   3.778
  3.810   3.827   3.864   4.018   4.058   4.100   4.114   4.141
  4.191   4.243   4.252   4.346   4.367   4.404   4.478   4.518
  4.528   4.565   4.640   4.712   4.738   4.809   4.946   5.061
  5.178   5.189   5.224   5.322   5.427   5.469   5.545   5.589
  5.630   5.639   5.675   5.698   5.718   5.791   5.955   6.052
  6.242   6.250   6.267   6.640   6.654   6.878   6.912   7.245
  7.324   7.492   7.522  10.721  13.303  14.380
 --------------------------------------------------------------

          Ground-State Mulliken Net Atomic Charges

     Atom                 Charge (a.u.)
  ----------------------------------------
      1 C                     0.175012
      2 H                     0.125069
      3 O                    -0.385946
      4 C                    -0.340385
      5 H                     0.150180
      6 H                     0.150180
      7 H                     0.125891
  ----------------------------------------
  Sum of atomic charges =     0.000000

 -----------------------------------------------------------------
                    Cartesian Multipole Moments
 -----------------------------------------------------------------
    Charge (ESU x 10^10)
                 0.0000
    Dipole Moment (Debye)
         X      -3.7058      Y      -0.0000      Z       1.5458
       Tot       4.0153
    Quadrupole Moments (Debye-Ang)
        XX     -20.3813     XY       0.0000     YY     -17.7231
        XZ       2.0603     YZ      -0.0000     ZZ     -18.6408
    Octopole Moments (Debye-Ang^2)
       XXX       5.5867    XXY      -0.0000    XYY       2.8170
       YYY      -0.0000    XXZ       9.4973    XYZ       0.0000
       YYZ       8.1773    XZZ       2.4550    YZZ       0.0000
       ZZZ      24.7723
    Hexadecapole Moments (Debye-Ang^3)
      XXXX    -149.0364   XXXY       0.0000   XXYY     -25.3558
      XYYY       0.0000   YYYY     -22.6720   XXXZ      -9.4717
      XXYZ      -0.0000   XYYZ      -3.8675   YYYZ      -0.0000
      XXZZ     -37.1583   XYZZ      -0.0000   YYZZ     -15.4808
      XZZZ      -8.2547   YZZZ      -0.0000   ZZZZ     -61.7451
 -----------------------------------------------------------------
 DrvMan is completing analytic gradient of the MP2 energy
 MP2 relaxed dipole moment
            1
    1  -1.4579572
    2  -0.0000000
    3   0.6081822
	Magnitude:	 1.580 au	 4.015 Debye
 MP2 energy read as -153.589866
 Full Analytical Gradient of MP2 Energy (in au.)
             1             2             3             4             5
    1    0.00000287    0.00018186    0.00009113   -0.00008204    0.00006880
    2    0.00000000    0.00000000    0.00000000    0.00000000    0.00001627
    3   -0.00007193   -0.00008324   -0.00058835   -0.00000690    0.00028811
             6             7
    1    0.00006880   -0.00033140
    2   -0.00001627   -0.00000000
    3    0.00028811    0.00017419
 Gradient time:  CPU 0.10 s  wall 0.10 s
 ----------------------------------------------------------------
             Standard Nuclear Orientation (Angstroms)
    I     Atom           X                Y                Z
 ----------------------------------------------------------------
    1      C       0.0000000000     0.0000000000     0.0000000000
    2      H       0.0000000000     0.0010000000     1.0797810000
    3      O       1.0773117742     0.0000000000    -0.5919009474
    4      C      -1.3055447960     0.0000000000    -0.6929364614
    5      H      -1.8611136533     0.8659872433    -0.3840799853
    6      H      -1.8611136533    -0.8659872433    -0.3840799853
    7      H      -1.1691311384     0.0000000000    -1.7618662621
 ----------------------------------------------------------------
 Nuclear Repulsion Energy =    70.0395516382 hartrees
 There are       12 alpha and       12 beta electrons
 Discretize the solute cavity surface with Lebedev spheres
	Using 302 Lebedev grid points for each H atom
	Using 302 Lebedev grid points for other atoms
	Atomic van der Waals radii will be scaled by 1.20
 Removing interior tesserae...
 Keep 797 surface tesserae and discard 1317 interior tesserae
 Molecular Surface Area = 72.468 Angst**2

                       Distance Matrix (Angstroms)
             C (  1)   H (  2)   O (  3)   C (  4)   H (  5)   H (  6)
   H (  2)  1.079781
   O (  3)  1.229206  1.988749
   C (  4)  1.478042  2.201585  2.384998
   H (  5)  2.088348  2.520880  3.070418  1.074236
   H (  6)  2.088348  2.521567  3.070418  1.074236  1.731974
   H (  7)  2.114483  3.072756  2.532849  1.077599  1.768352  1.768352


 Requested basis set is cc-pVTZ
 There are 54 shells and 146 basis functions
 A cutoff of  1.0D-11 yielded   1469 shell pairs
 There are     10861 function pairs (     13938 Cartesian)
 Smallest overlap matrix eigenvalue = 9.68E-04
 Guess MOs from SCF MO coefficient file
 Reading MOs from coefficient file
 Reading MOs from coefficient file
 A restricted Hartree-Fock SCF calculation will be
 performed using Pulay DIIS extrapolation
 SCF converges when DIIS error is below 1.0E-08
 ---------------------------------------
  Cycle       Energy         DIIS Error
 ---------------------------------------
    1    -152.9667073568      9.09E-04
    2    -152.9708591323      6.12E-04
    3    -152.9715914660      1.64E-04
    4    -152.9717533483      6.68E-05
    5    -152.9717875995      2.60E-05
    6    -152.9717933499      9.05E-06
    7    -152.9717938928      1.69E-06
    8    -152.9717939094      3.63E-07
    9    -152.9717939102      8.03E-08
   10    -152.9717939103      2.24E-08
   11    -152.9717939103      9.17E-09 Convergence criterion met
 ---------------------------------------
 SCF time:  CPU 33.56 s  wall 33.60 s
 Discretize the solute cavity surface with Lebedev spheres
	Using 302 Lebedev grid points for each H atom
	Using 302 Lebedev grid points for other atoms
	Atomic van der Waals radii will be scaled by 1.20
 Removing interior tesserae...
 Keep 797 surface tesserae and discard 1317 interior tesserae
 Molecular Surface Area = 72.468 Angst**2
Using SCRF singleton
 A restricted Hartree-Fock SCF calculation will be
 performed using Pulay DIIS extrapolation
 Polarizable Continuum solvation model will be applied
 SCF converges when DIIS error is below 1.0E-08

 Citation of the SMD model:
 Marenich, A.V.; Cramer, C.J.; Truhlar, D.G.
 J. Phys. Chem. B 2009, 113, 6378-6396.
 iSolventCode=           1
 Solvent: water                                                           

 vradii
            1           2           3           4           5           6
    1   1.8500000   1.2000000   1.5200000   1.8500000   1.2000000   1.2000000
            7
    1   1.2000000
 ---------------------------------------
  Cycle       Energy         DIIS Error
 ---------------------------------------
    1    -152.9717939101      4.91E-09
 Time req'd to invert C: 0.61 s (CPU) 0.61 s (wall)
    2    -152.9836945908      6.80E-04
    3    -152.9836945894      6.80E-04
    4    -152.9836945908      6.80E-04
    5    -152.9836945906      6.80E-04
    6    -152.9836945890      6.80E-04
    7    -152.9836945868      6.80E-04
    8    -152.9836945849      6.80E-04
    9    -152.9836945855      6.80E-04
   10    -152.9836945865      6.80E-04
   11    -152.9836945875      6.80E-04
   12    -152.9836945863      6.80E-04
   13    -152.9836945847      6.80E-04
   14    -152.9836945864      6.80E-04
   15    -152.9836945853      6.80E-04
   16    -152.9836945891      6.80E-04
   17    -152.9865591388      4.57E-04
   18    -152.9871305004      1.69E-04
   19    -152.9874019337      6.28E-05
   20    -152.9874423158      2.30E-05
   21    -152.9874469329      7.67E-06
   22    -152.9874473163      1.81E-06
   23    -152.9874473350      2.59E-07
   24    -152.9874473354      5.61E-08
   25    -152.9874473354      1.68E-08
   26    -152.9874473355      3.95E-09 Convergence criterion met
 ---------------------------------------
 SCF time:  CPU 65.25 s  wall 65.51 s
(0)  E-EN(g) gas-phase elect-nuc energy                 -152.971793910 a.u.
(3)  G-ENP(liq) elect-nuc-pol free energy of system     -152.987447336 a.u.
(4)  G-CDS(liq) cavity-dispersion-solvent structure 
     free energy                                                3.4223 kcal/mol
(6)  G-S(liq) free energy of system                     -152.981993497 a.u.
(9)  DeltaG-S(liq) free energy of  solvation
     (9) = (6) - (0)                                           -6.4003 kcal/mol
 SCF   energy in the final basis set = -152.9819934970
 Total energy in the final basis set = -152.9819934970

 Components of the MP2 correlation energy:
        aaaa  correlation energy =        -0.0704685077 au
        abab  correlation energy =        -0.4669302857 au
        bbbb  correlation energy =        -0.0704685077 au
        non-Brillouin singles    =        -0.0000000000 au

 Total  MP2   correlation energy =        -0.6078673011 au
        MP2         total energy =      -153.5898607981 au

  Entering Z-vector solver.
 This version supports only Gaussian blurring of the apparent surface charges
 No PCM contribution added !! 
   1         0           1      0.000405    0.000405
 This version supports only Gaussian blurring of the apparent surface charges
 No PCM contribution added !! 
   2         0           1      0.000142    0.000142
 This version supports only Gaussian blurring of the apparent surface charges
 No PCM contribution added !! 
   3         0           1      0.000056    0.000056
 This version supports only Gaussian blurring of the apparent surface charges
 No PCM contribution added !! 
   4         0           1      0.000020    0.000020
 This version supports only Gaussian blurring of the apparent surface charges
 No PCM contribution added !! 
   5         0           1      0.000005    0.000005
 This version supports only Gaussian blurring of the apparent surface charges
 No PCM contribution added !! 
   6         0           1      0.000001    0.000001
 This version supports only Gaussian blurring of the apparent surface charges
 No PCM contribution added !! 
   7         1           0      0.000000    0.000000    Roots Converged

 --------------------------------------------------------------

                    Orbital Energies (a.u.)
 --------------------------------------------------------------

 Alpha MOs
 -- Occupied --
-20.557 -11.334 -11.216  -1.388  -1.017  -0.803  -0.676  -0.621
 -0.595  -0.548  -0.504  -0.434
 -- Virtual --
  0.142   0.161   0.194   0.226   0.235   0.293   0.337   0.394
  0.425   0.478   0.493   0.517   0.597   0.639   0.641   0.650
  0.670   0.694   0.749   0.755   0.841   0.849   0.902   0.913
  0.952   1.076   1.157   1.162   1.183   1.187   1.208   1.273
  1.276   1.332   1.373   1.418   1.428   1.476   1.538   1.541
  1.609   1.682   1.696   1.818   1.889   1.984   2.075   2.160
  2.339   2.408   2.444   2.452   2.545   2.549   2.649   2.805
  2.848   2.854   2.972   3.002   3.065   3.097   3.116   3.145
  3.186   3.226   3.262   3.299   3.304   3.396   3.429   3.444
  3.486   3.550   3.574   3.620   3.669   3.731   3.773   3.778
  3.810   3.828   3.864   4.018   4.058   4.100   4.114   4.141
  4.191   4.243   4.252   4.346   4.367   4.404   4.478   4.518
  4.528   4.565   4.640   4.712   4.739   4.809   4.947   5.061
  5.178   5.189   5.224   5.322   5.428   5.469   5.545   5.589
  5.630   5.639   5.675   5.698   5.718   5.791   5.954   6.052
  6.242   6.251   6.267   6.640   6.653   6.878   6.912   7.245
  7.324   7.492   7.522  10.721  13.303  14.380
 --------------------------------------------------------------

          Ground-State Mulliken Net Atomic Charges

     Atom                 Charge (a.u.)
  ----------------------------------------
      1 C                     0.174915
      2 H                     0.125134
      3 O                    -0.385969
      4 C                    -0.340368
      5 H                     0.150186
      6 H                     0.150178
      7 H                     0.125924
  ----------------------------------------
  Sum of atomic charges =     0.000000

 -----------------------------------------------------------------
                    Cartesian Multipole Moments
 -----------------------------------------------------------------
    Charge (ESU x 10^10)
                 0.0000
    Dipole Moment (Debye)
         X      -3.7057      Y       0.0005      Z       1.5456
       Tot       4.0151
    Quadrupole Moments (Debye-Ang)
        XX     -20.3807     XY      -0.0001     YY     -17.7231
        XZ       2.0626     YZ       0.0002     ZZ     -18.6403
    Octopole Moments (Debye-Ang^2)
       XXX       5.5824    XXY      -0.0003    XYY       2.8160
       YYY      -0.0020    XXZ       9.4968    XYZ      -0.0001
       YYZ       8.1772    XZZ       2.4541    YZZ       0.0010
       ZZZ      24.7712
    Hexadecapole Moments (Debye-Ang^3)
      XXXX    -149.0330   XXXY      -0.0011   XXYY     -25.3553
      XYYY      -0.0000   YYYY     -22.6719   XXXZ      -9.4706
      XXYZ      -0.0016   XYYZ      -3.8678   YYYZ      -0.0030
      XXZZ     -37.1566   XYZZ       0.0002   YYZZ     -15.4806
      XZZZ      -8.2512   YZZZ      -0.0019   ZZZZ     -61.7415
 -----------------------------------------------------------------
 DrvMan is completing analytic gradient of the MP2 energy
 MP2 relaxed dipole moment
            1
    1  -1.4579328
    2   0.0002080
    3   0.6080875
	Magnitude:	 1.580 au	 4.015 Debye
 MP2 energy read as -153.589861
 Full Analytical Gradient of MP2 Energy (in au.)
             1             2             3             4             5
    1   -0.00011959    0.00032249    0.00007364   -0.00007704    0.00006415
    2   -0.00013429    0.00005092    0.00004049    0.00003598    0.00001767
    3   -0.00011349   -0.00007755   -0.00049364   -0.00006220    0.00028739
             6             7
    1    0.00007768   -0.00034131
    2   -0.00001607    0.00000530
    3    0.00029293    0.00016656
 Gradient time:  CPU 0.10 s  wall 0.10 s
 ----------------------------------------------------------------
             Standard Nuclear Orientation (Angstroms)
    I     Atom           X                Y                Z
 ----------------------------------------------------------------
    1      C       0.0000000000     0.0000000000     0.0000000000
    2      H       0.0000000000    -0.0010000000     1.0797810000
    3      O       1.0773117742     0.0000000000    -0.5919009474
    4      C      -1.3055447960     0.0000000000    -0.6929364614
    5      H      -1.8611136533     0.8659872433    -0.3840799853
    6      H      -1.8611136533    -0.8659872433    -0.3840799853
    7      H      -1.1691311384     0.0000000000    -1.7618662621
 ----------------------------------------------------------------
 Nuclear Repulsion Energy =    70.0395516382 hartrees
 There are       12 alpha and       12 beta electrons
 Discretize the solute cavity surface with Lebedev spheres
	Using 302 Lebedev grid points for each H atom
	Using 302 Lebedev grid points for other atoms
	Atomic van der Waals radii will be scaled by 1.20
 Removing interior tesserae...
 Keep 797 surface tesserae and discard 1317 interior tesserae
 Molecular Surface Area = 72.468 Angst**2

                       Distance Matrix (Angstroms)
             C (  1)   H (  2)   O (  3)   C (  4)   H (  5)   H (  6)
   H (  2)  1.079781
   O (  3)  1.229206  1.988749
   C (  4)  1.478042  2.201585  2.384998
   H (  5)  2.088348  2.521567  3.070418  1.074236
   H (  6)  2.088348  2.520880  3.070418  1.074236  1.731974
   H (  7)  2.114483  3.072756  2.532849  1.077599  1.768352  1.768352


 Requested basis set is cc-pVTZ
 There are 54 shells and 146 basis functions
 A cutoff of  1.0D-11 yielded   1469 shell pairs
 There are     10861 function pairs (     13938 Cartesian)
 Smallest overlap matrix eigenvalue = 9.68E-04
 Guess MOs from SCF MO coefficient file
 Reading MOs from coefficient file
 Reading MOs from coefficient file
 A restricted Hartree-Fock SCF calculation will be
 performed using Pulay DIIS extrapolation
 SCF converges when DIIS error is below 1.0E-08
 ---------------------------------------
  Cycle       Energy         DIIS Error
 ---------------------------------------
    1    -152.9667924581      9.09E-04
    2    -152.9708573802      6.13E-04
    3    -152.9715915941      1.64E-04
    4    -152.9717534228      6.66E-05
    5    -152.9717876190      2.60E-05
    6    -152.9717933526      9.03E-06
    7    -152.9717938932      1.65E-06
    8    -152.9717939094      3.63E-07
    9    -152.9717939102      8.92E-08
   10    -152.9717939102      3.33E-08
   11    -152.9717939103      1.61E-08
   12    -152.9717939103      6.63E-09 Convergence criterion met
 ---------------------------------------
 SCF time:  CPU 35.75 s  wall 35.78 s
 Discretize the solute cavity surface with Lebedev spheres
	Using 302 Lebedev grid points for each H atom
	Using 302 Lebedev grid points for other atoms
	Atomic van der Waals radii will be scaled by 1.20
 Removing interior tesserae...
 Keep 797 surface tesserae and discard 1317 interior tesserae
 Molecular Surface Area = 72.468 Angst**2
Using SCRF singleton
 A restricted Hartree-Fock SCF calculation will be
 performed using Pulay DIIS extrapolation
 Polarizable Continuum solvation model will be applied
 SCF converges when DIIS error is below 1.0E-08

 Citation of the SMD model:
 Marenich, A.V.; Cramer, C.J.; Truhlar, D.G.
 J. Phys. Chem. B 2009, 113, 6378-6396.
 iSolventCode=           1
 Solvent: water                                                           

 vradii
            1           2           3           4           5           6
    1   1.8500000   1.2000000   1.5200000   1.8500000   1.2000000   1.2000000
            7
    1   1.2000000
 ---------------------------------------
  Cycle       Energy         DIIS Error
 ---------------------------------------
    1    -152.9717939101      1.89E-09
 Time req'd to invert C: 0.61 s (CPU) 0.61 s (wall)
    2    -152.9836945913      6.80E-04
    3    -152.9836945916      6.80E-04
    4    -152.9836945920      6.80E-04
    5    -152.9836945916      6.80E-04
    6    -152.9836945921      6.80E-04
    7    -152.9836945925      6.80E-04
    8    -152.9836945905      6.80E-04
    9    -152.9836945908      6.80E-04
   10    -152.9836945914      6.80E-04
   11    -152.9836945920      6.80E-04
   12    -152.9836945955      6.80E-04
   13    -152.9836945902      6.80E-04
   14    -152.9836945906      6.80E-04
   15    -152.9836945904      6.80E-04
   16    -152.9836945917      6.80E-04
   17    -152.9865591396      4.57E-04
   18    -152.9871305007      1.69E-04
   19    -152.9874019337      6.28E-05
   20    -152.9874423158      2.30E-05
   21    -152.9874469329      7.67E-06
   22    -152.9874473163      1.81E-06
   23    -152.9874473350      2.59E-07
   24    -152.9874473354      5.61E-08
   25    -152.9874473354      1.68E-08
   26    -152.9874473355      3.95E-09 Convergence criterion met
 ---------------------------------------
 SCF time:  CPU 70.58 s  wall 70.89 s
(0)  E-EN(g) gas-phase elect-nuc energy                 -152.971793910 a.u.
(3)  G-ENP(liq) elect-nuc-pol free energy of system     -152.987447336 a.u.
(4)  G-CDS(liq) cavity-dispersion-solvent structure 
     free energy                                                3.4223 kcal/mol
(6)  G-S(liq) free energy of system                     -152.981993497 a.u.
(9)  DeltaG-S(liq) free energy of  solvation
     (9) = (6) - (0)                                           -6.4003 kcal/mol
 SCF   energy in the final basis set = -152.9819934970
 Total energy in the final basis set = -152.9819934970

 Components of the MP2 correlation energy:
        aaaa  correlation energy =        -0.0704685077 au
        abab  correlation energy =        -0.4669302857 au
        bbbb  correlation energy =        -0.0704685077 au
        non-Brillouin singles    =        -0.0000000000 au

 Total  MP2   correlation energy =        -0.6078673011 au
        MP2         total energy =      -153.5898607981 au

  Entering Z-vector solver.
 This version supports only Gaussian blurring of the apparent surface charges
 No PCM contribution added !! 
   1         0           1      0.000405    0.000405
 This version supports only Gaussian blurring of the apparent surface charges
 No PCM contribution added !! 
   2         0           1      0.000142    0.000142
 This version supports only Gaussian blurring of the apparent surface charges
 No PCM contribution added !! 
   3         0           1      0.000056    0.000056
 This version supports only Gaussian blurring of the apparent surface charges
 No PCM contribution added !! 
   4         0           1      0.000020    0.000020
 This version supports only Gaussian blurring of the apparent surface charges
 No PCM contribution added !! 
   5         0           1      0.000005    0.000005
 This version supports only Gaussian blurring of the apparent surface charges
 No PCM contribution added !! 
   6         0           1      0.000001    0.000001
 This version supports only Gaussian blurring of the apparent surface charges
 No PCM contribution added !! 
   7         1           0      0.000000    0.000000    Roots Converged

 --------------------------------------------------------------

                    Orbital Energies (a.u.)
 --------------------------------------------------------------

 Alpha MOs
 -- Occupied --
-20.557 -11.334 -11.216  -1.388  -1.017  -0.803  -0.676  -0.621
 -0.595  -0.548  -0.504  -0.434
 -- Virtual --
  0.142   0.161   0.194   0.226   0.235   0.293   0.337   0.394
  0.425   0.478   0.493   0.517   0.597   0.639   0.641   0.650
  0.670   0.694   0.749   0.755   0.841   0.849   0.902   0.913
  0.952   1.076   1.157   1.162   1.183   1.187   1.208   1.273
  1.276   1.332   1.373   1.418   1.428   1.476   1.538   1.541
  1.609   1.682   1.696   1.818   1.889   1.984   2.075   2.160
  2.339   2.408   2.444   2.452   2.545   2.549   2.649   2.805
  2.848   2.854   2.972   3.002   3.065   3.097   3.116   3.145
  3.186   3.226   3.262   3.299   3.304   3.396   3.429   3.444
  3.486   3.550   3.574   3.620   3.669   3.731   3.773   3.778
  3.810   3.828   3.864   4.018   4.058   4.100   4.114   4.141
  4.191   4.243   4.252   4.346   4.367   4.404   4.478   4.518
  4.528   4.565   4.640   4.712   4.739   4.809   4.947   5.061
  5.178   5.189   5.224   5.322   5.428   5.469   5.545   5.589
  5.630   5.639   5.675   5.698   5.718   5.791   5.954   6.052
  6.242   6.251   6.267   6.640   6.653   6.878   6.912   7.245
  7.324   7.492   7.522  10.721  13.303  14.380
 --------------------------------------------------------------

          Ground-State Mulliken Net Atomic Charges

     Atom                 Charge (a.u.)
  ----------------------------------------
      1 C                     0.174915
      2 H                     0.125134
      3 O                    -0.385969
      4 C                    -0.340368
      5 H                     0.150178
      6 H                     0.150186
      7 H                     0.125924
  ----------------------------------------
  Sum of atomic charges =     0.000000

 -----------------------------------------------------------------
                    Cartesian Multipole Moments
 -----------------------------------------------------------------
    Charge (ESU x 10^10)
                 0.0000
    Dipole Moment (Debye)
         X      -3.7057      Y      -0.0005      Z       1.5456
       Tot       4.0151
    Quadrupole Moments (Debye-Ang)
        XX     -20.3807     XY       0.0001     YY     -17.7231
        XZ       2.0626     YZ      -0.0002     ZZ     -18.6403
    Octopole Moments (Debye-Ang^2)
       XXX       5.5824    XXY       0.0003    XYY       2.8160
       YYY       0.0020    XXZ       9.4968    XYZ       0.0001
       YYZ       8.1772    XZZ       2.4541    YZZ      -0.0010
       ZZZ      24.7712
    Hexadecapole Moments (Debye-Ang^3)
      XXXX    -149.0330   XXXY       0.0011   XXYY     -25.3553
      XYYY       0.0000   YYYY     -22.6719   XXXZ      -9.4706
      XXYZ       0.0016   XYYZ      -3.8678   YYYZ       0.0030
      XXZZ     -37.1566   XYZZ      -0.0002   YYZZ     -15.4806
      XZZZ      -8.2512   YZZZ       0.0019   ZZZZ     -61.7415
 -----------------------------------------------------------------
 DrvMan is completing analytic gradient of the MP2 energy
 MP2 relaxed dipole moment
            1
    1  -1.4579328
    2  -0.0002080
    3   0.6080875
	Magnitude:	 1.580 au	 4.015 Debye
 MP2 energy read as -153.589861
 Full Analytical Gradient of MP2 Energy (in au.)
             1             2             3             4             5
    1   -0.00011959    0.00032249    0.00007364   -0.00007704    0.00007768
    2    0.00013429   -0.00005092   -0.00004049   -0.00003598    0.00001607
    3   -0.00011349   -0.00007755   -0.00049364   -0.00006220    0.00029293
             6             7
    1    0.00006415   -0.00034131
    2   -0.00001767   -0.00000530
    3    0.00028739    0.00016656
 Gradient time:  CPU 0.10 s  wall 0.10 s
 ----------------------------------------------------------------
             Standard Nuclear Orientation (Angstroms)
    I     Atom           X                Y                Z
 ----------------------------------------------------------------
    1      C       0.0000000000     0.0000000000     0.0000000000
    2      H       0.0000000000     0.0000000000     1.0807810000
    3      O       1.0773117742     0.0000000000    -0.5919009474
    4      C      -1.3055447960     0.0000000000    -0.6929364614
    5      H      -1.8611136533     0.8659872433    -0.3840799853
    6      H      -1.8611136533    -0.8659872433    -0.3840799853
    7      H      -1.1691311384     0.0000000000    -1.7618662621
 ----------------------------------------------------------------
 Nuclear Repulsion Energy =    70.0352574417 hartrees
 There are       12 alpha and       12 beta electrons
 Discretize the solute cavity surface with Lebedev spheres
	Using 302 Lebedev grid points for each H atom
	Using 302 Lebedev grid points for other atoms
	Atomic van der Waals radii will be scaled by 1.20
 Removing interior tesserae...
 Keep 797 surface tesserae and discard 1317 interior tesserae
 Molecular Surface Area = 72.468 Angst**2

                       Distance Matrix (Angstroms)
             C (  1)   H (  2)   O (  3)   C (  4)   H (  5)   H (  6)
   H (  2)  1.080781
   O (  3)  1.229206  1.989589
   C (  4)  1.478042  2.202390  2.384998
   H (  5)  2.088348  2.521804  3.070418  1.074236
   H (  6)  2.088348  2.521804  3.070418  1.074236  1.731974
   H (  7)  2.114483  3.073680  2.532849  1.077599  1.768352  1.768352


 Requested basis set is cc-pVTZ
 There are 54 shells and 146 basis functions
 A cutoff of  1.0D-11 yielded   1469 shell pairs
 There are     10861 function pairs (     13938 Cartesian)
 Smallest overlap matrix eigenvalue = 9.68E-04
 Guess MOs from SCF MO coefficient file
 Reading MOs from coefficient file
 Reading MOs from coefficient file
 A restricted Hartree-Fock SCF calculation will be
 performed using Pulay DIIS extrapolation
 SCF converges when DIIS error is below 1.0E-08
 ---------------------------------------
  Cycle       Energy         DIIS Error
 ---------------------------------------
    1    -152.9664569153      9.10E-04
    2    -152.9708662654      6.15E-04
    3    -152.9716051522      1.64E-04
    4    -152.9717671264      6.65E-05
    5    -152.9718012768      2.60E-05
    6    -152.9718070168      9.10E-06
    7    -152.9718075640      1.70E-06
    8    -152.9718075810      3.65E-07
    9    -152.9718075817      8.07E-08
   10    -152.9718075818      2.24E-08
   11    -152.9718075818      9.17E-09 Convergence criterion met
 ---------------------------------------
 SCF time:  CPU 33.40 s  wall 33.48 s
 Discretize the solute cavity surface with Lebedev spheres
	Using 302 Lebedev grid points for each H atom
	Using 302 Lebedev grid points for other atoms
	Atomic van der Waals radii will be scaled by 1.20
 Removing interior tesserae...
 Keep 797 surface tesserae and discard 1317 interior tesserae
 Molecular Surface Area = 72.468 Angst**2
Using SCRF singleton
 A restricted Hartree-Fock SCF calculation will be
 performed using Pulay DIIS extrapolation
 Polarizable Continuum solvation model will be applied
 SCF converges when DIIS error is below 1.0E-08

 Citation of the SMD model:
 Marenich, A.V.; Cramer, C.J.; Truhlar, D.G.
 J. Phys. Chem. B 2009, 113, 6378-6396.
 iSolventCode=           1
 Solvent: water                                                           

 vradii
            1           2           3           4           5           6
    1   1.8500000   1.2000000   1.5200000   1.8500000   1.2000000   1.2000000
            7
    1   1.2000000
 ---------------------------------------
  Cycle       Energy         DIIS Error
 ---------------------------------------
    1    -152.9718075817      4.90E-09
 Time req'd to invert C: 0.62 s (CPU) 0.62 s (wall)
    2    -152.9837037493      6.80E-04
    3    -152.9837037479      6.80E-04
    4    -152.9837037466      6.80E-04
    5    -152.9837037464      6.80E-04
    6    -152.9837037434      6.80E-04
    7    -152.9837037432      6.80E-04
    8    -152.9837037426      6.80E-04
    9    -152.9837037494      6.80E-04
   10    -152.9837037424      6.80E-04
   11    -152.9837037419      6.80E-04
   12    -152.9837037418      6.80E-04
   13    -152.9837037424      6.80E-04
   14    -152.9837037433      6.80E-04
   15    -152.9837037423      6.80E-04
   16    -152.9837037473      6.80E-04
   17    -152.9865674111      4.57E-04
   18    -152.9871386082      1.69E-04
   19    -152.9874099790      6.28E-05
   20    -152.9874503321      2.30E-05
   21    -152.9874549450      7.67E-06
   22    -152.9874553280      1.81E-06
   23    -152.9874553467      2.59E-07
   24    -152.9874553471      5.61E-08
   25    -152.9874553471      1.68E-08
   26    -152.9874553472      3.96E-09 Convergence criterion met
 ---------------------------------------
 SCF time:  CPU 66.35 s  wall 66.42 s
(0)  E-EN(g) gas-phase elect-nuc energy                 -152.971807582 a.u.
(3)  G-ENP(liq) elect-nuc-pol free energy of system     -152.987455347 a.u.
(4)  G-CDS(liq) cavity-dispersion-solvent structure 
     free energy                                                3.4224 kcal/mol
(6)  G-S(liq) free energy of system                     -152.982001437 a.u.
(9)  DeltaG-S(liq) free energy of  solvation
     (9) = (6) - (0)                                           -6.3967 kcal/mol
 SCF   energy in the final basis set = -152.9820014370
 Total energy in the final basis set = -152.9820014370

 Components of the MP2 correlation energy:
        aaaa  correlation energy =        -0.0704698363 au
        abab  correlation energy =        -0.4669344076 au
        bbbb  correlation energy =        -0.0704698363 au
        non-Brillouin singles    =        -0.0000000000 au

 Total  MP2   correlation energy =        -0.6078740802 au
        MP2         total energy =      -153.5898755172 au

  Entering Z-vector solver.
 This version supports only Gaussian blurring of the apparent surface charges
 No PCM contribution added !! 
   1         0           1      0.000405    0.000405
 This version supports only Gaussian blurring of the apparent surface charges
 No PCM contribution added !! 
   2         0           1      0.000142    0.000142
 This version supports only Gaussian blurring of the apparent surface charges
 No PCM contribution added !! 
   3         0           1      0.000056    0.000056
 This version supports only Gaussian blurring of the apparent surface charges
 No PCM contribution added !! 
   4         0           1      0.000020    0.000020
 This version supports only Gaussian blurring of the apparent surface charges
 No PCM contribution added !! 
   5         0           1      0.000005    0.000005
 This version supports only Gaussian blurring of the apparent surface charges
 No PCM contribution added !! 
   6         0           1      0.000001    0.000001
 This version supports only Gaussian blurring of the apparent surface charges
 No PCM contribution added !! 
   7         1           0      0.000000    0.000000    Roots Converged

 --------------------------------------------------------------

                    Orbital Energies (a.u.)
 --------------------------------------------------------------

 Alpha MOs
 -- Occupied --
-20.557 -11.334 -11.216  -1.388  -1.017  -0.802  -0.676  -0.621
 -0.595  -0.548  -0.504  -0.434
 -- Virtual --
  0.142   0.161   0.194   0.226   0.235   0.293   0.337   0.394
  0.425   0.478   0.493   0.517   0.597   0.639   0.641   0.650
  0.669   0.694   0.749   0.755   0.841   0.849   0.902   0.913
  0.952   1.076   1.157   1.161   1.183   1.187   1.208   1.273
  1.276   1.332   1.373   1.418   1.428   1.476   1.537   1.541
  1.609   1.681   1.696   1.818   1.889   1.984   2.075   2.160
  2.339   2.408   2.444   2.452   2.545   2.549   2.649   2.805
  2.848   2.854   2.972   3.002   3.065   3.097   3.115   3.145
  3.186   3.226   3.262   3.299   3.304   3.396   3.429   3.445
  3.485   3.550   3.574   3.620   3.668   3.731   3.773   3.778
  3.810   3.827   3.863   4.017   4.058   4.100   4.113   4.141
  4.191   4.243   4.252   4.345   4.366   4.404   4.478   4.517
  4.528   4.565   4.640   4.711   4.738   4.809   4.946   5.059
  5.177   5.189   5.222   5.322   5.427   5.469   5.544   5.589
  5.630   5.639   5.675   5.697   5.718   5.790   5.954   6.052
  6.242   6.250   6.267   6.640   6.653   6.878   6.912   7.244
  7.324   7.492   7.522  10.715  13.299  14.380
 --------------------------------------------------------------

          Ground-State Mulliken Net Atomic Charges

     Atom                 Charge (a.u.)
  ----------------------------------------
      1 C                     0.175114
      2 H                     0.124671
      3 O                    -0.385804
      4 C                    -0.340306
      5 H                     0.150194
      6 H                     0.150194
      7 H                     0.125938
  ----------------------------------------
  Sum of atomic charges =     0.000000

 -----------------------------------------------------------------
                    Cartesian Multipole Moments
 -----------------------------------------------------------------
    Charge (ESU x 10^10)
                -0.0000
    Dipole Moment (Debye)
         X      -3.7056      Y       0.0000      Z       1.5445
       Tot       4.0146
    Quadrupole Moments (Debye-Ang)
        XX     -20.3803     XY       0.0000     YY     -17.7243
        XZ       2.0628     YZ       0.0000     ZZ     -18.6401
    Octopole Moments (Debye-Ang^2)
       XXX       5.5819    XXY      -0.0000    XYY       2.8158
       YYY      -0.0000    XXZ       9.4935    XYZ      -0.0000
       YYZ       8.1748    XZZ       2.4540    YZZ      -0.0000
       ZZZ      24.7662
    Hexadecapole Moments (Debye-Ang^3)
      XXXX    -149.0274   XXXY       0.0000   XXYY     -25.3550
      XYYY       0.0000   YYYY     -22.6736   XXXZ      -9.4695
      XXYZ       0.0000   XYYZ      -3.8677   YYYZ       0.0000
      XXZZ     -37.1580   XYZZ      -0.0000   YYZZ     -15.4840
      XZZZ      -8.2505   YZZZ       0.0000   ZZZZ     -61.7519
 -----------------------------------------------------------------
 DrvMan is completing analytic gradient of the MP2 energy
 MP2 relaxed dipole moment
            1
    1  -1.4578976
    2   0.0000000
    3   0.6076724
	Magnitude:	 1.579 au	 4.015 Debye
 MP2 energy read as -153.589876
 Full Analytical Gradient of MP2 Energy (in au.)
             1             2             3             4             5
    1   -0.00016419    0.00033238    0.00011065   -0.00007340    0.00006982
    2   -0.00000000    0.00000000   -0.00000000   -0.00000000    0.00001686
    3   -0.00072475    0.00058778   -0.00052751   -0.00007793    0.00028918
             6             7
    1    0.00006982   -0.00034507
    2   -0.00001686   -0.00000000
    3    0.00028918    0.00016405
 Gradient time:  CPU 0.10 s  wall 0.10 s
 ----------------------------------------------------------------
             Standard Nuclear Orientation (Angstroms)
    I     Atom           X                Y                Z
 ----------------------------------------------------------------
    1      C       0.0000000000     0.0000000000     0.0000000000
    2      H       0.0000000000     0.0000000000     1.0787810000
    3      O       1.0773117742     0.0000000000    -0.5919009474
    4      C      -1.3055447960     0.0000000000    -0.6929364614
    5      H      -1.8611136533     0.8659872433    -0.3840799853
    6      H      -1.8611136533    -0.8659872433    -0.3840799853
    7      H      -1.1691311384     0.0000000000    -1.7618662621
 ----------------------------------------------------------------
 Nuclear Repulsion Energy =    70.0438552104 hartrees
 There are       12 alpha and       12 beta electrons
 Discretize the solute cavity surface with Lebedev spheres
	Using 302 Lebedev grid points for each H atom
	Using 302 Lebedev grid points for other atoms
	Atomic van der Waals radii will be scaled by 1.20
 Removing interior tesserae...
 Keep 797 surface tesserae and discard 1317 interior tesserae
 Molecular Surface Area = 72.468 Angst**2

                       Distance Matrix (Angstroms)
             C (  1)   H (  2)   O (  3)   C (  4)   H (  5)   H (  6)
   H (  2)  1.078781
   O (  3)  1.229206  1.987908
   C (  4)  1.478042  2.200779  2.384998
   H (  5)  2.088348  2.520643  3.070418  1.074236
   H (  6)  2.088348  2.520643  3.070418  1.074236  1.731974
   H (  7)  2.114483  3.071831  2.532849  1.077599  1.768352  1.768352


 Requested basis set is cc-pVTZ
 There are 54 shells and 146 basis functions
 A cutoff of  1.0D-11 yielded   1469 shell pairs
 There are     10861 function pairs (     13938 Cartesian)
 Smallest overlap matrix eigenvalue = 9.68E-04
 Guess MOs from SCF MO coefficient file
 Reading MOs from coefficient file
 Reading MOs from coefficient file
 A restricted Hartree-Fock SCF calculation will be
 performed using Pulay DIIS extrapolation
 SCF converges when DIIS error is below 1.0E-08
 ---------------------------------------
  Cycle       Energy         DIIS Error
 ---------------------------------------
    1    -152.9674803643      9.08E-04
    2    -152.9708523797      6.09E-04
    3    -152.9715770013      1.64E-04
    4    -152.9717384585      6.68E-05
    5    -152.9717727412      2.59E-05
    6    -152.9717784516      8.89E-06
    7    -152.9717789778      1.56E-06
    8    -152.9717789922      3.41E-07
    9    -152.9717789929      7.63E-08
   10    -152.9717789929      1.71E-08
   11    -152.9717789928      3.26E-09 Convergence criterion met
 ---------------------------------------
 SCF time:  CPU 33.17 s  wall 33.18 s
 Discretize the solute cavity surface with Lebedev spheres
	Using 302 Lebedev grid points for each H atom
	Using 302 Lebedev grid points for other atoms
	Atomic van der Waals radii will be scaled by 1.20
 Removing interior tesserae...
 Keep 797 surface tesserae and discard 1317 interior tesserae
 Molecular Surface Area = 72.468 Angst**2
Using SCRF singleton
 A restricted Hartree-Fock SCF calculation will be
 performed using Pulay DIIS extrapolation
 Polarizable Continuum solvation model will be applied
 SCF converges when DIIS error is below 1.0E-08

 Citation of the SMD model:
 Marenich, A.V.; Cramer, C.J.; Truhlar, D.G.
 J. Phys. Chem. B 2009, 113, 6378-6396.
 iSolventCode=           1
 Solvent: water                                                           

 vradii
            1           2           3           4           5           6
    1   1.8500000   1.2000000   1.5200000   1.8500000   1.2000000   1.2000000
            7
    1   1.2000000
 ---------------------------------------
  Cycle       Energy         DIIS Error
 ---------------------------------------
    1    -152.9717789928      8.88E-10
 Time req'd to invert C: 0.61 s (CPU) 0.61 s (wall)
    2    -152.9836841876      6.80E-04
    3    -152.9836841871      6.80E-04
    4    -152.9836841878      6.80E-04
    5    -152.9836841935      6.80E-04
    6    -152.9836841887      6.80E-04
    7    -152.9836841870      6.80E-04
    8    -152.9836841863      6.80E-04
    9    -152.9836841849      6.80E-04
   10    -152.9836841843      6.80E-04
   11    -152.9836841865      6.80E-04
   12    -152.9836841865      6.80E-04
   13    -152.9836841862      6.80E-04
   14    -152.9836841849      6.80E-04
   15    -152.9836841861      6.80E-04
   16    -152.9836841870      6.80E-04
   17    -152.9865496208      4.57E-04
   18    -152.9871211465      1.69E-04
   19    -152.9873926420      6.28E-05
   20    -152.9874330531      2.30E-05
   21    -152.9874376744      7.68E-06
   22    -152.9874380582      1.81E-06
   23    -152.9874380769      2.59E-07
   24    -152.9874380774      5.62E-08
   25    -152.9874380773      1.68E-08
   26    -152.9874380775      3.95E-09 Convergence criterion met
 ---------------------------------------
 SCF time:  CPU 69.08 s  wall 69.16 s
(0)  E-EN(g) gas-phase elect-nuc energy                 -152.971778993 a.u.
(3)  G-ENP(liq) elect-nuc-pol free energy of system     -152.987438077 a.u.
(4)  G-CDS(liq) cavity-dispersion-solvent structure 
     free energy                                                3.4223 kcal/mol
(6)  G-S(liq) free energy of system                     -152.981984306 a.u.
(9)  DeltaG-S(liq) free energy of  solvation
     (9) = (6) - (0)                                           -6.4039 kcal/mol
 SCF   energy in the final basis set = -152.9819843064
 Total energy in the final basis set = -152.9819843064

 Components of the MP2 correlation energy:
        aaaa  correlation energy =        -0.0704671827 au
        abab  correlation energy =        -0.4669262016 au
        bbbb  correlation energy =        -0.0704671827 au
        non-Brillouin singles    =        -0.0000000000 au

 Total  MP2   correlation energy =        -0.6078605671 au
        MP2         total energy =      -153.5898448735 au

  Entering Z-vector solver.
 This version supports only Gaussian blurring of the apparent surface charges
 No PCM contribution added !! 
   1         0           1      0.000405    0.000405
 This version supports only Gaussian blurring of the apparent surface charges
 No PCM contribution added !! 
   2         0           1      0.000142    0.000142
 This version supports only Gaussian blurring of the apparent surface charges
 No PCM contribution added !! 
   3         0           1      0.000056    0.000056
 This version supports only Gaussian blurring of the apparent surface charges
 No PCM contribution added !! 
   4         0           1      0.000020    0.000020
 This version supports only Gaussian blurring of the apparent surface charges
 No PCM contribution added !! 
   5         0           1      0.000005    0.000005
 This version supports only Gaussian blurring of the apparent surface charges
 No PCM contribution added !! 
   6         0           1      0.000001    0.000001
 This version supports only Gaussian blurring of the apparent surface charges
 No PCM contribution added !! 
   7         1           0      0.000000    0.000000    Roots Converged

 --------------------------------------------------------------

                    Orbital Energies (a.u.)
 --------------------------------------------------------------

 Alpha MOs
 -- Occupied --
-20.557 -11.334 -11.216  -1.388  -1.017  -0.803  -0.676  -0.621
 -0.595  -0.548  -0.504  -0.434
 -- Virtual --
  0.142   0.161   0.194   0.226   0.235   0.293   0.337   0.394
  0.425   0.478   0.493   0.517   0.597   0.639   0.641   0.651
  0.670   0.694   0.749   0.756   0.841   0.849   0.902   0.913
  0.952   1.076   1.157   1.162   1.183   1.187   1.208   1.273
  1.276   1.332   1.373   1.418   1.428   1.476   1.538   1.541
  1.609   1.682   1.696   1.818   1.889   1.985   2.075   2.160
  2.339   2.408   2.444   2.451   2.545   2.549   2.649   2.806
  2.848   2.855   2.972   3.002   3.065   3.097   3.116   3.145
  3.186   3.226   3.262   3.299   3.304   3.396   3.429   3.444
  3.486   3.550   3.574   3.620   3.670   3.731   3.774   3.778
  3.810   3.828   3.864   4.018   4.058   4.100   4.114   4.141
  4.191   4.243   4.253   4.346   4.368   4.404   4.478   4.518
  4.528   4.565   4.640   4.712   4.739   4.810   4.947   5.063
  5.178   5.189   5.226   5.323   5.428   5.469   5.545   5.589
  5.630   5.639   5.675   5.698   5.718   5.792   5.955   6.053
  6.243   6.251   6.267   6.640   6.654   6.879   6.912   7.246
  7.324   7.493   7.522  10.727  13.306  14.380
 --------------------------------------------------------------

          Ground-State Mulliken Net Atomic Charges

     Atom                 Charge (a.u.)
  ----------------------------------------
      1 C                     0.174715
      2 H                     0.125599
      3 O                    -0.386134
      4 C                    -0.340430
      5 H                     0.150170
      6 H                     0.150170
      7 H                     0.125911
  ----------------------------------------
  Sum of atomic charges =     0.000000

 -----------------------------------------------------------------
                    Cartesian Multipole Moments
 -----------------------------------------------------------------
    Charge (ESU x 10^10)
                -0.0000
    Dipole Moment (Debye)
         X      -3.7058      Y       0.0000      Z       1.5467
       Tot       4.0156
    Quadrupole Moments (Debye-Ang)
        XX     -20.3812     XY       0.0000     YY     -17.7220
        XZ       2.0624     YZ      -0.0000     ZZ     -18.6405
    Octopole Moments (Debye-Ang^2)
       XXX       5.5829    XXY      -0.0000    XYY       2.8161
       YYY      -0.0000    XXZ       9.5000    XYZ      -0.0000
       YYZ       8.1796    XZZ       2.4542    YZZ       0.0000
       ZZZ      24.7761
    Hexadecapole Moments (Debye-Ang^3)
      XXXX    -149.0386   XXXY       0.0000   XXYY     -25.3556
      XYYY       0.0000   YYYY     -22.6703   XXXZ      -9.4717
      XXYZ       0.0000   XYYZ      -3.8680   YYYZ      -0.0000
      XXZZ     -37.1551   XYZZ       0.0000   YYZZ     -15.4773
      XZZZ      -8.2518   YZZZ      -0.0000   ZZZZ     -61.7311
 -----------------------------------------------------------------
 DrvMan is completing analytic gradient of the MP2 energy
 MP2 relaxed dipole moment
            1
    1  -1.4579680
    2   0.0000000
    3   0.6085018
	Magnitude:	 1.580 au	 4.016 Debye
 MP2 energy read as -153.589845
 Full Analytical Gradient of MP2 Energy (in au.)
             1             2             3             4             5
    1   -0.00007502    0.00031259    0.00003668   -0.00008070    0.00007201
    2    0.00000000    0.00000000   -0.00000000   -0.00000000    0.00001688
    3    0.00050230   -0.00074733   -0.00045983   -0.00004647    0.00029113
             6             7
    1    0.00007201   -0.00033756
    2   -0.00001688   -0.00000000
    3    0.00029113    0.00016906
 Gradient time:  CPU 0.10 s  wall 0.09 s
 ----------------------------------------------------------------
             Standard Nuclear Orientation (Angstroms)
    I     Atom           X                Y                Z
 ----------------------------------------------------------------
    1      C       0.0000000000     0.0000000000     0.0000000000
    2      H       0.0000000000     0.0000000000     1.0797810000
    3      O       1.0783117742     0.0000000000    -0.5919009474
    4      C      -1.3055447960     0.0000000000    -0.6929364614
    5      H      -1.8611136533     0.8659872433    -0.3840799853
    6      H      -1.8611136533    -0.8659872433    -0.3840799853
    7      H      -1.1691311384     0.0000000000    -1.7618662621
 ----------------------------------------------------------------
 Nuclear Repulsion Energy =    70.0183448585 hartrees
 There are       12 alpha and       12 beta electrons
 Discretize the solute cavity surface with Lebedev spheres
	Using 302 Lebedev grid points for each H atom
	Using 302 Lebedev grid points for other atoms
	Atomic van der Waals radii will be scaled by 1.20
 Removing interior tesserae...
 Keep 797 surface tesserae and discard 1317 interior tesserae
 Molecular Surface Area = 72.468 Angst**2

                       Distance Matrix (Angstroms)
             C (  1)   H (  2)   O (  3)   C (  4)   H (  5)   H (  6)
   H (  2)  1.079781
   O (  3)  1.230083  1.989291
   C (  4)  1.478042  2.201585  2.385997
   H (  5)  2.088348  2.521223  3.071375  1.074236
   H (  6)  2.088348  2.521223  3.071375  1.074236  1.731974
   H (  7)  2.114483  3.072756  2.533736  1.077599  1.768352  1.768352


 Requested basis set is cc-pVTZ
 There are 54 shells and 146 basis functions
 A cutoff of  1.0D-11 yielded   1469 shell pairs
 There are     10861 function pairs (     13938 Cartesian)
 Smallest overlap matrix eigenvalue = 9.68E-04
 Guess MOs from SCF MO coefficient file
 Reading MOs from coefficient file
 Reading MOs from coefficient file
 A restricted Hartree-Fock SCF calculation will be
 performed using Pulay DIIS extrapolation
 SCF converges when DIIS error is below 1.0E-08
 ---------------------------------------
  Cycle       Energy         DIIS Error
 ---------------------------------------
    1    -152.9653651107      9.08E-04
    2    -152.9707375554      6.12E-04
    3    -152.9714689612      1.64E-04
    4    -152.9716304369      6.66E-05
    5    -152.9716643172      2.60E-05
    6    -152.9716700664      9.19E-06
    7    -152.9716706276      1.86E-06
    8    -152.9716706472      3.75E-07
    9    -152.9716706480      7.79E-08
   10    -152.9716706481      1.78E-08
   11    -152.9716706480      3.96E-09 Convergence criterion met
 ---------------------------------------
 SCF time:  CPU 33.26 s  wall 33.29 s
 Discretize the solute cavity surface with Lebedev spheres
	Using 302 Lebedev grid points for each H atom
	Using 302 Lebedev grid points for other atoms
	Atomic van der Waals radii will be scaled by 1.20
 Removing interior tesserae...
 Keep 797 surface tesserae and discard 1317 interior tesserae
 Molecular Surface Area = 72.468 Angst**2
Using SCRF singleton
 A restricted Hartree-Fock SCF calculation will be
 performed using Pulay DIIS extrapolation
 Polarizable Continuum solvation model will be applied
 SCF converges when DIIS error is below 1.0E-08

 Citation of the SMD model:
 Marenich, A.V.; Cramer, C.J.; Truhlar, D.G.
 J. Phys. Chem. B 2009, 113, 6378-6396.
 iSolventCode=           1
 Solvent: water                                                           

 vradii
            1           2           3           4           5           6
    1   1.8500000   1.2000000   1.5200000   1.8500000   1.2000000   1.2000000
            7
    1   1.2000000
 ---------------------------------------
  Cycle       Energy         DIIS Error
 ---------------------------------------
    1    -152.9716706479      1.08E-09
 Time req'd to invert C: 0.62 s (CPU) 0.62 s (wall)
    2    -152.9835981231      6.81E-04
    3    -152.9835981229      6.81E-04
    4    -152.9835981190      6.81E-04
    5    -152.9835981255      6.81E-04
    6    -152.9835981254      6.81E-04
    7    -152.9835981276      6.81E-04
    8    -152.9835981273      6.81E-04
    9    -152.9835981268      6.81E-04
   10    -152.9835981262      6.81E-04
   11    -152.9835981262      6.81E-04
   12    -152.9835981257      6.81E-04
   13    -152.9835981274      6.81E-04
   14    -152.9835981272      6.81E-04
   15    -152.9835981263      6.81E-04
   16    -152.9835981247      6.81E-04
   17    -152.9864712893      4.58E-04
   18    -152.9870448754      1.69E-04
   19    -152.9873177204      6.30E-05
   20    -152.9873583879      2.31E-05
   21    -152.9873630508      7.70E-06
   22    -152.9873634378      1.82E-06
   23    -152.9873634566      2.61E-07
   24    -152.9873634570      5.64E-08
   25    -152.9873634570      1.69E-08
   26    -152.9873634571      3.98E-09 Convergence criterion met
 ---------------------------------------
 SCF time:  CPU 69.49 s  wall 69.56 s
(0)  E-EN(g) gas-phase elect-nuc energy                 -152.971670648 a.u.
(3)  G-ENP(liq) elect-nuc-pol free energy of system     -152.987363457 a.u.
(4)  G-CDS(liq) cavity-dispersion-solvent structure 
     free energy                                                3.4204 kcal/mol
(6)  G-S(liq) free energy of system                     -152.981912632 a.u.
(9)  DeltaG-S(liq) free energy of  solvation
     (9) = (6) - (0)                                           -6.4269 kcal/mol
 SCF   energy in the final basis set = -152.9819126324
 Total energy in the final basis set = -152.9819126324

 Components of the MP2 correlation energy:
        aaaa  correlation energy =        -0.0704764837 au
        abab  correlation energy =        -0.4669744057 au
        bbbb  correlation energy =        -0.0704764837 au
        non-Brillouin singles    =        -0.0000000000 au

 Total  MP2   correlation energy =        -0.6079273731 au
        MP2         total energy =      -153.5898400055 au

  Entering Z-vector solver.
 This version supports only Gaussian blurring of the apparent surface charges
 No PCM contribution added !! 
   1         0           1      0.000406    0.000406
 This version supports only Gaussian blurring of the apparent surface charges
 No PCM contribution added !! 
   2         0           1      0.000142    0.000142
 This version supports only Gaussian blurring of the apparent surface charges
 No PCM contribution added !! 
   3         0           1      0.000056    0.000056
 This version supports only Gaussian blurring of the apparent surface charges
 No PCM contribution added !! 
   4         0           1      0.000020    0.000020
 This version supports only Gaussian blurring of the apparent surface charges
 No PCM contribution added !! 
   5         0           1      0.000005    0.000005
 This version supports only Gaussian blurring of the apparent surface charges
 No PCM contribution added !! 
   6         0           1      0.000001    0.000001
 This version supports only Gaussian blurring of the apparent surface charges
 No PCM contribution added !! 
   7         1           0      0.000000    0.000000    Roots Converged

 --------------------------------------------------------------

                    Orbital Energies (a.u.)
 --------------------------------------------------------------

 Alpha MOs
 -- Occupied --
-20.557 -11.334 -11.216  -1.387  -1.017  -0.803  -0.676  -0.621
 -0.595  -0.548  -0.504  -0.434
 -- Virtual --
  0.142   0.161   0.194   0.226   0.235   0.293   0.337   0.394
  0.425   0.478   0.493   0.517   0.597   0.639   0.641   0.650
  0.670   0.694   0.748   0.755   0.841   0.849   0.902   0.913
  0.952   1.076   1.157   1.162   1.183   1.187   1.208   1.273
  1.276   1.332   1.373   1.418   1.428   1.476   1.537   1.540
  1.609   1.681   1.696   1.818   1.889   1.984   2.075   2.159
  2.339   2.408   2.444   2.451   2.545   2.549   2.649   2.805
  2.848   2.854   2.972   3.002   3.065   3.097   3.115   3.145
  3.186   3.226   3.262   3.299   3.304   3.396   3.429   3.444
  3.485   3.550   3.574   3.620   3.669   3.731   3.773   3.778
  3.809   3.827   3.863   4.018   4.058   4.100   4.114   4.141
  4.191   4.243   4.252   4.345   4.367   4.404   4.477   4.517
  4.528   4.565   4.640   4.711   4.738   4.808   4.946   5.061
  5.177   5.189   5.224   5.323   5.427   5.469   5.545   5.589
  5.630   5.639   5.675   5.697   5.718   5.791   5.954   6.051
  6.241   6.250   6.266   6.639   6.651   6.878   6.911   7.242
  7.323   7.492   7.521  10.719  13.288  14.380
 --------------------------------------------------------------

          Ground-State Mulliken Net Atomic Charges

     Atom                 Charge (a.u.)
  ----------------------------------------
      1 C                     0.174835
      2 H                     0.125431
      3 O                    -0.386543
      4 C                    -0.340212
      5 H                     0.150265
      6 H                     0.150265
      7 H                     0.125959
  ----------------------------------------
  Sum of atomic charges =     0.000000

 -----------------------------------------------------------------
                    Cartesian Multipole Moments
 -----------------------------------------------------------------
    Charge (ESU x 10^10)
                 0.0000
    Dipole Moment (Debye)
         X      -3.7123      Y       0.0000      Z       1.5466
       Tot       4.0216
    Quadrupole Moments (Debye-Ang)
        XX     -20.3831     XY      -0.0000     YY     -17.7246
        XZ       2.0656     YZ       0.0000     ZZ     -18.6399
    Octopole Moments (Debye-Ang^2)
       XXX       5.5386    XXY       0.0000    XYY       2.8056
       YYY       0.0000    XXZ       9.4971    XYZ       0.0000
       YYZ       8.1779    XZZ       2.4426    YZZ       0.0000
       ZZZ      24.7755
    Hexadecapole Moments (Debye-Ang^3)
      XXXX    -149.0959   XXXY      -0.0000   XXYY     -25.3644
      XYYY      -0.0000   YYYY     -22.6736   XXXZ      -9.4484
      XXYZ      -0.0000   XYYZ      -3.8625   YYYZ      -0.0000
      XXZZ     -37.1682   XYZZ      -0.0000   YYZZ     -15.4807
      XZZZ      -8.2336   YZZZ      -0.0000   ZZZZ     -61.7359
 -----------------------------------------------------------------
 DrvMan is completing analytic gradient of the MP2 energy
 MP2 relaxed dipole moment
            1
    1  -1.4605278
    2   0.0000000
    3   0.6084846
	Magnitude:	 1.582 au	 4.022 Debye
 MP2 energy read as -153.589840
 Full Analytical Gradient of MP2 Energy (in au.)
             1             2             3             4             5
    1   -0.00107001    0.00029531    0.00118290   -0.00017990    0.00005189
    2   -0.00000000    0.00000000    0.00000000    0.00000000    0.00002545
    3    0.00031064   -0.00002099   -0.00101481   -0.00001458    0.00028852
             6             7
    1    0.00005189   -0.00033208
    2   -0.00002545   -0.00000000
    3    0.00028852    0.00016269
 Gradient time:  CPU 0.10 s  wall 0.10 s
 ----------------------------------------------------------------
             Standard Nuclear Orientation (Angstroms)
    I     Atom           X                Y                Z
 ----------------------------------------------------------------
    1      C       0.0000000000     0.0000000000     0.0000000000
    2      H       0.0000000000     0.0000000000     1.0797810000
    3      O       1.0763117742     0.0000000000    -0.5919009474
    4      C      -1.3055447960     0.0000000000    -0.6929364614
    5      H      -1.8611136533     0.8659872433    -0.3840799853
    6      H      -1.8611136533    -0.8659872433    -0.3840799853
    7      H      -1.1691311384     0.0000000000    -1.7618662621
 ----------------------------------------------------------------
 Nuclear Repulsion Energy =    70.0607842113 hartrees
 There are       12 alpha and       12 beta electrons
 Discretize the solute cavity surface with Lebedev spheres
	Using 302 Lebedev grid points for each H atom
	Using 302 Lebedev grid points for other atoms
	Atomic van der Waals radii will be scaled by 1.20
 Removing interior tesserae...
 Keep 797 surface tesserae and discard 1317 interior tesserae
 Molecular Surface Area = 72.468 Angst**2

                       Distance Matrix (Angstroms)
             C (  1)   H (  2)   O (  3)   C (  4)   H (  5)   H (  6)
   H (  2)  1.079781
   O (  3)  1.228330  1.988207
   C (  4)  1.478042  2.201585  2.383999
   H (  5)  2.088348  2.521223  3.069461  1.074236
   H (  6)  2.088348  2.521223  3.069461  1.074236  1.731974
   H (  7)  2.114483  3.072756  2.531962  1.077599  1.768352  1.768352


 Requested basis set is cc-pVTZ
 There are 54 shells and 146 basis functions
 A cutoff of  1.0D-11 yielded   1469 shell pairs
 There are     10861 function pairs (     13938 Cartesian)
 Smallest overlap matrix eigenvalue = 9.68E-04
 Guess MOs from SCF MO coefficient file
 Reading MOs from coefficient file
 Reading MOs from coefficient file
 A restricted Hartree-Fock SCF calculation will be
 performed using Pulay DIIS extrapolation
 SCF converges when DIIS error is below 1.0E-08
 ---------------------------------------
  Cycle       Energy         DIIS Error
 ---------------------------------------
    1    -152.9688063425      9.19E-04
    2    -152.9709559189      6.21E-04
    3    -152.9717096107      1.66E-04
    4    -152.9718735162      6.70E-05
    5    -152.9719086940      2.62E-05
    6    -152.9719144800      9.00E-06
    7    -152.9719150129      1.43E-06
    8    -152.9719150264      3.10E-07
    9    -152.9719150270      7.59E-08
   10    -152.9719150271      1.64E-08
   11    -152.9719150270      2.79E-09 Convergence criterion met
 ---------------------------------------
 SCF time:  CPU 33.20 s  wall 33.21 s
 Discretize the solute cavity surface with Lebedev spheres
	Using 302 Lebedev grid points for each H atom
	Using 302 Lebedev grid points for other atoms
	Atomic van der Waals radii will be scaled by 1.20
 Removing interior tesserae...
 Keep 797 surface tesserae and discard 1317 interior tesserae
 Molecular Surface Area = 72.468 Angst**2
Using SCRF singleton
 A restricted Hartree-Fock SCF calculation will be
 performed using Pulay DIIS extrapolation
 Polarizable Continuum solvation model will be applied
 SCF converges when DIIS error is below 1.0E-08

 Citation of the SMD model:
 Marenich, A.V.; Cramer, C.J.; Truhlar, D.G.
 J. Phys. Chem. B 2009, 113, 6378-6396.
 iSolventCode=           1
 Solvent: water                                                           

 vradii
            1           2           3           4           5           6
    1   1.8500000   1.2000000   1.5200000   1.8500000   1.2000000   1.2000000
            7
    1   1.2000000
 ---------------------------------------
  Cycle       Energy         DIIS Error
 ---------------------------------------
    1    -152.9719150269      5.50E-10
 Time req'd to invert C: 0.62 s (CPU) 0.62 s (wall)
    2    -152.9837889344      6.79E-04
    3    -152.9837889346      6.79E-04
    4    -152.9837889350      6.79E-04
    5    -152.9837889341      6.79E-04
    6    -152.9837889358      6.79E-04
    7    -152.9837889350      6.79E-04
    8    -152.9837889346      6.79E-04
    9    -152.9837889347      6.79E-04
   10    -152.9837889344      6.79E-04
   11    -152.9837889355      6.79E-04
   12    -152.9837889353      6.79E-04
   13    -152.9837889355      6.79E-04
   14    -152.9837889359      6.79E-04
   15    -152.9837889357      6.79E-04
   16    -152.9837889342      6.79E-04
   17    -152.9866448777      4.56E-04
   18    -152.9872140202      1.69E-04
   19    -152.9874840467      6.26E-05
   20    -152.9875241450      2.29E-05
   21    -152.9875287167      7.65E-06
   22    -152.9875290966      1.81E-06
   23    -152.9875291152      2.58E-07
   24    -152.9875291156      5.58E-08
   25    -152.9875291156      1.67E-08
   26    -152.9875291157      3.93E-09 Convergence criterion met
 ---------------------------------------
 SCF time:  CPU 66.57 s  wall 66.62 s
(0)  E-EN(g) gas-phase elect-nuc energy                 -152.971915027 a.u.
(3)  G-ENP(liq) elect-nuc-pol free energy of system     -152.987529116 a.u.
(4)  G-CDS(liq) cavity-dispersion-solvent structure 
     free energy                                                3.4242 kcal/mol
(6)  G-S(liq) free energy of system                     -152.982072291 a.u.
(9)  DeltaG-S(liq) free energy of  solvation
     (9) = (6) - (0)                                           -6.3738 kcal/mol
 SCF   energy in the final basis set = -152.9820722914
 Total energy in the final basis set = -152.9820722914

 Components of the MP2 correlation energy:
        aaaa  correlation energy =        -0.0704605368 au
        abab  correlation energy =        -0.4668861668 au
        bbbb  correlation energy =        -0.0704605368 au
        non-Brillouin singles    =        -0.0000000000 au

 Total  MP2   correlation energy =        -0.6078072404 au
        MP2         total energy =      -153.5898795317 au

  Entering Z-vector solver.
 This version supports only Gaussian blurring of the apparent surface charges
 No PCM contribution added !! 
   1         0           1      0.000404    0.000404
 This version supports only Gaussian blurring of the apparent surface charges
 No PCM contribution added !! 
   2         0           1      0.000141    0.000141
 This version supports only Gaussian blurring of the apparent surface charges
 No PCM contribution added !! 
   3         0           1      0.000055    0.000055
 This version supports only Gaussian blurring of the apparent surface charges
 No PCM contribution added !! 
   4         0           1      0.000020    0.000020
 This version supports only Gaussian blurring of the apparent surface charges
 No PCM contribution added !! 
   5         0           1      0.000005    0.000005
 This version supports only Gaussian blurring of the apparent surface charges
 No PCM contribution added !! 
   6         0           1      0.000001    0.000001
 This version supports only Gaussian blurring of the apparent surface charges
 No PCM contribution added !! 
   7         1           0      0.000000    0.000000    Roots Converged

 --------------------------------------------------------------

                    Orbital Energies (a.u.)
 --------------------------------------------------------------

 Alpha MOs
 -- Occupied --
-20.557 -11.334 -11.216  -1.388  -1.017  -0.802  -0.676  -0.621
 -0.595  -0.548  -0.504  -0.434
 -- Virtual --
  0.142   0.161   0.194   0.226   0.235   0.293   0.337   0.394
  0.425   0.478   0.493   0.517   0.597   0.639   0.641   0.651
  0.670   0.694   0.749   0.755   0.841   0.849   0.902   0.913
  0.952   1.076   1.157   1.162   1.184   1.187   1.208   1.273
  1.276   1.332   1.373   1.418   1.428   1.476   1.538   1.541
  1.609   1.682   1.696   1.818   1.890   1.985   2.075   2.160
  2.339   2.408   2.444   2.452   2.546   2.549   2.649   2.806
  2.848   2.855   2.972   3.002   3.065   3.097   3.116   3.145
  3.187   3.226   3.263   3.299   3.304   3.396   3.429   3.445
  3.486   3.551   3.574   3.620   3.669   3.731   3.774   3.778
  3.810   3.828   3.864   4.018   4.058   4.100   4.114   4.141
  4.191   4.243   4.253   4.346   4.367   4.404   4.479   4.518
  4.528   4.565   4.640   4.712   4.739   4.810   4.947   5.061
  5.178   5.189   5.224   5.322   5.428   5.469   5.545   5.589
  5.630   5.640   5.675   5.698   5.718   5.791   5.955   6.053
  6.243   6.251   6.267   6.642   6.656   6.879   6.912   7.248
  7.324   7.493   7.523  10.723  13.317  14.380
 --------------------------------------------------------------

          Ground-State Mulliken Net Atomic Charges

     Atom                 Charge (a.u.)
  ----------------------------------------
      1 C                     0.174995
      2 H                     0.124837
      3 O                    -0.385393
      4 C                    -0.340525
      5 H                     0.150099
      6 H                     0.150099
      7 H                     0.125889
  ----------------------------------------
  Sum of atomic charges =     0.000000

 -----------------------------------------------------------------
                    Cartesian Multipole Moments
 -----------------------------------------------------------------
    Charge (ESU x 10^10)
                 0.0000
    Dipole Moment (Debye)
         X      -3.6991      Y       0.0000      Z       1.5446
       Tot       4.0086
    Quadrupole Moments (Debye-Ang)
        XX     -20.3784     XY      -0.0000     YY     -17.7217
        XZ       2.0596     YZ       0.0000     ZZ     -18.6407
    Octopole Moments (Debye-Ang^2)
       XXX       5.6263    XXY       0.0000    XYY       2.8263
       YYY       0.0000    XXZ       9.4965    XYZ       0.0000
       YYZ       8.1764    XZZ       2.4656    YZZ       0.0000
       ZZZ      24.7669
    Hexadecapole Moments (Debye-Ang^3)
      XXXX    -148.9703   XXXY      -0.0000   XXYY     -25.3463
      XYYY      -0.0000   YYYY     -22.6703   XXXZ      -9.4928
      XXYZ      -0.0000   XYYZ      -3.8732   YYYZ       0.0000
      XXZZ     -37.1449   XYZZ      -0.0000   YYZZ     -15.4806
      XZZZ      -8.2687   YZZZ       0.0000   ZZZZ     -61.7471
 -----------------------------------------------------------------
 DrvMan is completing analytic gradient of the MP2 energy
 MP2 relaxed dipole moment
            1
    1  -1.4553363
    2   0.0000000
    3   0.6076896
	Magnitude:	 1.577 au	 4.009 Debye
 MP2 energy read as -153.589880
 Full Analytical Gradient of MP2 Energy (in au.)
             1             2             3             4             5
    1    0.00083629    0.00034961   -0.00104138    0.00002613    0.00008996
    2    0.00000000    0.00000000   -0.00000000    0.00000000    0.00000829
    3   -0.00054064   -0.00013477    0.00003129   -0.00010986    0.00029179
             6             7
    1    0.00008996   -0.00035056
    2   -0.00000829    0.00000000
    3    0.00029179    0.00017040
 Gradient time:  CPU 0.09 s  wall 0.09 s
 ----------------------------------------------------------------
             Standard Nuclear Orientation (Angstroms)
    I     Atom           X                Y                Z
 ----------------------------------------------------------------
    1      C       0.0000000000     0.0000000000     0.0000000000
    2      H       0.0000000000     0.0000000000     1.0797810000
    3      O       1.0773117742     0.0010000000    -0.5919009474
    4      C      -1.3055447960     0.0000000000    -0.6929364614
    5      H      -1.8611136533     0.8659872433    -0.3840799853
    6      H      -1.8611136533    -0.8659872433    -0.3840799853
    7      H      -1.1691311384     0.0000000000    -1.7618662621
 ----------------------------------------------------------------
 Nuclear Repulsion Energy =    70.0395450625 hartrees
 There are       12 alpha and       12 beta electrons
 Discretize the solute cavity surface with Lebedev spheres
	Using 302 Lebedev grid points for each H atom
	Using 302 Lebedev grid points for other atoms
	Atomic van der Waals radii will be scaled by 1.20
 Removing interior tesserae...
 Keep 797 surface tesserae and discard 1317 interior tesserae
 Molecular Surface Area = 72.468 Angst**2

                       Distance Matrix (Angstroms)
             C (  1)   H (  2)   O (  3)   C (  4)   H (  5)   H (  6)
   H (  2)  1.079781
   O (  3)  1.229206  1.988749
   C (  4)  1.478042  2.201585  2.384998
   H (  5)  2.088348  2.521223  3.070136  1.074236
   H (  6)  2.088348  2.521223  3.070700  1.074236  1.731974
   H (  7)  2.114483  3.072756  2.532849  1.077599  1.768352  1.768352


 Requested basis set is cc-pVTZ
 There are 54 shells and 146 basis functions
 A cutoff of  1.0D-11 yielded   1469 shell pairs
 There are     10861 function pairs (     13938 Cartesian)
 Smallest overlap matrix eigenvalue = 9.68E-04
 Guess MOs from SCF MO coefficient file
 Reading MOs from coefficient file
 Reading MOs from coefficient file
 A restricted Hartree-Fock SCF calculation will be
 performed using Pulay DIIS extrapolation
 SCF converges when DIIS error is below 1.0E-08
 ---------------------------------------
  Cycle       Energy         DIIS Error
 ---------------------------------------
    1    -152.9658554430      9.06E-04
    2    -152.9708707205      6.08E-04
    3    -152.9715934746      1.64E-04
    4    -152.9717539418      6.65E-05
    5    -152.9717876087      2.59E-05
    6    -152.9717932879      9.07E-06
    7    -152.9717938354      1.81E-06
    8    -152.9717938540      3.68E-07
    9    -152.9717938548      7.67E-08
   10    -152.9717938548      1.76E-08
   11    -152.9717938547      3.87E-09 Convergence criterion met
 ---------------------------------------
 SCF time:  CPU 33.28 s  wall 33.28 s
 Discretize the solute cavity surface with Lebedev spheres
	Using 302 Lebedev grid points for each H atom
	Using 302 Lebedev grid points for other atoms
	Atomic van der Waals radii will be scaled by 1.20
 Removing interior tesserae...
 Keep 797 surface tesserae and discard 1317 interior tesserae
 Molecular Surface Area = 72.468 Angst**2
Using SCRF singleton
 A restricted Hartree-Fock SCF calculation will be
 performed using Pulay DIIS extrapolation
 Polarizable Continuum solvation model will be applied
 SCF converges when DIIS error is below 1.0E-08

 Citation of the SMD model:
 Marenich, A.V.; Cramer, C.J.; Truhlar, D.G.
 J. Phys. Chem. B 2009, 113, 6378-6396.
 iSolventCode=           1
 Solvent: water                                                           

 vradii
            1           2           3           4           5           6
    1   1.8500000   1.2000000   1.5200000   1.8500000   1.2000000   1.2000000
            7
    1   1.2000000
 ---------------------------------------
  Cycle       Energy         DIIS Error
 ---------------------------------------
    1    -152.9717938547      1.09E-09
 Time req'd to invert C: 0.62 s (CPU) 0.62 s (wall)
    2    -152.9836945486      6.80E-04
    3    -152.9836945484      6.80E-04
    4    -152.9836945483      6.80E-04
    5    -152.9836945473      6.80E-04
    6    -152.9836945465      6.80E-04
    7    -152.9836945459      6.80E-04
    8    -152.9836945465      6.80E-04
    9    -152.9836945534      6.80E-04
   10    -152.9836945475      6.80E-04
   11    -152.9836945477      6.80E-04
   12    -152.9836945482      6.80E-04
   13    -152.9836945461      6.80E-04
   14    -152.9836945483      6.80E-04
   15    -152.9836945478      6.80E-04
   16    -152.9836945484      6.80E-04
   17    -152.9865591015      4.57E-04
   18    -152.9871304639      1.69E-04
   19    -152.9874018978      6.28E-05
   20    -152.9874422801      2.30E-05
   21    -152.9874468972      7.67E-06
   22    -152.9874472806      1.81E-06
   23    -152.9874472993      2.59E-07
   24    -152.9874472998      5.61E-08
   25    -152.9874472998      1.68E-08
   26    -152.9874472999      3.95E-09 Convergence criterion met
 ---------------------------------------
 SCF time:  CPU 70.10 s  wall 70.69 s
(0)  E-EN(g) gas-phase elect-nuc energy                 -152.971793855 a.u.
(3)  G-ENP(liq) elect-nuc-pol free energy of system     -152.987447300 a.u.
(4)  G-CDS(liq) cavity-dispersion-solvent structure 
     free energy                                                3.4223 kcal/mol
(6)  G-S(liq) free energy of system                     -152.981993463 a.u.
(9)  DeltaG-S(liq) free energy of  solvation
     (9) = (6) - (0)                                           -6.4004 kcal/mol
 SCF   energy in the final basis set = -152.9819934627
 Total energy in the final basis set = -152.9819934627

 Components of the MP2 correlation energy:
        aaaa  correlation energy =        -0.0704685106 au
        abab  correlation energy =        -0.4669303040 au
        bbbb  correlation energy =        -0.0704685106 au
        non-Brillouin singles    =        -0.0000000000 au

 Total  MP2   correlation energy =        -0.6078673252 au
        MP2         total energy =      -153.5898607879 au

  Entering Z-vector solver.
 This version supports only Gaussian blurring of the apparent surface charges
 No PCM contribution added !! 
   1         0           1      0.000405    0.000405
 This version supports only Gaussian blurring of the apparent surface charges
 No PCM contribution added !! 
   2         0           1      0.000142    0.000142
 This version supports only Gaussian blurring of the apparent surface charges
 No PCM contribution added !! 
   3         0           1      0.000056    0.000056
 This version supports only Gaussian blurring of the apparent surface charges
 No PCM contribution added !! 
   4         0           1      0.000020    0.000020
 This version supports only Gaussian blurring of the apparent surface charges
 No PCM contribution added !! 
   5         0           1      0.000005    0.000005
 This version supports only Gaussian blurring of the apparent surface charges
 No PCM contribution added !! 
   6         0           1      0.000001    0.000001
 This version supports only Gaussian blurring of the apparent surface charges
 No PCM contribution added !! 
   7         1           0      0.000000    0.000000    Roots Converged

 --------------------------------------------------------------

                    Orbital Energies (a.u.)
 --------------------------------------------------------------

 Alpha MOs
 -- Occupied --
-20.557 -11.334 -11.216  -1.388  -1.017  -0.803  -0.676  -0.621
 -0.595  -0.548  -0.504  -0.434
 -- Virtual --
  0.142   0.161   0.194   0.226   0.235   0.293   0.337   0.394
  0.425   0.478   0.493   0.517   0.597   0.639   0.641   0.650
  0.670   0.694   0.749   0.755   0.841   0.849   0.902   0.913
  0.952   1.076   1.157   1.162   1.183   1.187   1.208   1.273
  1.276   1.332   1.373   1.418   1.428   1.476   1.538   1.541
  1.609   1.682   1.696   1.818   1.889   1.984   2.075   2.160
  2.339   2.408   2.444   2.452   2.545   2.549   2.649   2.805
  2.848   2.854   2.972   3.002   3.065   3.097   3.116   3.145
  3.186   3.226   3.262   3.299   3.304   3.396   3.429   3.444
  3.486   3.550   3.574   3.620   3.669   3.731   3.773   3.778
  3.810   3.828   3.864   4.018   4.058   4.100   4.114   4.141
  4.191   4.243   4.252   4.346   4.367   4.404   4.478   4.518
  4.528   4.565   4.640   4.712   4.739   4.809   4.947   5.061
  5.178   5.189   5.224   5.322   5.428   5.469   5.545   5.589
  5.630   5.639   5.675   5.698   5.718   5.791   5.954   6.052
  6.242   6.251   6.267   6.640   6.653   6.878   6.912   7.245
  7.324   7.492   7.522  10.721  13.303  14.380
 --------------------------------------------------------------

          Ground-State Mulliken Net Atomic Charges

     Atom                 Charge (a.u.)
  ----------------------------------------
      1 C                     0.174915
      2 H                     0.125134
      3 O                    -0.385969
      4 C                    -0.340368
      5 H                     0.150207
      6 H                     0.150157
      7 H                     0.125924
  ----------------------------------------
  Sum of atomic charges =     0.000000

 -----------------------------------------------------------------
                    Cartesian Multipole Moments
 -----------------------------------------------------------------
    Charge (ESU x 10^10)
                 0.0000
    Dipole Moment (Debye)
         X      -3.7057      Y      -0.0023      Z       1.5456
       Tot       4.0151
    Quadrupole Moments (Debye-Ang)
        XX     -20.3807     XY      -0.0035     YY     -17.7231
        XZ       2.0626     YZ       0.0017     ZZ     -18.6403
    Octopole Moments (Debye-Ang^2)
       XXX       5.5824    XXY      -0.0081    XYY       2.8160
       YYY      -0.0166    XXZ       9.4968    XYZ       0.0019
       YYZ       8.1772    XZZ       2.4541    YZZ      -0.0068
       ZZZ      24.7712
    Hexadecapole Moments (Debye-Ang^3)
      XXXX    -149.0330   XXXY      -0.0254   XXYY     -25.3553
      XYYY      -0.0190   YYYY     -22.6720   XXXZ      -9.4706
      XXYZ       0.0047   XYYZ      -3.8678   YYYZ       0.0100
      XXZZ     -37.1566   XYZZ      -0.0078   YYZZ     -15.4806
      XZZZ      -8.2512   YZZZ       0.0121   ZZZZ     -61.7415
 -----------------------------------------------------------------
 DrvMan is completing analytic gradient of the MP2 energy
 MP2 relaxed dipole moment
            1
    1  -1.4579335
    2  -0.0008970
    3   0.6080881
	Magnitude:	 1.580 au	 4.015 Debye
 MP2 energy read as -153.589861
 Full Analytical Gradient of MP2 Energy (in au.)
             1             2             3             4             5
    1   -0.00011994    0.00032245    0.00007408   -0.00007709    0.00006350
    2   -0.00012422    0.00004199    0.00003883    0.00005388    0.00001303
    3   -0.00011303   -0.00007778   -0.00049388   -0.00006218    0.00028510
             6             7
    1    0.00007831   -0.00034131
    2   -0.00002071   -0.00000280
    3    0.00029522    0.00016656
 Gradient time:  CPU 0.10 s  wall 0.10 s
 ----------------------------------------------------------------
             Standard Nuclear Orientation (Angstroms)
    I     Atom           X                Y                Z
 ----------------------------------------------------------------
    1      C       0.0000000000     0.0000000000     0.0000000000
    2      H       0.0000000000     0.0000000000     1.0797810000
    3      O       1.0773117742    -0.0010000000    -0.5919009474
    4      C      -1.3055447960     0.0000000000    -0.6929364614
    5      H      -1.8611136533     0.8659872433    -0.3840799853
    6      H      -1.8611136533    -0.8659872433    -0.3840799853
    7      H      -1.1691311384     0.0000000000    -1.7618662621
 ----------------------------------------------------------------
 Nuclear Repulsion Energy =    70.0395450625 hartrees
 There are       12 alpha and       12 beta electrons
 Discretize the solute cavity surface with Lebedev spheres
	Using 302 Lebedev grid points for each H atom
	Using 302 Lebedev grid points for other atoms
	Atomic van der Waals radii will be scaled by 1.20
 Removing interior tesserae...
 Keep 797 surface tesserae and discard 1317 interior tesserae
 Molecular Surface Area = 72.468 Angst**2

                       Distance Matrix (Angstroms)
             C (  1)   H (  2)   O (  3)   C (  4)   H (  5)   H (  6)
   H (  2)  1.079781
   O (  3)  1.229206  1.988749
   C (  4)  1.478042  2.201585  2.384998
   H (  5)  2.088348  2.521223  3.070700  1.074236
   H (  6)  2.088348  2.521223  3.070136  1.074236  1.731974
   H (  7)  2.114483  3.072756  2.532849  1.077599  1.768352  1.768352


 Requested basis set is cc-pVTZ
 There are 54 shells and 146 basis functions
 A cutoff of  1.0D-11 yielded   1469 shell pairs
 There are     10861 function pairs (     13938 Cartesian)
 Smallest overlap matrix eigenvalue = 9.68E-04
 Guess MOs from SCF MO coefficient file
 Reading MOs from coefficient file
 Reading MOs from coefficient file
 A restricted Hartree-Fock SCF calculation will be
 performed using Pulay DIIS extrapolation
 SCF converges when DIIS error is below 1.0E-08
 ---------------------------------------
  Cycle       Energy         DIIS Error
 ---------------------------------------
    1    -152.9667886572      9.10E-04
    2    -152.9708572382      6.13E-04
    3    -152.9715914507      1.65E-04
    4    -152.9717533512      6.66E-05
    5    -152.9717875655      2.60E-05
    6    -152.9717932977      9.03E-06
    7    -152.9717938380      1.65E-06
    8    -152.9717938540      3.57E-07
    9    -152.9717938548      7.72E-08
   10    -152.9717938548      1.72E-08
   11    -152.9717938547      3.43E-09 Convergence criterion met
 ---------------------------------------
 SCF time:  CPU 33.20 s  wall 34.38 s
 Discretize the solute cavity surface with Lebedev spheres
	Using 302 Lebedev grid points for each H atom
	Using 302 Lebedev grid points for other atoms
	Atomic van der Waals radii will be scaled by 1.20
 Removing interior tesserae...
 Keep 797 surface tesserae and discard 1317 interior tesserae
 Molecular Surface Area = 72.468 Angst**2
Using SCRF singleton
 A restricted Hartree-Fock SCF calculation will be
 performed using Pulay DIIS extrapolation
 Polarizable Continuum solvation model will be applied
 SCF converges when DIIS error is below 1.0E-08

 Citation of the SMD model:
 Marenich, A.V.; Cramer, C.J.; Truhlar, D.G.
 J. Phys. Chem. B 2009, 113, 6378-6396.
 iSolventCode=           1
 Solvent: water                                                           

 vradii
            1           2           3           4           5           6
    1   1.8500000   1.2000000   1.5200000   1.8500000   1.2000000   1.2000000
            7
    1   1.2000000
 ---------------------------------------
  Cycle       Energy         DIIS Error
 ---------------------------------------
    1    -152.9717938547      1.03E-09
 Time req'd to invert C: 0.61 s (CPU) 0.61 s (wall)
    2    -152.9836945488      6.80E-04
    3    -152.9836945483      6.80E-04
    4    -152.9836945484      6.80E-04
    5    -152.9836945476      6.80E-04
    6    -152.9836945496      6.80E-04
    7    -152.9836945490      6.80E-04
    8    -152.9836945493      6.80E-04
    9    -152.9836945491      6.80E-04
   10    -152.9836945523      6.80E-04
   11    -152.9836945507      6.80E-04
   12    -152.9836945490      6.80E-04
   13    -152.9836945492      6.80E-04
   14    -152.9836945482      6.80E-04
   15    -152.9836945476      6.80E-04
   16    -152.9836945498      6.80E-04
   17    -152.9865591018      4.57E-04
   18    -152.9871304641      1.69E-04
   19    -152.9874018978      6.28E-05
   20    -152.9874422801      2.30E-05
   21    -152.9874468972      7.67E-06
   22    -152.9874472806      1.81E-06
   23    -152.9874472993      2.59E-07
   24    -152.9874472998      5.61E-08
   25    -152.9874472998      1.68E-08
   26    -152.9874472999      3.95E-09 Convergence criterion met
 ---------------------------------------
 SCF time:  CPU 66.81 s  wall 66.89 s
(0)  E-EN(g) gas-phase elect-nuc energy                 -152.971793855 a.u.
(3)  G-ENP(liq) elect-nuc-pol free energy of system     -152.987447300 a.u.
(4)  G-CDS(liq) cavity-dispersion-solvent structure 
     free energy                                                3.4223 kcal/mol
(6)  G-S(liq) free energy of system                     -152.981993463 a.u.
(9)  DeltaG-S(liq) free energy of  solvation
     (9) = (6) - (0)                                           -6.4004 kcal/mol
 SCF   energy in the final basis set = -152.9819934627
 Total energy in the final basis set = -152.9819934627

 Components of the MP2 correlation energy:
        aaaa  correlation energy =        -0.0704685106 au
        abab  correlation energy =        -0.4669303040 au
        bbbb  correlation energy =        -0.0704685106 au
        non-Brillouin singles    =        -0.0000000000 au

 Total  MP2   correlation energy =        -0.6078673252 au
        MP2         total energy =      -153.5898607879 au

  Entering Z-vector solver.
 This version supports only Gaussian blurring of the apparent surface charges
 No PCM contribution added !! 
   1         0           1      0.000405    0.000405
 This version supports only Gaussian blurring of the apparent surface charges
 No PCM contribution added !! 
   2         0           1      0.000142    0.000142
 This version supports only Gaussian blurring of the apparent surface charges
 No PCM contribution added !! 
   3         0           1      0.000056    0.000056
 This version supports only Gaussian blurring of the apparent surface charges
 No PCM contribution added !! 
   4         0           1      0.000020    0.000020
 This version supports only Gaussian blurring of the apparent surface charges
 No PCM contribution added !! 
   5         0           1      0.000005    0.000005
 This version supports only Gaussian blurring of the apparent surface charges
 No PCM contribution added !! 
   6         0           1      0.000001    0.000001
 This version supports only Gaussian blurring of the apparent surface charges
 No PCM contribution added !! 
   7         1           0      0.000000    0.000000    Roots Converged

 --------------------------------------------------------------

                    Orbital Energies (a.u.)
 --------------------------------------------------------------

 Alpha MOs
 -- Occupied --
-20.557 -11.334 -11.216  -1.388  -1.017  -0.803  -0.676  -0.621
 -0.595  -0.548  -0.504  -0.434
 -- Virtual --
  0.142   0.161   0.194   0.226   0.235   0.293   0.337   0.394
  0.425   0.478   0.493   0.517   0.597   0.639   0.641   0.650
  0.670   0.694   0.749   0.755   0.841   0.849   0.902   0.913
  0.952   1.076   1.157   1.162   1.183   1.187   1.208   1.273
  1.276   1.332   1.373   1.418   1.428   1.476   1.538   1.541
  1.609   1.682   1.696   1.818   1.889   1.984   2.075   2.160
  2.339   2.408   2.444   2.452   2.545   2.549   2.649   2.805
  2.848   2.854   2.972   3.002   3.065   3.097   3.116   3.145
  3.186   3.226   3.262   3.299   3.304   3.396   3.429   3.444
  3.486   3.550   3.574   3.620   3.669   3.731   3.773   3.778
  3.810   3.828   3.864   4.018   4.058   4.100   4.114   4.141
  4.191   4.243   4.252   4.346   4.367   4.404   4.478   4.518
  4.528   4.565   4.640   4.712   4.739   4.809   4.947   5.061
  5.178   5.189   5.224   5.322   5.428   5.469   5.545   5.589
  5.630   5.639   5.675   5.698   5.718   5.791   5.954   6.052
  6.242   6.251   6.267   6.640   6.653   6.878   6.912   7.245
  7.324   7.492   7.522  10.721  13.303  14.380
 --------------------------------------------------------------

          Ground-State Mulliken Net Atomic Charges

     Atom                 Charge (a.u.)
  ----------------------------------------
      1 C                     0.174915
      2 H                     0.125134
      3 O                    -0.385969
      4 C                    -0.340368
      5 H                     0.150157
      6 H                     0.150207
      7 H                     0.125924
  ----------------------------------------
  Sum of atomic charges =     0.000000

 -----------------------------------------------------------------
                    Cartesian Multipole Moments
 -----------------------------------------------------------------
    Charge (ESU x 10^10)
                 0.0000
    Dipole Moment (Debye)
         X      -3.7057      Y       0.0023      Z       1.5456
       Tot       4.0151
    Quadrupole Moments (Debye-Ang)
        XX     -20.3807     XY       0.0035     YY     -17.7231
        XZ       2.0626     YZ      -0.0017     ZZ     -18.6403
    Octopole Moments (Debye-Ang^2)
       XXX       5.5824    XXY       0.0081    XYY       2.8160
       YYY       0.0166    XXZ       9.4968    XYZ      -0.0019
       YYZ       8.1772    XZZ       2.4541    YZZ       0.0068
       ZZZ      24.7712
    Hexadecapole Moments (Debye-Ang^3)
      XXXX    -149.0330   XXXY       0.0254   XXYY     -25.3553
      XYYY       0.0190   YYYY     -22.6720   XXXZ      -9.4706
      XXYZ      -0.0047   XYYZ      -3.8678   YYYZ      -0.0100
      XXZZ     -37.1566   XYZZ       0.0078   YYZZ     -15.4806
      XZZZ      -8.2512   YZZZ      -0.0121   ZZZZ     -61.7415
 -----------------------------------------------------------------
 DrvMan is completing analytic gradient of the MP2 energy
 MP2 relaxed dipole moment
            1
    1  -1.4579335
    2   0.0008970
    3   0.6080881
	Magnitude:	 1.580 au	 4.015 Debye
 MP2 energy read as -153.589861
 Full Analytical Gradient of MP2 Energy (in au.)
             1             2             3             4             5
    1   -0.00011994    0.00032245    0.00007408   -0.00007709    0.00007831
    2    0.00012422   -0.00004199   -0.00003883   -0.00005388    0.00002071
    3   -0.00011303   -0.00007778   -0.00049388   -0.00006218    0.00029522
             6             7
    1    0.00006350   -0.00034131
    2   -0.00001303    0.00000280
    3    0.00028510    0.00016656
 Gradient time:  CPU 0.10 s  wall 0.10 s
 ----------------------------------------------------------------
             Standard Nuclear Orientation (Angstroms)
    I     Atom           X                Y                Z
 ----------------------------------------------------------------
    1      C       0.0000000000     0.0000000000     0.0000000000
    2      H       0.0000000000     0.0000000000     1.0797810000
    3      O       1.0773117742     0.0000000000    -0.5909009474
    4      C      -1.3055447960     0.0000000000    -0.6929364614
    5      H      -1.8611136533     0.8659872433    -0.3840799853
    6      H      -1.8611136533    -0.8659872433    -0.3840799853
    7      H      -1.1691311384     0.0000000000    -1.7618662621
 ----------------------------------------------------------------
 Nuclear Repulsion Energy =    70.0481119686 hartrees
 There are       12 alpha and       12 beta electrons
 Discretize the solute cavity surface with Lebedev spheres
	Using 302 Lebedev grid points for each H atom
	Using 302 Lebedev grid points for other atoms
	Atomic van der Waals radii will be scaled by 1.20
 Removing interior tesserae...
 Keep 796 surface tesserae and discard 1318 interior tesserae
 Molecular Surface Area = 72.364 Angst**2

                       Distance Matrix (Angstroms)
             C (  1)   H (  2)   O (  3)   C (  4)   H (  5)   H (  6)
   H (  2)  1.079781
   O (  3)  1.228725  1.987908
   C (  4)  1.478042  2.201585  2.385040
   H (  5)  2.088348  2.521223  3.070351  1.074236
   H (  6)  2.088348  2.521223  3.070351  1.074236  1.731974
   H (  7)  2.114483  3.072756  2.533311  1.077599  1.768352  1.768352


 Requested basis set is cc-pVTZ
 There are 54 shells and 146 basis functions
 A cutoff of  1.0D-11 yielded   1469 shell pairs
 There are     10861 function pairs (     13938 Cartesian)
 Smallest overlap matrix eigenvalue = 9.68E-04
 Guess MOs from SCF MO coefficient file
 Reading MOs from coefficient file
 Reading MOs from coefficient file
 A restricted Hartree-Fock SCF calculation will be
 performed using Pulay DIIS extrapolation
 SCF converges when DIIS error is below 1.0E-08
 ---------------------------------------
  Cycle       Energy         DIIS Error
 ---------------------------------------
    1    -152.9673836973      9.11E-04
    2    -152.9709224484      6.15E-04
    3    -152.9716611734      1.65E-04
    4    -152.9718233052      6.66E-05
    5    -152.9718576788      2.60E-05
    6    -152.9718634213      9.03E-06
    7    -152.9718639595      1.60E-06
    8    -152.9718639749      3.53E-07
    9    -152.9718639756      7.71E-08
   10    -152.9718639756      1.69E-08
   11    -152.9718639755      3.11E-09 Convergence criterion met
 ---------------------------------------
 SCF time:  CPU 33.24 s  wall 33.38 s
 Discretize the solute cavity surface with Lebedev spheres
	Using 302 Lebedev grid points for each H atom
	Using 302 Lebedev grid points for other atoms
	Atomic van der Waals radii will be scaled by 1.20
 Removing interior tesserae...
 Keep 796 surface tesserae and discard 1318 interior tesserae
 Molecular Surface Area = 72.364 Angst**2
Using SCRF singleton
 A restricted Hartree-Fock SCF calculation will be
 performed using Pulay DIIS extrapolation
 Polarizable Continuum solvation model will be applied
 SCF converges when DIIS error is below 1.0E-08

 Citation of the SMD model:
 Marenich, A.V.; Cramer, C.J.; Truhlar, D.G.
 J. Phys. Chem. B 2009, 113, 6378-6396.
 iSolventCode=           1
 Solvent: water                                                           

 vradii
            1           2           3           4           5           6
    1   1.8500000   1.2000000   1.5200000   1.8500000   1.2000000   1.2000000
            7
    1   1.2000000
 ---------------------------------------
  Cycle       Energy         DIIS Error
 ---------------------------------------
    1    -152.9718639755      8.13E-10
 Time req'd to invert C: 0.61 s (CPU) 0.61 s (wall)
    2    -152.9837492644      6.79E-04
    3    -152.9837492639      6.79E-04
    4    -152.9837492617      6.79E-04
    5    -152.9837492577      6.79E-04
    6    -152.9837492567      6.79E-04
    7    -152.9837492563      6.79E-04
    8    -152.9837492557      6.79E-04
    9    -152.9837492567      6.79E-04
   10    -152.9837492584      6.79E-04
   11    -152.9837492589      6.79E-04
   12    -152.9837492592      6.79E-04
   13    -152.9837492601      6.79E-04
   14    -152.9837492593      6.79E-04
   15    -152.9837492583      6.79E-04
   16    -152.9837492636      6.79E-04
   17    -152.9866080050      4.56E-04
   18    -152.9871779615      1.69E-04
   19    -152.9874485323      6.27E-05
   20    -152.9874887361      2.29E-05
   21    -152.9874933256      7.66E-06
   22    -152.9874937069      1.81E-06
   23    -152.9874937255      2.58E-07
   24    -152.9874937259      5.59E-08
   25    -152.9874937259      1.67E-08
   26    -152.9874937260      3.94E-09 Convergence criterion met
 ---------------------------------------
 SCF time:  CPU 62.21 s  wall 62.27 s
(0)  E-EN(g) gas-phase elect-nuc energy                 -152.971863976 a.u.
(3)  G-ENP(liq) elect-nuc-pol free energy of system     -152.987493726 a.u.
(4)  G-CDS(liq) cavity-dispersion-solvent structure 
     free energy                                                3.4232 kcal/mol
(6)  G-S(liq) free energy of system                     -152.982038450 a.u.
(9)  DeltaG-S(liq) free energy of  solvation
     (9) = (6) - (0)                                           -6.3846 kcal/mol
 SCF   energy in the final basis set = -152.9820384500
 Total energy in the final basis set = -152.9820384500

 Components of the MP2 correlation energy:
        aaaa  correlation energy =        -0.0704638955 au
        abab  correlation energy =        -0.4669058652 au
        bbbb  correlation energy =        -0.0704638955 au
        non-Brillouin singles    =        -0.0000000000 au

 Total  MP2   correlation energy =        -0.6078336563 au
        MP2         total energy =      -153.5898721063 au

  Entering Z-vector solver.
 This version supports only Gaussian blurring of the apparent surface charges
 No PCM contribution added !! 
   1         0           1      0.000405    0.000405
 This version supports only Gaussian blurring of the apparent surface charges
 No PCM contribution added !! 
   2         0           1      0.000141    0.000141
 This version supports only Gaussian blurring of the apparent surface charges
 No PCM contribution added !! 
   3         0           1      0.000055    0.000055
 This version supports only Gaussian blurring of the apparent surface charges
 No PCM contribution added !! 
   4         0           1      0.000020    0.000020
 This version supports only Gaussian blurring of the apparent surface charges
 No PCM contribution added !! 
   5         0           1      0.000005    0.000005
 This version supports only Gaussian blurring of the apparent surface charges
 No PCM contribution added !! 
   6         0           1      0.000001    0.000001
 This version supports only Gaussian blurring of the apparent surface charges
 No PCM contribution added !! 
   7         1           0      0.000000    0.000000    Roots Converged

 --------------------------------------------------------------

                    Orbital Energies (a.u.)
 --------------------------------------------------------------

 Alpha MOs
 -- Occupied --
-20.557 -11.334 -11.216  -1.388  -1.017  -0.802  -0.676  -0.621
 -0.595  -0.548  -0.504  -0.434
 -- Virtual --
  0.142   0.161   0.194   0.226   0.235   0.293   0.337   0.394
  0.425   0.478   0.493   0.517   0.597   0.639   0.641   0.650
  0.670   0.694   0.749   0.756   0.841   0.849   0.902   0.914
  0.952   1.076   1.157   1.162   1.184   1.187   1.208   1.273
  1.276   1.332   1.373   1.418   1.428   1.477   1.538   1.541
  1.609   1.682   1.696   1.818   1.890   1.985   2.075   2.160
  2.339   2.408   2.444   2.452   2.545   2.549   2.649   2.806
  2.848   2.855   2.972   3.002   3.065   3.097   3.116   3.145
  3.186   3.226   3.262   3.299   3.304   3.396   3.429   3.445
  3.486   3.551   3.574   3.620   3.669   3.731   3.773   3.778
  3.810   3.828   3.864   4.018   4.058   4.100   4.114   4.141
  4.191   4.243   4.253   4.345   4.367   4.404   4.478   4.518
  4.528   4.565   4.640   4.712   4.739   4.810   4.947   5.061
  5.178   5.189   5.224   5.322   5.428   5.469   5.545   5.589
  5.630   5.640   5.675   5.698   5.718   5.791   5.955   6.053
  6.243   6.251   6.267   6.641   6.655   6.879   6.912   7.246
  7.324   7.493   7.522  10.722  13.310  14.380
 --------------------------------------------------------------

          Ground-State Mulliken Net Atomic Charges

     Atom                 Charge (a.u.)
  ----------------------------------------
      1 C                     0.174881
      2 H                     0.124899
      3 O                    -0.385618
      4 C                    -0.340462
      5 H                     0.150179
      6 H                     0.150179
      7 H                     0.125943
  ----------------------------------------
  Sum of atomic charges =     0.000000

 -----------------------------------------------------------------
                    Cartesian Multipole Moments
 -----------------------------------------------------------------
    Charge (ESU x 10^10)
                 0.0000
    Dipole Moment (Debye)
         X      -3.7041      Y      -0.0000      Z       1.5415
       Tot       4.0120
    Quadrupole Moments (Debye-Ang)
        XX     -20.3799     XY      -0.0000     YY     -17.7222
        XZ       2.0600     YZ      -0.0000     ZZ     -18.6387
    Octopole Moments (Debye-Ang^2)
       XXX       5.5879    XXY       0.0000    XYY       2.8175
       YYY       0.0000    XXZ       9.4888    XYZ       0.0000
       YYZ       8.1706    XZZ       2.4591    YZZ       0.0000
       ZZZ      24.7462
    Hexadecapole Moments (Debye-Ang^3)
      XXXX    -149.0289   XXXY      -0.0000   XXYY     -25.3545
      XYYY      -0.0000   YYYY     -22.6703   XXXZ      -9.4946
      XXYZ      -0.0000   XYYZ      -3.8744   YYYZ      -0.0000
      XXZZ     -37.1495   XYZZ       0.0000   YYZZ     -15.4743
      XZZZ      -8.2743   YZZZ      -0.0000   ZZZZ     -61.7030
 -----------------------------------------------------------------
 DrvMan is completing analytic gradient of the MP2 energy
 MP2 relaxed dipole moment
            1
    1  -1.4572956
    2  -0.0000000
    3   0.6064612
	Magnitude:	 1.578 au	 4.012 Debye
 MP2 energy read as -153.589872
 Full Analytical Gradient of MP2 Energy (in au.)
             1             2             3             4             5
    1    0.00030732    0.00042239   -0.00044282   -0.00008357    0.00006600
    2   -0.00000000   -0.00000000    0.00000000    0.00000000    0.00001455
    3   -0.00054673   -0.00013329   -0.00005035   -0.00001018    0.00028831
             6             7
    1    0.00006600   -0.00033530
    2   -0.00001455   -0.00000000
    3    0.00028831    0.00016393
 Gradient time:  CPU 0.10 s  wall 0.10 s
 ----------------------------------------------------------------
             Standard Nuclear Orientation (Angstroms)
    I     Atom           X                Y                Z
 ----------------------------------------------------------------
    1      C       0.0000000000     0.0000000000     0.0000000000
    2      H       0.0000000000     0.0000000000     1.0797810000
    3      O       1.0773117742     0.0000000000    -0.5929009474
    4      C      -1.3055447960     0.0000000000    -0.6929364614
    5      H      -1.8611136533     0.8659872433    -0.3840799853
    6      H      -1.8611136533    -0.8659872433    -0.3840799853
    7      H      -1.1691311384     0.0000000000    -1.7618662621
 ----------------------------------------------------------------
 Nuclear Repulsion Energy =    70.0309889217 hartrees
 There are       12 alpha and       12 beta electrons
 Discretize the solute cavity surface with Lebedev spheres
	Using 302 Lebedev grid points for each H atom
	Using 302 Lebedev grid points for other atoms
	Atomic van der Waals radii will be scaled by 1.20
 Removing interior tesserae...
 Keep 797 surface tesserae and discard 1317 interior tesserae
 Molecular Surface Area = 72.468 Angst**2

                       Distance Matrix (Angstroms)
             C (  1)   H (  2)   O (  3)   C (  4)   H (  5)   H (  6)
   H (  2)  1.079781
   O (  3)  1.229688  1.989589
   C (  4)  1.478042  2.201585  2.384955
   H (  5)  2.088348  2.521223  3.070486  1.074236
   H (  6)  2.088348  2.521223  3.070486  1.074236  1.731974
   H (  7)  2.114483  3.072756  2.532387  1.077599  1.768352  1.768352


 Requested basis set is cc-pVTZ
 There are 54 shells and 146 basis functions
 A cutoff of  1.0D-11 yielded   1469 shell pairs
 There are     10861 function pairs (     13938 Cartesian)
 Smallest overlap matrix eigenvalue = 9.68E-04
 Guess MOs from SCF MO coefficient file
 Reading MOs from coefficient file
 Reading MOs from coefficient file
 A restricted Hartree-Fock SCF calculation will be
 performed using Pulay DIIS extrapolation
 SCF converges when DIIS error is below 1.0E-08
 ---------------------------------------
  Cycle       Energy         DIIS Error
 ---------------------------------------
    1    -152.9656908125      9.07E-04
    2    -152.9707992850      6.08E-04
    3    -152.9715221347      1.64E-04
    4    -152.9716829673      6.65E-05
    5    -152.9717167232      2.59E-05
    6    -152.9717223972      9.03E-06
    7    -152.9717229423      1.80E-06
    8    -152.9717229605      3.62E-07
    9    -152.9717229613      7.66E-08
   10    -152.9717229613      1.76E-08
   11    -152.9717229612      3.90E-09 Convergence criterion met
 ---------------------------------------
 SCF time:  CPU 33.24 s  wall 33.25 s
 Discretize the solute cavity surface with Lebedev spheres
	Using 302 Lebedev grid points for each H atom
	Using 302 Lebedev grid points for other atoms
	Atomic van der Waals radii will be scaled by 1.20
 Removing interior tesserae...
 Keep 797 surface tesserae and discard 1317 interior tesserae
 Molecular Surface Area = 72.468 Angst**2
Using SCRF singleton
 A restricted Hartree-Fock SCF calculation will be
 performed using Pulay DIIS extrapolation
 Polarizable Continuum solvation model will be applied
 SCF converges when DIIS error is below 1.0E-08

 Citation of the SMD model:
 Marenich, A.V.; Cramer, C.J.; Truhlar, D.G.
 J. Phys. Chem. B 2009, 113, 6378-6396.
 iSolventCode=           1
 Solvent: water                                                           

 vradii
            1           2           3           4           5           6
    1   1.8500000   1.2000000   1.5200000   1.8500000   1.2000000   1.2000000
            7
    1   1.2000000
 ---------------------------------------
  Cycle       Energy         DIIS Error
 ---------------------------------------
    1    -152.9717229611      1.06E-09
 Time req'd to invert C: 0.61 s (CPU) 0.61 s (wall)
    2    -152.9836382290      6.80E-04
    3    -152.9836382288      6.80E-04
    4    -152.9836382287      6.80E-04
    5    -152.9836382280      6.80E-04
    6    -152.9836382290      6.80E-04
    7    -152.9836382338      6.80E-04
    8    -152.9836382303      6.80E-04
    9    -152.9836382295      6.80E-04
   10    -152.9836382293      6.80E-04
   11    -152.9836382284      6.80E-04
   12    -152.9836382279      6.80E-04
   13    -152.9836382281      6.80E-04
   14    -152.9836382286      6.80E-04
   15    -152.9836382284      6.80E-04
   16    -152.9836382272      6.80E-04
   17    -152.9865079757      4.57E-04
   18    -152.9870806100      1.69E-04
   19    -152.9873528154      6.29E-05
   20    -152.9873933598      2.30E-05
   21    -152.9873980034      7.69E-06
   22    -152.9873983889      1.82E-06
   23    -152.9873984077      2.60E-07
   24    -152.9873984081      5.63E-08
   25    -152.9873984081      1.69E-08
   26    -152.9873984083      3.96E-09 Convergence criterion met
 ---------------------------------------
 SCF time:  CPU 69.37 s  wall 69.41 s
(0)  E-EN(g) gas-phase elect-nuc energy                 -152.971722961 a.u.
(3)  G-ENP(liq) elect-nuc-pol free energy of system     -152.987398408 a.u.
(4)  G-CDS(liq) cavity-dispersion-solvent structure 
     free energy                                                3.4214 kcal/mol
(6)  G-S(liq) free energy of system                     -152.981946017 a.u.
(9)  DeltaG-S(liq) free energy of  solvation
     (9) = (6) - (0)                                           -6.4151 kcal/mol
 SCF   energy in the final basis set = -152.9819460170
 Total energy in the final basis set = -152.9819460170

 Components of the MP2 correlation energy:
        aaaa  correlation energy =        -0.0704731282 au
        abab  correlation energy =        -0.4669550242 au
        bbbb  correlation energy =        -0.0704731282 au
        non-Brillouin singles    =        -0.0000000000 au

 Total  MP2   correlation energy =        -0.6079012807 au
        MP2         total energy =      -153.5898472977 au

  Entering Z-vector solver.
 This version supports only Gaussian blurring of the apparent surface charges
 No PCM contribution added !! 
   1         0           1      0.000406    0.000406
 This version supports only Gaussian blurring of the apparent surface charges
 No PCM contribution added !! 
   2         0           1      0.000142    0.000142
 This version supports only Gaussian blurring of the apparent surface charges
 No PCM contribution added !! 
   3         0           1      0.000056    0.000056
 This version supports only Gaussian blurring of the apparent surface charges
 No PCM contribution added !! 
   4         0           1      0.000020    0.000020
 This version supports only Gaussian blurring of the apparent surface charges
 No PCM contribution added !! 
   5         0           1      0.000005    0.000005
 This version supports only Gaussian blurring of the apparent surface charges
 No PCM contribution added !! 
   6         0           1      0.000001    0.000001
 This version supports only Gaussian blurring of the apparent surface charges
 No PCM contribution added !! 
   7         1           0      0.000000    0.000000    Roots Converged

 --------------------------------------------------------------

                    Orbital Energies (a.u.)
 --------------------------------------------------------------

 Alpha MOs
 -- Occupied --
-20.557 -11.334 -11.216  -1.388  -1.017  -0.803  -0.676  -0.621
 -0.595  -0.548  -0.504  -0.434
 -- Virtual --
  0.142   0.161   0.194   0.226   0.235   0.293   0.337   0.394
  0.425   0.478   0.493   0.517   0.597   0.639   0.641   0.650
  0.670   0.694   0.748   0.755   0.841   0.849   0.902   0.913
  0.952   1.076   1.157   1.161   1.183   1.187   1.208   1.273
  1.276   1.332   1.373   1.418   1.428   1.476   1.538   1.541
  1.609   1.682   1.696   1.818   1.889   1.984   2.075   2.160
  2.339   2.408   2.444   2.451   2.545   2.549   2.649   2.805
  2.848   2.854   2.972   3.003   3.065   3.097   3.116   3.145
  3.186   3.226   3.262   3.299   3.304   3.396   3.429   3.444
  3.485   3.550   3.574   3.620   3.669   3.731   3.773   3.778
  3.810   3.827   3.863   4.018   4.058   4.100   4.114   4.141
  4.191   4.243   4.252   4.346   4.367   4.404   4.478   4.517
  4.528   4.565   4.640   4.711   4.738   4.809   4.946   5.061
  5.178   5.189   5.224   5.323   5.427   5.469   5.545   5.589
  5.630   5.639   5.675   5.697   5.718   5.791   5.954   6.052
  6.242   6.250   6.267   6.639   6.652   6.878   6.911   7.243
  7.323   7.492   7.522  10.720  13.295  14.380
 --------------------------------------------------------------

          Ground-State Mulliken Net Atomic Charges

     Atom                 Charge (a.u.)
  ----------------------------------------
      1 C                     0.174939
      2 H                     0.125364
      3 O                    -0.386299
      4 C                    -0.340302
      5 H                     0.150182
      6 H                     0.150182
      7 H                     0.125934
  ----------------------------------------
  Sum of atomic charges =     0.000000

 -----------------------------------------------------------------
                    Cartesian Multipole Moments
 -----------------------------------------------------------------
    Charge (ESU x 10^10)
                 0.0000
    Dipole Moment (Debye)
         X      -3.7072      Y      -0.0000      Z       1.5495
       Tot       4.0180
    Quadrupole Moments (Debye-Ang)
        XX     -20.3821     XY       0.0000     YY     -17.7243
        XZ       2.0651     YZ      -0.0000     ZZ     -18.6418
    Octopole Moments (Debye-Ang^2)
       XXX       5.5777    XXY      -0.0000    XYY       2.8145
       YYY      -0.0000    XXZ       9.5050    XYZ      -0.0000
       YYZ       8.1837    XZZ       2.4495    YZZ      -0.0000
       ZZZ      24.7956
    Hexadecapole Moments (Debye-Ang^3)
      XXXX    -149.0401   XXXY       0.0000   XXYY     -25.3566
      XYYY       0.0000   YYYY     -22.6739   XXXZ      -9.4472
      XXYZ       0.0000   XYYZ      -3.8614   YYYZ       0.0000
      XXZZ     -37.1642   XYZZ       0.0000   YYZZ     -15.4870
      XZZZ      -8.2285   YZZZ       0.0000   ZZZZ     -61.7798
 -----------------------------------------------------------------
 DrvMan is completing analytic gradient of the MP2 energy
 MP2 relaxed dipole moment
            1
    1  -1.4585199
    2  -0.0000000
    3   0.6096113
	Magnitude:	 1.581 au	 4.018 Debye
 MP2 energy read as -153.589847
 Full Analytical Gradient of MP2 Energy (in au.)
             1             2             3             4             5
    1   -0.00055715    0.00022307    0.00059824   -0.00006908    0.00007665
    2   -0.00000000    0.00000000    0.00000000    0.00000000    0.00001910
    3    0.00033041   -0.00002388   -0.00094266   -0.00011108    0.00029132
             6             7
    1    0.00007665   -0.00034838
    2   -0.00001910   -0.00000000
    3    0.00029132    0.00016458
 Gradient time:  CPU 0.10 s  wall 0.10 s
 ----------------------------------------------------------------
             Standard Nuclear Orientation (Angstroms)
    I     Atom           X                Y                Z
 ----------------------------------------------------------------
    1      C       0.0000000000     0.0000000000     0.0000000000
    2      H       0.0000000000     0.0000000000     1.0797810000
    3      O       1.0773117742     0.0000000000    -0.5919009474
    4      C      -1.3045447960     0.0000000000    -0.6929364614
    5      H      -1.8611136533     0.8659872433    -0.3840799853
    6      H      -1.8611136533    -0.8659872433    -0.3840799853
    7      H      -1.1691311384     0.0000000000    -1.7618662621
 ----------------------------------------------------------------
 Nuclear Repulsion Energy =    70.0496101541 hartrees
 There are       12 alpha and       12 beta electrons
 Discretize the solute cavity surface with Lebedev spheres
	Using 302 Lebedev grid points for each H atom
	Using 302 Lebedev grid points for other atoms
	Atomic van der Waals radii will be scaled by 1.20
 Removing interior tesserae...
 Keep 795 surface tesserae and discard 1319 interior tesserae
 Molecular Surface Area = 72.339 Angst**2

                       Distance Matrix (Angstroms)
             C (  1)   H (  2)   O (  3)   C (  4)   H (  5)   H (  6)
   H (  2)  1.079781
   O (  3)  1.229206  1.988749
   C (  4)  1.477159  2.200992  2.383999
   H (  5)  2.088348  2.521223  3.070418  1.074754
   H (  6)  2.088348  2.521223  3.070418  1.074754  1.731974
   H (  7)  2.114483  3.072756  2.532849  1.077473  1.768352  1.768352


 Requested basis set is cc-pVTZ
 There are 54 shells and 146 basis functions
 A cutoff of  1.0D-11 yielded   1469 shell pairs
 There are     10861 function pairs (     13938 Cartesian)
 Smallest overlap matrix eigenvalue = 9.66E-04
 Guess MOs from SCF MO coefficient file
 Reading MOs from coefficient file
 Reading MOs from coefficient file
 A restricted Hartree-Fock SCF calculation will be
 performed using Pulay DIIS extrapolation
 SCF converges when DIIS error is below 1.0E-08
 ---------------------------------------
  Cycle       Energy         DIIS Error
 ---------------------------------------
    1    -152.9671801094      9.12E-04
    2    -152.9708511365      6.14E-04
    3    -152.9715889085      1.65E-04
    4    -152.9717515196      6.69E-05
    5    -152.9717860082      2.61E-05
    6    -152.9717917967      9.08E-06
    7    -152.9717923432      1.58E-06
    8    -152.9717923584      3.50E-07
    9    -152.9717923590      7.77E-08
   10    -152.9717923591      1.71E-08
   11    -152.9717923589      3.05E-09 Convergence criterion met
 ---------------------------------------
 SCF time:  CPU 33.31 s  wall 33.35 s
 Discretize the solute cavity surface with Lebedev spheres
	Using 302 Lebedev grid points for each H atom
	Using 302 Lebedev grid points for other atoms
	Atomic van der Waals radii will be scaled by 1.20
 Removing interior tesserae...
 Keep 795 surface tesserae and discard 1319 interior tesserae
 Molecular Surface Area = 72.339 Angst**2
Using SCRF singleton
 A restricted Hartree-Fock SCF calculation will be
 performed using Pulay DIIS extrapolation
 Polarizable Continuum solvation model will be applied
 SCF converges when DIIS error is below 1.0E-08

 Citation of the SMD model:
 Marenich, A.V.; Cramer, C.J.; Truhlar, D.G.
 J. Phys. Chem. B 2009, 113, 6378-6396.
 iSolventCode=           1
 Solvent: water                                                           

 vradii
            1           2           3           4           5           6
    1   1.8500000   1.2000000   1.5200000   1.8500000   1.2000000   1.2000000
            7
    1   1.2000000
 ---------------------------------------
  Cycle       Energy         DIIS Error
 ---------------------------------------
    1    -152.9717923590      7.26E-10
 Time req'd to invert C: 0.61 s (CPU) 0.61 s (wall)
    2    -152.9836937572      6.80E-04
    3    -152.9836937568      6.80E-04
    4    -152.9836937554      6.80E-04
    5    -152.9836937541      6.80E-04
    6    -152.9836937544      6.80E-04
    7    -152.9836937543      6.80E-04
    8    -152.9836937542      6.80E-04
    9    -152.9836937546      6.80E-04
   10    -152.9836937542      6.80E-04
   11    -152.9836937534      6.80E-04
   12    -152.9836937537      6.80E-04
   13    -152.9836937544      6.80E-04
   14    -152.9836937539      6.80E-04
   15    -152.9836937544      6.80E-04
   16    -152.9836937563      6.80E-04
   17    -152.9865605864      4.57E-04
   18    -152.9871322688      1.69E-04
   19    -152.9874038569      6.28E-05
   20    -152.9874442782      2.30E-05
   21    -152.9874489021      7.68E-06
   22    -152.9874492855      1.81E-06
   23    -152.9874493043      2.60E-07
   24    -152.9874493047      5.61E-08
   25    -152.9874493047      1.68E-08
   26    -152.9874493048      3.96E-09 Convergence criterion met
 ---------------------------------------
 SCF time:  CPU 63.16 s  wall 63.52 s
(0)  E-EN(g) gas-phase elect-nuc energy                 -152.971792359 a.u.
(3)  G-ENP(liq) elect-nuc-pol free energy of system     -152.987449305 a.u.
(4)  G-CDS(liq) cavity-dispersion-solvent structure 
     free energy                                                3.4205 kcal/mol
(6)  G-S(liq) free energy of system                     -152.981998367 a.u.
(9)  DeltaG-S(liq) free energy of  solvation
     (9) = (6) - (0)                                           -6.4044 kcal/mol
 SCF   energy in the final basis set = -152.9819983673
 Total energy in the final basis set = -152.9819983673

 Components of the MP2 correlation energy:
        aaaa  correlation energy =        -0.0704718947 au
        abab  correlation energy =        -0.4669308913 au
        bbbb  correlation energy =        -0.0704718947 au
        non-Brillouin singles    =        -0.0000000000 au

 Total  MP2   correlation energy =        -0.6078746808 au
        MP2         total energy =      -153.5898730481 au

  Entering Z-vector solver.
 This version supports only Gaussian blurring of the apparent surface charges
 No PCM contribution added !! 
   1         0           1      0.000405    0.000405
 This version supports only Gaussian blurring of the apparent surface charges
 No PCM contribution added !! 
   2         0           1      0.000142    0.000142
 This version supports only Gaussian blurring of the apparent surface charges
 No PCM contribution added !! 
   3         0           1      0.000056    0.000056
 This version supports only Gaussian blurring of the apparent surface charges
 No PCM contribution added !! 
   4         0           1      0.000020    0.000020
 This version supports only Gaussian blurring of the apparent surface charges
 No PCM contribution added !! 
   5         0           1      0.000005    0.000005
 This version supports only Gaussian blurring of the apparent surface charges
 No PCM contribution added !! 
   6         0           1      0.000001    0.000001
 This version supports only Gaussian blurring of the apparent surface charges
 No PCM contribution added !! 
   7         1           0      0.000000    0.000000    Roots Converged

 --------------------------------------------------------------

                    Orbital Energies (a.u.)
 --------------------------------------------------------------

 Alpha MOs
 -- Occupied --
-20.557 -11.334 -11.216  -1.388  -1.017  -0.803  -0.676  -0.621
 -0.595  -0.548  -0.504  -0.434
 -- Virtual --
  0.142   0.161   0.194   0.226   0.235   0.293   0.337   0.394
  0.425   0.478   0.493   0.517   0.597   0.639   0.641   0.651
  0.670   0.694   0.749   0.755   0.841   0.849   0.902   0.913
  0.952   1.076   1.157   1.162   1.183   1.187   1.208   1.273
  1.276   1.332   1.373   1.418   1.428   1.476   1.538   1.540
  1.609   1.681   1.697   1.817   1.890   1.984   2.075   2.160
  2.339   2.408   2.444   2.451   2.545   2.549   2.649   2.805
  2.848   2.854   2.972   3.002   3.065   3.097   3.116   3.145
  3.186   3.225   3.262   3.299   3.304   3.396   3.429   3.444
  3.486   3.550   3.574   3.621   3.669   3.731   3.774   3.778
  3.810   3.827   3.863   4.018   4.059   4.100   4.113   4.140
  4.191   4.243   4.252   4.346   4.367   4.404   4.478   4.518
  4.528   4.565   4.640   4.713   4.739   4.809   4.946   5.061
  5.178   5.188   5.224   5.322   5.428   5.468   5.545   5.587
  5.629   5.640   5.675   5.697   5.718   5.791   5.955   6.052
  6.243   6.251   6.267   6.640   6.654   6.879   6.912   7.246
  7.324   7.493   7.522  10.723  13.304  14.379
 --------------------------------------------------------------

          Ground-State Mulliken Net Atomic Charges

     Atom                 Charge (a.u.)
  ----------------------------------------
      1 C                     0.174952
      2 H                     0.125148
      3 O                    -0.386099
      4 C                    -0.340188
      5 H                     0.150095
      6 H                     0.150095
      7 H                     0.125998
  ----------------------------------------
  Sum of atomic charges =     0.000000

 -----------------------------------------------------------------
                    Cartesian Multipole Moments
 -----------------------------------------------------------------
    Charge (ESU x 10^10)
                 0.0000
    Dipole Moment (Debye)
         X      -3.7086      Y      -0.0000      Z       1.5455
       Tot       4.0177
    Quadrupole Moments (Debye-Ang)
        XX     -20.3764     XY      -0.0000     YY     -17.7243
        XZ       2.0657     YZ       0.0000     ZZ     -18.6395
    Octopole Moments (Debye-Ang^2)
       XXX       5.5512    XXY       0.0000    XYY       2.8114
       YYY       0.0000    XXZ       9.4910    XYZ       0.0000
       YYZ       8.1775    XZZ       2.4450    YZZ      -0.0000
       ZZZ      24.7694
    Hexadecapole Moments (Debye-Ang^3)
      XXXX    -148.9266   XXXY      -0.0000   XXYY     -25.3428
      XYYY      -0.0000   YYYY     -22.6789   XXXZ      -9.4439
      XXYZ      -0.0000   XYYZ      -3.8636   YYYZ       0.0000
      XXZZ     -37.1345   XYZZ      -0.0000   YYZZ     -15.4812
      XZZZ      -8.2302   YZZZ       0.0000   ZZZZ     -61.7333
 -----------------------------------------------------------------
 DrvMan is completing analytic gradient of the MP2 energy
 MP2 relaxed dipole moment
            1
    1  -1.4590595
    2  -0.0000000
    3   0.6080412
	Magnitude:	 1.581 au	 4.018 Debye
 MP2 energy read as -153.589873
 Full Analytical Gradient of MP2 Energy (in au.)
             1             2             3             4             5
    1   -0.00045858    0.00032897   -0.00004381    0.00095618   -0.00016588
    2    0.00000000   -0.00000000   -0.00000000   -0.00000000    0.00025940
    3   -0.00025815   -0.00007316   -0.00049934   -0.00015057    0.00036802
             6             7
    1   -0.00016588   -0.00045100
    2   -0.00025940   -0.00000000
    3    0.00036802    0.00024518
 Gradient time:  CPU 0.10 s  wall 0.10 s
 ----------------------------------------------------------------
             Standard Nuclear Orientation (Angstroms)
    I     Atom           X                Y                Z
 ----------------------------------------------------------------
    1      C       0.0000000000     0.0000000000     0.0000000000
    2      H       0.0000000000     0.0000000000     1.0797810000
    3      O       1.0773117742     0.0000000000    -0.5919009474
    4      C      -1.3065447960     0.0000000000    -0.6929364614
    5      H      -1.8611136533     0.8659872433    -0.3840799853
    6      H      -1.8611136533    -0.8659872433    -0.3840799853
    7      H      -1.1691311384     0.0000000000    -1.7618662621
 ----------------------------------------------------------------
 Nuclear Repulsion Energy =    70.0295047738 hartrees
 There are       12 alpha and       12 beta electrons
 Discretize the solute cavity surface with Lebedev spheres
	Using 302 Lebedev grid points for each H atom
	Using 302 Lebedev grid points for other atoms
	Atomic van der Waals radii will be scaled by 1.20
 Removing interior tesserae...
 Keep 797 surface tesserae and discard 1317 interior tesserae
 Molecular Surface Area = 72.468 Angst**2

                       Distance Matrix (Angstroms)
             C (  1)   H (  2)   O (  3)   C (  4)   H (  5)   H (  6)
   H (  2)  1.079781
   O (  3)  1.229206  1.988749
   C (  4)  1.478925  2.202178  2.385997
   H (  5)  2.088348  2.521223  3.070418  1.073719
   H (  6)  2.088348  2.521223  3.070418  1.073719  1.731974
   H (  7)  2.114483  3.072756  2.532849  1.077726  1.768352  1.768352


 Requested basis set is cc-pVTZ
 There are 54 shells and 146 basis functions
 A cutoff of  1.0D-11 yielded   1469 shell pairs
 There are     10861 function pairs (     13938 Cartesian)
 Smallest overlap matrix eigenvalue = 9.70E-04
 Guess MOs from SCF MO coefficient file
 Reading MOs from coefficient file
 Reading MOs from coefficient file
 A restricted Hartree-Fock SCF calculation will be
 performed using Pulay DIIS extrapolation
 SCF converges when DIIS error is below 1.0E-08
 ---------------------------------------
  Cycle       Energy         DIIS Error
 ---------------------------------------
    1    -152.9670328524      9.12E-04
    2    -152.9708501682      6.16E-04
    3    -152.9715909505      1.64E-04
    4    -152.9717528219      6.65E-05
    5    -152.9717871783      2.60E-05
    6    -152.9717928935      9.00E-06
    7    -152.9717934273      1.72E-06
    8    -152.9717934444      3.62E-07
    9    -152.9717934451      7.65E-08
   10    -152.9717934452      1.70E-08
   11    -152.9717934451      3.53E-09 Convergence criterion met
 ---------------------------------------
 SCF time:  CPU 33.20 s  wall 33.21 s
 Discretize the solute cavity surface with Lebedev spheres
	Using 302 Lebedev grid points for each H atom
	Using 302 Lebedev grid points for other atoms
	Atomic van der Waals radii will be scaled by 1.20
 Removing interior tesserae...
 Keep 797 surface tesserae and discard 1317 interior tesserae
 Molecular Surface Area = 72.468 Angst**2
Using SCRF singleton
 A restricted Hartree-Fock SCF calculation will be
 performed using Pulay DIIS extrapolation
 Polarizable Continuum solvation model will be applied
 SCF converges when DIIS error is below 1.0E-08

 Citation of the SMD model:
 Marenich, A.V.; Cramer, C.J.; Truhlar, D.G.
 J. Phys. Chem. B 2009, 113, 6378-6396.
 iSolventCode=           1
 Solvent: water                                                           

 vradii
            1           2           3           4           5           6
    1   1.8500000   1.2000000   1.5200000   1.8500000   1.2000000   1.2000000
            7
    1   1.2000000
 ---------------------------------------
  Cycle       Energy         DIIS Error
 ---------------------------------------
    1    -152.9717934451      9.82E-10
 Time req'd to invert C: 0.61 s (CPU) 0.61 s (wall)
    2    -152.9836905171      6.80E-04
    3    -152.9836905168      6.80E-04
    4    -152.9836905172      6.80E-04
    5    -152.9836905157      6.80E-04
    6    -152.9836905156      6.80E-04
    7    -152.9836905221      6.80E-04
    8    -152.9836905162      6.80E-04
    9    -152.9836905151      6.80E-04
   10    -152.9836905139      6.80E-04
   11    -152.9836905126      6.80E-04
   12    -152.9836905126      6.80E-04
   13    -152.9836905136      6.80E-04
   14    -152.9836905132      6.80E-04
   15    -152.9836905135      6.80E-04
   16    -152.9836905165      6.80E-04
   17    -152.9865533520      4.57E-04
   18    -152.9871244083      1.69E-04
   19    -152.9873956598      6.28E-05
   20    -152.9874360058      2.30E-05
   21    -152.9874406179      7.67E-06
   22    -152.9874410014      1.81E-06
   23    -152.9874410201      2.59E-07
   24    -152.9874410205      5.61E-08
   25    -152.9874410205      1.68E-08
   26    -152.9874410206      3.95E-09 Convergence criterion met
 ---------------------------------------
 SCF time:  CPU 67.49 s  wall 68.79 s
(0)  E-EN(g) gas-phase elect-nuc energy                 -152.971793445 a.u.
(3)  G-ENP(liq) elect-nuc-pol free energy of system     -152.987441021 a.u.
(4)  G-CDS(liq) cavity-dispersion-solvent structure 
     free energy                                                3.4242 kcal/mol
(6)  G-S(liq) free energy of system                     -152.981984274 a.u.
(9)  DeltaG-S(liq) free energy of  solvation
     (9) = (6) - (0)                                           -6.3948 kcal/mol
 SCF   energy in the final basis set = -152.9819842738
 Total energy in the final basis set = -152.9819842738

 Components of the MP2 correlation energy:
        aaaa  correlation energy =        -0.0704651758 au
        abab  correlation energy =        -0.4669300129 au
        bbbb  correlation energy =        -0.0704651758 au
        non-Brillouin singles    =        -0.0000000000 au

 Total  MP2   correlation energy =        -0.6078603644 au
        MP2         total energy =      -153.5898446383 au

  Entering Z-vector solver.
 This version supports only Gaussian blurring of the apparent surface charges
 No PCM contribution added !! 
   1         0           1      0.000405    0.000405
 This version supports only Gaussian blurring of the apparent surface charges
 No PCM contribution added !! 
   2         0           1      0.000142    0.000142
 This version supports only Gaussian blurring of the apparent surface charges
 No PCM contribution added !! 
   3         0           1      0.000056    0.000056
 This version supports only Gaussian blurring of the apparent surface charges
 No PCM contribution added !! 
   4         0           1      0.000020    0.000020
 This version supports only Gaussian blurring of the apparent surface charges
 No PCM contribution added !! 
   5         0           1      0.000005    0.000005
 This version supports only Gaussian blurring of the apparent surface charges
 No PCM contribution added !! 
   6         0           1      0.000001    0.000001
 This version supports only Gaussian blurring of the apparent surface charges
 No PCM contribution added !! 
   7         1           0      0.000000    0.000000    Roots Converged

 --------------------------------------------------------------

                    Orbital Energies (a.u.)
 --------------------------------------------------------------

 Alpha MOs
 -- Occupied --
-20.557 -11.334 -11.216  -1.388  -1.017  -0.803  -0.676  -0.621
 -0.596  -0.548  -0.504  -0.434
 -- Virtual --
  0.142   0.161   0.194   0.226   0.235   0.293   0.336   0.394
  0.425   0.478   0.493   0.517   0.597   0.639   0.641   0.650
  0.670   0.694   0.749   0.755   0.841   0.849   0.902   0.913
  0.952   1.076   1.157   1.162   1.183   1.187   1.208   1.273
  1.276   1.332   1.372   1.418   1.428   1.476   1.537   1.541
  1.609   1.682   1.696   1.819   1.889   1.984   2.074   2.160
  2.339   2.408   2.443   2.452   2.545   2.548   2.649   2.806
  2.847   2.854   2.972   3.002   3.065   3.097   3.115   3.145
  3.186   3.226   3.262   3.299   3.304   3.396   3.429   3.445
  3.485   3.550   3.574   3.620   3.669   3.731   3.773   3.778
  3.809   3.828   3.864   4.018   4.057   4.099   4.114   4.142
  4.191   4.243   4.253   4.345   4.367   4.404   4.478   4.518
  4.528   4.565   4.640   4.711   4.738   4.809   4.947   5.061
  5.178   5.190   5.224   5.322   5.427   5.470   5.545   5.591
  5.631   5.639   5.676   5.698   5.718   5.791   5.954   6.052
  6.242   6.250   6.266   6.640   6.653   6.878   6.911   7.244
  7.324   7.492   7.522  10.718  13.301  14.381
 --------------------------------------------------------------

          Ground-State Mulliken Net Atomic Charges

     Atom                 Charge (a.u.)
  ----------------------------------------
      1 C                     0.174898
      2 H                     0.125124
      3 O                    -0.385828
      4 C                    -0.340520
      5 H                     0.150290
      6 H                     0.150290
      7 H                     0.125746
  ----------------------------------------
  Sum of atomic charges =    -0.000000

 -----------------------------------------------------------------
                    Cartesian Multipole Moments
 -----------------------------------------------------------------
    Charge (ESU x 10^10)
                 0.0000
    Dipole Moment (Debye)
         X      -3.7030      Y      -0.0000      Z       1.5462
       Tot       4.0128
    Quadrupole Moments (Debye-Ang)
        XX     -20.3843     XY       0.0000     YY     -17.7218
        XZ       2.0593     YZ       0.0000     ZZ     -18.6418
    Octopole Moments (Debye-Ang^2)
       XXX       5.6120    XXY      -0.0000    XYY       2.8201
       YYY      -0.0000    XXZ       9.5025    XYZ      -0.0000
       YYZ       8.1770    XZZ       2.4637    YZZ      -0.0000
       ZZZ      24.7746
    Hexadecapole Moments (Debye-Ang^3)
      XXXX    -149.1343   XXXY       0.0000   XXYY     -25.3669
      XYYY       0.0000   YYYY     -22.6644   XXXZ      -9.4968
      XXYZ       0.0000   XYYZ      -3.8721   YYYZ       0.0000
      XXZZ     -37.1784   XYZZ       0.0000   YYZZ     -15.4802
      XZZZ      -8.2731   YZZZ       0.0000   ZZZZ     -61.7529
 -----------------------------------------------------------------
 DrvMan is completing analytic gradient of the MP2 energy
 MP2 relaxed dipole moment
            1
    1  -1.4568661
    2  -0.0000000
    3   0.6083081
	Magnitude:	 1.579 au	 4.013 Debye
 MP2 energy read as -153.589845
 Full Analytical Gradient of MP2 Energy (in au.)
             1             2             3             4             5
    1    0.00021653    0.00031683    0.00018887   -0.00110661    0.00030765
    2   -0.00000000   -0.00000000    0.00000000    0.00000000   -0.00022599
    3    0.00002556   -0.00008121   -0.00048635    0.00001166    0.00021402
             6             7
    1    0.00030765   -0.00023094
    2    0.00022599    0.00000000
    3    0.00021402    0.00010230
 Gradient time:  CPU 0.10 s  wall 0.10 s
 ----------------------------------------------------------------
             Standard Nuclear Orientation (Angstroms)
    I     Atom           X                Y                Z
 ----------------------------------------------------------------
    1      C       0.0000000000     0.0000000000     0.0000000000
    2      H       0.0000000000     0.0000000000     1.0797810000
    3      O       1.0773117742     0.0000000000    -0.5919009474
    4      C      -1.3055447960     0.0010000000    -0.6929364614
    5      H      -1.8611136533     0.8659872433    -0.3840799853
    6      H      -1.8611136533    -0.8659872433    -0.3840799853
    7      H      -1.1691311384     0.0000000000    -1.7618662621
 ----------------------------------------------------------------
 Nuclear Repulsion Energy =    70.0395504761 hartrees
 There are       12 alpha and       12 beta electrons
 Discretize the solute cavity surface with Lebedev spheres
	Using 302 Lebedev grid points for each H atom
	Using 302 Lebedev grid points for other atoms
	Atomic van der Waals radii will be scaled by 1.20
 Removing interior tesserae...
 Keep 796 surface tesserae and discard 1318 interior tesserae
 Molecular Surface Area = 72.403 Angst**2

                       Distance Matrix (Angstroms)
             C (  1)   H (  2)   O (  3)   C (  4)   H (  5)   H (  6)
   H (  2)  1.079781
   O (  3)  1.229206  1.988749
   C (  4)  1.478042  2.201585  2.384998
   H (  5)  2.088348  2.521223  3.070418  1.073430
   H (  6)  2.088348  2.521223  3.070418  1.075042  1.731974
   H (  7)  2.114483  3.072756  2.532849  1.077599  1.768352  1.768352


 Requested basis set is cc-pVTZ
 There are 54 shells and 146 basis functions
 A cutoff of  1.0D-11 yielded   1469 shell pairs
 There are     10861 function pairs (     13938 Cartesian)
 Smallest overlap matrix eigenvalue = 9.68E-04
 Guess MOs from SCF MO coefficient file
 Reading MOs from coefficient file
 Reading MOs from coefficient file
 A restricted Hartree-Fock SCF calculation will be
 performed using Pulay DIIS extrapolation
 SCF converges when DIIS error is below 1.0E-08
 ---------------------------------------
  Cycle       Energy         DIIS Error
 ---------------------------------------
    1    -152.9666736850      9.10E-04
    2    -152.9708598303      6.11E-04
    3    -152.9715906172      1.65E-04
    4    -152.9717524237      6.68E-05
    5    -152.9717865880      2.60E-05
    6    -152.9717923265      9.04E-06
    7    -152.9717928711      1.62E-06
    8    -152.9717928867      3.54E-07
    9    -152.9717928874      8.12E-08
   10    -152.9717928875      2.32E-08
   11    -152.9717928875      9.70E-09 Convergence criterion met
 ---------------------------------------
 SCF time:  CPU 33.24 s  wall 33.27 s
 Discretize the solute cavity surface with Lebedev spheres
	Using 302 Lebedev grid points for each H atom
	Using 302 Lebedev grid points for other atoms
	Atomic van der Waals radii will be scaled by 1.20
 Removing interior tesserae...
 Keep 796 surface tesserae and discard 1318 interior tesserae
 Molecular Surface Area = 72.403 Angst**2
Using SCRF singleton
 A restricted Hartree-Fock SCF calculation will be
 performed using Pulay DIIS extrapolation
 Polarizable Continuum solvation model will be applied
 SCF converges when DIIS error is below 1.0E-08

 Citation of the SMD model:
 Marenich, A.V.; Cramer, C.J.; Truhlar, D.G.
 J. Phys. Chem. B 2009, 113, 6378-6396.
 iSolventCode=           1
 Solvent: water                                                           

 vradii
            1           2           3           4           5           6
    1   1.8500000   1.2000000   1.5200000   1.8500000   1.2000000   1.2000000
            7
    1   1.2000000
 ---------------------------------------
  Cycle       Energy         DIIS Error
 ---------------------------------------
    1    -152.9717928874      5.00E-09
 Time req'd to invert C: 0.61 s (CPU) 0.61 s (wall)
    2    -152.9836921209      6.80E-04
    3    -152.9836921194      6.80E-04
    4    -152.9836921194      6.80E-04
    5    -152.9836921159      6.80E-04
    6    -152.9836921187      6.80E-04
    7    -152.9836921188      6.80E-04
    8    -152.9836921174      6.80E-04
    9    -152.9836921171      6.80E-04
   10    -152.9836921177      6.80E-04
   11    -152.9836921167      6.80E-04
   12    -152.9836921177      6.80E-04
   13    -152.9836921179      6.80E-04
   14    -152.9836921175      6.80E-04
   15    -152.9836921177      6.80E-04
   16    -152.9836921201      6.80E-04
   17    -152.9865569485      4.57E-04
   18    -152.9871283168      1.69E-04
   19    -152.9873997360      6.28E-05
   20    -152.9874401195      2.30E-05
   21    -152.9874447375      7.67E-06
   22    -152.9874451210      1.81E-06
   23    -152.9874451397      2.59E-07
   24    -152.9874451401      5.61E-08
   25    -152.9874451401      1.68E-08
   26    -152.9874451402      3.96E-09 Convergence criterion met
 ---------------------------------------
 SCF time:  CPU 64.84 s  wall 64.92 s
(0)  E-EN(g) gas-phase elect-nuc energy                 -152.971792887 a.u.
(3)  G-ENP(liq) elect-nuc-pol free energy of system     -152.987445140 a.u.
(4)  G-CDS(liq) cavity-dispersion-solvent structure 
     free energy                                                3.4223 kcal/mol
(6)  G-S(liq) free energy of system                     -152.981991298 a.u.
(9)  DeltaG-S(liq) free energy of  solvation
     (9) = (6) - (0)                                           -6.3996 kcal/mol
 SCF   energy in the final basis set = -152.9819912980
 Total energy in the final basis set = -152.9819912980

 Components of the MP2 correlation energy:
        aaaa  correlation energy =        -0.0704685242 au
        abab  correlation energy =        -0.4669304379 au
        bbbb  correlation energy =        -0.0704685242 au
        non-Brillouin singles    =        -0.0000000000 au

 Total  MP2   correlation energy =        -0.6078674864 au
        MP2         total energy =      -153.5898587844 au

  Entering Z-vector solver.
 This version supports only Gaussian blurring of the apparent surface charges
 No PCM contribution added !! 
   1         0           1      0.000405    0.000405
 This version supports only Gaussian blurring of the apparent surface charges
 No PCM contribution added !! 
   2         0           1      0.000142    0.000142
 This version supports only Gaussian blurring of the apparent surface charges
 No PCM contribution added !! 
   3         0           1      0.000056    0.000056
 This version supports only Gaussian blurring of the apparent surface charges
 No PCM contribution added !! 
   4         0           1      0.000020    0.000020
 This version supports only Gaussian blurring of the apparent surface charges
 No PCM contribution added !! 
   5         0           1      0.000005    0.000005
 This version supports only Gaussian blurring of the apparent surface charges
 No PCM contribution added !! 
   6         0           1      0.000001    0.000001
 This version supports only Gaussian blurring of the apparent surface charges
 No PCM contribution added !! 
   7         1           0      0.000000    0.000000    Roots Converged

 --------------------------------------------------------------

                    Orbital Energies (a.u.)
 --------------------------------------------------------------

 Alpha MOs
 -- Occupied --
-20.557 -11.334 -11.216  -1.388  -1.017  -0.803  -0.676  -0.621
 -0.595  -0.548  -0.504  -0.434
 -- Virtual --
  0.142   0.161   0.194   0.226   0.235   0.293   0.337   0.394
  0.425   0.478   0.493   0.517   0.597   0.639   0.641   0.650
  0.670   0.694   0.749   0.755   0.841   0.849   0.902   0.913
  0.952   1.076   1.157   1.162   1.183   1.187   1.208   1.273
  1.276   1.332   1.373   1.418   1.428   1.476   1.538   1.541
  1.609   1.682   1.696   1.818   1.889   1.984   2.075   2.160
  2.339   2.408   2.444   2.452   2.545   2.549   2.649   2.805
  2.848   2.854   2.972   3.002   3.065   3.097   3.116   3.145
  3.186   3.226   3.262   3.299   3.304   3.396   3.429   3.444
  3.486   3.550   3.574   3.620   3.669   3.731   3.773   3.778
  3.810   3.827   3.864   4.018   4.058   4.100   4.114   4.141
  4.191   4.243   4.252   4.346   4.367   4.404   4.478   4.518
  4.528   4.565   4.640   4.712   4.739   4.809   4.947   5.061
  5.178   5.189   5.224   5.322   5.428   5.469   5.545   5.589
  5.630   5.640   5.675   5.698   5.718   5.791   5.954   6.052
  6.242   6.251   6.267   6.640   6.653   6.878   6.912   7.245
  7.324   7.492   7.522  10.721  13.303  14.380
 --------------------------------------------------------------

          Ground-State Mulliken Net Atomic Charges

     Atom                 Charge (a.u.)
  ----------------------------------------
      1 C                     0.174925
      2 H                     0.125136
      3 O                    -0.385963
      4 C                    -0.340355
      5 H                     0.150550
      6 H                     0.149836
      7 H                     0.125872
  ----------------------------------------
  Sum of atomic charges =     0.000000

 -----------------------------------------------------------------
                    Cartesian Multipole Moments
 -----------------------------------------------------------------
    Charge (ESU x 10^10)
                 0.0000
    Dipole Moment (Debye)
         X      -3.7058      Y      -0.0001      Z       1.5458
       Tot       4.0153
    Quadrupole Moments (Debye-Ang)
        XX     -20.3803     XY      -0.0000     YY     -17.7231
        XZ       2.0625     YZ       0.0019     ZZ     -18.6406
    Octopole Moments (Debye-Ang^2)
       XXX       5.5816    XXY      -0.0010    XYY       2.8158
       YYY      -0.0128    XXZ       9.4967    XYZ      -0.0015
       YYZ       8.1772    XZZ       2.4543    YZZ      -0.0067
       ZZZ      24.7720
    Hexadecapole Moments (Debye-Ang^3)
      XXXX    -149.0305   XXXY       0.0088   XXYY     -25.3548
      XYYY       0.0156   YYYY     -22.6717   XXXZ      -9.4704
      XXYZ       0.0045   XYYZ      -3.8679   YYYZ       0.0115
      XXZZ     -37.1565   XYZZ       0.0071   YYZZ     -15.4807
      XZZZ      -8.2516   YZZZ       0.0162   ZZZZ     -61.7431
 -----------------------------------------------------------------
 DrvMan is completing analytic gradient of the MP2 energy
 MP2 relaxed dipole moment
            1
    1  -1.4579616
    2  -0.0000589
    3   0.6081746
	Magnitude:	 1.580 au	 4.015 Debye
 MP2 energy read as -153.589859
 Full Analytical Gradient of MP2 Energy (in au.)
             1             2             3             4             5
    1   -0.00011990    0.00032290    0.00007272   -0.00007815    0.00031598
    2   -0.00017446    0.00003776    0.00005158    0.00108334   -0.00043438
    3   -0.00011571   -0.00007718   -0.00049281   -0.00006951    0.00016211
             6             7
    1   -0.00017263   -0.00034091
    2   -0.00046678   -0.00009706
    3    0.00041939    0.00017371
 Gradient time:  CPU 0.10 s  wall 0.09 s
 ----------------------------------------------------------------
             Standard Nuclear Orientation (Angstroms)
    I     Atom           X                Y                Z
 ----------------------------------------------------------------
    1      C       0.0000000000     0.0000000000     0.0000000000
    2      H       0.0000000000     0.0000000000     1.0797810000
    3      O       1.0773117742     0.0000000000    -0.5919009474
    4      C      -1.3055447960    -0.0010000000    -0.6929364614
    5      H      -1.8611136533     0.8659872433    -0.3840799853
    6      H      -1.8611136533    -0.8659872433    -0.3840799853
    7      H      -1.1691311384     0.0000000000    -1.7618662621
 ----------------------------------------------------------------
 Nuclear Repulsion Energy =    70.0395504761 hartrees
 There are       12 alpha and       12 beta electrons
 Discretize the solute cavity surface with Lebedev spheres
	Using 302 Lebedev grid points for each H atom
	Using 302 Lebedev grid points for other atoms
	Atomic van der Waals radii will be scaled by 1.20
 Removing interior tesserae...
 Keep 796 surface tesserae and discard 1318 interior tesserae
 Molecular Surface Area = 72.403 Angst**2

                       Distance Matrix (Angstroms)
             C (  1)   H (  2)   O (  3)   C (  4)   H (  5)   H (  6)
   H (  2)  1.079781
   O (  3)  1.229206  1.988749
   C (  4)  1.478042  2.201585  2.384998
   H (  5)  2.088348  2.521223  3.070418  1.075042
   H (  6)  2.088348  2.521223  3.070418  1.073430  1.731974
   H (  7)  2.114483  3.072756  2.532849  1.077599  1.768352  1.768352


 Requested basis set is cc-pVTZ
 There are 54 shells and 146 basis functions
 A cutoff of  1.0D-11 yielded   1469 shell pairs
 There are     10861 function pairs (     13938 Cartesian)
 Smallest overlap matrix eigenvalue = 9.68E-04
 Guess MOs from SCF MO coefficient file
 Reading MOs from coefficient file
 Reading MOs from coefficient file
 A restricted Hartree-Fock SCF calculation will be
 performed using Pulay DIIS extrapolation
 SCF converges when DIIS error is below 1.0E-08
 ---------------------------------------
  Cycle       Energy         DIIS Error
 ---------------------------------------
    1    -152.9667898217      9.11E-04
    2    -152.9708561567      6.13E-04
    3    -152.9715904308      1.65E-04
    4    -152.9717523359      6.67E-05
    5    -152.9717865888      2.60E-05
    6    -152.9717923274      9.04E-06
    7    -152.9717928703      1.66E-06
    8    -152.9717928866      3.65E-07
    9    -152.9717928874      9.14E-08
   10    -152.9717928875      3.55E-08
   11    -152.9717928875      1.72E-08
   12    -152.9717928876      6.80E-09 Convergence criterion met
 ---------------------------------------
 SCF time:  CPU 35.72 s  wall 35.73 s
 Discretize the solute cavity surface with Lebedev spheres
	Using 302 Lebedev grid points for each H atom
	Using 302 Lebedev grid points for other atoms
	Atomic van der Waals radii will be scaled by 1.20
 Removing interior tesserae...
 Keep 796 surface tesserae and discard 1318 interior tesserae
 Molecular Surface Area = 72.403 Angst**2
Using SCRF singleton
 A restricted Hartree-Fock SCF calculation will be
 performed using Pulay DIIS extrapolation
 Polarizable Continuum solvation model will be applied
 SCF converges when DIIS error is below 1.0E-08

 Citation of the SMD model:
 Marenich, A.V.; Cramer, C.J.; Truhlar, D.G.
 J. Phys. Chem. B 2009, 113, 6378-6396.
 iSolventCode=           1
 Solvent: water                                                           

 vradii
            1           2           3           4           5           6
    1   1.8500000   1.2000000   1.5200000   1.8500000   1.2000000   1.2000000
            7
    1   1.2000000
 ---------------------------------------
  Cycle       Energy         DIIS Error
 ---------------------------------------
    1    -152.9717928874      1.88E-09
 Time req'd to invert C: 0.61 s (CPU) 0.61 s (wall)
    2    -152.9836921212      6.80E-04
    3    -152.9836921215      6.80E-04
    4    -152.9836921281      6.80E-04
    5    -152.9836921198      6.80E-04
    6    -152.9836921214      6.80E-04
    7    -152.9836921212      6.80E-04
    8    -152.9836921209      6.80E-04
    9    -152.9836921212      6.80E-04
   10    -152.9836921200      6.80E-04
   11    -152.9836921193      6.80E-04
   12    -152.9836921200      6.80E-04
   13    -152.9836921180      6.80E-04
   14    -152.9836921183      6.80E-04
   15    -152.9836921222      6.80E-04
   16    -152.9836921203      6.80E-04
   17    -152.9865569487      4.57E-04
   18    -152.9871283169      1.69E-04
   19    -152.9873997360      6.28E-05
   20    -152.9874401195      2.30E-05
   21    -152.9874447375      7.67E-06
   22    -152.9874451210      1.81E-06
   23    -152.9874451397      2.59E-07
   24    -152.9874451401      5.61E-08
   25    -152.9874451401      1.68E-08
   26    -152.9874451402      3.96E-09 Convergence criterion met
 ---------------------------------------
 SCF time:  CPU 70.70 s  wall 70.75 s
(0)  E-EN(g) gas-phase elect-nuc energy                 -152.971792887 a.u.
(3)  G-ENP(liq) elect-nuc-pol free energy of system     -152.987445140 a.u.
(4)  G-CDS(liq) cavity-dispersion-solvent structure 
     free energy                                                3.4223 kcal/mol
(6)  G-S(liq) free energy of system                     -152.981991298 a.u.
(9)  DeltaG-S(liq) free energy of  solvation
     (9) = (6) - (0)                                           -6.3996 kcal/mol
 SCF   energy in the final basis set = -152.9819912980
 Total energy in the final basis set = -152.9819912980

 Components of the MP2 correlation energy:
        aaaa  correlation energy =        -0.0704685242 au
        abab  correlation energy =        -0.4669304379 au
        bbbb  correlation energy =        -0.0704685242 au
        non-Brillouin singles    =        -0.0000000000 au

 Total  MP2   correlation energy =        -0.6078674864 au
        MP2         total energy =      -153.5898587844 au

  Entering Z-vector solver.
 This version supports only Gaussian blurring of the apparent surface charges
 No PCM contribution added !! 
   1         0           1      0.000405    0.000405
 This version supports only Gaussian blurring of the apparent surface charges
 No PCM contribution added !! 
   2         0           1      0.000142    0.000142
 This version supports only Gaussian blurring of the apparent surface charges
 No PCM contribution added !! 
   3         0           1      0.000056    0.000056
 This version supports only Gaussian blurring of the apparent surface charges
 No PCM contribution added !! 
   4         0           1      0.000020    0.000020
 This version supports only Gaussian blurring of the apparent surface charges
 No PCM contribution added !! 
   5         0           1      0.000005    0.000005
 This version supports only Gaussian blurring of the apparent surface charges
 No PCM contribution added !! 
   6         0           1      0.000001    0.000001
 This version supports only Gaussian blurring of the apparent surface charges
 No PCM contribution added !! 
   7         1           0      0.000000    0.000000    Roots Converged

 --------------------------------------------------------------

                    Orbital Energies (a.u.)
 --------------------------------------------------------------

 Alpha MOs
 -- Occupied --
-20.557 -11.334 -11.216  -1.388  -1.017  -0.803  -0.676  -0.621
 -0.595  -0.548  -0.504  -0.434
 -- Virtual --
  0.142   0.161   0.194   0.226   0.235   0.293   0.337   0.394
  0.425   0.478   0.493   0.517   0.597   0.639   0.641   0.650
  0.670   0.694   0.749   0.755   0.841   0.849   0.902   0.913
  0.952   1.076   1.157   1.162   1.183   1.187   1.208   1.273
  1.276   1.332   1.373   1.418   1.428   1.476   1.538   1.541
  1.609   1.682   1.696   1.818   1.889   1.984   2.075   2.160
  2.339   2.408   2.444   2.452   2.545   2.549   2.649   2.805
  2.848   2.854   2.972   3.002   3.065   3.097   3.116   3.145
  3.186   3.226   3.262   3.299   3.304   3.396   3.429   3.444
  3.486   3.550   3.574   3.620   3.669   3.731   3.773   3.778
  3.810   3.827   3.864   4.018   4.058   4.100   4.114   4.141
  4.191   4.243   4.252   4.346   4.367   4.404   4.478   4.518
  4.528   4.565   4.640   4.712   4.739   4.809   4.947   5.061
  5.178   5.189   5.224   5.322   5.428   5.469   5.545   5.589
  5.630   5.640   5.675   5.698   5.718   5.791   5.954   6.052
  6.242   6.251   6.267   6.640   6.653   6.878   6.912   7.245
  7.324   7.492   7.522  10.721  13.303  14.380
 --------------------------------------------------------------

          Ground-State Mulliken Net Atomic Charges

     Atom                 Charge (a.u.)
  ----------------------------------------
      1 C                     0.174925
      2 H                     0.125136
      3 O                    -0.385963
      4 C                    -0.340355
      5 H                     0.149836
      6 H                     0.150550
      7 H                     0.125872
  ----------------------------------------
  Sum of atomic charges =     0.000000

 -----------------------------------------------------------------
                    Cartesian Multipole Moments
 -----------------------------------------------------------------
    Charge (ESU x 10^10)
                 0.0000
    Dipole Moment (Debye)
         X      -3.7058      Y       0.0001      Z       1.5458
       Tot       4.0153
    Quadrupole Moments (Debye-Ang)
        XX     -20.3803     XY       0.0000     YY     -17.7231
        XZ       2.0625     YZ      -0.0019     ZZ     -18.6406
    Octopole Moments (Debye-Ang^2)
       XXX       5.5816    XXY       0.0010    XYY       2.8158
       YYY       0.0128    XXZ       9.4967    XYZ       0.0015
       YYZ       8.1772    XZZ       2.4543    YZZ       0.0067
       ZZZ      24.7720
    Hexadecapole Moments (Debye-Ang^3)
      XXXX    -149.0305   XXXY      -0.0088   XXYY     -25.3548
      XYYY      -0.0156   YYYY     -22.6717   XXXZ      -9.4704
      XXYZ      -0.0045   XYYZ      -3.8679   YYYZ      -0.0115
      XXZZ     -37.1565   XYZZ      -0.0071   YYZZ     -15.4807
      XZZZ      -8.2516   YZZZ      -0.0162   ZZZZ     -61.7431
 -----------------------------------------------------------------
 DrvMan is completing analytic gradient of the MP2 energy
 MP2 relaxed dipole moment
            1
    1  -1.4579616
    2   0.0000589
    3   0.6081746
	Magnitude:	 1.580 au	 4.015 Debye
 MP2 energy read as -153.589859
 Full Analytical Gradient of MP2 Energy (in au.)
             1             2             3             4             5
    1   -0.00011990    0.00032290    0.00007272   -0.00007815   -0.00017263
    2    0.00017446   -0.00003776   -0.00005158   -0.00108334    0.00046678
    3   -0.00011571   -0.00007718   -0.00049281   -0.00006951    0.00041939
             6             7
    1    0.00031598   -0.00034091
    2    0.00043438    0.00009706
    3    0.00016211    0.00017371
 Gradient time:  CPU 0.10 s  wall 0.10 s
 ----------------------------------------------------------------
             Standard Nuclear Orientation (Angstroms)
    I     Atom           X                Y                Z
 ----------------------------------------------------------------
    1      C       0.0000000000     0.0000000000     0.0000000000
    2      H       0.0000000000     0.0000000000     1.0797810000
    3      O       1.0773117742     0.0000000000    -0.5919009474
    4      C      -1.3055447960     0.0000000000    -0.6919364614
    5      H      -1.8611136533     0.8659872433    -0.3840799853
    6      H      -1.8611136533    -0.8659872433    -0.3840799853
    7      H      -1.1691311384     0.0000000000    -1.7618662621
 ----------------------------------------------------------------
 Nuclear Repulsion Energy =    70.0432268355 hartrees
 There are       12 alpha and       12 beta electrons
 Discretize the solute cavity surface with Lebedev spheres
	Using 302 Lebedev grid points for each H atom
	Using 302 Lebedev grid points for other atoms
	Atomic van der Waals radii will be scaled by 1.20
 Removing interior tesserae...
 Keep 797 surface tesserae and discard 1317 interior tesserae
 Molecular Surface Area = 72.468 Angst**2

                       Distance Matrix (Angstroms)
             C (  1)   H (  2)   O (  3)   C (  4)   H (  5)   H (  6)
   H (  2)  1.079781
   O (  3)  1.229206  1.988749
   C (  4)  1.477573  2.200779  2.384955
   H (  5)  2.088348  2.521223  3.070418  1.073949
   H (  6)  2.088348  2.521223  3.070418  1.073949  1.731974
   H (  7)  2.114483  3.072756  2.532849  1.078591  1.768352  1.768352


 Requested basis set is cc-pVTZ
 There are 54 shells and 146 basis functions
 A cutoff of  1.0D-11 yielded   1469 shell pairs
 There are     10861 function pairs (     13938 Cartesian)
 Smallest overlap matrix eigenvalue = 9.67E-04
 Guess MOs from SCF MO coefficient file
 Reading MOs from coefficient file
 Reading MOs from coefficient file
 A restricted Hartree-Fock SCF calculation will be
 performed using Pulay DIIS extrapolation
 SCF converges when DIIS error is below 1.0E-08
 ---------------------------------------
  Cycle       Energy         DIIS Error
 ---------------------------------------
    1    -152.9667901763      9.09E-04
    2    -152.9708515763      6.13E-04
    3    -152.9715847681      1.64E-04
    4    -152.9717466066      6.65E-05
    5    -152.9717808531      2.59E-05
    6    -152.9717865552      8.96E-06
    7    -152.9717870873      1.61E-06
    8    -152.9717871027      3.53E-07
    9    -152.9717871034      8.09E-08
   10    -152.9717871035      2.32E-08
   11    -152.9717871035      9.79E-09 Convergence criterion met
 ---------------------------------------
 SCF time:  CPU 33.20 s  wall 33.22 s
 Discretize the solute cavity surface with Lebedev spheres
	Using 302 Lebedev grid points for each H atom
	Using 302 Lebedev grid points for other atoms
	Atomic van der Waals radii will be scaled by 1.20
 Removing interior tesserae...
 Keep 797 surface tesserae and discard 1317 interior tesserae
 Molecular Surface Area = 72.468 Angst**2
Using SCRF singleton
 A restricted Hartree-Fock SCF calculation will be
 performed using Pulay DIIS extrapolation
 Polarizable Continuum solvation model will be applied
 SCF converges when DIIS error is below 1.0E-08

 Citation of the SMD model:
 Marenich, A.V.; Cramer, C.J.; Truhlar, D.G.
 J. Phys. Chem. B 2009, 113, 6378-6396.
 iSolventCode=           1
 Solvent: water                                                           

 vradii
            1           2           3           4           5           6
    1   1.8500000   1.2000000   1.5200000   1.8500000   1.2000000   1.2000000
            7
    1   1.2000000
 ---------------------------------------
  Cycle       Energy         DIIS Error
 ---------------------------------------
    1    -152.9717871034      5.03E-09
 Time req'd to invert C: 0.61 s (CPU) 0.61 s (wall)
    2    -152.9836871061      6.80E-04
    3    -152.9836871046      6.80E-04
    4    -152.9836871048      6.80E-04
    5    -152.9836871026      6.80E-04
    6    -152.9836871041      6.80E-04
    7    -152.9836871044      6.80E-04
    8    -152.9836871051      6.80E-04
    9    -152.9836871032      6.80E-04
   10    -152.9836871043      6.80E-04
   11    -152.9836871051      6.80E-04
   12    -152.9836871038      6.80E-04
   13    -152.9836871036      6.80E-04
   14    -152.9836871036      6.80E-04
   15    -152.9836871056      6.80E-04
   16    -152.9836871040      6.80E-04
   17    -152.9865517482      4.57E-04
   18    -152.9871231299      1.69E-04
   19    -152.9873945803      6.28E-05
   20    -152.9874349652      2.30E-05
   21    -152.9874395832      7.67E-06
   22    -152.9874399664      1.81E-06
   23    -152.9874399850      2.59E-07
   24    -152.9874399854      5.60E-08
   25    -152.9874399854      1.68E-08
   26    -152.9874399856      3.96E-09 Convergence criterion met
 ---------------------------------------
 SCF time:  CPU 67.94 s  wall 67.98 s
(0)  E-EN(g) gas-phase elect-nuc energy                 -152.971787103 a.u.
(3)  G-ENP(liq) elect-nuc-pol free energy of system     -152.987439986 a.u.
(4)  G-CDS(liq) cavity-dispersion-solvent structure 
     free energy                                                3.4214 kcal/mol
(6)  G-S(liq) free energy of system                     -152.981987670 a.u.
(9)  DeltaG-S(liq) free energy of  solvation
     (9) = (6) - (0)                                           -6.4010 kcal/mol
 SCF   energy in the final basis set = -152.9819876696
 Total energy in the final basis set = -152.9819876696

 Components of the MP2 correlation energy:
        aaaa  correlation energy =        -0.0704700111 au
        abab  correlation energy =        -0.4669331221 au
        bbbb  correlation energy =        -0.0704700111 au
        non-Brillouin singles    =        -0.0000000000 au

 Total  MP2   correlation energy =        -0.6078731442 au
        MP2         total energy =      -153.5898608138 au

  Entering Z-vector solver.
 This version supports only Gaussian blurring of the apparent surface charges
 No PCM contribution added !! 
   1         0           1      0.000405    0.000405
 This version supports only Gaussian blurring of the apparent surface charges
 No PCM contribution added !! 
   2         0           1      0.000142    0.000142
 This version supports only Gaussian blurring of the apparent surface charges
 No PCM contribution added !! 
   3         0           1      0.000056    0.000056
 This version supports only Gaussian blurring of the apparent surface charges
 No PCM contribution added !! 
   4         0           1      0.000020    0.000020
 This version supports only Gaussian blurring of the apparent surface charges
 No PCM contribution added !! 
   5         0           1      0.000005    0.000005
 This version supports only Gaussian blurring of the apparent surface charges
 No PCM contribution added !! 
   6         0           1      0.000001    0.000001
 This version supports only Gaussian blurring of the apparent surface charges
 No PCM contribution added !! 
   7         1           0      0.000000    0.000000    Roots Converged

 --------------------------------------------------------------

                    Orbital Energies (a.u.)
 --------------------------------------------------------------

 Alpha MOs
 -- Occupied --
-20.557 -11.334 -11.216  -1.388  -1.017  -0.803  -0.676  -0.621
 -0.596  -0.548  -0.504  -0.434
 -- Virtual --
  0.142   0.161   0.194   0.226   0.235   0.293   0.337   0.394
  0.425   0.478   0.493   0.517   0.597   0.639   0.641   0.651
  0.670   0.694   0.749   0.755   0.841   0.849   0.902   0.913
  0.952   1.076   1.158   1.162   1.183   1.187   1.208   1.273
  1.276   1.332   1.373   1.418   1.428   1.476   1.537   1.541
  1.609   1.682   1.696   1.818   1.890   1.984   2.075   2.160
  2.339   2.408   2.444   2.452   2.545   2.549   2.649   2.806
  2.848   2.855   2.972   3.002   3.065   3.096   3.116   3.145
  3.186   3.226   3.263   3.299   3.304   3.396   3.428   3.444
  3.485   3.551   3.574   3.620   3.669   3.731   3.774   3.778
  3.809   3.828   3.864   4.018   4.058   4.100   4.113   4.141
  4.191   4.243   4.252   4.346   4.367   4.404   4.478   4.518
  4.528   4.565   4.640   4.712   4.740   4.809   4.946   5.061
  5.177   5.190   5.224   5.322   5.427   5.470   5.544   5.587
  5.630   5.640   5.675   5.698   5.718   5.791   5.955   6.052
  6.242   6.251   6.267   6.640   6.654   6.878   6.912   7.245
  7.324   7.492   7.522  10.722  13.304  14.380
 --------------------------------------------------------------

          Ground-State Mulliken Net Atomic Charges

     Atom                 Charge (a.u.)
  ----------------------------------------
      1 C                     0.174994
      2 H                     0.125028
      3 O                    -0.385945
      4 C                    -0.340307
      5 H                     0.150385
      6 H                     0.150385
      7 H                     0.125461
  ----------------------------------------
  Sum of atomic charges =     0.000000

 -----------------------------------------------------------------
                    Cartesian Multipole Moments
 -----------------------------------------------------------------
    Charge (ESU x 10^10)
                 0.0000
    Dipole Moment (Debye)
         X      -3.7066      Y      -0.0000      Z       1.5453
       Tot       4.0158
    Quadrupole Moments (Debye-Ang)
        XX     -20.3774     XY      -0.0000     YY     -17.7216
        XZ       2.0632     YZ      -0.0000     ZZ     -18.6438
    Octopole Moments (Debye-Ang^2)
       XXX       5.5743    XXY       0.0000    XYY       2.8129
       YYY      -0.0000    XXZ       9.4888    XYZ       0.0000
       YYZ       8.1716    XZZ       2.4553    YZZ       0.0000
       ZZZ      24.7633
    Hexadecapole Moments (Debye-Ang^3)
      XXXX    -149.0027   XXXY      -0.0000   XXYY     -25.3478
      XYYY      -0.0000   YYYY     -22.6652   XXXZ      -9.4439
      XXYZ      -0.0000   XYYZ      -3.8592   YYYZ      -0.0000
      XXZZ     -37.1518   XYZZ       0.0000   YYZZ     -15.4754
      XZZZ      -8.2393   YZZZ      -0.0000   ZZZZ     -61.7284
 -----------------------------------------------------------------
 DrvMan is completing analytic gradient of the MP2 energy
 MP2 relaxed dipole moment
            1
    1  -1.4582851
    2  -0.0000000
    3   0.6079825
	Magnitude:	 1.580 au	 4.016 Debye
 MP2 energy read as -153.589861
 Full Analytical Gradient of MP2 Energy (in au.)
             1             2             3             4             5
    1   -0.00026432    0.00026441    0.00011836   -0.00015008    0.00014545
    2    0.00000000   -0.00000000    0.00000000    0.00000000   -0.00010962
    3   -0.00040825   -0.00010417   -0.00044926    0.00113854    0.00014355
             6             7
    1    0.00014545   -0.00025928
    2    0.00010962    0.00000000
    3    0.00014355   -0.00046396
 Gradient time:  CPU 0.10 s  wall 0.10 s
 ----------------------------------------------------------------
             Standard Nuclear Orientation (Angstroms)
    I     Atom           X                Y                Z
 ----------------------------------------------------------------
    1      C       0.0000000000     0.0000000000     0.0000000000
    2      H       0.0000000000     0.0000000000     1.0797810000
    3      O       1.0773117742     0.0000000000    -0.5919009474
    4      C      -1.3055447960     0.0000000000    -0.6939364614
    5      H      -1.8611136533     0.8659872433    -0.3840799853
    6      H      -1.8611136533    -0.8659872433    -0.3840799853
    7      H      -1.1691311384     0.0000000000    -1.7618662621
 ----------------------------------------------------------------
 Nuclear Repulsion Energy =    70.0358773693 hartrees
 There are       12 alpha and       12 beta electrons
 Discretize the solute cavity surface with Lebedev spheres
	Using 302 Lebedev grid points for each H atom
	Using 302 Lebedev grid points for other atoms
	Atomic van der Waals radii will be scaled by 1.20
 Removing interior tesserae...
 Keep 795 surface tesserae and discard 1319 interior tesserae
 Molecular Surface Area = 72.339 Angst**2

                       Distance Matrix (Angstroms)
             C (  1)   H (  2)   O (  3)   C (  4)   H (  5)   H (  6)
   H (  2)  1.079781
   O (  3)  1.229206  1.988749
   C (  4)  1.478511  2.202390  2.385040
   H (  5)  2.088348  2.521223  3.070418  1.074524
   H (  6)  2.088348  2.521223  3.070418  1.074524  1.731974
   H (  7)  2.114483  3.072756  2.532849  1.076607  1.768352  1.768352


 Requested basis set is cc-pVTZ
 There are 54 shells and 146 basis functions
 A cutoff of  1.0D-11 yielded   1469 shell pairs
 There are     10861 function pairs (     13938 Cartesian)
 Smallest overlap matrix eigenvalue = 9.68E-04
 Guess MOs from SCF MO coefficient file
 Reading MOs from coefficient file
 Reading MOs from coefficient file
 A restricted Hartree-Fock SCF calculation will be
 performed using Pulay DIIS extrapolation
 SCF converges when DIIS error is below 1.0E-08
 ---------------------------------------
  Cycle       Energy         DIIS Error
 ---------------------------------------
    1    -152.9667869655      9.12E-04
    2    -152.9708596570      6.14E-04
    3    -152.9715959672      1.65E-04
    4    -152.9717578600      6.69E-05
    5    -152.9717920527      2.61E-05
    6    -152.9717978525      9.17E-06
    7    -152.9717984113      1.73E-06
    8    -152.9717984287      3.67E-07
    9    -152.9717984295      7.74E-08
   10    -152.9717984296      1.74E-08
   11    -152.9717984295      3.59E-09 Convergence criterion met
 ---------------------------------------
 SCF time:  CPU 33.26 s  wall 33.27 s
 Discretize the solute cavity surface with Lebedev spheres
	Using 302 Lebedev grid points for each H atom
	Using 302 Lebedev grid points for other atoms
	Atomic van der Waals radii will be scaled by 1.20
 Removing interior tesserae...
 Keep 795 surface tesserae and discard 1319 interior tesserae
 Molecular Surface Area = 72.339 Angst**2
Using SCRF singleton
 A restricted Hartree-Fock SCF calculation will be
 performed using Pulay DIIS extrapolation
 Polarizable Continuum solvation model will be applied
 SCF converges when DIIS error is below 1.0E-08

 Citation of the SMD model:
 Marenich, A.V.; Cramer, C.J.; Truhlar, D.G.
 J. Phys. Chem. B 2009, 113, 6378-6396.
 iSolventCode=           1
 Solvent: water                                                           

 vradii
            1           2           3           4           5           6
    1   1.8500000   1.2000000   1.5200000   1.8500000   1.2000000   1.2000000
            7
    1   1.2000000
 ---------------------------------------
  Cycle       Energy         DIIS Error
 ---------------------------------------
    1    -152.9717984294      1.01E-09
 Time req'd to invert C: 0.61 s (CPU) 0.61 s (wall)
    2    -152.9836968749      6.80E-04
    3    -152.9836968745      6.80E-04
    4    -152.9836968737      6.80E-04
    5    -152.9836968741      6.80E-04
    6    -152.9836968716      6.80E-04
    7    -152.9836968765      6.80E-04
    8    -152.9836968770      6.80E-04
    9    -152.9836968724      6.80E-04
   10    -152.9836968774      6.80E-04
   11    -152.9836968780      6.80E-04
   12    -152.9836968774      6.80E-04
   13    -152.9836968770      6.80E-04
   14    -152.9836968769      6.80E-04
   15    -152.9836968761      6.80E-04
   16    -152.9836968741      6.80E-04
   17    -152.9865618915      4.57E-04
   18    -152.9871332473      1.69E-04
   19    -152.9874046355      6.28E-05
   20    -152.9874450177      2.30E-05
   21    -152.9874496357      7.68E-06
   22    -152.9874500194      1.81E-06
   23    -152.9874500382      2.60E-07
   24    -152.9874500386      5.62E-08
   25    -152.9874500386      1.68E-08
   26    -152.9874500387      3.95E-09 Convergence criterion met
 ---------------------------------------
 SCF time:  CPU 70.59 s  wall 70.62 s
(0)  E-EN(g) gas-phase elect-nuc energy                 -152.971798429 a.u.
(3)  G-ENP(liq) elect-nuc-pol free energy of system     -152.987450039 a.u.
(4)  G-CDS(liq) cavity-dispersion-solvent structure 
     free energy                                                3.4233 kcal/mol
(6)  G-S(liq) free energy of system                     -152.981994670 a.u.
(9)  DeltaG-S(liq) free energy of  solvation
     (9) = (6) - (0)                                           -6.3982 kcal/mol
 SCF   energy in the final basis set = -152.9819946703
 Total energy in the final basis set = -152.9819946703

 Components of the MP2 correlation energy:
        aaaa  correlation energy =        -0.0704670466 au
        abab  correlation energy =        -0.4669277816 au
        bbbb  correlation energy =        -0.0704670466 au
        non-Brillouin singles    =        -0.0000000000 au

 Total  MP2   correlation energy =        -0.6078618749 au
        MP2         total energy =      -153.5898565452 au

  Entering Z-vector solver.
 This version supports only Gaussian blurring of the apparent surface charges
 No PCM contribution added !! 
   1         0           1      0.000405    0.000405
 This version supports only Gaussian blurring of the apparent surface charges
 No PCM contribution added !! 
   2         0           1      0.000142    0.000142
 This version supports only Gaussian blurring of the apparent surface charges
 No PCM contribution added !! 
   3         0           1      0.000056    0.000056
 This version supports only Gaussian blurring of the apparent surface charges
 No PCM contribution added !! 
   4         0           1      0.000020    0.000020
 This version supports only Gaussian blurring of the apparent surface charges
 No PCM contribution added !! 
   5         0           1      0.000005    0.000005
 This version supports only Gaussian blurring of the apparent surface charges
 No PCM contribution added !! 
   6         0           1      0.000001    0.000001
 This version supports only Gaussian blurring of the apparent surface charges
 No PCM contribution added !! 
   7         1           0      0.000000    0.000000    Roots Converged

 --------------------------------------------------------------

                    Orbital Energies (a.u.)
 --------------------------------------------------------------

 Alpha MOs
 -- Occupied --
-20.557 -11.334 -11.216  -1.388  -1.017  -0.803  -0.676  -0.621
 -0.595  -0.549  -0.504  -0.434
 -- Virtual --
  0.142   0.161   0.194   0.226   0.235   0.293   0.336   0.394
  0.425   0.478   0.493   0.517   0.597   0.639   0.641   0.650
  0.670   0.694   0.749   0.755   0.841   0.849   0.902   0.913
  0.952   1.076   1.157   1.162   1.184   1.187   1.208   1.273
  1.276   1.332   1.373   1.418   1.428   1.476   1.538   1.540
  1.609   1.681   1.696   1.818   1.889   1.984   2.075   2.160
  2.339   2.408   2.443   2.451   2.545   2.549   2.649   2.805
  2.848   2.854   2.972   3.002   3.065   3.097   3.116   3.145
  3.187   3.226   3.262   3.299   3.304   3.396   3.429   3.445
  3.486   3.550   3.574   3.620   3.669   3.731   3.773   3.778
  3.810   3.827   3.864   4.018   4.058   4.099   4.114   4.141
  4.191   4.243   4.253   4.345   4.367   4.404   4.478   4.517
  4.528   4.565   4.640   4.711   4.737   4.809   4.947   5.061
  5.178   5.188   5.224   5.323   5.428   5.468   5.545   5.591
  5.630   5.639   5.676   5.697   5.718   5.790   5.954   6.052
  6.243   6.250   6.267   6.640   6.653   6.878   6.912   7.244
  7.324   7.492   7.522  10.719  13.302  14.380
 --------------------------------------------------------------

          Ground-State Mulliken Net Atomic Charges

     Atom                 Charge (a.u.)
  ----------------------------------------
      1 C                     0.174856
      2 H                     0.125243
      3 O                    -0.385981
      4 C                    -0.340403
      5 H                     0.150001
      6 H                     0.150001
      7 H                     0.126283
  ----------------------------------------
  Sum of atomic charges =     0.000000

 -----------------------------------------------------------------
                    Cartesian Multipole Moments
 -----------------------------------------------------------------
    Charge (ESU x 10^10)
                 0.0000
    Dipole Moment (Debye)
         X      -3.7049      Y       0.0000      Z       1.5463
       Tot       4.0147
    Quadrupole Moments (Debye-Ang)
        XX     -20.3832     XY      -0.0000     YY     -17.7245
        XZ       2.0619     YZ      -0.0000     ZZ     -18.6374
    Octopole Moments (Debye-Ang^2)
       XXX       5.5889    XXY       0.0000    XYY       2.8187
       YYY       0.0000    XXZ       9.5047    XYZ       0.0000
       YYZ       8.1829    XZZ       2.4533    YZZ       0.0000
       ZZZ      24.7808
    Hexadecapole Moments (Debye-Ang^3)
      XXXX    -149.0582   XXXY      -0.0000   XXYY     -25.3618
      XYYY      -0.0000   YYYY     -22.6781   XXXZ      -9.4969
      XXYZ      -0.0000   XYYZ      -3.8766   YYYZ      -0.0000
      XXZZ     -37.1612   XYZZ      -0.0000   YYZZ     -15.4861
      XZZZ      -8.2640   YZZZ      -0.0000   ZZZZ     -61.7579
 -----------------------------------------------------------------
 DrvMan is completing analytic gradient of the MP2 energy
 MP2 relaxed dipole moment
            1
    1  -1.4576382
    2   0.0000000
    3   0.6083692
	Magnitude:	 1.580 au	 4.015 Debye
 MP2 energy read as -153.589857
 Full Analytical Gradient of MP2 Energy (in au.)
             1             2             3             4             5
    1    0.00002360    0.00038130    0.00002703   -0.00000095   -0.00000379
    2    0.00000000   -0.00000000   -0.00000000    0.00000000    0.00014375
    3    0.00017678   -0.00005024   -0.00053642   -0.00128464    0.00043928
             6             7
    1   -0.00000379   -0.00042340
    2   -0.00014375    0.00000000
    3    0.00043928    0.00081596
 Gradient time:  CPU 0.10 s  wall 0.09 s
 ----------------------------------------------------------------
             Standard Nuclear Orientation (Angstroms)
    I     Atom           X                Y                Z
 ----------------------------------------------------------------
    1      C       0.0000000000     0.0000000000     0.0000000000
    2      H       0.0000000000     0.0000000000     1.0797810000
    3      O       1.0773117742     0.0000000000    -0.5919009474
    4      C      -1.3055447960     0.0000000000    -0.6929364614
    5      H      -1.8601136533     0.8659872433    -0.3840799853
    6      H      -1.8611136533    -0.8659872433    -0.3840799853
    7      H      -1.1691311384     0.0000000000    -1.7618662621
 ----------------------------------------------------------------
 Nuclear Repulsion Energy =    70.0421825803 hartrees
 There are       12 alpha and       12 beta electrons
 Discretize the solute cavity surface with Lebedev spheres
	Using 302 Lebedev grid points for each H atom
	Using 302 Lebedev grid points for other atoms
	Atomic van der Waals radii will be scaled by 1.20
 Removing interior tesserae...
 Keep 797 surface tesserae and discard 1317 interior tesserae
 Molecular Surface Area = 72.468 Angst**2

                       Distance Matrix (Angstroms)
             C (  1)   H (  2)   O (  3)   C (  4)   H (  5)   H (  6)
   H (  2)  1.079781
   O (  3)  1.229206  1.988749
   C (  4)  1.478042  2.201585  2.384998
   H (  5)  2.087456  2.520485  3.069461  1.073719
   H (  6)  2.088348  2.521223  3.070418  1.074236  1.731975
   H (  7)  2.114483  3.072756  2.532849  1.077599  1.767961  1.768352


 Requested basis set is cc-pVTZ
 There are 54 shells and 146 basis functions
 A cutoff of  1.0D-11 yielded   1469 shell pairs
 There are     10861 function pairs (     13938 Cartesian)
 Smallest overlap matrix eigenvalue = 9.68E-04
 Guess MOs from SCF MO coefficient file
 Reading MOs from coefficient file
 Reading MOs from coefficient file
 A restricted Hartree-Fock SCF calculation will be
 performed using Pulay DIIS extrapolation
 SCF converges when DIIS error is below 1.0E-08
 ---------------------------------------
  Cycle       Energy         DIIS Error
 ---------------------------------------
    1    -152.9669773661      9.09E-04
    2    -152.9708487911      6.12E-04
    3    -152.9715807896      1.64E-04
    4    -152.9717425797      6.65E-05
    5    -152.9717768115      2.59E-05
    6    -152.9717825063      8.96E-06
    7    -152.9717830368      1.64E-06
    8    -152.9717830527      3.56E-07
    9    -152.9717830534      7.70E-08
   10    -152.9717830534      1.73E-08
   11    -152.9717830533      3.81E-09 Convergence criterion met
 ---------------------------------------
 SCF time:  CPU 33.25 s  wall 34.46 s
 Discretize the solute cavity surface with Lebedev spheres
	Using 302 Lebedev grid points for each H atom
	Using 302 Lebedev grid points for other atoms
	Atomic van der Waals radii will be scaled by 1.20
 Removing interior tesserae...
 Keep 797 surface tesserae and discard 1317 interior tesserae
 Molecular Surface Area = 72.468 Angst**2
Using SCRF singleton
 A restricted Hartree-Fock SCF calculation will be
 performed using Pulay DIIS extrapolation
 Polarizable Continuum solvation model will be applied
 SCF converges when DIIS error is below 1.0E-08

 Citation of the SMD model:
 Marenich, A.V.; Cramer, C.J.; Truhlar, D.G.
 J. Phys. Chem. B 2009, 113, 6378-6396.
 iSolventCode=           1
 Solvent: water                                                           

 vradii
            1           2           3           4           5           6
    1   1.8500000   1.2000000   1.5200000   1.8500000   1.2000000   1.2000000
            7
    1   1.2000000
 ---------------------------------------
  Cycle       Energy         DIIS Error
 ---------------------------------------
    1    -152.9717830533      1.56E-09
 Time req'd to invert C: 0.61 s (CPU) 0.61 s (wall)
    2    -152.9836860498      6.80E-04
    3    -152.9836860491      6.80E-04
    4    -152.9836860511      6.80E-04
    5    -152.9836860498      6.80E-04
    6    -152.9836860484      6.80E-04
    7    -152.9836860478      6.80E-04
    8    -152.9836860474      6.80E-04
    9    -152.9836860480      6.80E-04
   10    -152.9836860482      6.80E-04
   11    -152.9836860486      6.80E-04
   12    -152.9836860479      6.80E-04
   13    -152.9836860479      6.80E-04
   14    -152.9836860481      6.80E-04
   15    -152.9836860483      6.80E-04
   16    -152.9836860489      6.80E-04
   17    -152.9865508947      4.57E-04
   18    -152.9871223162      1.69E-04
   19    -152.9873937582      6.28E-05
   20    -152.9874341414      2.30E-05
   21    -152.9874387583      7.68E-06
   22    -152.9874391419      1.81E-06
   23    -152.9874391606      2.59E-07
   24    -152.9874391610      5.61E-08
   25    -152.9874391610      1.68E-08
   26    -152.9874391611      3.95E-09 Convergence criterion met
 ---------------------------------------
 SCF time:  CPU 63.06 s  wall 63.16 s
(0)  E-EN(g) gas-phase elect-nuc energy                 -152.971783053 a.u.
(3)  G-ENP(liq) elect-nuc-pol free energy of system     -152.987439161 a.u.
(4)  G-CDS(liq) cavity-dispersion-solvent structure 
     free energy                                                3.4224 kcal/mol
(6)  G-S(liq) free energy of system                     -152.981985201 a.u.
(9)  DeltaG-S(liq) free energy of  solvation
     (9) = (6) - (0)                                           -6.4019 kcal/mol
 SCF   energy in the final basis set = -152.9819852012
 Total energy in the final basis set = -152.9819852012

 Components of the MP2 correlation energy:
        aaaa  correlation energy =        -0.0704685369 au
        abab  correlation energy =        -0.4669285858 au
        bbbb  correlation energy =        -0.0704685369 au
        non-Brillouin singles    =        -0.0000000000 au

 Total  MP2   correlation energy =        -0.6078656596 au
        MP2         total energy =      -153.5898508608 au

  Entering Z-vector solver.
 This version supports only Gaussian blurring of the apparent surface charges
 No PCM contribution added !! 
   1         0           1      0.000405    0.000405
 This version supports only Gaussian blurring of the apparent surface charges
 No PCM contribution added !! 
   2         0           1      0.000142    0.000142
 This version supports only Gaussian blurring of the apparent surface charges
 No PCM contribution added !! 
   3         0           1      0.000056    0.000056
 This version supports only Gaussian blurring of the apparent surface charges
 No PCM contribution added !! 
   4         0           1      0.000020    0.000020
 This version supports only Gaussian blurring of the apparent surface charges
 No PCM contribution added !! 
   5         0           1      0.000005    0.000005
 This version supports only Gaussian blurring of the apparent surface charges
 No PCM contribution added !! 
   6         0           1      0.000001    0.000001
 This version supports only Gaussian blurring of the apparent surface charges
 No PCM contribution added !! 
   7         1           0      0.000000    0.000000    Roots Converged

 --------------------------------------------------------------

                    Orbital Energies (a.u.)
 --------------------------------------------------------------

 Alpha MOs
 -- Occupied --
-20.557 -11.334 -11.216  -1.388  -1.017  -0.803  -0.676  -0.621
 -0.595  -0.548  -0.504  -0.434
 -- Virtual --
  0.142   0.161   0.194   0.226   0.235   0.293   0.337   0.394
  0.425   0.478   0.493   0.517   0.597   0.639   0.641   0.651
  0.670   0.694   0.749   0.755   0.841   0.849   0.902   0.913
  0.952   1.076   1.157   1.162   1.183   1.187   1.208   1.273
  1.276   1.332   1.373   1.418   1.428   1.476   1.538   1.541
  1.609   1.682   1.696   1.818   1.889   1.984   2.075   2.160
  2.339   2.408   2.444   2.452   2.545   2.549   2.649   2.805
  2.848   2.855   2.972   3.002   3.065   3.097   3.116   3.145
  3.186   3.226   3.262   3.299   3.304   3.396   3.429   3.445
  3.486   3.550   3.574   3.620   3.669   3.731   3.773   3.778
  3.810   3.828   3.864   4.018   4.058   4.100   4.114   4.141
  4.191   4.243   4.253   4.346   4.367   4.404   4.478   4.518
  4.528   4.565   4.640   4.712   4.739   4.809   4.947   5.061
  5.178   5.190   5.224   5.323   5.428   5.469   5.545   5.590
  5.630   5.640   5.676   5.698   5.718   5.791   5.955   6.052
  6.242   6.251   6.267   6.640   6.654   6.878   6.912   7.245
  7.324   7.492   7.522  10.721  13.303  14.383
 --------------------------------------------------------------

          Ground-State Mulliken Net Atomic Charges

     Atom                 Charge (a.u.)
  ----------------------------------------
      1 C                     0.174914
      2 H                     0.125124
      3 O                    -0.385988
      4 C                    -0.340403
      5 H                     0.150315
      6 H                     0.150153
      7 H                     0.125885
  ----------------------------------------
  Sum of atomic charges =     0.000000

 -----------------------------------------------------------------
                    Cartesian Multipole Moments
 -----------------------------------------------------------------
    Charge (ESU x 10^10)
                 0.0000
    Dipole Moment (Debye)
         X      -3.7053      Y       0.0002      Z       1.5457
       Tot       4.0147
    Quadrupole Moments (Debye-Ang)
        XX     -20.3834     XY       0.0005     YY     -17.7218
        XZ       2.0626     YZ      -0.0000     ZZ     -18.6398
    Octopole Moments (Debye-Ang^2)
       XXX       5.5867    XXY      -0.0027    XYY       2.8139
       YYY       0.0012    XXZ       9.4973    XYZ      -0.0003
       YYZ       8.1765    XZZ       2.4523    YZZ       0.0003
       ZZZ      24.7704
    Hexadecapole Moments (Debye-Ang^3)
      XXXX    -149.0346   XXXY       0.0053   XXYY     -25.3523
      XYYY      -0.0031   YYYY     -22.6667   XXXZ      -9.4709
      XXYZ       0.0010   XYYZ      -3.8667   YYYZ      -0.0004
      XXZZ     -37.1520   XYZZ      -0.0011   YYZZ     -15.4793
      XZZZ      -8.2488   YZZZ      -0.0003   ZZZZ     -61.7401
 -----------------------------------------------------------------
 DrvMan is completing analytic gradient of the MP2 energy
 MP2 relaxed dipole moment
            1
    1  -1.4577697
    2   0.0000785
    3   0.6081097
	Magnitude:	 1.580 au	 4.015 Debye
 MP2 energy read as -153.589851
 Full Analytical Gradient of MP2 Energy (in au.)
             1             2             3             4             5
    1   -0.00015503    0.00032463    0.00006635   -0.00031544    0.00033170
    2    0.00005484   -0.00000684   -0.00000755    0.00024934   -0.00024406
    3   -0.00008792   -0.00007786   -0.00050116    0.00001807    0.00020248
             6             7
    1    0.00009274   -0.00034496
    2   -0.00004863    0.00000289
    3    0.00027968    0.00016671
 Gradient time:  CPU 0.09 s  wall 0.09 s
 ----------------------------------------------------------------
             Standard Nuclear Orientation (Angstroms)
    I     Atom           X                Y                Z
 ----------------------------------------------------------------
    1      C       0.0000000000     0.0000000000     0.0000000000
    2      H       0.0000000000     0.0000000000     1.0797810000
    3      O       1.0773117742     0.0000000000    -0.5919009474
    4      C      -1.3055447960     0.0000000000    -0.6929364614
    5      H      -1.8621136533     0.8659872433    -0.3840799853
    6      H      -1.8611136533    -0.8659872433    -0.3840799853
    7      H      -1.1691311384     0.0000000000    -1.7618662621
 ----------------------------------------------------------------
 Nuclear Repulsion Energy =    70.0369242136 hartrees
 There are       12 alpha and       12 beta electrons
 Discretize the solute cavity surface with Lebedev spheres
	Using 302 Lebedev grid points for each H atom
	Using 302 Lebedev grid points for other atoms
	Atomic van der Waals radii will be scaled by 1.20
 Removing interior tesserae...
 Keep 797 surface tesserae and discard 1317 interior tesserae
 Molecular Surface Area = 72.468 Angst**2

                       Distance Matrix (Angstroms)
             C (  1)   H (  2)   O (  3)   C (  4)   H (  5)   H (  6)
   H (  2)  1.079781
   O (  3)  1.229206  1.988749
   C (  4)  1.478042  2.201585  2.384998
   H (  5)  2.089239  2.521962  3.071375  1.074754
   H (  6)  2.088348  2.521223  3.070418  1.074236  1.731975
   H (  7)  2.114483  3.072756  2.532849  1.077599  1.768744  1.768352


 Requested basis set is cc-pVTZ
 There are 54 shells and 146 basis functions
 A cutoff of  1.0D-11 yielded   1469 shell pairs
 There are     10861 function pairs (     13938 Cartesian)
 Smallest overlap matrix eigenvalue = 9.68E-04
 Guess MOs from SCF MO coefficient file
 Reading MOs from coefficient file
 Reading MOs from coefficient file
 A restricted Hartree-Fock SCF calculation will be
 performed using Pulay DIIS extrapolation
 SCF converges when DIIS error is below 1.0E-08
 ---------------------------------------
  Cycle       Energy         DIIS Error
 ---------------------------------------
    1    -152.9664217389      9.10E-04
    2    -152.9708654784      6.14E-04
    3    -152.9716020147      1.64E-04
    4    -152.9717638582      6.66E-05
    5    -152.9717980465      2.60E-05
    6    -152.9718037865      9.03E-06
    7    -152.9718043289      1.61E-06
    8    -152.9718043443      3.49E-07
    9    -152.9718043450      7.82E-08
   10    -152.9718043450      1.84E-08
   11    -152.9718043449      5.19E-09 Convergence criterion met
 ---------------------------------------
 SCF time:  CPU 33.22 s  wall 33.25 s
 Discretize the solute cavity surface with Lebedev spheres
	Using 302 Lebedev grid points for each H atom
	Using 302 Lebedev grid points for other atoms
	Atomic van der Waals radii will be scaled by 1.20
 Removing interior tesserae...
 Keep 797 surface tesserae and discard 1317 interior tesserae
 Molecular Surface Area = 72.468 Angst**2
Using SCRF singleton
 A restricted Hartree-Fock SCF calculation will be
 performed using Pulay DIIS extrapolation
 Polarizable Continuum solvation model will be applied
 SCF converges when DIIS error is below 1.0E-08

 Citation of the SMD model:
 Marenich, A.V.; Cramer, C.J.; Truhlar, D.G.
 J. Phys. Chem. B 2009, 113, 6378-6396.
 iSolventCode=           1
 Solvent: water                                                           

 vradii
            1           2           3           4           5           6
    1   1.8500000   1.2000000   1.5200000   1.8500000   1.2000000   1.2000000
            7
    1   1.2000000
 ---------------------------------------
  Cycle       Energy         DIIS Error
 ---------------------------------------
    1    -152.9718043449      2.65E-09
 Time req'd to invert C: 0.61 s (CPU) 0.61 s (wall)
    2    -152.9837027201      6.80E-04
    3    -152.9837027194      6.80E-04
    4    -152.9837027202      6.80E-04
    5    -152.9837027188      6.80E-04
    6    -152.9837027180      6.80E-04
    7    -152.9837027182      6.80E-04
    8    -152.9837027174      6.80E-04
    9    -152.9837027192      6.80E-04
   10    -152.9837027204      6.80E-04
   11    -152.9837027209      6.80E-04
   12    -152.9837027205      6.80E-04
   13    -152.9837027193      6.80E-04
   14    -152.9837027197      6.80E-04
   15    -152.9837027194      6.80E-04
   16    -152.9837027199      6.80E-04
   17    -152.9865669734      4.57E-04
   18    -152.9871382749      1.69E-04
   19    -152.9874096994      6.28E-05
   20    -152.9874500804      2.30E-05
   21    -152.9874546977      7.67E-06
   22    -152.9874550810      1.81E-06
   23    -152.9874550997      2.59E-07
   24    -152.9874551001      5.61E-08
   25    -152.9874551001      1.68E-08
   26    -152.9874551002      3.95E-09 Convergence criterion met
 ---------------------------------------
 SCF time:  CPU 69.33 s  wall 69.40 s
(0)  E-EN(g) gas-phase elect-nuc energy                 -152.971804345 a.u.
(3)  G-ENP(liq) elect-nuc-pol free energy of system     -152.987455100 a.u.
(4)  G-CDS(liq) cavity-dispersion-solvent structure 
     free energy                                                3.4223 kcal/mol
(6)  G-S(liq) free energy of system                     -152.982001381 a.u.
(9)  DeltaG-S(liq) free energy of  solvation
     (9) = (6) - (0)                                           -6.3987 kcal/mol
 SCF   energy in the final basis set = -152.9820013814
 Total energy in the final basis set = -152.9820013814

 Components of the MP2 correlation energy:
        aaaa  correlation energy =        -0.0704684804 au
        abab  correlation energy =        -0.4669319955 au
        bbbb  correlation energy =        -0.0704684804 au
        non-Brillouin singles    =        -0.0000000000 au

 Total  MP2   correlation energy =        -0.6078689563 au
        MP2         total energy =      -153.5898703377 au

  Entering Z-vector solver.
 This version supports only Gaussian blurring of the apparent surface charges
 No PCM contribution added !! 
   1         0           1      0.000405    0.000405
 This version supports only Gaussian blurring of the apparent surface charges
 No PCM contribution added !! 
   2         0           1      0.000142    0.000142
 This version supports only Gaussian blurring of the apparent surface charges
 No PCM contribution added !! 
   3         0           1      0.000056    0.000056
 This version supports only Gaussian blurring of the apparent surface charges
 No PCM contribution added !! 
   4         0           1      0.000020    0.000020
 This version supports only Gaussian blurring of the apparent surface charges
 No PCM contribution added !! 
   5         0           1      0.000005    0.000005
 This version supports only Gaussian blurring of the apparent surface charges
 No PCM contribution added !! 
   6         0           1      0.000001    0.000001
 This version supports only Gaussian blurring of the apparent surface charges
 No PCM contribution added !! 
   7         1           0      0.000000    0.000000    Roots Converged

 --------------------------------------------------------------

                    Orbital Energies (a.u.)
 --------------------------------------------------------------

 Alpha MOs
 -- Occupied --
-20.557 -11.334 -11.216  -1.388  -1.017  -0.803  -0.676  -0.621
 -0.595  -0.548  -0.504  -0.434
 -- Virtual --
  0.142   0.161   0.194   0.226   0.235   0.293   0.337   0.394
  0.425   0.478   0.493   0.517   0.597   0.639   0.641   0.650
  0.670   0.694   0.749   0.755   0.841   0.849   0.902   0.913
  0.952   1.076   1.157   1.162   1.183   1.187   1.208   1.273
  1.276   1.332   1.373   1.418   1.428   1.476   1.537   1.540
  1.609   1.682   1.696   1.818   1.889   1.984   2.075   2.160
  2.339   2.408   2.444   2.452   2.545   2.549   2.649   2.805
  2.848   2.854   2.972   3.002   3.065   3.097   3.116   3.145
  3.186   3.226   3.262   3.299   3.304   3.396   3.429   3.444
  3.486   3.550   3.574   3.620   3.669   3.731   3.773   3.778
  3.810   3.827   3.863   4.018   4.058   4.100   4.114   4.140
  4.191   4.243   4.252   4.345   4.367   4.404   4.478   4.518
  4.528   4.565   4.640   4.712   4.738   4.809   4.946   5.061
  5.177   5.188   5.224   5.322   5.428   5.468   5.544   5.588
  5.629   5.639   5.675   5.698   5.718   5.791   5.954   6.052
  6.242   6.250   6.267   6.640   6.653   6.878   6.912   7.245
  7.324   7.492   7.522  10.721  13.302  14.377
 --------------------------------------------------------------

          Ground-State Mulliken Net Atomic Charges

     Atom                 Charge (a.u.)
  ----------------------------------------
      1 C                     0.174916
      2 H                     0.125144
      3 O                    -0.385950
      4 C                    -0.340334
      5 H                     0.150050
      6 H                     0.150211
      7 H                     0.125964
  ----------------------------------------
  Sum of atomic charges =    -0.000000

 -----------------------------------------------------------------
                    Cartesian Multipole Moments
 -----------------------------------------------------------------
    Charge (ESU x 10^10)
                -0.0000
    Dipole Moment (Debye)
         X      -3.7061      Y      -0.0002      Z       1.5455
       Tot       4.0155
    Quadrupole Moments (Debye-Ang)
        XX     -20.3781     XY      -0.0005     YY     -17.7245
        XZ       2.0627     YZ       0.0000     ZZ     -18.6408
    Octopole Moments (Debye-Ang^2)
       XXX       5.5782    XXY       0.0027    XYY       2.8180
       YYY      -0.0012    XXZ       9.4962    XYZ       0.0003
       YYZ       8.1779    XZZ       2.4560    YZZ      -0.0003
       ZZZ      24.7719
    Hexadecapole Moments (Debye-Ang^3)
      XXXX    -149.0314   XXXY      -0.0053   XXYY     -25.3584
      XYYY       0.0031   YYYY     -22.6771   XXXZ      -9.4703
      XXYZ      -0.0010   XYYZ      -3.8690   YYYZ       0.0004
      XXZZ     -37.1611   XYZZ       0.0011   YYZZ     -15.4819
      XZZZ      -8.2536   YZZZ       0.0003   ZZZZ     -61.7429
 -----------------------------------------------------------------
 DrvMan is completing analytic gradient of the MP2 energy
 MP2 relaxed dipole moment
            1
    1  -1.4580960
    2  -0.0000789
    3   0.6080660
	Magnitude:	 1.580 au	 4.015 Debye
 MP2 energy read as -153.589870
 Full Analytical Gradient of MP2 Energy (in au.)
             1             2             3             4             5
    1   -0.00008418    0.00032035    0.00008092    0.00016129   -0.00018983
    2   -0.00005474    0.00000683    0.00000753   -0.00024854    0.00027701
    3   -0.00013855   -0.00007775   -0.00048612   -0.00014215    0.00037757
             6             7
    1    0.00004911   -0.00033766
    2    0.00001481   -0.00000290
    3    0.00030061    0.00016640
 Gradient time:  CPU 0.10 s  wall 0.10 s
 ----------------------------------------------------------------
             Standard Nuclear Orientation (Angstroms)
    I     Atom           X                Y                Z
 ----------------------------------------------------------------
    1      C       0.0000000000     0.0000000000     0.0000000000
    2      H       0.0000000000     0.0000000000     1.0797810000
    3      O       1.0773117742     0.0000000000    -0.5919009474
    4      C      -1.3055447960     0.0000000000    -0.6929364614
    5      H      -1.8611136533     0.8669872433    -0.3840799853
    6      H      -1.8611136533    -0.8659872433    -0.3840799853
    7      H      -1.1691311384     0.0000000000    -1.7618662621
 ----------------------------------------------------------------
 Nuclear Repulsion Energy =    70.0366200645 hartrees
 There are       12 alpha and       12 beta electrons
 Discretize the solute cavity surface with Lebedev spheres
	Using 302 Lebedev grid points for each H atom
	Using 302 Lebedev grid points for other atoms
	Atomic van der Waals radii will be scaled by 1.20
 Removing interior tesserae...
 Keep 797 surface tesserae and discard 1317 interior tesserae
 Molecular Surface Area = 72.468 Angst**2

                       Distance Matrix (Angstroms)
             C (  1)   H (  2)   O (  3)   C (  4)   H (  5)   H (  6)
   H (  2)  1.079781
   O (  3)  1.229206  1.988749
   C (  4)  1.478042  2.201585  2.384998
   H (  5)  2.088762  2.521567  3.070700  1.075042
   H (  6)  2.088348  2.521223  3.070418  1.074236  1.732974
   H (  7)  2.114483  3.072756  2.532849  1.077599  1.768842  1.768352


 Requested basis set is cc-pVTZ
 There are 54 shells and 146 basis functions
 A cutoff of  1.0D-11 yielded   1469 shell pairs
 There are     10861 function pairs (     13938 Cartesian)
 Smallest overlap matrix eigenvalue = 9.68E-04
 Guess MOs from SCF MO coefficient file
 Reading MOs from coefficient file
 Reading MOs from coefficient file
 A restricted Hartree-Fock SCF calculation will be
 performed using Pulay DIIS extrapolation
 SCF converges when DIIS error is below 1.0E-08
 ---------------------------------------
  Cycle       Energy         DIIS Error
 ---------------------------------------
    1    -152.9667330070      9.09E-04
    2    -152.9708685679      6.13E-04
    3    -152.9716027338      1.64E-04
    4    -152.9717645395      6.66E-05
    5    -152.9717987262      2.60E-05
    6    -152.9718044621      9.03E-06
    7    -152.9718050029      1.65E-06
    8    -152.9718050190      3.57E-07
    9    -152.9718050197      7.73E-08
   10    -152.9718050198      1.76E-08
   11    -152.9718050197      4.11E-09 Convergence criterion met
 ---------------------------------------
 SCF time:  CPU 33.35 s  wall 33.38 s
 Discretize the solute cavity surface with Lebedev spheres
	Using 302 Lebedev grid points for each H atom
	Using 302 Lebedev grid points for other atoms
	Atomic van der Waals radii will be scaled by 1.20
 Removing interior tesserae...
 Keep 797 surface tesserae and discard 1317 interior tesserae
 Molecular Surface Area = 72.468 Angst**2
Using SCRF singleton
 A restricted Hartree-Fock SCF calculation will be
 performed using Pulay DIIS extrapolation
 Polarizable Continuum solvation model will be applied
 SCF converges when DIIS error is below 1.0E-08

 Citation of the SMD model:
 Marenich, A.V.; Cramer, C.J.; Truhlar, D.G.
 J. Phys. Chem. B 2009, 113, 6378-6396.
 iSolventCode=           1
 Solvent: water                                                           

 vradii
            1           2           3           4           5           6
    1   1.8500000   1.2000000   1.5200000   1.8500000   1.2000000   1.2000000
            7
    1   1.2000000
 ---------------------------------------
  Cycle       Energy         DIIS Error
 ---------------------------------------
    1    -152.9718050196      1.78E-09
 Time req'd to invert C: 0.61 s (CPU) 0.61 s (wall)
    2    -152.9837059339      6.80E-04
    3    -152.9837059333      6.80E-04
    4    -152.9837059344      6.80E-04
    5    -152.9837059330      6.80E-04
    6    -152.9837059316      6.80E-04
    7    -152.9837059318      6.80E-04
    8    -152.9837059321      6.80E-04
    9    -152.9837059321      6.80E-04
   10    -152.9837059319      6.80E-04
   11    -152.9837059322      6.80E-04
   12    -152.9837059317      6.80E-04
   13    -152.9837059318      6.80E-04
   14    -152.9837059310      6.80E-04
   15    -152.9837059299      6.80E-04
   16    -152.9837059333      6.80E-04
   17    -152.9865702137      4.57E-04
   18    -152.9871415542      1.69E-04
   19    -152.9874129973      6.28E-05
   20    -152.9874533799      2.30E-05
   21    -152.9874579963      7.68E-06
   22    -152.9874583797      1.81E-06
   23    -152.9874583985      2.59E-07
   24    -152.9874583989      5.61E-08
   25    -152.9874583989      1.68E-08
   26    -152.9874583990      3.95E-09 Convergence criterion met
 ---------------------------------------
 SCF time:  CPU 67.24 s  wall 67.31 s
(0)  E-EN(g) gas-phase elect-nuc energy                 -152.971805020 a.u.
(3)  G-ENP(liq) elect-nuc-pol free energy of system     -152.987458399 a.u.
(4)  G-CDS(liq) cavity-dispersion-solvent structure 
     free energy                                                3.4224 kcal/mol
(6)  G-S(liq) free energy of system                     -152.982004464 a.u.
(9)  DeltaG-S(liq) free energy of  solvation
     (9) = (6) - (0)                                           -6.4002 kcal/mol
 SCF   energy in the final basis set = -152.9820044644
 Total energy in the final basis set = -152.9820044644

 Components of the MP2 correlation energy:
        aaaa  correlation energy =        -0.0704681456 au
        abab  correlation energy =        -0.4669324174 au
        bbbb  correlation energy =        -0.0704681456 au
        non-Brillouin singles    =        -0.0000000000 au

 Total  MP2   correlation energy =        -0.6078687086 au
        MP2         total energy =      -153.5898731730 au

  Entering Z-vector solver.
 This version supports only Gaussian blurring of the apparent surface charges
 No PCM contribution added !! 
   1         0           1      0.000405    0.000405
 This version supports only Gaussian blurring of the apparent surface charges
 No PCM contribution added !! 
   2         0           1      0.000142    0.000142
 This version supports only Gaussian blurring of the apparent surface charges
 No PCM contribution added !! 
   3         0           1      0.000056    0.000056
 This version supports only Gaussian blurring of the apparent surface charges
 No PCM contribution added !! 
   4         0           1      0.000020    0.000020
 This version supports only Gaussian blurring of the apparent surface charges
 No PCM contribution added !! 
   5         0           1      0.000005    0.000005
 This version supports only Gaussian blurring of the apparent surface charges
 No PCM contribution added !! 
   6         0           1      0.000001    0.000001
 This version supports only Gaussian blurring of the apparent surface charges
 No PCM contribution added !! 
   7         1           0      0.000000    0.000000    Roots Converged

 --------------------------------------------------------------

                    Orbital Energies (a.u.)
 --------------------------------------------------------------

 Alpha MOs
 -- Occupied --
-20.557 -11.334 -11.216  -1.388  -1.017  -0.803  -0.676  -0.621
 -0.595  -0.548  -0.504  -0.434
 -- Virtual --
  0.142   0.161   0.194   0.226   0.235   0.293   0.337   0.394
  0.425   0.478   0.493   0.517   0.597   0.639   0.641   0.650
  0.670   0.694   0.749   0.755   0.841   0.849   0.902   0.913
  0.952   1.076   1.157   1.162   1.183   1.187   1.208   1.273
  1.276   1.332   1.373   1.418   1.428   1.476   1.537   1.540
  1.609   1.681   1.696   1.818   1.889   1.984   2.075   2.160
  2.339   2.408   2.444   2.452   2.545   2.549   2.649   2.805
  2.848   2.854   2.972   3.002   3.065   3.097   3.115   3.145
  3.186   3.226   3.262   3.299   3.304   3.396   3.429   3.444
  3.485   3.550   3.574   3.620   3.669   3.731   3.773   3.778
  3.810   3.827   3.863   4.018   4.058   4.099   4.114   4.141
  4.191   4.243   4.252   4.345   4.367   4.403   4.478   4.517
  4.528   4.565   4.640   4.711   4.738   4.809   4.946   5.061
  5.177   5.188   5.224   5.322   5.427   5.468   5.544   5.588
  5.629   5.639   5.675   5.698   5.717   5.791   5.954   6.052
  6.242   6.250   6.266   6.640   6.653   6.878   6.912   7.245
  7.324   7.492   7.522  10.721  13.302  14.376
 --------------------------------------------------------------

          Ground-State Mulliken Net Atomic Charges

     Atom                 Charge (a.u.)
  ----------------------------------------
      1 C                     0.174918
      2 H                     0.125130
      3 O                    -0.385964
      4 C                    -0.340237
      5 H                     0.149949
      6 H                     0.150244
      7 H                     0.125959
  ----------------------------------------
  Sum of atomic charges =    -0.000000

 -----------------------------------------------------------------
                    Cartesian Multipole Moments
 -----------------------------------------------------------------
    Charge (ESU x 10^10)
                -0.0000
    Dipole Moment (Debye)
         X      -3.7053      Y       0.0001      Z       1.5453
       Tot       4.0146
    Quadrupole Moments (Debye-Ang)
        XX     -20.3831     XY      -0.0003     YY     -17.7221
        XZ       2.0630     YZ       0.0000     ZZ     -18.6410
    Octopole Moments (Debye-Ang^2)
       XXX       5.5916    XXY      -0.0005    XYY       2.8139
       YYY      -0.0024    XXZ       9.4969    XYZ      -0.0001
       YYZ       8.1768    XZZ       2.4555    YZZ      -0.0016
       ZZZ      24.7720
    Hexadecapole Moments (Debye-Ang^3)
      XXXX    -149.0639   XXXY       0.0056   XXYY     -25.3534
      XYYY       0.0038   YYYY     -22.6786   XXXZ      -9.4727
      XXYZ       0.0006   XYYZ      -3.8671   YYYZ       0.0013
      XXZZ     -37.1599   XYZZ       0.0029   YYZZ     -15.4825
      XZZZ      -8.2526   YZZZ       0.0017   ZZZZ     -61.7437
 -----------------------------------------------------------------
 DrvMan is completing analytic gradient of the MP2 energy
 MP2 relaxed dipole moment
            1
    1  -1.4577763
    2   0.0000321
    3   0.6079862
	Magnitude:	 1.579 au	 4.015 Debye
 MP2 energy read as -153.589873
 Full Analytical Gradient of MP2 Energy (in au.)
             1             2             3             4             5
    1   -0.00012502    0.00032335    0.00007298    0.00015903   -0.00018575
    2    0.00000089    0.00000036   -0.00000227   -0.00044802    0.00050918
    3   -0.00011109   -0.00007823   -0.00049363   -0.00018991    0.00043049
             6             7
    1    0.00010176   -0.00034634
    2   -0.00006305    0.00000290
    3    0.00027476    0.00016761
 Gradient time:  CPU 0.10 s  wall 0.10 s
 ----------------------------------------------------------------
             Standard Nuclear Orientation (Angstroms)
    I     Atom           X                Y                Z
 ----------------------------------------------------------------
    1      C       0.0000000000     0.0000000000     0.0000000000
    2      H       0.0000000000     0.0000000000     1.0797810000
    3      O       1.0773117742     0.0000000000    -0.5919009474
    4      C      -1.3055447960     0.0000000000    -0.6929364614
    5      H      -1.8611136533     0.8649872433    -0.3840799853
    6      H      -1.8611136533    -0.8659872433    -0.3840799853
    7      H      -1.1691311384     0.0000000000    -1.7618662621
 ----------------------------------------------------------------
 Nuclear Repulsion Energy =    70.0424889381 hartrees
 There are       12 alpha and       12 beta electrons
 Discretize the solute cavity surface with Lebedev spheres
	Using 302 Lebedev grid points for each H atom
	Using 302 Lebedev grid points for other atoms
	Atomic van der Waals radii will be scaled by 1.20
 Removing interior tesserae...
 Keep 797 surface tesserae and discard 1317 interior tesserae
 Molecular Surface Area = 72.468 Angst**2

                       Distance Matrix (Angstroms)
             C (  1)   H (  2)   O (  3)   C (  4)   H (  5)   H (  6)
   H (  2)  1.079781
   O (  3)  1.229206  1.988749
   C (  4)  1.478042  2.201585  2.384998
   H (  5)  2.087933  2.520880  3.070136  1.073430
   H (  6)  2.088348  2.521223  3.070418  1.074236  1.730974
   H (  7)  2.114483  3.072756  2.532849  1.077599  1.767862  1.768352


 Requested basis set is cc-pVTZ
 There are 54 shells and 146 basis functions
 A cutoff of  1.0D-11 yielded   1469 shell pairs
 There are     10861 function pairs (     13938 Cartesian)
 Smallest overlap matrix eigenvalue = 9.68E-04
 Guess MOs from SCF MO coefficient file
 Reading MOs from coefficient file
 Reading MOs from coefficient file
 A restricted Hartree-Fock SCF calculation will be
 performed using Pulay DIIS extrapolation
 SCF converges when DIIS error is below 1.0E-08
 ---------------------------------------
  Cycle       Energy         DIIS Error
 ---------------------------------------
    1    -152.9673058145      9.09E-04
    2    -152.9708479349      6.12E-04
    3    -152.9715796802      1.64E-04
    4    -152.9717414642      6.66E-05
    5    -152.9717756717      2.60E-05
    6    -152.9717813827      9.01E-06
    7    -152.9717819189      1.70E-06
    8    -152.9717819357      3.63E-07
    9    -152.9717819364      7.69E-08
   10    -152.9717819365      1.71E-08
   11    -152.9717819364      3.44E-09 Convergence criterion met
 ---------------------------------------
 SCF time:  CPU 33.31 s  wall 33.34 s
 Discretize the solute cavity surface with Lebedev spheres
	Using 302 Lebedev grid points for each H atom
	Using 302 Lebedev grid points for other atoms
	Atomic van der Waals radii will be scaled by 1.20
 Removing interior tesserae...
 Keep 797 surface tesserae and discard 1317 interior tesserae
 Molecular Surface Area = 72.468 Angst**2
Using SCRF singleton
 A restricted Hartree-Fock SCF calculation will be
 performed using Pulay DIIS extrapolation
 Polarizable Continuum solvation model will be applied
 SCF converges when DIIS error is below 1.0E-08

 Citation of the SMD model:
 Marenich, A.V.; Cramer, C.J.; Truhlar, D.G.
 J. Phys. Chem. B 2009, 113, 6378-6396.
 iSolventCode=           1
 Solvent: water                                                           

 vradii
            1           2           3           4           5           6
    1   1.8500000   1.2000000   1.5200000   1.8500000   1.2000000   1.2000000
            7
    1   1.2000000
 ---------------------------------------
  Cycle       Energy         DIIS Error
 ---------------------------------------
    1    -152.9717819364      1.07E-09
 Time req'd to invert C: 0.61 s (CPU) 0.61 s (wall)
    2    -152.9836823927      6.80E-04
    3    -152.9836823923      6.80E-04
    4    -152.9836823940      6.80E-04
    5    -152.9836823922      6.80E-04
    6    -152.9836823911      6.80E-04
    7    -152.9836823918      6.80E-04
    8    -152.9836823920      6.80E-04
    9    -152.9836823907      6.80E-04
   10    -152.9836823905      6.80E-04
   11    -152.9836823912      6.80E-04
   12    -152.9836823909      6.80E-04
   13    -152.9836823905      6.80E-04
   14    -152.9836823919      6.80E-04
   15    -152.9836823905      6.80E-04
   16    -152.9836823916      6.80E-04
   17    -152.9865472111      4.57E-04
   18    -152.9871185937      1.69E-04
   19    -152.9873900170      6.28E-05
   20    -152.9874303986      2.30E-05
   21    -152.9874350165      7.67E-06
   22    -152.9874353998      1.81E-06
   23    -152.9874354185      2.59E-07
   24    -152.9874354190      5.61E-08
   25    -152.9874354190      1.68E-08
   26    -152.9874354191      3.95E-09 Convergence criterion met
 ---------------------------------------
 SCF time:  CPU 68.70 s  wall 68.73 s
(0)  E-EN(g) gas-phase elect-nuc energy                 -152.971781936 a.u.
(3)  G-ENP(liq) elect-nuc-pol free energy of system     -152.987435419 a.u.
(4)  G-CDS(liq) cavity-dispersion-solvent structure 
     free energy                                                3.4223 kcal/mol
(6)  G-S(liq) free energy of system                     -152.981981674 a.u.
(9)  DeltaG-S(liq) free energy of  solvation
     (9) = (6) - (0)                                           -6.4004 kcal/mol
 SCF   energy in the final basis set = -152.9819816742
 Total energy in the final basis set = -152.9819816742

 Components of the MP2 correlation energy:
        aaaa  correlation energy =        -0.0704688699 au
        abab  correlation energy =        -0.4669281656 au
        bbbb  correlation energy =        -0.0704688699 au
        non-Brillouin singles    =        -0.0000000000 au

 Total  MP2   correlation energy =        -0.6078659054 au
        MP2         total energy =      -153.5898475796 au

  Entering Z-vector solver.
 This version supports only Gaussian blurring of the apparent surface charges
 No PCM contribution added !! 
   1         0           1      0.000405    0.000405
 This version supports only Gaussian blurring of the apparent surface charges
 No PCM contribution added !! 
   2         0           1      0.000142    0.000142
 This version supports only Gaussian blurring of the apparent surface charges
 No PCM contribution added !! 
   3         0           1      0.000056    0.000056
 This version supports only Gaussian blurring of the apparent surface charges
 No PCM contribution added !! 
   4         0           1      0.000020    0.000020
 This version supports only Gaussian blurring of the apparent surface charges
 No PCM contribution added !! 
   5         0           1      0.000005    0.000005
 This version supports only Gaussian blurring of the apparent surface charges
 No PCM contribution added !! 
   6         0           1      0.000001    0.000001
 This version supports only Gaussian blurring of the apparent surface charges
 No PCM contribution added !! 
   7         1           0      0.000000    0.000000    Roots Converged

 --------------------------------------------------------------

                    Orbital Energies (a.u.)
 --------------------------------------------------------------

 Alpha MOs
 -- Occupied --
-20.557 -11.334 -11.216  -1.388  -1.017  -0.803  -0.676  -0.621
 -0.595  -0.548  -0.504  -0.434
 -- Virtual --
  0.142   0.161   0.194   0.226   0.235   0.293   0.337   0.394
  0.425   0.478   0.493   0.517   0.597   0.639   0.641   0.651
  0.670   0.694   0.749   0.756   0.841   0.849   0.902   0.913
  0.952   1.077   1.157   1.162   1.183   1.187   1.208   1.273
  1.276   1.332   1.373   1.418   1.428   1.476   1.538   1.541
  1.609   1.682   1.697   1.818   1.889   1.984   2.075   2.160
  2.339   2.408   2.444   2.451   2.545   2.549   2.649   2.805
  2.848   2.854   2.972   3.002   3.065   3.097   3.116   3.145
  3.186   3.226   3.262   3.299   3.304   3.396   3.429   3.445
  3.486   3.550   3.574   3.621   3.669   3.731   3.773   3.779
  3.810   3.828   3.864   4.018   4.058   4.100   4.114   4.141
  4.191   4.243   4.253   4.346   4.367   4.404   4.478   4.518
  4.528   4.566   4.641   4.712   4.739   4.810   4.947   5.061
  5.178   5.190   5.224   5.323   5.428   5.469   5.545   5.589
  5.630   5.640   5.676   5.698   5.719   5.791   5.955   6.052
  6.243   6.251   6.267   6.640   6.654   6.878   6.912   7.245
  7.324   7.492   7.522  10.721  13.303  14.384
 --------------------------------------------------------------

          Ground-State Mulliken Net Atomic Charges

     Atom                 Charge (a.u.)
  ----------------------------------------
      1 C                     0.174912
      2 H                     0.125138
      3 O                    -0.385974
      4 C                    -0.340500
      5 H                     0.150416
      6 H                     0.150121
      7 H                     0.125889
  ----------------------------------------
  Sum of atomic charges =     0.000000

 -----------------------------------------------------------------
                    Cartesian Multipole Moments
 -----------------------------------------------------------------
    Charge (ESU x 10^10)
                -0.0000
    Dipole Moment (Debye)
         X      -3.7061      Y      -0.0001      Z       1.5459
       Tot       4.0156
    Quadrupole Moments (Debye-Ang)
        XX     -20.3784     XY       0.0003     YY     -17.7242
        XZ       2.0623     YZ      -0.0000     ZZ     -18.6396
    Octopole Moments (Debye-Ang^2)
       XXX       5.5732    XXY       0.0005    XYY       2.8180
       YYY       0.0024    XXZ       9.4967    XYZ       0.0001
       YYZ       8.1775    XZZ       2.4528    YZZ       0.0016
       ZZZ      24.7703
    Hexadecapole Moments (Debye-Ang^3)
      XXXX    -149.0021   XXXY      -0.0056   XXYY     -25.3573
      XYYY      -0.0039   YYYY     -22.6652   XXXZ      -9.4685
      XXYZ      -0.0006   XYYZ      -3.8686   YYYZ      -0.0013
      XXZZ     -37.1532   XYZZ      -0.0029   YYZZ     -15.4787
      XZZZ      -8.2498   YZZZ      -0.0017   ZZZZ     -61.7393
 -----------------------------------------------------------------
 DrvMan is completing analytic gradient of the MP2 energy
 MP2 relaxed dipole moment
            1
    1  -1.4580896
    2  -0.0000324
    3   0.6081894
	Magnitude:	 1.580 au	 4.016 Debye
 MP2 energy read as -153.589848
 Full Analytical Gradient of MP2 Energy (in au.)
             1             2             3             4             5
    1   -0.00011407    0.00032163    0.00007430   -0.00031477    0.00032912
    2   -0.00000093   -0.00000036    0.00000228    0.00044970   -0.00047714
    3   -0.00011540   -0.00007738   -0.00049364    0.00006641    0.00014895
             6             7
    1    0.00004003   -0.00033625
    2    0.00002939   -0.00000294
    3    0.00030557    0.00016548
 Gradient time:  CPU 0.10 s  wall 0.10 s
 ----------------------------------------------------------------
             Standard Nuclear Orientation (Angstroms)
    I     Atom           X                Y                Z
 ----------------------------------------------------------------
    1      C       0.0000000000     0.0000000000     0.0000000000
    2      H       0.0000000000     0.0000000000     1.0797810000
    3      O       1.0773117742     0.0000000000    -0.5919009474
    4      C      -1.3055447960     0.0000000000    -0.6929364614
    5      H      -1.8611136533     0.8659872433    -0.3830799853
    6      H      -1.8611136533    -0.8659872433    -0.3840799853
    7      H      -1.1691311384     0.0000000000    -1.7618662621
 ----------------------------------------------------------------
 Nuclear Repulsion Energy =    70.0387810721 hartrees
 There are       12 alpha and       12 beta electrons
 Discretize the solute cavity surface with Lebedev spheres
	Using 302 Lebedev grid points for each H atom
	Using 302 Lebedev grid points for other atoms
	Atomic van der Waals radii will be scaled by 1.20
 Removing interior tesserae...
 Keep 797 surface tesserae and discard 1317 interior tesserae
 Molecular Surface Area = 72.468 Angst**2

                       Distance Matrix (Angstroms)
             C (  1)   H (  2)   O (  3)   C (  4)   H (  5)   H (  6)
   H (  2)  1.079781
   O (  3)  1.229206  1.988749
   C (  4)  1.478042  2.201585  2.384998
   H (  5)  2.088164  2.520643  3.070486  1.074524
   H (  6)  2.088348  2.521223  3.070418  1.074236  1.731975
   H (  7)  2.114483  3.072756  2.532849  1.077599  1.769131  1.768352


 Requested basis set is cc-pVTZ
 There are 54 shells and 146 basis functions
 A cutoff of  1.0D-11 yielded   1469 shell pairs
 There are     10861 function pairs (     13938 Cartesian)
 Smallest overlap matrix eigenvalue = 9.68E-04
 Guess MOs from SCF MO coefficient file
 Reading MOs from coefficient file
 Reading MOs from coefficient file
 A restricted Hartree-Fock SCF calculation will be
 performed using Pulay DIIS extrapolation
 SCF converges when DIIS error is below 1.0E-08
 ---------------------------------------
  Cycle       Energy         DIIS Error
 ---------------------------------------
    1    -152.9664424794      9.10E-04
    2    -152.9708579428      6.14E-04
    3    -152.9715937407      1.64E-04
    4    -152.9717554978      6.66E-05
    5    -152.9717896596      2.60E-05
    6    -152.9717954009      9.05E-06
    7    -152.9717959445      1.63E-06
    8    -152.9717959602      3.52E-07
    9    -152.9717959609      7.74E-08
   10    -152.9717959610      1.73E-08
   11    -152.9717959608      3.64E-09 Convergence criterion met
 ---------------------------------------
 SCF time:  CPU 33.26 s  wall 33.28 s
 Discretize the solute cavity surface with Lebedev spheres
	Using 302 Lebedev grid points for each H atom
	Using 302 Lebedev grid points for other atoms
	Atomic van der Waals radii will be scaled by 1.20
 Removing interior tesserae...
 Keep 797 surface tesserae and discard 1317 interior tesserae
 Molecular Surface Area = 72.468 Angst**2
Using SCRF singleton
 A restricted Hartree-Fock SCF calculation will be
 performed using Pulay DIIS extrapolation
 Polarizable Continuum solvation model will be applied
 SCF converges when DIIS error is below 1.0E-08

 Citation of the SMD model:
 Marenich, A.V.; Cramer, C.J.; Truhlar, D.G.
 J. Phys. Chem. B 2009, 113, 6378-6396.
 iSolventCode=           1
 Solvent: water                                                           

 vradii
            1           2           3           4           5           6
    1   1.8500000   1.2000000   1.5200000   1.8500000   1.2000000   1.2000000
            7
    1   1.2000000
 ---------------------------------------
  Cycle       Energy         DIIS Error
 ---------------------------------------
    1    -152.9717959608      1.28E-09
 Time req'd to invert C: 0.62 s (CPU) 0.62 s (wall)
    2    -152.9836980715      6.80E-04
    3    -152.9836980710      6.80E-04
    4    -152.9836980717      6.80E-04
    5    -152.9836980714      6.80E-04
    6    -152.9836980873      6.80E-04
    7    -152.9836980733      6.80E-04
    8    -152.9836980753      6.80E-04
    9    -152.9836980747      6.80E-04
   10    -152.9836980738      6.80E-04
   11    -152.9836980747      6.80E-04
   12    -152.9836980754      6.80E-04
   13    -152.9836980760      6.80E-04
   14    -152.9836980774      6.80E-04
   15    -152.9836980775      6.80E-04
   16    -152.9836980713      6.80E-04
   17    -152.9865629702      4.57E-04
   18    -152.9871343873      1.69E-04
   19    -152.9874058386      6.28E-05
   20    -152.9874462220      2.30E-05
   21    -152.9874508392      7.68E-06
   22    -152.9874512227      1.81E-06
   23    -152.9874512415      2.59E-07
   24    -152.9874512419      5.61E-08
   25    -152.9874512419      1.68E-08
   26    -152.9874512420      3.95E-09 Convergence criterion met
 ---------------------------------------
 SCF time:  CPU 66.29 s  wall 66.38 s
(0)  E-EN(g) gas-phase elect-nuc energy                 -152.971795961 a.u.
(3)  G-ENP(liq) elect-nuc-pol free energy of system     -152.987451242 a.u.
(4)  G-CDS(liq) cavity-dispersion-solvent structure 
     free energy                                                3.4224 kcal/mol
(6)  G-S(liq) free energy of system                     -152.981997273 a.u.
(9)  DeltaG-S(liq) free energy of  solvation
     (9) = (6) - (0)                                           -6.4014 kcal/mol
 SCF   energy in the final basis set = -152.9819972731
 Total energy in the final basis set = -152.9819972731

 Components of the MP2 correlation energy:
        aaaa  correlation energy =        -0.0704686872 au
        abab  correlation energy =        -0.4669308174 au
        bbbb  correlation energy =        -0.0704686872 au
        non-Brillouin singles    =        -0.0000000000 au

 Total  MP2   correlation energy =        -0.6078681918 au
        MP2         total energy =      -153.5898654649 au

  Entering Z-vector solver.
 This version supports only Gaussian blurring of the apparent surface charges
 No PCM contribution added !! 
   1         0           1      0.000405    0.000405
 This version supports only Gaussian blurring of the apparent surface charges
 No PCM contribution added !! 
   2         0           1      0.000142    0.000142
 This version supports only Gaussian blurring of the apparent surface charges
 No PCM contribution added !! 
   3         0           1      0.000056    0.000056
 This version supports only Gaussian blurring of the apparent surface charges
 No PCM contribution added !! 
   4         0           1      0.000020    0.000020
 This version supports only Gaussian blurring of the apparent surface charges
 No PCM contribution added !! 
   5         0           1      0.000005    0.000005
 This version supports only Gaussian blurring of the apparent surface charges
 No PCM contribution added !! 
   6         0           1      0.000001    0.000001
 This version supports only Gaussian blurring of the apparent surface charges
 No PCM contribution added !! 
   7         1           0      0.000000    0.000000    Roots Converged

 --------------------------------------------------------------

                    Orbital Energies (a.u.)
 --------------------------------------------------------------

 Alpha MOs
 -- Occupied --
-20.557 -11.334 -11.216  -1.388  -1.017  -0.803  -0.676  -0.621
 -0.595  -0.548  -0.504  -0.434
 -- Virtual --
  0.142   0.161   0.194   0.226   0.235   0.293   0.337   0.394
  0.425   0.478   0.493   0.517   0.597   0.639   0.641   0.650
  0.670   0.694   0.749   0.756   0.841   0.849   0.902   0.913
  0.952   1.076   1.157   1.162   1.183   1.187   1.208   1.273
  1.276   1.332   1.373   1.418   1.428   1.476   1.537   1.540
  1.609   1.682   1.696   1.818   1.889   1.984   2.075   2.160
  2.339   2.408   2.444   2.452   2.545   2.549   2.649   2.805
  2.848   2.854   2.972   3.002   3.065   3.097   3.116   3.145
  3.186   3.226   3.262   3.299   3.304   3.396   3.429   3.444
  3.486   3.550   3.574   3.620   3.669   3.731   3.773   3.778
  3.810   3.827   3.864   4.018   4.058   4.100   4.114   4.141
  4.191   4.243   4.253   4.345   4.367   4.404   4.478   4.518
  4.528   4.565   4.640   4.711   4.738   4.809   4.946   5.061
  5.177   5.188   5.224   5.322   5.428   5.468   5.545   5.590
  5.630   5.639   5.675   5.698   5.718   5.791   5.954   6.052
  6.242   6.250   6.267   6.640   6.653   6.878   6.912   7.245
  7.324   7.492   7.522  10.721  13.303  14.379
 --------------------------------------------------------------

          Ground-State Mulliken Net Atomic Charges

     Atom                 Charge (a.u.)
  ----------------------------------------
      1 C                     0.174892
      2 H                     0.125135
      3 O                    -0.385993
      4 C                    -0.340287
      5 H                     0.150084
      6 H                     0.150200
      7 H                     0.125968
  ----------------------------------------
  Sum of atomic charges =     0.000000

 -----------------------------------------------------------------
                    Cartesian Multipole Moments
 -----------------------------------------------------------------
    Charge (ESU x 10^10)
                 0.0000
    Dipole Moment (Debye)
         X      -3.7059      Y      -0.0003      Z       1.5460
       Tot       4.0154
    Quadrupole Moments (Debye-Ang)
        XX     -20.3814     XY       0.0006     YY     -17.7239
        XZ       2.0613     YZ       0.0015     ZZ     -18.6401
    Octopole Moments (Debye-Ang^2)
       XXX       5.5842    XXY      -0.0015    XYY       2.8170
       YYY      -0.0011    XXZ       9.4998    XYZ      -0.0027
       YYZ       8.1777    XZZ       2.4549    YZZ      -0.0019
       ZZZ      24.7673
    Hexadecapole Moments (Debye-Ang^3)
      XXXX    -149.0418   XXXY       0.0037   XXYY     -25.3579
      XYYY       0.0020   YYYY     -22.6747   XXXZ      -9.4749
      XXYZ       0.0047   XYYZ      -3.8690   YYYZ       0.0004
      XXZZ     -37.1592   XYZZ       0.0030   YYZZ     -15.4810
      XZZZ      -8.2466   YZZZ       0.0008   ZZZZ     -61.7335
 -----------------------------------------------------------------
 DrvMan is completing analytic gradient of the MP2 energy
 MP2 relaxed dipole moment
            1
    1  -1.4580050
    2  -0.0001358
    3   0.6082412
	Magnitude:	 1.580 au	 4.015 Debye
 MP2 energy read as -153.589865
 Full Analytical Gradient of MP2 Energy (in au.)
             1             2             3             4             5
    1   -0.00012690    0.00032494    0.00006828   -0.00000134   -0.00001624
    2    0.00003189   -0.00000319   -0.00000395   -0.00012828    0.00015897
    3   -0.00010179   -0.00007752   -0.00049269   -0.00021105    0.00043655
             6             7
    1    0.00006016   -0.00030890
    2   -0.00000211   -0.00005333
    3    0.00029343    0.00015307
 Gradient time:  CPU 0.10 s  wall 0.10 s
 ----------------------------------------------------------------
             Standard Nuclear Orientation (Angstroms)
    I     Atom           X                Y                Z
 ----------------------------------------------------------------
    1      C       0.0000000000     0.0000000000     0.0000000000
    2      H       0.0000000000     0.0000000000     1.0797810000
    3      O       1.0773117742     0.0000000000    -0.5919009474
    4      C      -1.3055447960     0.0000000000    -0.6929364614
    5      H      -1.8611136533     0.8659872433    -0.3850799853
    6      H      -1.8611136533    -0.8659872433    -0.3840799853
    7      H      -1.1691311384     0.0000000000    -1.7618662621
 ----------------------------------------------------------------
 Nuclear Repulsion Energy =    70.0403232164 hartrees
 There are       12 alpha and       12 beta electrons
 Discretize the solute cavity surface with Lebedev spheres
	Using 302 Lebedev grid points for each H atom
	Using 302 Lebedev grid points for other atoms
	Atomic van der Waals radii will be scaled by 1.20
 Removing interior tesserae...
 Keep 797 surface tesserae and discard 1317 interior tesserae
 Molecular Surface Area = 72.468 Angst**2

                       Distance Matrix (Angstroms)
             C (  1)   H (  2)   O (  3)   C (  4)   H (  5)   H (  6)
   H (  2)  1.079781
   O (  3)  1.229206  1.988749
   C (  4)  1.478042  2.201585  2.384998
   H (  5)  2.088532  2.521804  3.070351  1.073949
   H (  6)  2.088348  2.521223  3.070418  1.074236  1.731975
   H (  7)  2.114483  3.072756  2.532849  1.077599  1.767573  1.768352


 Requested basis set is cc-pVTZ
 There are 54 shells and 146 basis functions
 A cutoff of  1.0D-11 yielded   1469 shell pairs
 There are     10861 function pairs (     13938 Cartesian)
 Smallest overlap matrix eigenvalue = 9.68E-04
 Guess MOs from SCF MO coefficient file
 Reading MOs from coefficient file
 Reading MOs from coefficient file
 A restricted Hartree-Fock SCF calculation will be
 performed using Pulay DIIS extrapolation
 SCF converges when DIIS error is below 1.0E-08
 ---------------------------------------
  Cycle       Energy         DIIS Error
 ---------------------------------------
    1    -152.9669703237      9.09E-04
    2    -152.9708556749      6.13E-04
    3    -152.9715891769      1.64E-04
    4    -152.9717511344      6.66E-05
    5    -152.9717853849      2.60E-05
    6    -152.9717911158      9.01E-06
    7    -152.9717916530      1.66E-06
    8    -152.9717916692      3.58E-07
    9    -152.9717916699      7.73E-08
   10    -152.9717916699      1.74E-08
   11    -152.9717916698      3.77E-09 Convergence criterion met
 ---------------------------------------
 SCF time:  CPU 33.22 s  wall 33.24 s
 Discretize the solute cavity surface with Lebedev spheres
	Using 302 Lebedev grid points for each H atom
	Using 302 Lebedev grid points for other atoms
	Atomic van der Waals radii will be scaled by 1.20
 Removing interior tesserae...
 Keep 797 surface tesserae and discard 1317 interior tesserae
 Molecular Surface Area = 72.468 Angst**2
Using SCRF singleton
 A restricted Hartree-Fock SCF calculation will be
 performed using Pulay DIIS extrapolation
 Polarizable Continuum solvation model will be applied
 SCF converges when DIIS error is below 1.0E-08

 Citation of the SMD model:
 Marenich, A.V.; Cramer, C.J.; Truhlar, D.G.
 J. Phys. Chem. B 2009, 113, 6378-6396.
 iSolventCode=           1
 Solvent: water                                                           

 vradii
            1           2           3           4           5           6
    1   1.8500000   1.2000000   1.5200000   1.8500000   1.2000000   1.2000000
            7
    1   1.2000000
 ---------------------------------------
  Cycle       Energy         DIIS Error
 ---------------------------------------
    1    -152.9717916698      1.47E-09
 Time req'd to invert C: 0.61 s (CPU) 0.61 s (wall)
    2    -152.9836909312      6.80E-04
    3    -152.9836909306      6.80E-04
    4    -152.9836909308      6.80E-04
    5    -152.9836909297      6.80E-04
    6    -152.9836909319      6.80E-04
    7    -152.9836909313      6.80E-04
    8    -152.9836909303      6.80E-04
    9    -152.9836909301      6.80E-04
   10    -152.9836909325      6.80E-04
   11    -152.9836909309      6.80E-04
   12    -152.9836909334      6.80E-04
   13    -152.9836909312      6.80E-04
   14    -152.9836909307      6.80E-04
   15    -152.9836909301      6.80E-04
   16    -152.9836909303      6.80E-04
   17    -152.9865551312      4.57E-04
   18    -152.9871264373      1.69E-04
   19    -152.9873978524      6.28E-05
   20    -152.9874382332      2.30E-05
   21    -152.9874428502      7.67E-06
   22    -152.9874432335      1.81E-06
   23    -152.9874432522      2.59E-07
   24    -152.9874432527      5.61E-08
   25    -152.9874432526      1.68E-08
   26    -152.9874432528      3.95E-09 Convergence criterion met
 ---------------------------------------
 SCF time:  CPU 69.42 s  wall 69.50 s
(0)  E-EN(g) gas-phase elect-nuc energy                 -152.971791670 a.u.
(3)  G-ENP(liq) elect-nuc-pol free energy of system     -152.987443253 a.u.
(4)  G-CDS(liq) cavity-dispersion-solvent structure 
     free energy                                                3.4223 kcal/mol
(6)  G-S(liq) free energy of system                     -152.981989544 a.u.
(9)  DeltaG-S(liq) free energy of  solvation
     (9) = (6) - (0)                                           -6.3993 kcal/mol
 SCF   energy in the final basis set = -152.9819895441
 Total energy in the final basis set = -152.9819895441

 Components of the MP2 correlation energy:
        aaaa  correlation energy =        -0.0704683297 au
        abab  correlation energy =        -0.4669297576 au
        bbbb  correlation energy =        -0.0704683297 au
        non-Brillouin singles    =        -0.0000000000 au

 Total  MP2   correlation energy =        -0.6078664170 au
        MP2         total energy =      -153.5898559611 au

  Entering Z-vector solver.
 This version supports only Gaussian blurring of the apparent surface charges
 No PCM contribution added !! 
   1         0           1      0.000405    0.000405
 This version supports only Gaussian blurring of the apparent surface charges
 No PCM contribution added !! 
   2         0           1      0.000142    0.000142
 This version supports only Gaussian blurring of the apparent surface charges
 No PCM contribution added !! 
   3         0           1      0.000056    0.000056
 This version supports only Gaussian blurring of the apparent surface charges
 No PCM contribution added !! 
   4         0           1      0.000020    0.000020
 This version supports only Gaussian blurring of the apparent surface charges
 No PCM contribution added !! 
   5         0           1      0.000005    0.000005
 This version supports only Gaussian blurring of the apparent surface charges
 No PCM contribution added !! 
   6         0           1      0.000001    0.000001
 This version supports only Gaussian blurring of the apparent surface charges
 No PCM contribution added !! 
   7         1           0      0.000000    0.000000    Roots Converged

 --------------------------------------------------------------

                    Orbital Energies (a.u.)
 --------------------------------------------------------------

 Alpha MOs
 -- Occupied --
-20.557 -11.334 -11.216  -1.388  -1.017  -0.803  -0.676  -0.621
 -0.595  -0.548  -0.504  -0.434
 -- Virtual --
  0.142   0.161   0.194   0.226   0.235   0.293   0.337   0.394
  0.425   0.478   0.493   0.517   0.597   0.639   0.641   0.650
  0.670   0.694   0.749   0.755   0.841   0.849   0.902   0.913
  0.952   1.077   1.157   1.162   1.183   1.187   1.208   1.273
  1.276   1.332   1.373   1.418   1.428   1.476   1.538   1.541
  1.609   1.682   1.696   1.818   1.889   1.984   2.075   2.160
  2.339   2.408   2.444   2.452   2.545   2.549   2.649   2.805
  2.848   2.854   2.972   3.002   3.065   3.097   3.116   3.145
  3.186   3.226   3.262   3.299   3.304   3.396   3.429   3.445
  3.486   3.550   3.574   3.620   3.669   3.731   3.773   3.778
  3.810   3.828   3.864   4.018   4.058   4.100   4.114   4.141
  4.191   4.243   4.252   4.346   4.367   4.404   4.478   4.518
  4.528   4.565   4.640   4.712   4.739   4.809   4.947   5.061
  5.178   5.190   5.224   5.322   5.427   5.469   5.545   5.588
  5.630   5.640   5.675   5.698   5.718   5.791   5.954   6.052
  6.242   6.251   6.267   6.640   6.653   6.878   6.912   7.245
  7.324   7.492   7.522  10.721  13.303  14.381
 --------------------------------------------------------------

          Ground-State Mulliken Net Atomic Charges

     Atom                 Charge (a.u.)
  ----------------------------------------
      1 C                     0.174938
      2 H                     0.125133
      3 O                    -0.385946
      4 C                    -0.340451
      5 H                     0.150281
      6 H                     0.150164
      7 H                     0.125880
  ----------------------------------------
  Sum of atomic charges =    -0.000000

 -----------------------------------------------------------------
                    Cartesian Multipole Moments
 -----------------------------------------------------------------
    Charge (ESU x 10^10)
                -0.0000
    Dipole Moment (Debye)
         X      -3.7055      Y       0.0003      Z       1.5452
       Tot       4.0148
    Quadrupole Moments (Debye-Ang)
        XX     -20.3801     XY      -0.0006     YY     -17.7224
        XZ       2.0639     YZ      -0.0015     ZZ     -18.6405
    Octopole Moments (Debye-Ang^2)
       XXX       5.5806    XXY       0.0015    XYY       2.8149
       YYY       0.0011    XXZ       9.4937    XYZ       0.0027
       YYZ       8.1766    XZZ       2.4534    YZZ       0.0019
       ZZZ      24.7751
    Hexadecapole Moments (Debye-Ang^3)
      XXXX    -149.0243   XXXY      -0.0037   XXYY     -25.3527
      XYYY      -0.0020   YYYY     -22.6691   XXXZ      -9.4663
      XXYZ      -0.0047   XYYZ      -3.8667   YYYZ      -0.0004
      XXZZ     -37.1539   XYZZ      -0.0030   YYZZ     -15.4802
      XZZZ      -8.2557   YZZZ      -0.0008   ZZZZ     -61.7494
 -----------------------------------------------------------------
 DrvMan is completing analytic gradient of the MP2 energy
 MP2 relaxed dipole moment
            1
    1  -1.4578609
    2   0.0001358
    3   0.6079343
	Magnitude:	 1.580 au	 4.015 Debye
 MP2 energy read as -153.589856
 Full Analytical Gradient of MP2 Energy (in au.)
             1             2             3             4             5
    1   -0.00011222    0.00032004    0.00007898   -0.00015276    0.00015806
    2   -0.00003192    0.00000320    0.00000394    0.00012828   -0.00012522
    3   -0.00012468   -0.00007809   -0.00049458    0.00008634    0.00014403
             6             7
    1    0.00008168   -0.00037376
    2   -0.00003166    0.00005338
    3    0.00028689    0.00018009
 Gradient time:  CPU 0.10 s  wall 0.10 s
 ----------------------------------------------------------------
             Standard Nuclear Orientation (Angstroms)
    I     Atom           X                Y                Z
 ----------------------------------------------------------------
    1      C       0.0000000000     0.0000000000     0.0000000000
    2      H       0.0000000000     0.0000000000     1.0797810000
    3      O       1.0773117742     0.0000000000    -0.5919009474
    4      C      -1.3055447960     0.0000000000    -0.6929364614
    5      H      -1.8611136533     0.8659872433    -0.3840799853
    6      H      -1.8601136533    -0.8659872433    -0.3840799853
    7      H      -1.1691311384     0.0000000000    -1.7618662621
 ----------------------------------------------------------------
 Nuclear Repulsion Energy =    70.0421825803 hartrees
 There are       12 alpha and       12 beta electrons
 Discretize the solute cavity surface with Lebedev spheres
	Using 302 Lebedev grid points for each H atom
	Using 302 Lebedev grid points for other atoms
	Atomic van der Waals radii will be scaled by 1.20
 Removing interior tesserae...
 Keep 797 surface tesserae and discard 1317 interior tesserae
 Molecular Surface Area = 72.468 Angst**2

                       Distance Matrix (Angstroms)
             C (  1)   H (  2)   O (  3)   C (  4)   H (  5)   H (  6)
   H (  2)  1.079781
   O (  3)  1.229206  1.988749
   C (  4)  1.478042  2.201585  2.384998
   H (  5)  2.088348  2.521223  3.070418  1.074236
   H (  6)  2.087456  2.520485  3.069461  1.073719  1.731975
   H (  7)  2.114483  3.072756  2.532849  1.077599  1.768352  1.767961


 Requested basis set is cc-pVTZ
 There are 54 shells and 146 basis functions
 A cutoff of  1.0D-11 yielded   1469 shell pairs
 There are     10861 function pairs (     13938 Cartesian)
 Smallest overlap matrix eigenvalue = 9.68E-04
 Guess MOs from SCF MO coefficient file
 Reading MOs from coefficient file
 Reading MOs from coefficient file
 A restricted Hartree-Fock SCF calculation will be
 performed using Pulay DIIS extrapolation
 SCF converges when DIIS error is below 1.0E-08
 ---------------------------------------
  Cycle       Energy         DIIS Error
 ---------------------------------------
    1    -152.9668833173      9.09E-04
    2    -152.9708475077      6.13E-04
    3    -152.9715808904      1.64E-04
    4    -152.9717426099      6.66E-05
    5    -152.9717767706      2.60E-05
    6    -152.9717824962      9.03E-06
    7    -152.9717830363      1.67E-06
    8    -152.9717830527      3.59E-07
    9    -152.9717830534      7.70E-08
   10    -152.9717830534      1.72E-08
   11    -152.9717830533      3.56E-09 Convergence criterion met
 ---------------------------------------
 SCF time:  CPU 33.22 s  wall 33.23 s
 Discretize the solute cavity surface with Lebedev spheres
	Using 302 Lebedev grid points for each H atom
	Using 302 Lebedev grid points for other atoms
	Atomic van der Waals radii will be scaled by 1.20
 Removing interior tesserae...
 Keep 797 surface tesserae and discard 1317 interior tesserae
 Molecular Surface Area = 72.468 Angst**2
Using SCRF singleton
 A restricted Hartree-Fock SCF calculation will be
 performed using Pulay DIIS extrapolation
 Polarizable Continuum solvation model will be applied
 SCF converges when DIIS error is below 1.0E-08

 Citation of the SMD model:
 Marenich, A.V.; Cramer, C.J.; Truhlar, D.G.
 J. Phys. Chem. B 2009, 113, 6378-6396.
 iSolventCode=           1
 Solvent: water                                                           

 vradii
            1           2           3           4           5           6
    1   1.8500000   1.2000000   1.5200000   1.8500000   1.2000000   1.2000000
            7
    1   1.2000000
 ---------------------------------------
  Cycle       Energy         DIIS Error
 ---------------------------------------
    1    -152.9717830533      1.19E-09
 Time req'd to invert C: 0.61 s (CPU) 0.61 s (wall)
    2    -152.9836860497      6.80E-04
    3    -152.9836860492      6.80E-04
    4    -152.9836860504      6.80E-04
    5    -152.9836860502      6.80E-04
    6    -152.9836860483      6.80E-04
    7    -152.9836860497      6.80E-04
    8    -152.9836860500      6.80E-04
    9    -152.9836860512      6.80E-04
   10    -152.9836860500      6.80E-04
   11    -152.9836860505      6.80E-04
   12    -152.9836860507      6.80E-04
   13    -152.9836860500      6.80E-04
   14    -152.9836860486      6.80E-04
   15    -152.9836860487      6.80E-04
   16    -152.9836860486      6.80E-04
   17    -152.9865508946      4.57E-04
   18    -152.9871223162      1.69E-04
   19    -152.9873937582      6.28E-05
   20    -152.9874341414      2.30E-05
   21    -152.9874387583      7.68E-06
   22    -152.9874391419      1.81E-06
   23    -152.9874391606      2.59E-07
   24    -152.9874391610      5.61E-08
   25    -152.9874391610      1.68E-08
   26    -152.9874391611      3.95E-09 Convergence criterion met
 ---------------------------------------
 SCF time:  CPU 63.38 s  wall 65.04 s
(0)  E-EN(g) gas-phase elect-nuc energy                 -152.971783053 a.u.
(3)  G-ENP(liq) elect-nuc-pol free energy of system     -152.987439161 a.u.
(4)  G-CDS(liq) cavity-dispersion-solvent structure 
     free energy                                                3.4224 kcal/mol
(6)  G-S(liq) free energy of system                     -152.981985201 a.u.
(9)  DeltaG-S(liq) free energy of  solvation
     (9) = (6) - (0)                                           -6.4019 kcal/mol
 SCF   energy in the final basis set = -152.9819852012
 Total energy in the final basis set = -152.9819852012

 Components of the MP2 correlation energy:
        aaaa  correlation energy =        -0.0704685369 au
        abab  correlation energy =        -0.4669285858 au
        bbbb  correlation energy =        -0.0704685369 au
        non-Brillouin singles    =        -0.0000000000 au

 Total  MP2   correlation energy =        -0.6078656596 au
        MP2         total energy =      -153.5898508608 au

  Entering Z-vector solver.
 This version supports only Gaussian blurring of the apparent surface charges
 No PCM contribution added !! 
   1         0           1      0.000405    0.000405
 This version supports only Gaussian blurring of the apparent surface charges
 No PCM contribution added !! 
   2         0           1      0.000142    0.000142
 This version supports only Gaussian blurring of the apparent surface charges
 No PCM contribution added !! 
   3         0           1      0.000056    0.000056
 This version supports only Gaussian blurring of the apparent surface charges
 No PCM contribution added !! 
   4         0           1      0.000020    0.000020
 This version supports only Gaussian blurring of the apparent surface charges
 No PCM contribution added !! 
   5         0           1      0.000005    0.000005
 This version supports only Gaussian blurring of the apparent surface charges
 No PCM contribution added !! 
   6         0           1      0.000001    0.000001
 This version supports only Gaussian blurring of the apparent surface charges
 No PCM contribution added !! 
   7         1           0      0.000000    0.000000    Roots Converged

 --------------------------------------------------------------

                    Orbital Energies (a.u.)
 --------------------------------------------------------------

 Alpha MOs
 -- Occupied --
-20.557 -11.334 -11.216  -1.388  -1.017  -0.803  -0.676  -0.621
 -0.595  -0.548  -0.504  -0.434
 -- Virtual --
  0.142   0.161   0.194   0.226   0.235   0.293   0.337   0.394
  0.425   0.478   0.493   0.517   0.597   0.639   0.641   0.651
  0.670   0.694   0.749   0.755   0.841   0.849   0.902   0.913
  0.952   1.076   1.157   1.162   1.183   1.187   1.208   1.273
  1.276   1.332   1.373   1.418   1.428   1.476   1.538   1.541
  1.609   1.682   1.696   1.818   1.889   1.984   2.075   2.160
  2.339   2.408   2.444   2.452   2.545   2.549   2.649   2.805
  2.848   2.855   2.972   3.002   3.065   3.097   3.116   3.145
  3.186   3.226   3.262   3.299   3.304   3.396   3.429   3.445
  3.486   3.550   3.574   3.620   3.669   3.731   3.773   3.778
  3.810   3.828   3.864   4.018   4.058   4.100   4.114   4.141
  4.191   4.243   4.253   4.346   4.367   4.404   4.478   4.518
  4.528   4.565   4.640   4.712   4.739   4.809   4.947   5.061
  5.178   5.190   5.224   5.323   5.428   5.469   5.545   5.590
  5.630   5.640   5.676   5.698   5.718   5.791   5.955   6.052
  6.242   6.251   6.267   6.640   6.654   6.878   6.912   7.245
  7.324   7.492   7.522  10.721  13.303  14.383
 --------------------------------------------------------------

          Ground-State Mulliken Net Atomic Charges

     Atom                 Charge (a.u.)
  ----------------------------------------
      1 C                     0.174914
      2 H                     0.125124
      3 O                    -0.385988
      4 C                    -0.340403
      5 H                     0.150153
      6 H                     0.150315
      7 H                     0.125885
  ----------------------------------------
  Sum of atomic charges =     0.000000

 -----------------------------------------------------------------
                    Cartesian Multipole Moments
 -----------------------------------------------------------------
    Charge (ESU x 10^10)
                 0.0000
    Dipole Moment (Debye)
         X      -3.7053      Y      -0.0002      Z       1.5457
       Tot       4.0147
    Quadrupole Moments (Debye-Ang)
        XX     -20.3834     XY      -0.0005     YY     -17.7218
        XZ       2.0626     YZ       0.0000     ZZ     -18.6398
    Octopole Moments (Debye-Ang^2)
       XXX       5.5867    XXY       0.0027    XYY       2.8139
       YYY      -0.0012    XXZ       9.4973    XYZ       0.0003
       YYZ       8.1765    XZZ       2.4523    YZZ      -0.0003
       ZZZ      24.7704
    Hexadecapole Moments (Debye-Ang^3)
      XXXX    -149.0346   XXXY      -0.0053   XXYY     -25.3523
      XYYY       0.0031   YYYY     -22.6667   XXXZ      -9.4709
      XXYZ      -0.0010   XYYZ      -3.8667   YYYZ       0.0004
      XXZZ     -37.1520   XYZZ       0.0011   YYZZ     -15.4793
      XZZZ      -8.2488   YZZZ       0.0003   ZZZZ     -61.7401
 -----------------------------------------------------------------
 DrvMan is completing analytic gradient of the MP2 energy
 MP2 relaxed dipole moment
            1
    1  -1.4577697
    2  -0.0000785
    3   0.6081097
	Magnitude:	 1.580 au	 4.015 Debye
 MP2 energy read as -153.589851
 Full Analytical Gradient of MP2 Energy (in au.)
             1             2             3             4             5
    1   -0.00015503    0.00032463    0.00006635   -0.00031544    0.00009274
    2   -0.00005484    0.00000684    0.00000755   -0.00024934    0.00004863
    3   -0.00008792   -0.00007786   -0.00050116    0.00001807    0.00027968
             6             7
    1    0.00033170   -0.00034496
    2    0.00024406   -0.00000289
    3    0.00020248    0.00016671
 Gradient time:  CPU 0.10 s  wall 0.10 s
 ----------------------------------------------------------------
             Standard Nuclear Orientation (Angstroms)
    I     Atom           X                Y                Z
 ----------------------------------------------------------------
    1      C       0.0000000000     0.0000000000     0.0000000000
    2      H       0.0000000000     0.0000000000     1.0797810000
    3      O       1.0773117742     0.0000000000    -0.5919009474
    4      C      -1.3055447960     0.0000000000    -0.6929364614
    5      H      -1.8611136533     0.8659872433    -0.3840799853
    6      H      -1.8621136533    -0.8659872433    -0.3840799853
    7      H      -1.1691311384     0.0000000000    -1.7618662621
 ----------------------------------------------------------------
 Nuclear Repulsion Energy =    70.0369242136 hartrees
 There are       12 alpha and       12 beta electrons
 Discretize the solute cavity surface with Lebedev spheres
	Using 302 Lebedev grid points for each H atom
	Using 302 Lebedev grid points for other atoms
	Atomic van der Waals radii will be scaled by 1.20
 Removing interior tesserae...
 Keep 797 surface tesserae and discard 1317 interior tesserae
 Molecular Surface Area = 72.468 Angst**2

                       Distance Matrix (Angstroms)
             C (  1)   H (  2)   O (  3)   C (  4)   H (  5)   H (  6)
   H (  2)  1.079781
   O (  3)  1.229206  1.988749
   C (  4)  1.478042  2.201585  2.384998
   H (  5)  2.088348  2.521223  3.070418  1.074236
   H (  6)  2.089239  2.521962  3.071375  1.074754  1.731975
   H (  7)  2.114483  3.072756  2.532849  1.077599  1.768352  1.768744


 Requested basis set is cc-pVTZ
 There are 54 shells and 146 basis functions
 A cutoff of  1.0D-11 yielded   1469 shell pairs
 There are     10861 function pairs (     13938 Cartesian)
 Smallest overlap matrix eigenvalue = 9.68E-04
 Guess MOs from SCF MO coefficient file
 Reading MOs from coefficient file
 Reading MOs from coefficient file
 A restricted Hartree-Fock SCF calculation will be
 performed using Pulay DIIS extrapolation
 SCF converges when DIIS error is below 1.0E-08
 ---------------------------------------
  Cycle       Energy         DIIS Error
 ---------------------------------------
    1    -152.9664217389      9.10E-04
    2    -152.9708654784      6.14E-04
    3    -152.9716020147      1.64E-04
    4    -152.9717638582      6.66E-05
    5    -152.9717980465      2.60E-05
    6    -152.9718037865      9.03E-06
    7    -152.9718043289      1.61E-06
    8    -152.9718043443      3.49E-07
    9    -152.9718043450      7.82E-08
   10    -152.9718043450      1.84E-08
   11    -152.9718043449      5.19E-09 Convergence criterion met
 ---------------------------------------
 SCF time:  CPU 33.22 s  wall 33.24 s
 Discretize the solute cavity surface with Lebedev spheres
	Using 302 Lebedev grid points for each H atom
	Using 302 Lebedev grid points for other atoms
	Atomic van der Waals radii will be scaled by 1.20
 Removing interior tesserae...
 Keep 797 surface tesserae and discard 1317 interior tesserae
 Molecular Surface Area = 72.468 Angst**2
Using SCRF singleton
 A restricted Hartree-Fock SCF calculation will be
 performed using Pulay DIIS extrapolation
 Polarizable Continuum solvation model will be applied
 SCF converges when DIIS error is below 1.0E-08

 Citation of the SMD model:
 Marenich, A.V.; Cramer, C.J.; Truhlar, D.G.
 J. Phys. Chem. B 2009, 113, 6378-6396.
 iSolventCode=           1
 Solvent: water                                                           

 vradii
            1           2           3           4           5           6
    1   1.8500000   1.2000000   1.5200000   1.8500000   1.2000000   1.2000000
            7
    1   1.2000000
 ---------------------------------------
  Cycle       Energy         DIIS Error
 ---------------------------------------
    1    -152.9718043449      2.65E-09
 Time req'd to invert C: 0.61 s (CPU) 0.61 s (wall)
    2    -152.9837027201      6.80E-04
    3    -152.9837027194      6.80E-04
    4    -152.9837027201      6.80E-04
    5    -152.9837027186      6.80E-04
    6    -152.9837027178      6.80E-04
    7    -152.9837027178      6.80E-04
    8    -152.9837027182      6.80E-04
    9    -152.9837027177      6.80E-04
   10    -152.9837027197      6.80E-04
   11    -152.9837027173      6.80E-04
   12    -152.9837027171      6.80E-04
   13    -152.9865669713      4.57E-04
   14    -152.9871382730      1.69E-04
   15    -152.9874096975      6.28E-05
   16    -152.9874500806      2.30E-05
   17    -152.9874546978      7.67E-06
   18    -152.9874550811      1.81E-06
   19    -152.9874550998      2.59E-07
   20    -152.9874551002      5.61E-08
   21    -152.9874551002      1.68E-08
   22    -152.9874551003      3.95E-09 Convergence criterion met
 ---------------------------------------
 SCF time:  CPU 54.79 s  wall 54.86 s
(0)  E-EN(g) gas-phase elect-nuc energy                 -152.971804345 a.u.
(3)  G-ENP(liq) elect-nuc-pol free energy of system     -152.987455100 a.u.
(4)  G-CDS(liq) cavity-dispersion-solvent structure 
     free energy                                                3.4223 kcal/mol
(6)  G-S(liq) free energy of system                     -152.982001381 a.u.
(9)  DeltaG-S(liq) free energy of  solvation
     (9) = (6) - (0)                                           -6.3987 kcal/mol
 SCF   energy in the final basis set = -152.9820013815
 Total energy in the final basis set = -152.9820013815

 Components of the MP2 correlation energy:
        aaaa  correlation energy =        -0.0704684804 au
        abab  correlation energy =        -0.4669319955 au
        bbbb  correlation energy =        -0.0704684804 au
        non-Brillouin singles    =        -0.0000000000 au

 Total  MP2   correlation energy =        -0.6078689564 au
        MP2         total energy =      -153.5898703378 au

  Entering Z-vector solver.
 This version supports only Gaussian blurring of the apparent surface charges
 No PCM contribution added !! 
   1         0           1      0.000405    0.000405
 This version supports only Gaussian blurring of the apparent surface charges
 No PCM contribution added !! 
   2         0           1      0.000142    0.000142
 This version supports only Gaussian blurring of the apparent surface charges
 No PCM contribution added !! 
   3         0           1      0.000056    0.000056
 This version supports only Gaussian blurring of the apparent surface charges
 No PCM contribution added !! 
   4         0           1      0.000020    0.000020
 This version supports only Gaussian blurring of the apparent surface charges
 No PCM contribution added !! 
   5         0           1      0.000005    0.000005
 This version supports only Gaussian blurring of the apparent surface charges
 No PCM contribution added !! 
   6         0           1      0.000001    0.000001
 This version supports only Gaussian blurring of the apparent surface charges
 No PCM contribution added !! 
   7         1           0      0.000000    0.000000    Roots Converged

 --------------------------------------------------------------

                    Orbital Energies (a.u.)
 --------------------------------------------------------------

 Alpha MOs
 -- Occupied --
-20.557 -11.334 -11.216  -1.388  -1.017  -0.803  -0.676  -0.621
 -0.595  -0.548  -0.504  -0.434
 -- Virtual --
  0.142   0.161   0.194   0.226   0.235   0.293   0.337   0.394
  0.425   0.478   0.493   0.517   0.597   0.639   0.641   0.650
  0.670   0.694   0.749   0.755   0.841   0.849   0.902   0.913
  0.952   1.076   1.157   1.162   1.183   1.187   1.208   1.273
  1.276   1.332   1.373   1.418   1.428   1.476   1.537   1.540
  1.609   1.682   1.696   1.818   1.889   1.984   2.075   2.160
  2.339   2.408   2.444   2.452   2.545   2.549   2.649   2.805
  2.848   2.854   2.972   3.002   3.065   3.097   3.116   3.145
  3.186   3.226   3.262   3.299   3.304   3.396   3.429   3.444
  3.486   3.550   3.574   3.620   3.669   3.731   3.773   3.778
  3.810   3.827   3.863   4.018   4.058   4.100   4.114   4.140
  4.191   4.243   4.252   4.345   4.367   4.404   4.478   4.518
  4.528   4.565   4.640   4.712   4.738   4.809   4.946   5.061
  5.177   5.188   5.224   5.322   5.428   5.468   5.544   5.588
  5.629   5.639   5.675   5.698   5.718   5.791   5.954   6.052
  6.242   6.250   6.267   6.640   6.653   6.878   6.912   7.245
  7.324   7.492   7.522  10.721  13.302  14.377
 --------------------------------------------------------------

          Ground-State Mulliken Net Atomic Charges

     Atom                 Charge (a.u.)
  ----------------------------------------
      1 C                     0.174916
      2 H                     0.125144
      3 O                    -0.385950
      4 C                    -0.340334
      5 H                     0.150211
      6 H                     0.150050
      7 H                     0.125964
  ----------------------------------------
  Sum of atomic charges =    -0.000000

 -----------------------------------------------------------------
                    Cartesian Multipole Moments
 -----------------------------------------------------------------
    Charge (ESU x 10^10)
                 0.0000
    Dipole Moment (Debye)
         X      -3.7061      Y       0.0002      Z       1.5455
       Tot       4.0155
    Quadrupole Moments (Debye-Ang)
        XX     -20.3781     XY       0.0005     YY     -17.7245
        XZ       2.0627     YZ      -0.0000     ZZ     -18.6408
    Octopole Moments (Debye-Ang^2)
       XXX       5.5782    XXY      -0.0027    XYY       2.8180
       YYY       0.0012    XXZ       9.4962    XYZ      -0.0003
       YYZ       8.1779    XZZ       2.4560    YZZ       0.0003
       ZZZ      24.7719
    Hexadecapole Moments (Debye-Ang^3)
      XXXX    -149.0314   XXXY       0.0053   XXYY     -25.3584
      XYYY      -0.0031   YYYY     -22.6771   XXXZ      -9.4703
      XXYZ       0.0010   XYYZ      -3.8690   YYYZ      -0.0004
      XXZZ     -37.1611   XYZZ      -0.0011   YYZZ     -15.4819
      XZZZ      -8.2536   YZZZ      -0.0003   ZZZZ     -61.7429
 -----------------------------------------------------------------
 DrvMan is completing analytic gradient of the MP2 energy
 MP2 relaxed dipole moment
            1
    1  -1.4580960
    2   0.0000789
    3   0.6080660
	Magnitude:	 1.580 au	 4.015 Debye
 MP2 energy read as -153.589870
 Full Analytical Gradient of MP2 Energy (in au.)
             1             2             3             4             5
    1   -0.00008418    0.00032035    0.00008092    0.00016129    0.00004911
    2    0.00005474   -0.00000683   -0.00000753    0.00024854   -0.00001481
    3   -0.00013855   -0.00007775   -0.00048612   -0.00014215    0.00030061
             6             7
    1   -0.00018983   -0.00033766
    2   -0.00027701    0.00000290
    3    0.00037757    0.00016640
 Gradient time:  CPU 0.10 s  wall 0.09 s
 ----------------------------------------------------------------
             Standard Nuclear Orientation (Angstroms)
    I     Atom           X                Y                Z
 ----------------------------------------------------------------
    1      C       0.0000000000     0.0000000000     0.0000000000
    2      H       0.0000000000     0.0000000000     1.0797810000
    3      O       1.0773117742     0.0000000000    -0.5919009474
    4      C      -1.3055447960     0.0000000000    -0.6929364614
    5      H      -1.8611136533     0.8659872433    -0.3840799853
    6      H      -1.8611136533    -0.8649872433    -0.3840799853
    7      H      -1.1691311384     0.0000000000    -1.7618662621
 ----------------------------------------------------------------
 Nuclear Repulsion Energy =    70.0424889381 hartrees
 There are       12 alpha and       12 beta electrons
 Discretize the solute cavity surface with Lebedev spheres
	Using 302 Lebedev grid points for each H atom
	Using 302 Lebedev grid points for other atoms
	Atomic van der Waals radii will be scaled by 1.20
 Removing interior tesserae...
 Keep 797 surface tesserae and discard 1317 interior tesserae
 Molecular Surface Area = 72.468 Angst**2

                       Distance Matrix (Angstroms)
             C (  1)   H (  2)   O (  3)   C (  4)   H (  5)   H (  6)
   H (  2)  1.079781
   O (  3)  1.229206  1.988749
   C (  4)  1.478042  2.201585  2.384998
   H (  5)  2.088348  2.521223  3.070418  1.074236
   H (  6)  2.087933  2.520880  3.070136  1.073430  1.730974
   H (  7)  2.114483  3.072756  2.532849  1.077599  1.768352  1.767862


 Requested basis set is cc-pVTZ
 There are 54 shells and 146 basis functions
 A cutoff of  1.0D-11 yielded   1469 shell pairs
 There are     10861 function pairs (     13938 Cartesian)
 Smallest overlap matrix eigenvalue = 9.68E-04
 Guess MOs from SCF MO coefficient file
 Reading MOs from coefficient file
 Reading MOs from coefficient file
 A restricted Hartree-Fock SCF calculation will be
 performed using Pulay DIIS extrapolation
 SCF converges when DIIS error is below 1.0E-08
 ---------------------------------------
  Cycle       Energy         DIIS Error
 ---------------------------------------
    1    -152.9672343917      9.08E-04
    2    -152.9708479395      6.12E-04
    3    -152.9715796915      1.64E-04
    4    -152.9717414626      6.66E-05
    5    -152.9717756649      2.60E-05
    6    -152.9717813818      9.02E-06
    7    -152.9717819189      1.70E-06
    8    -152.9717819357      3.63E-07
    9    -152.9717819364      7.69E-08
   10    -152.9717819365      1.73E-08
   11    -152.9717819364      3.72E-09 Convergence criterion met
 ---------------------------------------
 SCF time:  CPU 33.22 s  wall 33.23 s
 Discretize the solute cavity surface with Lebedev spheres
	Using 302 Lebedev grid points for each H atom
	Using 302 Lebedev grid points for other atoms
	Atomic van der Waals radii will be scaled by 1.20
 Removing interior tesserae...
 Keep 797 surface tesserae and discard 1317 interior tesserae
 Molecular Surface Area = 72.468 Angst**2
Using SCRF singleton
 A restricted Hartree-Fock SCF calculation will be
 performed using Pulay DIIS extrapolation
 Polarizable Continuum solvation model will be applied
 SCF converges when DIIS error is below 1.0E-08

 Citation of the SMD model:
 Marenich, A.V.; Cramer, C.J.; Truhlar, D.G.
 J. Phys. Chem. B 2009, 113, 6378-6396.
 iSolventCode=           1
 Solvent: water                                                           

 vradii
            1           2           3           4           5           6
    1   1.8500000   1.2000000   1.5200000   1.8500000   1.2000000   1.2000000
            7
    1   1.2000000
 ---------------------------------------
  Cycle       Energy         DIIS Error
 ---------------------------------------
    1    -152.9717819364      1.40E-09
 Time req'd to invert C: 0.61 s (CPU) 0.61 s (wall)
    2    -152.9836823928      6.80E-04
    3    -152.9836823923      6.80E-04
    4    -152.9836823916      6.80E-04
    5    -152.9836823913      6.80E-04
    6    -152.9836823905      6.80E-04
    7    -152.9836823910      6.80E-04
    8    -152.9836823909      6.80E-04
    9    -152.9836823910      6.80E-04
   10    -152.9836823906      6.80E-04
   11    -152.9836823907      6.80E-04
   12    -152.9836823903      6.80E-04
   13    -152.9836823905      6.80E-04
   14    -152.9836823887      6.80E-04
   15    -152.9836823912      6.80E-04
   16    -152.9836823932      6.80E-04
   17    -152.9865472115      4.57E-04
   18    -152.9871185938      1.69E-04
   19    -152.9873900170      6.28E-05
   20    -152.9874303986      2.30E-05
   21    -152.9874350165      7.67E-06
   22    -152.9874353998      1.81E-06
   23    -152.9874354185      2.59E-07
   24    -152.9874354190      5.61E-08
   25    -152.9874354190      1.68E-08
   26    -152.9874354191      3.95E-09 Convergence criterion met
[truncated: 137,847 more chars]
