# Supplementary material for: A DFT investigation of the blue bottle experiment: E∘half-cell analysis of autoxidation catalysed by redox indicators
Source: R Soc Open Sci. 2017 Nov 8;4(11):170708. doi: 10.1098/rsos.170708 (PMC5717635; doi:10.1098/rsos.170708)
Supplement: output.zip [file rsos170708supp2.zip › MP2_cc-pVTZ/C2H4O2_acetic_acid.out]

pikachu 127.0.1
Q-Chem Developer Version! Running on 127.0.1.*
                  Welcome to Q-Chem
     A Quantum Leap Into The Future Of Chemistry


 Q-Chem 4.4, Q-Chem, Inc., Pleasanton, CA (2016)

 Y. Shao,  Z. Gan,  E. Epifanovsky,  A. T. B. Gilbert,  M. Wormit,  
 J. Kussmann,  A. W. Lange,  A. Behn,  J. Deng,  X. Feng,  D. Ghosh,  
 M. Goldey,  P. R. Horn,  L. D. Jacobson,  I. Kaliman,  F. Rob,  
 R. Z. Khaliullin,  T. Kus,  A. Landau,  J. Liu,  E. I. Proynov,  Y. M. Rhee,  
 R. M. Richard,  M. A. Rohrdanz,  R. P. Steele,  E. J. Sundstrom,  
 H. L. Woodcock III,  P. M. Zimmerman,  D. Zuev,  B. Albrecht,  E. Alguire,  
 B. Austin,  S. A. Baeppler,  G. J. O. Beran,  Y. A. Bernard,  
 E. J. Berquist,  K. Brandhorst,  K. B. Bravaya,  S. T. Brown,  D. Casanova,  
 C.-M. Chang,  Y. Chen,  S. H. Chien,  K. D. Closser,  M. P. Coons,  
 D. L. Crittenden,  S. Dasgupta,  M. Diedenhofen,  R. A. DiStasio Jr.,  
 H. Do,  A. D. Dutoi,  R. G. Edgar,  P.-T. Fang,  S. Fatehi,  Q. Feng,  
 L. Fusti-Molnar,  A. Ghysels,  A. Golubeva-Zadorozhnaya,  J. Gomes,  
 A. Gunina,  M. W. D. Hanson-Heine,  P. H. P. Harbach,  A. W. Hauser,  
 J. E. Herr,  E. G. Hohenstein,  Z. C. Holden,  K. Hui,  T.-C. Jagau,  H. Ji,  
 B. Kaduk,  K. Khistyaev,  Jaehoon Kim,  Jihan Kim,  R. A. King,  
 P. Klunzinger,  K. Koh,  D. Kosenkov,  T. Kowalczyk,  C. M. Krauter,  
 A. Kunitsa,  K. U. Lao,  A. Laurent,  K. V. Lawler,  J. Lee,  D. Lefrancois,  
 S. Lehtola,  S. V. Levchenko,  C. Y. Lin,  Y.-S. Lin,  F. Liu,  E. Livshits,  
 R. C. Lochan,  A. Luenser,  P. Manohar,  S. F. Manzer,  S.-P. Mao,  Y. Mao,  
 N. Mardirossian,  A. V. Marenich,  L. A. Martinez-Martinez,  S. A. Maurer,  
 N. J. Mayhall,  J.-M. Mewes,  A. F. Morrison,  K. Nanda,  T. S. Nguyen-Beck,  
 C. M. Oana,  R. Olivares-Amaya,  D. P. O'Neill,  J. A. Parkhill,  
 T. M. Perrine,  R. Peverati,  P. A. Pieniazek,  F. Plasser,  A. Prociuk,  
 D. R. Rehn,  E. Rosta,  N. J. Russ,  N. Sergueev,  S. M. Sharada,  
 S. Sharma,  D. W. Small,  A. Sodt,  T. Stauch,  T. Stein,  D. Stuck,  
 Y.-C. Su,  A. J. W. Thom,  T. Tsuchimochi,  L. Vogt,  O. Vydrov,  T. Wang,  
 M. A. Watson,  J. Wenzel,  A. White,  C. F. Williams,  V. Vanovschi,  
 K. Yao,  S. Yeganeh,  S. R. Yost,  Z.-Q. You,  I. Y. Zhang,  X. Zhang,  
 Y. Zhao,  B. R. Brooks,  G. K. L. Chan,  D. M. Chipman,  C. J. Cramer,  
 W. A. Goddard III,  M. S. Gordon,  W. J. Hehre,  A. Klamt,  
 H. F. Schaefer III,  M. W. Schmidt,  C. D. Sherrill,  D. G. Truhlar,  
 A. Warshel,  X. Xu,  A. Aspuru-Guzik,  R. Baer,  A. T. Bell,  N. A. Besley,  
 J.-D. Chai,  A. Dreuw,  B. D. Dunietz,  T. R. Furlani,  S. R. Gwaltney,  
 C.-P. Hsu,  Y. Jung,  J. Kong,  D. S. Lambrecht,  W. Liang,  C. Ochsenfeld,  
 V. A. Rassolov,  L. V. Slipchenko,  J. E. Subotnik,  T. Van Voorhis,  
 J. M. Herbert,  A. I. Krylov,  P. M. W. Gill,  M. Head-Gordon

 Contributors to earlier versions of Q-Chem not listed above: 
 R. D. Adamson,  J. Baker,  E. F. C. Byrd,  A. K. Chakraborty,  C.-L. Cheng,  
 H. Dachsel,  R. J. Doerksen,  G. Hawkins,  A. Heyden,  S. Hirata,  
 G. Kedziora,  F. J. Keil,  C. Kelley,  P. P. Korambath,  W. Kurlancheek,  
 A. M. Lee,  M. S. Lee,  D. Liotard,  I. Lotan,  P. E. Maslen,  N. Nair,  
 D. Neuhauser,  R. Olson,  B. Peters,  J. Ritchie,  N. E. Schultz,  
 N. Shenvi,  A. C. Simmonett,  K. S. Thanthiriwatte,  Q. Wu,  W. Zhang

 Please cite Q-Chem as follows:
 Y. Shao et al., Mol. Phys. 113, 184-215 (2015)
 DOI: 10.1080/00268976.2014.952696

 Q-Chem 4.4.2 for Intel X86 EM64T Linux

 Parts of Q-Chem use Armadillo 5.200.1 (Boston Tea Smuggler).
 http://arma.sourceforge.net/

 Q-Chem begins on Mon Jul 10 10:03:12 2017  


Host: 0

     Scratch files written to /scratch/taweetham/qchem3038//

Checking the input file for inconsistencies... 	...done.

--------------------------------------------------------------
User input:
--------------------------------------------------------------
$molecule
0 1
  C    0.0002106    0.0000000    0.0002631
  O    0.0002824    0.0000000    1.2272729
  O    1.0341126    0.0000000   -0.5639380
  H    1.8664332   -0.2925330   -0.0666638
  C   -1.2385116    0.0000000   -0.8210755
  H   -1.3583628   -0.9564186   -1.2803229
  H   -1.1583015    0.7446426   -1.5820503
  H   -2.0752811    0.2117533   -0.1820877
$end

$rem
   BASIS  =   cc-pVTZ
   method  =  MP2
   JOBTYPE = optimization
   SOLVENT_METHOD = SMD
   SYM_IGNORE = TRUE
   MEM_STATIC = 2000
$end

--------------------------------------------------------------
 ----------------------------------------------------------------
             Standard Nuclear Orientation (Angstroms)
    I     Atom           X                Y                Z
 ----------------------------------------------------------------
    1      C       0.0002106000     0.0000000000     0.0002631000
    2      O       0.0002824000     0.0000000000     1.2272729000
    3      O       1.0341126000     0.0000000000    -0.5639380000
    4      H       1.8664332000    -0.2925330000    -0.0666638000
    5      C      -1.2385116000     0.0000000000    -0.8210755000
    6      H      -1.3583628000    -0.9564186000    -1.2803229000
    7      H      -1.1583015000     0.7446426000    -1.5820503000
    8      H      -2.0752811000     0.2117533000    -0.1820877000
 ----------------------------------------------------------------
 Nuclear Repulsion Energy =   125.7094176028 hartrees
 There are       16 alpha and       16 beta electrons
 Requested basis set is cc-pVTZ
 There are 64 shells and 176 basis functions

 Total QAlloc Memory Limit   2000 MB
 Mega-Array Size      1956 MB
 MEM_STATIC part      2000 MB
 A cutoff of  1.0D-11 yielded   2029 shell pairs
 There are     15549 function pairs (     20188 Cartesian)

 -------------------------------------------------------
 OpenMP Integral Computing Module                       
 Release: version 1.0, May 2013, Q-Chem Inc. Pittsburgh 
 -------------------------------------------------------
 Integral Job Info:
 Integral job number is                      11
 Integral operator is                         1
 short-range coefficients                     0
 long-range coefficients              100000000
 Omega coefficients                           0
 if combine SR and LR in K                    0
 Integral screening is                        0
 Integral computing path is                   2
 max size of driver memory is            800000
 size of driver memory is                776718
 size of scratch memory is              4556032
 max col of scratch BK array              10000
 max len of scratch array in speh3          662
 max len of scratch index in speh4           32
 max int batch size is                      520
 min int batch size is                       52
 fixed nKL is                                52
 max L of basis functions is                  3
 order of int derivative is                   0
 number of shells is                         64
 number of basis is                         200
 number of cartesian basis is               200
 number of contracted shell pairs          2029
 number of primitive shell pairs           6208
 maxK2 (contraction) of shell pair           49
 max number of K2 of shell pair               1
 max number of CS2 of shell pair            267
 max number of PS2 of shell pair            924
 mem total for path MDJ                   64204
 -------------------------------------------------------
 Smallest overlap matrix eigenvalue = 8.08E-04

 Scale SEOQF with 1.000000e-01/1.000000e+00/1.000000e-01

 Standard Electronic Orientation quadrupole field applied
 Nucleus-field energy     =    -0.0000000003 hartrees
 Guess from superposition of atomic densities
 Warning:  Energy on first SCF cycle will be non-variational
 A restricted Hartree-Fock SCF calculation will be
 performed using Pulay DIIS extrapolation
 SCF converges when DIIS error is below 1.0E-08
 ---------------------------------------
  Cycle       Energy         DIIS Error
 ---------------------------------------
    1    -229.2009002577      4.50E-02
    2    -227.7539739602      5.74E-03
    3    -227.8225148590      4.10E-03
    4    -227.8644668975      5.42E-04
    5    -227.8658619192      2.21E-04
    6    -227.8660724143      6.02E-05
    7    -227.8661043317      2.52E-05
    8    -227.8661109560      9.94E-06
    9    -227.8661119774      2.67E-06
   10    -227.8661120554      6.02E-07
   11    -227.8661120591      1.43E-07
   12    -227.8661120594      3.91E-08
   13    -227.8661120595      1.30E-08
   14    -227.8661120595      3.97E-09 Convergence criterion met
 ---------------------------------------
 SCF time:  CPU 77.92 s  wall 77.94 s

 Citation of the SMD model:
 Marenich, A.V.; Cramer, C.J.; Truhlar, D.G.
 J. Phys. Chem. B 2009, 113, 6378-6396.
 iSolventCode=           1
 Solvent: water                                                           

 vradii
            1           2           3           4           5           6
    1   1.8500000   1.5200000   1.5200000   1.2000000   1.8500000   1.2000000
            7           8
    1   1.2000000   1.2000000
Changing PCM_TESSEL_METHOD to VTN
Changing PCM_VDW_RADII to SMD_RADIUS
 Discretize the solute cavity surface with Lebedev spheres
	Using 302 Lebedev grid points for each H atom
	Using 302 Lebedev grid points for other atoms
	Atomic van der Waals radii will be scaled by 1.20
 Removing interior tesserae...
 Keep 947 surface tesserae and discard 1469 interior tesserae
 Molecular Surface Area = 82.734 Angst**2
Using SCRF singleton
 A restricted Hartree-Fock SCF calculation will be
 performed using Pulay DIIS extrapolation
 Polarizable Continuum solvation model will be applied
 SCF converges when DIIS error is below 1.0E-08

 Citation of the SMD model:
 Marenich, A.V.; Cramer, C.J.; Truhlar, D.G.
 J. Phys. Chem. B 2009, 113, 6378-6396.
 iSolventCode=           1
 Solvent: water                                                           

 vradii
            1           2           3           4           5           6
    1   1.8500000   1.5200000   1.5200000   1.2000000   1.8500000   1.2000000
            7           8
    1   1.2000000   1.2000000
 ---------------------------------------
  Cycle       Energy         DIIS Error
 ---------------------------------------
    1    -227.8661120590      1.19E-09
 Time req'd to invert C: 1.02 s (CPU) 1.02 s (wall)
    2    -227.8880551985      6.47E-04
    3    -227.8880551992      6.47E-04
    4    -227.8880551985      6.47E-04
    5    -227.8880551977      6.47E-04
    6    -227.8880551990      6.47E-04
    7    -227.8880551987      6.47E-04
    8    -227.8880551963      6.47E-04
    9    -227.8880551946      6.47E-04
   10    -227.8880551921      6.47E-04
   11    -227.8880551939      6.47E-04
   12    -227.8880551936      6.47E-04
   13    -227.8880551946      6.47E-04
   14    -227.8880551928      6.47E-04
   15    -227.8880551908      6.47E-04
   16    -227.8880552004      6.47E-04
   17    -227.8915214192      3.49E-04
   18    -227.8920976737      1.54E-04
   19    -227.8923097703      5.20E-05
   20    -227.8923413293      1.76E-05
   21    -227.8923453893      8.27E-06
   22    -227.8923459100      2.65E-06
   23    -227.8923459794      4.57E-07
   24    -227.8923459813      1.26E-07
   25    -227.8923459813      3.51E-08
   26    -227.8923459814      7.43E-09 Convergence criterion met
 ---------------------------------------
 SCF time:  CPU 124.58 s  wall 126.93 s
(0)  E-EN(g) gas-phase elect-nuc energy                 -227.866112059 a.u.
(3)  G-ENP(liq) elect-nuc-pol free energy of system     -227.892345981 a.u.
(4)  G-CDS(liq) cavity-dispersion-solvent structure 
     free energy                                                4.2854 kcal/mol
(6)  G-S(liq) free energy of system                     -227.885516811 a.u.
(9)  DeltaG-S(liq) free energy of  solvation
     (9) = (6) - (0)                                          -12.1767 kcal/mol
 SCF   energy in the final basis set = -227.8855168109
 Total energy in the final basis set = -227.8855168109

 Components of the MP2 correlation energy:
        aaaa  correlation energy =        -0.1046729144 au
        abab  correlation energy =        -0.6398731505 au
        bbbb  correlation energy =        -0.1046729144 au
        non-Brillouin singles    =        -0.0000000000 au

 Total  MP2   correlation energy =        -0.8492189793 au
        MP2         total energy =      -228.7347357902 au

  Entering Z-vector solver.
 This version supports only Gaussian blurring of the apparent surface charges
 No PCM contribution added !! 
   1         0           1      0.000320    0.000320
 This version supports only Gaussian blurring of the apparent surface charges
 No PCM contribution added !! 
   2         0           1      0.000108    0.000108
 This version supports only Gaussian blurring of the apparent surface charges
 No PCM contribution added !! 
   3         0           1      0.000039    0.000039
 This version supports only Gaussian blurring of the apparent surface charges
 No PCM contribution added !! 
   4         0           1      0.000013    0.000013
 This version supports only Gaussian blurring of the apparent surface charges
 No PCM contribution added !! 
   5         0           1      0.000004    0.000004
 This version supports only Gaussian blurring of the apparent surface charges
 No PCM contribution added !! 
   6         0           1      0.000002    0.000002
 This version supports only Gaussian blurring of the apparent surface charges
 No PCM contribution added !! 
   7         1           0      0.000000    0.000000    Roots Converged

 --------------------------------------------------------------

                    Orbital Energies (a.u.)
 --------------------------------------------------------------

 Alpha MOs
 -- Occupied --
-20.614 -20.517 -11.368 -11.217  -1.532  -1.343  -1.023  -0.868
 -0.716  -0.689  -0.683  -0.567  -0.563  -0.536  -0.470  -0.449
 -- Virtual --
  0.152   0.180   0.197   0.229   0.248   0.302   0.347   0.394
  0.409   0.415   0.460   0.498   0.579   0.612   0.638   0.642
  0.660   0.687   0.712   0.761   0.770   0.786   0.797   0.852
  0.881   0.899   0.915   0.968   1.027   1.081   1.093   1.136
  1.188   1.212   1.254   1.269   1.293   1.359   1.386   1.438
  1.442   1.487   1.527   1.542   1.566   1.616   1.687   1.736
  1.818   1.867   1.907   2.070   2.085   2.161   2.219   2.297
  2.344   2.379   2.449   2.465   2.550   2.621   2.632   2.694
  2.823   2.859   2.885   2.891   2.975   3.079   3.111   3.125
  3.209   3.233   3.264   3.297   3.309   3.335   3.374   3.426
  3.461   3.488   3.518   3.602   3.622   3.632   3.653   3.677
  3.770   3.777   3.808   3.825   3.899   3.925   4.012   4.025
  4.050   4.108   4.126   4.178   4.213   4.249   4.287   4.322
  4.334   4.395   4.412   4.470   4.549   4.615   4.637   4.653
  4.695   4.744   4.780   4.889   4.954   5.063   5.202   5.275
  5.308   5.385   5.480   5.542   5.587   5.604   5.638   5.647
  5.665   5.724   5.744   5.784   5.884   5.994   6.171   6.239
  6.256   6.378   6.521   6.658   6.699   6.821   6.888   6.923
  6.972   6.992   7.043   7.176   7.319   7.348   7.407   7.514
  7.626   7.816   7.949   8.006   9.887  13.325  14.411  15.093
 --------------------------------------------------------------

          Ground-State Mulliken Net Atomic Charges

     Atom                 Charge (a.u.)
  ----------------------------------------
      1 C                     0.273168
      2 O                    -0.502885
      3 O                    -0.177564
      4 H                     0.332245
      5 C                    -0.373177
      6 H                     0.160604
      7 H                     0.150912
      8 H                     0.136697
  ----------------------------------------
  Sum of atomic charges =     0.000000

 -----------------------------------------------------------------
                    Cartesian Multipole Moments
 -----------------------------------------------------------------
    Charge (ESU x 10^10)
                -0.0000
    Dipole Moment (Debye)
         X       1.2821      Y      -0.6952      Z      -3.5103
       Tot       3.8012
    Quadrupole Moments (Debye-Ang)
        XX     -16.8766     XY      -1.2984     YY     -22.5875
        XZ       2.0765     YZ       0.0724     ZZ     -29.1466
    Octopole Moments (Debye-Ang^2)
       XXX      21.5189    XXY      -2.5752    XYY       3.2144
       YYY      -0.2700    XXZ       2.4646    XYZ      -0.2409
       YYZ       0.8465    XZZ       1.1711    YZZ       0.4172
       ZZZ      -1.1937
    Hexadecapole Moments (Debye-Ang^3)
      XXXX    -111.4864   XXXY      -5.1043   XXYY     -27.4195
      XYYY       1.2719   YYYY     -26.1919   XXXZ     -14.7059
      XXYZ       0.8274   XYYZ      -3.3265   YYYZ       0.5870
      XXZZ     -46.5137   XYZZ       0.2920   YYZZ     -23.7331
      XZZZ     -11.6841   YZZZ      -0.8827   ZZZZ    -133.6939
 -----------------------------------------------------------------
 DrvMan is completing analytic gradient of the MP2 energy
 MP2 relaxed dipole moment
            1
    1   0.5044152
    2  -0.2735307
    3  -1.3810552
	Magnitude:	 1.496 au	 3.801 Debye
 MP2 energy read as -228.734736
 Full Analytical Gradient of MP2 Energy (in au.)
             1             2             3             4             5
    1    0.13368495    0.02171837   -0.20839811    0.05026933    0.00039734
    2   -0.00158466    0.00540152    0.02416493   -0.02320706   -0.00696981
    3   -0.08689503   -0.03657524    0.11226015    0.01044642   -0.00464720
             6             7             8
    1   -0.00075174    0.00028062    0.00279923
    2    0.00455437   -0.00253884    0.00017955
    3    0.00170584    0.00465335   -0.00094829
 Gradient time:  CPU 0.12 s  wall 0.12 s
 Geometry Optimization Parameters
   NAtoms,    NIC,     NZ,  NCons,   NDum,   NFix, NCnnct, MaxDiis
        8      41       0       0       0       0       0       0


** GEOMETRY OPTIMIZATION IN DELOCALIZED INTERNAL COORDINATES **
   Searching for a Minimum

   Optimization Cycle:   1

                       Coordinates (Angstroms)
     ATOM                X               Y               Z
      1  C         0.0002106000    0.0000000000    0.0002631000
      2  O         0.0002824000    0.0000000000    1.2272729000
      3  O         1.0341126000    0.0000000000   -0.5639380000
      4  H         1.8664332000   -0.2925330000   -0.0666638000
      5  C        -1.2385116000    0.0000000000   -0.8210755000
      6  H        -1.3583628000   -0.9564186000   -1.2803229000
      7  H        -1.1583015000    0.7446426000   -1.5820503000
      8  H        -2.0752811000    0.2117533000   -0.1820877000
   Point Group: c1    Number of degrees of freedom:    18


   Energy is   -228.734735790


 Attempting to Generate Delocalized Internal Coordinates

 18 Hessian modes will be used to form the next step
  Hessian Eigenvalues:
     0.010994    0.018858    0.045035    0.077768    0.077969    0.160000
     0.160000    0.160000    0.160000    0.250000    0.250000    0.338604
     0.367377    0.375208    0.375208    0.455191    0.923437    1.168031

 Minimum Search - Taking Simple RFO Step
 Searching for Lamda that Minimizes Along All modes
 Value Taken    Lamda =  -0.04977082
 Calculated Step too Large.  Step scaled by  0.988237
 Step Taken.  Stepsize is  0.300000

                             Maximum     Tolerance    Cnvgd?
         Gradient           0.123302      0.000300      NO
         Displacement       0.224215      0.001200      NO
         Energy change     *********      0.000001      NO


 New Cartesian Coordinates Obtained by Inverse Iteration

 Displacement from previous Coordinates is:  0.256888
 ----------------------------------------------------------------
             Standard Nuclear Orientation (Angstroms)
    I     Atom           X                Y                Z
 ----------------------------------------------------------------
    1      C       0.0105914170    -0.0084182273     0.0138447105
    2      O      -0.0658377446    -0.0149645130     1.2580900687
    3      O       1.0936034789    -0.0282617774    -0.6354701664
    4      H       1.8352100032    -0.2573709016    -0.0748892492
    5      C      -1.2304197583     0.0063917619    -0.8100935769
    6      H      -1.3500347080    -0.9588716769    -1.2641522000
    7      H      -1.1504707456     0.7470186670    -1.5833806148
    8      H      -2.0720601426     0.2219209672    -0.1725511719
 ----------------------------------------------------------------
 Nuclear Repulsion Energy =   122.8471090893 hartrees
 There are       16 alpha and       16 beta electrons
 Discretize the solute cavity surface with Lebedev spheres
	Using 302 Lebedev grid points for each H atom
	Using 302 Lebedev grid points for other atoms
	Atomic van der Waals radii will be scaled by 1.20
 Removing interior tesserae...
 Keep 949 surface tesserae and discard 1467 interior tesserae
 Molecular Surface Area = 83.384 Angst**2
 Applying Cartesian multipole field
    Component          Value
    ---------          -----
     (2,0,0)        1.00000E-11
     (0,2,0)        2.00000E-10
     (0,0,2)       -3.00000E-11
 Nucleus-field energy     =    -0.0000000004 hartrees
 Requested basis set is cc-pVTZ
 There are 64 shells and 176 basis functions
 A cutoff of  1.0D-11 yielded   2026 shell pairs
 There are     15574 function pairs (     20220 Cartesian)
 Smallest overlap matrix eigenvalue = 8.47E-04
 Guess MOs from SCF MO coefficient file
 Reading MOs from coefficient file
 Reading MOs from coefficient file
 A restricted Hartree-Fock SCF calculation will be
 performed using Pulay DIIS extrapolation
 SCF converges when DIIS error is below 1.0E-08
 Geometry optimization detected.  Setting ReadMinima to 0
 Setting SaveMinima to 0
 ---------------------------------------
  Cycle       Energy         DIIS Error
 ---------------------------------------
    1    -227.8412822436      4.75E-03
    2    -227.8903092537      8.86E-04
    3    -227.8920992212      5.97E-04
    4    -227.8931136668      1.15E-04
    5    -227.8932168583      3.61E-05
    6    -227.8932304039      1.60E-05
    7    -227.8932328937      6.54E-06
    8    -227.8932333049      2.04E-06
    9    -227.8932333547      5.73E-07
   10    -227.8932333578      1.84E-07
   11    -227.8932333582      4.70E-08
   12    -227.8932333582      1.89E-08
   13    -227.8932333581      7.19E-09 Convergence criterion met
 ---------------------------------------
 SCF time:  CPU 73.84 s  wall 73.87 s
 Discretize the solute cavity surface with Lebedev spheres
	Using 302 Lebedev grid points for each H atom
	Using 302 Lebedev grid points for other atoms
	Atomic van der Waals radii will be scaled by 1.20
 Removing interior tesserae...
 Keep 949 surface tesserae and discard 1467 interior tesserae
 Molecular Surface Area = 83.384 Angst**2
Using SCRF singleton
 A restricted Hartree-Fock SCF calculation will be
 performed using Pulay DIIS extrapolation
 Polarizable Continuum solvation model will be applied
 SCF converges when DIIS error is below 1.0E-08
 Geometry optimization detected.  Setting ReadMinima to 0
 Setting SaveMinima to 0

 Citation of the SMD model:
 Marenich, A.V.; Cramer, C.J.; Truhlar, D.G.
 J. Phys. Chem. B 2009, 113, 6378-6396.
 iSolventCode=           1
 Solvent: water                                                           

 vradii
            1           2           3           4           5           6
    1   1.8500000   1.5200000   1.5200000   1.2000000   1.8500000   1.2000000
            7           8
    1   1.2000000   1.2000000
 ---------------------------------------
  Cycle       Energy         DIIS Error
 ---------------------------------------
    1    -227.8932333582      2.02E-09
 Time req'd to invert C: 1.03 s (CPU) 1.03 s (wall)
    2    -227.9122372692      5.99E-04
    3    -227.9122372695      5.99E-04
    4    -227.9122372683      5.99E-04
    5    -227.9122372684      5.99E-04
    6    -227.9122372644      5.99E-04
    7    -227.9122372642      5.99E-04
    8    -227.9122372623      5.99E-04
    9    -227.9122372609      5.99E-04
   10    -227.9122372593      5.99E-04
   11    -227.9122372609      5.99E-04
   12    -227.9122372615      5.99E-04
   13    -227.9122372610      5.99E-04
   14    -227.9122372611      5.99E-04
   15    -227.9122372612      5.99E-04
   16    -227.9122372691      5.99E-04
   17    -227.9151472857      3.42E-04
   18    -227.9156396830      1.40E-04
   19    -227.9158298205      4.90E-05
   20    -227.9158580008      1.71E-05
   21    -227.9158618951      8.27E-06
   22    -227.9158624586      2.79E-06
   23    -227.9158625380      4.87E-07
   24    -227.9158625400      1.37E-07
   25    -227.9158625402      3.47E-08
   26    -227.9158625404      6.72E-09 Convergence criterion met
 ---------------------------------------
 SCF time:  CPU 125.86 s  wall 127.54 s
(0)  E-EN(g) gas-phase elect-nuc energy                 -227.893233358 a.u.
(3)  G-ENP(liq) elect-nuc-pol free energy of system     -227.915862540 a.u.
(4)  G-CDS(liq) cavity-dispersion-solvent structure 
     free energy                                                4.1175 kcal/mol
(6)  G-S(liq) free energy of system                     -227.909300927 a.u.
(9)  DeltaG-S(liq) free energy of  solvation
     (9) = (6) - (0)                                          -10.0826 kcal/mol
 SCF   energy in the final basis set = -227.9093009272
 Total energy in the final basis set = -227.9093009272

 Components of the MP2 correlation energy:
        aaaa  correlation energy =        -0.1049139716 au
        abab  correlation energy =        -0.6429077030 au
        bbbb  correlation energy =        -0.1049139716 au
        non-Brillouin singles    =        -0.0000000000 au

 Total  MP2   correlation energy =        -0.8527356462 au
        MP2         total energy =      -228.7620365734 au

  Entering Z-vector solver.
 This version supports only Gaussian blurring of the apparent surface charges
 No PCM contribution added !! 
   1         0           1      0.000356    0.000356
 This version supports only Gaussian blurring of the apparent surface charges
 No PCM contribution added !! 
   2         0           1      0.000124    0.000124
 This version supports only Gaussian blurring of the apparent surface charges
 No PCM contribution added !! 
   3         0           1      0.000047    0.000047
 This version supports only Gaussian blurring of the apparent surface charges
 No PCM contribution added !! 
   4         0           1      0.000014    0.000014
 This version supports only Gaussian blurring of the apparent surface charges
 No PCM contribution added !! 
   5         0           1      0.000005    0.000005
 This version supports only Gaussian blurring of the apparent surface charges
 No PCM contribution added !! 
   6         0           1      0.000002    0.000002
 This version supports only Gaussian blurring of the apparent surface charges
 No PCM contribution added !! 
   7         1           0      0.000000    0.000000    Roots Converged

 --------------------------------------------------------------

                    Orbital Energies (a.u.)
 --------------------------------------------------------------

 Alpha MOs
 -- Occupied --
-20.620 -20.538 -11.388 -11.220  -1.497  -1.351  -1.022  -0.853
 -0.717  -0.684  -0.664  -0.570  -0.562  -0.552  -0.480  -0.455
 -- Virtual --
  0.154   0.178   0.191   0.229   0.242   0.301   0.346   0.395
  0.410   0.416   0.466   0.506   0.577   0.613   0.635   0.638
  0.660   0.691   0.701   0.716   0.754   0.776   0.786   0.800
  0.874   0.893   0.920   0.960   1.012   1.067   1.084   1.137
  1.182   1.207   1.253   1.264   1.293   1.343   1.385   1.430
  1.434   1.496   1.540   1.554   1.568   1.606   1.703   1.738
  1.807   1.832   1.899   1.990   2.039   2.159   2.219   2.290
  2.306   2.375   2.420   2.458   2.517   2.613   2.651   2.681
  2.817   2.825   2.878   2.886   2.983   3.080   3.112   3.121
  3.193   3.218   3.257   3.271   3.311   3.326   3.347   3.424
  3.451   3.495   3.525   3.566   3.623   3.632   3.649   3.669
  3.731   3.768   3.789   3.791   3.821   3.910   3.997   4.017
  4.052   4.113   4.116   4.191   4.207   4.221   4.248   4.283
  4.336   4.379   4.401   4.452   4.514   4.558   4.625   4.652
  4.685   4.741   4.796   4.838   4.888   5.101   5.190   5.269
  5.295   5.358   5.458   5.526   5.566   5.598   5.629   5.633
  5.643   5.690   5.712   5.761   5.894   6.007   6.049   6.178
  6.231   6.271   6.560   6.607   6.623   6.710   6.851   6.893
  6.967   7.009   7.055   7.158   7.275   7.283   7.372   7.450
  7.539   7.753   7.865   8.023   9.864  12.874  13.934  14.466
 --------------------------------------------------------------

          Ground-State Mulliken Net Atomic Charges

     Atom                 Charge (a.u.)
  ----------------------------------------
      1 C                     0.306334
      2 O                    -0.465556
      3 O                    -0.217377
      4 H                     0.294267
      5 C                    -0.364673
      6 H                     0.159678
      7 H                     0.149586
      8 H                     0.137741
  ----------------------------------------
  Sum of atomic charges =     0.000000

 -----------------------------------------------------------------
                    Cartesian Multipole Moments
 -----------------------------------------------------------------
    Charge (ESU x 10^10)
                 0.0000
    Dipole Moment (Debye)
         X       0.9781      Y      -0.5123      Z      -3.0651
       Tot       3.2580
    Quadrupole Moments (Debye-Ang)
        XX     -17.8689     XY      -1.0054     YY     -22.7981
        XZ       2.4320     YZ       0.0606     ZZ     -29.0630
    Octopole Moments (Debye-Ang^2)
       XXX      19.1951    XXY      -1.7217    XYY       2.8936
       YYY       0.4156    XXZ       3.0755    XYZ      -0.2716
       YYZ       1.1813    XZZ       1.0433    YZZ       0.7922
       ZZZ      -0.1019
    Hexadecapole Moments (Debye-Ang^3)
      XXXX    -118.9425   XXXY      -3.5294   XXYY     -28.4202
      XYYY       1.9339   YYYY     -26.5270   XXXZ     -10.4627
      XXYZ       0.7666   XYYZ      -2.0639   YYYZ       0.7176
      XXZZ     -48.0595   XYZZ       0.4716   YYZZ     -24.4523
      XZZZ      -7.8762   YZZZ      -0.7992   ZZZZ    -137.6512
 -----------------------------------------------------------------
 DrvMan is completing analytic gradient of the MP2 energy
 MP2 relaxed dipole moment
            1
    1   0.3848222
    2  -0.2015507
    3  -1.2059193
	Magnitude:	 1.282 au	 3.258 Debye
 MP2 energy read as -228.762037
 Full Analytical Gradient of MP2 Energy (in au.)
             1             2             3             4             5
    1    0.06108607   -0.01196702   -0.04837711    0.00191293   -0.00201263
    2   -0.00304921    0.00339901    0.00884733   -0.00632931   -0.00517923
    3   -0.04590708    0.01808834    0.02957004   -0.00561898    0.00110681
             6             7             8
    1   -0.00016878    0.00008525   -0.00055872
    2    0.00103949    0.00056461    0.00070729
    3    0.00090031    0.00153698    0.00032359
 Gradient time:  CPU 0.11 s  wall 0.11 s
 Geometry Optimization Parameters
   NAtoms,    NIC,     NZ,  NCons,   NDum,   NFix, NCnnct, MaxDiis
        8      41       0       0       0       0       0       0

 Cartesian Hessian Update
 Hessian Updated using BFGS Update


** GEOMETRY OPTIMIZATION IN DELOCALIZED INTERNAL COORDINATES **
   Searching for a Minimum

   Optimization Cycle:   2

                       Coordinates (Angstroms)
     ATOM                X               Y               Z
      1  C         0.0105914170   -0.0084182273    0.0138447105
      2  O        -0.0658377446   -0.0149645130    1.2580900687
      3  O         1.0936034789   -0.0282617774   -0.6354701664
      4  H         1.8352100032   -0.2573709016   -0.0748892492
      5  C        -1.2304197583    0.0063917619   -0.8100935769
      6  H        -1.3500347080   -0.9588716769   -1.2641522000
      7  H        -1.1504707456    0.7470186670   -1.5833806148
      8  H        -2.0720601426    0.2219209672   -0.1725511719
   Point Group: c1    Number of degrees of freedom:    18


   Energy is   -228.762036573

 Hessian Updated using BFGS Update

 16 Hessian modes will be used to form the next step
  Hessian Eigenvalues:
     0.010994    0.018868    0.044536    0.077758    0.077944    0.156794
     0.160109    0.249580    0.287438    0.338704    0.367533    0.375114
     0.375283    0.477818    0.864577    1.001676

 Minimum Search - Taking Simple RFO Step
 Searching for Lamda that Minimizes Along All modes
 Value Taken    Lamda =  -0.00759965
 Step Taken.  Stepsize is  0.218239

                             Maximum     Tolerance    Cnvgd?
         Gradient           0.047028      0.000300      NO
         Displacement       0.095572      0.001200      NO
         Energy change     -0.027301      0.000001      NO


 New Cartesian Coordinates Obtained by Inverse Iteration

 Displacement from previous Coordinates is:  0.218513
 ----------------------------------------------------------------
             Standard Nuclear Orientation (Angstroms)
    I     Atom           X                Y                Z
 ----------------------------------------------------------------
    1      C      -0.0008521230    -0.0251601130     0.0096862205
    2      O      -0.0138035287    -0.0395821927     1.2455507509
    3      O       1.1175476919    -0.0653047013    -0.6515950063
    4      H       1.8195047414    -0.2025398823    -0.0226378597
    5      C      -1.2417973334     0.0128307042    -0.8137012292
    6      H      -1.3743794141    -0.9545116433    -1.2657417642
    7      H      -1.1573094454     0.7450146328    -1.5966087976
    8      H      -2.0783287886     0.2366974954    -0.1735545144
 ----------------------------------------------------------------
 Nuclear Repulsion Energy =   122.2524534161 hartrees
 There are       16 alpha and       16 beta electrons
 Discretize the solute cavity surface with Lebedev spheres
	Using 302 Lebedev grid points for each H atom
	Using 302 Lebedev grid points for other atoms
	Atomic van der Waals radii will be scaled by 1.20
 Removing interior tesserae...
 Keep 944 surface tesserae and discard 1472 interior tesserae
 Molecular Surface Area = 83.052 Angst**2
 Applying Cartesian multipole field
    Component          Value
    ---------          -----
     (2,0,0)        1.00000E-11
     (0,2,0)        2.00000E-10
     (0,0,2)       -3.00000E-11
 Nucleus-field energy     =    -0.0000000003 hartrees
 Requested basis set is cc-pVTZ
 There are 64 shells and 176 basis functions
 A cutoff of  1.0D-11 yielded   2023 shell pairs
 There are     15539 function pairs (     20178 Cartesian)
 Smallest overlap matrix eigenvalue = 8.26E-04
 Guess MOs from SCF MO coefficient file
 Reading MOs from coefficient file
 Reading MOs from coefficient file
 A restricted Hartree-Fock SCF calculation will be
 performed using Pulay DIIS extrapolation
 SCF converges when DIIS error is below 1.0E-08
 Geometry optimization detected.  Setting ReadMinima to 0
 Setting SaveMinima to 0
 ---------------------------------------
  Cycle       Energy         DIIS Error
 ---------------------------------------
    1    -227.8678770343      2.14E-03
    2    -227.8974679643      7.04E-04
    3    -227.8986647053      4.24E-04
    4    -227.8992008058      8.03E-05
    5    -227.8992581980      3.01E-05
    6    -227.8992675099      1.44E-05
    7    -227.8992694010      5.11E-06
    8    -227.8992696753      1.56E-06
    9    -227.8992696996      4.69E-07
   10    -227.8992697022      1.45E-07
   11    -227.8992697026      4.72E-08
   12    -227.8992697028      1.75E-08
   13    -227.8992697027      6.14E-09 Convergence criterion met
 ---------------------------------------
 SCF time:  CPU 73.48 s  wall 73.57 s
 Discretize the solute cavity surface with Lebedev spheres
	Using 302 Lebedev grid points for each H atom
	Using 302 Lebedev grid points for other atoms
	Atomic van der Waals radii will be scaled by 1.20
 Removing interior tesserae...
 Keep 944 surface tesserae and discard 1472 interior tesserae
 Molecular Surface Area = 83.052 Angst**2
Using SCRF singleton
 A restricted Hartree-Fock SCF calculation will be
 performed using Pulay DIIS extrapolation
 Polarizable Continuum solvation model will be applied
 SCF converges when DIIS error is below 1.0E-08
 Geometry optimization detected.  Setting ReadMinima to 0
 Setting SaveMinima to 0

 Citation of the SMD model:
 Marenich, A.V.; Cramer, C.J.; Truhlar, D.G.
 J. Phys. Chem. B 2009, 113, 6378-6396.
 iSolventCode=           1
 Solvent: water                                                           

 vradii
            1           2           3           4           5           6
    1   1.8500000   1.5200000   1.5200000   1.2000000   1.8500000   1.2000000
            7           8
    1   1.2000000   1.2000000
 ---------------------------------------
  Cycle       Energy         DIIS Error
 ---------------------------------------
    1    -227.8992697022      1.65E-09
 Time req'd to invert C: 1.02 s (CPU) 1.02 s (wall)
    2    -227.9168339111      5.60E-04
    3    -227.9168339115      5.60E-04
    4    -227.9168339115      5.60E-04
    5    -227.9168339070      5.60E-04
    6    -227.9168339130      5.60E-04
    7    -227.9168339148      5.60E-04
    8    -227.9168339115      5.60E-04
    9    -227.9168339105      5.60E-04
   10    -227.9168339101      5.60E-04
   11    -227.9168339124      5.60E-04
   12    -227.9168339138      5.60E-04
   13    -227.9168339122      5.60E-04
   14    -227.9168339119      5.60E-04
   15    -227.9168339112      5.60E-04
   16    -227.9168339103      5.60E-04
   17    -227.9193175824      3.15E-04
   18    -227.9197340846      1.29E-04
   19    -227.9198927153      4.55E-05
   20    -227.9199162755      1.60E-05
   21    -227.9199195559      7.89E-06
   22    -227.9199200627      2.65E-06
   23    -227.9199201360      4.78E-07
   24    -227.9199201380      1.34E-07
   25    -227.9199201382      3.30E-08
   26    -227.9199201383      5.99E-09 Convergence criterion met
 ---------------------------------------
 SCF time:  CPU 121.90 s  wall 122.04 s
(0)  E-EN(g) gas-phase elect-nuc energy                 -227.899269702 a.u.
(3)  G-ENP(liq) elect-nuc-pol free energy of system     -227.919920138 a.u.
(4)  G-CDS(liq) cavity-dispersion-solvent structure 
     free energy                                                4.0359 kcal/mol
(6)  G-S(liq) free energy of system                     -227.913488508 a.u.
(9)  DeltaG-S(liq) free energy of  solvation
     (9) = (6) - (0)                                           -8.9224 kcal/mol
 SCF   energy in the final basis set = -227.9134885078
 Total energy in the final basis set = -227.9134885078

 Components of the MP2 correlation energy:
        aaaa  correlation energy =        -0.1049470450 au
        abab  correlation energy =        -0.6435549116 au
        bbbb  correlation energy =        -0.1049470450 au
        non-Brillouin singles    =        -0.0000000000 au

 Total  MP2   correlation energy =        -0.8534490015 au
        MP2         total energy =      -228.7669375093 au

  Entering Z-vector solver.
 This version supports only Gaussian blurring of the apparent surface charges
 No PCM contribution added !! 
   1         0           1      0.000361    0.000361
 This version supports only Gaussian blurring of the apparent surface charges
 No PCM contribution added !! 
   2         0           1      0.000123    0.000123
 This version supports only Gaussian blurring of the apparent surface charges
 No PCM contribution added !! 
   3         0           1      0.000047    0.000047
 This version supports only Gaussian blurring of the apparent surface charges
 No PCM contribution added !! 
   4         0           1      0.000013    0.000013
 This version supports only Gaussian blurring of the apparent surface charges
 No PCM contribution added !! 
   5         0           1      0.000005    0.000005
 This version supports only Gaussian blurring of the apparent surface charges
 No PCM contribution added !! 
   6         0           1      0.000002    0.000002
 This version supports only Gaussian blurring of the apparent surface charges
 No PCM contribution added !! 
   7         1           0      0.000000    0.000000    Roots Converged

 --------------------------------------------------------------

                    Orbital Energies (a.u.)
 --------------------------------------------------------------

 Alpha MOs
 -- Occupied --
-20.614 -20.543 -11.391 -11.224  -1.484  -1.354  -1.023  -0.837
 -0.717  -0.683  -0.656  -0.574  -0.564  -0.556  -0.483  -0.460
 -- Virtual --
  0.155   0.174   0.193   0.228   0.241   0.301   0.344   0.392
  0.411   0.415   0.468   0.512   0.575   0.609   0.633   0.637
  0.663   0.690   0.694   0.717   0.750   0.776   0.792   0.805
  0.877   0.890   0.919   0.949   0.995   1.056   1.080   1.119
  1.174   1.203   1.255   1.271   1.295   1.341   1.381   1.432
  1.444   1.505   1.539   1.556   1.574   1.606   1.693   1.729
  1.802   1.831   1.910   1.990   2.019   2.172   2.220   2.279
  2.304   2.357   2.428   2.454   2.510   2.612   2.657   2.681
  2.803   2.822   2.875   2.885   2.983   3.089   3.102   3.116
  3.188   3.212   3.250   3.271   3.308   3.324   3.368   3.420
  3.462   3.480   3.518   3.562   3.619   3.636   3.644   3.671
  3.709   3.764   3.781   3.797   3.808   3.898   3.978   3.997
  4.048   4.107   4.118   4.171   4.197   4.208   4.240   4.286
  4.346   4.368   4.398   4.440   4.515   4.553   4.611   4.632
  4.653   4.749   4.806   4.844   4.910   5.109   5.183   5.270
  5.286   5.358   5.453   5.512   5.556   5.603   5.623   5.624
  5.640   5.684   5.703   5.757   5.858   6.027   6.037   6.193
  6.225   6.277   6.488   6.614   6.634   6.648   6.846   6.898
  6.990   6.999   7.071   7.179   7.272   7.276   7.367   7.418
  7.534   7.711   7.842   7.970   9.809  13.031  13.525  14.407
 --------------------------------------------------------------

          Ground-State Mulliken Net Atomic Charges

     Atom                 Charge (a.u.)
  ----------------------------------------
      1 C                     0.311585
      2 O                    -0.442918
      3 O                    -0.251173
      4 H                     0.284128
      5 C                    -0.358814
      6 H                     0.161683
      7 H                     0.153467
      8 H                     0.142042
  ----------------------------------------
  Sum of atomic charges =    -0.000000

 -----------------------------------------------------------------
                    Cartesian Multipole Moments
 -----------------------------------------------------------------
    Charge (ESU x 10^10)
                 0.0000
    Dipole Moment (Debye)
         X       0.3815      Y      -0.2655      Z      -2.7595
       Tot       2.7984
    Quadrupole Moments (Debye-Ang)
        XX     -18.2242     XY      -0.6120     YY     -22.9009
        XZ       2.8025     YZ       0.0517     ZZ     -28.7387
    Octopole Moments (Debye-Ang^2)
       XXX      16.4301    XXY      -0.6342    XYY       2.2178
       YYY       1.5331    XXZ       3.8889    XYZ      -0.3910
       YYZ       1.5076    XZZ       0.0803    YZZ       1.3285
       ZZZ       0.9164
    Hexadecapole Moments (Debye-Ang^3)
      XXXX    -123.2829   XXXY      -1.5779   XXYY     -29.1842
      XYYY       2.8591   YYYY     -26.6714   XXXZ      -9.8274
      XXYZ       0.6864   XYYZ      -2.1864   YYYZ       0.9403
      XXZZ     -48.3596   XYZZ       0.7777   YYZZ     -24.3067
      XZZZ      -8.2553   YZZZ      -0.5803   ZZZZ    -135.9465
 -----------------------------------------------------------------
 DrvMan is completing analytic gradient of the MP2 energy
 MP2 relaxed dipole moment
            1
    1   0.1501069
    2  -0.1044503
    3  -1.0856719
	Magnitude:	 1.101 au	 2.798 Debye
 MP2 energy read as -228.766938
 Full Analytical Gradient of MP2 Energy (in au.)
             1             2             3             4             5
    1    0.02203411   -0.00079957   -0.01047353   -0.00546113   -0.00305108
    2   -0.00203280    0.00131947    0.00317130   -0.00190011   -0.00174193
    3   -0.02370555    0.01130443    0.01881656   -0.00662851    0.00094738
             6             7             8
    1   -0.00025154   -0.00095247   -0.00104479
    2   -0.00041336    0.00101830    0.00057913
    3   -0.00031096   -0.00105511    0.00063176
 Gradient time:  CPU 0.11 s  wall 0.11 s
 Geometry Optimization Parameters
   NAtoms,    NIC,     NZ,  NCons,   NDum,   NFix, NCnnct, MaxDiis
        8      41       0       0       0       0       0       0

 Cartesian Hessian Update
 Hessian Updated using BFGS Update


** GEOMETRY OPTIMIZATION IN DELOCALIZED INTERNAL COORDINATES **
   Searching for a Minimum

   Optimization Cycle:   3

                       Coordinates (Angstroms)
     ATOM                X               Y               Z
      1  C        -0.0008521230   -0.0251601130    0.0096862205
      2  O        -0.0138035287   -0.0395821927    1.2455507509
      3  O         1.1175476919   -0.0653047013   -0.6515950063
      4  H         1.8195047414   -0.2025398823   -0.0226378597
      5  C        -1.2417973334    0.0128307042   -0.8137012292
      6  H        -1.3743794141   -0.9545116433   -1.2657417642
      7  H        -1.1573094454    0.7450146328   -1.5966087976
      8  H        -2.0783287886    0.2366974954   -0.1735545144
   Point Group: c1    Number of degrees of freedom:    18


   Energy is   -228.766937509

 Hessian Updated using BFGS Update

 17 Hessian modes will be used to form the next step
  Hessian Eigenvalues:
     0.010993    0.018869    0.039090    0.077740    0.077951    0.151408
     0.160075    0.161426    0.240745    0.309105    0.349123    0.367343
     0.375099    0.376971    0.480911    0.667712    1.006400

 Minimum Search - Taking Simple RFO Step
 Searching for Lamda that Minimizes Along All modes
 Value Taken    Lamda =  -0.00216604
 Step Taken.  Stepsize is  0.154541

                             Maximum     Tolerance    Cnvgd?
         Gradient           0.019349      0.000300      NO
         Displacement       0.077350      0.001200      NO
         Energy change     -0.004901      0.000001      NO


 New Cartesian Coordinates Obtained by Inverse Iteration

 Displacement from previous Coordinates is:  0.136476
 ----------------------------------------------------------------
             Standard Nuclear Orientation (Angstroms)
    I     Atom           X                Y                Z
 ----------------------------------------------------------------
    1      C      -0.0169649465    -0.0385631533     0.0183108485
    2      O      -0.0076274492    -0.0560006513     1.2431574624
    3      O       1.1119613537    -0.0940130591    -0.6712656494
    4      H       1.8166466735    -0.1560052067    -0.0176357786
    5      C      -1.2418387773     0.0144666990    -0.8107035024
    6      H      -1.3817896654    -0.9523786178    -1.2603619926
    7      H      -1.1319036694     0.7411055475    -1.5921408688
    8      H      -2.0779017194     0.2488327416    -0.1779627191
 ----------------------------------------------------------------
 Nuclear Repulsion Energy =   122.1611013783 hartrees
 There are       16 alpha and       16 beta electrons
 Discretize the solute cavity surface with Lebedev spheres
	Using 302 Lebedev grid points for each H atom
	Using 302 Lebedev grid points for other atoms
	Atomic van der Waals radii will be scaled by 1.20
 Removing interior tesserae...
 Keep 940 surface tesserae and discard 1476 interior tesserae
 Molecular Surface Area = 82.759 Angst**2
 Applying Cartesian multipole field
    Component          Value
    ---------          -----
     (2,0,0)        1.00000E-11
     (0,2,0)        2.00000E-10
     (0,0,2)       -3.00000E-11
 Nucleus-field energy     =    -0.0000000003 hartrees
 Requested basis set is cc-pVTZ
 There are 64 shells and 176 basis functions
 A cutoff of  1.0D-11 yielded   2021 shell pairs
 There are     15521 function pairs (     20157 Cartesian)
 Smallest overlap matrix eigenvalue = 8.02E-04
 Guess MOs from SCF MO coefficient file
 Reading MOs from coefficient file
 Reading MOs from coefficient file
 A restricted Hartree-Fock SCF calculation will be
 performed using Pulay DIIS extrapolation
 SCF converges when DIIS error is below 1.0E-08
 Geometry optimization detected.  Setting ReadMinima to 0
 Setting SaveMinima to 0
 ---------------------------------------
  Cycle       Energy         DIIS Error
 ---------------------------------------
    1    -227.8840686059      1.46E-03
    2    -227.8996687763      6.11E-04
    3    -227.9006092173      3.19E-04
    4    -227.9009343729      6.21E-05
    5    -227.9009743724      2.41E-05
    6    -227.9009811363      1.12E-05
    7    -227.9009822528      4.01E-06
    8    -227.9009823985      1.07E-06
    9    -227.9009824087      3.00E-07
   10    -227.9009824097      9.83E-08
   11    -227.9009824100      3.20E-08
   12    -227.9009824102      1.16E-08
   13    -227.9009824101      4.01E-09 Convergence criterion met
 ---------------------------------------
 SCF time:  CPU 72.39 s  wall 72.45 s
 Discretize the solute cavity surface with Lebedev spheres
	Using 302 Lebedev grid points for each H atom
	Using 302 Lebedev grid points for other atoms
	Atomic van der Waals radii will be scaled by 1.20
 Removing interior tesserae...
 Keep 940 surface tesserae and discard 1476 interior tesserae
 Molecular Surface Area = 82.759 Angst**2
Using SCRF singleton
 A restricted Hartree-Fock SCF calculation will be
 performed using Pulay DIIS extrapolation
 Polarizable Continuum solvation model will be applied
 SCF converges when DIIS error is below 1.0E-08
 Geometry optimization detected.  Setting ReadMinima to 0
 Setting SaveMinima to 0

 Citation of the SMD model:
 Marenich, A.V.; Cramer, C.J.; Truhlar, D.G.
 J. Phys. Chem. B 2009, 113, 6378-6396.
 iSolventCode=           1
 Solvent: water                                                           

 vradii
            1           2           3           4           5           6
    1   1.8500000   1.5200000   1.5200000   1.2000000   1.8500000   1.2000000
            7           8
    1   1.2000000   1.2000000
 ---------------------------------------
  Cycle       Energy         DIIS Error
 ---------------------------------------
    1    -227.9009824098      1.17E-09
 Time req'd to invert C: 1.00 s (CPU) 1.00 s (wall)
    2    -227.9178105525      5.40E-04
    3    -227.9178105524      5.40E-04
    4    -227.9178105528      5.40E-04
    5    -227.9178105507      5.40E-04
    6    -227.9178105560      5.40E-04
    7    -227.9178105596      5.40E-04
    8    -227.9178105592      5.40E-04
    9    -227.9178105604      5.40E-04
   10    -227.9178105595      5.40E-04
   11    -227.9178105605      5.40E-04
   12    -227.9178105541      5.40E-04
   13    -227.9178105608      5.40E-04
   14    -227.9178105556      5.40E-04
   15    -227.9178105594      5.40E-04
   16    -227.9178105526      5.40E-04
   17    -227.9200847531      2.99E-04
   18    -227.9204616656      1.23E-04
   19    -227.9206027002      4.32E-05
   20    -227.9206232977      1.52E-05
   21    -227.9206261430      7.62E-06
   22    -227.9206266052      2.54E-06
   23    -227.9206266739      4.72E-07
   24    -227.9206266758      1.31E-07
   25    -227.9206266759      3.13E-08
   26    -227.9206266761      5.68E-09 Convergence criterion met
 ---------------------------------------
 SCF time:  CPU 122.38 s  wall 122.47 s
(0)  E-EN(g) gas-phase elect-nuc energy                 -227.900982410 a.u.
(3)  G-ENP(liq) elect-nuc-pol free energy of system     -227.920626676 a.u.
(4)  G-CDS(liq) cavity-dispersion-solvent structure 
     free energy                                                3.9627 kcal/mol
(6)  G-S(liq) free energy of system                     -227.914311703 a.u.
(9)  DeltaG-S(liq) free energy of  solvation
     (9) = (6) - (0)                                           -8.3643 kcal/mol
 SCF   energy in the final basis set = -227.9143117030
 Total energy in the final basis set = -227.9143117030

 Components of the MP2 correlation energy:
        aaaa  correlation energy =        -0.1050981521 au
        abab  correlation energy =        -0.6443217646 au
        bbbb  correlation energy =        -0.1050981521 au
        non-Brillouin singles    =        -0.0000000000 au

 Total  MP2   correlation energy =        -0.8545180688 au
        MP2         total energy =      -228.7688297718 au

  Entering Z-vector solver.
 This version supports only Gaussian blurring of the apparent surface charges
 No PCM contribution added !! 
   1         0           1      0.000362    0.000362
 This version supports only Gaussian blurring of the apparent surface charges
 No PCM contribution added !! 
   2         0           1      0.000122    0.000122
 This version supports only Gaussian blurring of the apparent surface charges
 No PCM contribution added !! 
   3         0           1      0.000047    0.000047
 This version supports only Gaussian blurring of the apparent surface charges
 No PCM contribution added !! 
   4         0           1      0.000012    0.000012
 This version supports only Gaussian blurring of the apparent surface charges
 No PCM contribution added !! 
   5         0           1      0.000004    0.000004
 This version supports only Gaussian blurring of the apparent surface charges
 No PCM contribution added !! 
   6         0           1      0.000002    0.000002
 This version supports only Gaussian blurring of the apparent surface charges
 No PCM contribution added !! 
   7         1           0      0.000000    0.000000    Roots Converged

 --------------------------------------------------------------

                    Orbital Energies (a.u.)
 --------------------------------------------------------------

 Alpha MOs
 -- Occupied --
-20.611 -20.547 -11.390 -11.223  -1.474  -1.358  -1.026  -0.824
 -0.716  -0.682  -0.652  -0.580  -0.565  -0.554  -0.487  -0.462
 -- Virtual --
  0.155   0.174   0.193   0.227   0.241   0.300   0.345   0.390
  0.413   0.414   0.468   0.511   0.573   0.611   0.633   0.638
  0.663   0.685   0.693   0.719   0.747   0.780   0.795   0.808
  0.881   0.891   0.921   0.946   0.990   1.055   1.079   1.115
  1.172   1.200   1.258   1.278   1.298   1.344   1.381   1.430
  1.446   1.503   1.538   1.555   1.580   1.604   1.688   1.730
  1.805   1.828   1.919   1.978   2.011   2.178   2.225   2.273
  2.313   2.353   2.425   2.453   2.505   2.617   2.665   2.686
  2.794   2.826   2.877   2.886   2.985   3.092   3.101   3.115
  3.187   3.200   3.246   3.272   3.308   3.327   3.373   3.421
  3.467   3.474   3.517   3.565   3.616   3.633   3.642   3.676
  3.697   3.765   3.772   3.805   3.810   3.899   3.968   3.991
  4.055   4.107   4.121   4.162   4.179   4.219   4.235   4.299
  4.351   4.376   4.396   4.446   4.522   4.558   4.594   4.619
  4.648   4.759   4.814   4.848   4.911   5.081   5.192   5.281
  5.290   5.364   5.458   5.513   5.572   5.605   5.623   5.633
  5.642   5.679   5.712   5.760   5.845   6.018   6.041   6.187
  6.223   6.269   6.450   6.586   6.651   6.673   6.846   6.907
  6.967   7.008   7.066   7.184   7.250   7.269   7.366   7.391
  7.535   7.691   7.817   7.934   9.820  13.024  13.386  14.496
 --------------------------------------------------------------

          Ground-State Mulliken Net Atomic Charges

     Atom                 Charge (a.u.)
  ----------------------------------------
      1 C                     0.316422
      2 O                    -0.423871
      3 O                    -0.279149
      4 H                     0.285114
      5 C                    -0.359211
      6 H                     0.162808
      7 H                     0.155070
      8 H                     0.142818
  ----------------------------------------
  Sum of atomic charges =    -0.000000

 -----------------------------------------------------------------
                    Cartesian Multipole Moments
 -----------------------------------------------------------------
    Charge (ESU x 10^10)
                -0.0000
    Dipole Moment (Debye)
         X       0.1794      Y      -0.0823      Z      -2.5385
       Tot       2.5462
    Quadrupole Moments (Debye-Ang)
        XX     -18.3969     XY      -0.2836     YY     -22.9561
        XZ       2.9010     YZ       0.0642     ZZ     -28.6419
    Octopole Moments (Debye-Ang^2)
       XXX      16.0180    XXY       0.1598    XYY       2.0223
       YYY       2.4120    XXZ       4.2145    XYZ      -0.4732
       YYZ       1.6902    XZZ      -0.0379    YZZ       1.6934
       ZZZ       1.5366
    Hexadecapole Moments (Debye-Ang^3)
      XXXX    -123.6618   XXXY      -0.1472   XXYY     -29.3551
      XYYY       3.4561   YYYY     -26.8334   XXXZ      -9.2470
      XXYZ       0.7184   XYYZ      -2.0219   YYYZ       0.9540
      XXZZ     -48.4475   XYZZ       1.0476   YYZZ     -24.3510
      XZZZ      -7.7560   YZZZ      -0.4927   ZZZZ    -135.7401
 -----------------------------------------------------------------
 DrvMan is completing analytic gradient of the MP2 energy
 MP2 relaxed dipole moment
            1
    1   0.0705939
    2  -0.0323968
    3  -0.9987213
	Magnitude:	 1.002 au	 2.546 Debye
 MP2 energy read as -228.768830
 Full Analytical Gradient of MP2 Energy (in au.)
             1             2             3             4             5
    1    0.00192580    0.00040995   -0.00451383    0.00111157    0.00053040
    2    0.00022856   -0.00020510    0.00049190   -0.00040147    0.00003814
    3   -0.00515053    0.00178819   -0.00028256    0.00192631    0.00094218
             6             7             8
    1    0.00011157   -0.00021878    0.00064333
    2   -0.00008306   -0.00012926    0.00006029
    3    0.00013754    0.00005760    0.00058127
 Gradient time:  CPU 0.11 s  wall 0.11 s
 Geometry Optimization Parameters
   NAtoms,    NIC,     NZ,  NCons,   NDum,   NFix, NCnnct, MaxDiis
        8      41       0       0       0       0       0       0

 Cartesian Hessian Update
 Hessian Updated using BFGS Update


** GEOMETRY OPTIMIZATION IN DELOCALIZED INTERNAL COORDINATES **
   Searching for a Minimum

   Optimization Cycle:   4

                       Coordinates (Angstroms)
     ATOM                X               Y               Z
      1  C        -0.0169649465   -0.0385631533    0.0183108485
      2  O        -0.0076274492   -0.0560006513    1.2431574624
      3  O         1.1119613537   -0.0940130591   -0.6712656494
      4  H         1.8166466735   -0.1560052067   -0.0176357786
      5  C        -1.2418387773    0.0144666990   -0.8107035024
      6  H        -1.3817896654   -0.9523786178   -1.2603619926
      7  H        -1.1319036694    0.7411055475   -1.5921408688
      8  H        -2.0779017194    0.2488327416   -0.1779627191
   Point Group: c1    Number of degrees of freedom:    18


   Energy is   -228.768829772

 Hessian Updated using BFGS Update

 18 Hessian modes will be used to form the next step
  Hessian Eigenvalues:
     0.011003    0.018873    0.038373    0.077707    0.077990    0.156671
     0.160040    0.161203    0.162923    0.229588    0.311912    0.353728
     0.367670    0.375114    0.377083    0.505621    0.596321    1.007336

 Minimum Search - Taking Simple RFO Step
 Searching for Lamda that Minimizes Along All modes
 Value Taken    Lamda =  -0.00010254
 Step Taken.  Stepsize is  0.030697

                             Maximum     Tolerance    Cnvgd?
         Gradient           0.003282      0.000300      NO
         Displacement       0.018362      0.001200      NO
         Energy change     -0.001892      0.000001      NO


 New Cartesian Coordinates Obtained by Inverse Iteration

 Displacement from previous Coordinates is:  0.040662
 ----------------------------------------------------------------
             Standard Nuclear Orientation (Angstroms)
    I     Atom           X                Y                Z
 ----------------------------------------------------------------
    1      C      -0.0190575089    -0.0441935635     0.0248528224
    2      O      -0.0076090562    -0.0547478499     1.2475911150
    3      O       1.1116809327    -0.0991059038    -0.6705436325
    4      H       1.8228783660    -0.1480973502    -0.0261227905
    5      C      -1.2428953233     0.0137246300    -0.8093416256
    6      H      -1.3851017740    -0.9512233468    -1.2621493020
    7      H      -1.1248798332     0.7412397842    -1.5886857932
    8      H      -2.0844340032     0.2498479000    -0.1842029937
 ----------------------------------------------------------------
 Nuclear Repulsion Energy =   122.0475521278 hartrees
 There are       16 alpha and       16 beta electrons
 Discretize the solute cavity surface with Lebedev spheres
	Using 302 Lebedev grid points for each H atom
	Using 302 Lebedev grid points for other atoms
	Atomic van der Waals radii will be scaled by 1.20
 Removing interior tesserae...
 Keep 941 surface tesserae and discard 1475 interior tesserae
 Molecular Surface Area = 82.824 Angst**2
 Applying Cartesian multipole field
    Component          Value
    ---------          -----
     (2,0,0)        1.00000E-11
     (0,2,0)        2.00000E-10
     (0,0,2)       -3.00000E-11
 Nucleus-field energy     =    -0.0000000003 hartrees
 Requested basis set is cc-pVTZ
 There are 64 shells and 176 basis functions
 A cutoff of  1.0D-11 yielded   2020 shell pairs
 There are     15506 function pairs (     20139 Cartesian)
 Smallest overlap matrix eigenvalue = 8.07E-04
 Guess MOs from SCF MO coefficient file
 Reading MOs from coefficient file
 Reading MOs from coefficient file
 A restricted Hartree-Fock SCF calculation will be
 performed using Pulay DIIS extrapolation
 SCF converges when DIIS error is below 1.0E-08
 Geometry optimization detected.  Setting ReadMinima to 0
 Setting SaveMinima to 0
 ---------------------------------------
  Cycle       Energy         DIIS Error
 ---------------------------------------
    1    -227.8973424810      7.19E-04
    2    -227.9008137572      3.99E-04
    3    -227.9012710460      1.47E-04
    4    -227.9013924670      4.58E-05
    5    -227.9014135583      1.70E-05
    6    -227.9014169446      8.29E-06
    7    -227.9014174916      2.87E-06
    8    -227.9014175672      5.37E-07
    9    -227.9014175700      1.41E-07
   10    -227.9014175702      3.84E-08
   11    -227.9014175700      8.46E-09 Convergence criterion met
 ---------------------------------------
 SCF time:  CPU 62.66 s  wall 62.69 s
 Discretize the solute cavity surface with Lebedev spheres
	Using 302 Lebedev grid points for each H atom
	Using 302 Lebedev grid points for other atoms
	Atomic van der Waals radii will be scaled by 1.20
 Removing interior tesserae...
 Keep 941 surface tesserae and discard 1475 interior tesserae
 Molecular Surface Area = 82.824 Angst**2
Using SCRF singleton
 A restricted Hartree-Fock SCF calculation will be
 performed using Pulay DIIS extrapolation
 Polarizable Continuum solvation model will be applied
 SCF converges when DIIS error is below 1.0E-08
 Geometry optimization detected.  Setting ReadMinima to 0
 Setting SaveMinima to 0

 Citation of the SMD model:
 Marenich, A.V.; Cramer, C.J.; Truhlar, D.G.
 J. Phys. Chem. B 2009, 113, 6378-6396.
 iSolventCode=           1
 Solvent: water                                                           

 vradii
            1           2           3           4           5           6
    1   1.8500000   1.5200000   1.5200000   1.2000000   1.8500000   1.2000000
            7           8
    1   1.2000000   1.2000000
 ---------------------------------------
  Cycle       Energy         DIIS Error
 ---------------------------------------
    1    -227.9014175702      2.23E-09
 Time req'd to invert C: 1.00 s (CPU) 1.00 s (wall)
    2    -227.9181526897      5.37E-04
    3    -227.9181526898      5.37E-04
    4    -227.9181526895      5.37E-04
    5    -227.9181526889      5.37E-04
    6    -227.9181526888      5.37E-04
    7    -227.9181526893      5.37E-04
    8    -227.9181526897      5.37E-04
    9    -227.9181526886      5.37E-04
   10    -227.9181526846      5.37E-04
   11    -227.9181526624      5.37E-04
   12    -227.9181526912      5.37E-04
   13    -227.9181526946      5.37E-04
   14    -227.9181526942      5.37E-04
   15    -227.9181526947      5.37E-04
   16    -227.9181526910      5.37E-04
   17    -227.9204055423      2.97E-04
   18    -227.9207781420      1.22E-04
   19    -227.9209171794      4.29E-05
   20    -227.9209374288      1.51E-05
   21    -227.9209402126      7.56E-06
   22    -227.9209406658      2.53E-06
   23    -227.9209407338      4.67E-07
   24    -227.9209407357      1.30E-07
   25    -227.9209407358      3.12E-08
   26    -227.9209407359      5.66E-09 Convergence criterion met
 ---------------------------------------
 SCF time:  CPU 129.01 s  wall 132.05 s
(0)  E-EN(g) gas-phase elect-nuc energy                 -227.901417570 a.u.
(3)  G-ENP(liq) elect-nuc-pol free energy of system     -227.920940736 a.u.
(4)  G-CDS(liq) cavity-dispersion-solvent structure 
     free energy                                                3.9536 kcal/mol
(6)  G-S(liq) free energy of system                     -227.914640344 a.u.
(9)  DeltaG-S(liq) free energy of  solvation
     (9) = (6) - (0)                                           -8.2974 kcal/mol
 SCF   energy in the final basis set = -227.9146403440
 Total energy in the final basis set = -227.9146403440

 Components of the MP2 correlation energy:
        aaaa  correlation energy =        -0.1050651224 au
        abab  correlation energy =        -0.6442883339 au
        bbbb  correlation energy =        -0.1050651224 au
        non-Brillouin singles    =        -0.0000000000 au

 Total  MP2   correlation energy =        -0.8544185787 au
        MP2         total energy =      -228.7690589228 au

  Entering Z-vector solver.
 This version supports only Gaussian blurring of the apparent surface charges
 No PCM contribution added !! 
   1         0           1      0.000362    0.000362
 This version supports only Gaussian blurring of the apparent surface charges
 No PCM contribution added !! 
   2         0           1      0.000121    0.000121
 This version supports only Gaussian blurring of the apparent surface charges
 No PCM contribution added !! 
   3         0           1      0.000047    0.000047
 This version supports only Gaussian blurring of the apparent surface charges
 No PCM contribution added !! 
   4         0           1      0.000012    0.000012
 This version supports only Gaussian blurring of the apparent surface charges
 No PCM contribution added !! 
   5         0           1      0.000004    0.000004
 This version supports only Gaussian blurring of the apparent surface charges
 No PCM contribution added !! 
   6         0           1      0.000001    0.000001
 This version supports only Gaussian blurring of the apparent surface charges
 No PCM contribution added !! 
   7         1           0      0.000000    0.000000    Roots Converged

 --------------------------------------------------------------

                    Orbital Energies (a.u.)
 --------------------------------------------------------------

 Alpha MOs
 -- Occupied --
-20.610 -20.548 -11.391 -11.223  -1.473  -1.359  -1.025  -0.824
 -0.715  -0.681  -0.651  -0.580  -0.565  -0.554  -0.488  -0.462
 -- Virtual --
  0.155   0.173   0.193   0.227   0.241   0.300   0.344   0.390
  0.413   0.414   0.469   0.511   0.571   0.610   0.633   0.637
  0.663   0.683   0.692   0.720   0.746   0.781   0.795   0.809
  0.882   0.891   0.921   0.945   0.989   1.054   1.080   1.116
  1.173   1.200   1.260   1.277   1.296   1.345   1.379   1.428
  1.445   1.502   1.539   1.555   1.578   1.603   1.690   1.730
  1.804   1.828   1.920   1.980   2.013   2.180   2.226   2.271
  2.314   2.354   2.422   2.453   2.504   2.615   2.665   2.685
  2.793   2.829   2.875   2.886   2.982   3.093   3.101   3.115
  3.189   3.199   3.244   3.272   3.307   3.327   3.370   3.421
  3.464   3.473   3.516   3.568   3.616   3.633   3.642   3.671
  3.698   3.765   3.772   3.807   3.810   3.897   3.967   3.992
  4.057   4.108   4.121   4.161   4.178   4.218   4.234   4.298
  4.349   4.376   4.398   4.447   4.521   4.558   4.592   4.621
  4.649   4.758   4.808   4.849   4.904   5.087   5.190   5.279
  5.289   5.361   5.459   5.513   5.567   5.605   5.623   5.630
  5.641   5.679   5.710   5.761   5.845   6.013   6.038   6.187
  6.223   6.268   6.446   6.588   6.655   6.679   6.845   6.907
  6.975   7.005   7.066   7.181   7.253   7.267   7.366   7.391
  7.536   7.688   7.809   7.940   9.808  13.015  13.403  14.476
 --------------------------------------------------------------

          Ground-State Mulliken Net Atomic Charges

     Atom                 Charge (a.u.)
  ----------------------------------------
      1 C                     0.316522
      2 O                    -0.419086
      3 O                    -0.282851
      4 H                     0.284251
      5 C                    -0.359745
      6 H                     0.162626
      7 H                     0.155243
      8 H                     0.143040
  ----------------------------------------
  Sum of atomic charges =    -0.000000

 -----------------------------------------------------------------
                    Cartesian Multipole Moments
 -----------------------------------------------------------------
    Charge (ESU x 10^10)
                -0.0000
    Dipole Moment (Debye)
         X       0.1687      Y      -0.0668      Z      -2.5138
       Tot       2.5203
    Quadrupole Moments (Debye-Ang)
        XX     -18.3444     XY      -0.2315     YY     -22.9695
        XZ       2.8856     YZ       0.0511     ZZ     -28.6623
    Octopole Moments (Debye-Ang^2)
       XXX      16.1108    XXY       0.2893    XYY       2.0189
       YYY       2.5614    XXZ       4.1035    XYZ      -0.4833
       YYZ       1.6668    XZZ      -0.0198    YZZ       1.7385
       ZZZ       1.4201
    Hexadecapole Moments (Debye-Ang^3)
      XXXX    -123.3075   XXXY       0.0370   XXYY     -29.4324
      XYYY       3.5282   YYYY     -26.8830   XXXZ      -9.2953
      XXYZ       0.6955   XYYZ      -2.0192   YYYZ       0.8537
      XXZZ     -48.5499   XYZZ       1.0996   YYZZ     -24.4013
      XZZZ      -7.7554   YZZZ      -0.5702   ZZZZ    -136.0947
 -----------------------------------------------------------------
 DrvMan is completing analytic gradient of the MP2 energy
 MP2 relaxed dipole moment
            1
    1   0.0663894
    2  -0.0262986
    3  -0.9890061
	Magnitude:	 0.992 au	 2.520 Debye
 MP2 energy read as -228.769059
 Full Analytical Gradient of MP2 Energy (in au.)
             1             2             3             4             5
    1   -0.00011140    0.00052507   -0.00056667    0.00037287    0.00007211
    2   -0.00103987    0.00019786    0.00025823    0.00006014    0.00067855
    3   -0.00115831    0.00007218    0.00008361    0.00005425    0.00039028
             6             7             8
    1   -0.00007771   -0.00025997    0.00004571
    2    0.00002082   -0.00020187    0.00002613
    3    0.00022865    0.00012869    0.00020064
 Gradient time:  CPU 0.11 s  wall 0.11 s
 Geometry Optimization Parameters
   NAtoms,    NIC,     NZ,  NCons,   NDum,   NFix, NCnnct, MaxDiis
        8      41       0       0       0       0       0       0

 Cartesian Hessian Update
 Hessian Updated using BFGS Update


** GEOMETRY OPTIMIZATION IN DELOCALIZED INTERNAL COORDINATES **
   Searching for a Minimum

   Optimization Cycle:   5

                       Coordinates (Angstroms)
     ATOM                X               Y               Z
      1  C        -0.0190575089   -0.0441935635    0.0248528224
      2  O        -0.0076090562   -0.0547478499    1.2475911150
      3  O         1.1116809327   -0.0991059038   -0.6705436325
      4  H         1.8228783660   -0.1480973502   -0.0261227905
      5  C        -1.2428953233    0.0137246300   -0.8093416256
      6  H        -1.3851017740   -0.9512233468   -1.2621493020
      7  H        -1.1248798332    0.7412397842   -1.5886857932
      8  H        -2.0844340032    0.2498479000   -0.1842029937
   Point Group: c1    Number of degrees of freedom:    18


   Energy is   -228.769058923

 Hessian Updated using BFGS Update

 18 Hessian modes will be used to form the next step
  Hessian Eigenvalues:
     0.010749    0.021771    0.040284    0.077694    0.077997    0.153055
     0.157193    0.160558    0.165354    0.208763    0.304165    0.358652
     0.367933    0.375120    0.377136    0.491699    0.563765    1.006366

 Minimum Search - Taking Simple RFO Step
 Searching for Lamda that Minimizes Along All modes
 Value Taken    Lamda =  -0.00002189
 Step Taken.  Stepsize is  0.029302

                             Maximum     Tolerance    Cnvgd?
         Gradient           0.000653      0.000300      NO
         Displacement       0.021614      0.001200      NO
         Energy change     -0.000229      0.000001      NO


 New Cartesian Coordinates Obtained by Inverse Iteration

 Displacement from previous Coordinates is:  0.026669
 ----------------------------------------------------------------
             Standard Nuclear Orientation (Angstroms)
    I     Atom           X                Y                Z
 ----------------------------------------------------------------
    1      C      -0.0193589838    -0.0373005003     0.0277725274
    2      O      -0.0082787910    -0.0515910916     1.2498266852
    3      O       1.1104496000    -0.1025244592    -0.6707025154
    4      H       1.8237427318    -0.1529298900    -0.0301563134
    5      C      -1.2428309436     0.0138382432    -0.8089529438
    6      H      -1.3798931237    -0.9509323370    -1.2638540764
    7      H      -1.1259120841     0.7436538330    -1.5866343514
    8      H      -2.0873366056     0.2452305020    -0.1859012121
 ----------------------------------------------------------------
 Nuclear Repulsion Energy =   122.0145471531 hartrees
 There are       16 alpha and       16 beta electrons
 Discretize the solute cavity surface with Lebedev spheres
	Using 302 Lebedev grid points for each H atom
	Using 302 Lebedev grid points for other atoms
	Atomic van der Waals radii will be scaled by 1.20
 Removing interior tesserae...
 Keep 945 surface tesserae and discard 1471 interior tesserae
 Molecular Surface Area = 83.158 Angst**2
 Applying Cartesian multipole field
    Component          Value
    ---------          -----
     (2,0,0)        1.00000E-11
     (0,2,0)        2.00000E-10
     (0,0,2)       -3.00000E-11
 Nucleus-field energy     =    -0.0000000003 hartrees
 Requested basis set is cc-pVTZ
 There are 64 shells and 176 basis functions
 A cutoff of  1.0D-11 yielded   2020 shell pairs
 There are     15506 function pairs (     20139 Cartesian)
 Smallest overlap matrix eigenvalue = 8.11E-04
 Guess MOs from SCF MO coefficient file
 Reading MOs from coefficient file
 Reading MOs from coefficient file
 A restricted Hartree-Fock SCF calculation will be
 performed using Pulay DIIS extrapolation
 SCF converges when DIIS error is below 1.0E-08
 Geometry optimization detected.  Setting ReadMinima to 0
 Setting SaveMinima to 0
 ---------------------------------------
  Cycle       Energy         DIIS Error
 ---------------------------------------
    1    -227.8981042846      6.74E-04
    2    -227.9010088908      3.74E-04
    3    -227.9014174999      1.37E-04
    4    -227.9015291992      4.48E-05
    5    -227.9015478395      1.65E-05
    6    -227.9015509759      8.30E-06
    7    -227.9015515127      2.93E-06
    8    -227.9015515965      5.21E-07
    9    -227.9015515993      1.43E-07
   10    -227.9015515996      3.97E-08
   11    -227.9015515995      1.11E-08
   12    -227.9015515997      4.23E-09 Convergence criterion met
 ---------------------------------------
 SCF time:  CPU 66.98 s  wall 68.45 s
 Discretize the solute cavity surface with Lebedev spheres
	Using 302 Lebedev grid points for each H atom
	Using 302 Lebedev grid points for other atoms
	Atomic van der Waals radii will be scaled by 1.20
 Removing interior tesserae...
 Keep 945 surface tesserae and discard 1471 interior tesserae
 Molecular Surface Area = 83.158 Angst**2
Using SCRF singleton
 A restricted Hartree-Fock SCF calculation will be
 performed using Pulay DIIS extrapolation
 Polarizable Continuum solvation model will be applied
 SCF converges when DIIS error is below 1.0E-08
 Geometry optimization detected.  Setting ReadMinima to 0
 Setting SaveMinima to 0

 Citation of the SMD model:
 Marenich, A.V.; Cramer, C.J.; Truhlar, D.G.
 J. Phys. Chem. B 2009, 113, 6378-6396.
 iSolventCode=           1
 Solvent: water                                                           

 vradii
            1           2           3           4           5           6
    1   1.8500000   1.5200000   1.5200000   1.2000000   1.8500000   1.2000000
            7           8
    1   1.2000000   1.2000000
 ---------------------------------------
  Cycle       Energy         DIIS Error
 ---------------------------------------
    1    -227.9015515995      1.61E-09
 Time req'd to invert C: 1.02 s (CPU) 1.02 s (wall)
    2    -227.9182395522      5.36E-04
    3    -227.9182395520      5.36E-04
    4    -227.9182395514      5.36E-04
    5    -227.9182395510      5.36E-04
    6    -227.9182395486      5.36E-04
    7    -227.9182395490      5.36E-04
    8    -227.9182395486      5.36E-04
    9    -227.9182395501      5.36E-04
   10    -227.9182395513      5.36E-04
   11    -227.9182395524      5.36E-04
   12    -227.9182395508      5.36E-04
   13    -227.9182395529      5.36E-04
   14    -227.9182395517      5.36E-04
   15    -227.9182395534      5.36E-04
   16    -227.9182395523      5.36E-04
   17    -227.9204842767      2.97E-04
   18    -227.9208555584      1.22E-04
   19    -227.9209940973      4.28E-05
   20    -227.9210142426      1.50E-05
   21    -227.9210170063      7.54E-06
   22    -227.9210174566      2.52E-06
   23    -227.9210175242      4.65E-07
   24    -227.9210175260      1.30E-07
   25    -227.9210175262      3.13E-08
   26    -227.9210175263      5.68E-09 Convergence criterion met
 ---------------------------------------
 SCF time:  CPU 117.09 s  wall 117.52 s
(0)  E-EN(g) gas-phase elect-nuc energy                 -227.901551600 a.u.
(3)  G-ENP(liq) elect-nuc-pol free energy of system     -227.921017526 a.u.
(4)  G-CDS(liq) cavity-dispersion-solvent structure 
     free energy                                                3.9509 kcal/mol
(6)  G-S(liq) free energy of system                     -227.914721374 a.u.
(9)  DeltaG-S(liq) free energy of  solvation
     (9) = (6) - (0)                                           -8.2642 kcal/mol
 SCF   energy in the final basis set = -227.9147213736
 Total energy in the final basis set = -227.9147213736

 Components of the MP2 correlation energy:
        aaaa  correlation energy =        -0.1050550553 au
        abab  correlation energy =        -0.6442842108 au
        bbbb  correlation energy =        -0.1050550553 au
        non-Brillouin singles    =        -0.0000000000 au

 Total  MP2   correlation energy =        -0.8543943214 au
        MP2         total energy =      -228.7691156950 au

  Entering Z-vector solver.
 This version supports only Gaussian blurring of the apparent surface charges
 No PCM contribution added !! 
   1         0           1      0.000362    0.000362
 This version supports only Gaussian blurring of the apparent surface charges
 No PCM contribution added !! 
   2         0           1      0.000121    0.000121
 This version supports only Gaussian blurring of the apparent surface charges
 No PCM contribution added !! 
   3         0           1      0.000047    0.000047
 This version supports only Gaussian blurring of the apparent surface charges
 No PCM contribution added !! 
   4         0           1      0.000012    0.000012
 This version supports only Gaussian blurring of the apparent surface charges
 No PCM contribution added !! 
   5         0           1      0.000004    0.000004
 This version supports only Gaussian blurring of the apparent surface charges
 No PCM contribution added !! 
   6         0           1      0.000001    0.000001
 This version supports only Gaussian blurring of the apparent surface charges
 No PCM contribution added !! 
   7         1           0      0.000000    0.000000    Roots Converged

 --------------------------------------------------------------

                    Orbital Energies (a.u.)
 --------------------------------------------------------------

 Alpha MOs
 -- Occupied --
-20.610 -20.549 -11.391 -11.223  -1.472  -1.360  -1.025  -0.824
 -0.715  -0.681  -0.651  -0.580  -0.564  -0.554  -0.488  -0.462
 -- Virtual --
  0.155   0.173   0.193   0.227   0.241   0.300   0.344   0.391
  0.412   0.414   0.468   0.512   0.570   0.610   0.633   0.637
  0.663   0.682   0.692   0.721   0.746   0.781   0.795   0.809
  0.883   0.892   0.921   0.945   0.990   1.051   1.081   1.115
  1.173   1.200   1.261   1.276   1.296   1.345   1.378   1.428
  1.444   1.501   1.539   1.555   1.578   1.603   1.690   1.731
  1.805   1.827   1.920   1.978   2.013   2.179   2.226   2.271
  2.314   2.353   2.421   2.452   2.505   2.618   2.665   2.682
  2.793   2.828   2.875   2.886   2.981   3.092   3.102   3.115
  3.187   3.200   3.246   3.272   3.305   3.324   3.371   3.421
  3.465   3.474   3.516   3.566   3.616   3.633   3.643   3.670
  3.699   3.764   3.773   3.807   3.809   3.895   3.967   3.993
  4.057   4.109   4.121   4.162   4.178   4.217   4.233   4.298
  4.347   4.377   4.398   4.447   4.522   4.558   4.593   4.621
  4.649   4.758   4.806   4.849   4.902   5.090   5.189   5.279
  5.287   5.361   5.459   5.513   5.567   5.605   5.621   5.629
  5.642   5.678   5.709   5.762   5.845   6.010   6.038   6.186
  6.222   6.267   6.445   6.589   6.657   6.679   6.845   6.907
  6.977   7.006   7.066   7.179   7.254   7.267   7.366   7.390
  7.536   7.687   7.807   7.943   9.805  13.013  13.412  14.470
 --------------------------------------------------------------

          Ground-State Mulliken Net Atomic Charges

     Atom                 Charge (a.u.)
  ----------------------------------------
      1 C                     0.316414
      2 O                    -0.417359
      3 O                    -0.283493
      4 H                     0.283676
      5 C                    -0.359760
      6 H                     0.162803
      7 H                     0.155067
      8 H                     0.142653
  ----------------------------------------
  Sum of atomic charges =     0.000000

 -----------------------------------------------------------------
                    Cartesian Multipole Moments
 -----------------------------------------------------------------
    Charge (ESU x 10^10)
                 0.0000
    Dipole Moment (Debye)
         X       0.1723      Y      -0.0642      Z      -2.5078
       Tot       2.5145
    Quadrupole Moments (Debye-Ang)
        XX     -18.3399     XY      -0.2364     YY     -22.9689
        XZ       2.8711     YZ       0.0325     ZZ     -28.6716
    Octopole Moments (Debye-Ang^2)
       XXX      16.1675    XXY       0.2115    XYY       2.0406
       YYY       2.4827    XXZ       4.0536    XYZ      -0.4835
       YYZ       1.6492    XZZ      -0.0039    YZZ       1.6789
       ZZZ       1.3618
    Hexadecapole Moments (Debye-Ang^3)
      XXXX    -123.1438   XXXY       0.0643   XXYY     -29.4307
      XYYY       3.5993   YYYY     -26.8851   XXXZ      -9.3444
      XXYZ       0.6593   XYYZ      -2.0114   YYYZ       0.7351
      XXZZ     -48.5716   XYZZ       1.1373   YYZZ     -24.4170
      XZZZ      -7.7415   YZZZ      -0.6893   ZZZZ    -136.3215
 -----------------------------------------------------------------
 DrvMan is completing analytic gradient of the MP2 energy
 MP2 relaxed dipole moment
            1
    1   0.0678033
    2  -0.0252446
    3  -0.9866265
	Magnitude:	 0.989 au	 2.514 Debye
 MP2 energy read as -228.769116
 Full Analytical Gradient of MP2 Energy (in au.)
             1             2             3             4             5
    1   -0.00010669    0.00025807    0.00057552   -0.00019422   -0.00007312
    2    0.00186029   -0.00079086   -0.00063789    0.00009265   -0.00040101
    3    0.00048459   -0.00034026    0.00004683   -0.00070082    0.00008657
             6             7             8
    1   -0.00039258   -0.00005345   -0.00001354
    2    0.00000324   -0.00007461   -0.00005180
    3    0.00008158    0.00014247    0.00019903
 Gradient time:  CPU 0.11 s  wall 0.11 s
 Geometry Optimization Parameters
   NAtoms,    NIC,     NZ,  NCons,   NDum,   NFix, NCnnct, MaxDiis
        8      41       0       0       0       0       0       0

 Cartesian Hessian Update
 Hessian Updated using BFGS Update


** GEOMETRY OPTIMIZATION IN DELOCALIZED INTERNAL COORDINATES **
   Searching for a Minimum

   Optimization Cycle:   6

                       Coordinates (Angstroms)
     ATOM                X               Y               Z
      1  C        -0.0193589838   -0.0373005003    0.0277725274
      2  O        -0.0082787910   -0.0515910916    1.2498266852
      3  O         1.1104496000   -0.1025244592   -0.6707025154
      4  H         1.8237427318   -0.1529298900   -0.0301563134
      5  C        -1.2428309436    0.0138382432   -0.8089529438
      6  H        -1.3798931237   -0.9509323370   -1.2638540764
      7  H        -1.1259120841    0.7436538330   -1.5866343514
      8  H        -2.0873366056    0.2452305020   -0.1859012121
   Point Group: c1    Number of degrees of freedom:    18


   Energy is   -228.769115695

 Hessian Updated using BFGS Update

 18 Hessian modes will be used to form the next step
  Hessian Eigenvalues:
     0.009450    0.039545    0.051139    0.077307    0.077922    0.156918
     0.158650    0.164241    0.167890    0.201947    0.293895    0.356642
     0.367860    0.375203    0.376987    0.501147    0.570969    1.004986

 Minimum Search - Taking Simple RFO Step
 Searching for Lamda that Minimizes Along All modes
 Value Taken    Lamda =  -0.00001623
 Step Taken.  Stepsize is  0.017464

                             Maximum     Tolerance    Cnvgd?
         Gradient           0.000792      0.000300      NO
         Displacement       0.013582      0.001200      NO
         Energy change     -0.000057      0.000001      NO


 New Cartesian Coordinates Obtained by Inverse Iteration

 Displacement from previous Coordinates is:  0.009913
 ----------------------------------------------------------------
             Standard Nuclear Orientation (Angstroms)
    I     Atom           X                Y                Z
 ----------------------------------------------------------------
    1      C      -0.0194033059    -0.0405883420     0.0272739759
    2      O      -0.0084162580    -0.0486599323     1.2496299068
    3      O       1.1101676596    -0.1026215550    -0.6710378583
    4      H       1.8230507185    -0.1526281562    -0.0295747826
    5      C      -1.2427003136     0.0133702364    -0.8090969944
    6      H      -1.3801210738    -0.9507001373    -1.2653078022
    7      H      -1.1256327017     0.7445640345    -1.5856117174
    8      H      -2.0863629250     0.2447081517    -0.1848769280
 ----------------------------------------------------------------
 Nuclear Repulsion Energy =   122.0242999235 hartrees
 There are       16 alpha and       16 beta electrons
 Discretize the solute cavity surface with Lebedev spheres
	Using 302 Lebedev grid points for each H atom
	Using 302 Lebedev grid points for other atoms
	Atomic van der Waals radii will be scaled by 1.20
 Removing interior tesserae...
 Keep 947 surface tesserae and discard 1469 interior tesserae
 Molecular Surface Area = 83.330 Angst**2
 Applying Cartesian multipole field
    Component          Value
    ---------          -----
     (2,0,0)        1.00000E-11
     (0,2,0)        2.00000E-10
     (0,0,2)       -3.00000E-11
 Nucleus-field energy     =    -0.0000000003 hartrees
 Requested basis set is cc-pVTZ
 There are 64 shells and 176 basis functions
 A cutoff of  1.0D-11 yielded   2020 shell pairs
 There are     15506 function pairs (     20139 Cartesian)
 Smallest overlap matrix eigenvalue = 8.09E-04
 Guess MOs from SCF MO coefficient file
 Reading MOs from coefficient file
 Reading MOs from coefficient file
 A restricted Hartree-Fock SCF calculation will be
 performed using Pulay DIIS extrapolation
 SCF converges when DIIS error is below 1.0E-08
 Geometry optimization detected.  Setting ReadMinima to 0
 Setting SaveMinima to 0
 ---------------------------------------
  Cycle       Energy         DIIS Error
 ---------------------------------------
    1    -227.8980540405      6.55E-04
    2    -227.9010153209      3.58E-04
    3    -227.9013948533      1.32E-04
    4    -227.9015011099      4.50E-05
    5    -227.9015187404      1.63E-05
    6    -227.9015218204      8.18E-06
    7    -227.9015223383      2.96E-06
    8    -227.9015224261      5.28E-07
    9    -227.9015224290      1.47E-07
   10    -227.9015224291      3.87E-08
   11    -227.9015224291      9.48E-09 Convergence criterion met
 ---------------------------------------
 SCF time:  CPU 63.97 s  wall 64.01 s
 Discretize the solute cavity surface with Lebedev spheres
	Using 302 Lebedev grid points for each H atom
	Using 302 Lebedev grid points for other atoms
	Atomic van der Waals radii will be scaled by 1.20
 Removing interior tesserae...
 Keep 947 surface tesserae and discard 1469 interior tesserae
 Molecular Surface Area = 83.330 Angst**2
Using SCRF singleton
 A restricted Hartree-Fock SCF calculation will be
 performed using Pulay DIIS extrapolation
 Polarizable Continuum solvation model will be applied
 SCF converges when DIIS error is below 1.0E-08
 Geometry optimization detected.  Setting ReadMinima to 0
 Setting SaveMinima to 0

 Citation of the SMD model:
 Marenich, A.V.; Cramer, C.J.; Truhlar, D.G.
 J. Phys. Chem. B 2009, 113, 6378-6396.
 iSolventCode=           1
 Solvent: water                                                           

 vradii
            1           2           3           4           5           6
    1   1.8500000   1.5200000   1.5200000   1.2000000   1.8500000   1.2000000
            7           8
    1   1.2000000   1.2000000
 ---------------------------------------
  Cycle       Energy         DIIS Error
 ---------------------------------------
    1    -227.9015224292      3.04E-09
 Time req'd to invert C: 1.02 s (CPU) 1.02 s (wall)
    2    -227.9182229618      5.37E-04
    3    -227.9182229617      5.37E-04
    4    -227.9182229614      5.37E-04
    5    -227.9182229598      5.37E-04
    6    -227.9182229567      5.37E-04
    7    -227.9182229543      5.37E-04
    8    -227.9182229681      5.37E-04
    9    -227.9182229650      5.37E-04
   10    -227.9182229628      5.37E-04
   11    -227.9182229696      5.37E-04
   12    -227.9182229631      5.37E-04
   13    -227.9182229638      5.37E-04
   14    -227.9182229641      5.37E-04
   15    -227.9182229608      5.37E-04
   16    -227.9182229655      5.37E-04
   17    -227.9204722186      2.97E-04
   18    -227.9208442467      1.22E-04
   19    -227.9209830680      4.29E-05
   20    -227.9210032633      1.50E-05
   21    -227.9210060341      7.55E-06
   22    -227.9210064851      2.52E-06
   23    -227.9210065529      4.66E-07
   24    -227.9210065548      1.30E-07
   25    -227.9210065549      3.13E-08
   26    -227.9210065550      5.66E-09 Convergence criterion met
 ---------------------------------------
 SCF time:  CPU 133.18 s  wall 133.24 s
(0)  E-EN(g) gas-phase elect-nuc energy                 -227.901522429 a.u.
(3)  G-ENP(liq) elect-nuc-pol free energy of system     -227.921006555 a.u.
(4)  G-CDS(liq) cavity-dispersion-solvent structure 
     free energy                                                3.9521 kcal/mol
(6)  G-S(liq) free energy of system                     -227.914708501 a.u.
(9)  DeltaG-S(liq) free energy of  solvation
     (9) = (6) - (0)                                           -8.2744 kcal/mol
 SCF   energy in the final basis set = -227.9147085006
 Total energy in the final basis set = -227.9147085006

 Components of the MP2 correlation energy:
        aaaa  correlation energy =        -0.1050600748 au
        abab  correlation energy =        -0.6442944176 au
        bbbb  correlation energy =        -0.1050600748 au
        non-Brillouin singles    =        -0.0000000000 au

 Total  MP2   correlation energy =        -0.8544145673 au
        MP2         total energy =      -228.7691230679 au

  Entering Z-vector solver.
 This version supports only Gaussian blurring of the apparent surface charges
 No PCM contribution added !! 
   1         0           1      0.000362    0.000362
 This version supports only Gaussian blurring of the apparent surface charges
 No PCM contribution added !! 
   2         0           1      0.000121    0.000121
 This version supports only Gaussian blurring of the apparent surface charges
 No PCM contribution added !! 
   3         0           1      0.000047    0.000047
 This version supports only Gaussian blurring of the apparent surface charges
 No PCM contribution added !! 
   4         0           1      0.000012    0.000012
 This version supports only Gaussian blurring of the apparent surface charges
 No PCM contribution added !! 
   5         0           1      0.000004    0.000004
 This version supports only Gaussian blurring of the apparent surface charges
 No PCM contribution added !! 
   6         0           1      0.000001    0.000001
 This version supports only Gaussian blurring of the apparent surface charges
 No PCM contribution added !! 
   7         1           0      0.000000    0.000000    Roots Converged

 --------------------------------------------------------------

                    Orbital Energies (a.u.)
 --------------------------------------------------------------

 Alpha MOs
 -- Occupied --
-20.610 -20.549 -11.391 -11.223  -1.472  -1.360  -1.025  -0.824
 -0.715  -0.681  -0.651  -0.580  -0.564  -0.554  -0.488  -0.462
 -- Virtual --
  0.155   0.173   0.193   0.227   0.241   0.300   0.344   0.391
  0.412   0.414   0.468   0.511   0.571   0.610   0.633   0.637
  0.663   0.682   0.692   0.721   0.746   0.782   0.795   0.809
  0.883   0.892   0.921   0.945   0.990   1.052   1.081   1.116
  1.173   1.200   1.261   1.276   1.296   1.345   1.378   1.428
  1.444   1.501   1.539   1.555   1.578   1.604   1.690   1.731
  1.804   1.827   1.920   1.978   2.013   2.180   2.225   2.271
  2.314   2.353   2.421   2.452   2.504   2.618   2.665   2.683
  2.793   2.829   2.875   2.886   2.982   3.092   3.101   3.115
  3.188   3.199   3.246   3.272   3.305   3.325   3.370   3.421
  3.465   3.473   3.516   3.568   3.616   3.632   3.642   3.670
  3.698   3.764   3.772   3.807   3.809   3.896   3.967   3.993
  4.057   4.109   4.121   4.161   4.178   4.217   4.233   4.298
  4.347   4.377   4.398   4.447   4.522   4.558   4.592   4.621
  4.649   4.758   4.807   4.849   4.902   5.089   5.189   5.280
  5.287   5.361   5.459   5.513   5.567   5.605   5.622   5.630
  5.641   5.678   5.709   5.762   5.845   6.010   6.038   6.186
  6.223   6.266   6.445   6.588   6.657   6.679   6.845   6.907
  6.976   7.006   7.066   7.180   7.253   7.267   7.366   7.390
  7.536   7.687   7.808   7.943   9.806  13.014  13.409  14.473
 --------------------------------------------------------------

          Ground-State Mulliken Net Atomic Charges

     Atom                 Charge (a.u.)
  ----------------------------------------
      1 C                     0.316474
      2 O                    -0.417861
      3 O                    -0.283147
      4 H                     0.283843
      5 C                    -0.359785
      6 H                     0.162617
      7 H                     0.155212
      8 H                     0.142647
  ----------------------------------------
  Sum of atomic charges =    -0.000000

 -----------------------------------------------------------------
                    Cartesian Multipole Moments
 -----------------------------------------------------------------
    Charge (ESU x 10^10)
                -0.0000
    Dipole Moment (Debye)
         X       0.1766      Y      -0.0759      Z      -2.5103
       Tot       2.5177
    Quadrupole Moments (Debye-Ang)
        XX     -18.3472     XY      -0.2386     YY     -22.9670
        XZ       2.8706     YZ       0.0203     ZZ     -28.6718
    Octopole Moments (Debye-Ang^2)
       XXX      16.1828    XXY       0.2262    XYY       2.0426
       YYY       2.4894    XXZ       4.0646    XYZ      -0.4826
       YYZ       1.6505    XZZ       0.0009    YZZ       1.6764
       ZZZ       1.3715
    Hexadecapole Moments (Debye-Ang^3)
      XXXX    -123.1723   XXXY       0.0552   XXYY     -29.4237
      XYYY       3.5825   YYYY     -26.8845   XXXZ      -9.3485
      XXYZ       0.6206   XYYZ      -2.0066   YYYZ       0.6597
      XXZZ     -48.5643   XYZZ       1.1304   YYZZ     -24.4133
      XZZZ      -7.7385   YZZZ      -0.7723   ZZZZ    -136.3315
 -----------------------------------------------------------------
 DrvMan is completing analytic gradient of the MP2 energy
 MP2 relaxed dipole moment
            1
    1   0.0694783
    2  -0.0298499
    3  -0.9876392
	Magnitude:	 0.991 au	 2.518 Debye
 MP2 energy read as -228.769123
 Full Analytical Gradient of MP2 Energy (in au.)
             1             2             3             4             5
    1    0.00005271    0.00018539    0.00012418   -0.00008044    0.00001101
    2    0.00008514   -0.00015036   -0.00003791    0.00002896    0.00010940
    3    0.00016378   -0.00006193   -0.00024999   -0.00042665    0.00008808
             6             7             8
    1   -0.00019435   -0.00015158    0.00005309
    2   -0.00004216   -0.00000957    0.00001651
    3    0.00018017    0.00005597    0.00025058
 Gradient time:  CPU 0.11 s  wall 0.11 s
 Geometry Optimization Parameters
   NAtoms,    NIC,     NZ,  NCons,   NDum,   NFix, NCnnct, MaxDiis
        8      41       0       0       0       0       0       0

 Cartesian Hessian Update
 Hessian Updated using BFGS Update


** GEOMETRY OPTIMIZATION IN DELOCALIZED INTERNAL COORDINATES **
   Searching for a Minimum

   Optimization Cycle:   7

                       Coordinates (Angstroms)
     ATOM                X               Y               Z
      1  C        -0.0194033059   -0.0405883420    0.0272739759
      2  O        -0.0084162580   -0.0486599323    1.2496299068
      3  O         1.1101676596   -0.1026215550   -0.6710378583
      4  H         1.8230507185   -0.1526281562   -0.0295747826
      5  C        -1.2427003136    0.0133702364   -0.8090969944
      6  H        -1.3801210738   -0.9507001373   -1.2653078022
      7  H        -1.1256327017    0.7445640345   -1.5856117174
      8  H        -2.0863629250    0.2447081517   -0.1848769280
   Point Group: c1    Number of degrees of freedom:    18


   Energy is   -228.769123068

 Hessian Updated using BFGS Update

 18 Hessian modes will be used to form the next step
  Hessian Eigenvalues:
     0.008432    0.038301    0.052430    0.077839    0.078238    0.156924
     0.158868    0.164391    0.168131    0.201270    0.295228    0.359197
     0.367989    0.374949    0.377018    0.494276    0.569100    1.005666

 Minimum Search - Taking Simple RFO Step
 Searching for Lamda that Minimizes Along All modes
 Value Taken    Lamda =  -0.00000224
 Step Taken.  Stepsize is  0.014781

                             Maximum     Tolerance    Cnvgd?
         Gradient           0.000153      0.000300     YES
         Displacement       0.008542      0.001200      NO
         Energy change     -0.000007      0.000001      NO


 New Cartesian Coordinates Obtained by Inverse Iteration

 Displacement from previous Coordinates is:  0.014025
 ----------------------------------------------------------------
             Standard Nuclear Orientation (Angstroms)
    I     Atom           X                Y                Z
 ----------------------------------------------------------------
    1      C      -0.0193517178    -0.0402161506     0.0270795359
    2      O      -0.0081510902    -0.0443164656     1.2495032863
    3      O       1.1101084474    -0.1046690097    -0.6709628030
    4      H       1.8231307413    -0.1547309005    -0.0294099603
    5      C      -1.2428872720     0.0131110799    -0.8090446197
    6      H      -1.3783040069    -0.9500201208    -1.2676619015
    7      H      -1.1269581462     0.7464518338    -1.5836946934
    8      H      -2.0870051558     0.2418340335    -0.1844110445
 ----------------------------------------------------------------
 Nuclear Repulsion Energy =   122.0241987459 hartrees
 There are       16 alpha and       16 beta electrons
 Discretize the solute cavity surface with Lebedev spheres
	Using 302 Lebedev grid points for each H atom
	Using 302 Lebedev grid points for other atoms
	Atomic van der Waals radii will be scaled by 1.20
 Removing interior tesserae...
 Keep 949 surface tesserae and discard 1467 interior tesserae
 Molecular Surface Area = 83.553 Angst**2
 Applying Cartesian multipole field
    Component          Value
    ---------          -----
     (2,0,0)        1.00000E-11
     (0,2,0)        2.00000E-10
     (0,0,2)       -3.00000E-11
 Nucleus-field energy     =    -0.0000000003 hartrees
 Requested basis set is cc-pVTZ
 There are 64 shells and 176 basis functions
 A cutoff of  1.0D-11 yielded   2020 shell pairs
 There are     15506 function pairs (     20139 Cartesian)
 Smallest overlap matrix eigenvalue = 8.09E-04
 Guess MOs from SCF MO coefficient file
 Reading MOs from coefficient file
 Reading MOs from coefficient file
 A restricted Hartree-Fock SCF calculation will be
 performed using Pulay DIIS extrapolation
 SCF converges when DIIS error is below 1.0E-08
 Geometry optimization detected.  Setting ReadMinima to 0
 Setting SaveMinima to 0
 ---------------------------------------
  Cycle       Energy         DIIS Error
 ---------------------------------------
    1    -227.8980861093      6.51E-04
    2    -227.9010047040      3.60E-04
    3    -227.9013875160      1.31E-04
    4    -227.9014941438      4.50E-05
    5    -227.9015119309      1.64E-05
    6    -227.9015150511      8.17E-06
    7    -227.9015155657      2.96E-06
    8    -227.9015156524      5.30E-07
    9    -227.9015156552      1.46E-07
   10    -227.9015156555      3.76E-08
   11    -227.9015156554      8.03E-09 Convergence criterion met
 ---------------------------------------
 SCF time:  CPU 63.05 s  wall 63.08 s
 Discretize the solute cavity surface with Lebedev spheres
	Using 302 Lebedev grid points for each H atom
	Using 302 Lebedev grid points for other atoms
	Atomic van der Waals radii will be scaled by 1.20
 Removing interior tesserae...
 Keep 949 surface tesserae and discard 1467 interior tesserae
 Molecular Surface Area = 83.553 Angst**2
Using SCRF singleton
 A restricted Hartree-Fock SCF calculation will be
 performed using Pulay DIIS extrapolation
 Polarizable Continuum solvation model will be applied
 SCF converges when DIIS error is below 1.0E-08
 Geometry optimization detected.  Setting ReadMinima to 0
 Setting SaveMinima to 0

 Citation of the SMD model:
 Marenich, A.V.; Cramer, C.J.; Truhlar, D.G.
 J. Phys. Chem. B 2009, 113, 6378-6396.
 iSolventCode=           1
 Solvent: water                                                           

 vradii
            1           2           3           4           5           6
    1   1.8500000   1.5200000   1.5200000   1.2000000   1.8500000   1.2000000
            7           8
    1   1.2000000   1.2000000
 ---------------------------------------
  Cycle       Energy         DIIS Error
 ---------------------------------------
    1    -227.9015156555      1.70E-09
 Time req'd to invert C: 1.02 s (CPU) 1.02 s (wall)
    2    -227.9182225152      5.37E-04
    3    -227.9182225149      5.37E-04
    4    -227.9182225150      5.37E-04
    5    -227.9182225142      5.37E-04
    6    -227.9182225182      5.37E-04
    7    -227.9182225193      5.37E-04
    8    -227.9182225183      5.37E-04
    9    -227.9182225165      5.37E-04
   10    -227.9182225124      5.37E-04
   11    -227.9182225132      5.37E-04
   12    -227.9182225125      5.37E-04
   13    -227.9182225132      5.37E-04
   14    -227.9182225140      5.37E-04
   15    -227.9182225141      5.37E-04
   16    -227.9182225162      5.37E-04
   17    -227.9204733905      2.97E-04
   18    -227.9208457321      1.22E-04
   19    -227.9209846935      4.29E-05
   20    -227.9210049125      1.50E-05
   21    -227.9210076862      7.55E-06
   22    -227.9210081375      2.52E-06
   23    -227.9210082053      4.66E-07
   24    -227.9210082072      1.30E-07
   25    -227.9210082073      3.13E-08
   26    -227.9210082075      5.66E-09 Convergence criterion met
 ---------------------------------------
 SCF time:  CPU 121.82 s  wall 121.90 s
(0)  E-EN(g) gas-phase elect-nuc energy                 -227.901515655 a.u.
(3)  G-ENP(liq) elect-nuc-pol free energy of system     -227.921008207 a.u.
(4)  G-CDS(liq) cavity-dispersion-solvent structure 
     free energy                                                3.9526 kcal/mol
(6)  G-S(liq) free energy of system                     -227.914709368 a.u.
(9)  DeltaG-S(liq) free energy of  solvation
     (9) = (6) - (0)                                           -8.2792 kcal/mol
 SCF   energy in the final basis set = -227.9147093680
 Total energy in the final basis set = -227.9147093680

 Components of the MP2 correlation energy:
        aaaa  correlation energy =        -0.1050595683 au
        abab  correlation energy =        -0.6442931593 au
        bbbb  correlation energy =        -0.1050595683 au
        non-Brillouin singles    =        -0.0000000000 au

 Total  MP2   correlation energy =        -0.8544122960 au
        MP2         total energy =      -228.7691216640 au

  Entering Z-vector solver.
 This version supports only Gaussian blurring of the apparent surface charges
 No PCM contribution added !! 
   1         0           1      0.000362    0.000362
 This version supports only Gaussian blurring of the apparent surface charges
 No PCM contribution added !! 
   2         0           1      0.000121    0.000121
 This version supports only Gaussian blurring of the apparent surface charges
 No PCM contribution added !! 
   3         0           1      0.000047    0.000047
 This version supports only Gaussian blurring of the apparent surface charges
 No PCM contribution added !! 
   4         0           1      0.000012    0.000012
 This version supports only Gaussian blurring of the apparent surface charges
 No PCM contribution added !! 
   5         0           1      0.000004    0.000004
 This version supports only Gaussian blurring of the apparent surface charges
 No PCM contribution added !! 
   6         0           1      0.000001    0.000001
 This version supports only Gaussian blurring of the apparent surface charges
 No PCM contribution added !! 
   7         1           0      0.000000    0.000000    Roots Converged

 --------------------------------------------------------------

                    Orbital Energies (a.u.)
 --------------------------------------------------------------

 Alpha MOs
 -- Occupied --
-20.610 -20.549 -11.391 -11.223  -1.472  -1.360  -1.025  -0.824
 -0.715  -0.681  -0.651  -0.580  -0.564  -0.554  -0.488  -0.462
 -- Virtual --
  0.155   0.173   0.193   0.227   0.241   0.300   0.344   0.391
  0.412   0.414   0.468   0.512   0.571   0.610   0.633   0.637
  0.663   0.682   0.692   0.721   0.746   0.782   0.795   0.809
  0.883   0.893   0.921   0.945   0.990   1.052   1.081   1.116
  1.173   1.199   1.261   1.276   1.296   1.344   1.378   1.428
  1.444   1.501   1.538   1.555   1.578   1.604   1.690   1.731
  1.804   1.827   1.920   1.978   2.013   2.180   2.225   2.271
  2.314   2.353   2.421   2.452   2.504   2.619   2.664   2.683
  2.793   2.830   2.875   2.886   2.982   3.091   3.101   3.115
  3.188   3.199   3.246   3.273   3.305   3.324   3.369   3.422
  3.464   3.474   3.516   3.569   3.616   3.632   3.642   3.670
  3.698   3.764   3.772   3.807   3.809   3.896   3.967   3.994
  4.057   4.109   4.121   4.161   4.178   4.217   4.233   4.298
  4.347   4.377   4.397   4.447   4.522   4.558   4.592   4.621
  4.648   4.758   4.807   4.849   4.903   5.089   5.189   5.280
  5.287   5.361   5.459   5.513   5.568   5.605   5.622   5.630
  5.641   5.677   5.710   5.762   5.845   6.010   6.038   6.186
  6.223   6.266   6.445   6.588   6.656   6.679   6.845   6.907
  6.976   7.005   7.066   7.180   7.253   7.267   7.366   7.390
  7.536   7.687   7.808   7.943   9.805  13.014  13.409  14.474
 --------------------------------------------------------------

          Ground-State Mulliken Net Atomic Charges

     Atom                 Charge (a.u.)
  ----------------------------------------
      1 C                     0.316420
      2 O                    -0.417933
      3 O                    -0.283147
      4 H                     0.283938
      5 C                    -0.359742
      6 H                     0.162529
      7 H                     0.155342
      8 H                     0.142594
  ----------------------------------------
  Sum of atomic charges =    -0.000000

 -----------------------------------------------------------------
                    Cartesian Multipole Moments
 -----------------------------------------------------------------
    Charge (ESU x 10^10)
                -0.0000
    Dipole Moment (Debye)
         X       0.1771      Y      -0.0852      Z      -2.5116
       Tot       2.5192
    Quadrupole Moments (Debye-Ang)
        XX     -18.3456     XY      -0.2422     YY     -22.9656
        XZ       2.8701     YZ      -0.0016     ZZ     -28.6715
    Octopole Moments (Debye-Ang^2)
       XXX      16.1847    XXY       0.2038    XYY       2.0466
       YYY       2.4585    XXZ       4.0673    XYZ      -0.4828
       YYZ       1.6490    XZZ      -0.0019    YZZ       1.6439
       ZZZ       1.3752
    Hexadecapole Moments (Debye-Ang^3)
      XXXX    -123.1692   XXXY       0.0701   XXYY     -29.4310
      XYYY       3.6120   YYYY     -26.8858   XXXZ      -9.3628
      XXYZ       0.5617   XYYZ      -2.0055   YYYZ       0.5261
      XXZZ     -48.5619   XYZZ       1.1458   YYZZ     -24.4011
      XZZZ      -7.7484   YZZZ      -0.9138   ZZZZ    -136.3238
 -----------------------------------------------------------------
 DrvMan is completing analytic gradient of the MP2 energy
 MP2 relaxed dipole moment
            1
    1   0.0696828
    2  -0.0335032
    3  -0.9881286
	Magnitude:	 0.991 au	 2.519 Debye
 MP2 energy read as -228.769122
 Full Analytical Gradient of MP2 Energy (in au.)
             1             2             3             4             5
    1    0.00009902    0.00019886   -0.00002556    0.00007523   -0.00005182
    2   -0.00011813   -0.00006304    0.00008212   -0.00003130    0.00013924
    3    0.00001086   -0.00006578   -0.00024016   -0.00032905    0.00007313
             6             7             8
    1   -0.00015387   -0.00015976    0.00001790
    2   -0.00002813   -0.00001934    0.00003858
    3    0.00020746    0.00008880    0.00025475
 Gradient time:  CPU 0.11 s  wall 0.11 s
 Geometry Optimization Parameters
   NAtoms,    NIC,     NZ,  NCons,   NDum,   NFix, NCnnct, MaxDiis
        8      41       0       0       0       0       0       0

 Cartesian Hessian Update
 Hessian Updated using BFGS Update


** GEOMETRY OPTIMIZATION IN DELOCALIZED INTERNAL COORDINATES **
   Searching for a Minimum

   Optimization Cycle:   8

                       Coordinates (Angstroms)
     ATOM                X               Y               Z
      1  C        -0.0193517178   -0.0402161506    0.0270795359
      2  O        -0.0081510902   -0.0443164656    1.2495032863
      3  O         1.1101084474   -0.1046690097   -0.6709628030
      4  H         1.8231307413   -0.1547309005   -0.0294099603
      5  C        -1.2428872720    0.0131110799   -0.8090446197
      6  H        -1.3783040069   -0.9500201208   -1.2676619015
      7  H        -1.1269581462    0.7464518338   -1.5836946934
      8  H        -2.0870051558    0.2418340335   -0.1844110445
   Point Group: c1    Number of degrees of freedom:    18


   Energy is   -228.769121664

 Hessian Updated using BFGS Update

 18 Hessian modes will be used to form the next step
  Hessian Eigenvalues:
     0.001258    0.042846    0.058908    0.076819    0.078270    0.157223
     0.159530    0.164192    0.177074    0.228310    0.292658    0.362411
     0.374740    0.375662    0.379276    0.540617    0.569078    1.007852

 Minimum Search - Taking Simple RFO Step
 Searching for Lamda that Minimizes Along All modes
 Value Taken    Lamda =  -0.00001122
 Step Taken.  Stepsize is  0.093070

                             Maximum     Tolerance    Cnvgd?
         Gradient           0.000087      0.000300     YES
         Displacement       0.054271      0.001200      NO
         Energy change      0.000001      0.000001      NO


 New Cartesian Coordinates Obtained by Inverse Iteration

 Displacement from previous Coordinates is:  0.088522
 ----------------------------------------------------------------
             Standard Nuclear Orientation (Angstroms)
    I     Atom           X                Y                Z
 ----------------------------------------------------------------
    1      C      -0.0193569062    -0.0370297696     0.0270616032
    2      O      -0.0061667381    -0.0173972776     1.2493689914
    3      O       1.1088226473    -0.1195174028    -0.6709744958
    4      H       1.8222756246    -0.1664642965    -0.0292609817
    5      C      -1.2434553454     0.0115293617    -0.8086252799
    6      H      -1.3665789990    -0.9453652460    -1.2827553605
    7      H      -1.1345066779     0.7583247887    -1.5715413003
    8      H      -2.0904518052     0.2233641421    -0.1818753762
 ----------------------------------------------------------------
 Nuclear Repulsion Energy =   122.0242788363 hartrees
 There are       16 alpha and       16 beta electrons
 Discretize the solute cavity surface with Lebedev spheres
	Using 302 Lebedev grid points for each H atom
	Using 302 Lebedev grid points for other atoms
	Atomic van der Waals radii will be scaled by 1.20
 Removing interior tesserae...
 Keep 944 surface tesserae and discard 1472 interior tesserae
 Molecular Surface Area = 82.943 Angst**2
 Applying Cartesian multipole field
    Component          Value
    ---------          -----
     (2,0,0)        1.00000E-11
     (0,2,0)        2.00000E-10
     (0,0,2)       -3.00000E-11
 Nucleus-field energy     =    -0.0000000003 hartrees
 Requested basis set is cc-pVTZ
 There are 64 shells and 176 basis functions
 A cutoff of  1.0D-11 yielded   2022 shell pairs
 There are     15536 function pairs (     20175 Cartesian)
 Smallest overlap matrix eigenvalue = 8.08E-04
 Guess MOs from SCF MO coefficient file
 Reading MOs from coefficient file
 Reading MOs from coefficient file
 A restricted Hartree-Fock SCF calculation will be
 performed using Pulay DIIS extrapolation
 SCF converges when DIIS error is below 1.0E-08
 Geometry optimization detected.  Setting ReadMinima to 0
 Setting SaveMinima to 0
 ---------------------------------------
  Cycle       Energy         DIIS Error
 ---------------------------------------
    1    -227.8971871868      8.42E-04
    2    -227.9009642654      3.66E-04
    3    -227.9013654050      1.69E-04
    4    -227.9014940275      5.08E-05
    5    -227.9015161036      1.71E-05
    6    -227.9015194431      8.46E-06
    7    -227.9015200420      3.05E-06
    8    -227.9015201351      5.91E-07
    9    -227.9015201386      1.59E-07
   10    -227.9015201389      4.62E-08
   11    -227.9015201389      1.37E-08
   12    -227.9015201392      5.00E-09 Convergence criterion met
 ---------------------------------------
 SCF time:  CPU 67.50 s  wall 68.13 s
 Discretize the solute cavity surface with Lebedev spheres
	Using 302 Lebedev grid points for each H atom
	Using 302 Lebedev grid points for other atoms
	Atomic van der Waals radii will be scaled by 1.20
 Removing interior tesserae...
 Keep 944 surface tesserae and discard 1472 interior tesserae
 Molecular Surface Area = 82.943 Angst**2
Using SCRF singleton
 A restricted Hartree-Fock SCF calculation will be
 performed using Pulay DIIS extrapolation
 Polarizable Continuum solvation model will be applied
 SCF converges when DIIS error is below 1.0E-08
 Geometry optimization detected.  Setting ReadMinima to 0
 Setting SaveMinima to 0

 Citation of the SMD model:
 Marenich, A.V.; Cramer, C.J.; Truhlar, D.G.
 J. Phys. Chem. B 2009, 113, 6378-6396.
 iSolventCode=           1
 Solvent: water                                                           

 vradii
            1           2           3           4           5           6
    1   1.8500000   1.5200000   1.5200000   1.2000000   1.8500000   1.2000000
            7           8
    1   1.2000000   1.2000000
 ---------------------------------------
  Cycle       Energy         DIIS Error
 ---------------------------------------
    1    -227.9015201389      1.83E-09
 Time req'd to invert C: 1.02 s (CPU) 1.02 s (wall)
    2    -227.9182044022      5.37E-04
    3    -227.9182044021      5.37E-04
    4    -227.9182044043      5.37E-04
    5    -227.9182044036      5.37E-04
    6    -227.9182044007      5.37E-04
    7    -227.9182044013      5.37E-04
    8    -227.9182044008      5.37E-04
    9    -227.9182044008      5.37E-04
   10    -227.9182044014      5.37E-04
   11    -227.9182044012      5.37E-04
   12    -227.9204514378      2.97E-04
   13    -227.9208231097      1.22E-04
   14    -227.9209618087      4.29E-05
   15    -227.9209819880      1.50E-05
   16    -227.9209847619      7.55E-06
   17    -227.9209852127      2.52E-06
   18    -227.9209852805      4.67E-07
   19    -227.9209852824      1.30E-07
   20    -227.9209852825      3.14E-08
   21    -227.9209852826      5.67E-09 Convergence criterion met
 ---------------------------------------
 SCF time:  CPU 104.46 s  wall 104.52 s
(0)  E-EN(g) gas-phase elect-nuc energy                 -227.901520139 a.u.
(3)  G-ENP(liq) elect-nuc-pol free energy of system     -227.920985283 a.u.
(4)  G-CDS(liq) cavity-dispersion-solvent structure 
     free energy                                                3.9526 kcal/mol
(6)  G-S(liq) free energy of system                     -227.914686399 a.u.
(9)  DeltaG-S(liq) free energy of  solvation
     (9) = (6) - (0)                                           -8.2620 kcal/mol
 SCF   energy in the final basis set = -227.9146863994
 Total energy in the final basis set = -227.9146863994

 Components of the MP2 correlation energy:
        aaaa  correlation energy =        -0.1050596107 au
        abab  correlation energy =        -0.6443031282 au
        bbbb  correlation energy =        -0.1050596107 au
        non-Brillouin singles    =        -0.0000000000 au

 Total  MP2   correlation energy =        -0.8544223496 au
        MP2         total energy =      -228.7691087490 au

  Entering Z-vector solver.
 This version supports only Gaussian blurring of the apparent surface charges
 No PCM contribution added !! 
   1         0           1      0.000362    0.000362
 This version supports only Gaussian blurring of the apparent surface charges
 No PCM contribution added !! 
   2         0           1      0.000121    0.000121
 This version supports only Gaussian blurring of the apparent surface charges
 No PCM contribution added !! 
   3         0           1      0.000047    0.000047
 This version supports only Gaussian blurring of the apparent surface charges
 No PCM contribution added !! 
   4         0           1      0.000012    0.000012
 This version supports only Gaussian blurring of the apparent surface charges
 No PCM contribution added !! 
   5         0           1      0.000004    0.000004
 This version supports only Gaussian blurring of the apparent surface charges
 No PCM contribution added !! 
   6         0           1      0.000001    0.000001
 This version supports only Gaussian blurring of the apparent surface charges
 No PCM contribution added !! 
   7         1           0      0.000000    0.000000    Roots Converged

 --------------------------------------------------------------

                    Orbital Energies (a.u.)
 --------------------------------------------------------------

 Alpha MOs
 -- Occupied --
-20.610 -20.549 -11.391 -11.223  -1.472  -1.360  -1.025  -0.824
 -0.715  -0.681  -0.651  -0.580  -0.564  -0.554  -0.488  -0.462
 -- Virtual --
  0.155   0.174   0.193   0.227   0.241   0.300   0.344   0.393
  0.410   0.414   0.468   0.512   0.571   0.610   0.634   0.637
  0.663   0.682   0.692   0.722   0.744   0.783   0.794   0.809
  0.883   0.897   0.921   0.943   0.991   1.048   1.083   1.115
  1.174   1.199   1.262   1.276   1.294   1.344   1.378   1.429
  1.442   1.501   1.538   1.556   1.578   1.604   1.690   1.732
  1.805   1.826   1.921   1.979   2.012   2.182   2.221   2.274
  2.313   2.350   2.422   2.453   2.504   2.626   2.663   2.679
  2.795   2.833   2.873   2.887   2.982   3.089   3.101   3.113
  3.189   3.200   3.252   3.278   3.300   3.320   3.367   3.424
  3.464   3.477   3.514   3.574   3.615   3.629   3.640   3.671
  3.699   3.764   3.770   3.807   3.810   3.895   3.966   3.996
  4.058   4.110   4.120   4.162   4.177   4.218   4.232   4.299
  4.346   4.380   4.396   4.448   4.523   4.558   4.592   4.620
  4.646   4.760   4.806   4.849   4.904   5.089   5.188   5.281
  5.288   5.362   5.458   5.513   5.568   5.605   5.622   5.631
  5.643   5.673   5.711   5.765   5.844   6.011   6.038   6.186
  6.224   6.264   6.445   6.587   6.657   6.678   6.845   6.907
  6.976   7.004   7.066   7.180   7.253   7.266   7.367   7.390
  7.536   7.687   7.808   7.942   9.804  13.016  13.409  14.485
 --------------------------------------------------------------

          Ground-State Mulliken Net Atomic Charges

     Atom                 Charge (a.u.)
  ----------------------------------------
      1 C                     0.316171
      2 O                    -0.417489
      3 O                    -0.283258
      4 H                     0.283893
      5 C                    -0.359543
      6 H                     0.162021
      7 H                     0.155981
      8 H                     0.142226
  ----------------------------------------
  Sum of atomic charges =     0.000000

 -----------------------------------------------------------------
                    Cartesian Multipole Moments
 -----------------------------------------------------------------
    Charge (ESU x 10^10)
                 0.0000
    Dipole Moment (Debye)
         X       0.1736      Y      -0.1340      Z      -2.5122
       Tot       2.5218
    Quadrupole Moments (Debye-Ang)
        XX     -18.3513     XY      -0.2489     YY     -22.9626
        XZ       2.8619     YZ      -0.1398     ZZ     -28.6650
    Octopole Moments (Debye-Ang^2)
       XXX      16.1723    XXY       0.0846    XYY       2.0688
       YYY       2.2916    XXZ       4.0711    XYZ      -0.4878
       YYZ       1.6376    XZZ      -0.0237    YZZ       1.4453
       ZZZ       1.3827
    Hexadecapole Moments (Debye-Ang^3)
      XXXX    -123.1242   XXXY       0.2459   XXYY     -29.4679
      XYYY       3.8309   YYYY     -26.9479   XXXZ      -9.4635
      XXYZ       0.1911   XYYZ      -1.9976   YYYZ      -0.3291
      XXZZ     -48.5267   XYZZ       1.2600   YYZZ     -24.3487
      XZZZ      -7.8009   YZZZ      -1.8117   ZZZZ    -136.3309
 -----------------------------------------------------------------
 DrvMan is completing analytic gradient of the MP2 energy
 MP2 relaxed dipole moment
            1
    1   0.0683052
    2  -0.0527290
    3  -0.9883923
	Magnitude:	 0.992 au	 2.522 Debye
 MP2 energy read as -228.769109
 Full Analytical Gradient of MP2 Energy (in au.)
             1             2             3             4             5
    1    0.00021501    0.00022957   -0.00028309    0.00026762   -0.00018148
    2   -0.00061328    0.00018217    0.00042295   -0.00022116    0.00017216
    3   -0.00029380    0.00000429   -0.00025741   -0.00015184   -0.00002878
             6             7             8
    1   -0.00004564   -0.00017697   -0.00002501
    2    0.00000361   -0.00003627    0.00008982
    3    0.00026648    0.00017662    0.00028444
 Gradient time:  CPU 0.11 s  wall 0.11 s
 Geometry Optimization Parameters
   NAtoms,    NIC,     NZ,  NCons,   NDum,   NFix, NCnnct, MaxDiis
        8      41       0       0       0       0       0       0

 Cartesian Hessian Update
 Hessian Updated using BFGS Update


** GEOMETRY OPTIMIZATION IN DELOCALIZED INTERNAL COORDINATES **
   Searching for a Minimum

   Optimization Cycle:   9

                       Coordinates (Angstroms)
     ATOM                X               Y               Z
      1  C        -0.0193569062   -0.0370297696    0.0270616032
      2  O        -0.0061667381   -0.0173972776    1.2493689914
      3  O         1.1088226473   -0.1195174028   -0.6709744958
      4  H         1.8222756246   -0.1664642965   -0.0292609817
      5  C        -1.2434553454    0.0115293617   -0.8086252799
      6  H        -1.3665789990   -0.9453652460   -1.2827553605
      7  H        -1.1345066779    0.7583247887   -1.5715413003
      8  H        -2.0904518052    0.2233641421   -0.1818753762
   Point Group: c1    Number of degrees of freedom:    18


   Energy is   -228.769108749

 Hessian Updated using BFGS Update

 18 Hessian modes will be used to form the next step
  Hessian Eigenvalues:
     0.000543    0.045884    0.063900    0.076555    0.078359    0.157294
     0.159492    0.165179    0.178495    0.236805    0.292730    0.362540
     0.374710    0.375842    0.382875    0.560097    0.569066    1.007990

 Minimum Search - Taking Simple RFO Step
 Searching for Lamda that Minimizes Along All modes
 Value Taken    Lamda =  -0.00001068
 Step Taken.  Stepsize is  0.126576

                             Maximum     Tolerance    Cnvgd?
         Gradient           0.000298      0.000300     YES
         Displacement       0.076383      0.001200      NO
         Energy change      0.000013      0.000001      NO


 New Cartesian Coordinates Obtained by Inverse Iteration

 Displacement from previous Coordinates is:  0.119456
 ----------------------------------------------------------------
             Standard Nuclear Orientation (Angstroms)
    I     Atom           X                Y                Z
 ----------------------------------------------------------------
    1      C      -0.0195660749    -0.0324184268     0.0276228928
    2      O      -0.0031650338     0.0183881369     1.2488081238
    3      O       1.1066790879    -0.1417955988    -0.6705983481
    4      H       1.8212786942    -0.1802630682    -0.0293505702
    5      C      -1.2440147255     0.0094603355    -0.8079218662
    6      H      -1.3512598794    -0.9381916297    -1.3032286611
    7      H      -1.1445413687     0.7739939848    -1.5548479825
    8      H      -2.0948288998     0.1982705662    -0.1790857884
 ----------------------------------------------------------------
 Nuclear Repulsion Energy =   122.0192535381 hartrees
 There are       16 alpha and       16 beta electrons
 Discretize the solute cavity surface with Lebedev spheres
	Using 302 Lebedev grid points for each H atom
	Using 302 Lebedev grid points for other atoms
	Atomic van der Waals radii will be scaled by 1.20
 Removing interior tesserae...
 Keep 951 surface tesserae and discard 1465 interior tesserae
 Molecular Surface Area = 83.864 Angst**2
 Applying Cartesian multipole field
    Component          Value
    ---------          -----
     (2,0,0)        1.00000E-11
     (0,2,0)        2.00000E-10
     (0,0,2)       -3.00000E-11
 Nucleus-field energy     =    -0.0000000003 hartrees
 Requested basis set is cc-pVTZ
 There are 64 shells and 176 basis functions
 A cutoff of  1.0D-11 yielded   2024 shell pairs
 There are     15542 function pairs (     20182 Cartesian)
 Smallest overlap matrix eigenvalue = 8.07E-04
 Guess MOs from SCF MO coefficient file
 Reading MOs from coefficient file
 Reading MOs from coefficient file
 A restricted Hartree-Fock SCF calculation will be
 performed using Pulay DIIS extrapolation
 SCF converges when DIIS error is below 1.0E-08
 Geometry optimization detected.  Setting ReadMinima to 0
 Setting SaveMinima to 0
 ---------------------------------------
  Cycle       Energy         DIIS Error
 ---------------------------------------
    1    -227.8963234686      9.83E-04
    2    -227.9009583568      3.75E-04
    3    -227.9013828459      1.91E-04
    4    -227.9015297405      5.42E-05
    5    -227.9015546458      1.75E-05
    6    -227.9015581367      8.64E-06
    7    -227.9015587858      3.13E-06
    8    -227.9015588821      6.28E-07
    9    -227.9015588861      1.68E-07
   10    -227.9015588865      5.52E-08
   11    -227.9015588866      1.87E-08
   12    -227.9015588867      6.98E-09 Convergence criterion met
 ---------------------------------------
 SCF time:  CPU 67.60 s  wall 67.61 s
 Discretize the solute cavity surface with Lebedev spheres
	Using 302 Lebedev grid points for each H atom
	Using 302 Lebedev grid points for other atoms
	Atomic van der Waals radii will be scaled by 1.20
 Removing interior tesserae...
 Keep 951 surface tesserae and discard 1465 interior tesserae
 Molecular Surface Area = 83.864 Angst**2
Using SCRF singleton
 A restricted Hartree-Fock SCF calculation will be
 performed using Pulay DIIS extrapolation
 Polarizable Continuum solvation model will be applied
 SCF converges when DIIS error is below 1.0E-08
 Geometry optimization detected.  Setting ReadMinima to 0
 Setting SaveMinima to 0

 Citation of the SMD model:
 Marenich, A.V.; Cramer, C.J.; Truhlar, D.G.
 J. Phys. Chem. B 2009, 113, 6378-6396.
 iSolventCode=           1
 Solvent: water                                                           

 vradii
            1           2           3           4           5           6
    1   1.8500000   1.5200000   1.5200000   1.2000000   1.8500000   1.2000000
            7           8
    1   1.2000000   1.2000000
 ---------------------------------------
  Cycle       Energy         DIIS Error
 ---------------------------------------
    1    -227.9015588865      2.26E-09
 Time req'd to invert C: 1.04 s (CPU) 1.03 s (wall)
    2    -227.9182406472      5.36E-04
    3    -227.9182406480      5.36E-04
    4    -227.9182406485      5.36E-04
    5    -227.9182406459      5.36E-04
    6    -227.9182406450      5.36E-04
    7    -227.9182406389      5.36E-04
    8    -227.9182406459      5.36E-04
    9    -227.9182406441      5.36E-04
   10    -227.9182406450      5.36E-04
   11    -227.9182406463      5.36E-04
   12    -227.9182406449      5.36E-04
   13    -227.9182406446      5.36E-04
   14    -227.9182406425      5.36E-04
   15    -227.9182406412      5.36E-04
   16    -227.9182406461      5.36E-04
   17    -227.9204871853      2.97E-04
   18    -227.9208591877      1.22E-04
   19    -227.9209981903      4.29E-05
   20    -227.9210184057      1.50E-05
   21    -227.9210211757      7.56E-06
   22    -227.9210216275      2.52E-06
   23    -227.9210216952      4.63E-07
   24    -227.9210216970      1.29E-07
   25    -227.9210216972      3.12E-08
   26    -227.9210216973      5.62E-09 Convergence criterion met
 ---------------------------------------
 SCF time:  CPU 127.77 s  wall 127.87 s
(0)  E-EN(g) gas-phase elect-nuc energy                 -227.901558886 a.u.
(3)  G-ENP(liq) elect-nuc-pol free energy of system     -227.921021697 a.u.
(4)  G-CDS(liq) cavity-dispersion-solvent structure 
     free energy                                                3.9510 kcal/mol
(6)  G-S(liq) free energy of system                     -227.914725355 a.u.
(9)  DeltaG-S(liq) free energy of  solvation
     (9) = (6) - (0)                                           -8.2621 kcal/mol
 SCF   energy in the final basis set = -227.9147253553
 Total energy in the final basis set = -227.9147253553

 Components of the MP2 correlation energy:
        aaaa  correlation energy =        -0.1050578242 au
        abab  correlation energy =        -0.6443089459 au
        bbbb  correlation energy =        -0.1050578242 au
        non-Brillouin singles    =        -0.0000000000 au

 Total  MP2   correlation energy =        -0.8544245944 au
        MP2         total energy =      -228.7691499498 au

  Entering Z-vector solver.
 This version supports only Gaussian blurring of the apparent surface charges
 No PCM contribution added !! 
   1         0           1      0.000362    0.000362
 This version supports only Gaussian blurring of the apparent surface charges
 No PCM contribution added !! 
   2         0           1      0.000121    0.000121
 This version supports only Gaussian blurring of the apparent surface charges
 No PCM contribution added !! 
   3         0           1      0.000047    0.000047
 This version supports only Gaussian blurring of the apparent surface charges
 No PCM contribution added !! 
   4         0           1      0.000012    0.000012
 This version supports only Gaussian blurring of the apparent surface charges
 No PCM contribution added !! 
   5         0           1      0.000004    0.000004
 This version supports only Gaussian blurring of the apparent surface charges
 No PCM contribution added !! 
   6         0           1      0.000001    0.000001
 This version supports only Gaussian blurring of the apparent surface charges
 No PCM contribution added !! 
   7         1           0      0.000000    0.000000    Roots Converged

 --------------------------------------------------------------

                    Orbital Energies (a.u.)
 --------------------------------------------------------------

 Alpha MOs
 -- Occupied --
-20.610 -20.549 -11.391 -11.223  -1.472  -1.360  -1.025  -0.824
 -0.715  -0.681  -0.651  -0.580  -0.565  -0.554  -0.488  -0.462
 -- Virtual --
  0.155   0.174   0.193   0.227   0.241   0.300   0.344   0.395
  0.407   0.415   0.468   0.512   0.571   0.610   0.634   0.637
  0.662   0.682   0.691   0.724   0.741   0.783   0.794   0.809
  0.883   0.903   0.920   0.939   0.993   1.043   1.085   1.114
  1.176   1.199   1.264   1.277   1.291   1.343   1.378   1.429
  1.441   1.501   1.537   1.556   1.578   1.605   1.691   1.733
  1.806   1.824   1.921   1.980   2.011   2.185   2.215   2.277
  2.311   2.348   2.422   2.453   2.504   2.635   2.662   2.673
  2.796   2.836   2.871   2.887   2.982   3.086   3.101   3.111
  3.190   3.200   3.260   3.283   3.294   3.314   3.366   3.426
  3.464   3.481   3.511   3.579   3.614   3.625   3.639   3.671
  3.699   3.763   3.767   3.808   3.810   3.895   3.966   3.999
  4.059   4.111   4.120   4.163   4.176   4.218   4.230   4.300
  4.344   4.384   4.394   4.448   4.523   4.558   4.592   4.619
  4.643   4.762   4.805   4.849   4.904   5.089   5.186   5.282
  5.288   5.363   5.458   5.513   5.567   5.606   5.621   5.632
  5.645   5.668   5.713   5.768   5.843   6.010   6.037   6.185
  6.226   6.262   6.444   6.586   6.659   6.678   6.844   6.907
  6.976   7.004   7.066   7.181   7.253   7.265   7.368   7.390
  7.536   7.687   7.808   7.943   9.802  13.017  13.412  14.497
 --------------------------------------------------------------

          Ground-State Mulliken Net Atomic Charges

     Atom                 Charge (a.u.)
  ----------------------------------------
      1 C                     0.315993
      2 O                    -0.416854
      3 O                    -0.283752
      4 H                     0.283765
      5 C                    -0.359512
      6 H                     0.161303
      7 H                     0.157290
      8 H                     0.141767
  ----------------------------------------
  Sum of atomic charges =    -0.000000

 -----------------------------------------------------------------
                    Cartesian Multipole Moments
 -----------------------------------------------------------------
    Charge (ESU x 10^10)
                -0.0000
    Dipole Moment (Debye)
         X       0.1673      Y      -0.1879      Z      -2.5112
       Tot       2.5238
    Quadrupole Moments (Debye-Ang)
        XX     -18.3569     XY      -0.2407     YY     -22.9708
        XZ       2.8476     YZ      -0.3308     ZZ     -28.6484
    Octopole Moments (Debye-Ang^2)
       XXX      16.1610    XXY      -0.0432    XYY       2.0922
       YYY       2.1122    XXZ       4.0697    XYZ      -0.4975
       YYZ       1.6175    XZZ      -0.0528    YZZ       1.1900
       ZZZ       1.3906
    Hexadecapole Moments (Debye-Ang^3)
      XXXX    -123.0126   XXXY       0.5738   XXYY     -29.5349
      XYYY       4.1604   YYYY     -27.1603   XXXZ      -9.6162
      XXYZ      -0.3142   XYYZ      -1.9918   YYYZ      -1.5043
      XXZZ     -48.4626   XYZZ       1.4291   YYZZ     -24.3057
      XZZZ      -7.8898   YZZZ      -3.0347   ZZZZ    -136.2513
 -----------------------------------------------------------------
 DrvMan is completing analytic gradient of the MP2 energy
 MP2 relaxed dipole moment
            1
    1   0.0658239
    2  -0.0739075
    3  -0.9879803
	Magnitude:	 0.993 au	 2.524 Debye
 MP2 energy read as -228.769150
 Full Analytical Gradient of MP2 Energy (in au.)
             1             2             3             4             5
    1   -0.00001626    0.00028810   -0.00022208    0.00041223   -0.00025375
    2   -0.00062850    0.00023450    0.00051988   -0.00033912    0.00007764
    3    0.00012338   -0.00027016   -0.00046755   -0.00004155   -0.00000349
             6             7             8
    1   -0.00000183   -0.00018699   -0.00001942
    2    0.00004371   -0.00001106    0.00010296
    3    0.00024290    0.00014065    0.00027582
 Gradient time:  CPU 0.11 s  wall 0.11 s
 Geometry Optimization Parameters
   NAtoms,    NIC,     NZ,  NCons,   NDum,   NFix, NCnnct, MaxDiis
        8      41       0       0       0       0       0       0

 Cartesian Hessian Update
 Hessian Updated using BFGS Update


** GEOMETRY OPTIMIZATION IN DELOCALIZED INTERNAL COORDINATES **
   Searching for a Minimum

   Optimization Cycle:  10

                       Coordinates (Angstroms)
     ATOM                X               Y               Z
      1  C        -0.0195660749   -0.0324184268    0.0276228928
      2  O        -0.0031650338    0.0183881369    1.2488081238
      3  O         1.1066790879   -0.1417955988   -0.6705983481
      4  H         1.8212786942   -0.1802630682   -0.0293505702
      5  C        -1.2440147255    0.0094603355   -0.8079218662
      6  H        -1.3512598794   -0.9381916297   -1.3032286611
      7  H        -1.1445413687    0.7739939848   -1.5548479825
      8  H        -2.0948288998    0.1982705662   -0.1790857884
   Point Group: c1    Number of degrees of freedom:    18


   Energy is   -228.769149950

 Hessian Updated using BFGS Update

 18 Hessian modes will be used to form the next step
  Hessian Eigenvalues:
     0.000296    0.046477    0.059969    0.076405    0.078420    0.157318
     0.159518    0.165185    0.175751    0.234294    0.293142    0.362998
     0.374817    0.376226    0.380588    0.549339    0.589400    1.013771

 Minimum Search - Taking Simple RFO Step
 Searching for Lamda that Minimizes Along All modes
 Value Taken    Lamda =  -0.00001093
 Step Taken.  Stepsize is  0.156909

                             Maximum     Tolerance    Cnvgd?
         Gradient           0.000319      0.000300      NO
         Displacement       0.097976      0.001200      NO
         Energy change     -0.000041      0.000001      NO


 New Cartesian Coordinates Obtained by Inverse Iteration

 Displacement from previous Coordinates is:  0.146119
 ----------------------------------------------------------------
             Standard Nuclear Orientation (Angstroms)
    I     Atom           X                Y                Z
 ----------------------------------------------------------------
    1      C      -0.0196188033    -0.0272224970     0.0278325169
    2      O       0.0008233895     0.0617992764     1.2467717000
    3      O       1.1037677584    -0.1713348822    -0.6692157846
    4      H       1.8196456509    -0.1944605679    -0.0288851888
    5      C      -1.2443761184     0.0068083986    -0.8072035286
    6      H      -1.3339421945    -0.9283251446    -1.3284139699
    7      H      -1.1567660984     0.7926623147    -1.5336524164
    8      H      -2.0989517843     0.1675174020    -0.1758355286
 ----------------------------------------------------------------
 Nuclear Repulsion Energy =   122.0194719160 hartrees
 There are       16 alpha and       16 beta electrons
 Discretize the solute cavity surface with Lebedev spheres
	Using 302 Lebedev grid points for each H atom
	Using 302 Lebedev grid points for other atoms
	Atomic van der Waals radii will be scaled by 1.20
 Removing interior tesserae...
 Keep 948 surface tesserae and discard 1468 interior tesserae
 Molecular Surface Area = 83.815 Angst**2
 Applying Cartesian multipole field
    Component          Value
    ---------          -----
     (2,0,0)        1.00000E-11
     (0,2,0)        2.00000E-10
     (0,0,2)       -3.00000E-11
 Nucleus-field energy     =    -0.0000000002 hartrees
 Requested basis set is cc-pVTZ
 There are 64 shells and 176 basis functions
 A cutoff of  1.0D-11 yielded   2024 shell pairs
 There are     15542 function pairs (     20182 Cartesian)
 Smallest overlap matrix eigenvalue = 8.05E-04
 Guess MOs from SCF MO coefficient file
 Reading MOs from coefficient file
 Reading MOs from coefficient file
 A restricted Hartree-Fock SCF calculation will be
 performed using Pulay DIIS extrapolation
 SCF converges when DIIS error is below 1.0E-08
 Geometry optimization detected.  Setting ReadMinima to 0
 Setting SaveMinima to 0
 ---------------------------------------
  Cycle       Energy         DIIS Error
 ---------------------------------------
    1    -227.8954576374      1.13E-03
    2    -227.9009335456      3.81E-04
    3    -227.9013830245      2.07E-04
    4    -227.9015448988      5.79E-05
    5    -227.9015725641      1.79E-05
    6    -227.9015762071      8.87E-06
    7    -227.9015769136      3.23E-06
    8    -227.9015770155      6.77E-07
    9    -227.9015770202      1.84E-07
   10    -227.9015770206      6.52E-08
   11    -227.9015770207      2.33E-08
   12    -227.9015770209      8.38E-09 Convergence criterion met
 ---------------------------------------
 SCF time:  CPU 67.72 s  wall 67.76 s
 Discretize the solute cavity surface with Lebedev spheres
	Using 302 Lebedev grid points for each H atom
	Using 302 Lebedev grid points for other atoms
	Atomic van der Waals radii will be scaled by 1.20
 Removing interior tesserae...
 Keep 948 surface tesserae and discard 1468 interior tesserae
 Molecular Surface Area = 83.815 Angst**2
Using SCRF singleton
 A restricted Hartree-Fock SCF calculation will be
 performed using Pulay DIIS extrapolation
 Polarizable Continuum solvation model will be applied
 SCF converges when DIIS error is below 1.0E-08
 Geometry optimization detected.  Setting ReadMinima to 0
 Setting SaveMinima to 0

 Citation of the SMD model:
 Marenich, A.V.; Cramer, C.J.; Truhlar, D.G.
 J. Phys. Chem. B 2009, 113, 6378-6396.
 iSolventCode=           1
 Solvent: water                                                           

 vradii
            1           2           3           4           5           6
    1   1.8500000   1.5200000   1.5200000   1.2000000   1.8500000   1.2000000
            7           8
    1   1.2000000   1.2000000
 ---------------------------------------
  Cycle       Energy         DIIS Error
 ---------------------------------------
    1    -227.9015770207      2.53E-09
 Time req'd to invert C: 1.02 s (CPU) 1.02 s (wall)
    2    -227.9182296457      5.35E-04
    3    -227.9182296469      5.35E-04
    4    -227.9182296442      5.35E-04
    5    -227.9182296429      5.35E-04
    6    -227.9182296423      5.35E-04
    7    -227.9182296391      5.35E-04
    8    -227.9182296410      5.35E-04
    9    -227.9182296377      5.35E-04
   10    -227.9182296378      5.35E-04
   11    -227.9182296250      5.35E-04
   12    -227.9182296302      5.35E-04
   13    -227.9182296588      5.35E-04
   14    -227.9182296503      5.35E-04
   15    -227.9182296552      5.35E-04
   16    -227.9182296576      5.35E-04
   17    -227.9204711556      2.96E-04
   18    -227.9208424574      1.22E-04
   19    -227.9209812697      4.28E-05
   20    -227.9210014580      1.50E-05
   21    -227.9210042229      7.55E-06
   22    -227.9210046740      2.51E-06
   23    -227.9210047414      4.61E-07
   24    -227.9210047433      1.29E-07
   25    -227.9210047435      3.12E-08
   26    -227.9210047436      5.59E-09 Convergence criterion met
 ---------------------------------------
 SCF time:  CPU 132.44 s  wall 132.50 s
(0)  E-EN(g) gas-phase elect-nuc energy                 -227.901577021 a.u.
(3)  G-ENP(liq) elect-nuc-pol free energy of system     -227.921004744 a.u.
(4)  G-CDS(liq) cavity-dispersion-solvent structure 
     free energy                                                3.9491 kcal/mol
(6)  G-S(liq) free energy of system                     -227.914711395 a.u.
(9)  DeltaG-S(liq) free energy of  solvation
     (9) = (6) - (0)                                           -8.2419 kcal/mol
 SCF   energy in the final basis set = -227.9147113954
 Total energy in the final basis set = -227.9147113954

 Components of the MP2 correlation energy:
        aaaa  correlation energy =        -0.1050591808 au
        abab  correlation energy =        -0.6443209310 au
        bbbb  correlation energy =        -0.1050591808 au
        non-Brillouin singles    =        -0.0000000000 au

 Total  MP2   correlation energy =        -0.8544392927 au
        MP2         total energy =      -228.7691506881 au

  Entering Z-vector solver.
 This version supports only Gaussian blurring of the apparent surface charges
 No PCM contribution added !! 
   1         0           1      0.000362    0.000362
 This version supports only Gaussian blurring of the apparent surface charges
 No PCM contribution added !! 
   2         0           1      0.000121    0.000121
 This version supports only Gaussian blurring of the apparent surface charges
 No PCM contribution added !! 
   3         0           1      0.000047    0.000047
 This version supports only Gaussian blurring of the apparent surface charges
 No PCM contribution added !! 
   4         0           1      0.000012    0.000012
 This version supports only Gaussian blurring of the apparent surface charges
 No PCM contribution added !! 
   5         0           1      0.000004    0.000004
 This version supports only Gaussian blurring of the apparent surface charges
 No PCM contribution added !! 
   6         0           1      0.000001    0.000001
 This version supports only Gaussian blurring of the apparent surface charges
 No PCM contribution added !! 
   7         1           0      0.000000    0.000000    Roots Converged

 --------------------------------------------------------------

                    Orbital Energies (a.u.)
 --------------------------------------------------------------

 Alpha MOs
 -- Occupied --
-20.610 -20.549 -11.391 -11.223  -1.472  -1.360  -1.025  -0.824
 -0.715  -0.681  -0.651  -0.580  -0.565  -0.553  -0.488  -0.462
 -- Virtual --
  0.155   0.174   0.193   0.227   0.241   0.300   0.343   0.398
  0.404   0.415   0.468   0.513   0.571   0.610   0.635   0.637
  0.662   0.681   0.691   0.727   0.737   0.784   0.795   0.809
  0.883   0.911   0.919   0.935   0.995   1.038   1.087   1.113
  1.177   1.198   1.264   1.279   1.288   1.343   1.378   1.430
  1.440   1.502   1.536   1.556   1.578   1.606   1.691   1.734
  1.807   1.822   1.921   1.980   2.010   2.189   2.210   2.280
  2.310   2.347   2.422   2.454   2.504   2.646   2.659   2.666
  2.798   2.839   2.869   2.888   2.982   3.084   3.101   3.110
  3.191   3.200   3.270   3.284   3.291   3.307   3.365   3.428
  3.463   3.485   3.509   3.584   3.615   3.619   3.639   3.671
  3.700   3.763   3.765   3.809   3.811   3.895   3.965   4.001
  4.061   4.112   4.119   4.164   4.174   4.219   4.228   4.301
  4.343   4.387   4.392   4.449   4.524   4.558   4.592   4.618
  4.641   4.764   4.805   4.849   4.905   5.090   5.185   5.283
  5.289   5.364   5.457   5.512   5.566   5.607   5.620   5.634
  5.649   5.663   5.715   5.771   5.842   6.010   6.037   6.185
  6.228   6.261   6.443   6.586   6.660   6.677   6.844   6.907
  6.976   7.004   7.066   7.181   7.253   7.265   7.368   7.390
  7.536   7.687   7.808   7.943   9.802  13.019  13.413  14.508
 --------------------------------------------------------------

          Ground-State Mulliken Net Atomic Charges

     Atom                 Charge (a.u.)
  ----------------------------------------
      1 C                     0.315770
      2 O                    -0.416344
      3 O                    -0.283835
      4 H                     0.283500
      5 C                    -0.359510
      6 H                     0.160214
      7 H                     0.158574
      8 H                     0.141632
  ----------------------------------------
  Sum of atomic charges =     0.000000

 -----------------------------------------------------------------
                    Cartesian Multipole Moments
 -----------------------------------------------------------------
    Charge (ESU x 10^10)
                 0.0000
    Dipole Moment (Debye)
         X       0.1599      Y      -0.2393      Z      -2.5083
       Tot       2.5248
    Quadrupole Moments (Debye-Ang)
        XX     -18.3570     XY      -0.2101     YY     -23.0002
        XZ       2.8269     YZ      -0.5648     ZZ     -28.6158
    Octopole Moments (Debye-Ang^2)
       XXX      16.1293    XXY      -0.1538    XYY       2.1079
       YYY       1.9520    XXZ       4.0675    XYZ      -0.5147
       YYZ       1.5916    XZZ      -0.0849    YZZ       0.8938
       ZZZ       1.4267
    Hexadecapole Moments (Debye-Ang^3)
      XXXX    -122.8101   XXXY       1.0675   XXYY     -29.6381
      XYYY       4.5907   YYYY     -27.6243   XXXZ      -9.8181
      XXYZ      -0.9385   XYYZ      -1.9947   YYYZ      -2.9641
      XXZZ     -48.3358   XYZZ       1.6500   YYZZ     -24.2902
      XZZZ      -8.0330   YZZZ      -4.5289   ZZZZ    -135.9551
 -----------------------------------------------------------------
 DrvMan is completing analytic gradient of the MP2 energy
 MP2 relaxed dipole moment
            1
    1   0.0629161
    2  -0.0941417
    3  -0.9868517
	Magnitude:	 0.993 au	 2.525 Debye
 MP2 energy read as -228.769151
 Full Analytical Gradient of MP2 Energy (in au.)
             1             2             3             4             5
    1   -0.00023770    0.00035567   -0.00003936    0.00026839   -0.00019201
    2   -0.00028693    0.00013080    0.00039884   -0.00033193    0.00001017
    3    0.00012068   -0.00023877   -0.00043135   -0.00013247    0.00007055
             6             7             8
    1   -0.00002993   -0.00014315    0.00001808
    2    0.00007924   -0.00005663    0.00005644
    3    0.00018528    0.00016958    0.00025650
 Gradient time:  CPU 0.11 s  wall 0.11 s
 Geometry Optimization Parameters
   NAtoms,    NIC,     NZ,  NCons,   NDum,   NFix, NCnnct, MaxDiis
        8      41       0       0       0       0       0       0

 Cartesian Hessian Update
 Hessian Updated using BFGS Update


** GEOMETRY OPTIMIZATION IN DELOCALIZED INTERNAL COORDINATES **
   Searching for a Minimum

   Optimization Cycle:  11

                       Coordinates (Angstroms)
     ATOM                X               Y               Z
      1  C        -0.0196188033   -0.0272224970    0.0278325169
      2  O         0.0008233895    0.0617992764    1.2467717000
      3  O         1.1037677584   -0.1713348822   -0.6692157846
      4  H         1.8196456509   -0.1944605679   -0.0288851888
      5  C        -1.2443761184    0.0068083986   -0.8072035286
      6  H        -1.3339421945   -0.9283251446   -1.3284139699
      7  H        -1.1567660984    0.7926623147   -1.5336524164
      8  H        -2.0989517843    0.1675174020   -0.1758355286
   Point Group: c1    Number of degrees of freedom:    18


   Energy is   -228.769150688

 Hessian Updated using BFGS Update

 18 Hessian modes will be used to form the next step
  Hessian Eigenvalues:
     0.000195    0.039162    0.058266    0.076537    0.078359    0.157604
     0.159264    0.165077    0.171220    0.236417    0.296639    0.362628
     0.374866    0.377117    0.379197    0.535044    0.579820    1.010859

 Minimum Search - Taking Simple RFO Step
 Searching for Lamda that Minimizes Along All modes
 Value Taken    Lamda =  -0.00000916
 Step Taken.  Stepsize is  0.162820

                             Maximum     Tolerance    Cnvgd?
         Gradient           0.000306      0.000300      NO
         Displacement       0.105578      0.001200      NO
         Energy change     -0.000001      0.000001     YES


 New Cartesian Coordinates Obtained by Inverse Iteration

 Displacement from previous Coordinates is:  0.149073
 ----------------------------------------------------------------
             Standard Nuclear Orientation (Angstroms)
    I     Atom           X                Y                Z
 ----------------------------------------------------------------
    1      C      -0.0193721585    -0.0231096748     0.0278379138
    2      O       0.0048832125     0.1057481016     1.2431715513
    3      O       1.1006959839    -0.2037136566    -0.6664216031
    4      H       1.8184209758    -0.2059811211    -0.0280244148
    5      C      -1.2444924199     0.0039278191    -0.8067631596
    6      H      -1.3180955862    -0.9172042851    -1.3542542781
    7      H      -1.1695797694     0.8113421067    -1.5113751624
    8      H      -2.1018784382     0.1364350102    -0.1727730469
 ----------------------------------------------------------------
 Nuclear Repulsion Energy =   122.0153153342 hartrees
 There are       16 alpha and       16 beta electrons
 Discretize the solute cavity surface with Lebedev spheres
	Using 302 Lebedev grid points for each H atom
	Using 302 Lebedev grid points for other atoms
	Atomic van der Waals radii will be scaled by 1.20
 Removing interior tesserae...
 Keep 946 surface tesserae and discard 1470 interior tesserae
 Molecular Surface Area = 83.347 Angst**2
 Applying Cartesian multipole field
    Component          Value
    ---------          -----
     (2,0,0)        1.00000E-11
     (0,2,0)        2.00000E-10
     (0,0,2)       -3.00000E-11
 Requested basis set is cc-pVTZ
 There are 64 shells and 176 basis functions
 A cutoff of  1.0D-11 yielded   2023 shell pairs
 There are     15539 function pairs (     20179 Cartesian)
 Smallest overlap matrix eigenvalue = 8.05E-04
 Guess MOs from SCF MO coefficient file
 Reading MOs from coefficient file
 Reading MOs from coefficient file
 A restricted Hartree-Fock SCF calculation will be
 performed using Pulay DIIS extrapolation
 SCF converges when DIIS error is below 1.0E-08
 Geometry optimization detected.  Setting ReadMinima to 0
 Setting SaveMinima to 0
 ---------------------------------------
  Cycle       Energy         DIIS Error
 ---------------------------------------
    1    -227.8950310693      1.17E-03
    2    -227.9009345137      3.82E-04
    3    -227.9013900313      2.11E-04
    4    -227.9015550916      5.87E-05
    5    -227.9015833303      1.80E-05
    6    -227.9015869756      8.90E-06
    7    -227.9015876911      3.24E-06
    8    -227.9015877942      6.88E-07
    9    -227.9015877991      1.88E-07
   10    -227.9015877995      6.87E-08
   11    -227.9015877996      2.48E-08
   12    -227.9015877997      8.74E-09 Convergence criterion met
 ---------------------------------------
 SCF time:  CPU 67.81 s  wall 67.84 s
 Discretize the solute cavity surface with Lebedev spheres
	Using 302 Lebedev grid points for each H atom
	Using 302 Lebedev grid points for other atoms
	Atomic van der Waals radii will be scaled by 1.20
 Removing interior tesserae...
 Keep 946 surface tesserae and discard 1470 interior tesserae
 Molecular Surface Area = 83.347 Angst**2
Using SCRF singleton
 A restricted Hartree-Fock SCF calculation will be
 performed using Pulay DIIS extrapolation
 Polarizable Continuum solvation model will be applied
 SCF converges when DIIS error is below 1.0E-08
 Geometry optimization detected.  Setting ReadMinima to 0
 Setting SaveMinima to 0

 Citation of the SMD model:
 Marenich, A.V.; Cramer, C.J.; Truhlar, D.G.
 J. Phys. Chem. B 2009, 113, 6378-6396.
 iSolventCode=           1
 Solvent: water                                                           

 vradii
            1           2           3           4           5           6
    1   1.8500000   1.5200000   1.5200000   1.2000000   1.8500000   1.2000000
            7           8
    1   1.2000000   1.2000000
 ---------------------------------------
  Cycle       Energy         DIIS Error
 ---------------------------------------
    1    -227.9015877996      2.57E-09
 Time req'd to invert C: 1.03 s (CPU) 1.03 s (wall)
    2    -227.9182489720      5.36E-04
    3    -227.9182489733      5.36E-04
    4    -227.9182489707      5.36E-04
    5    -227.9182489701      5.36E-04
    6    -227.9182489682      5.36E-04
    7    -227.9182489661      5.36E-04
    8    -227.9182489637      5.36E-04
    9    -227.9182490003      5.36E-04
   10    -227.9182490008      5.36E-04
   11    -227.9182490163      5.36E-04
   12    -227.9182490125      5.36E-04
   13    -227.9182489489      5.36E-04
   14    -227.9182489363      5.36E-04
   15    -227.9182489460      5.36E-04
   16    -227.9182489355      5.36E-04
   17    -227.9204920475      2.97E-04
   18    -227.9208637973      1.22E-04
   19    -227.9210028469      4.29E-05
   20    -227.9210230848      1.50E-05
   21    -227.9210258565      7.55E-06
   22    -227.9210263080      2.52E-06
   23    -227.9210263755      4.63E-07
   24    -227.9210263774      1.29E-07
   25    -227.9210263775      3.12E-08
   26    -227.9210263776      5.61E-09 Convergence criterion met
 ---------------------------------------
 SCF time:  CPU 135.30 s  wall 135.48 s
(0)  E-EN(g) gas-phase elect-nuc energy                 -227.901587800 a.u.
(3)  G-ENP(liq) elect-nuc-pol free energy of system     -227.921026378 a.u.
(4)  G-CDS(liq) cavity-dispersion-solvent structure 
     free energy                                                3.9479 kcal/mol
(6)  G-S(liq) free energy of system                     -227.914734984 a.u.
(9)  DeltaG-S(liq) free energy of  solvation
     (9) = (6) - (0)                                           -8.2500 kcal/mol
 SCF   energy in the final basis set = -227.9147349843
 Total energy in the final basis set = -227.9147349843

 Components of the MP2 correlation energy:
        aaaa  correlation energy =        -0.1050595769 au
        abab  correlation energy =        -0.6443269359 au
        bbbb  correlation energy =        -0.1050595769 au
        non-Brillouin singles    =        -0.0000000000 au

 Total  MP2   correlation energy =        -0.8544460896 au
        MP2         total energy =      -228.7691810739 au

  Entering Z-vector solver.
 This version supports only Gaussian blurring of the apparent surface charges
 No PCM contribution added !! 
   1         0           1      0.000362    0.000362
 This version supports only Gaussian blurring of the apparent surface charges
 No PCM contribution added !! 
   2         0           1      0.000121    0.000121
 This version supports only Gaussian blurring of the apparent surface charges
 No PCM contribution added !! 
   3         0           1      0.000047    0.000047
 This version supports only Gaussian blurring of the apparent surface charges
 No PCM contribution added !! 
   4         0           1      0.000012    0.000012
 This version supports only Gaussian blurring of the apparent surface charges
 No PCM contribution added !! 
   5         0           1      0.000004    0.000004
 This version supports only Gaussian blurring of the apparent surface charges
 No PCM contribution added !! 
   6         0           1      0.000001    0.000001
 This version supports only Gaussian blurring of the apparent surface charges
 No PCM contribution added !! 
   7         1           0      0.000000    0.000000    Roots Converged

 --------------------------------------------------------------

                    Orbital Energies (a.u.)
 --------------------------------------------------------------

 Alpha MOs
 -- Occupied --
-20.609 -20.549 -11.391 -11.223  -1.472  -1.360  -1.025  -0.824
 -0.715  -0.681  -0.651  -0.580  -0.565  -0.553  -0.488  -0.462
 -- Virtual --
  0.155   0.173   0.193   0.227   0.241   0.300   0.343   0.400
  0.402   0.415   0.468   0.513   0.571   0.610   0.635   0.636
  0.662   0.681   0.690   0.728   0.736   0.784   0.795   0.809
  0.883   0.913   0.918   0.934   0.996   1.038   1.087   1.112
  1.177   1.198   1.264   1.280   1.287   1.343   1.378   1.430
  1.440   1.502   1.536   1.557   1.578   1.606   1.691   1.735
  1.807   1.822   1.921   1.980   2.010   2.190   2.209   2.280
  2.309   2.346   2.422   2.454   2.504   2.649   2.657   2.665
  2.798   2.839   2.868   2.888   2.982   3.084   3.101   3.110
  3.192   3.200   3.274   3.281   3.292   3.305   3.365   3.428
  3.463   3.486   3.508   3.585   3.615   3.617   3.639   3.671
  3.700   3.762   3.765   3.810   3.810   3.895   3.965   4.002
  4.061   4.112   4.120   4.165   4.173   4.219   4.228   4.301
  4.343   4.388   4.392   4.449   4.524   4.558   4.591   4.618
  4.641   4.764   4.805   4.849   4.905   5.091   5.185   5.283
  5.289   5.365   5.457   5.512   5.565   5.607   5.619   5.634
  5.650   5.661   5.715   5.772   5.841   6.010   6.037   6.185
  6.228   6.261   6.443   6.585   6.660   6.677   6.844   6.907
  6.976   7.005   7.066   7.181   7.253   7.265   7.369   7.390
  7.536   7.686   7.808   7.944   9.802  13.019  13.412  14.509
 --------------------------------------------------------------

          Ground-State Mulliken Net Atomic Charges

     Atom                 Charge (a.u.)
  ----------------------------------------
      1 C                     0.316102
      2 O                    -0.416320
      3 O                    -0.283939
      4 H                     0.283446
      5 C                    -0.359628
      6 H                     0.159015
      7 H                     0.159753
      8 H                     0.141571
  ----------------------------------------
  Sum of atomic charges =     0.000000

 -----------------------------------------------------------------
                    Cartesian Multipole Moments
 -----------------------------------------------------------------
    Charge (ESU x 10^10)
                 0.0000
    Dipole Moment (Debye)
         X       0.1556      Y      -0.2857      Z      -2.5040
       Tot       2.5251
    Quadrupole Moments (Debye-Ang)
        XX     -18.3511     XY      -0.1617     YY     -23.0507
        XZ       2.8009     YZ      -0.8029     ZZ     -28.5731
    Octopole Moments (Debye-Ang^2)
       XXX      16.1111    XXY      -0.2218    XYY       2.1079
       YYY       1.8463    XXZ       4.0645    XYZ      -0.5354
       YYZ       1.5616    XZZ      -0.1107    YZZ       0.6104
       ZZZ       1.4905
    Hexadecapole Moments (Debye-Ang^3)
      XXXX    -122.5804   XXXY       1.6571   XXYY     -29.7792
      XYYY       5.0528   YYYY     -28.3349   XXXZ     -10.0514
      XXYZ      -1.5788   XYYZ      -2.0084   YYYZ      -4.4695
      XXZZ     -48.1715   XYZZ       1.8844   YYZZ     -24.3177
      XZZZ      -8.2286   YZZZ      -6.0439   ZZZZ    -135.4474
 -----------------------------------------------------------------
 DrvMan is completing analytic gradient of the MP2 energy
 MP2 relaxed dipole moment
            1
    1   0.0612210
    2  -0.1124214
    3  -0.9851566
	Magnitude:	 0.993 au	 2.525 Debye
 MP2 energy read as -228.769181
 Full Analytical Gradient of MP2 Energy (in au.)
             1             2             3             4             5
    1   -0.00043631    0.00035949    0.00017911    0.00015396   -0.00009113
    2    0.00008191   -0.00000024    0.00005736   -0.00016351   -0.00000741
    3    0.00025326   -0.00011780   -0.00051545   -0.00022671    0.00018942
             6             7             8
    1   -0.00011354   -0.00012281    0.00007124
    2    0.00004617   -0.00002535    0.00001105
    3    0.00006599    0.00010941    0.00024187
 Gradient time:  CPU 0.11 s  wall 0.11 s
 Geometry Optimization Parameters
   NAtoms,    NIC,     NZ,  NCons,   NDum,   NFix, NCnnct, MaxDiis
        8      41       0       0       0       0       0       0

 Cartesian Hessian Update
 Hessian Updated using BFGS Update


** GEOMETRY OPTIMIZATION IN DELOCALIZED INTERNAL COORDINATES **
   Searching for a Minimum

   Optimization Cycle:  12

                       Coordinates (Angstroms)
     ATOM                X               Y               Z
      1  C        -0.0193721585   -0.0231096748    0.0278379138
      2  O         0.0048832125    0.1057481016    1.2431715513
      3  O         1.1006959839   -0.2037136566   -0.6664216031
      4  H         1.8184209758   -0.2059811211   -0.0280244148
      5  C        -1.2444924199    0.0039278191   -0.8067631596
      6  H        -1.3180955862   -0.9172042851   -1.3542542781
      7  H        -1.1695797694    0.8113421067   -1.5113751624
      8  H        -2.1018784382    0.1364350102   -0.1727730469
   Point Group: c1    Number of degrees of freedom:    18


   Energy is   -228.769181074

 Hessian Updated using BFGS Update

 18 Hessian modes will be used to form the next step
  Hessian Eigenvalues:
     0.000296    0.030084    0.058252    0.076559    0.077633    0.156493
     0.159010    0.165124    0.170024    0.241841    0.293000    0.362376
     0.374914    0.377478    0.379970    0.525565    0.575968    1.013216

 Minimum Search - Taking Simple RFO Step
 Searching for Lamda that Minimizes Along All modes
 Value Taken    Lamda =  -0.00000182
 Step Taken.  Stepsize is  0.034366

                             Maximum     Tolerance    Cnvgd?
         Gradient           0.000315      0.000300      NO
         Displacement       0.020241      0.001200      NO
         Energy change     -0.000030      0.000001      NO


 New Cartesian Coordinates Obtained by Inverse Iteration

 Displacement from previous Coordinates is:  0.033178
 ----------------------------------------------------------------
             Standard Nuclear Orientation (Angstroms)
    I     Atom           X                Y                Z
 ----------------------------------------------------------------
    1      C      -0.0191040219    -0.0247139693     0.0274800482
    2      O       0.0035307871     0.0958596130     1.2437692891
    3      O       1.1016317590    -0.1983881230    -0.6667662544
    4      H       1.8188574439    -0.2012957117    -0.0280081411
    5      C      -1.2442787151     0.0044756630    -0.8070304826
    6      H      -1.3226818493    -0.9197022213    -1.3488258366
    7      H      -1.1666377951     0.8076510810    -1.5161102909
    8      H      -2.1007358086     0.1435579682    -0.1731105318
 ----------------------------------------------------------------
 Nuclear Repulsion Energy =   122.0212939335 hartrees
 There are       16 alpha and       16 beta electrons
 Discretize the solute cavity surface with Lebedev spheres
	Using 302 Lebedev grid points for each H atom
	Using 302 Lebedev grid points for other atoms
	Atomic van der Waals radii will be scaled by 1.20
 Removing interior tesserae...
 Keep 946 surface tesserae and discard 1470 interior tesserae
 Molecular Surface Area = 83.261 Angst**2
 Applying Cartesian multipole field
    Component          Value
    ---------          -----
     (2,0,0)        1.00000E-11
     (0,2,0)        2.00000E-10
     (0,0,2)       -3.00000E-11
 Nucleus-field energy     =    -0.0000000001 hartrees
 Requested basis set is cc-pVTZ
 There are 64 shells and 176 basis functions
 A cutoff of  1.0D-11 yielded   2024 shell pairs
 There are     15542 function pairs (     20182 Cartesian)
 Smallest overlap matrix eigenvalue = 8.05E-04
 Guess MOs from SCF MO coefficient file
 Reading MOs from coefficient file
 Reading MOs from coefficient file
 A restricted Hartree-Fock SCF calculation will be
 performed using Pulay DIIS extrapolation
 SCF converges when DIIS error is below 1.0E-08
 Geometry optimization detected.  Setting ReadMinima to 0
 Setting SaveMinima to 0
 ---------------------------------------
  Cycle       Energy         DIIS Error
 ---------------------------------------
    1    -227.8983466274      6.74E-04
    2    -227.9010737513      3.58E-04
    3    -227.9014554616      1.36E-04
    4    -227.9015641709      4.56E-05
    5    -227.9015824256      1.65E-05
    6    -227.9015855318      8.23E-06
    7    -227.9015860612      2.95E-06
    8    -227.9015861485      5.30E-07
    9    -227.9015861513      1.47E-07
   10    -227.9015861515      3.82E-08
   11    -227.9015861515      9.01E-09 Convergence criterion met
 ---------------------------------------
 SCF time:  CPU 63.00 s  wall 70.87 s
 Discretize the solute cavity surface with Lebedev spheres
	Using 302 Lebedev grid points for each H atom
	Using 302 Lebedev grid points for other atoms
	Atomic van der Waals radii will be scaled by 1.20
 Removing interior tesserae...
 Keep 946 surface tesserae and discard 1470 interior tesserae
 Molecular Surface Area = 83.261 Angst**2
Using SCRF singleton
 A restricted Hartree-Fock SCF calculation will be
 performed using Pulay DIIS extrapolation
 Polarizable Continuum solvation model will be applied
 SCF converges when DIIS error is below 1.0E-08
 Geometry optimization detected.  Setting ReadMinima to 0
 Setting SaveMinima to 0

 Citation of the SMD model:
 Marenich, A.V.; Cramer, C.J.; Truhlar, D.G.
 J. Phys. Chem. B 2009, 113, 6378-6396.
 iSolventCode=           1
 Solvent: water                                                           

 vradii
            1           2           3           4           5           6
    1   1.8500000   1.5200000   1.5200000   1.2000000   1.8500000   1.2000000
            7           8
    1   1.2000000   1.2000000
 ---------------------------------------
  Cycle       Energy         DIIS Error
 ---------------------------------------
    1    -227.9015861515      2.58E-09
 Time req'd to invert C: 1.02 s (CPU) 1.02 s (wall)
    2    -227.9182386658      5.35E-04
    3    -227.9182386656      5.35E-04
    4    -227.9182386661      5.35E-04
    5    -227.9182386652      5.35E-04
    6    -227.9182386617      5.35E-04
    7    -227.9182386595      5.35E-04
    8    -227.9182386589      5.35E-04
    9    -227.9182386579      5.35E-04
   10    -227.9182386567      5.35E-04
   11    -227.9182386576      5.35E-04
   12    -227.9182386537      5.35E-04
   13    -227.9182386573      5.35E-04
   14    -227.9182386546      5.35E-04
   15    -227.9182386545      5.35E-04
   16    -227.9182386655      5.35E-04
   17    -227.9204803105      2.97E-04
   18    -227.9208519566      1.22E-04
   19    -227.9209910236      4.28E-05
   20    -227.9210112470      1.50E-05
   21    -227.9210140159      7.55E-06
   22    -227.9210144674      2.51E-06
   23    -227.9210145347      4.62E-07
   24    -227.9210145366      1.29E-07
   25    -227.9210145367      3.12E-08
   26    -227.9210145369      5.61E-09 Convergence criterion met
 ---------------------------------------
 SCF time:  CPU 120.94 s  wall 121.43 s
(0)  E-EN(g) gas-phase elect-nuc energy                 -227.901586151 a.u.
(3)  G-ENP(liq) elect-nuc-pol free energy of system     -227.921014537 a.u.
(4)  G-CDS(liq) cavity-dispersion-solvent structure 
     free energy                                                3.9491 kcal/mol
(6)  G-S(liq) free energy of system                     -227.914721245 a.u.
(9)  DeltaG-S(liq) free energy of  solvation
     (9) = (6) - (0)                                           -8.2424 kcal/mol
 SCF   energy in the final basis set = -227.9147212453
 Total energy in the final basis set = -227.9147212453

 Components of the MP2 correlation energy:
        aaaa  correlation energy =        -0.1050576087 au
        abab  correlation energy =        -0.6443141312 au
        bbbb  correlation energy =        -0.1050576087 au
        non-Brillouin singles    =        -0.0000000000 au

 Total  MP2   correlation energy =        -0.8544293485 au
        MP2         total energy =      -228.7691505938 au

  Entering Z-vector solver.
 This version supports only Gaussian blurring of the apparent surface charges
 No PCM contribution added !! 
   1         0           1      0.000362    0.000362
 This version supports only Gaussian blurring of the apparent surface charges
 No PCM contribution added !! 
   2         0           1      0.000121    0.000121
 This version supports only Gaussian blurring of the apparent surface charges
 No PCM contribution added !! 
   3         0           1      0.000047    0.000047
 This version supports only Gaussian blurring of the apparent surface charges
 No PCM contribution added !! 
   4         0           1      0.000012    0.000012
 This version supports only Gaussian blurring of the apparent surface charges
 No PCM contribution added !! 
   5         0           1      0.000004    0.000004
 This version supports only Gaussian blurring of the apparent surface charges
 No PCM contribution added !! 
   6         0           1      0.000001    0.000001
 This version supports only Gaussian blurring of the apparent surface charges
 No PCM contribution added !! 
   7         1           0      0.000000    0.000000    Roots Converged

 --------------------------------------------------------------

                    Orbital Energies (a.u.)
 --------------------------------------------------------------

 Alpha MOs
 -- Occupied --
-20.610 -20.549 -11.391 -11.223  -1.472  -1.360  -1.025  -0.824
 -0.715  -0.681  -0.652  -0.580  -0.565  -0.553  -0.488  -0.462
 -- Virtual --
  0.155   0.173   0.193   0.227   0.241   0.300   0.343   0.400
  0.402   0.415   0.468   0.513   0.571   0.610   0.635   0.636
  0.662   0.681   0.690   0.728   0.736   0.784   0.795   0.809
  0.883   0.914   0.918   0.933   0.996   1.038   1.088   1.112
  1.177   1.198   1.264   1.280   1.286   1.343   1.378   1.430
  1.440   1.502   1.536   1.557   1.578   1.606   1.691   1.735
  1.807   1.822   1.921   1.980   2.010   2.190   2.209   2.280
  2.309   2.346   2.422   2.454   2.504   2.650   2.656   2.665
  2.798   2.839   2.869   2.888   2.982   3.084   3.101   3.110
  3.192   3.200   3.275   3.279   3.293   3.304   3.365   3.428
  3.463   3.486   3.508   3.586   3.616   3.617   3.638   3.672
  3.700   3.762   3.764   3.810   3.810   3.895   3.965   4.002
  4.061   4.112   4.120   4.165   4.173   4.218   4.228   4.301
  4.344   4.388   4.391   4.448   4.524   4.558   4.592   4.619
  4.641   4.764   4.805   4.848   4.905   5.091   5.185   5.283
  5.288   5.365   5.457   5.512   5.564   5.607   5.619   5.634
  5.651   5.661   5.714   5.771   5.841   6.010   6.038   6.185
  6.228   6.261   6.443   6.586   6.660   6.677   6.844   6.907
  6.976   7.005   7.066   7.181   7.253   7.265   7.369   7.390
  7.536   7.687   7.809   7.944   9.802  13.022  13.412  14.509
 --------------------------------------------------------------

          Ground-State Mulliken Net Atomic Charges

     Atom                 Charge (a.u.)
  ----------------------------------------
      1 C                     0.315920
      2 O                    -0.416440
      3 O                    -0.283442
      4 H                     0.283337
      5 C                    -0.359658
      6 H                     0.159233
      7 H                     0.159501
      8 H                     0.141549
  ----------------------------------------
  Sum of atomic charges =    -0.000000

 -----------------------------------------------------------------
                    Cartesian Multipole Moments
 -----------------------------------------------------------------
    Charge (ESU x 10^10)
                 0.0000
    Dipole Moment (Debye)
         X       0.1597      Y      -0.2668      Z      -2.5073
       Tot       2.5265
    Quadrupole Moments (Debye-Ang)
        XX     -18.3495     XY      -0.1556     YY     -23.0405
        XZ       2.8067     YZ      -0.7521     ZZ     -28.5816
    Octopole Moments (Debye-Ang^2)
       XXX      16.1229    XXY      -0.1688    XYY       2.1005
       YYY       1.9133    XXZ       4.0638    XYZ      -0.5345
       YYZ       1.5688    XZZ      -0.1019    YZZ       0.6883
       ZZZ       1.4841
    Hexadecapole Moments (Debye-Ang^3)
      XXXX    -122.6249   XXXY       1.6046   XXYY     -29.7546
      XYYY       4.9867   YYYY     -28.1836   XXXZ      -9.9919
      XXYZ      -1.4430   XYYZ      -2.0011   YYYZ      -4.1547
      XXZZ     -48.1995   XYZZ       1.8474   YYZZ     -24.3055
      XZZZ      -8.1879   YZZZ      -5.7247   ZZZZ    -135.5438
 -----------------------------------------------------------------
 DrvMan is completing analytic gradient of the MP2 energy
 MP2 relaxed dipole moment
            1
    1   0.0628322
    2  -0.1049677
    3  -0.9864497
	Magnitude:	 0.994 au	 2.527 Debye
 MP2 energy read as -228.769151
 Full Analytical Gradient of MP2 Energy (in au.)
             1             2             3             4             5
    1   -0.00004870    0.00025032    0.00011184   -0.00000312   -0.00005681
    2    0.00006167   -0.00004121    0.00001909   -0.00009873   -0.00003073
    3    0.00008136   -0.00015169   -0.00026053   -0.00033439    0.00018240
             6             7             8
    1   -0.00015620   -0.00014780    0.00005047
    2    0.00003644    0.00003298    0.00002049
    3    0.00012115    0.00012376    0.00023794
 Gradient time:  CPU 0.10 s  wall 0.11 s
 Geometry Optimization Parameters
   NAtoms,    NIC,     NZ,  NCons,   NDum,   NFix, NCnnct, MaxDiis
        8      41       0       0       0       0       0       0

 Cartesian Hessian Update
 Hessian Updated using BFGS Update


** GEOMETRY OPTIMIZATION IN DELOCALIZED INTERNAL COORDINATES **
   Searching for a Minimum

   Optimization Cycle:  13

                       Coordinates (Angstroms)
     ATOM                X               Y               Z
      1  C        -0.0191040219   -0.0247139693    0.0274800482
      2  O         0.0035307871    0.0958596130    1.2437692891
      3  O         1.1016317590   -0.1983881230   -0.6667662544
      4  H         1.8188574439   -0.2012957117   -0.0280081411
      5  C        -1.2442787151    0.0044756630   -0.8070304826
      6  H        -1.3226818493   -0.9197022213   -1.3488258366
      7  H        -1.1666377951    0.8076510810   -1.5161102909
      8  H        -2.1007358086    0.1435579682   -0.1731105318
   Point Group: c1    Number of degrees of freedom:    18


   Energy is   -228.769150594

 Hessian Updated using BFGS Update

 18 Hessian modes will be used to form the next step
  Hessian Eigenvalues:
     0.000378    0.020325    0.058467    0.076445    0.078244    0.155071
     0.160668    0.165291    0.171187    0.242443    0.289049    0.362419
     0.375316    0.376689    0.379463    0.530410    0.553190    1.019358

 Minimum Search - Taking Simple RFO Step
 Searching for Lamda that Minimizes Along All modes
 Value Taken    Lamda =   0.00000000
 Step Taken.  Stepsize is  0.013236

                             Maximum     Tolerance    Cnvgd?
         Gradient           0.000136      0.000300     YES
         Displacement       0.009781      0.001200      NO
         Energy change      0.000030      0.000001      NO


 New Cartesian Coordinates Obtained by Inverse Iteration

 Displacement from previous Coordinates is:  0.011187
 ----------------------------------------------------------------
             Standard Nuclear Orientation (Angstroms)
    I     Atom           X                Y                Z
 ----------------------------------------------------------------
    1      C      -0.0190238538    -0.0249434847     0.0274150255
    2      O       0.0036494958     0.0989146154     1.2434701632
    3      O       1.1013393760    -0.2016000739    -0.6663275227
    4      H       1.8190079528    -0.2009398872    -0.0280447359
    5      C      -1.2442444482     0.0042318795    -0.8070954661
    6      H      -1.3220251640    -0.9188533512    -1.3508050449
    7      H      -1.1673435428     0.8090920034    -1.5143938615
    8      H      -2.1007780157     0.1415425986    -0.1728207577
 ----------------------------------------------------------------
 Nuclear Repulsion Energy =   122.0216656452 hartrees
 There are       16 alpha and       16 beta electrons
 Discretize the solute cavity surface with Lebedev spheres
	Using 302 Lebedev grid points for each H atom
	Using 302 Lebedev grid points for other atoms
	Atomic van der Waals radii will be scaled by 1.20
 Removing interior tesserae...
 Keep 946 surface tesserae and discard 1470 interior tesserae
 Molecular Surface Area = 83.297 Angst**2
 Applying Cartesian multipole field
    Component          Value
    ---------          -----
     (2,0,0)        1.00000E-11
     (0,2,0)        2.00000E-10
     (0,0,2)       -3.00000E-11
 Requested basis set is cc-pVTZ
 There are 64 shells and 176 basis functions
 A cutoff of  1.0D-11 yielded   2023 shell pairs
 There are     15539 function pairs (     20179 Cartesian)
 Smallest overlap matrix eigenvalue = 8.05E-04
 Guess MOs from SCF MO coefficient file
 Reading MOs from coefficient file
 Reading MOs from coefficient file
 A restricted Hartree-Fock SCF calculation will be
 performed using Pulay DIIS extrapolation
 SCF converges when DIIS error is below 1.0E-08
 Geometry optimization detected.  Setting ReadMinima to 0
 Setting SaveMinima to 0
 ---------------------------------------
  Cycle       Energy         DIIS Error
 ---------------------------------------
    1    -227.8981955764      6.49E-04
    2    -227.9010681932      3.59E-04
    3    -227.9014501938      1.31E-04
    4    -227.9015566902      4.47E-05
    5    -227.9015743746      1.63E-05
    6    -227.9015774677      8.17E-06
    7    -227.9015779818      2.94E-06
    8    -227.9015780677      5.23E-07
    9    -227.9015780704      1.45E-07
   10    -227.9015780706      3.75E-08
   11    -227.9015780705      8.28E-09 Convergence criterion met
 ---------------------------------------
 SCF time:  CPU 63.46 s  wall 63.49 s
 Discretize the solute cavity surface with Lebedev spheres
	Using 302 Lebedev grid points for each H atom
	Using 302 Lebedev grid points for other atoms
	Atomic van der Waals radii will be scaled by 1.20
 Removing interior tesserae...
 Keep 946 surface tesserae and discard 1470 interior tesserae
 Molecular Surface Area = 83.297 Angst**2
Using SCRF singleton
 A restricted Hartree-Fock SCF calculation will be
 performed using Pulay DIIS extrapolation
 Polarizable Continuum solvation model will be applied
 SCF converges when DIIS error is below 1.0E-08
 Geometry optimization detected.  Setting ReadMinima to 0
 Setting SaveMinima to 0

 Citation of the SMD model:
 Marenich, A.V.; Cramer, C.J.; Truhlar, D.G.
 J. Phys. Chem. B 2009, 113, 6378-6396.
 iSolventCode=           1
 Solvent: water                                                           

 vradii
            1           2           3           4           5           6
    1   1.8500000   1.5200000   1.5200000   1.2000000   1.8500000   1.2000000
            7           8
    1   1.2000000   1.2000000
 ---------------------------------------
  Cycle       Energy         DIIS Error
 ---------------------------------------
    1    -227.9015780706      2.05E-09
 Time req'd to invert C: 1.04 s (CPU) 1.04 s (wall)
    2    -227.9182386088      5.36E-04
    3    -227.9182386086      5.36E-04
    4    -227.9182386083      5.36E-04
    5    -227.9182386078      5.36E-04
    6    -227.9182386068      5.36E-04
    7    -227.9182386058      5.36E-04
    8    -227.9182386050      5.36E-04
    9    -227.9182386046      5.36E-04
   10    -227.9182386035      5.36E-04
   11    -227.9182386045      5.36E-04
   12    -227.9182386040      5.36E-04
   13    -227.9182385991      5.36E-04
   14    -227.9182386041      5.36E-04
   15    -227.9182386036      5.36E-04
   16    -227.9182386105      5.36E-04
   17    -227.9204825151      2.97E-04
   18    -227.9208545821      1.22E-04
   19    -227.9209938324      4.29E-05
   20    -227.9210140878      1.51E-05
   21    -227.9210168610      7.56E-06
   22    -227.9210173129      2.52E-06
   23    -227.9210173804      4.62E-07
   24    -227.9210173822      1.29E-07
   25    -227.9210173824      3.12E-08
   26    -227.9210173825      5.61E-09 Convergence criterion met
 ---------------------------------------
 SCF time:  CPU 130.23 s  wall 130.29 s
(0)  E-EN(g) gas-phase elect-nuc energy                 -227.901578071 a.u.
(3)  G-ENP(liq) elect-nuc-pol free energy of system     -227.921017382 a.u.
(4)  G-CDS(liq) cavity-dispersion-solvent structure 
     free energy                                                3.9498 kcal/mol
(6)  G-S(liq) free energy of system                     -227.914722998 a.u.
(9)  DeltaG-S(liq) free energy of  solvation
     (9) = (6) - (0)                                           -8.2486 kcal/mol
 SCF   energy in the final basis set = -227.9147229976
 Total energy in the final basis set = -227.9147229976

 Components of the MP2 correlation energy:
        aaaa  correlation energy =        -0.1050574861 au
        abab  correlation energy =        -0.6443126226 au
        bbbb  correlation energy =        -0.1050574861 au
        non-Brillouin singles    =        -0.0000000000 au

 Total  MP2   correlation energy =        -0.8544275949 au
        MP2         total energy =      -228.7691505925 au

  Entering Z-vector solver.
 This version supports only Gaussian blurring of the apparent surface charges
 No PCM contribution added !! 
   1         0           1      0.000362    0.000362
 This version supports only Gaussian blurring of the apparent surface charges
 No PCM contribution added !! 
   2         0           1      0.000121    0.000121
 This version supports only Gaussian blurring of the apparent surface charges
 No PCM contribution added !! 
   3         0           1      0.000047    0.000047
 This version supports only Gaussian blurring of the apparent surface charges
 No PCM contribution added !! 
   4         0           1      0.000012    0.000012
 This version supports only Gaussian blurring of the apparent surface charges
 No PCM contribution added !! 
   5         0           1      0.000004    0.000004
 This version supports only Gaussian blurring of the apparent surface charges
 No PCM contribution added !! 
   6         0           1      0.000001    0.000001
 This version supports only Gaussian blurring of the apparent surface charges
 No PCM contribution added !! 
   7         1           0      0.000000    0.000000    Roots Converged

 --------------------------------------------------------------

                    Orbital Energies (a.u.)
 --------------------------------------------------------------

 Alpha MOs
 -- Occupied --
-20.610 -20.549 -11.391 -11.223  -1.472  -1.360  -1.025  -0.824
 -0.715  -0.681  -0.652  -0.580  -0.565  -0.554  -0.488  -0.462
 -- Virtual --
  0.155   0.173   0.193   0.227   0.241   0.300   0.343   0.400
  0.402   0.415   0.468   0.513   0.571   0.610   0.635   0.636
  0.662   0.681   0.690   0.728   0.736   0.784   0.794   0.809
  0.883   0.914   0.918   0.933   0.996   1.038   1.088   1.112
  1.177   1.198   1.264   1.280   1.286   1.343   1.378   1.430
  1.440   1.502   1.536   1.557   1.578   1.606   1.691   1.735
  1.807   1.822   1.921   1.980   2.010   2.190   2.209   2.280
  2.309   2.347   2.422   2.454   2.504   2.650   2.656   2.665
  2.798   2.839   2.869   2.888   2.982   3.084   3.101   3.110
  3.192   3.200   3.275   3.280   3.293   3.305   3.365   3.428
  3.463   3.486   3.508   3.585   3.615   3.617   3.638   3.672
  3.700   3.763   3.764   3.810   3.810   3.895   3.965   4.002
  4.060   4.112   4.120   4.165   4.173   4.218   4.228   4.300
  4.344   4.388   4.392   4.448   4.524   4.558   4.592   4.619
  4.641   4.764   4.805   4.848   4.905   5.091   5.185   5.283
  5.288   5.365   5.457   5.512   5.564   5.607   5.619   5.634
  5.651   5.661   5.714   5.771   5.841   6.010   6.038   6.185
  6.228   6.261   6.444   6.586   6.660   6.676   6.844   6.907
  6.976   7.005   7.066   7.181   7.253   7.265   7.369   7.390
  7.536   7.687   7.809   7.944   9.802  13.023  13.411  14.508
 --------------------------------------------------------------

          Ground-State Mulliken Net Atomic Charges

     Atom                 Charge (a.u.)
  ----------------------------------------
      1 C                     0.315896
      2 O                    -0.416615
      3 O                    -0.283253
      4 H                     0.283400
      5 C                    -0.359668
      6 H                     0.159126
      7 H                     0.159596
      8 H                     0.141519
  ----------------------------------------
  Sum of atomic charges =     0.000000

 -----------------------------------------------------------------
                    Cartesian Multipole Moments
 -----------------------------------------------------------------
    Charge (ESU x 10^10)
                 0.0000
    Dipole Moment (Debye)
         X       0.1624      Y      -0.2666      Z      -2.5090
       Tot       2.5284
    Quadrupole Moments (Debye-Ang)
        XX     -18.3452     XY      -0.1444     YY     -23.0463
        XZ       2.8031     YZ      -0.7699     ZZ     -28.5792
    Octopole Moments (Debye-Ang^2)
       XXX      16.1385    XXY      -0.1540    XYY       2.0985
       YYY       1.9288    XXZ       4.0596    XYZ      -0.5375
       YYZ       1.5654    XZZ      -0.1000    YZZ       0.6760
       ZZZ       1.4855
    Hexadecapole Moments (Debye-Ang^3)
      XXXX    -122.5853   XXXY       1.6815   XXYY     -29.7695
      XYYY       5.0353   YYYY     -28.2523   XXXZ     -10.0167
      XXYZ      -1.4912   XYYZ      -2.0026   YYYZ      -4.2708
      XXZZ     -48.1837   XYZZ       1.8707   YYZZ     -24.3101
      XZZZ      -8.2083   YZZZ      -5.8391   ZZZZ    -135.5040
 -----------------------------------------------------------------
 DrvMan is completing analytic gradient of the MP2 energy
 MP2 relaxed dipole moment
            1
    1   0.0638766
    2  -0.1048778
    3  -0.9871220
	Magnitude:	 0.995 au	 2.528 Debye
 MP2 energy read as -228.769151
 Full Analytical Gradient of MP2 Energy (in au.)
             1             2             3             4             5
    1    0.00005897    0.00022661   -0.00000327    0.00003356   -0.00003062
    2    0.00002808   -0.00005020   -0.00005070   -0.00002344   -0.00000327
    3   -0.00004601   -0.00005382   -0.00021621   -0.00033352    0.00014515
             6             7             8
    1   -0.00016858   -0.00015441    0.00003775
    2    0.00002801    0.00004755    0.00002395
    3    0.00012638    0.00012403    0.00025401
 Gradient time:  CPU 0.11 s  wall 0.11 s
 Geometry Optimization Parameters
   NAtoms,    NIC,     NZ,  NCons,   NDum,   NFix, NCnnct, MaxDiis
        8      41       0       0       0       0       0       0

 Cartesian Hessian Update
 Hessian Updated using BFGS Update


** GEOMETRY OPTIMIZATION IN DELOCALIZED INTERNAL COORDINATES **
   Searching for a Minimum

   Optimization Cycle:  14

                       Coordinates (Angstroms)
     ATOM                X               Y               Z
      1  C        -0.0190238538   -0.0249434847    0.0274150255
      2  O         0.0036494958    0.0989146154    1.2434701632
      3  O         1.1013393760   -0.2016000739   -0.6663275227
      4  H         1.8190079528   -0.2009398872   -0.0280447359
      5  C        -1.2442444482    0.0042318795   -0.8070954661
      6  H        -1.3220251640   -0.9188533512   -1.3508050449
      7  H        -1.1673435428    0.8090920034   -1.5143938615
      8  H        -2.1007780157    0.1415425986   -0.1728207577
   Point Group: c1    Number of degrees of freedom:    18


   Energy is   -228.769150593

 Hessian Updated using BFGS Update

 18 Hessian modes will be used to form the next step
  Hessian Eigenvalues:
     0.000360    0.026140    0.057623    0.076371    0.078836    0.155722
     0.159075    0.165229    0.170537    0.243631    0.290053    0.362667
     0.374408    0.376498    0.379201    0.521914    0.536274    1.020453

 Minimum Search - Taking Simple RFO Step
 Searching for Lamda that Minimizes Along All modes
 Value Taken    Lamda =   0.00000000
 Step Taken.  Stepsize is  0.002033

                             Maximum     Tolerance    Cnvgd?
         Gradient           0.000026      0.000300     YES
         Displacement       0.001261      0.001200      NO
         Energy change      0.000000      0.000001     YES


                       Distance Matrix (Angstroms)
             C (  1)   O (  2)   O (  3)   H (  4)   C (  5)   H (  6)
   O (  2)  1.222557
   O (  3)  1.329549  2.223187
   H (  4)  1.847271  2.236557  0.960444
   C (  5)  1.482708  2.402295  2.358802  3.167417
   H (  6)  2.096754  3.086022  2.618331  3.482985  1.074130
   H (  7)  2.095573  3.079187  2.624431  3.485354  1.074237  1.742551
   H (  8)  2.097978  2.536989  3.258044  3.937382  1.074620  1.765940
             H (  7)
   H (  8)  1.765429

 Final energy is   -228.76915059250945     


 ******************************
 **  OPTIMIZATION CONVERGED  **
 ******************************

                       Coordinates (Angstroms)
     ATOM                X               Y               Z
      1  C        -0.0190238538   -0.0249434847    0.0274150255
      2  O         0.0036494958    0.0989146154    1.2434701632
      3  O         1.1013393760   -0.2016000739   -0.6663275227
      4  H         1.8190079528   -0.2009398872   -0.0280447359
      5  C        -1.2442444482    0.0042318795   -0.8070954661
      6  H        -1.3220251640   -0.9188533512   -1.3508050449
      7  H        -1.1673435428    0.8090920034   -1.5143938615
      8  H        -2.1007780157    0.1415425986   -0.1728207577

Z-matrix Print:
$molecule
0 1
C 
O  1 1.222557
O  1 1.329549 2 121.120941
H  3 0.960444 1 106.427635 2 -0.102250 0
C  1 1.482708 2 124.971363 3 -179.951766 0
H  5 1.074130 1 109.136705 2 -121.457344 0
H  5 1.074237 1 109.036185 2 120.292903 0
H  5 1.074620 1 109.205355 2 -0.517236 0
$end


 --------------------------------------------------------------

                    Orbital Energies (a.u.)
 --------------------------------------------------------------

 Alpha MOs
 -- Occupied --
-20.610 -20.549 -11.391 -11.223  -1.472  -1.360  -1.025  -0.824
 -0.715  -0.681  -0.652  -0.580  -0.565  -0.554  -0.488  -0.462
 -- Virtual --
  0.155   0.173   0.193   0.227   0.241   0.300   0.343   0.400
  0.402   0.415   0.468   0.513   0.571   0.610   0.635   0.636
  0.662   0.681   0.690   0.728   0.736   0.784   0.794   0.809
  0.883   0.914   0.918   0.933   0.996   1.038   1.088   1.112
  1.177   1.198   1.264   1.280   1.286   1.343   1.378   1.430
  1.440   1.502   1.536   1.557   1.578   1.606   1.691   1.735
  1.807   1.822   1.921   1.980   2.010   2.190   2.209   2.280
  2.309   2.347   2.422   2.454   2.504   2.650   2.656   2.665
  2.798   2.839   2.869   2.888   2.982   3.084   3.101   3.110
  3.192   3.200   3.275   3.280   3.293   3.305   3.365   3.428
  3.463   3.486   3.508   3.585   3.615   3.617   3.638   3.672
  3.700   3.763   3.764   3.810   3.810   3.895   3.965   4.002
  4.060   4.112   4.120   4.165   4.173   4.218   4.228   4.300
  4.344   4.388   4.392   4.448   4.524   4.558   4.592   4.619
  4.641   4.764   4.805   4.848   4.905   5.091   5.185   5.283
  5.288   5.365   5.457   5.512   5.564   5.607   5.619   5.634
  5.651   5.661   5.714   5.771   5.841   6.010   6.038   6.185
  6.228   6.261   6.444   6.586   6.660   6.676   6.844   6.907
  6.976   7.005   7.066   7.181   7.253   7.265   7.369   7.390
  7.536   7.687   7.809   7.944   9.802  13.023  13.411  14.508
 --------------------------------------------------------------

          Ground-State Mulliken Net Atomic Charges

     Atom                 Charge (a.u.)
  ----------------------------------------
      1 C                     0.315896
      2 O                    -0.416615
      3 O                    -0.283253
      4 H                     0.283400
      5 C                    -0.359668
      6 H                     0.159126
      7 H                     0.159596
      8 H                     0.141519
  ----------------------------------------
  Sum of atomic charges =     0.000000

 -----------------------------------------------------------------
                    Cartesian Multipole Moments
 -----------------------------------------------------------------
    Charge (ESU x 10^10)
                 0.0000
    Dipole Moment (Debye)
         X       0.1624      Y      -0.2666      Z      -2.5090
       Tot       2.5284
    Quadrupole Moments (Debye-Ang)
        XX     -18.3452     XY      -0.1444     YY     -23.0463
        XZ       2.8031     YZ      -0.7699     ZZ     -28.5792
    Octopole Moments (Debye-Ang^2)
       XXX      16.1385    XXY      -0.1540    XYY       2.0985
       YYY       1.9288    XXZ       4.0596    XYZ      -0.5375
       YYZ       1.5654    XZZ      -0.1000    YZZ       0.6760
       ZZZ       1.4855
    Hexadecapole Moments (Debye-Ang^3)
      XXXX    -122.5853   XXXY       1.6815   XXYY     -29.7695
      XYYY       5.0353   YYYY     -28.2523   XXXZ     -10.0167
      XXYZ      -1.4912   XYYZ      -2.0026   YYYZ      -4.2708
      XXZZ     -48.1837   XYZZ       1.8707   YYZZ     -24.3101
      XZZZ      -8.2083   YZZZ      -5.8391   ZZZZ    -135.5040
 -----------------------------------------------------------------
Archival summary:
1\1\pikachu\OPT\MP2\BasisUnspecified\224\taweetha\MonJul1011:27:522017MonJul1011:27:522017\0\\#,OPT,MP2,BasisUnspecified,\\0,1\C\O,1,1.22256\O,1,1.32955,2,121.121\H,3,0.960444,1,106.428,2,-0.10225,0\C,1,1.48271,2,124.971,3,-179.952,0\H,5,1.07413,1,109.137,2,-121.457,0\H,5,1.07424,1,109.036,2,120.293,0\H,5,1.07462,1,109.205,2,-0.517236,0\\HF=-227.914723\MP2=-228.769151\\@

 Total job time:  5080.56s(wall), 5046.44s(cpu) 
 Mon Jul 10 11:27:52 2017

        *************************************************************
        *                                                           *
        *  Thank you very much for using Q-Chem.  Have a nice day.  *
        *                                                           *
        *************************************************************


 
User input: 2 of 2 
 
pikachu 127.0.1
Q-Chem Developer Version! Running on 127.0.1.*
                  Welcome to Q-Chem
     A Quantum Leap Into The Future Of Chemistry


 Q-Chem 4.4, Q-Chem, Inc., Pleasanton, CA (2016)

 Y. Shao,  Z. Gan,  E. Epifanovsky,  A. T. B. Gilbert,  M. Wormit,  
 J. Kussmann,  A. W. Lange,  A. Behn,  J. Deng,  X. Feng,  D. Ghosh,  
 M. Goldey,  P. R. Horn,  L. D. Jacobson,  I. Kaliman,  F. Rob,  
 R. Z. Khaliullin,  T. Kus,  A. Landau,  J. Liu,  E. I. Proynov,  Y. M. Rhee,  
 R. M. Richard,  M. A. Rohrdanz,  R. P. Steele,  E. J. Sundstrom,  
 H. L. Woodcock III,  P. M. Zimmerman,  D. Zuev,  B. Albrecht,  E. Alguire,  
 B. Austin,  S. A. Baeppler,  G. J. O. Beran,  Y. A. Bernard,  
 E. J. Berquist,  K. Brandhorst,  K. B. Bravaya,  S. T. Brown,  D. Casanova,  
 C.-M. Chang,  Y. Chen,  S. H. Chien,  K. D. Closser,  M. P. Coons,  
 D. L. Crittenden,  S. Dasgupta,  M. Diedenhofen,  R. A. DiStasio Jr.,  
 H. Do,  A. D. Dutoi,  R. G. Edgar,  P.-T. Fang,  S. Fatehi,  Q. Feng,  
 L. Fusti-Molnar,  A. Ghysels,  A. Golubeva-Zadorozhnaya,  J. Gomes,  
 A. Gunina,  M. W. D. Hanson-Heine,  P. H. P. Harbach,  A. W. Hauser,  
 J. E. Herr,  E. G. Hohenstein,  Z. C. Holden,  K. Hui,  T.-C. Jagau,  H. Ji,  
 B. Kaduk,  K. Khistyaev,  Jaehoon Kim,  Jihan Kim,  R. A. King,  
 P. Klunzinger,  K. Koh,  D. Kosenkov,  T. Kowalczyk,  C. M. Krauter,  
 A. Kunitsa,  K. U. Lao,  A. Laurent,  K. V. Lawler,  J. Lee,  D. Lefrancois,  
 S. Lehtola,  S. V. Levchenko,  C. Y. Lin,  Y.-S. Lin,  F. Liu,  E. Livshits,  
 R. C. Lochan,  A. Luenser,  P. Manohar,  S. F. Manzer,  S.-P. Mao,  Y. Mao,  
 N. Mardirossian,  A. V. Marenich,  L. A. Martinez-Martinez,  S. A. Maurer,  
 N. J. Mayhall,  J.-M. Mewes,  A. F. Morrison,  K. Nanda,  T. S. Nguyen-Beck,  
 C. M. Oana,  R. Olivares-Amaya,  D. P. O'Neill,  J. A. Parkhill,  
 T. M. Perrine,  R. Peverati,  P. A. Pieniazek,  F. Plasser,  A. Prociuk,  
 D. R. Rehn,  E. Rosta,  N. J. Russ,  N. Sergueev,  S. M. Sharada,  
 S. Sharma,  D. W. Small,  A. Sodt,  T. Stauch,  T. Stein,  D. Stuck,  
 Y.-C. Su,  A. J. W. Thom,  T. Tsuchimochi,  L. Vogt,  O. Vydrov,  T. Wang,  
 M. A. Watson,  J. Wenzel,  A. White,  C. F. Williams,  V. Vanovschi,  
 K. Yao,  S. Yeganeh,  S. R. Yost,  Z.-Q. You,  I. Y. Zhang,  X. Zhang,  
 Y. Zhao,  B. R. Brooks,  G. K. L. Chan,  D. M. Chipman,  C. J. Cramer,  
 W. A. Goddard III,  M. S. Gordon,  W. J. Hehre,  A. Klamt,  
 H. F. Schaefer III,  M. W. Schmidt,  C. D. Sherrill,  D. G. Truhlar,  
 A. Warshel,  X. Xu,  A. Aspuru-Guzik,  R. Baer,  A. T. Bell,  N. A. Besley,  
 J.-D. Chai,  A. Dreuw,  B. D. Dunietz,  T. R. Furlani,  S. R. Gwaltney,  
 C.-P. Hsu,  Y. Jung,  J. Kong,  D. S. Lambrecht,  W. Liang,  C. Ochsenfeld,  
 V. A. Rassolov,  L. V. Slipchenko,  J. E. Subotnik,  T. Van Voorhis,  
 J. M. Herbert,  A. I. Krylov,  P. M. W. Gill,  M. Head-Gordon

 Contributors to earlier versions of Q-Chem not listed above: 
 R. D. Adamson,  J. Baker,  E. F. C. Byrd,  A. K. Chakraborty,  C.-L. Cheng,  
 H. Dachsel,  R. J. Doerksen,  G. Hawkins,  A. Heyden,  S. Hirata,  
 G. Kedziora,  F. J. Keil,  C. Kelley,  P. P. Korambath,  W. Kurlancheek,  
 A. M. Lee,  M. S. Lee,  D. Liotard,  I. Lotan,  P. E. Maslen,  N. Nair,  
 D. Neuhauser,  R. Olson,  B. Peters,  J. Ritchie,  N. E. Schultz,  
 N. Shenvi,  A. C. Simmonett,  K. S. Thanthiriwatte,  Q. Wu,  W. Zhang

 Please cite Q-Chem as follows:
 Y. Shao et al., Mol. Phys. 113, 184-215 (2015)
 DOI: 10.1080/00268976.2014.952696

 Q-Chem 4.4.2 for Intel X86 EM64T Linux

 Parts of Q-Chem use Armadillo 5.200.1 (Boston Tea Smuggler).
 http://arma.sourceforge.net/

 Q-Chem begins on Mon Jul 10 11:27:52 2017  


Host: 0

     Scratch files written to /scratch/taweetham/qchem3038//
The previous job contains 0 fragments, simply inherited here


!!********************************************.
!!******************Warning*******************.
!!Desired Analytical derivatives not available.
!!Finite difference job might take a long time.
!!********************************************.
!!********************************************.


 2-order derivative to be evaluated numerically with 1-order analytical derivatives

Checking the input file for inconsistencies... 	...done.

--------------------------------------------------------------
User input:
--------------------------------------------------------------

$molecule
   read
$end

$rem
   BASIS  =   cc-pVTZ
   method  =  MP2
   JOBTYPE = frequency
   SOLVENT_METHOD = SMD
   SYM_IGNORE = TRUE
   SCF_GUESS = READ
   MEM_STATIC = 2000
$end


--------------------------------------------------------------
 ----------------------------------------------------------------
             Standard Nuclear Orientation (Angstroms)
    I     Atom           X                Y                Z
 ----------------------------------------------------------------
    1      C      -0.0190238538    -0.0249434847     0.0274150255
    2      O       0.0036494958     0.0989146154     1.2434701632
    3      O       1.1013393760    -0.2016000739    -0.6663275227
    4      H       1.8190079528    -0.2009398872    -0.0280447359
    5      C      -1.2442444482     0.0042318795    -0.8070954661
    6      H      -1.3220251640    -0.9188533512    -1.3508050449
    7      H      -1.1673435428     0.8090920034    -1.5143938615
    8      H      -2.1007780157     0.1415425986    -0.1728207577
 ----------------------------------------------------------------
 Nuclear Repulsion Energy =   122.0216656452 hartrees
 There are       16 alpha and       16 beta electrons
 Requested basis set is cc-pVTZ
 There are 64 shells and 176 basis functions

 Total QAlloc Memory Limit   2000 MB
 Mega-Array Size      1956 MB
 MEM_STATIC part      2000 MB

                       Distance Matrix (Angstroms)
             C (  1)   O (  2)   O (  3)   H (  4)   C (  5)   H (  6)
   O (  2)  1.222557
   O (  3)  1.329549  2.223187
   H (  4)  1.847271  2.236557  0.960444
   C (  5)  1.482708  2.402295  2.358802  3.167417
   H (  6)  2.096754  3.086022  2.618331  3.482985  1.074130
   H (  7)  2.095573  3.079187  2.624431  3.485354  1.074237  1.742551
   H (  8)  2.097978  2.536989  3.258044  3.937382  1.074620  1.765940
             H (  7)
   H (  8)  1.765429

 A cutoff of  1.0D-11 yielded   2023 shell pairs
 There are     15539 function pairs (     20179 Cartesian)

 -------------------------------------------------------
 OpenMP Integral Computing Module                       
 Release: version 1.0, May 2013, Q-Chem Inc. Pittsburgh 
 -------------------------------------------------------
 Integral Job Info:
 Integral job number is                      11
 Integral operator is                         1
 short-range coefficients                     0
 long-range coefficients              100000000
 Omega coefficients                           0
 if combine SR and LR in K                    0
 Integral screening is                        0
 Integral computing path is                   2
 max size of driver memory is            800000
 size of driver memory is                776718
 size of scratch memory is              4556032
 max col of scratch BK array              10000
 max len of scratch array in speh3          662
 max len of scratch index in speh4           32
 max int batch size is                      520
 min int batch size is                       52
 fixed nKL is                                52
 max L of basis functions is                  3
 order of int derivative is                   0
 number of shells is                         64
 number of basis is                         200
 number of cartesian basis is               200
 number of contracted shell pairs          2023
 number of primitive shell pairs           6167
 maxK2 (contraction) of shell pair           49
 max number of K2 of shell pair               1
 max number of CS2 of shell pair            262
 max number of PS2 of shell pair            931
 mem total for path MDJ                   64204
 -------------------------------------------------------
 Smallest overlap matrix eigenvalue = 8.05E-04
 Guess MOs from SCF MO coefficient file
 Reading MOs from coefficient file
 Reading MOs from coefficient file
 A restricted Hartree-Fock SCF calculation will be
 performed using Pulay DIIS extrapolation
 SCF converges when DIIS error is below 1.0E-08
 ---------------------------------------
  Cycle       Energy         DIIS Error
 ---------------------------------------
    1    -227.8982102186      6.45E-04
    2    -227.9010663166      3.60E-04
    3    -227.9014503221      1.30E-04
    4    -227.9015567155      4.46E-05
    5    -227.9015743675      1.63E-05
    6    -227.9015774688      8.16E-06
    7    -227.9015779794      2.94E-06
    8    -227.9015780647      5.23E-07
    9    -227.9015780675      1.45E-07
   10    -227.9015780676      3.72E-08
   11    -227.9015780675      7.87E-09 Convergence criterion met
 ---------------------------------------
 SCF time:  CPU 63.28 s  wall 64.10 s

 Citation of the SMD model:
 Marenich, A.V.; Cramer, C.J.; Truhlar, D.G.
 J. Phys. Chem. B 2009, 113, 6378-6396.
 iSolventCode=           1
 Solvent: water                                                           

 vradii
            1           2           3           4           5           6
    1   1.8500000   1.5200000   1.5200000   1.2000000   1.8500000   1.2000000
            7           8
    1   1.2000000   1.2000000
Changing PCM_TESSEL_METHOD to VTN
Changing PCM_VDW_RADII to SMD_RADIUS
 Discretize the solute cavity surface with Lebedev spheres
	Using 302 Lebedev grid points for each H atom
	Using 302 Lebedev grid points for other atoms
	Atomic van der Waals radii will be scaled by 1.20
 Removing interior tesserae...
 Keep 946 surface tesserae and discard 1470 interior tesserae
 Molecular Surface Area = 83.297 Angst**2
Using SCRF singleton
 A restricted Hartree-Fock SCF calculation will be
 performed using Pulay DIIS extrapolation
 Polarizable Continuum solvation model will be applied
 SCF converges when DIIS error is below 1.0E-08

 Citation of the SMD model:
 Marenich, A.V.; Cramer, C.J.; Truhlar, D.G.
 J. Phys. Chem. B 2009, 113, 6378-6396.
 iSolventCode=           1
 Solvent: water                                                           

 vradii
            1           2           3           4           5           6
    1   1.8500000   1.5200000   1.5200000   1.2000000   1.8500000   1.2000000
            7           8
    1   1.2000000   1.2000000
 ---------------------------------------
  Cycle       Energy         DIIS Error
 ---------------------------------------
    1    -227.9015780676      1.62E-09
 Time req'd to invert C: 1.02 s (CPU) 1.02 s (wall)
    2    -227.9182386059      5.36E-04
    3    -227.9182386057      5.36E-04
    4    -227.9182386060      5.36E-04
    5    -227.9182386042      5.36E-04
    6    -227.9182386022      5.36E-04
    7    -227.9182386022      5.36E-04
    8    -227.9182386014      5.36E-04
    9    -227.9182386032      5.36E-04
   10    -227.9182386012      5.36E-04
   11    -227.9182386029      5.36E-04
   12    -227.9182386018      5.36E-04
   13    -227.9182386032      5.36E-04
   14    -227.9182386032      5.36E-04
   15    -227.9182386015      5.36E-04
   16    -227.9182386072      5.36E-04
   17    -227.9204825121      2.97E-04
   18    -227.9208545792      1.22E-04
   19    -227.9209938295      4.29E-05
   20    -227.9210140849      1.51E-05
   21    -227.9210168581      7.56E-06
   22    -227.9210173101      2.52E-06
   23    -227.9210173775      4.62E-07
   24    -227.9210173794      1.29E-07
   25    -227.9210173795      3.12E-08
   26    -227.9210173796      5.61E-09 Convergence criterion met
 ---------------------------------------
 SCF time:  CPU 125.50 s  wall 129.60 s
(0)  E-EN(g) gas-phase elect-nuc energy                 -227.901578068 a.u.
(3)  G-ENP(liq) elect-nuc-pol free energy of system     -227.921017380 a.u.
(4)  G-CDS(liq) cavity-dispersion-solvent structure 
     free energy                                                3.9498 kcal/mol
(6)  G-S(liq) free energy of system                     -227.914722995 a.u.
(9)  DeltaG-S(liq) free energy of  solvation
     (9) = (6) - (0)                                           -8.2486 kcal/mol
 SCF   energy in the final basis set = -227.9147229948
 Total energy in the final basis set = -227.9147229948

 Components of the MP2 correlation energy:
        aaaa  correlation energy =        -0.1050574861 au
        abab  correlation energy =        -0.6443126226 au
        bbbb  correlation energy =        -0.1050574861 au
        non-Brillouin singles    =        -0.0000000000 au

 Total  MP2   correlation energy =        -0.8544275948 au
        MP2         total energy =      -228.7691505896 au

  Entering Z-vector solver.
 This version supports only Gaussian blurring of the apparent surface charges
 No PCM contribution added !! 
   1         0           1      0.000362    0.000362
 This version supports only Gaussian blurring of the apparent surface charges
 No PCM contribution added !! 
   2         0           1      0.000121    0.000121
 This version supports only Gaussian blurring of the apparent surface charges
 No PCM contribution added !! 
   3         0           1      0.000047    0.000047
 This version supports only Gaussian blurring of the apparent surface charges
 No PCM contribution added !! 
   4         0           1      0.000012    0.000012
 This version supports only Gaussian blurring of the apparent surface charges
 No PCM contribution added !! 
   5         0           1      0.000004    0.000004
 This version supports only Gaussian blurring of the apparent surface charges
 No PCM contribution added !! 
   6         0           1      0.000001    0.000001
 This version supports only Gaussian blurring of the apparent surface charges
 No PCM contribution added !! 
   7         1           0      0.000000    0.000000    Roots Converged

 --------------------------------------------------------------

                    Orbital Energies (a.u.)
 --------------------------------------------------------------

 Alpha MOs
 -- Occupied --
-20.610 -20.549 -11.391 -11.223  -1.472  -1.360  -1.025  -0.824
 -0.715  -0.681  -0.652  -0.580  -0.565  -0.554  -0.488  -0.462
 -- Virtual --
  0.155   0.173   0.193   0.227   0.241   0.300   0.343   0.400
  0.402   0.415   0.468   0.513   0.571   0.610   0.635   0.636
  0.662   0.681   0.690   0.728   0.736   0.784   0.794   0.809
  0.883   0.914   0.918   0.933   0.996   1.038   1.088   1.112
  1.177   1.198   1.264   1.280   1.286   1.343   1.378   1.430
  1.440   1.502   1.536   1.557   1.578   1.606   1.691   1.735
  1.807   1.822   1.921   1.980   2.010   2.190   2.209   2.280
  2.309   2.347   2.422   2.454   2.504   2.650   2.656   2.665
  2.798   2.839   2.869   2.888   2.982   3.084   3.101   3.110
  3.192   3.200   3.275   3.280   3.293   3.305   3.365   3.428
  3.463   3.486   3.508   3.585   3.615   3.617   3.638   3.672
  3.700   3.763   3.764   3.810   3.810   3.895   3.965   4.002
  4.060   4.112   4.120   4.165   4.173   4.218   4.228   4.300
  4.344   4.388   4.392   4.448   4.524   4.558   4.592   4.619
  4.641   4.764   4.805   4.848   4.905   5.091   5.185   5.283
  5.288   5.365   5.457   5.512   5.564   5.607   5.619   5.634
  5.651   5.661   5.714   5.771   5.841   6.010   6.038   6.185
  6.228   6.261   6.444   6.586   6.660   6.676   6.844   6.907
  6.976   7.005   7.066   7.181   7.253   7.265   7.369   7.390
  7.536   7.687   7.809   7.944   9.802  13.023  13.411  14.508
 --------------------------------------------------------------

          Ground-State Mulliken Net Atomic Charges

     Atom                 Charge (a.u.)
  ----------------------------------------
      1 C                     0.315896
      2 O                    -0.416615
      3 O                    -0.283253
      4 H                     0.283400
      5 C                    -0.359668
      6 H                     0.159126
      7 H                     0.159596
      8 H                     0.141519
  ----------------------------------------
  Sum of atomic charges =    -0.000000

 -----------------------------------------------------------------
                    Cartesian Multipole Moments
 -----------------------------------------------------------------
    Charge (ESU x 10^10)
                -0.0000
    Dipole Moment (Debye)
         X       0.1624      Y      -0.2666      Z      -2.5090
       Tot       2.5284
    Quadrupole Moments (Debye-Ang)
        XX     -18.3452     XY      -0.1444     YY     -23.0463
        XZ       2.8031     YZ      -0.7699     ZZ     -28.5792
    Octopole Moments (Debye-Ang^2)
       XXX      16.1385    XXY      -0.1540    XYY       2.0985
       YYY       1.9288    XXZ       4.0596    XYZ      -0.5375
       YYZ       1.5654    XZZ      -0.1000    YZZ       0.6760
       ZZZ       1.4855
    Hexadecapole Moments (Debye-Ang^3)
      XXXX    -122.5853   XXXY       1.6815   XXYY     -29.7695
      XYYY       5.0353   YYYY     -28.2523   XXXZ     -10.0167
      XXYZ      -1.4912   XYYZ      -2.0026   YYYZ      -4.2708
      XXZZ     -48.1837   XYZZ       1.8707   YYZZ     -24.3101
      XZZZ      -8.2083   YZZZ      -5.8391   ZZZZ    -135.5040
 -----------------------------------------------------------------
 DrvMan is completing analytic gradient of the MP2 energy
 MP2 relaxed dipole moment
            1
    1   0.0638766
    2  -0.1048778
    3  -0.9871220
	Magnitude:	 0.995 au	 2.528 Debye
 MP2 energy read as -228.769151
 Full Analytical Gradient of MP2 Energy (in au.)
             1             2             3             4             5
    1    0.00005897    0.00022661   -0.00000327    0.00003356   -0.00003062
    2    0.00002808   -0.00005020   -0.00005070   -0.00002344   -0.00000327
    3   -0.00004601   -0.00005382   -0.00021621   -0.00033352    0.00014515
             6             7             8
    1   -0.00016858   -0.00015441    0.00003775
    2    0.00002801    0.00004755    0.00002395
    3    0.00012638    0.00012403    0.00025401
 Gradient time:  CPU 0.11 s  wall 0.11 s
 ######################################################
 ######################################################
 # Starting finite difference calculation for IDERIV  #
 Finite diff step size:  1.88973e-03 a.u.
 ----------------------------------------------------------------
             Standard Nuclear Orientation (Angstroms)
    I     Atom           X                Y                Z
 ----------------------------------------------------------------
    1      C      -0.0180238538    -0.0249434847     0.0274150255
    2      O       0.0036494958     0.0989146154     1.2434701632
    3      O       1.1013393760    -0.2016000739    -0.6663275227
    4      H       1.8190079528    -0.2009398872    -0.0280447359
    5      C      -1.2442444482     0.0042318795    -0.8070954661
    6      H      -1.3220251640    -0.9188533512    -1.3508050449
    7      H      -1.1673435428     0.8090920034    -1.5143938615
    8      H      -2.1007780157     0.1415425986    -0.1728207577
 ----------------------------------------------------------------
 Nuclear Repulsion Energy =   122.0262967346 hartrees
 There are       16 alpha and       16 beta electrons
 Discretize the solute cavity surface with Lebedev spheres
	Using 302 Lebedev grid points for each H atom
	Using 302 Lebedev grid points for other atoms
	Atomic van der Waals radii will be scaled by 1.20
 Removing interior tesserae...
 Keep 946 surface tesserae and discard 1470 interior tesserae
 Molecular Surface Area = 83.297 Angst**2

                       Distance Matrix (Angstroms)
             C (  1)   O (  2)   O (  3)   H (  4)   C (  5)   H (  6)
   O (  2)  1.222539
   O (  3)  1.328706  2.223187
   H (  4)  1.846276  2.236557  0.960444
   C (  5)  1.483535  2.402295  2.358802  3.167417
   H (  6)  2.097376  3.086022  2.618331  3.482985  1.074130
   H (  7)  2.096122  3.079187  2.624431  3.485354  1.074237  1.742551
   H (  8)  2.098970  2.536989  3.258044  3.937382  1.074620  1.765940
             H (  7)
   H (  8)  1.765429

 Requested basis set is cc-pVTZ
 There are 64 shells and 176 basis functions
 A cutoff of  1.0D-11 yielded   2023 shell pairs
 There are     15539 function pairs (     20179 Cartesian)
 Smallest overlap matrix eigenvalue = 8.06E-04
 Guess MOs from SCF MO coefficient file
 Reading MOs from coefficient file
 Reading MOs from coefficient file
 A restricted Hartree-Fock SCF calculation will be
 performed using Pulay DIIS extrapolation
 SCF converges when DIIS error is below 1.0E-08
 ---------------------------------------
  Cycle       Energy         DIIS Error
 ---------------------------------------
    1    -227.8987768136      6.46E-04
    2    -227.9010950616      3.58E-04
    3    -227.9014751240      1.30E-04
    4    -227.9015809844      4.44E-05
    5    -227.9015984463      1.64E-05
    6    -227.9016015001      8.27E-06
    7    -227.9016020275      2.93E-06
    8    -227.9016021136      5.12E-07
    9    -227.9016021162      1.43E-07
   10    -227.9016021164      3.63E-08
   11    -227.9016021162      7.78E-09 Convergence criterion met
 ---------------------------------------
 SCF time:  CPU 63.08 s  wall 63.12 s
 Discretize the solute cavity surface with Lebedev spheres
	Using 302 Lebedev grid points for each H atom
	Using 302 Lebedev grid points for other atoms
	Atomic van der Waals radii will be scaled by 1.20
 Removing interior tesserae...
 Keep 946 surface tesserae and discard 1470 interior tesserae
 Molecular Surface Area = 83.297 Angst**2
Using SCRF singleton
 A restricted Hartree-Fock SCF calculation will be
 performed using Pulay DIIS extrapolation
 Polarizable Continuum solvation model will be applied
 SCF converges when DIIS error is below 1.0E-08

 Citation of the SMD model:
 Marenich, A.V.; Cramer, C.J.; Truhlar, D.G.
 J. Phys. Chem. B 2009, 113, 6378-6396.
 iSolventCode=           1
 Solvent: water                                                           

 vradii
            1           2           3           4           5           6
    1   1.8500000   1.5200000   1.5200000   1.2000000   1.8500000   1.2000000
            7           8
    1   1.2000000   1.2000000
 ---------------------------------------
  Cycle       Energy         DIIS Error
 ---------------------------------------
    1    -227.9016021163      1.62E-09
 Time req'd to invert C: 1.05 s (CPU) 1.05 s (wall)
    2    -227.9182638740      5.36E-04
    3    -227.9182638739      5.36E-04
    4    -227.9182638756      5.36E-04
    5    -227.9182638737      5.36E-04
    6    -227.9182638659      5.36E-04
    7    -227.9182638662      5.36E-04
    8    -227.9182638677      5.36E-04
    9    -227.9182638669      5.36E-04
   10    -227.9182638682      5.36E-04
   11    -227.9182638679      5.36E-04
   12    -227.9182638678      5.36E-04
   13    -227.9182638667      5.36E-04
   14    -227.9182638657      5.36E-04
   15    -227.9182638661      5.36E-04
   16    -227.9182638765      5.36E-04
   17    -227.9205100670      2.97E-04
   18    -227.9208824659      1.22E-04
   19    -227.9210218205      4.29E-05
   20    -227.9210420908      1.51E-05
   21    -227.9210448652      7.55E-06
   22    -227.9210453167      2.52E-06
   23    -227.9210453841      4.62E-07
   24    -227.9210453860      1.29E-07
   25    -227.9210453861      3.12E-08
   26    -227.9210453862      5.60E-09 Convergence criterion met
 ---------------------------------------
 SCF time:  CPU 120.82 s  wall 120.87 s
(0)  E-EN(g) gas-phase elect-nuc energy                 -227.901602116 a.u.
(3)  G-ENP(liq) elect-nuc-pol free energy of system     -227.921045386 a.u.
(4)  G-CDS(liq) cavity-dispersion-solvent structure 
     free energy                                                3.9544 kcal/mol
(6)  G-S(liq) free energy of system                     -227.914743649 a.u.
(9)  DeltaG-S(liq) free energy of  solvation
     (9) = (6) - (0)                                           -8.2464 kcal/mol
 SCF   energy in the final basis set = -227.9147436487
 Total energy in the final basis set = -227.9147436487

 Components of the MP2 correlation energy:
        aaaa  correlation energy =        -0.1050526010 au
        abab  correlation energy =        -0.6442904583 au
        bbbb  correlation energy =        -0.1050526010 au
        non-Brillouin singles    =        -0.0000000000 au

 Total  MP2   correlation energy =        -0.8543956603 au
        MP2         total energy =      -228.7691393090 au

  Entering Z-vector solver.
 This version supports only Gaussian blurring of the apparent surface charges
 No PCM contribution added !! 
   1         0           1      0.000362    0.000362
 This version supports only Gaussian blurring of the apparent surface charges
 No PCM contribution added !! 
   2         0           1      0.000121    0.000121
 This version supports only Gaussian blurring of the apparent surface charges
 No PCM contribution added !! 
   3         0           1      0.000047    0.000047
 This version supports only Gaussian blurring of the apparent surface charges
 No PCM contribution added !! 
   4         0           1      0.000012    0.000012
 This version supports only Gaussian blurring of the apparent surface charges
 No PCM contribution added !! 
   5         0           1      0.000004    0.000004
 This version supports only Gaussian blurring of the apparent surface charges
 No PCM contribution added !! 
   6         0           1      0.000001    0.000001
 This version supports only Gaussian blurring of the apparent surface charges
 No PCM contribution added !! 
   7         1           0      0.000000    0.000000    Roots Converged

 --------------------------------------------------------------

                    Orbital Energies (a.u.)
 --------------------------------------------------------------

 Alpha MOs
 -- Occupied --
-20.610 -20.549 -11.391 -11.223  -1.473  -1.360  -1.025  -0.824
 -0.715  -0.681  -0.652  -0.580  -0.565  -0.554  -0.488  -0.462
 -- Virtual --
  0.155   0.174   0.193   0.227   0.241   0.300   0.343   0.400
  0.402   0.415   0.468   0.513   0.571   0.610   0.635   0.636
  0.662   0.681   0.690   0.728   0.735   0.784   0.794   0.809
  0.883   0.914   0.918   0.933   0.996   1.038   1.088   1.112
  1.177   1.198   1.264   1.280   1.286   1.343   1.378   1.430
  1.440   1.502   1.536   1.557   1.578   1.606   1.691   1.735
  1.807   1.822   1.921   1.979   2.010   2.190   2.209   2.280
  2.309   2.347   2.422   2.454   2.504   2.650   2.656   2.665
  2.798   2.839   2.869   2.888   2.983   3.084   3.101   3.110
  3.192   3.200   3.275   3.280   3.292   3.305   3.365   3.428
  3.463   3.486   3.508   3.585   3.615   3.617   3.638   3.672
  3.700   3.763   3.764   3.809   3.810   3.896   3.965   4.002
  4.060   4.112   4.119   4.165   4.173   4.218   4.228   4.300
  4.344   4.388   4.392   4.448   4.524   4.558   4.592   4.619
  4.641   4.764   4.805   4.848   4.905   5.091   5.185   5.283
  5.288   5.364   5.457   5.512   5.564   5.607   5.619   5.634
  5.651   5.661   5.714   5.771   5.842   6.010   6.038   6.185
  6.228   6.261   6.445   6.586   6.660   6.676   6.844   6.907
  6.976   7.006   7.066   7.180   7.253   7.265   7.369   7.390
  7.536   7.687   7.810   7.945   9.800  13.028  13.414  14.504
 --------------------------------------------------------------

          Ground-State Mulliken Net Atomic Charges

     Atom                 Charge (a.u.)
  ----------------------------------------
      1 C                     0.315650
      2 O                    -0.416843
      3 O                    -0.282379
      4 H                     0.283423
      5 C                    -0.359800
      6 H                     0.159008
      7 H                     0.159467
      8 H                     0.141474
  ----------------------------------------
  Sum of atomic charges =    -0.000000

 -----------------------------------------------------------------
                    Cartesian Multipole Moments
 -----------------------------------------------------------------
    Charge (ESU x 10^10)
                 0.0000
    Dipole Moment (Debye)
         X       0.1721      Y      -0.2675      Z      -2.5108
       Tot       2.5309
    Quadrupole Moments (Debye-Ang)
        XX     -18.3437     XY      -0.1455     YY     -23.0471
        XZ       2.7963     YZ      -0.7694     ZZ     -28.5830
    Octopole Moments (Debye-Ang^2)
       XXX      16.1476    XXY      -0.1552    XYY       2.1011
       YYY       1.9270    XXZ       4.0593    XYZ      -0.5371
       YYZ       1.5659    XZZ      -0.0950    YZZ       0.6747
       ZZZ       1.4849
    Hexadecapole Moments (Debye-Ang^3)
      XXXX    -122.5861   XXXY       1.6793   XXYY     -29.7710
      XYYY       5.0332   YYYY     -28.2553   XXXZ     -10.0353
      XXYZ      -1.4906   XYYZ      -2.0095   YYYZ      -4.2701
      XXZZ     -48.1891   XYZZ       1.8697   YYZZ     -24.3149
      XZZZ      -8.2330   YZZZ      -5.8372   ZZZZ    -135.5245
 -----------------------------------------------------------------
 DrvMan is completing analytic gradient of the MP2 energy
 MP2 relaxed dipole moment
            1
    1   0.0677204
    2  -0.1052402
    3  -0.9878315
	Magnitude:	 0.996 au	 2.531 Debye
 MP2 energy read as -228.769139
 Full Analytical Gradient of MP2 Energy (in au.)
             1             2             3             4             5
    1    0.00125850    0.00000650   -0.00051410   -0.00004334   -0.00041822
    2   -0.00002607   -0.00005419   -0.00000937   -0.00000996    0.00000197
    3    0.00008791   -0.00014832   -0.00015696   -0.00027951    0.00001972
             6             7             8
    1   -0.00016377   -0.00014141    0.00001583
    2    0.00003954    0.00003718    0.00002090
    3    0.00013218    0.00013770    0.00020727
 Gradient time:  CPU 0.11 s  wall 0.11 s
 ----------------------------------------------------------------
             Standard Nuclear Orientation (Angstroms)
    I     Atom           X                Y                Z
 ----------------------------------------------------------------
    1      C      -0.0200238538    -0.0249434847     0.0274150255
    2      O       0.0036494958     0.0989146154     1.2434701632
    3      O       1.1013393760    -0.2016000739    -0.6663275227
    4      H       1.8190079528    -0.2009398872    -0.0280447359
    5      C      -1.2442444482     0.0042318795    -0.8070954661
    6      H      -1.3220251640    -0.9188533512    -1.3508050449
    7      H      -1.1673435428     0.8090920034    -1.5143938615
    8      H      -2.1007780157     0.1415425986    -0.1728207577
 ----------------------------------------------------------------
 Nuclear Repulsion Energy =   122.0170406971 hartrees
 There are       16 alpha and       16 beta electrons
 Discretize the solute cavity surface with Lebedev spheres
	Using 302 Lebedev grid points for each H atom
	Using 302 Lebedev grid points for other atoms
	Atomic van der Waals radii will be scaled by 1.20
 Removing interior tesserae...
 Keep 947 surface tesserae and discard 1469 interior tesserae
 Molecular Surface Area = 83.365 Angst**2

                       Distance Matrix (Angstroms)
             C (  1)   O (  2)   O (  3)   H (  4)   C (  5)   H (  6)
   O (  2)  1.222576
   O (  3)  1.330392  2.223187
   H (  4)  1.848266  2.236557  0.960444
   C (  5)  1.481882  2.402295  2.358802  3.167417
   H (  6)  2.096133  3.086022  2.618331  3.482985  1.074130
   H (  7)  2.095026  3.079187  2.624431  3.485354  1.074237  1.742551
   H (  8)  2.096986  2.536989  3.258044  3.937382  1.074620  1.765940
             H (  7)
   H (  8)  1.765429

 Requested basis set is cc-pVTZ
 There are 64 shells and 176 basis functions
 A cutoff of  1.0D-11 yielded   2023 shell pairs
 There are     15539 function pairs (     20179 Cartesian)
 Smallest overlap matrix eigenvalue = 8.03E-04
 Guess MOs from SCF MO coefficient file
 Reading MOs from coefficient file
 Reading MOs from coefficient file
 A restricted Hartree-Fock SCF calculation will be
 performed using Pulay DIIS extrapolation
 SCF converges when DIIS error is below 1.0E-08
 ---------------------------------------
  Cycle       Energy         DIIS Error
 ---------------------------------------
    1    -227.8970933144      6.51E-04
    2    -227.9010285281      3.65E-04
    3    -227.9014215151      1.31E-04
    4    -227.9015293117      4.51E-05
    5    -227.9015475565      1.63E-05
    6    -227.9015507667      7.92E-06
    7    -227.9015512494      2.96E-06
    8    -227.9015513324      5.54E-07
    9    -227.9015513354      1.51E-07
   10    -227.9015513356      3.91E-08
   11    -227.9015513355      8.04E-09 Convergence criterion met
 ---------------------------------------
 SCF time:  CPU 63.15 s  wall 63.20 s
 Discretize the solute cavity surface with Lebedev spheres
	Using 302 Lebedev grid points for each H atom
	Using 302 Lebedev grid points for other atoms
	Atomic van der Waals radii will be scaled by 1.20
 Removing interior tesserae...
 Keep 947 surface tesserae and discard 1469 interior tesserae
 Molecular Surface Area = 83.365 Angst**2
Using SCRF singleton
 A restricted Hartree-Fock SCF calculation will be
 performed using Pulay DIIS extrapolation
 Polarizable Continuum solvation model will be applied
 SCF converges when DIIS error is below 1.0E-08

 Citation of the SMD model:
 Marenich, A.V.; Cramer, C.J.; Truhlar, D.G.
 J. Phys. Chem. B 2009, 113, 6378-6396.
 iSolventCode=           1
 Solvent: water                                                           

 vradii
            1           2           3           4           5           6
    1   1.8500000   1.5200000   1.5200000   1.2000000   1.8500000   1.2000000
            7           8
    1   1.2000000   1.2000000
 ---------------------------------------
  Cycle       Energy         DIIS Error
 ---------------------------------------
    1    -227.9015513356      1.64E-09
 Time req'd to invert C: 1.02 s (CPU) 1.02 s (wall)
    2    -227.9182108532      5.35E-04
    3    -227.9182108528      5.35E-04
    4    -227.9182108552      5.35E-04
    5    -227.9182108535      5.35E-04
    6    -227.9182108525      5.35E-04
    7    -227.9182108504      5.35E-04
    8    -227.9182108484      5.35E-04
    9    -227.9182108475      5.35E-04
   10    -227.9182108462      5.35E-04
   11    -227.9182108472      5.35E-04
   12    -227.9182108508      5.35E-04
   13    -227.9182108531      5.35E-04
   14    -227.9182108501      5.35E-04
   15    -227.9182108505      5.35E-04
   16    -227.9182108560      5.35E-04
   17    -227.9204524966      2.97E-04
   18    -227.9208242324      1.22E-04
   19    -227.9209633773      4.28E-05
   20    -227.9209836176      1.51E-05
   21    -227.9209863897      7.56E-06
   22    -227.9209868420      2.52E-06
   23    -227.9209869094      4.62E-07
   24    -227.9209869113      1.29E-07
   25    -227.9209869114      3.12E-08
   26    -227.9209869116      5.62E-09 Convergence criterion met
 ---------------------------------------
 SCF time:  CPU 125.96 s  wall 126.02 s
(0)  E-EN(g) gas-phase elect-nuc energy                 -227.901551336 a.u.
(3)  G-ENP(liq) elect-nuc-pol free energy of system     -227.920986912 a.u.
(4)  G-CDS(liq) cavity-dispersion-solvent structure 
     free energy                                                3.9451 kcal/mol
(6)  G-S(liq) free energy of system                     -227.914699936 a.u.
(9)  DeltaG-S(liq) free energy of  solvation
     (9) = (6) - (0)                                           -8.2509 kcal/mol
 SCF   energy in the final basis set = -227.9146999362
 Total energy in the final basis set = -227.9146999362

 Components of the MP2 correlation energy:
        aaaa  correlation energy =        -0.1050624077 au
        abab  correlation energy =        -0.6443349106 au
        bbbb  correlation energy =        -0.1050624077 au
        non-Brillouin singles    =        -0.0000000000 au

 Total  MP2   correlation energy =        -0.8544597261 au
        MP2         total energy =      -228.7691596623 au

  Entering Z-vector solver.
 This version supports only Gaussian blurring of the apparent surface charges
 No PCM contribution added !! 
   1         0           1      0.000362    0.000362
 This version supports only Gaussian blurring of the apparent surface charges
 No PCM contribution added !! 
   2         0           1      0.000121    0.000121
 This version supports only Gaussian blurring of the apparent surface charges
 No PCM contribution added !! 
   3         0           1      0.000047    0.000047
 This version supports only Gaussian blurring of the apparent surface charges
 No PCM contribution added !! 
   4         0           1      0.000012    0.000012
 This version supports only Gaussian blurring of the apparent surface charges
 No PCM contribution added !! 
   5         0           1      0.000004    0.000004
 This version supports only Gaussian blurring of the apparent surface charges
 No PCM contribution added !! 
   6         0           1      0.000001    0.000001
 This version supports only Gaussian blurring of the apparent surface charges
 No PCM contribution added !! 
   7         1           0      0.000000    0.000000    Roots Converged

 --------------------------------------------------------------

                    Orbital Energies (a.u.)
 --------------------------------------------------------------

 Alpha MOs
 -- Occupied --
-20.609 -20.549 -11.391 -11.223  -1.472  -1.360  -1.026  -0.824
 -0.715  -0.681  -0.651  -0.580  -0.565  -0.553  -0.488  -0.462
 -- Virtual --
  0.155   0.173   0.193   0.227   0.241   0.300   0.343   0.400
  0.402   0.415   0.468   0.513   0.570   0.610   0.635   0.636
  0.662   0.681   0.690   0.728   0.736   0.784   0.795   0.809
  0.883   0.914   0.918   0.933   0.996   1.037   1.087   1.112
  1.177   1.198   1.264   1.280   1.286   1.343   1.378   1.430
  1.440   1.502   1.536   1.557   1.578   1.606   1.691   1.735
  1.807   1.822   1.921   1.980   2.010   2.190   2.209   2.280
  2.309   2.346   2.422   2.454   2.504   2.650   2.657   2.665
  2.798   2.840   2.869   2.889   2.982   3.084   3.101   3.109
  3.192   3.200   3.275   3.280   3.293   3.305   3.365   3.428
  3.463   3.485   3.508   3.586   3.615   3.617   3.639   3.672
  3.700   3.762   3.764   3.810   3.810   3.895   3.965   4.002
  4.061   4.112   4.120   4.165   4.173   4.218   4.228   4.301
  4.343   4.388   4.391   4.448   4.524   4.558   4.592   4.618
  4.641   4.765   4.806   4.848   4.905   5.091   5.185   5.283
  5.288   5.365   5.457   5.512   5.564   5.607   5.619   5.634
  5.651   5.661   5.714   5.772   5.841   6.010   6.037   6.185
  6.228   6.261   6.442   6.585   6.660   6.676   6.844   6.907
  6.976   7.004   7.066   7.181   7.253   7.265   7.369   7.390
  7.536   7.686   7.808   7.944   9.803  13.018  13.409  14.513
 --------------------------------------------------------------

          Ground-State Mulliken Net Atomic Charges

     Atom                 Charge (a.u.)
  ----------------------------------------
      1 C                     0.316141
      2 O                    -0.416388
      3 O                    -0.284130
      4 H                     0.283379
      5 C                    -0.359536
      6 H                     0.159244
      7 H                     0.159725
      8 H                     0.141564
  ----------------------------------------
  Sum of atomic charges =     0.000000

 -----------------------------------------------------------------
                    Cartesian Multipole Moments
 -----------------------------------------------------------------
    Charge (ESU x 10^10)
                 0.0000
    Dipole Moment (Debye)
         X       0.1526      Y      -0.2657      Z      -2.5072
       Tot       2.5259
    Quadrupole Moments (Debye-Ang)
        XX     -18.3466     XY      -0.1433     YY     -23.0455
        XZ       2.8100     YZ      -0.7703     ZZ     -28.5753
    Octopole Moments (Debye-Ang^2)
       XXX      16.1294    XXY      -0.1527    XYY       2.0959
       YYY       1.9305    XXZ       4.0598    XYZ      -0.5379
       YYZ       1.5649    XZZ      -0.1051    YZZ       0.6773
       ZZZ       1.4860
    Hexadecapole Moments (Debye-Ang^3)
      XXXX    -122.5845   XXXY       1.6836   XXYY     -29.7681
      XYYY       5.0373   YYYY     -28.2492   XXXZ      -9.9982
      XXYZ      -1.4917   XYYZ      -1.9957   YYYZ      -4.2715
      XXZZ     -48.1783   XYZZ       1.8717   YYZZ     -24.3052
      XZZZ      -8.1836   YZZZ      -5.8409   ZZZZ    -135.4834
 -----------------------------------------------------------------
 DrvMan is completing analytic gradient of the MP2 energy
 MP2 relaxed dipole moment
            1
    1   0.0600289
    2  -0.1045206
    3  -0.9864102
	Magnitude:	 0.994 au	 2.526 Debye
 MP2 energy read as -228.769160
 Full Analytical Gradient of MP2 Energy (in au.)
             1             2             3             4             5
    1   -0.00113799    0.00044669    0.00050400    0.00010993    0.00035844
    2    0.00008149   -0.00004603   -0.00009160   -0.00003673   -0.00000852
    3   -0.00018446    0.00004157   -0.00027294   -0.00038765    0.00027174
             6             7             8
    1   -0.00017341   -0.00016744    0.00005977
    2    0.00001649    0.00005790    0.00002700
    3    0.00012057    0.00011038    0.00030080
 Gradient time:  CPU 0.10 s  wall 0.10 s
 ----------------------------------------------------------------
             Standard Nuclear Orientation (Angstroms)
    I     Atom           X                Y                Z
 ----------------------------------------------------------------
    1      C      -0.0190238538    -0.0239434847     0.0274150255
    2      O       0.0036494958     0.0989146154     1.2434701632
    3      O       1.1013393760    -0.2016000739    -0.6663275227
    4      H       1.8190079528    -0.2009398872    -0.0280447359
    5      C      -1.2442444482     0.0042318795    -0.8070954661
    6      H      -1.3220251640    -0.9188533512    -1.3508050449
    7      H      -1.1673435428     0.8090920034    -1.5143938615
    8      H      -2.1007780157     0.1415425986    -0.1728207577
 ----------------------------------------------------------------
 Nuclear Repulsion Energy =   122.0215817344 hartrees
 There are       16 alpha and       16 beta electrons
 Discretize the solute cavity surface with Lebedev spheres
	Using 302 Lebedev grid points for each H atom
	Using 302 Lebedev grid points for other atoms
	Atomic van der Waals radii will be scaled by 1.20
 Removing interior tesserae...
 Keep 946 surface tesserae and discard 1470 interior tesserae
 Molecular Surface Area = 83.297 Angst**2

                       Distance Matrix (Angstroms)
             C (  1)   O (  2)   O (  3)   H (  4)   C (  5)   H (  6)
   O (  2)  1.222456
   O (  3)  1.329682  2.223187
   H (  4)  1.847367  2.236557  0.960444
   C (  5)  1.482689  2.402295  2.358802  3.167417
   H (  6)  2.097181  3.086022  2.618331  3.482985  1.074130
   H (  7)  2.095176  3.079187  2.624431  3.485354  1.074237  1.742551
   H (  8)  2.097899  2.536989  3.258044  3.937382  1.074620  1.765940
             H (  7)
   H (  8)  1.765429

 Requested basis set is cc-pVTZ
 There are 64 shells and 176 basis functions
 A cutoff of  1.0D-11 yielded   2023 shell pairs
 There are     15539 function pairs (     20179 Cartesian)
 Smallest overlap matrix eigenvalue = 8.05E-04
 Guess MOs from SCF MO coefficient file
 Reading MOs from coefficient file
 Reading MOs from coefficient file
 A restricted Hartree-Fock SCF calculation will be
 performed using Pulay DIIS extrapolation
 SCF converges when DIIS error is below 1.0E-08
 ---------------------------------------
  Cycle       Energy         DIIS Error
 ---------------------------------------
    1    -227.8987704233      6.46E-04
    2    -227.9010794463      3.59E-04
    3    -227.9014608665      1.30E-04
    4    -227.9015669745      4.44E-05
    5    -227.9015844878      1.64E-05
    6    -227.9015875441      8.27E-06
    7    -227.9015880713      2.93E-06
    8    -227.9015881571      5.12E-07
    9    -227.9015881597      1.43E-07
   10    -227.9015881598      3.64E-08
   11    -227.9015881597      7.80E-09 Convergence criterion met
 ---------------------------------------
 SCF time:  CPU 63.30 s  wall 63.34 s
 Discretize the solute cavity surface with Lebedev spheres
	Using 302 Lebedev grid points for each H atom
	Using 302 Lebedev grid points for other atoms
	Atomic van der Waals radii will be scaled by 1.20
 Removing interior tesserae...
 Keep 946 surface tesserae and discard 1470 interior tesserae
 Molecular Surface Area = 83.297 Angst**2
Using SCRF singleton
 A restricted Hartree-Fock SCF calculation will be
 performed using Pulay DIIS extrapolation
 Polarizable Continuum solvation model will be applied
 SCF converges when DIIS error is below 1.0E-08

 Citation of the SMD model:
 Marenich, A.V.; Cramer, C.J.; Truhlar, D.G.
 J. Phys. Chem. B 2009, 113, 6378-6396.
 iSolventCode=           1
 Solvent: water                                                           

 vradii
            1           2           3           4           5           6
    1   1.8500000   1.5200000   1.5200000   1.2000000   1.8500000   1.2000000
            7           8
    1   1.2000000   1.2000000
 ---------------------------------------
  Cycle       Energy         DIIS Error
 ---------------------------------------
    1    -227.9015881598      1.64E-09
 Time req'd to invert C: 1.02 s (CPU) 1.02 s (wall)
    2    -227.9182440201      5.35E-04
    3    -227.9182440200      5.35E-04
    4    -227.9182440202      5.35E-04
    5    -227.9182440186      5.35E-04
    6    -227.9182440151      5.35E-04
    7    -227.9182440146      5.35E-04
    8    -227.9182440156      5.35E-04
    9    -227.9182440156      5.35E-04
   10    -227.9182440152      5.35E-04
   11    -227.9182440166      5.35E-04
   12    -227.9182440174      5.35E-04
   13    -227.9182440115      5.35E-04
   14    -227.9182440180      5.35E-04
   15    -227.9182440173      5.35E-04
   16    -227.9182440123      5.35E-04
   17    -227.9204866849      2.97E-04
   18    -227.9208585023      1.22E-04
   19    -227.9209976351      4.28E-05
   20    -227.9210178711      1.50E-05
   21    -227.9210206414      7.55E-06
   22    -227.9210210929      2.51E-06
   23    -227.9210211603      4.62E-07
   24    -227.9210211622      1.29E-07
   25    -227.9210211623      3.12E-08
   26    -227.9210211624      5.61E-09 Convergence criterion met
 ---------------------------------------
 SCF time:  CPU 123.72 s  wall 123.79 s
(0)  E-EN(g) gas-phase elect-nuc energy                 -227.901588160 a.u.
(3)  G-ENP(liq) elect-nuc-pol free energy of system     -227.921021162 a.u.
(4)  G-CDS(liq) cavity-dispersion-solvent structure 
     free energy                                                3.9494 kcal/mol
(6)  G-S(liq) free energy of system                     -227.914727397 a.u.
(9)  DeltaG-S(liq) free energy of  solvation
     (9) = (6) - (0)                                           -8.2450 kcal/mol
 SCF   energy in the final basis set = -227.9147273969
 Total energy in the final basis set = -227.9147273969

 Components of the MP2 correlation energy:
        aaaa  correlation energy =        -0.1050572624 au
        abab  correlation energy =        -0.6443127340 au
        bbbb  correlation energy =        -0.1050572624 au
        non-Brillouin singles    =        -0.0000000000 au

 Total  MP2   correlation energy =        -0.8544272588 au
        MP2         total energy =      -228.7691546557 au

  Entering Z-vector solver.
 This version supports only Gaussian blurring of the apparent surface charges
 No PCM contribution added !! 
   1         0           1      0.000362    0.000362
 This version supports only Gaussian blurring of the apparent surface charges
 No PCM contribution added !! 
   2         0           1      0.000121    0.000121
 This version supports only Gaussian blurring of the apparent surface charges
 No PCM contribution added !! 
   3         0           1      0.000047    0.000047
 This version supports only Gaussian blurring of the apparent surface charges
 No PCM contribution added !! 
   4         0           1      0.000012    0.000012
 This version supports only Gaussian blurring of the apparent surface charges
 No PCM contribution added !! 
   5         0           1      0.000004    0.000004
 This version supports only Gaussian blurring of the apparent surface charges
 No PCM contribution added !! 
   6         0           1      0.000001    0.000001
 This version supports only Gaussian blurring of the apparent surface charges
 No PCM contribution added !! 
   7         1           0      0.000000    0.000000    Roots Converged

 --------------------------------------------------------------

                    Orbital Energies (a.u.)
 --------------------------------------------------------------

 Alpha MOs
 -- Occupied --
-20.610 -20.549 -11.391 -11.223  -1.472  -1.360  -1.025  -0.824
 -0.715  -0.681  -0.652  -0.580  -0.565  -0.553  -0.488  -0.462
 -- Virtual --
  0.155   0.173   0.193   0.227   0.241   0.300   0.343   0.400
  0.402   0.415   0.468   0.513   0.571   0.610   0.635   0.636
  0.662   0.681   0.690   0.728   0.736   0.784   0.795   0.809
  0.883   0.914   0.918   0.933   0.996   1.038   1.088   1.112
  1.177   1.198   1.264   1.280   1.286   1.343   1.378   1.430
  1.440   1.502   1.536   1.557   1.578   1.606   1.691   1.735
  1.807   1.822   1.921   1.980   2.010   2.190   2.209   2.280
  2.309   2.346   2.422   2.454   2.504   2.650   2.656   2.665
  2.798   2.839   2.869   2.888   2.982   3.084   3.101   3.110
  3.192   3.200   3.275   3.280   3.293   3.305   3.365   3.428
  3.463   3.486   3.508   3.586   3.615   3.617   3.638   3.672
  3.700   3.763   3.764   3.810   3.810   3.895   3.965   4.002
  4.060   4.112   4.120   4.165   4.173   4.218   4.228   4.300
  4.344   4.388   4.392   4.448   4.524   4.558   4.592   4.619
  4.641   4.764   4.805   4.848   4.905   5.091   5.185   5.283
  5.288   5.365   5.457   5.512   5.564   5.607   5.619   5.634
  5.651   5.661   5.714   5.771   5.841   6.010   6.038   6.185
  6.228   6.261   6.444   6.586   6.660   6.677   6.844   6.907
  6.976   7.005   7.066   7.181   7.253   7.265   7.369   7.390
  7.536   7.687   7.809   7.944   9.802  13.023  13.413  14.508
 --------------------------------------------------------------

          Ground-State Mulliken Net Atomic Charges

     Atom                 Charge (a.u.)
  ----------------------------------------
      1 C                     0.315912
      2 O                    -0.416464
      3 O                    -0.283403
      4 H                     0.283384
      5 C                    -0.359679
      6 H                     0.159186
      7 H                     0.159550
      8 H                     0.141512
  ----------------------------------------
  Sum of atomic charges =     0.000000

 -----------------------------------------------------------------
                    Cartesian Multipole Moments
 -----------------------------------------------------------------
    Charge (ESU x 10^10)
                 0.0000
    Dipole Moment (Debye)
         X       0.1614      Y      -0.2645      Z      -2.5079
       Tot       2.5269
    Quadrupole Moments (Debye-Ang)
        XX     -18.3461     XY      -0.1432     YY     -23.0464
        XZ       2.8038     YZ      -0.7693     ZZ     -28.5784
    Octopole Moments (Debye-Ang^2)
       XXX      16.1352    XXY      -0.1622    XYY       2.0981
       YYY       1.9150    XXZ       4.0608    XYZ      -0.5390
       YYZ       1.5657    XZZ      -0.1010    YZZ       0.6680
       ZZZ       1.4890
    Hexadecapole Moments (Debye-Ang^3)
      XXXX    -122.5907   XXXY       1.6861   XXYY     -29.7691
      XYYY       5.0369   YYYY     -28.2509   XXXZ     -10.0143
      XXYZ      -1.4865   XYYZ      -2.0024   YYYZ      -4.2707
      XXZZ     -48.1837   XYZZ       1.8740   YYZZ     -24.3093
      XZZZ      -8.2068   YZZZ      -5.8378   ZZZZ    -135.5007
 -----------------------------------------------------------------
 DrvMan is completing analytic gradient of the MP2 energy
 MP2 relaxed dipole moment
            1
    1   0.0635150
    2  -0.1040480
    3  -0.9866702
	Magnitude:	 0.994 au	 2.527 Debye
 MP2 energy read as -228.769155
 Full Analytical Gradient of MP2 Energy (in au.)
             1             2             3             4             5
    1    0.00000430    0.00022757    0.00004435    0.00003519   -0.00002521
    2    0.00051620   -0.00021697   -0.00019090   -0.00001602   -0.00019411
    3    0.00006115   -0.00014845   -0.00023550   -0.00033466    0.00015163
             6             7             8
    1   -0.00022901   -0.00010017    0.00004298
    2    0.00003537    0.00004979    0.00001663
    3    0.00009064    0.00015391    0.00026129
 Gradient time:  CPU 0.10 s  wall 0.10 s
 ----------------------------------------------------------------
             Standard Nuclear Orientation (Angstroms)
    I     Atom           X                Y                Z
 ----------------------------------------------------------------
    1      C      -0.0190238538    -0.0259434847     0.0274150255
    2      O       0.0036494958     0.0989146154     1.2434701632
    3      O       1.1013393760    -0.2016000739    -0.6663275227
    4      H       1.8190079528    -0.2009398872    -0.0280447359
    5      C      -1.2442444482     0.0042318795    -0.8070954661
    6      H      -1.3220251640    -0.9188533512    -1.3508050449
    7      H      -1.1673435428     0.8090920034    -1.5143938615
    8      H      -2.1007780157     0.1415425986    -0.1728207577
 ----------------------------------------------------------------
 Nuclear Repulsion Energy =   122.0217188457 hartrees
 There are       16 alpha and       16 beta electrons
 Discretize the solute cavity surface with Lebedev spheres
	Using 302 Lebedev grid points for each H atom
	Using 302 Lebedev grid points for other atoms
	Atomic van der Waals radii will be scaled by 1.20
 Removing interior tesserae...
 Keep 946 surface tesserae and discard 1470 interior tesserae
 Molecular Surface Area = 83.279 Angst**2

                       Distance Matrix (Angstroms)
             C (  1)   O (  2)   O (  3)   H (  4)   C (  5)   H (  6)
   O (  2)  1.222658
   O (  3)  1.329416  2.223187
   H (  4)  1.847176  2.236557  0.960444
   C (  5)  1.482729  2.402295  2.358802  3.167417
   H (  6)  2.096328  3.086022  2.618331  3.482985  1.074130
   H (  7)  2.095972  3.079187  2.624431  3.485354  1.074237  1.742551
   H (  8)  2.098058  2.536989  3.258044  3.937382  1.074620  1.765940
             H (  7)
   H (  8)  1.765429

 Requested basis set is cc-pVTZ
 There are 64 shells and 176 basis functions
 A cutoff of  1.0D-11 yielded   2023 shell pairs
 There are     15539 function pairs (     20179 Cartesian)
 Smallest overlap matrix eigenvalue = 8.05E-04
 Guess MOs from SCF MO coefficient file
 Reading MOs from coefficient file
 Reading MOs from coefficient file
 A restricted Hartree-Fock SCF calculation will be
 performed using Pulay DIIS extrapolation
 SCF converges when DIIS error is below 1.0E-08
 ---------------------------------------
  Cycle       Energy         DIIS Error
 ---------------------------------------
    1    -227.8981807020      6.45E-04
    2    -227.9010593614      3.58E-04
    3    -227.9014396761      1.30E-04
    4    -227.9015455981      4.47E-05
    5    -227.9015631484      1.63E-05
    6    -227.9015662385      8.17E-06
    7    -227.9015667518      2.95E-06
    8    -227.9015668380      5.23E-07
    9    -227.9015668407      1.45E-07
   10    -227.9015668409      3.72E-08
   11    -227.9015668407      7.98E-09 Convergence criterion met
 ---------------------------------------
 SCF time:  CPU 63.03 s  wall 63.06 s
 Discretize the solute cavity surface with Lebedev spheres
	Using 302 Lebedev grid points for each H atom
	Using 302 Lebedev grid points for other atoms
	Atomic van der Waals radii will be scaled by 1.20
 Removing interior tesserae...
 Keep 946 surface tesserae and discard 1470 interior tesserae
 Molecular Surface Area = 83.279 Angst**2
Using SCRF singleton
 A restricted Hartree-Fock SCF calculation will be
 performed using Pulay DIIS extrapolation
 Polarizable Continuum solvation model will be applied
 SCF converges when DIIS error is below 1.0E-08

 Citation of the SMD model:
 Marenich, A.V.; Cramer, C.J.; Truhlar, D.G.
 J. Phys. Chem. B 2009, 113, 6378-6396.
 iSolventCode=           1
 Solvent: water                                                           

 vradii
            1           2           3           4           5           6
    1   1.8500000   1.5200000   1.5200000   1.2000000   1.8500000   1.2000000
            7           8
    1   1.2000000   1.2000000
 ---------------------------------------
  Cycle       Energy         DIIS Error
 ---------------------------------------
    1    -227.9015668408      1.73E-09
 Time req'd to invert C: 1.02 s (CPU) 1.02 s (wall)
    2    -227.9182306444      5.36E-04
    3    -227.9182306441      5.36E-04
    4    -227.9182306426      5.36E-04
    5    -227.9182306447      5.36E-04
    6    -227.9182306455      5.36E-04
    7    -227.9182306437      5.36E-04
    8    -227.9182306428      5.36E-04
    9    -227.9182306401      5.36E-04
   10    -227.9182306433      5.36E-04
   11    -227.9182306470      5.36E-04
   12    -227.9182306497      5.36E-04
   13    -227.9182306506      5.36E-04
   14    -227.9182306498      5.36E-04
   15    -227.9182306510      5.36E-04
   16    -227.9182306471      5.36E-04
   17    -227.9204751534      2.97E-04
   18    -227.9208473148      1.22E-04
   19    -227.9209866040      4.29E-05
   20    -227.9210068692      1.51E-05
   21    -227.9210096450      7.56E-06
   22    -227.9210100973      2.52E-06
   23    -227.9210101648      4.62E-07
   24    -227.9210101667      1.29E-07
   25    -227.9210101668      3.12E-08
   26    -227.9210101669      5.61E-09 Convergence criterion met
 ---------------------------------------
 SCF time:  CPU 125.82 s  wall 126.03 s
(0)  E-EN(g) gas-phase elect-nuc energy                 -227.901566841 a.u.
(3)  G-ENP(liq) elect-nuc-pol free energy of system     -227.921010167 a.u.
(4)  G-CDS(liq) cavity-dispersion-solvent structure 
     free energy                                                3.9502 kcal/mol
(6)  G-S(liq) free energy of system                     -227.914715169 a.u.
(9)  DeltaG-S(liq) free energy of  solvation
     (9) = (6) - (0)                                           -8.2507 kcal/mol
 SCF   energy in the final basis set = -227.9147151692
 Total energy in the final basis set = -227.9147151692

 Components of the MP2 correlation energy:
        aaaa  correlation energy =        -0.1050579646 au
        abab  correlation energy =        -0.6443140609 au
        bbbb  correlation energy =        -0.1050579646 au
        non-Brillouin singles    =        -0.0000000000 au

 Total  MP2   correlation energy =        -0.8544299901 au
        MP2         total energy =      -228.7691451594 au

  Entering Z-vector solver.
 This version supports only Gaussian blurring of the apparent surface charges
 No PCM contribution added !! 
   1         0           1      0.000362    0.000362
 This version supports only Gaussian blurring of the apparent surface charges
 No PCM contribution added !! 
   2         0           1      0.000121    0.000121
 This version supports only Gaussian blurring of the apparent surface charges
 No PCM contribution added !! 
   3         0           1      0.000047    0.000047
 This version supports only Gaussian blurring of the apparent surface charges
 No PCM contribution added !! 
   4         0           1      0.000012    0.000012
 This version supports only Gaussian blurring of the apparent surface charges
 No PCM contribution added !! 
   5         0           1      0.000004    0.000004
 This version supports only Gaussian blurring of the apparent surface charges
 No PCM contribution added !! 
   6         0           1      0.000001    0.000001
 This version supports only Gaussian blurring of the apparent surface charges
 No PCM contribution added !! 
   7         1           0      0.000000    0.000000    Roots Converged

 --------------------------------------------------------------

                    Orbital Energies (a.u.)
 --------------------------------------------------------------

 Alpha MOs
 -- Occupied --
-20.610 -20.549 -11.391 -11.223  -1.473  -1.360  -1.025  -0.824
 -0.715  -0.681  -0.652  -0.580  -0.565  -0.554  -0.488  -0.462
 -- Virtual --
  0.155   0.173   0.193   0.227   0.241   0.300   0.343   0.400
  0.402   0.415   0.468   0.513   0.571   0.610   0.635   0.636
  0.662   0.681   0.690   0.728   0.736   0.784   0.795   0.809
  0.883   0.914   0.918   0.933   0.996   1.038   1.088   1.112
  1.177   1.198   1.264   1.280   1.286   1.343   1.378   1.430
  1.440   1.502   1.536   1.557   1.578   1.606   1.691   1.735
  1.807   1.822   1.921   1.980   2.010   2.190   2.209   2.280
  2.309   2.347   2.422   2.454   2.504   2.650   2.656   2.665
  2.798   2.839   2.869   2.888   2.982   3.084   3.101   3.110
  3.192   3.200   3.275   3.280   3.293   3.305   3.365   3.428
  3.463   3.486   3.508   3.585   3.615   3.617   3.638   3.672
  3.700   3.763   3.764   3.810   3.810   3.896   3.965   4.002
  4.060   4.112   4.119   4.165   4.173   4.218   4.228   4.300
  4.344   4.388   4.392   4.448   4.524   4.558   4.592   4.619
  4.641   4.764   4.805   4.848   4.905   5.091   5.185   5.283
  5.288   5.365   5.457   5.512   5.564   5.607   5.619   5.634
  5.651   5.661   5.714   5.771   5.841   6.010   6.038   6.185
  6.228   6.261   6.444   6.586   6.660   6.676   6.844   6.907
  6.976   7.005   7.066   7.181   7.253   7.265   7.369   7.390
  7.536   7.687   7.809   7.944   9.802  13.024  13.410  14.508
 --------------------------------------------------------------

          Ground-State Mulliken Net Atomic Charges

     Atom                 Charge (a.u.)
  ----------------------------------------
      1 C                     0.315910
      2 O                    -0.416751
      3 O                    -0.283121
      4 H                     0.283413
      5 C                    -0.359671
      6 H                     0.159061
      7 H                     0.159637
      8 H                     0.141522
  ----------------------------------------
  Sum of atomic charges =    -0.000000

 -----------------------------------------------------------------
                    Cartesian Multipole Moments
 -----------------------------------------------------------------
    Charge (ESU x 10^10)
                 0.0000
    Dipole Moment (Debye)
         X       0.1632      Y      -0.2690      Z      -2.5098
       Tot       2.5295
    Quadrupole Moments (Debye-Ang)
        XX     -18.3446     XY      -0.1455     YY     -23.0462
        XZ       2.8024     YZ      -0.7708     ZZ     -28.5800
    Octopole Moments (Debye-Ang^2)
       XXX      16.1418    XXY      -0.1458    XYY       2.0988
       YYY       1.9422    XXZ       4.0587    XYZ      -0.5359
       YYZ       1.5653    XZZ      -0.0990    YZZ       0.6837
       ZZZ       1.4826
    Hexadecapole Moments (Debye-Ang^3)
      XXXX    -122.5822   XXXY       1.6770   XXYY     -29.7703
      XYYY       5.0337   YYYY     -28.2538   XXXZ     -10.0196
      XXYZ      -1.4960   XYYZ      -2.0030   YYYZ      -4.2713
      XXZZ     -48.1842   XYZZ       1.8675   YYZZ     -24.3110
      XZZZ      -8.2102   YZZZ      -5.8410   ZZZZ    -135.5081
 -----------------------------------------------------------------
 DrvMan is completing analytic gradient of the MP2 energy
 MP2 relaxed dipole moment
            1
    1   0.0641976
    2  -0.1058339
    3  -0.9874435
	Magnitude:	 0.995 au	 2.529 Debye
 MP2 energy read as -228.769145
 Full Analytical Gradient of MP2 Energy (in au.)
             1             2             3             4             5
    1    0.00011844    0.00022584   -0.00005600    0.00003223   -0.00003692
    2   -0.00046375    0.00011868    0.00009126   -0.00003109    0.00018838
    3   -0.00018723    0.00006730   -0.00019231   -0.00033178    0.00013962
             6             7             8
    1   -0.00010768   -0.00020818    0.00003227
    2    0.00002032    0.00004490    0.00003129
    3    0.00016243    0.00009479    0.00024718
 Gradient time:  CPU 0.10 s  wall 0.10 s
 ----------------------------------------------------------------
             Standard Nuclear Orientation (Angstroms)
    I     Atom           X                Y                Z
 ----------------------------------------------------------------
    1      C      -0.0190238538    -0.0249434847     0.0284150255
    2      O       0.0036494958     0.0989146154     1.2434701632
    3      O       1.1013393760    -0.2016000739    -0.6663275227
    4      H       1.8190079528    -0.2009398872    -0.0280447359
    5      C      -1.2442444482     0.0042318795    -0.8070954661
    6      H      -1.3220251640    -0.9188533512    -1.3508050449
    7      H      -1.1673435428     0.8090920034    -1.5143938615
    8      H      -2.1007780157     0.1415425986    -0.1728207577
 ----------------------------------------------------------------
 Nuclear Repulsion Energy =   122.0251035943 hartrees
 There are       16 alpha and       16 beta electrons
 Discretize the solute cavity surface with Lebedev spheres
	Using 302 Lebedev grid points for each H atom
	Using 302 Lebedev grid points for other atoms
	Atomic van der Waals radii will be scaled by 1.20
 Removing interior tesserae...
 Keep 946 surface tesserae and discard 1470 interior tesserae
 Molecular Surface Area = 83.279 Angst**2

                       Distance Matrix (Angstroms)
             C (  1)   O (  2)   O (  3)   H (  4)   C (  5)   H (  6)
   O (  2)  1.221562
   O (  3)  1.330071  2.223187
   H (  4)  1.847302  2.236557  0.960444
   C (  5)  1.483272  2.402295  2.358802  3.167417
   H (  6)  2.097412  3.086022  2.618331  3.482985  1.074130
   H (  7)  2.096309  3.079187  2.624431  3.485354  1.074237  1.742551
   H (  8)  2.098074  2.536989  3.258044  3.937382  1.074620  1.765940
             H (  7)
   H (  8)  1.765429

 Requested basis set is cc-pVTZ
 There are 64 shells and 176 basis functions
 A cutoff of  1.0D-11 yielded   2023 shell pairs
 There are     15539 function pairs (     20179 Cartesian)
 Smallest overlap matrix eigenvalue = 8.06E-04
 Guess MOs from SCF MO coefficient file
 Reading MOs from coefficient file
 Reading MOs from coefficient file
 A restricted Hartree-Fock SCF calculation will be
 performed using Pulay DIIS extrapolation
 SCF converges when DIIS error is below 1.0E-08
 ---------------------------------------
  Cycle       Energy         DIIS Error
 ---------------------------------------
    1    -227.8988943566      6.52E-04
    2    -227.9011722615      3.69E-04
    3    -227.9015721730      1.32E-04
    4    -227.9016809624      4.43E-05
    5    -227.9016991570      1.64E-05
    6    -227.9017022637      8.20E-06
    7    -227.9017027773      2.91E-06
    8    -227.9017028593      5.25E-07
    9    -227.9017028621      1.44E-07
   10    -227.9017028622      3.72E-08
   11    -227.9017028620      7.70E-09 Convergence criterion met
 ---------------------------------------
 SCF time:  CPU 63.52 s  wall 68.16 s
 Discretize the solute cavity surface with Lebedev spheres
	Using 302 Lebedev grid points for each H atom
	Using 302 Lebedev grid points for other atoms
	Atomic van der Waals radii will be scaled by 1.20
 Removing interior tesserae...
 Keep 946 surface tesserae and discard 1470 interior tesserae
 Molecular Surface Area = 83.279 Angst**2
Using SCRF singleton
 A restricted Hartree-Fock SCF calculation will be
 performed using Pulay DIIS extrapolation
 Polarizable Continuum solvation model will be applied
 SCF converges when DIIS error is below 1.0E-08

 Citation of the SMD model:
 Marenich, A.V.; Cramer, C.J.; Truhlar, D.G.
 J. Phys. Chem. B 2009, 113, 6378-6396.
 iSolventCode=           1
 Solvent: water                                                           

 vradii
            1           2           3           4           5           6
    1   1.8500000   1.5200000   1.5200000   1.2000000   1.8500000   1.2000000
            7           8
    1   1.2000000   1.2000000
 ---------------------------------------
  Cycle       Energy         DIIS Error
 ---------------------------------------
    1    -227.9017028622      1.58E-09
 Time req'd to invert C: 1.02 s (CPU) 1.02 s (wall)
    2    -227.9183160949      5.35E-04
    3    -227.9183160949      5.35E-04
    4    -227.9183160937      5.35E-04
    5    -227.9183160918      5.35E-04
    6    -227.9183160913      5.35E-04
    7    -227.9183160984      5.35E-04
    8    -227.9183161003      5.35E-04
    9    -227.9183160970      5.35E-04
   10    -227.9183161011      5.35E-04
   11    -227.9183160990      5.35E-04
   12    -227.9183160987      5.35E-04
   13    -227.9183161035      5.35E-04
   14    -227.9183160972      5.35E-04
   15    -227.9183160938      5.35E-04
   16    -227.9183160953      5.35E-04
   17    -227.9205490540      2.96E-04
   18    -227.9209187880      1.22E-04
   19    -227.9210569005      4.27E-05
   20    -227.9210769684      1.50E-05
   21    -227.9210797129      7.53E-06
   22    -227.9210801603      2.51E-06
   23    -227.9210802272      4.60E-07
   24    -227.9210802291      1.29E-07
   25    -227.9210802292      3.11E-08
   26    -227.9210802293      5.58E-09 Convergence criterion met
 ---------------------------------------
 SCF time:  CPU 131.20 s  wall 137.99 s
(0)  E-EN(g) gas-phase elect-nuc energy                 -227.901702862 a.u.
(3)  G-ENP(liq) elect-nuc-pol free energy of system     -227.921080229 a.u.
(4)  G-CDS(liq) cavity-dispersion-solvent structure 
     free energy                                                3.9502 kcal/mol
(6)  G-S(liq) free energy of system                     -227.914785161 a.u.
(9)  DeltaG-S(liq) free energy of  solvation
     (9) = (6) - (0)                                           -8.2093 kcal/mol
 SCF   energy in the final basis set = -227.9147851609
 Total energy in the final basis set = -227.9147851609

 Components of the MP2 correlation energy:
        aaaa  correlation energy =        -0.1050510491 au
        abab  correlation energy =        -0.6442947222 au
        bbbb  correlation energy =        -0.1050510491 au
        non-Brillouin singles    =        -0.0000000000 au

 Total  MP2   correlation energy =        -0.8543968204 au
        MP2         total energy =      -228.7691819813 au

  Entering Z-vector solver.
 This version supports only Gaussian blurring of the apparent surface charges
 No PCM contribution added !! 
   1         0           1      0.000362    0.000362
 This version supports only Gaussian blurring of the apparent surface charges
 No PCM contribution added !! 
   2         0           1      0.000121    0.000121
 This version supports only Gaussian blurring of the apparent surface charges
 No PCM contribution added !! 
   3         0           1      0.000046    0.000046
 This version supports only Gaussian blurring of the apparent surface charges
 No PCM contribution added !! 
   4         0           1      0.000012    0.000012
 This version supports only Gaussian blurring of the apparent surface charges
 No PCM contribution added !! 
   5         0           1      0.000004    0.000004
 This version supports only Gaussian blurring of the apparent surface charges
 No PCM contribution added !! 
   6         0           1      0.000001    0.000001
 This version supports only Gaussian blurring of the apparent surface charges
 No PCM contribution added !! 
   7         1           0      0.000000    0.000000    Roots Converged

 --------------------------------------------------------------

                    Orbital Energies (a.u.)
 --------------------------------------------------------------

 Alpha MOs
 -- Occupied --
-20.609 -20.549 -11.391 -11.223  -1.472  -1.360  -1.025  -0.824
 -0.715  -0.681  -0.651  -0.581  -0.564  -0.553  -0.489  -0.462
 -- Virtual --
  0.155   0.174   0.193   0.227   0.241   0.300   0.343   0.400
  0.402   0.415   0.468   0.513   0.571   0.610   0.635   0.637
  0.662   0.681   0.690   0.728   0.736   0.784   0.794   0.809
  0.883   0.914   0.918   0.933   0.996   1.038   1.088   1.112
  1.177   1.198   1.264   1.280   1.286   1.343   1.378   1.430
  1.440   1.502   1.536   1.557   1.578   1.606   1.691   1.735
  1.807   1.822   1.921   1.980   2.010   2.190   2.209   2.280
  2.309   2.346   2.422   2.454   2.504   2.650   2.656   2.665
  2.798   2.839   2.869   2.888   2.982   3.084   3.101   3.110
  3.192   3.199   3.275   3.280   3.293   3.304   3.365   3.428
  3.463   3.486   3.508   3.586   3.615   3.617   3.639   3.671
  3.700   3.763   3.764   3.810   3.810   3.896   3.965   4.002
  4.060   4.112   4.119   4.165   4.173   4.218   4.228   4.300
  4.344   4.389   4.392   4.448   4.524   4.558   4.591   4.618
  4.641   4.764   4.805   4.849   4.905   5.091   5.185   5.283
  5.287   5.364   5.457   5.512   5.564   5.607   5.619   5.634
  5.651   5.661   5.714   5.771   5.842   6.010   6.039   6.185
  6.228   6.261   6.444   6.586   6.662   6.679   6.844   6.908
  6.977   7.006   7.066   7.181   7.253   7.265   7.369   7.390
  7.536   7.686   7.809   7.944   9.800  13.021  13.425  14.505
 --------------------------------------------------------------

          Ground-State Mulliken Net Atomic Charges

     Atom                 Charge (a.u.)
  ----------------------------------------
      1 C                     0.315836
      2 O                    -0.415326
      3 O                    -0.283916
      4 H                     0.283263
      5 C                    -0.359905
      6 H                     0.159079
      7 H                     0.159558
      8 H                     0.141412
  ----------------------------------------
  Sum of atomic charges =     0.000000

 -----------------------------------------------------------------
                    Cartesian Multipole Moments
 -----------------------------------------------------------------
    Charge (ESU x 10^10)
                 0.0000
    Dipole Moment (Debye)
         X       0.1605      Y      -0.2658      Z      -2.4973
       Tot       2.5165
    Quadrupole Moments (Debye-Ang)
        XX     -18.3550     XY      -0.1434     YY     -23.0461
        XZ       2.8034     YZ      -0.7701     ZZ     -28.5738
    Octopole Moments (Debye-Ang^2)
       XXX      16.1381    XXY      -0.1523    XYY       2.0979
       YYY       1.9311    XXZ       4.0657    XYZ      -0.5375
       YYZ       1.5694    XZZ      -0.1005    YZZ       0.6765
       ZZZ       1.4948
    Hexadecapole Moments (Debye-Ang^3)
      XXXX    -122.6531   XXXY       1.6854   XXYY     -29.7763
      XYYY       5.0368   YYYY     -28.2530   XXXZ     -10.0190
      XXYZ      -1.4914   XYYZ      -2.0033   YYYZ      -4.2706
      XXZZ     -48.1855   XYZZ       1.8709   YYZZ     -24.3078
      XZZZ      -8.2092   YZZZ      -5.8388   ZZZZ    -135.4858
 -----------------------------------------------------------------
 DrvMan is completing analytic gradient of the MP2 energy
 MP2 relaxed dipole moment
            1
    1   0.0631274
    2  -0.1045542
    3  -0.9825150
	Magnitude:	 0.990 au	 2.517 Debye
 MP2 energy read as -228.769182
 Full Analytical Gradient of MP2 Energy (in au.)
             1             2             3             4             5
    1    0.00019859    0.00017854    0.00010979   -0.00002833   -0.00015645
    2    0.00013290   -0.00014870   -0.00007310   -0.00001431    0.00000385
    3    0.00156038   -0.00119715   -0.00047372   -0.00028929   -0.00009531
             6             7             8
    1   -0.00019054   -0.00019030    0.00007871
    2    0.00004392    0.00003200    0.00002344
    3    0.00011060    0.00010526    0.00027923
 Gradient time:  CPU 0.10 s  wall 0.11 s
 ----------------------------------------------------------------
             Standard Nuclear Orientation (Angstroms)
    I     Atom           X                Y                Z
 ----------------------------------------------------------------
    1      C      -0.0190238538    -0.0249434847     0.0264150255
    2      O       0.0036494958     0.0989146154     1.2434701632
    3      O       1.1013393760    -0.2016000739    -0.6663275227
    4      H       1.8190079528    -0.2009398872    -0.0280447359
    5      C      -1.2442444482     0.0042318795    -0.8070954661
    6      H      -1.3220251640    -0.9188533512    -1.3508050449
    7      H      -1.1673435428     0.8090920034    -1.5143938615
    8      H      -2.1007780157     0.1415425986    -0.1728207577
 ----------------------------------------------------------------
 Nuclear Repulsion Energy =   122.0182522652 hartrees
 There are       16 alpha and       16 beta electrons
 Discretize the solute cavity surface with Lebedev spheres
	Using 302 Lebedev grid points for each H atom
	Using 302 Lebedev grid points for other atoms
	Atomic van der Waals radii will be scaled by 1.20
 Removing interior tesserae...
 Keep 946 surface tesserae and discard 1470 interior tesserae
 Molecular Surface Area = 83.297 Angst**2

                       Distance Matrix (Angstroms)
             C (  1)   O (  2)   O (  3)   H (  4)   C (  5)   H (  6)
   O (  2)  1.223551
   O (  3)  1.329027  2.223187
   H (  4)  1.847242  2.236557  0.960444
   C (  5)  1.482146  2.402295  2.358802  3.167417
   H (  6)  2.096097  3.086022  2.618331  3.482985  1.074130
   H (  7)  2.094838  3.079187  2.624431  3.485354  1.074237  1.742551
   H (  8)  2.097883  2.536989  3.258044  3.937382  1.074620  1.765940
             H (  7)
   H (  8)  1.765429

 Requested basis set is cc-pVTZ
 There are 64 shells and 176 basis functions
 A cutoff of  1.0D-11 yielded   2023 shell pairs
 There are     15539 function pairs (     20179 Cartesian)
 Smallest overlap matrix eigenvalue = 8.04E-04
 Guess MOs from SCF MO coefficient file
 Reading MOs from coefficient file
 Reading MOs from coefficient file
 A restricted Hartree-Fock SCF calculation will be
 performed using Pulay DIIS extrapolation
 SCF converges when DIIS error is below 1.0E-08
 ---------------------------------------
  Cycle       Energy         DIIS Error
 ---------------------------------------
    1    -227.8969955751      6.45E-04
    2    -227.9009716075      3.44E-04
    3    -227.9013275630      1.28E-04
    4    -227.9014292011      4.56E-05
    5    -227.9014461535      1.62E-05
    6    -227.9014492355      8.04E-06
    7    -227.9014497413      2.99E-06
    8    -227.9014498322      5.50E-07
    9    -227.9014498352      1.52E-07
   10    -227.9014498353      3.76E-08
   11    -227.9014498352      8.35E-09 Convergence criterion met
 ---------------------------------------
 SCF time:  CPU 63.35 s  wall 63.39 s
 Discretize the solute cavity surface with Lebedev spheres
	Using 302 Lebedev grid points for each H atom
	Using 302 Lebedev grid points for other atoms
	Atomic van der Waals radii will be scaled by 1.20
 Removing interior tesserae...
 Keep 946 surface tesserae and discard 1470 interior tesserae
 Molecular Surface Area = 83.297 Angst**2
Using SCRF singleton
 A restricted Hartree-Fock SCF calculation will be
 performed using Pulay DIIS extrapolation
 Polarizable Continuum solvation model will be applied
 SCF converges when DIIS error is below 1.0E-08

 Citation of the SMD model:
 Marenich, A.V.; Cramer, C.J.; Truhlar, D.G.
 J. Phys. Chem. B 2009, 113, 6378-6396.
 iSolventCode=           1
 Solvent: water                                                           

 vradii
            1           2           3           4           5           6
    1   1.8500000   1.5200000   1.5200000   1.2000000   1.8500000   1.2000000
            7           8
    1   1.2000000   1.2000000
 ---------------------------------------
  Cycle       Energy         DIIS Error
 ---------------------------------------
    1    -227.9014498353      1.74E-09
 Time req'd to invert C: 1.02 s (CPU) 1.02 s (wall)
    2    -227.9181564231      5.37E-04
    3    -227.9181564230      5.37E-04
    4    -227.9181564245      5.37E-04
    5    -227.9181564241      5.37E-04
    6    -227.9181564205      5.37E-04
    7    -227.9181564208      5.37E-04
    8    -227.9181564210      5.37E-04
    9    -227.9181564223      5.37E-04
   10    -227.9181564212      5.37E-04
   11    -227.9181564219      5.37E-04
   12    -227.9181564219      5.37E-04
   13    -227.9181564221      5.37E-04
   14    -227.9181564227      5.37E-04
   15    -227.9181564226      5.37E-04
   16    -227.9181564233      5.37E-04
   17    -227.9204106882      2.98E-04
   18    -227.9207849427      1.23E-04
   19    -227.9209252573      4.30E-05
   20    -227.9209456912      1.51E-05
   21    -227.9209484930      7.59E-06
   22    -227.9209489493      2.53E-06
   23    -227.9209490173      4.63E-07
   24    -227.9209490192      1.30E-07
   25    -227.9209490193      3.14E-08
   26    -227.9209490194      5.64E-09 Convergence criterion met
 ---------------------------------------
 SCF time:  CPU 121.03 s  wall 121.13 s
(0)  E-EN(g) gas-phase elect-nuc energy                 -227.901449835 a.u.
(3)  G-ENP(liq) elect-nuc-pol free energy of system     -227.920949019 a.u.
(4)  G-CDS(liq) cavity-dispersion-solvent structure 
     free energy                                                3.9493 kcal/mol
(6)  G-S(liq) free energy of system                     -227.914655371 a.u.
(9)  DeltaG-S(liq) free energy of  solvation
     (9) = (6) - (0)                                           -8.2866 kcal/mol
 SCF   energy in the final basis set = -227.9146553709
 Total energy in the final basis set = -227.9146553709

 Components of the MP2 correlation energy:
        aaaa  correlation energy =        -0.1050641558 au
        abab  correlation energy =        -0.6443319048 au
        bbbb  correlation energy =        -0.1050641558 au
        non-Brillouin singles    =        -0.0000000000 au

 Total  MP2   correlation energy =        -0.8544602165 au
        MP2         total energy =      -228.7691155874 au

  Entering Z-vector solver.
 This version supports only Gaussian blurring of the apparent surface charges
 No PCM contribution added !! 
   1         0           1      0.000362    0.000362
 This version supports only Gaussian blurring of the apparent surface charges
 No PCM contribution added !! 
   2         0           1      0.000122    0.000122
 This version supports only Gaussian blurring of the apparent surface charges
 No PCM contribution added !! 
   3         0           1      0.000047    0.000047
 This version supports only Gaussian blurring of the apparent surface charges
 No PCM contribution added !! 
   4         0           1      0.000012    0.000012
 This version supports only Gaussian blurring of the apparent surface charges
 No PCM contribution added !! 
   5         0           1      0.000004    0.000004
 This version supports only Gaussian blurring of the apparent surface charges
 No PCM contribution added !! 
   6         0           1      0.000001    0.000001
 This version supports only Gaussian blurring of the apparent surface charges
 No PCM contribution added !! 
   7         1           0      0.000000    0.000000    Roots Converged

 --------------------------------------------------------------

                    Orbital Energies (a.u.)
 --------------------------------------------------------------

 Alpha MOs
 -- Occupied --
-20.610 -20.549 -11.391 -11.223  -1.473  -1.359  -1.025  -0.824
 -0.715  -0.681  -0.652  -0.580  -0.565  -0.554  -0.488  -0.462
 -- Virtual --
  0.155   0.173   0.193   0.227   0.241   0.300   0.343   0.400
  0.402   0.415   0.468   0.513   0.571   0.610   0.635   0.636
  0.662   0.681   0.691   0.728   0.736   0.784   0.795   0.809
  0.883   0.914   0.918   0.933   0.996   1.038   1.087   1.112
  1.177   1.198   1.264   1.280   1.286   1.343   1.378   1.430
  1.440   1.502   1.536   1.557   1.578   1.606   1.691   1.734
  1.807   1.822   1.921   1.980   2.009   2.190   2.209   2.280
  2.309   2.347   2.422   2.454   2.504   2.650   2.656   2.665
  2.798   2.840   2.869   2.888   2.982   3.084   3.101   3.110
  3.192   3.200   3.275   3.280   3.293   3.305   3.364   3.428
  3.463   3.486   3.508   3.585   3.615   3.617   3.638   3.672
  3.700   3.762   3.764   3.809   3.810   3.895   3.965   4.002
  4.061   4.112   4.120   4.165   4.173   4.219   4.228   4.301
  4.343   4.388   4.391   4.449   4.523   4.558   4.592   4.619
  4.641   4.764   4.805   4.848   4.905   5.091   5.185   5.283
  5.289   5.365   5.457   5.512   5.564   5.607   5.619   5.634
  5.651   5.661   5.714   5.772   5.841   6.010   6.037   6.185
  6.228   6.262   6.444   6.586   6.658   6.674   6.844   6.907
  6.976   7.004   7.066   7.181   7.253   7.265   7.369   7.390
  7.535   7.687   7.809   7.944   9.804  13.025  13.398  14.512
 --------------------------------------------------------------

          Ground-State Mulliken Net Atomic Charges

     Atom                 Charge (a.u.)
  ----------------------------------------
      1 C                     0.315984
      2 O                    -0.417887
      3 O                    -0.282607
      4 H                     0.283535
      5 C                    -0.359445
      6 H                     0.159168
      7 H                     0.159630
      8 H                     0.141622
  ----------------------------------------
  Sum of atomic charges =    -0.000000

 -----------------------------------------------------------------
                    Cartesian Multipole Moments
 -----------------------------------------------------------------
    Charge (ESU x 10^10)
                 0.0000
    Dipole Moment (Debye)
         X       0.1642      Y      -0.2677      Z      -2.5204
       Tot       2.5399
    Quadrupole Moments (Debye-Ang)
        XX     -18.3357     XY      -0.1453     YY     -23.0465
        XZ       2.8028     YZ      -0.7700     ZZ     -28.5846
    Octopole Moments (Debye-Ang^2)
       XXX      16.1389    XXY      -0.1557    XYY       2.0990
       YYY       1.9261    XXZ       4.0538    XYZ      -0.5374
       YYZ       1.5617    XZZ      -0.0996    YZZ       0.6752
       ZZZ       1.4768
    Hexadecapole Moments (Debye-Ang^3)
      XXXX    -122.5197   XXXY       1.6776   XXYY     -29.7631
      XYYY       5.0338   YYYY     -28.2517   XXXZ     -10.0148
      XXYZ      -1.4912   XYYZ      -2.0021   YYYZ      -4.2714
      XXZZ     -48.1825   XYZZ       1.8706   YYZZ     -24.3124
      XZZZ      -8.2078   YZZZ      -5.8400   ZZZZ    -135.5230
 -----------------------------------------------------------------
 DrvMan is completing analytic gradient of the MP2 energy
 MP2 relaxed dipole moment
            1
    1   0.0645854
    2  -0.1053263
    3  -0.9915991
	Magnitude:	 0.999 au	 2.540 Debye
 MP2 energy read as -228.769116
 Full Analytical Gradient of MP2 Energy (in au.)
             1             2             3             4             5
    1   -0.00007519    0.00027457   -0.00012259    0.00009577    0.00009506
    2   -0.00007944    0.00004915   -0.00002628   -0.00003280   -0.00000956
    3   -0.00167818    0.00110663    0.00004657   -0.00037718    0.00038700
             6             7             8
    1   -0.00014612   -0.00011801   -0.00000349
    2    0.00001179    0.00006267    0.00002447
    3    0.00014249    0.00014347    0.00022920
 Gradient time:  CPU 0.10 s  wall 0.10 s
 ----------------------------------------------------------------
             Standard Nuclear Orientation (Angstroms)
    I     Atom           X                Y                Z
 ----------------------------------------------------------------
    1      C      -0.0190238538    -0.0249434847     0.0274150255
    2      O       0.0046494958     0.0989146154     1.2434701632
    3      O       1.1013393760    -0.2016000739    -0.6663275227
    4      H       1.8190079528    -0.2009398872    -0.0280447359
    5      C      -1.2442444482     0.0042318795    -0.8070954661
    6      H      -1.3220251640    -0.9188533512    -1.3508050449
    7      H      -1.1673435428     0.8090920034    -1.5143938615
    8      H      -2.1007780157     0.1415425986    -0.1728207577
 ----------------------------------------------------------------
 Nuclear Repulsion Energy =   122.0222206724 hartrees
 There are       16 alpha and       16 beta electrons
 Discretize the solute cavity surface with Lebedev spheres
	Using 302 Lebedev grid points for each H atom
	Using 302 Lebedev grid points for other atoms
	Atomic van der Waals radii will be scaled by 1.20
 Removing interior tesserae...
 Keep 946 surface tesserae and discard 1470 interior tesserae
 Molecular Surface Area = 83.297 Angst**2

                       Distance Matrix (Angstroms)
             C (  1)   O (  2)   O (  3)   H (  4)   C (  5)   H (  6)
   O (  2)  1.222576
   O (  3)  1.329549  2.222693
   H (  4)  1.847271  2.235746  0.960444
   C (  5)  1.482708  2.402815  2.358802  3.167417
   H (  6)  2.096754  3.086451  2.618331  3.482985  1.074130
   H (  7)  2.095573  3.079567  2.624431  3.485354  1.074237  1.742551
   H (  8)  2.097978  2.537818  3.258044  3.937382  1.074620  1.765940
             H (  7)
   H (  8)  1.765429

 Requested basis set is cc-pVTZ
 There are 64 shells and 176 basis functions
 A cutoff of  1.0D-11 yielded   2023 shell pairs
 There are     15539 function pairs (     20179 Cartesian)
 Smallest overlap matrix eigenvalue = 8.05E-04
 Guess MOs from SCF MO coefficient file
 Reading MOs from coefficient file
 Reading MOs from coefficient file
 A restricted Hartree-Fock SCF calculation will be
 performed using Pulay DIIS extrapolation
 SCF converges when DIIS error is below 1.0E-08
 ---------------------------------------
  Cycle       Energy         DIIS Error
 ---------------------------------------
    1    -227.8987031069      6.52E-04
    2    -227.9010432389      3.69E-04
    3    -227.9014438764      1.32E-04
    4    -227.9015529429      4.44E-05
    5    -227.9015712179      1.64E-05
    6    -227.9015743580      8.20E-06
    7    -227.9015748712      2.93E-06
    8    -227.9015749541      5.30E-07
    9    -227.9015749569      1.45E-07
   10    -227.9015749570      3.75E-08
   11    -227.9015749568      7.75E-09 Convergence criterion met
 ---------------------------------------
 SCF time:  CPU 63.09 s  wall 63.12 s
 Discretize the solute cavity surface with Lebedev spheres
	Using 302 Lebedev grid points for each H atom
	Using 302 Lebedev grid points for other atoms
	Atomic van der Waals radii will be scaled by 1.20
 Removing interior tesserae...
 Keep 946 surface tesserae and discard 1470 interior tesserae
 Molecular Surface Area = 83.297 Angst**2
Using SCRF singleton
 A restricted Hartree-Fock SCF calculation will be
 performed using Pulay DIIS extrapolation
 Polarizable Continuum solvation model will be applied
 SCF converges when DIIS error is below 1.0E-08

 Citation of the SMD model:
 Marenich, A.V.; Cramer, C.J.; Truhlar, D.G.
 J. Phys. Chem. B 2009, 113, 6378-6396.
 iSolventCode=           1
 Solvent: water                                                           

 vradii
            1           2           3           4           5           6
    1   1.8500000   1.5200000   1.5200000   1.2000000   1.8500000   1.2000000
            7           8
    1   1.2000000   1.2000000
 ---------------------------------------
  Cycle       Energy         DIIS Error
 ---------------------------------------
    1    -227.9015749571      1.57E-09
 Time req'd to invert C: 1.02 s (CPU) 1.02 s (wall)
    2    -227.9182376793      5.36E-04
    3    -227.9182376793      5.36E-04
    4    -227.9182376790      5.36E-04
    5    -227.9182376771      5.36E-04
    6    -227.9182376776      5.36E-04
    7    -227.9182376753      5.36E-04
    8    -227.9182376766      5.36E-04
    9    -227.9182376748      5.36E-04
   10    -227.9182376779      5.36E-04
   11    -227.9182376769      5.36E-04
   12    -227.9182376764      5.36E-04
   13    -227.9182376767      5.36E-04
   14    -227.9182376778      5.36E-04
   15    -227.9182376766      5.36E-04
   16    -227.9182376807      5.36E-04
   17    -227.9204812563      2.97E-04
   18    -227.9208532851      1.22E-04
   19    -227.9209925261      4.29E-05
   20    -227.9210127811      1.51E-05
   21    -227.9210155546      7.56E-06
   22    -227.9210160066      2.52E-06
   23    -227.9210160741      4.62E-07
   24    -227.9210160759      1.29E-07
   25    -227.9210160761      3.12E-08
   26    -227.9210160762      5.61E-09 Convergence criterion met
 ---------------------------------------
 SCF time:  CPU 126.81 s  wall 126.90 s
(0)  E-EN(g) gas-phase elect-nuc energy                 -227.901574957 a.u.
(3)  G-ENP(liq) elect-nuc-pol free energy of system     -227.921016076 a.u.
(4)  G-CDS(liq) cavity-dispersion-solvent structure 
     free energy                                                3.9497 kcal/mol
(6)  G-S(liq) free energy of system                     -227.914721868 a.u.
(9)  DeltaG-S(liq) free energy of  solvation
     (9) = (6) - (0)                                           -8.2498 kcal/mol
 SCF   energy in the final basis set = -227.9147218680
 Total energy in the final basis set = -227.9147218680

 Components of the MP2 correlation energy:
        aaaa  correlation energy =        -0.1050571466 au
        abab  correlation energy =        -0.6443102600 au
        bbbb  correlation energy =        -0.1050571466 au
        non-Brillouin singles    =        -0.0000000000 au

 Total  MP2   correlation energy =        -0.8544245531 au
        MP2         total energy =      -228.7691464212 au

  Entering Z-vector solver.
 This version supports only Gaussian blurring of the apparent surface charges
 No PCM contribution added !! 
   1         0           1      0.000362    0.000362
 This version supports only Gaussian blurring of the apparent surface charges
 No PCM contribution added !! 
   2         0           1      0.000121    0.000121
 This version supports only Gaussian blurring of the apparent surface charges
 No PCM contribution added !! 
   3         0           1      0.000047    0.000047
 This version supports only Gaussian blurring of the apparent surface charges
 No PCM contribution added !! 
   4         0           1      0.000012    0.000012
 This version supports only Gaussian blurring of the apparent surface charges
 No PCM contribution added !! 
   5         0           1      0.000004    0.000004
 This version supports only Gaussian blurring of the apparent surface charges
 No PCM contribution added !! 
   6         0           1      0.000001    0.000001
 This version supports only Gaussian blurring of the apparent surface charges
 No PCM contribution added !! 
   7         1           0      0.000000    0.000000    Roots Converged

 --------------------------------------------------------------

                    Orbital Energies (a.u.)
 --------------------------------------------------------------

 Alpha MOs
 -- Occupied --
-20.610 -20.549 -11.391 -11.223  -1.473  -1.360  -1.025  -0.824
 -0.715  -0.681  -0.652  -0.580  -0.565  -0.554  -0.488  -0.462
 -- Virtual --
  0.155   0.173   0.193   0.227   0.241   0.300   0.343   0.400
  0.402   0.415   0.468   0.513   0.571   0.610   0.635   0.636
  0.662   0.681   0.690   0.728   0.736   0.784   0.795   0.809
  0.883   0.914   0.918   0.933   0.996   1.038   1.087   1.112
  1.177   1.198   1.264   1.280   1.286   1.343   1.378   1.430
  1.440   1.502   1.536   1.557   1.578   1.606   1.691   1.735
  1.807   1.822   1.921   1.980   2.010   2.190   2.209   2.280
  2.309   2.346   2.422   2.454   2.504   2.650   2.656   2.665
  2.798   2.839   2.868   2.888   2.982   3.084   3.101   3.110
  3.192   3.200   3.275   3.280   3.293   3.305   3.365   3.428
  3.463   3.486   3.508   3.586   3.615   3.617   3.638   3.672
  3.700   3.762   3.764   3.810   3.810   3.895   3.965   4.002
  4.061   4.112   4.119   4.165   4.173   4.218   4.228   4.300
  4.344   4.388   4.391   4.448   4.524   4.558   4.592   4.618
  4.641   4.764   4.805   4.848   4.905   5.091   5.185   5.283
  5.288   5.365   5.457   5.512   5.564   5.607   5.619   5.634
  5.651   5.661   5.714   5.771   5.841   6.011   6.037   6.186
  6.228   6.261   6.443   6.586   6.660   6.676   6.844   6.907
  6.976   7.005   7.066   7.181   7.253   7.265   7.369   7.390
  7.536   7.687   7.809   7.944   9.802  13.024  13.411  14.508
 --------------------------------------------------------------

          Ground-State Mulliken Net Atomic Charges

     Atom                 Charge (a.u.)
  ----------------------------------------
      1 C                     0.315875
      2 O                    -0.416657
      3 O                    -0.283322
      4 H                     0.283379
      5 C                    -0.359615
      6 H                     0.159165
      7 H                     0.159639
      8 H                     0.141537
  ----------------------------------------
  Sum of atomic charges =    -0.000000

 -----------------------------------------------------------------
                    Cartesian Multipole Moments
 -----------------------------------------------------------------
    Charge (ESU x 10^10)
                -0.0000
    Dipole Moment (Debye)
         X       0.1581      Y      -0.2665      Z      -2.5097
       Tot       2.5287
    Quadrupole Moments (Debye-Ang)
        XX     -18.3446     XY      -0.1444     YY     -23.0460
        XZ       2.8023     YZ      -0.7702     ZZ     -28.5788
    Octopole Moments (Debye-Ang^2)
       XXX      16.1143    XXY      -0.1537    XYY       2.0915
       YYY       1.9288    XXZ       4.0582    XYZ      -0.5379
       YYZ       1.5645    XZZ      -0.1124    YZZ       0.6762
       ZZZ       1.4826
    Hexadecapole Moments (Debye-Ang^3)
      XXXX    -122.5805   XXXY       1.6802   XXYY     -29.7685
      XYYY       5.0340   YYYY     -28.2513   XXXZ     -10.0337
      XXYZ      -1.4913   XYYZ      -2.0079   YYYZ      -4.2711
      XXZZ     -48.1815   XYZZ       1.8703   YYZZ     -24.3090
      XZZZ      -8.2255   YZZZ      -5.8400   ZZZZ    -135.5003
 -----------------------------------------------------------------
 DrvMan is completing analytic gradient of the MP2 energy
 MP2 relaxed dipole moment
            1
    1   0.0621894
    2  -0.1048386
    3  -0.9873862
	Magnitude:	 0.995 au	 2.529 Debye
 MP2 energy read as -228.769146
 Full Analytical Gradient of MP2 Energy (in au.)
             1             2             3             4             5
    1   -0.00015009    0.00042192   -0.00000308    0.00004274   -0.00000955
    2    0.00002714   -0.00006281   -0.00002960   -0.00002671   -0.00000675
    3   -0.00010395   -0.00005326   -0.00006647   -0.00034523    0.00008021
             6             7             8
    1   -0.00017598   -0.00016248    0.00003652
    2    0.00002396    0.00005016    0.00002462
    3    0.00011566    0.00011201    0.00026103
 Gradient time:  CPU 0.10 s  wall 0.10 s
 ----------------------------------------------------------------
             Standard Nuclear Orientation (Angstroms)
    I     Atom           X                Y                Z
 ----------------------------------------------------------------
    1      C      -0.0190238538    -0.0249434847     0.0274150255
    2      O       0.0026494958     0.0989146154     1.2434701632
    3      O       1.1013393760    -0.2016000739    -0.6663275227
    4      H       1.8190079528    -0.2009398872    -0.0280447359
    5      C      -1.2442444482     0.0042318795    -0.8070954661
    6      H      -1.3220251640    -0.9188533512    -1.3508050449
    7      H      -1.1673435428     0.8090920034    -1.5143938615
    8      H      -2.1007780157     0.1415425986    -0.1728207577
 ----------------------------------------------------------------
 Nuclear Repulsion Energy =   122.0210960537 hartrees
 There are       16 alpha and       16 beta electrons
 Discretize the solute cavity surface with Lebedev spheres
	Using 302 Lebedev grid points for each H atom
	Using 302 Lebedev grid points for other atoms
	Atomic van der Waals radii will be scaled by 1.20
 Removing interior tesserae...
 Keep 946 surface tesserae and discard 1470 interior tesserae
 Molecular Surface Area = 83.297 Angst**2

                       Distance Matrix (Angstroms)
             C (  1)   O (  2)   O (  3)   H (  4)   C (  5)   H (  6)
   O (  2)  1.222539
   O (  3)  1.329549  2.223681
   H (  4)  1.847271  2.237369  0.960444
   C (  5)  1.482708  2.401776  2.358802  3.167417
   H (  6)  2.096754  3.085592  2.618331  3.482985  1.074130
   H (  7)  2.095573  3.078807  2.624431  3.485354  1.074237  1.742551
   H (  8)  2.097978  2.536159  3.258044  3.937382  1.074620  1.765940
             H (  7)
   H (  8)  1.765429

 Requested basis set is cc-pVTZ
 There are 64 shells and 176 basis functions
 A cutoff of  1.0D-11 yielded   2023 shell pairs
 There are     15539 function pairs (     20179 Cartesian)
 Smallest overlap matrix eigenvalue = 8.05E-04
 Guess MOs from SCF MO coefficient file
 Reading MOs from coefficient file
 Reading MOs from coefficient file
 A restricted Hartree-Fock SCF calculation will be
 performed using Pulay DIIS extrapolation
 SCF converges when DIIS error is below 1.0E-08
 ---------------------------------------
  Cycle       Energy         DIIS Error
 ---------------------------------------
    1    -227.8982860604      6.47E-04
    2    -227.9010683799      3.60E-04
    3    -227.9014525978      1.30E-04
    4    -227.9015593048      4.45E-05
    5    -227.9015769683      1.64E-05
    6    -227.9015800581      8.24E-06
    7    -227.9015805807      2.93E-06
    8    -227.9015806663      5.13E-07
    9    -227.9015806690      1.43E-07
   10    -227.9015806691      3.67E-08
   11    -227.9015806690      7.84E-09 Convergence criterion met
 ---------------------------------------
 SCF time:  CPU 62.84 s  wall 62.91 s
 Discretize the solute cavity surface with Lebedev spheres
	Using 302 Lebedev grid points for each H atom
	Using 302 Lebedev grid points for other atoms
	Atomic van der Waals radii will be scaled by 1.20
 Removing interior tesserae...
 Keep 946 surface tesserae and discard 1470 interior tesserae
 Molecular Surface Area = 83.297 Angst**2
Using SCRF singleton
 A restricted Hartree-Fock SCF calculation will be
 performed using Pulay DIIS extrapolation
 Polarizable Continuum solvation model will be applied
 SCF converges when DIIS error is below 1.0E-08

 Citation of the SMD model:
 Marenich, A.V.; Cramer, C.J.; Truhlar, D.G.
 J. Phys. Chem. B 2009, 113, 6378-6396.
 iSolventCode=           1
 Solvent: water                                                           

 vradii
            1           2           3           4           5           6
    1   1.8500000   1.5200000   1.5200000   1.2000000   1.8500000   1.2000000
            7           8
    1   1.2000000   1.2000000
 ---------------------------------------
  Cycle       Energy         DIIS Error
 ---------------------------------------
    1    -227.9015806691      1.62E-09
 Time req'd to invert C: 1.02 s (CPU) 1.02 s (wall)
    2    -227.9182390515      5.36E-04
    3    -227.9182390513      5.36E-04
    4    -227.9182390515      5.36E-04
    5    -227.9182390498      5.36E-04
    6    -227.9182390474      5.36E-04
    7    -227.9182390471      5.36E-04
    8    -227.9182390462      5.36E-04
    9    -227.9182390465      5.36E-04
   10    -227.9182390476      5.36E-04
   11    -227.9182390464      5.36E-04
   12    -227.9182390440      5.36E-04
   13    -227.9182390472      5.36E-04
   14    -227.9182390481      5.36E-04
   15    -227.9182390476      5.36E-04
   16    -227.9182390531      5.36E-04
   17    -227.9204832945      2.97E-04
   18    -227.9208554015      1.22E-04
   19    -227.9209946619      4.29E-05
   20    -227.9210149176      1.51E-05
   21    -227.9210176907      7.56E-06
   22    -227.9210181425      2.52E-06
   23    -227.9210182099      4.62E-07
   24    -227.9210182118      1.29E-07
   25    -227.9210182119      3.12E-08
   26    -227.9210182121      5.61E-09 Convergence criterion met
 ---------------------------------------
 SCF time:  CPU 126.36 s  wall 126.41 s
(0)  E-EN(g) gas-phase elect-nuc energy                 -227.901580669 a.u.
(3)  G-ENP(liq) elect-nuc-pol free energy of system     -227.921018212 a.u.
(4)  G-CDS(liq) cavity-dispersion-solvent structure 
     free energy                                                3.9499 kcal/mol
(6)  G-S(liq) free energy of system                     -227.914723653 a.u.
(9)  DeltaG-S(liq) free energy of  solvation
     (9) = (6) - (0)                                           -8.2473 kcal/mol
 SCF   energy in the final basis set = -227.9147236530
 Total energy in the final basis set = -227.9147236530

 Components of the MP2 correlation energy:
        aaaa  correlation energy =        -0.1050578385 au
        abab  correlation energy =        -0.6443150442 au
        bbbb  correlation energy =        -0.1050578385 au
        non-Brillouin singles    =        -0.0000000000 au

 Total  MP2   correlation energy =        -0.8544307212 au
        MP2         total energy =      -228.7691543742 au

  Entering Z-vector solver.
 This version supports only Gaussian blurring of the apparent surface charges
 No PCM contribution added !! 
   1         0           1      0.000362    0.000362
 This version supports only Gaussian blurring of the apparent surface charges
 No PCM contribution added !! 
   2         0           1      0.000121    0.000121
 This version supports only Gaussian blurring of the apparent surface charges
 No PCM contribution added !! 
   3         0           1      0.000047    0.000047
 This version supports only Gaussian blurring of the apparent surface charges
 No PCM contribution added !! 
   4         0           1      0.000012    0.000012
 This version supports only Gaussian blurring of the apparent surface charges
 No PCM contribution added !! 
   5         0           1      0.000004    0.000004
 This version supports only Gaussian blurring of the apparent surface charges
 No PCM contribution added !! 
   6         0           1      0.000001    0.000001
 This version supports only Gaussian blurring of the apparent surface charges
 No PCM contribution added !! 
   7         1           0      0.000000    0.000000    Roots Converged

 --------------------------------------------------------------

                    Orbital Energies (a.u.)
 --------------------------------------------------------------

 Alpha MOs
 -- Occupied --
-20.610 -20.549 -11.391 -11.223  -1.472  -1.360  -1.025  -0.824
 -0.715  -0.681  -0.652  -0.580  -0.565  -0.553  -0.488  -0.462
 -- Virtual --
  0.155   0.174   0.193   0.227   0.241   0.300   0.343   0.400
  0.402   0.415   0.468   0.513   0.571   0.610   0.635   0.636
  0.662   0.681   0.690   0.728   0.736   0.784   0.794   0.809
  0.883   0.914   0.918   0.933   0.996   1.038   1.088   1.112
  1.177   1.198   1.264   1.280   1.286   1.343   1.378   1.430
  1.440   1.502   1.536   1.557   1.578   1.606   1.691   1.735
  1.807   1.822   1.921   1.979   2.010   2.190   2.209   2.280
  2.309   2.347   2.422   2.454   2.504   2.650   2.656   2.665
  2.798   2.839   2.869   2.888   2.982   3.084   3.101   3.110
  3.192   3.200   3.275   3.280   3.293   3.305   3.364   3.428
  3.463   3.486   3.508   3.585   3.615   3.617   3.638   3.672
  3.700   3.763   3.764   3.810   3.810   3.896   3.965   4.002
  4.060   4.112   4.120   4.165   4.173   4.218   4.228   4.300
  4.344   4.388   4.392   4.448   4.524   4.558   4.592   4.619
  4.641   4.764   4.805   4.848   4.905   5.091   5.185   5.283
  5.288   5.365   5.457   5.512   5.564   5.607   5.619   5.634
  5.651   5.661   5.714   5.771   5.842   6.010   6.038   6.185
  6.228   6.261   6.444   6.586   6.660   6.676   6.844   6.907
  6.976   7.005   7.066   7.180   7.253   7.265   7.369   7.390
  7.536   7.687   7.809   7.944   9.802  13.023  13.412  14.508
 --------------------------------------------------------------

          Ground-State Mulliken Net Atomic Charges

     Atom                 Charge (a.u.)
  ----------------------------------------
      1 C                     0.315916
      2 O                    -0.416574
      3 O                    -0.283183
      4 H                     0.283421
      5 C                    -0.359720
      6 H                     0.159086
      7 H                     0.159553
      8 H                     0.141500
  ----------------------------------------
  Sum of atomic charges =     0.000000

 -----------------------------------------------------------------
                    Cartesian Multipole Moments
 -----------------------------------------------------------------
    Charge (ESU x 10^10)
                -0.0000
    Dipole Moment (Debye)
         X       0.1666      Y      -0.2667      Z      -2.5083
       Tot       2.5280
    Quadrupole Moments (Debye-Ang)
        XX     -18.3457     XY      -0.1444     YY     -23.0466
        XZ       2.8039     YZ      -0.7696     ZZ     -28.5796
    Octopole Moments (Debye-Ang^2)
       XXX      16.1627    XXY      -0.1543    XYY       2.1054
       YYY       1.9287    XXZ       4.0609    XYZ      -0.5370
       YYZ       1.5662    XZZ      -0.0877    YZZ       0.6759
       ZZZ       1.4883
    Hexadecapole Moments (Debye-Ang^3)
      XXXX    -122.5902   XXXY       1.6827   XXYY     -29.7706
      XYYY       5.0365   YYYY     -28.2533   XXXZ      -9.9998
      XXYZ      -1.4911   XYYZ      -1.9973   YYYZ      -4.2705
      XXZZ     -48.1858   XYZZ       1.8712   YYZZ     -24.3112
      XZZZ      -8.1911   YZZZ      -5.8381   ZZZZ    -135.5077
 -----------------------------------------------------------------
 DrvMan is completing analytic gradient of the MP2 energy
 MP2 relaxed dipole moment
            1
    1   0.0655640
    2  -0.1049172
    3  -0.9868593
	Magnitude:	 0.995 au	 2.528 Debye
 MP2 energy read as -228.769154
 Full Analytical Gradient of MP2 Energy (in au.)
             1             2             3             4             5
    1    0.00026791    0.00003134   -0.00000339    0.00002438   -0.00005166
    2    0.00002896   -0.00003753   -0.00007178   -0.00002017    0.00000021
    3    0.00001124   -0.00005384   -0.00036588   -0.00032181    0.00021013
             6             7             8
    1   -0.00016119   -0.00014635    0.00003897
    2    0.00003207    0.00004495    0.00002329
    3    0.00013709    0.00013605    0.00024701
 Gradient time:  CPU 0.10 s  wall 0.10 s
 ----------------------------------------------------------------
             Standard Nuclear Orientation (Angstroms)
    I     Atom           X                Y                Z
 ----------------------------------------------------------------
    1      C      -0.0190238538    -0.0249434847     0.0274150255
    2      O       0.0036494958     0.0999146154     1.2434701632
    3      O       1.1013393760    -0.2016000739    -0.6663275227
    4      H       1.8190079528    -0.2009398872    -0.0280447359
    5      C      -1.2442444482     0.0042318795    -0.8070954661
    6      H      -1.3220251640    -0.9188533512    -1.3508050449
    7      H      -1.1673435428     0.8090920034    -1.5143938615
    8      H      -2.1007780157     0.1415425986    -0.1728207577
 ----------------------------------------------------------------
 Nuclear Repulsion Energy =   122.0186886747 hartrees
 There are       16 alpha and       16 beta electrons
 Discretize the solute cavity surface with Lebedev spheres
	Using 302 Lebedev grid points for each H atom
	Using 302 Lebedev grid points for other atoms
	Atomic van der Waals radii will be scaled by 1.20
 Removing interior tesserae...
 Keep 945 surface tesserae and discard 1471 interior tesserae
 Molecular Surface Area = 83.210 Angst**2

                       Distance Matrix (Angstroms)
             C (  1)   O (  2)   O (  3)   H (  4)   C (  5)   H (  6)
   O (  2)  1.222658
   O (  3)  1.329549  2.223322
   H (  4)  1.847271  2.236692  0.960444
   C (  5)  1.482708  2.402335  2.358802  3.167417
   H (  6)  2.096754  3.086351  2.618331  3.482985  1.074130
   H (  7)  2.095573  3.078956  2.624431  3.485354  1.074237  1.742551
   H (  8)  2.097978  2.536972  3.258044  3.937382  1.074620  1.765940
             H (  7)
   H (  8)  1.765429

 Requested basis set is cc-pVTZ
 There are 64 shells and 176 basis functions
 A cutoff of  1.0D-11 yielded   2023 shell pairs
 There are     15539 function pairs (     20179 Cartesian)
 Smallest overlap matrix eigenvalue = 8.05E-04
 Guess MOs from SCF MO coefficient file
 Reading MOs from coefficient file
 Reading MOs from coefficient file
 A restricted Hartree-Fock SCF calculation will be
 performed using Pulay DIIS extrapolation
 SCF converges when DIIS error is below 1.0E-08
 ---------------------------------------
  Cycle       Energy         DIIS Error
 ---------------------------------------
    1    -227.8980463246      6.45E-04
    2    -227.9010547423      3.60E-04
    3    -227.9014380835      1.30E-04
    4    -227.9015442707      4.46E-05
    5    -227.9015619085      1.63E-05
    6    -227.9015650153      8.12E-06
    7    -227.9015655210      2.95E-06
    8    -227.9015656065      5.29E-07
    9    -227.9015656093      1.47E-07
   10    -227.9015656095      3.75E-08
   11    -227.9015656093      7.92E-09 Convergence criterion met
 ---------------------------------------
 SCF time:  CPU 63.10 s  wall 63.14 s
 Discretize the solute cavity surface with Lebedev spheres
	Using 302 Lebedev grid points for each H atom
	Using 302 Lebedev grid points for other atoms
	Atomic van der Waals radii will be scaled by 1.20
 Removing interior tesserae...
 Keep 945 surface tesserae and discard 1471 interior tesserae
 Molecular Surface Area = 83.210 Angst**2
Using SCRF singleton
 A restricted Hartree-Fock SCF calculation will be
 performed using Pulay DIIS extrapolation
 Polarizable Continuum solvation model will be applied
 SCF converges when DIIS error is below 1.0E-08

 Citation of the SMD model:
 Marenich, A.V.; Cramer, C.J.; Truhlar, D.G.
 J. Phys. Chem. B 2009, 113, 6378-6396.
 iSolventCode=           1
 Solvent: water                                                           

 vradii
            1           2           3           4           5           6
    1   1.8500000   1.5200000   1.5200000   1.2000000   1.8500000   1.2000000
            7           8
    1   1.2000000   1.2000000
 ---------------------------------------
  Cycle       Energy         DIIS Error
 ---------------------------------------
    1    -227.9015656095      1.65E-09
 Time req'd to invert C: 1.02 s (CPU) 1.01 s (wall)
    2    -227.9182274404      5.36E-04
    3    -227.9182274401      5.36E-04
    4    -227.9182274401      5.36E-04
    5    -227.9182274384      5.36E-04
    6    -227.9182274386      5.36E-04
    7    -227.9182274353      5.36E-04
    8    -227.9182274402      5.36E-04
    9    -227.9182274456      5.36E-04
   10    -227.9182274438      5.36E-04
   11    -227.9182274453      5.36E-04
   12    -227.9182274433      5.36E-04
   13    -227.9182274459      5.36E-04
   14    -227.9182274482      5.36E-04
   15    -227.9182274467      5.36E-04
   16    -227.9182274437      5.36E-04
   17    -227.9204714944      2.97E-04
   18    -227.9208435841      1.22E-04
   19    -227.9209828483      4.29E-05
   20    -227.9210031092      1.51E-05
   21    -227.9210058844      7.56E-06
   22    -227.9210063367      2.52E-06
   23    -227.9210064042      4.62E-07
   24    -227.9210064061      1.29E-07
   25    -227.9210064062      3.12E-08
   26    -227.9210064063      5.61E-09 Convergence criterion met
 ---------------------------------------
 SCF time:  CPU 128.64 s  wall 128.97 s
(0)  E-EN(g) gas-phase elect-nuc energy                 -227.901565609 a.u.
(3)  G-ENP(liq) elect-nuc-pol free energy of system     -227.921006406 a.u.
(4)  G-CDS(liq) cavity-dispersion-solvent structure 
     free energy                                                3.9496 kcal/mol
(6)  G-S(liq) free energy of system                     -227.914712315 a.u.
(9)  DeltaG-S(liq) free energy of  solvation
     (9) = (6) - (0)                                           -8.2497 kcal/mol
 SCF   energy in the final basis set = -227.9147123154
 Total energy in the final basis set = -227.9147123154

 Components of the MP2 correlation energy:
        aaaa  correlation energy =        -0.1050586797 au
        abab  correlation energy =        -0.6443191653 au
        bbbb  correlation energy =        -0.1050586797 au
        non-Brillouin singles    =        -0.0000000000 au

 Total  MP2   correlation energy =        -0.8544365247 au
        MP2         total energy =      -228.7691488401 au

  Entering Z-vector solver.
 This version supports only Gaussian blurring of the apparent surface charges
 No PCM contribution added !! 
   1         0           1      0.000362    0.000362
 This version supports only Gaussian blurring of the apparent surface charges
 No PCM contribution added !! 
   2         0           1      0.000121    0.000121
 This version supports only Gaussian blurring of the apparent surface charges
 No PCM contribution added !! 
   3         0           1      0.000047    0.000047
 This version supports only Gaussian blurring of the apparent surface charges
 No PCM contribution added !! 
   4         0           1      0.000012    0.000012
 This version supports only Gaussian blurring of the apparent surface charges
 No PCM contribution added !! 
   5         0           1      0.000004    0.000004
 This version supports only Gaussian blurring of the apparent surface charges
 No PCM contribution added !! 
   6         0           1      0.000001    0.000001
 This version supports only Gaussian blurring of the apparent surface charges
 No PCM contribution added !! 
   7         1           0      0.000000    0.000000    Roots Converged

 --------------------------------------------------------------

                    Orbital Energies (a.u.)
 --------------------------------------------------------------

 Alpha MOs
 -- Occupied --
-20.610 -20.549 -11.391 -11.223  -1.472  -1.360  -1.025  -0.824
 -0.715  -0.681  -0.652  -0.580  -0.565  -0.554  -0.488  -0.462
 -- Virtual --
  0.155   0.173   0.193   0.227   0.241   0.300   0.343   0.400
  0.402   0.415   0.468   0.513   0.571   0.610   0.635   0.636
  0.662   0.681   0.690   0.728   0.736   0.784   0.795   0.809
  0.883   0.914   0.918   0.933   0.996   1.038   1.088   1.112
  1.177   1.198   1.264   1.280   1.286   1.343   1.378   1.430
  1.440   1.502   1.536   1.557   1.578   1.606   1.691   1.735
  1.807   1.822   1.921   1.980   2.010   2.190   2.209   2.280
  2.309   2.347   2.422   2.454   2.504   2.650   2.656   2.665
  2.798   2.839   2.869   2.888   2.982   3.084   3.101   3.110
  3.192   3.200   3.275   3.280   3.293   3.305   3.365   3.428
  3.463   3.486   3.508   3.585   3.615   3.617   3.638   3.672
  3.700   3.763   3.764   3.810   3.810   3.895   3.965   4.002
  4.060   4.112   4.120   4.165   4.173   4.218   4.228   4.300
  4.344   4.388   4.391   4.448   4.524   4.558   4.592   4.619
  4.641   4.764   4.805   4.848   4.905   5.091   5.185   5.283
  5.288   5.365   5.457   5.512   5.564   5.607   5.619   5.634
  5.651   5.661   5.714   5.771   5.841   6.010   6.038   6.185
  6.228   6.261   6.444   6.586   6.660   6.676   6.844   6.907
  6.976   7.005   7.066   7.181   7.253   7.265   7.369   7.390
  7.536   7.687   7.809   7.944   9.802  13.023  13.410  14.508
 --------------------------------------------------------------

          Ground-State Mulliken Net Atomic Charges

     Atom                 Charge (a.u.)
  ----------------------------------------
      1 C                     0.315939
      2 O                    -0.416685
      3 O                    -0.283224
      4 H                     0.283404
      5 C                    -0.359666
      6 H                     0.159102
      7 H                     0.159615
      8 H                     0.141516
  ----------------------------------------
  Sum of atomic charges =    -0.000000

 -----------------------------------------------------------------
                    Cartesian Multipole Moments
 -----------------------------------------------------------------
    Charge (ESU x 10^10)
                -0.0000
    Dipole Moment (Debye)
         X       0.1625      Y      -0.2694      Z      -2.5092
       Tot       2.5289
    Quadrupole Moments (Debye-Ang)
        XX     -18.3453     XY      -0.1446     YY     -23.0472
        XZ       2.8027     YZ      -0.7743     ZZ     -28.5792
    Octopole Moments (Debye-Ang^2)
       XXX      16.1394    XXY      -0.1596    XYY       2.0986
       YYY       1.9113    XXZ       4.0590    XYZ      -0.5372
       YYZ       1.5646    XZZ      -0.0999    YZZ       0.6663
       ZZZ       1.4845
    Hexadecapole Moments (Debye-Ang^3)
      XXXX    -122.5855   XXXY       1.6807   XXYY     -29.7711
      XYYY       5.0349   YYYY     -28.2600   XXXZ     -10.0178
      XXYZ      -1.5003   XYYZ      -2.0027   YYYZ      -4.2938
      XXZZ     -48.1838   XYZZ       1.8699   YYZZ     -24.3124
      XZZZ      -8.2093   YZZZ      -5.8681   ZZZZ    -135.5047
 -----------------------------------------------------------------
 DrvMan is completing analytic gradient of the MP2 energy
 MP2 relaxed dipole moment
            1
    1   0.0639463
    2  -0.1060005
    3  -0.9872096
	Magnitude:	 0.995 au	 2.529 Debye
 MP2 energy read as -228.769149
 Full Analytical Gradient of MP2 Energy (in au.)
             1             2             3             4             5
    1    0.00005705    0.00021374    0.00001187    0.00003142   -0.00002876
    2   -0.00013937    0.00002713    0.00000534   -0.00003657    0.00005303
    3   -0.00017598    0.00011172   -0.00024973   -0.00033145    0.00013992
             6             7             8
    1   -0.00016090   -0.00016211    0.00003770
    2    0.00002335    0.00004405    0.00002305
    3    0.00013112    0.00012016    0.00025424
 Gradient time:  CPU 0.10 s  wall 0.10 s
 ----------------------------------------------------------------
             Standard Nuclear Orientation (Angstroms)
    I     Atom           X                Y                Z
 ----------------------------------------------------------------
    1      C      -0.0190238538    -0.0249434847     0.0274150255
    2      O       0.0036494958     0.0979146154     1.2434701632
    3      O       1.1013393760    -0.2016000739    -0.6663275227
    4      H       1.8190079528    -0.2009398872    -0.0280447359
    5      C      -1.2442444482     0.0042318795    -0.8070954661
    6      H      -1.3220251640    -0.9188533512    -1.3508050449
    7      H      -1.1673435428     0.8090920034    -1.5143938615
    8      H      -2.1007780157     0.1415425986    -0.1728207577
 ----------------------------------------------------------------
 Nuclear Repulsion Energy =   122.0246235703 hartrees
 There are       16 alpha and       16 beta electrons
 Discretize the solute cavity surface with Lebedev spheres
	Using 302 Lebedev grid points for each H atom
	Using 302 Lebedev grid points for other atoms
	Atomic van der Waals radii will be scaled by 1.20
 Removing interior tesserae...
 Keep 946 surface tesserae and discard 1470 interior tesserae
 Molecular Surface Area = 83.297 Angst**2

                       Distance Matrix (Angstroms)
             C (  1)   O (  2)   O (  3)   H (  4)   C (  5)   H (  6)
   O (  2)  1.222456
   O (  3)  1.329549  2.223052
   H (  4)  1.847271  2.236424  0.960444
   C (  5)  1.482708  2.402256  2.358802  3.167417
   H (  6)  2.096754  3.085692  2.618331  3.482985  1.074130
   H (  7)  2.095573  3.079417  2.624431  3.485354  1.074237  1.742551
   H (  8)  2.097978  2.537006  3.258044  3.937382  1.074620  1.765940
             H (  7)
   H (  8)  1.765429

 Requested basis set is cc-pVTZ
 There are 64 shells and 176 basis functions
 A cutoff of  1.0D-11 yielded   2023 shell pairs
 There are     15539 function pairs (     20179 Cartesian)
 Smallest overlap matrix eigenvalue = 8.05E-04
 Guess MOs from SCF MO coefficient file
 Reading MOs from coefficient file
 Reading MOs from coefficient file
 A restricted Hartree-Fock SCF calculation will be
 performed using Pulay DIIS extrapolation
 SCF converges when DIIS error is below 1.0E-08
 ---------------------------------------
  Cycle       Energy         DIIS Error
 ---------------------------------------
    1    -227.8984431052      6.46E-04
    2    -227.9010766418      3.61E-04
    3    -227.9014620682      1.30E-04
    4    -227.9015688128      4.46E-05
    5    -227.9015865696      1.63E-05
    6    -227.9015896752      8.16E-06
    7    -227.9015901855      2.94E-06
    8    -227.9015902705      5.25E-07
    9    -227.9015902733      1.45E-07
   10    -227.9015902734      3.73E-08
   11    -227.9015902733      7.89E-09 Convergence criterion met
 ---------------------------------------
 SCF time:  CPU 63.86 s  wall 64.00 s
 Discretize the solute cavity surface with Lebedev spheres
	Using 302 Lebedev grid points for each H atom
	Using 302 Lebedev grid points for other atoms
	Atomic van der Waals radii will be scaled by 1.20
 Removing interior tesserae...
 Keep 946 surface tesserae and discard 1470 interior tesserae
 Molecular Surface Area = 83.297 Angst**2
Using SCRF singleton
 A restricted Hartree-Fock SCF calculation will be
 performed using Pulay DIIS extrapolation
 Polarizable Continuum solvation model will be applied
 SCF converges when DIIS error is below 1.0E-08

 Citation of the SMD model:
 Marenich, A.V.; Cramer, C.J.; Truhlar, D.G.
 J. Phys. Chem. B 2009, 113, 6378-6396.
 iSolventCode=           1
 Solvent: water                                                           

 vradii
            1           2           3           4           5           6
    1   1.8500000   1.5200000   1.5200000   1.2000000   1.8500000   1.2000000
            7           8
    1   1.2000000   1.2000000
 ---------------------------------------
  Cycle       Energy         DIIS Error
 ---------------------------------------
    1    -227.9015902734      1.67E-09
 Time req'd to invert C: 1.02 s (CPU) 1.02 s (wall)
    2    -227.9182480558      5.36E-04
    3    -227.9182480556      5.36E-04
    4    -227.9182480555      5.36E-04
    5    -227.9182480540      5.36E-04
    6    -227.9182480531      5.36E-04
    7    -227.9182480602      5.36E-04
    8    -227.9182480590      5.36E-04
    9    -227.9182480583      5.36E-04
   10    -227.9182480553      5.36E-04
   11    -227.9182480587      5.36E-04
   12    -227.9182480573      5.36E-04
   13    -227.9182480563      5.36E-04
   14    -227.9182480544      5.36E-04
   15    -227.9182480639      5.36E-04
   16    -227.9182480640      5.36E-04
   17    -227.9204911877      2.97E-04
   18    -227.9208630781      1.22E-04
   19    -227.9210022372      4.28E-05
   20    -227.9210224775      1.50E-05
   21    -227.9210252484      7.55E-06
   22    -227.9210256999      2.51E-06
   23    -227.9210257673      4.62E-07
   24    -227.9210257691      1.29E-07
   25    -227.9210257692      3.12E-08
   26    -227.9210257694      5.61E-09 Convergence criterion met
 ---------------------------------------
 SCF time:  CPU 133.28 s  wall 133.34 s
(0)  E-EN(g) gas-phase elect-nuc energy                 -227.901590273 a.u.
(3)  G-ENP(liq) elect-nuc-pol free energy of system     -227.921025769 a.u.
(4)  G-CDS(liq) cavity-dispersion-solvent structure 
     free energy                                                3.9500 kcal/mol
(6)  G-S(liq) free energy of system                     -227.914731093 a.u.
(9)  DeltaG-S(liq) free energy of  solvation
     (9) = (6) - (0)                                           -8.2460 kcal/mol
 SCF   energy in the final basis set = -227.9147310934
 Total energy in the final basis set = -227.9147310934

 Components of the MP2 correlation energy:
        aaaa  correlation energy =        -0.1050565363 au
        abab  correlation energy =        -0.6443075492 au
        bbbb  correlation energy =        -0.1050565363 au
        non-Brillouin singles    =        -0.0000000000 au

 Total  MP2   correlation energy =        -0.8544206217 au
        MP2         total energy =      -228.7691517152 au

  Entering Z-vector solver.
 This version supports only Gaussian blurring of the apparent surface charges
 No PCM contribution added !! 
   1         0           1      0.000362    0.000362
 This version supports only Gaussian blurring of the apparent surface charges
 No PCM contribution added !! 
   2         0           1      0.000121    0.000121
 This version supports only Gaussian blurring of the apparent surface charges
 No PCM contribution added !! 
   3         0           1      0.000047    0.000047
 This version supports only Gaussian blurring of the apparent surface charges
 No PCM contribution added !! 
   4         0           1      0.000012    0.000012
 This version supports only Gaussian blurring of the apparent surface charges
 No PCM contribution added !! 
   5         0           1      0.000004    0.000004
 This version supports only Gaussian blurring of the apparent surface charges
 No PCM contribution added !! 
   6         0           1      0.000001    0.000001
 This version supports only Gaussian blurring of the apparent surface charges
 No PCM contribution added !! 
   7         1           0      0.000000    0.000000    Roots Converged

 --------------------------------------------------------------

                    Orbital Energies (a.u.)
 --------------------------------------------------------------

 Alpha MOs
 -- Occupied --
-20.610 -20.549 -11.391 -11.223  -1.473  -1.360  -1.025  -0.824
 -0.715  -0.681  -0.652  -0.580  -0.565  -0.553  -0.488  -0.462
 -- Virtual --
  0.155   0.174   0.193   0.227   0.241   0.300   0.343   0.400
  0.402   0.415   0.468   0.513   0.571   0.610   0.635   0.636
  0.662   0.681   0.690   0.728   0.736   0.784   0.794   0.809
  0.883   0.914   0.918   0.933   0.996   1.038   1.088   1.112
  1.177   1.198   1.264   1.280   1.286   1.343   1.378   1.430
  1.440   1.502   1.536   1.557   1.578   1.606   1.691   1.735
  1.807   1.822   1.921   1.980   2.010   2.190   2.209   2.280
  2.309   2.347   2.422   2.454   2.504   2.650   2.656   2.665
  2.798   2.839   2.869   2.888   2.982   3.084   3.101   3.110
  3.192   3.200   3.275   3.280   3.293   3.305   3.365   3.428
  3.463   3.486   3.508   3.586   3.615   3.617   3.638   3.672
  3.700   3.763   3.764   3.810   3.810   3.896   3.965   4.002
  4.060   4.112   4.120   4.165   4.173   4.218   4.228   4.300
  4.344   4.388   4.392   4.448   4.524   4.558   4.592   4.619
  4.641   4.764   4.805   4.848   4.905   5.091   5.185   5.283
  5.288   5.365   5.457   5.512   5.564   5.607   5.619   5.634
  5.651   5.661   5.714   5.771   5.841   6.010   6.038   6.185
  6.228   6.261   6.444   6.586   6.660   6.676   6.844   6.907
  6.977   7.005   7.066   7.181   7.253   7.265   7.369   7.390
  7.536   7.687   7.809   7.944   9.802  13.024  13.413  14.508
 --------------------------------------------------------------

          Ground-State Mulliken Net Atomic Charges

     Atom                 Charge (a.u.)
  ----------------------------------------
      1 C                     0.315883
      2 O                    -0.416531
      3 O                    -0.283295
      4 H                     0.283392
      5 C                    -0.359684
      6 H                     0.159145
      7 H                     0.159572
      8 H                     0.141518
  ----------------------------------------
  Sum of atomic charges =     0.000000

 -----------------------------------------------------------------
                    Cartesian Multipole Moments
 -----------------------------------------------------------------
    Charge (ESU x 10^10)
                -0.0000
    Dipole Moment (Debye)
         X       0.1621      Y      -0.2640      Z      -2.5085
       Tot       2.5275
    Quadrupole Moments (Debye-Ang)
        XX     -18.3455     XY      -0.1441     YY     -23.0454
        XZ       2.8034     YZ      -0.7658     ZZ     -28.5792
    Octopole Moments (Debye-Ang^2)
       XXX      16.1376    XXY      -0.1484    XYY       2.0983
       YYY       1.9459    XXZ       4.0605    XYZ      -0.5377
       YYZ       1.5664    XZZ      -0.1002    YZZ       0.6853
       ZZZ       1.4870
    Hexadecapole Moments (Debye-Ang^3)
      XXXX    -122.5874   XXXY       1.6824   XXYY     -29.7683
      XYYY       5.0357   YYYY     -28.2448   XXXZ     -10.0160
      XXYZ      -1.4822   XYYZ      -2.0027   YYYZ      -4.2483
      XXZZ     -48.1842   XYZZ       1.8716   YYZZ     -24.3078
      XZZZ      -8.2077   YZZZ      -5.8107   ZZZZ    -135.5041
 -----------------------------------------------------------------
 DrvMan is completing analytic gradient of the MP2 energy
 MP2 relaxed dipole moment
            1
    1   0.0637701
    2  -0.1038771
    3  -0.9869106
	Magnitude:	 0.994 au	 2.528 Debye
 MP2 energy read as -228.769152
 Full Analytical Gradient of MP2 Energy (in au.)
             1             2             3             4             5
    1    0.00006480    0.00023976   -0.00002299    0.00003618   -0.00003327
    2    0.00019187   -0.00012542   -0.00010486   -0.00001067   -0.00005880
    3    0.00005040   -0.00019274   -0.00017878   -0.00033482    0.00015134
             6             7             8
    1   -0.00017581   -0.00014626    0.00003758
    2    0.00003233    0.00005067    0.00002487
    3    0.00012190    0.00012847    0.00025423
 Gradient time:  CPU 0.11 s  wall 0.10 s
 ----------------------------------------------------------------
             Standard Nuclear Orientation (Angstroms)
    I     Atom           X                Y                Z
 ----------------------------------------------------------------
    1      C      -0.0190238538    -0.0249434847     0.0274150255
    2      O       0.0036494958     0.0989146154     1.2444701632
    3      O       1.1013393760    -0.2016000739    -0.6663275227
    4      H       1.8190079528    -0.2009398872    -0.0280447359
    5      C      -1.2442444482     0.0042318795    -0.8070954661
    6      H      -1.3220251640    -0.9188533512    -1.3508050449
    7      H      -1.1673435428     0.8090920034    -1.5143938615
    8      H      -2.1007780157     0.1415425986    -0.1728207577
 ----------------------------------------------------------------
 Nuclear Repulsion Energy =   121.9935133151 hartrees
 There are       16 alpha and       16 beta electrons
 Discretize the solute cavity surface with Lebedev spheres
	Using 302 Lebedev grid points for each H atom
	Using 302 Lebedev grid points for other atoms
	Atomic van der Waals radii will be scaled by 1.20
 Removing interior tesserae...
 Keep 946 surface tesserae and discard 1470 interior tesserae
 Molecular Surface Area = 83.297 Angst**2

                       Distance Matrix (Angstroms)
             C (  1)   O (  2)   O (  3)   H (  4)   C (  5)   H (  6)
   O (  2)  1.223551
   O (  3)  1.329549  2.224046
   H (  4)  1.847271  2.237126  0.960444
   C (  5)  1.482708  2.403149  2.358802  3.167417
   H (  6)  2.096754  3.086862  2.618331  3.482985  1.074130
   H (  7)  2.095573  3.080082  2.624431  3.485354  1.074237  1.742551
   H (  8)  2.097978  2.537547  3.258044  3.937382  1.074620  1.765940
             H (  7)
   H (  8)  1.765429

 Requested basis set is cc-pVTZ
 There are 64 shells and 176 basis functions
 A cutoff of  1.0D-11 yielded   2023 shell pairs
 There are     15539 function pairs (     20179 Cartesian)
 Smallest overlap matrix eigenvalue = 8.05E-04
 Guess MOs from SCF MO coefficient file
 Reading MOs from coefficient file
 Reading MOs from coefficient file
 A restricted Hartree-Fock SCF calculation will be
 performed using Pulay DIIS extrapolation
 SCF converges when DIIS error is below 1.0E-08
 ---------------------------------------
  Cycle       Energy         DIIS Error
 ---------------------------------------
    1    -227.8968579740      6.45E-04
    2    -227.9009519605      3.57E-04
    3    -227.9013289000      1.29E-04
    4    -227.9014338914      4.47E-05
    5    -227.9014512105      1.63E-05
    6    -227.9014543082      8.15E-06
    7    -227.9014548208      2.97E-06
    8    -227.9014549088      5.29E-07
    9    -227.9014549116      1.47E-07
   10    -227.9014549117      3.77E-08
   11    -227.9014549116      8.08E-09 Convergence criterion met
 ---------------------------------------
 SCF time:  CPU 62.98 s  wall 63.00 s
 Discretize the solute cavity surface with Lebedev spheres
	Using 302 Lebedev grid points for each H atom
	Using 302 Lebedev grid points for other atoms
	Atomic van der Waals radii will be scaled by 1.20
 Removing interior tesserae...
 Keep 946 surface tesserae and discard 1470 interior tesserae
 Molecular Surface Area = 83.297 Angst**2
Using SCRF singleton
 A restricted Hartree-Fock SCF calculation will be
 performed using Pulay DIIS extrapolation
 Polarizable Continuum solvation model will be applied
 SCF converges when DIIS error is below 1.0E-08

 Citation of the SMD model:
 Marenich, A.V.; Cramer, C.J.; Truhlar, D.G.
 J. Phys. Chem. B 2009, 113, 6378-6396.
 iSolventCode=           1
 Solvent: water                                                           

 vradii
            1           2           3           4           5           6
    1   1.8500000   1.5200000   1.5200000   1.2000000   1.8500000   1.2000000
            7           8
    1   1.2000000   1.2000000
 ---------------------------------------
  Cycle       Energy         DIIS Error
 ---------------------------------------
    1    -227.9014549117      1.69E-09
 Time req'd to invert C: 1.02 s (CPU) 1.02 s (wall)
    2    -227.9181441541      5.36E-04
    3    -227.9181441536      5.36E-04
    4    -227.9181441535      5.36E-04
    5    -227.9181441519      5.36E-04
    6    -227.9181441513      5.36E-04
    7    -227.9181441466      5.36E-04
    8    -227.9181441454      5.36E-04
    9    -227.9181441450      5.36E-04
   10    -227.9181441444      5.36E-04
   11    -227.9181441439      5.36E-04
   12    -227.9181441434      5.36E-04
   13    -227.9181441446      5.36E-04
   14    -227.9181441450      5.36E-04
   15    -227.9181441443      5.36E-04
   16    -227.9181441549      5.36E-04
   17    -227.9203953337      2.98E-04
   18    -227.9207690738      1.23E-04
   19    -227.9209091951      4.30E-05
   20    -227.9209295956      1.51E-05
   21    -227.9209323925      7.58E-06
   22    -227.9209328486      2.53E-06
   23    -227.9209329167      4.63E-07
   24    -227.9209329186      1.30E-07
   25    -227.9209329187      3.14E-08
   26    -227.9209329188      5.64E-09 Convergence criterion met
 ---------------------------------------
 SCF time:  CPU 123.82 s  wall 123.90 s
(0)  E-EN(g) gas-phase elect-nuc energy                 -227.901454912 a.u.
(3)  G-ENP(liq) elect-nuc-pol free energy of system     -227.920932919 a.u.
(4)  G-CDS(liq) cavity-dispersion-solvent structure 
     free energy                                                3.9479 kcal/mol
(6)  G-S(liq) free energy of system                     -227.914641521 a.u.
(9)  DeltaG-S(liq) free energy of  solvation
     (9) = (6) - (0)                                           -8.2747 kcal/mol
 SCF   energy in the final basis set = -227.9146415211
 Total energy in the final basis set = -227.9146415211

 Components of the MP2 correlation energy:
        aaaa  correlation energy =        -0.1050663801 au
        abab  correlation energy =        -0.6443596714 au
        bbbb  correlation energy =        -0.1050663801 au
        non-Brillouin singles    =        -0.0000000000 au

 Total  MP2   correlation energy =        -0.8544924316 au
        MP2         total energy =      -228.7691339527 au

  Entering Z-vector solver.
 This version supports only Gaussian blurring of the apparent surface charges
 No PCM contribution added !! 
   1         0           1      0.000363    0.000363
 This version supports only Gaussian blurring of the apparent surface charges
 No PCM contribution added !! 
   2         0           1      0.000122    0.000122
 This version supports only Gaussian blurring of the apparent surface charges
 No PCM contribution added !! 
   3         0           1      0.000047    0.000047
 This version supports only Gaussian blurring of the apparent surface charges
 No PCM contribution added !! 
   4         0           1      0.000012    0.000012
 This version supports only Gaussian blurring of the apparent surface charges
 No PCM contribution added !! 
   5         0           1      0.000004    0.000004
 This version supports only Gaussian blurring of the apparent surface charges
 No PCM contribution added !! 
   6         0           1      0.000001    0.000001
 This version supports only Gaussian blurring of the apparent surface charges
 No PCM contribution added !! 
   7         1           0      0.000000    0.000000    Roots Converged

 --------------------------------------------------------------

                    Orbital Energies (a.u.)
 --------------------------------------------------------------

 Alpha MOs
 -- Occupied --
-20.610 -20.549 -11.391 -11.223  -1.472  -1.359  -1.025  -0.824
 -0.715  -0.681  -0.651  -0.580  -0.565  -0.554  -0.488  -0.462
 -- Virtual --
  0.155   0.173   0.193   0.227   0.241   0.300   0.343   0.400
  0.402   0.415   0.468   0.513   0.571   0.610   0.635   0.636
  0.662   0.681   0.690   0.728   0.736   0.784   0.795   0.809
  0.883   0.914   0.918   0.933   0.996   1.038   1.087   1.112
  1.177   1.198   1.264   1.280   1.286   1.343   1.378   1.430
  1.440   1.502   1.536   1.557   1.578   1.606   1.691   1.734
  1.807   1.822   1.921   1.979   2.009   2.190   2.209   2.280
  2.309   2.346   2.422   2.454   2.504   2.650   2.656   2.665
  2.798   2.839   2.868   2.888   2.982   3.084   3.101   3.110
  3.192   3.200   3.275   3.280   3.293   3.305   3.364   3.428
  3.463   3.486   3.508   3.585   3.615   3.616   3.638   3.671
  3.700   3.762   3.764   3.809   3.810   3.895   3.965   4.002
  4.060   4.112   4.119   4.165   4.173   4.218   4.228   4.300
  4.343   4.388   4.391   4.448   4.523   4.557   4.592   4.618
  4.641   4.764   4.805   4.847   4.904   5.091   5.185   5.283
  5.288   5.365   5.457   5.512   5.564   5.607   5.619   5.634
  5.651   5.661   5.714   5.771   5.841   6.009   6.037   6.185
  6.228   6.261   6.443   6.585   6.658   6.674   6.844   6.907
  6.976   7.004   7.066   7.180   7.253   7.265   7.368   7.389
  7.535   7.686   7.808   7.944   9.801  13.020  13.395  14.508
 --------------------------------------------------------------

          Ground-State Mulliken Net Atomic Charges

     Atom                 Charge (a.u.)
  ----------------------------------------
      1 C                     0.316003
      2 O                    -0.417462
      3 O                    -0.282908
      4 H                     0.283462
      5 C                    -0.359467
      6 H                     0.159182
      7 H                     0.159648
      8 H                     0.141541
  ----------------------------------------
  Sum of atomic charges =     0.000000

 -----------------------------------------------------------------
                    Cartesian Multipole Moments
 -----------------------------------------------------------------
    Charge (ESU x 10^10)
                 0.0000
    Dipole Moment (Debye)
         X       0.1633      Y      -0.2673      Z      -2.5173
       Tot       2.5367
    Quadrupole Moments (Debye-Ang)
        XX     -18.3412     XY      -0.1450     YY     -23.0481
        XZ       2.8031     YZ      -0.7698     ZZ     -28.5865
    Octopole Moments (Debye-Ang^2)
       XXX      16.1397    XXY      -0.1553    XYY       2.0984
       YYY       1.9272    XXZ       4.0440    XYZ      -0.5372
       YYZ       1.5540    XZZ      -0.1010    YZZ       0.6749
       ZZZ       1.4400
    Hexadecapole Moments (Debye-Ang^3)
      XXXX    -122.5590   XXXY       1.6800   XXYY     -29.7666
      XYYY       5.0345   YYYY     -28.2546   XXXZ     -10.0152
      XXYZ      -1.4911   XYYZ      -2.0019   YYYZ      -4.2724
      XXZZ     -48.1938   XYZZ       1.8704   YYZZ     -24.3258
      XZZZ      -8.2057   YZZZ      -5.8414   ZZZZ    -135.6134
 -----------------------------------------------------------------
 DrvMan is completing analytic gradient of the MP2 energy
 MP2 relaxed dipole moment
            1
    1   0.0642611
    2  -0.1051462
    3  -0.9903696
	Magnitude:	 0.998 au	 2.537 Debye
 MP2 energy read as -228.769134
 Full Analytical Gradient of MP2 Energy (in au.)
             1             2             3             4             5
    1   -0.00004606    0.00022212    0.00013249    0.00002844   -0.00003656
    2   -0.00006395    0.00008920   -0.00008684   -0.00002271   -0.00001515
    3   -0.00118447    0.00134889   -0.00038262   -0.00034438    0.00008080
             6             7             8
    1   -0.00017812   -0.00016098    0.00003869
    2    0.00002125    0.00005399    0.00002421
    3    0.00011359    0.00011103    0.00025715
 Gradient time:  CPU 0.11 s  wall 0.11 s
 ----------------------------------------------------------------
             Standard Nuclear Orientation (Angstroms)
    I     Atom           X                Y                Z
 ----------------------------------------------------------------
    1      C      -0.0190238538    -0.0249434847     0.0274150255
    2      O       0.0036494958     0.0989146154     1.2424701632
    3      O       1.1013393760    -0.2016000739    -0.6663275227
    4      H       1.8190079528    -0.2009398872    -0.0280447359
    5      C      -1.2442444482     0.0042318795    -0.8070954661
    6      H      -1.3220251640    -0.9188533512    -1.3508050449
    7      H      -1.1673435428     0.8090920034    -1.5143938615
    8      H      -2.1007780157     0.1415425986    -0.1728207577
 ----------------------------------------------------------------
 Nuclear Repulsion Energy =   122.0498515850 hartrees
 There are       16 alpha and       16 beta electrons
 Discretize the solute cavity surface with Lebedev spheres
	Using 302 Lebedev grid points for each H atom
	Using 302 Lebedev grid points for other atoms
	Atomic van der Waals radii will be scaled by 1.20
 Removing interior tesserae...
 Keep 945 surface tesserae and discard 1471 interior tesserae
 Molecular Surface Area = 83.210 Angst**2

                       Distance Matrix (Angstroms)
             C (  1)   O (  2)   O (  3)   H (  4)   C (  5)   H (  6)
   O (  2)  1.221562
   O (  3)  1.329549  2.222328
   H (  4)  1.847271  2.235989  0.960444
   C (  5)  1.482708  2.401442  2.358802  3.167417
   H (  6)  2.096754  3.085181  2.618331  3.482985  1.074130
   H (  7)  2.095573  3.078291  2.624431  3.485354  1.074237  1.742551
   H (  8)  2.097978  2.536431  3.258044  3.937382  1.074620  1.765940
             H (  7)
   H (  8)  1.765429

 Requested basis set is cc-pVTZ
 There are 64 shells and 176 basis functions
 A cutoff of  1.0D-11 yielded   2023 shell pairs
 There are     15539 function pairs (     20179 Cartesian)
 Smallest overlap matrix eigenvalue = 8.05E-04
 Guess MOs from SCF MO coefficient file
 Reading MOs from coefficient file
 Reading MOs from coefficient file
 A restricted Hartree-Fock SCF calculation will be
 performed using Pulay DIIS extrapolation
 SCF converges when DIIS error is below 1.0E-08
 ---------------------------------------
  Cycle       Energy         DIIS Error
 ---------------------------------------
    1    -227.9005576945      6.54E-04
    2    -227.9011668534      3.68E-04
    3    -227.9015663574      1.33E-04
    4    -227.9016760937      4.47E-05
    5    -227.9016947140      1.65E-05
    6    -227.9016978531      8.22E-06
    7    -227.9016983721      2.90E-06
    8    -227.9016984536      5.42E-07
    9    -227.9016984565      1.47E-07
   10    -227.9016984565      3.73E-08
   11    -227.9016984563      7.71E-09 Convergence criterion met
 ---------------------------------------
 SCF time:  CPU 63.20 s  wall 63.22 s
 Discretize the solute cavity surface with Lebedev spheres
	Using 302 Lebedev grid points for each H atom
	Using 302 Lebedev grid points for other atoms
	Atomic van der Waals radii will be scaled by 1.20
 Removing interior tesserae...
 Keep 945 surface tesserae and discard 1471 interior tesserae
 Molecular Surface Area = 83.210 Angst**2
Using SCRF singleton
 A restricted Hartree-Fock SCF calculation will be
 performed using Pulay DIIS extrapolation
 Polarizable Continuum solvation model will be applied
 SCF converges when DIIS error is below 1.0E-08

 Citation of the SMD model:
 Marenich, A.V.; Cramer, C.J.; Truhlar, D.G.
 J. Phys. Chem. B 2009, 113, 6378-6396.
 iSolventCode=           1
 Solvent: water                                                           

 vradii
            1           2           3           4           5           6
    1   1.8500000   1.5200000   1.5200000   1.2000000   1.8500000   1.2000000
            7           8
    1   1.2000000   1.2000000
 ---------------------------------------
  Cycle       Energy         DIIS Error
 ---------------------------------------
    1    -227.9016984567      1.58E-09
 Time req'd to invert C: 1.02 s (CPU) 1.02 s (wall)
    2    -227.9183288728      5.35E-04
    3    -227.9183288730      5.35E-04
    4    -227.9183288718      5.35E-04
    5    -227.9183288712      5.35E-04
    6    -227.9183288689      5.35E-04
    7    -227.9183288854      5.35E-04
    8    -227.9183288839      5.35E-04
    9    -227.9183288840      5.35E-04
   10    -227.9183288825      5.35E-04
   11    -227.9183288816      5.35E-04
   12    -227.9183288737      5.35E-04
   13    -227.9183288722      5.35E-04
   14    -227.9183288725      5.35E-04
   15    -227.9183288751      5.35E-04
   16    -227.9183288734      5.35E-04
   17    -227.9205648955      2.96E-04
   18    -227.9209351426      1.22E-04
   19    -227.9210734485      4.27E-05
   20    -227.9210935498      1.50E-05
   21    -227.9210962991      7.53E-06
   22    -227.9210967468      2.50E-06
   23    -227.9210968136      4.60E-07
   24    -227.9210968154      1.29E-07
   25    -227.9210968156      3.10E-08
   26    -227.9210968157      5.58E-09 Convergence criterion met
 ---------------------------------------
 SCF time:  CPU 134.10 s  wall 134.18 s
(0)  E-EN(g) gas-phase elect-nuc energy                 -227.901698457 a.u.
(3)  G-ENP(liq) elect-nuc-pol free energy of system     -227.921096816 a.u.
(4)  G-CDS(liq) cavity-dispersion-solvent structure 
     free energy                                                3.9516 kcal/mol
(6)  G-S(liq) free energy of system                     -227.914799475 a.u.
(9)  DeltaG-S(liq) free energy of  solvation
     (9) = (6) - (0)                                           -8.2210 kcal/mol
 SCF   energy in the final basis set = -227.9147994750
 Total energy in the final basis set = -227.9147994750

 Components of the MP2 correlation energy:
        aaaa  correlation energy =        -0.1050488210 au
        abab  correlation energy =        -0.6442669550 au
        bbbb  correlation energy =        -0.1050488210 au
        non-Brillouin singles    =        -0.0000000000 au

 Total  MP2   correlation energy =        -0.8543645971 au
        MP2         total energy =      -228.7691640721 au

  Entering Z-vector solver.
 This version supports only Gaussian blurring of the apparent surface charges
 No PCM contribution added !! 
   1         0           1      0.000361    0.000361
 This version supports only Gaussian blurring of the apparent surface charges
 No PCM contribution added !! 
   2         0           1      0.000121    0.000121
 This version supports only Gaussian blurring of the apparent surface charges
 No PCM contribution added !! 
   3         0           1      0.000046    0.000046
 This version supports only Gaussian blurring of the apparent surface charges
 No PCM contribution added !! 
   4         0           1      0.000012    0.000012
 This version supports only Gaussian blurring of the apparent surface charges
 No PCM contribution added !! 
   5         0           1      0.000004    0.000004
 This version supports only Gaussian blurring of the apparent surface charges
 No PCM contribution added !! 
   6         0           1      0.000001    0.000001
 This version supports only Gaussian blurring of the apparent surface charges
 No PCM contribution added !! 
   7         1           0      0.000000    0.000000    Roots Converged

 --------------------------------------------------------------

                    Orbital Energies (a.u.)
 --------------------------------------------------------------

 Alpha MOs
 -- Occupied --
-20.609 -20.549 -11.391 -11.223  -1.473  -1.360  -1.025  -0.824
 -0.715  -0.681  -0.652  -0.580  -0.565  -0.553  -0.489  -0.462
 -- Virtual --
  0.155   0.174   0.193   0.227   0.241   0.300   0.343   0.400
  0.402   0.415   0.468   0.513   0.571   0.610   0.635   0.637
  0.662   0.681   0.690   0.728   0.736   0.784   0.794   0.809
  0.883   0.914   0.918   0.933   0.996   1.038   1.088   1.112
  1.177   1.198   1.264   1.280   1.286   1.343   1.378   1.430
  1.440   1.502   1.536   1.557   1.578   1.606   1.691   1.735
  1.807   1.822   1.922   1.980   2.010   2.190   2.209   2.281
  2.309   2.347   2.422   2.454   2.504   2.650   2.656   2.665
  2.798   2.840   2.869   2.888   2.982   3.084   3.101   3.110
  3.192   3.200   3.275   3.280   3.293   3.305   3.365   3.428
  3.463   3.486   3.508   3.586   3.616   3.617   3.639   3.672
  3.700   3.763   3.764   3.810   3.810   3.896   3.965   4.003
  4.061   4.112   4.120   4.166   4.173   4.218   4.228   4.301
  4.344   4.389   4.392   4.449   4.525   4.559   4.592   4.619
  4.641   4.764   4.805   4.849   4.906   5.091   5.185   5.283
  5.288   5.365   5.457   5.512   5.564   5.607   5.619   5.634
  5.651   5.661   5.715   5.772   5.842   6.011   6.039   6.186
  6.228   6.262   6.445   6.587   6.662   6.678   6.844   6.908
  6.977   7.006   7.066   7.181   7.253   7.265   7.369   7.391
  7.537   7.687   7.809   7.945   9.803  13.026  13.428  14.508
 --------------------------------------------------------------

          Ground-State Mulliken Net Atomic Charges

     Atom                 Charge (a.u.)
  ----------------------------------------
      1 C                     0.315817
      2 O                    -0.415752
      3 O                    -0.283612
      4 H                     0.283333
      5 C                    -0.359883
      6 H                     0.159065
      7 H                     0.159539
      8 H                     0.141493
  ----------------------------------------
  Sum of atomic charges =     0.000000

 -----------------------------------------------------------------
                    Cartesian Multipole Moments
 -----------------------------------------------------------------
    Charge (ESU x 10^10)
                 0.0000
    Dipole Moment (Debye)
         X       0.1613      Y      -0.2662      Z      -2.5004
       Tot       2.5197
    Quadrupole Moments (Debye-Ang)
        XX     -18.3496     XY      -0.1438     YY     -23.0445
        XZ       2.8031     YZ      -0.7703     ZZ     -28.5720
    Octopole Moments (Debye-Ang^2)
       XXX      16.1373    XXY      -0.1527    XYY       2.0985
       YYY       1.9300    XXZ       4.0755    XYZ      -0.5377
       YYZ       1.5770    XZZ      -0.0991    YZZ       0.6767
       ZZZ       1.5315
    Hexadecapole Moments (Debye-Ang^3)
      XXXX    -122.6139   XXXY       1.6831   XXYY     -29.7728
      XYYY       5.0361   YYYY     -28.2500   XXXZ     -10.0187
      XXYZ      -1.4914   XYYZ      -2.0035   YYYZ      -4.2697
      XXZZ     -48.1742   XYZZ       1.8711   YYZZ     -24.2944
      XZZZ      -8.2113   YZZZ      -5.8374   ZZZZ    -135.3955
 -----------------------------------------------------------------
 DrvMan is completing analytic gradient of the MP2 energy
 MP2 relaxed dipole moment
            1
    1   0.0634552
    2  -0.1047295
    3  -0.9837489
	Magnitude:	 0.991 au	 2.520 Debye
 MP2 energy read as -228.769164
 Full Analytical Gradient of MP2 Energy (in au.)
             1             2             3             4             5
    1    0.00016827    0.00023125   -0.00014393    0.00003916   -0.00002538
    2    0.00011775   -0.00018896   -0.00001256   -0.00002452    0.00000942
    3    0.00106858   -0.00144025   -0.00004549   -0.00032188    0.00021066
             6             7             8
    1   -0.00015857   -0.00014738    0.00003658
    2    0.00003444    0.00004073    0.00002371
    3    0.00013946    0.00013761    0.00025131
 Gradient time:  CPU 0.10 s  wall 0.10 s
 ----------------------------------------------------------------
             Standard Nuclear Orientation (Angstroms)
    I     Atom           X                Y                Z
 ----------------------------------------------------------------
    1      C      -0.0190238538    -0.0249434847     0.0274150255
    2      O       0.0036494958     0.0989146154     1.2434701632
    3      O       1.1023393760    -0.2016000739    -0.6663275227
    4      H       1.8190079528    -0.2009398872    -0.0280447359
    5      C      -1.2442444482     0.0042318795    -0.8070954661
    6      H      -1.3220251640    -0.9188533512    -1.3508050449
    7      H      -1.1673435428     0.8090920034    -1.5143938615
    8      H      -2.1007780157     0.1415425986    -0.1728207577
 ----------------------------------------------------------------
 Nuclear Repulsion Energy =   122.0035784173 hartrees
 There are       16 alpha and       16 beta electrons
 Discretize the solute cavity surface with Lebedev spheres
	Using 302 Lebedev grid points for each H atom
	Using 302 Lebedev grid points for other atoms
	Atomic van der Waals radii will be scaled by 1.20
 Removing interior tesserae...
 Keep 947 surface tesserae and discard 1469 interior tesserae
 Molecular Surface Area = 83.365 Angst**2

                       Distance Matrix (Angstroms)
             C (  1)   O (  2)   O (  3)   H (  4)   C (  5)   H (  6)
   O (  2)  1.222557
   O (  3)  1.330392  2.223681
   H (  4)  1.847271  2.236557  0.959697
   C (  5)  1.482708  2.402295  2.359796  3.167417
   H (  6)  2.096754  3.086022  2.619257  3.482985  1.074130
   H (  7)  2.095573  3.079187  2.625295  3.485354  1.074237  1.742551
   H (  8)  2.097978  2.536989  3.259027  3.937382  1.074620  1.765940
             H (  7)
   H (  8)  1.765429

 Requested basis set is cc-pVTZ
 There are 64 shells and 176 basis functions
 A cutoff of  1.0D-11 yielded   2023 shell pairs
 There are     15539 function pairs (     20179 Cartesian)
 Smallest overlap matrix eigenvalue = 8.05E-04
 Guess MOs from SCF MO coefficient file
 Reading MOs from coefficient file
 Reading MOs from coefficient file
 A restricted Hartree-Fock SCF calculation will be
 performed using Pulay DIIS extrapolation
 SCF converges when DIIS error is below 1.0E-08
 ---------------------------------------
  Cycle       Energy         DIIS Error
 ---------------------------------------
    1    -227.8968821532      6.46E-04
    2    -227.9010774722      3.58E-04
    3    -227.9014569910      1.29E-04
    4    -227.9015622240      4.46E-05
    5    -227.9015796586      1.63E-05
    6    -227.9015827520      8.13E-06
    7    -227.9015832626      2.95E-06
    8    -227.9015833487      5.30E-07
    9    -227.9015833515      1.47E-07
   10    -227.9015833517      3.76E-08
   11    -227.9015833515      8.02E-09 Convergence criterion met
 ---------------------------------------
 SCF time:  CPU 62.80 s  wall 62.85 s
 Discretize the solute cavity surface with Lebedev spheres
	Using 302 Lebedev grid points for each H atom
	Using 302 Lebedev grid points for other atoms
	Atomic van der Waals radii will be scaled by 1.20
 Removing interior tesserae...
 Keep 947 surface tesserae and discard 1469 interior tesserae
 Molecular Surface Area = 83.365 Angst**2
Using SCRF singleton
 A restricted Hartree-Fock SCF calculation will be
 performed using Pulay DIIS extrapolation
 Polarizable Continuum solvation model will be applied
 SCF converges when DIIS error is below 1.0E-08

 Citation of the SMD model:
 Marenich, A.V.; Cramer, C.J.; Truhlar, D.G.
 J. Phys. Chem. B 2009, 113, 6378-6396.
 iSolventCode=           1
 Solvent: water                                                           

 vradii
            1           2           3           4           5           6
    1   1.8500000   1.5200000   1.5200000   1.2000000   1.8500000   1.2000000
            7           8
    1   1.2000000   1.2000000
 ---------------------------------------
  Cycle       Energy         DIIS Error
 ---------------------------------------
    1    -227.9015833515      1.68E-09
 Time req'd to invert C: 1.02 s (CPU) 1.02 s (wall)
    2    -227.9182299435      5.35E-04
    3    -227.9182299430      5.35E-04
    4    -227.9182299416      5.35E-04
    5    -227.9182299446      5.35E-04
    6    -227.9182299453      5.35E-04
    7    -227.9182299399      5.35E-04
    8    -227.9182299474      5.35E-04
    9    -227.9182299450      5.35E-04
   10    -227.9182299454      5.35E-04
   11    -227.9182299464      5.35E-04
   12    -227.9182299470      5.35E-04
   13    -227.9182299442      5.35E-04
   14    -227.9182299416      5.35E-04
   15    -227.9182299485      5.35E-04
   16    -227.9182299454      5.35E-04
   17    -227.9204702816      2.97E-04
   18    -227.9208417557      1.22E-04
   19    -227.9209807879      4.28E-05
   20    -227.9210010151      1.50E-05
   21    -227.9210037856      7.55E-06
   22    -227.9210042372      2.51E-06
   23    -227.9210043045      4.62E-07
   24    -227.9210043064      1.29E-07
   25    -227.9210043066      3.12E-08
   26    -227.9210043067      5.62E-09 Convergence criterion met
 ---------------------------------------
 SCF time:  CPU 128.74 s  wall 128.81 s
(0)  E-EN(g) gas-phase elect-nuc energy                 -227.901583352 a.u.
(3)  G-ENP(liq) elect-nuc-pol free energy of system     -227.921004307 a.u.
(4)  G-CDS(liq) cavity-dispersion-solvent structure 
     free energy                                                3.9459 kcal/mol
(6)  G-S(liq) free energy of system                     -227.914716103 a.u.
(9)  DeltaG-S(liq) free energy of  solvation
     (9) = (6) - (0)                                           -8.2409 kcal/mol
 SCF   energy in the final basis set = -227.9147161031
 Total energy in the final basis set = -227.9147161031

 Components of the MP2 correlation energy:
        aaaa  correlation energy =        -0.1050556592 au
        abab  correlation energy =        -0.6443186928 au
        bbbb  correlation energy =        -0.1050556592 au
        non-Brillouin singles    =        -0.0000000000 au

 Total  MP2   correlation energy =        -0.8544300113 au
        MP2         total energy =      -228.7691461144 au

  Entering Z-vector solver.
 This version supports only Gaussian blurring of the apparent surface charges
 No PCM contribution added !! 
   1         0           1      0.000362    0.000362
 This version supports only Gaussian blurring of the apparent surface charges
 No PCM contribution added !! 
   2         0           1      0.000121    0.000121
 This version supports only Gaussian blurring of the apparent surface charges
 No PCM contribution added !! 
   3         0           1      0.000047    0.000047
 This version supports only Gaussian blurring of the apparent surface charges
 No PCM contribution added !! 
   4         0           1      0.000012    0.000012
 This version supports only Gaussian blurring of the apparent surface charges
 No PCM contribution added !! 
   5         0           1      0.000004    0.000004
 This version supports only Gaussian blurring of the apparent surface charges
 No PCM contribution added !! 
   6         0           1      0.000001    0.000001
 This version supports only Gaussian blurring of the apparent surface charges
 No PCM contribution added !! 
   7         1           0      0.000000    0.000000    Roots Converged

 --------------------------------------------------------------

                    Orbital Energies (a.u.)
 --------------------------------------------------------------

 Alpha MOs
 -- Occupied --
-20.610 -20.549 -11.391 -11.223  -1.472  -1.360  -1.025  -0.824
 -0.715  -0.681  -0.651  -0.580  -0.565  -0.554  -0.488  -0.462
 -- Virtual --
  0.155   0.173   0.193   0.227   0.241   0.300   0.343   0.400
  0.402   0.415   0.468   0.513   0.571   0.610   0.635   0.636
  0.662   0.681   0.690   0.728   0.736   0.784   0.795   0.809
  0.883   0.914   0.918   0.933   0.996   1.037   1.087   1.112
  1.177   1.198   1.264   1.280   1.286   1.343   1.378   1.430
  1.440   1.502   1.536   1.557   1.578   1.606   1.691   1.735
  1.807   1.822   1.921   1.980   2.010   2.190   2.209   2.280
  2.309   2.346   2.422   2.454   2.504   2.650   2.656   2.665
  2.798   2.839   2.869   2.888   2.982   3.084   3.101   3.110
  3.192   3.200   3.275   3.280   3.293   3.305   3.365   3.428
  3.463   3.486   3.508   3.585   3.615   3.617   3.639   3.671
  3.700   3.762   3.764   3.810   3.810   3.895   3.965   4.002
  4.060   4.112   4.119   4.165   4.173   4.218   4.228   4.300
  4.344   4.388   4.391   4.448   4.524   4.558   4.592   4.619
  4.641   4.764   4.805   4.848   4.905   5.093   5.185   5.282
  5.288   5.364   5.457   5.512   5.564   5.607   5.619   5.634
  5.651   5.661   5.714   5.771   5.841   6.010   6.038   6.185
  6.228   6.261   6.442   6.585   6.659   6.677   6.844   6.907
  6.978   7.006   7.067   7.181   7.254   7.264   7.368   7.390
  7.536   7.686   7.809   7.945   9.801  13.023  13.408  14.508
 --------------------------------------------------------------

          Ground-State Mulliken Net Atomic Charges

     Atom                 Charge (a.u.)
  ----------------------------------------
      1 C                     0.316020
      2 O                    -0.416229
      3 O                    -0.283674
      4 H                     0.283065
      5 C                    -0.359551
      6 H                     0.159154
      7 H                     0.159624
      8 H                     0.141592
  ----------------------------------------
  Sum of atomic charges =     0.000000

 -----------------------------------------------------------------
                    Cartesian Multipole Moments
 -----------------------------------------------------------------
    Charge (ESU x 10^10)
                 0.0000
    Dipole Moment (Debye)
         X       0.1550      Y      -0.2658      Z      -2.5056
       Tot       2.5244
    Quadrupole Moments (Debye-Ang)
        XX     -18.3512     XY      -0.1435     YY     -23.0464
        XZ       2.8081     YZ      -0.7699     ZZ     -28.5755
    Octopole Moments (Debye-Ang^2)
       XXX      16.0963    XXY      -0.1517    XYY       2.0898
       YYY       1.9301    XXZ       4.0650    XYZ      -0.5381
       YYZ       1.5672    XZZ      -0.1114    YZZ       0.6769
       ZZZ       1.4931
    Hexadecapole Moments (Debye-Ang^3)
      XXXX    -122.6601   XXXY       1.6871   XXYY     -29.7815
      XYYY       5.0395   YYYY     -28.2521   XXXZ      -9.9890
      XXYZ      -1.4922   XYYZ      -1.9959   YYYZ      -4.2709
      XXZZ     -48.1955   XYZZ       1.8723   YYZZ     -24.3075
      XZZZ      -8.1886   YZZZ      -5.8391   ZZZZ    -135.4879
 -----------------------------------------------------------------
 DrvMan is completing analytic gradient of the MP2 energy
 MP2 relaxed dipole moment
            1
    1   0.0609664
    2  -0.1045553
    3  -0.9857850
	Magnitude:	 0.993 au	 2.524 Debye
 MP2 energy read as -228.769146
 Full Analytical Gradient of MP2 Energy (in au.)
             1             2             3             4             5
    1   -0.00043022    0.00022522    0.00117427   -0.00054905   -0.00010321
    2    0.00007139   -0.00002985   -0.00012734   -0.00002609    0.00000996
    3    0.00005665    0.00008252    0.00002055   -0.00084153    0.00018105
             6             7             8
    1   -0.00017208   -0.00015789    0.00001296
    2    0.00002349    0.00005232    0.00002611
    3    0.00012664    0.00012324    0.00025088
 Gradient time:  CPU 0.10 s  wall 0.10 s
 ----------------------------------------------------------------
             Standard Nuclear Orientation (Angstroms)
    I     Atom           X                Y                Z
 ----------------------------------------------------------------
    1      C      -0.0190238538    -0.0249434847     0.0274150255
    2      O       0.0036494958     0.0989146154     1.2434701632
    3      O       1.1003393760    -0.2016000739    -0.6663275227
    4      H       1.8190079528    -0.2009398872    -0.0280447359
    5      C      -1.2442444482     0.0042318795    -0.8070954661
    6      H      -1.3220251640    -0.9188533512    -1.3508050449
    7      H      -1.1673435428     0.8090920034    -1.5143938615
    8      H      -2.1007780157     0.1415425986    -0.1728207577
 ----------------------------------------------------------------
 Nuclear Repulsion Energy =   122.0397721852 hartrees
 There are       16 alpha and       16 beta electrons
 Discretize the solute cavity surface with Lebedev spheres
	Using 302 Lebedev grid points for each H atom
	Using 302 Lebedev grid points for other atoms
	Atomic van der Waals radii will be scaled by 1.20
 Removing interior tesserae...
 Keep 946 surface tesserae and discard 1470 interior tesserae
 Molecular Surface Area = 83.297 Angst**2

                       Distance Matrix (Angstroms)
             C (  1)   O (  2)   O (  3)   H (  4)   C (  5)   H (  6)
   O (  2)  1.222557
   O (  3)  1.328706  2.222693
   H (  4)  1.847271  2.236557  0.961192
   C (  5)  1.482708  2.402295  2.357807  3.167417
   H (  6)  2.096754  3.086022  2.617406  3.482985  1.074130
   H (  7)  2.095573  3.079187  2.623566  3.485354  1.074237  1.742551
   H (  8)  2.097978  2.536989  3.257061  3.937382  1.074620  1.765940
             H (  7)
   H (  8)  1.765429

 Requested basis set is cc-pVTZ
 There are 64 shells and 176 basis functions
 A cutoff of  1.0D-11 yielded   2023 shell pairs
 There are     15539 function pairs (     20179 Cartesian)
 Smallest overlap matrix eigenvalue = 8.05E-04
 Guess MOs from SCF MO coefficient file
 Reading MOs from coefficient file
 Reading MOs from coefficient file
 A restricted Hartree-Fock SCF calculation will be
 performed using Pulay DIIS extrapolation
 SCF converges when DIIS error is below 1.0E-08
 ---------------------------------------
  Cycle       Energy         DIIS Error
 ---------------------------------------
    1    -227.8986690514      6.47E-04
    2    -227.9010692524      3.55E-04
    3    -227.9014443833      1.30E-04
    4    -227.9015494243      4.47E-05
    5    -227.9015667964      1.62E-05
    6    -227.9015698577      8.13E-06
    7    -227.9015703655      2.96E-06
    8    -227.9015704527      5.27E-07
    9    -227.9015704556      1.46E-07
   10    -227.9015704557      3.71E-08
   11    -227.9015704555      7.87E-09 Convergence criterion met
 ---------------------------------------
 SCF time:  CPU 63.14 s  wall 64.72 s
 Discretize the solute cavity surface with Lebedev spheres
	Using 302 Lebedev grid points for each H atom
	Using 302 Lebedev grid points for other atoms
	Atomic van der Waals radii will be scaled by 1.20
 Removing interior tesserae...
 Keep 946 surface tesserae and discard 1470 interior tesserae
 Molecular Surface Area = 83.297 Angst**2
Using SCRF singleton
 A restricted Hartree-Fock SCF calculation will be
 performed using Pulay DIIS extrapolation
 Polarizable Continuum solvation model will be applied
 SCF converges when DIIS error is below 1.0E-08

 Citation of the SMD model:
 Marenich, A.V.; Cramer, C.J.; Truhlar, D.G.
 J. Phys. Chem. B 2009, 113, 6378-6396.
 iSolventCode=           1
 Solvent: water                                                           

 vradii
            1           2           3           4           5           6
    1   1.8500000   1.5200000   1.5200000   1.2000000   1.8500000   1.2000000
            7           8
    1   1.2000000   1.2000000
 ---------------------------------------
  Cycle       Energy         DIIS Error
 ---------------------------------------
    1    -227.9015704557      1.62E-09
 Time req'd to invert C: 1.02 s (CPU) 1.02 s (wall)
    2    -227.9182450754      5.36E-04
    3    -227.9182450753      5.36E-04
    4    -227.9182450794      5.36E-04
    5    -227.9182450762      5.36E-04
    6    -227.9182450767      5.36E-04
    7    -227.9182450755      5.36E-04
    8    -227.9182450730      5.36E-04
    9    -227.9182450733      5.36E-04
   10    -227.9204925596      2.97E-04
   11    -227.9208652195      1.22E-04
   12    -227.9210046866      4.29E-05
   13    -227.9210249700      1.51E-05
   14    -227.9210277460      7.56E-06
   15    -227.9210281982      2.52E-06
   16    -227.9210282717      4.62E-07
   17    -227.9210282735      1.29E-07
   18    -227.9210282736      3.12E-08
   19    -227.9210282738      5.60E-09 Convergence criterion met
 ---------------------------------------
 SCF time:  CPU 101.80 s  wall 101.88 s
(0)  E-EN(g) gas-phase elect-nuc energy                 -227.901570456 a.u.
(3)  G-ENP(liq) elect-nuc-pol free energy of system     -227.921028274 a.u.
(4)  G-CDS(liq) cavity-dispersion-solvent structure 
     free energy                                                3.9536 kcal/mol
(6)  G-S(liq) free energy of system                     -227.914727768 a.u.
(9)  DeltaG-S(liq) free energy of  solvation
     (9) = (6) - (0)                                           -8.2563 kcal/mol
 SCF   energy in the final basis set = -227.9147277684
 Total energy in the final basis set = -227.9147277684

 Components of the MP2 correlation energy:
        aaaa  correlation energy =        -0.1050593217 au
        abab  correlation energy =        -0.6443065878 au
        bbbb  correlation energy =        -0.1050593217 au
        non-Brillouin singles    =        -0.0000000000 au

 Total  MP2   correlation energy =        -0.8544252313 au
        MP2         total energy =      -228.7691529997 au

  Entering Z-vector solver.
 This version supports only Gaussian blurring of the apparent surface charges
 No PCM contribution added !! 
   1         0           1      0.000362    0.000362
 This version supports only Gaussian blurring of the apparent surface charges
 No PCM contribution added !! 
   2         0           1      0.000121    0.000121
 This version supports only Gaussian blurring of the apparent surface charges
 No PCM contribution added !! 
   3         0           1      0.000046    0.000046
 This version supports only Gaussian blurring of the apparent surface charges
 No PCM contribution added !! 
   4         0           1      0.000012    0.000012
 This version supports only Gaussian blurring of the apparent surface charges
 No PCM contribution added !! 
   5         0           1      0.000004    0.000004
 This version supports only Gaussian blurring of the apparent surface charges
 No PCM contribution added !! 
   6         0           1      0.000001    0.000001
 This version supports only Gaussian blurring of the apparent surface charges
 No PCM contribution added !! 
   7         1           0      0.000000    0.000000    Roots Converged

 --------------------------------------------------------------

                    Orbital Energies (a.u.)
 --------------------------------------------------------------

 Alpha MOs
 -- Occupied --
-20.610 -20.549 -11.391 -11.223  -1.473  -1.360  -1.025  -0.824
 -0.715  -0.681  -0.652  -0.580  -0.565  -0.554  -0.488  -0.462
 -- Virtual --
  0.155   0.174   0.193   0.227   0.241   0.300   0.343   0.400
  0.402   0.415   0.468   0.513   0.571   0.610   0.635   0.636
  0.662   0.681   0.690   0.728   0.736   0.784   0.794   0.809
  0.883   0.914   0.918   0.933   0.996   1.038   1.088   1.112
  1.177   1.198   1.264   1.280   1.286   1.343   1.378   1.430
  1.440   1.502   1.536   1.557   1.578   1.606   1.691   1.735
  1.807   1.822   1.921   1.980   2.010   2.190   2.209   2.281
  2.309   2.347   2.422   2.454   2.504   2.650   2.656   2.665
  2.798   2.839   2.869   2.888   2.982   3.084   3.101   3.110
  3.192   3.200   3.275   3.280   3.293   3.305   3.365   3.428
  3.463   3.486   3.508   3.586   3.615   3.617   3.638   3.672
  3.700   3.763   3.764   3.810   3.810   3.896   3.965   4.002
  4.061   4.112   4.120   4.165   4.173   4.218   4.228   4.300
  4.343   4.389   4.392   4.448   4.524   4.558   4.591   4.619
  4.641   4.764   4.805   4.848   4.905   5.090   5.185   5.283
  5.288   5.365   5.457   5.512   5.564   5.607   5.619   5.634
  5.651   5.661   5.714   5.772   5.841   6.011   6.038   6.185
  6.228   6.261   6.445   6.587   6.660   6.676   6.844   6.907
  6.975   7.004   7.065   7.181   7.252   7.265   7.369   7.391
  7.536   7.688   7.809   7.944   9.803  13.023  13.415  14.508
 --------------------------------------------------------------

          Ground-State Mulliken Net Atomic Charges

     Atom                 Charge (a.u.)
  ----------------------------------------
      1 C                     0.315771
      2 O                    -0.417001
      3 O                    -0.282834
      4 H                     0.283737
      5 C                    -0.359785
      6 H                     0.159097
      7 H                     0.159568
      8 H                     0.141446
  ----------------------------------------
  Sum of atomic charges =    -0.000000

 -----------------------------------------------------------------
                    Cartesian Multipole Moments
 -----------------------------------------------------------------
    Charge (ESU x 10^10)
                -0.0000
    Dipole Moment (Debye)
         X       0.1697      Y      -0.2674      Z      -2.5124
       Tot       2.5323
    Quadrupole Moments (Debye-Ang)
        XX     -18.3391     XY      -0.1454     YY     -23.0462
        XZ       2.7982     YZ      -0.7698     ZZ     -28.5829
    Octopole Moments (Debye-Ang^2)
       XXX      16.1807    XXY      -0.1562    XYY       2.1072
       YYY       1.9274    XXZ       4.0541    XYZ      -0.5368
       YYZ       1.5636    XZZ      -0.0887    YZZ       0.6752
       ZZZ       1.4778
    Hexadecapole Moments (Debye-Ang^3)
      XXXX    -122.5106   XXXY       1.6758   XXYY     -29.7576
      XYYY       5.0310   YYYY     -28.2525   XXXZ     -10.0445
      XXYZ      -1.4901   XYYZ      -2.0093   YYYZ      -4.2707
      XXZZ     -48.1718   XYZZ       1.8691   YYZZ     -24.3127
      XZZZ      -8.2279   YZZZ      -5.8390   ZZZZ    -135.5200
 -----------------------------------------------------------------
 DrvMan is completing analytic gradient of the MP2 energy
 MP2 relaxed dipole moment
            1
    1   0.0667845
    2  -0.1052057
    3  -0.9884565
	Magnitude:	 0.996 au	 2.532 Debye
 MP2 energy read as -228.769153
 Full Analytical Gradient of MP2 Energy (in au.)
             1             2             3             4             5
    1    0.00055190    0.00022780   -0.00118249    0.00061406    0.00004222
    2   -0.00001585   -0.00007048    0.00002640   -0.00002065   -0.00001650
    3   -0.00015113   -0.00019010   -0.00044741    0.00017131    0.00010927
             6             7             8
    1   -0.00016509   -0.00015094    0.00006254
    2    0.00003253    0.00004276    0.00002179
    3    0.00012610    0.00012483    0.00025714
 Gradient time:  CPU 0.10 s  wall 0.10 s
 ----------------------------------------------------------------
             Standard Nuclear Orientation (Angstroms)
    I     Atom           X                Y                Z
 ----------------------------------------------------------------
    1      C      -0.0190238538    -0.0249434847     0.0274150255
    2      O       0.0036494958     0.0989146154     1.2434701632
    3      O       1.1013393760    -0.2006000739    -0.6663275227
    4      H       1.8190079528    -0.2009398872    -0.0280447359
    5      C      -1.2442444482     0.0042318795    -0.8070954661
    6      H      -1.3220251640    -0.9188533512    -1.3508050449
    7      H      -1.1673435428     0.8090920034    -1.5143938615
    8      H      -2.1007780157     0.1415425986    -0.1728207577
 ----------------------------------------------------------------
 Nuclear Repulsion Energy =   122.0250020540 hartrees
 There are       16 alpha and       16 beta electrons
 Discretize the solute cavity surface with Lebedev spheres
	Using 302 Lebedev grid points for each H atom
	Using 302 Lebedev grid points for other atoms
	Atomic van der Waals radii will be scaled by 1.20
 Removing interior tesserae...
 Keep 947 surface tesserae and discard 1469 interior tesserae
 Molecular Surface Area = 83.365 Angst**2

                       Distance Matrix (Angstroms)
             C (  1)   O (  2)   O (  3)   H (  4)   C (  5)   H (  6)
   O (  2)  1.222557
   O (  3)  1.329416  2.223052
   H (  4)  1.847271  2.236557  0.960444
   C (  5)  1.482708  2.402295  2.358715  3.167417
   H (  6)  2.096754  3.086022  2.618605  3.482985  1.074130
   H (  7)  2.095573  3.079187  2.624046  3.485354  1.074237  1.742551
   H (  8)  2.097978  2.536989  3.257939  3.937382  1.074620  1.765940
             H (  7)
   H (  8)  1.765429

 Requested basis set is cc-pVTZ
 There are 64 shells and 176 basis functions
 A cutoff of  1.0D-11 yielded   2023 shell pairs
 There are     15539 function pairs (     20179 Cartesian)
 Smallest overlap matrix eigenvalue = 8.05E-04
 Guess MOs from SCF MO coefficient file
 Reading MOs from coefficient file
 Reading MOs from coefficient file
 A restricted Hartree-Fock SCF calculation will be
 performed using Pulay DIIS extrapolation
 SCF converges when DIIS error is below 1.0E-08
 ---------------------------------------
  Cycle       Energy         DIIS Error
 ---------------------------------------
    1    -227.8980847738      6.47E-04
    2    -227.9010640010      3.62E-04
    3    -227.9014517845      1.30E-04
    4    -227.9015589265      4.46E-05
    5    -227.9015768048      1.64E-05
    6    -227.9015799281      8.18E-06
    7    -227.9015804419      2.93E-06
    8    -227.9015805266      5.26E-07
    9    -227.9015805293      1.46E-07
   10    -227.9015805295      3.74E-08
   11    -227.9015805294      8.02E-09 Convergence criterion met
 ---------------------------------------
 SCF time:  CPU 63.04 s  wall 63.07 s
 Discretize the solute cavity surface with Lebedev spheres
	Using 302 Lebedev grid points for each H atom
	Using 302 Lebedev grid points for other atoms
	Atomic van der Waals radii will be scaled by 1.20
 Removing interior tesserae...
 Keep 947 surface tesserae and discard 1469 interior tesserae
 Molecular Surface Area = 83.365 Angst**2
Using SCRF singleton
 A restricted Hartree-Fock SCF calculation will be
 performed using Pulay DIIS extrapolation
 Polarizable Continuum solvation model will be applied
 SCF converges when DIIS error is below 1.0E-08

 Citation of the SMD model:
 Marenich, A.V.; Cramer, C.J.; Truhlar, D.G.
 J. Phys. Chem. B 2009, 113, 6378-6396.
 iSolventCode=           1
 Solvent: water                                                           

 vradii
            1           2           3           4           5           6
    1   1.8500000   1.5200000   1.5200000   1.2000000   1.8500000   1.2000000
            7           8
    1   1.2000000   1.2000000
 ---------------------------------------
  Cycle       Energy         DIIS Error
 ---------------------------------------
    1    -227.9015805295      1.81E-09
 Time req'd to invert C: 1.02 s (CPU) 1.02 s (wall)
    2    -227.9182435495      5.36E-04
    3    -227.9182435492      5.36E-04
    4    -227.9182435494      5.36E-04
    5    -227.9182435489      5.36E-04
    6    -227.9182435459      5.36E-04
    7    -227.9182435450      5.36E-04
    8    -227.9182435433      5.36E-04
    9    -227.9182435446      5.36E-04
   10    -227.9182435453      5.36E-04
   11    -227.9182435447      5.36E-04
   12    -227.9182435422      5.36E-04
   13    -227.9182435414      5.36E-04
   14    -227.9182435421      5.36E-04
   15    -227.9182435400      5.36E-04
   16    -227.9182435495      5.36E-04
   17    -227.9204880025      2.97E-04
   18    -227.9208601609      1.22E-04
   19    -227.9209994453      4.29E-05
   20    -227.9210197057      1.51E-05
   21    -227.9210224796      7.56E-06
   22    -227.9210229315      2.52E-06
   23    -227.9210229989      4.62E-07
   24    -227.9210230008      1.29E-07
   25    -227.9210230009      3.12E-08
   26    -227.9210230010      5.61E-09 Convergence criterion met
 ---------------------------------------
 SCF time:  CPU 124.99 s  wall 125.11 s
(0)  E-EN(g) gas-phase elect-nuc energy                 -227.901580529 a.u.
(3)  G-ENP(liq) elect-nuc-pol free energy of system     -227.921023001 a.u.
(4)  G-CDS(liq) cavity-dispersion-solvent structure 
     free energy                                                3.9504 kcal/mol
(6)  G-S(liq) free energy of system                     -227.914727684 a.u.
(9)  DeltaG-S(liq) free energy of  solvation
     (9) = (6) - (0)                                           -8.2500 kcal/mol
 SCF   energy in the final basis set = -227.9147276838
 Total energy in the final basis set = -227.9147276838

 Components of the MP2 correlation energy:
        aaaa  correlation energy =        -0.1050567507 au
        abab  correlation energy =        -0.6443071607 au
        bbbb  correlation energy =        -0.1050567507 au
        non-Brillouin singles    =        -0.0000000000 au

 Total  MP2   correlation energy =        -0.8544206622 au
        MP2         total energy =      -228.7691483460 au

  Entering Z-vector solver.
 This version supports only Gaussian blurring of the apparent surface charges
 No PCM contribution added !! 
   1         0           1      0.000362    0.000362
 This version supports only Gaussian blurring of the apparent surface charges
 No PCM contribution added !! 
   2         0           1      0.000121    0.000121
 This version supports only Gaussian blurring of the apparent surface charges
 No PCM contribution added !! 
   3         0           1      0.000047    0.000047
 This version supports only Gaussian blurring of the apparent surface charges
 No PCM contribution added !! 
   4         0           1      0.000012    0.000012
 This version supports only Gaussian blurring of the apparent surface charges
 No PCM contribution added !! 
   5         0           1      0.000004    0.000004
 This version supports only Gaussian blurring of the apparent surface charges
 No PCM contribution added !! 
   6         0           1      0.000001    0.000001
 This version supports only Gaussian blurring of the apparent surface charges
 No PCM contribution added !! 
   7         1           0      0.000000    0.000000    Roots Converged

 --------------------------------------------------------------

                    Orbital Energies (a.u.)
 --------------------------------------------------------------

 Alpha MOs
 -- Occupied --
-20.610 -20.549 -11.391 -11.223  -1.473  -1.360  -1.025  -0.824
 -0.715  -0.681  -0.652  -0.580  -0.565  -0.554  -0.488  -0.462
 -- Virtual --
  0.155   0.173   0.193   0.227   0.241   0.300   0.343   0.400
  0.402   0.415   0.468   0.513   0.571   0.610   0.635   0.636
  0.662   0.681   0.690   0.728   0.736   0.784   0.794   0.809
  0.883   0.914   0.918   0.933   0.996   1.038   1.088   1.112
  1.177   1.198   1.264   1.280   1.286   1.343   1.378   1.430
  1.440   1.502   1.536   1.557   1.578   1.606   1.691   1.735
  1.807   1.822   1.921   1.980   2.010   2.190   2.209   2.280
  2.309   2.347   2.422   2.454   2.504   2.650   2.656   2.665
  2.798   2.839   2.869   2.888   2.982   3.084   3.101   3.110
  3.192   3.200   3.275   3.280   3.293   3.305   3.365   3.428
  3.463   3.486   3.508   3.586   3.615   3.617   3.638   3.672
  3.700   3.763   3.764   3.810   3.810   3.896   3.965   4.002
  4.060   4.112   4.120   4.165   4.173   4.218   4.228   4.300
  4.344   4.388   4.391   4.448   4.524   4.558   4.592   4.619
  4.641   4.764   4.805   4.848   4.905   5.091   5.185   5.283
  5.288   5.365   5.457   5.512   5.564   5.607   5.619   5.634
  5.651   5.661   5.714   5.771   5.841   6.010   6.038   6.185
  6.228   6.261   6.444   6.586   6.660   6.676   6.844   6.907
  6.977   7.005   7.066   7.181   7.253   7.265   7.369   7.390
  7.536   7.687   7.809   7.944   9.802  13.024  13.412  14.508
 --------------------------------------------------------------

          Ground-State Mulliken Net Atomic Charges

     Atom                 Charge (a.u.)
  ----------------------------------------
      1 C                     0.315872
      2 O                    -0.416677
      3 O                    -0.283155
      4 H                     0.283409
      5 C                    -0.359679
      6 H                     0.159127
      7 H                     0.159590
      8 H                     0.141514
  ----------------------------------------
  Sum of atomic charges =     0.000000

 -----------------------------------------------------------------
                    Cartesian Multipole Moments
 -----------------------------------------------------------------
    Charge (ESU x 10^10)
                 0.0000
    Dipole Moment (Debye)
         X       0.1630      Y      -0.2689      Z      -2.5095
       Tot       2.5292
    Quadrupole Moments (Debye-Ang)
        XX     -18.3447     XY      -0.1480     YY     -23.0450
        XZ       2.8030     YZ      -0.7682     ZZ     -28.5799
    Octopole Moments (Debye-Ang^2)
       XXX      16.1408    XXY      -0.1632    XYY       2.1001
       YYY       1.9110    XXZ       4.0592    XYZ      -0.5359
       YYZ       1.5646    XZZ      -0.0994    YZZ       0.6701
       ZZZ       1.4838
    Hexadecapole Moments (Debye-Ang^3)
      XXXX    -122.5833   XXXY       1.6575   XXYY     -29.7657
      XYYY       5.0147   YYYY     -28.2374   XXXZ     -10.0177
      XXYZ      -1.4859   XYYZ      -2.0035   YYYZ      -4.2585
      XXZZ     -48.1839   XYZZ       1.8626   YYZZ     -24.3076
      XZZZ      -8.2085   YZZZ      -5.8266   ZZZZ    -135.5069
 -----------------------------------------------------------------
 DrvMan is completing analytic gradient of the MP2 energy
 MP2 relaxed dipole moment
            1
    1   0.0641236
    2  -0.1058124
    3  -0.9873252
	Magnitude:	 0.995 au	 2.529 Debye
 MP2 energy read as -228.769148
 Full Analytical Gradient of MP2 Energy (in au.)
             1             2             3             4             5
    1    0.00010206    0.00024687   -0.00008332    0.00004224   -0.00002488
    2   -0.00011766    0.00000814    0.00004629   -0.00005923    0.00002452
    3   -0.00006886   -0.00009024   -0.00015038   -0.00033628    0.00014154
             6             7             8
    1   -0.00016435   -0.00015811    0.00003949
    2    0.00002607    0.00004567    0.00002622
    3    0.00012727    0.00012339    0.00025356
 Gradient time:  CPU 0.10 s  wall 0.10 s
 ----------------------------------------------------------------
             Standard Nuclear Orientation (Angstroms)
    I     Atom           X                Y                Z
 ----------------------------------------------------------------
    1      C      -0.0190238538    -0.0249434847     0.0274150255
    2      O       0.0036494958     0.0989146154     1.2434701632
    3      O       1.1013393760    -0.2026000739    -0.6663275227
    4      H       1.8190079528    -0.2009398872    -0.0280447359
    5      C      -1.2442444482     0.0042318795    -0.8070954661
    6      H      -1.3220251640    -0.9188533512    -1.3508050449
    7      H      -1.1673435428     0.8090920034    -1.5143938615
    8      H      -2.1007780157     0.1415425986    -0.1728207577
 ----------------------------------------------------------------
 Nuclear Repulsion Energy =   122.0183089875 hartrees
 There are       16 alpha and       16 beta electrons
 Discretize the solute cavity surface with Lebedev spheres
	Using 302 Lebedev grid points for each H atom
	Using 302 Lebedev grid points for other atoms
	Atomic van der Waals radii will be scaled by 1.20
 Removing interior tesserae...
 Keep 946 surface tesserae and discard 1470 interior tesserae
 Molecular Surface Area = 83.297 Angst**2

                       Distance Matrix (Angstroms)
             C (  1)   O (  2)   O (  3)   H (  4)   C (  5)   H (  6)
   O (  2)  1.222557
   O (  3)  1.329682  2.223322
   H (  4)  1.847271  2.236557  0.960446
   C (  5)  1.482708  2.402295  2.358889  3.167417
   H (  6)  2.096754  3.086022  2.618057  3.482985  1.074130
   H (  7)  2.095573  3.079187  2.624816  3.485354  1.074237  1.742551
   H (  8)  2.097978  2.536989  3.258150  3.937382  1.074620  1.765940
             H (  7)
   H (  8)  1.765429

 Requested basis set is cc-pVTZ
 There are 64 shells and 176 basis functions
 A cutoff of  1.0D-11 yielded   2023 shell pairs
 There are     15539 function pairs (     20179 Cartesian)
 Smallest overlap matrix eigenvalue = 8.05E-04
 Guess MOs from SCF MO coefficient file
 Reading MOs from coefficient file
 Reading MOs from coefficient file
 A restricted Hartree-Fock SCF calculation will be
 performed using Pulay DIIS extrapolation
 SCF converges when DIIS error is below 1.0E-08
 ---------------------------------------
  Cycle       Energy         DIIS Error
 ---------------------------------------
    1    -227.8979856974      6.46E-04
    2    -227.9010609736      3.62E-04
    3    -227.9014471647      1.30E-04
    4    -227.9015539239      4.46E-05
    5    -227.9015716555      1.63E-05
    6    -227.9015747669      8.16E-06
    7    -227.9015752774      2.94E-06
    8    -227.9015753627      5.24E-07
    9    -227.9015753654      1.46E-07
   10    -227.9015753656      3.77E-08
   11    -227.9015753655      8.35E-09 Convergence criterion met
 ---------------------------------------
 SCF time:  CPU 63.50 s  wall 63.53 s
 Discretize the solute cavity surface with Lebedev spheres
	Using 302 Lebedev grid points for each H atom
	Using 302 Lebedev grid points for other atoms
	Atomic van der Waals radii will be scaled by 1.20
 Removing interior tesserae...
 Keep 946 surface tesserae and discard 1470 interior tesserae
 Molecular Surface Area = 83.297 Angst**2
Using SCRF singleton
 A restricted Hartree-Fock SCF calculation will be
 performed using Pulay DIIS extrapolation
 Polarizable Continuum solvation model will be applied
 SCF converges when DIIS error is below 1.0E-08

 Citation of the SMD model:
 Marenich, A.V.; Cramer, C.J.; Truhlar, D.G.
 J. Phys. Chem. B 2009, 113, 6378-6396.
 iSolventCode=           1
 Solvent: water                                                           

 vradii
            1           2           3           4           5           6
    1   1.8500000   1.5200000   1.5200000   1.2000000   1.8500000   1.2000000
            7           8
    1   1.2000000   1.2000000
 ---------------------------------------
  Cycle       Energy         DIIS Error
 ---------------------------------------
    1    -227.9015753656      2.17E-09
 Time req'd to invert C: 1.02 s (CPU) 1.02 s (wall)
    2    -227.9182335045      5.36E-04
    3    -227.9182335042      5.36E-04
    4    -227.9182335018      5.36E-04
    5    -227.9182335054      5.36E-04
    6    -227.9182335042      5.36E-04
    7    -227.9182335017      5.36E-04
    8    -227.9182335020      5.36E-04
    9    -227.9182334984      5.36E-04
   10    -227.9182334293      5.36E-04
   11    -227.9182334182      5.36E-04
   12    -227.9204768459      2.97E-04
   13    -227.9208488309      1.22E-04
   14    -227.9209880495      4.29E-05
   15    -227.9210083002      1.51E-05
   16    -227.9210110738      7.56E-06
   17    -227.9210115257      2.52E-06
   18    -227.9210115931      4.62E-07
   19    -227.9210115950      1.29E-07
   20    -227.9210115951      3.12E-08
   21    -227.9210115953      5.61E-09 Convergence criterion met
 ---------------------------------------
 SCF time:  CPU 113.30 s  wall 113.38 s
(0)  E-EN(g) gas-phase elect-nuc energy                 -227.901575366 a.u.
(3)  G-ENP(liq) elect-nuc-pol free energy of system     -227.921011595 a.u.
(4)  G-CDS(liq) cavity-dispersion-solvent structure 
     free energy                                                3.9492 kcal/mol
(6)  G-S(liq) free energy of system                     -227.914718149 a.u.
(9)  DeltaG-S(liq) free energy of  solvation
     (9) = (6) - (0)                                           -8.2472 kcal/mol
 SCF   energy in the final basis set = -227.9147181491
 Total energy in the final basis set = -227.9147181491

 Components of the MP2 correlation energy:
        aaaa  correlation energy =        -0.1050582297 au
        abab  correlation energy =        -0.6443181337 au
        bbbb  correlation energy =        -0.1050582297 au
        non-Brillouin singles    =        -0.0000000000 au

 Total  MP2   correlation energy =        -0.8544345931 au
        MP2         total energy =      -228.7691527422 au

  Entering Z-vector solver.
 This version supports only Gaussian blurring of the apparent surface charges
 No PCM contribution added !! 
   1         0           1      0.000362    0.000362
 This version supports only Gaussian blurring of the apparent surface charges
 No PCM contribution added !! 
   2         0           1      0.000121    0.000121
 This version supports only Gaussian blurring of the apparent surface charges
 No PCM contribution added !! 
   3         0           1      0.000047    0.000047
 This version supports only Gaussian blurring of the apparent surface charges
 No PCM contribution added !! 
   4         0           1      0.000012    0.000012
 This version supports only Gaussian blurring of the apparent surface charges
 No PCM contribution added !! 
   5         0           1      0.000004    0.000004
 This version supports only Gaussian blurring of the apparent surface charges
 No PCM contribution added !! 
   6         0           1      0.000001    0.000001
 This version supports only Gaussian blurring of the apparent surface charges
 No PCM contribution added !! 
   7         1           0      0.000000    0.000000    Roots Converged

 --------------------------------------------------------------

                    Orbital Energies (a.u.)
 --------------------------------------------------------------

 Alpha MOs
 -- Occupied --
-20.610 -20.549 -11.391 -11.223  -1.472  -1.360  -1.025  -0.824
 -0.715  -0.681  -0.652  -0.580  -0.565  -0.553  -0.488  -0.462
 -- Virtual --
  0.155   0.173   0.193   0.227   0.241   0.300   0.343   0.400
  0.402   0.415   0.468   0.513   0.571   0.610   0.635   0.636
  0.662   0.681   0.690   0.728   0.736   0.784   0.795   0.809
  0.883   0.914   0.918   0.933   0.996   1.038   1.088   1.112
  1.177   1.198   1.264   1.280   1.286   1.343   1.378   1.430
  1.440   1.502   1.536   1.557   1.578   1.606   1.691   1.735
[truncated: 411,916 more chars]
