# Supplementary material for: A DFT investigation of the blue bottle experiment: E∘half-cell analysis of autoxidation catalysed by redox indicators
Source: R Soc Open Sci. 2017 Nov 8;4(11):170708. doi: 10.1098/rsos.170708 (PMC5717635; doi:10.1098/rsos.170708)
Supplement: output.zip [file rsos170708supp2.zip › MP2_cc-pVTZ/C2H4O2_glycolaldehyde.out]

TWL01 127.0.1
Q-Chem Developer Version! Running on 127.0.1.*
                  Welcome to Q-Chem
     A Quantum Leap Into The Future Of Chemistry


 Q-Chem 4.4, Q-Chem, Inc., Pleasanton, CA (2016)

 Y. Shao,  Z. Gan,  E. Epifanovsky,  A. T. B. Gilbert,  M. Wormit,  
 J. Kussmann,  A. W. Lange,  A. Behn,  J. Deng,  X. Feng,  D. Ghosh,  
 M. Goldey,  P. R. Horn,  L. D. Jacobson,  I. Kaliman,  F. Rob,  
 R. Z. Khaliullin,  T. Kus,  A. Landau,  J. Liu,  E. I. Proynov,  Y. M. Rhee,  
 R. M. Richard,  M. A. Rohrdanz,  R. P. Steele,  E. J. Sundstrom,  
 H. L. Woodcock III,  P. M. Zimmerman,  D. Zuev,  B. Albrecht,  E. Alguire,  
 B. Austin,  S. A. Baeppler,  G. J. O. Beran,  Y. A. Bernard,  E. Berquist,  
 K. Brandhorst,  K. B. Bravaya,  S. T. Brown,  D. Casanova,  C.-M. Chang,  
 Y. Chen,  S. H. Chien,  K. D. Closser,  M. P. Coons,  D. L. Crittenden,  
 S. Dasgupta,  M. Diedenhofen,  R. A. DiStasio Jr.,  H. Do,  A. D. Dutoi,  
 R. G. Edgar,  P.-T. Fang,  S. Fatehi,  Q. Feng,  L. Fusti-Molnar,  
 A. Ghysels,  A. Golubeva-Zadorozhnaya,  J. Gomes,  A. Gunina,  
 M. W. D. Hanson-Heine,  P. H. P. Harbach,  A. W. Hauser,  J. E. Herr,  
 E. G. Hohenstein,  Z. C. Holden,  K. Hui,  T.-C. Jagau,  H. Ji,  B. Kaduk,  
 K. Khistyaev,  Jaehoon Kim,  Jihan Kim,  R. A. King,  P. Klunzinger,  
 K. Koh,  D. Kosenkov,  T. Kowalczyk,  C. M. Krauter,  A. Kunitsa,  
 K. U. Lao,  A. Laurent,  K. V. Lawler,  J. Lee,  D. Lefrancois,  S. Lehtola,  
 S. V. Levchenko,  C. Y. Lin,  Y.-S. Lin,  F. Liu,  E. Livshits,  
 R. C. Lochan,  A. Luenser,  P. Manohar,  S. F. Manzer,  S.-P. Mao,  Y. Mao,  
 N. Mardirossian,  A. V. Marenich,  L. A. Martinez-Martinez,  S. A. Maurer,  
 N. J. Mayhall,  J.-M. Mewes,  A. F. Morrison,  K. Nanda,  T. S. Nguyen-Beck,  
 C. M. Oana,  R. Olivares-Amaya,  D. P. O'Neill,  J. A. Parkhill,  
 T. M. Perrine,  R. Peverati,  P. A. Pieniazek,  F. Plasser,  A. Prociuk,  
 D. R. Rehn,  E. Rosta,  N. J. Russ,  N. Sergueev,  S. M. Sharada,  
 S. Sharma,  D. W. Small,  A. Sodt,  T. Stauch,  T. Stein,  D. Stuck,  
 Y.-C. Su,  A. J. W. Thom,  T. Tsuchimochi,  L. Vogt,  O. Vydrov,  T. Wang,  
 M. A. Watson,  J. Wenzel,  A. White,  C. F. Williams,  V. Vanovschi,  
 K. Yao,  S. Yeganeh,  S. R. Yost,  Z.-Q. You,  I. Y. Zhang,  X. Zhang,  
 Y. Zhao,  B. R. Brooks,  G. K. L. Chan,  D. M. Chipman,  C. J. Cramer,  
 W. A. Goddard III,  M. S. Gordon,  W. J. Hehre,  A. Klamt,  
 H. F. Schaefer III,  M. W. Schmidt,  C. D. Sherrill,  D. G. Truhlar,  
 A. Warshel,  X. Xu,  A. Aspuru-Guzik,  R. Baer,  A. T. Bell,  N. A. Besley,  
 J.-D. Chai,  A. Dreuw,  B. D. Dunietz,  T. R. Furlani,  S. R. Gwaltney,  
 C.-P. Hsu,  Y. Jung,  J. Kong,  D. S. Lambrecht,  W. Liang,  C. Ochsenfeld,  
 V. A. Rassolov,  L. V. Slipchenko,  J. E. Subotnik,  T. Van Voorhis,  
 J. M. Herbert,  A. I. Krylov,  P. M. W. Gill,  M. Head-Gordon

 Contributors to earlier versions of Q-Chem not listed above: 
 R. D. Adamson,  J. Baker,  E. F. C. Byrd,  A. K. Chakraborty,  C.-L. Cheng,  
 H. Dachsel,  R. J. Doerksen,  G. Hawkins,  A. Heyden,  S. Hirata,  
 G. Kedziora,  F. J. Keil,  C. Kelley,  P. P. Korambath,  W. Kurlancheek,  
 A. M. Lee,  M. S. Lee,  D. Liotard,  I. Lotan,  P. E. Maslen,  N. Nair,  
 D. Neuhauser,  R. Olson,  B. Peters,  J. Ritchie,  N. E. Schultz,  
 N. Shenvi,  A. C. Simmonett,  K. S. Thanthiriwatte,  Q. Wu,  W. Zhang

 Please cite Q-Chem as follows:
 Y. Shao et al., Mol. Phys. 113, 184-215 (2015)
 DOI: 10.1080/00268976.2014.952696

 Q-Chem 4.4.2 for Intel X86 EM64T Linux

 Parts of Q-Chem use Armadillo 5.200.1 (Boston Tea Smuggler).
 http://arma.sourceforge.net/

 Q-Chem begins on Wed Dec 14 13:27:30 2016  


Host: 0

     Scratch files written to /scratch/taweetham/qchem6748//
FILE_GEOM_ORG=        593

Checking the input file for inconsistencies... 	...done.

--------------------------------------------------------------
User input:
--------------------------------------------------------------
$molecule
0 1
  C    0.6770124    0.6485906   -0.0000526
  C   -0.8266361    0.4942562    0.0000247
  O   -1.3506134   -0.6008594    0.0002530
  O    1.3258272   -0.5904950    0.0004101
  H    0.9558055    1.2524453    0.8819062
  H    0.9550476    1.2521760   -0.8825267
  H   -1.4270206    1.4264295   -0.0006910
  H    0.6121992   -1.2572965   -0.0038256
$end

$rem
   BASIS  =   cc-pVTZ
   method  =  MP2
   JOBTYPE = optimization
   SOLVENT_METHOD = SMD
   MEM_STATIC = 3000
   MEM_TOTAL  = 4000
$end

--------------------------------------------------------------
 ----------------------------------------------------------------
             Standard Nuclear Orientation (Angstroms)
    I     Atom           X                Y                Z
 ----------------------------------------------------------------
    1      C       0.6770124000     0.6485906000    -0.0000526000
    2      C      -0.8266361000     0.4942562000     0.0000247000
    3      O      -1.3506134000    -0.6008594000     0.0002530000
    4      O       1.3258272000    -0.5904950000     0.0004101000
    5      H       0.9558055000     1.2524453000     0.8819062000
    6      H       0.9550476000     1.2521760000    -0.8825267000
    7      H      -1.4270206000     1.4264295000    -0.0006910000
    8      H       0.6121992000    -1.2572965000    -0.0038256000
 ----------------------------------------------------------------
 Nuclear Repulsion Energy =   119.4147996944 hartrees
 There are       16 alpha and       16 beta electrons
 Requested basis set is cc-pVTZ
 There are 64 shells and 176 basis functions

 Total QAlloc Memory Limit   4000 MB
 Mega-Array Size      2933 MB
 MEM_STATIC part      3000 MB
 A cutoff of  1.0D-11 yielded   2030 shell pairs
 There are     15514 function pairs (     20127 Cartesian)

 -------------------------------------------------------
 OpenMP Integral Computing Module                       
 Release: version 1.0, May 2013, Q-Chem Inc. Pittsburgh 
 -------------------------------------------------------
 Integral Job Info:
 Integral job number is                      11
 Integral operator is                         1
 short-range coefficients                     0
 long-range coefficients              100000000
 Omega coefficients                           0
 if combine SR and LR in K                    0
 Integral screening is                        0
 Integral computing path is                   2
 max size of driver memory is            800000
 size of driver memory is                776718
 size of scratch memory is              4556032
 max col of scratch BK array              10000
 max len of scratch array in speh3          662
 max len of scratch index in speh4           32
 max int batch size is                      520
 min int batch size is                       52
 fixed nKL is                                52
 max L of basis functions is                  3
 order of int derivative is                   0
 number of shells is                         64
 number of basis is                         200
 number of cartesian basis is               200
 number of contracted shell pairs          2030
 number of primitive shell pairs           6251
 maxK2 (contraction) of shell pair           49
 max number of K2 of shell pair               1
 max number of CS2 of shell pair            267
 max number of PS2 of shell pair            959
 mem total for path MDJ                   64204
 -------------------------------------------------------
 Smallest overlap matrix eigenvalue = 7.87E-04

 Scale SEOQF with 1.000000e-01/1.000000e+00/1.000000e+00

 Standard Electronic Orientation quadrupole field applied
 Nucleus-field energy     =     0.0000000115 hartrees
 Guess from superposition of atomic densities
 Warning:  Energy on first SCF cycle will be non-variational
 A restricted Hartree-Fock SCF calculation will be
 performed using Pulay DIIS extrapolation
 SCF converges when DIIS error is below 1.0E-08
 ---------------------------------------
  Cycle       Energy         DIIS Error
 ---------------------------------------
    1    -228.6471148204      3.96E-02
    2    -227.7419558674      5.59E-03
    3    -227.8040123970      4.32E-03
    4    -227.8535635946      5.20E-04
    5    -227.8551859306      2.19E-04
    6    -227.8554310627      7.52E-05
    7    -227.8554883708      3.68E-05
    8    -227.8555019314      1.25E-05
    9    -227.8555034109      3.46E-06
   10    -227.8555035293      6.39E-07
   11    -227.8555035339      1.51E-07
   12    -227.8555035342      6.50E-08
   13    -227.8555035345      3.13E-08
   14    -227.8555035346      1.28E-08
   15    -227.8555035347      2.97E-09 Convergence criterion met
 ---------------------------------------
 SCF time:  CPU 46.76 s  wall 46.91 s

 Citation of the SMD model:
 Marenich, A.V.; Cramer, C.J.; Truhlar, D.G.
 J. Phys. Chem. B 2009, 113, 6378-6396.
 iSolventCode=           1
 Solvent: water                                                           

 vradii
            1           2           3           4           5           6
    1   1.8500000   1.8500000   1.5200000   1.5200000   1.2000000   1.2000000
            7           8
    1   1.2000000   1.2000000
Changing PCM_TESSEL_METHOD to VTN
Changing PCM_VDW_RADII to SMD_RADIUS
 Discretize the solute cavity surface with Lebedev spheres
	Using 302 Lebedev grid points for each H atom
	Using 302 Lebedev grid points for other atoms
	Atomic van der Waals radii will be scaled by 1.20
 Removing interior tesserae...
 Keep 933 surface tesserae and discard 1483 interior tesserae
 Molecular Surface Area = 81.167 Angst**2
 A restricted Hartree-Fock SCF calculation will be
 performed using Pulay DIIS extrapolation
 Polarizable Continuum solvation model will be applied
 SCF converges when DIIS error is below 1.0E-08

 Citation of the SMD model:
 Marenich, A.V.; Cramer, C.J.; Truhlar, D.G.
 J. Phys. Chem. B 2009, 113, 6378-6396.
 iSolventCode=           1
 Solvent: water                                                           

 vradii
            1           2           3           4           5           6
    1   1.8500000   1.8500000   1.5200000   1.5200000   1.2000000   1.2000000
            7           8
    1   1.2000000   1.2000000
 ---------------------------------------
  Cycle       Energy         DIIS Error
 ---------------------------------------
    1    -227.8555035343      7.75E-10
 Time req'd to invert C: 0.66 s (CPU) 0.66 s (wall)
    2    -227.8712482243      6.15E-04
    3    -227.8712482249      6.15E-04
    4    -227.8712482218      6.15E-04
    5    -227.8712482220      6.15E-04
    6    -227.8712482191      6.15E-04
    7    -227.8712482206      6.15E-04
    8    -227.8712482201      6.15E-04
    9    -227.8712482181      6.15E-04
   10    -227.8712482187      6.15E-04
   11    -227.8712482188      6.15E-04
   12    -227.8712482214      6.15E-04
   13    -227.8712482186      6.15E-04
   14    -227.8712482186      6.15E-04
   15    -227.8712482181      6.15E-04
   16    -227.8712482249      6.15E-04
   17    -227.8742001604      3.47E-04
   18    -227.8747110126      1.43E-04
   19    -227.8749043528      4.67E-05
   20    -227.8749306998      1.69E-05
   21    -227.8749338326      8.98E-06
   22    -227.8749345122      2.94E-06
   23    -227.8749346080      8.39E-07
   24    -227.8749346141      1.78E-07
   25    -227.8749346145      4.75E-08
   26    -227.8749346144      1.29E-08
   27    -227.8749346143      3.53E-09 Convergence criterion met
 ---------------------------------------
 SCF time:  CPU 71.64 s  wall 71.87 s
(0)  E-EN(g) gas-phase elect-nuc energy                 -227.855503534 a.u.
(3)  G-ENP(liq) elect-nuc-pol free energy of system     -227.874934614 a.u.
(4)  G-CDS(liq) cavity-dispersion-solvent structure 
     free energy                                                3.4163 kcal/mol
(6)  G-S(liq) free energy of system                     -227.869490339 a.u.
(9)  DeltaG-S(liq) free energy of  solvation
     (9) = (6) - (0)                                           -8.7769 kcal/mol
 SCF   energy in the final basis set = -227.8694903391
 Total energy in the final basis set = -227.8694903391

 Components of the MP2 correlation energy:
        aaaa  correlation energy =        -0.1038669321 au
        abab  correlation energy =        -0.6461593336 au
        bbbb  correlation energy =        -0.1038669321 au
        non-Brillouin singles    =        -0.0000000000 au

 Total  MP2   correlation energy =        -0.8538931978 au
        MP2         total energy =      -228.7233835370 au

  Entering Z-vector solver.
 This version supports only Gaussian blurring of the apparent surface charges
 No PCM contribution added !! 
   1         0           1      0.000341    0.000341
 This version supports only Gaussian blurring of the apparent surface charges
 No PCM contribution added !! 
   2         0           1      0.000118    0.000118
 This version supports only Gaussian blurring of the apparent surface charges
 No PCM contribution added !! 
   3         0           1      0.000043    0.000043
 This version supports only Gaussian blurring of the apparent surface charges
 No PCM contribution added !! 
   4         0           1      0.000014    0.000014
 This version supports only Gaussian blurring of the apparent surface charges
 No PCM contribution added !! 
   5         0           1      0.000004    0.000004
 This version supports only Gaussian blurring of the apparent surface charges
 No PCM contribution added !! 
   6         0           1      0.000002    0.000002
 This version supports only Gaussian blurring of the apparent surface charges
 No PCM contribution added !! 
   7         1           0      0.000000    0.000000    Roots Converged

 --------------------------------------------------------------

                    Orbital Energies (a.u.)
 --------------------------------------------------------------

 Alpha MOs
 -- Occupied --
-20.572 -20.565 -11.344 -11.286  -1.418  -1.367  -0.986  -0.803
 -0.724  -0.677  -0.647  -0.600  -0.555  -0.538  -0.457  -0.440
 -- Virtual --
  0.137   0.163   0.191   0.213   0.223   0.293   0.334   0.363
  0.469   0.470   0.479   0.533   0.571   0.578   0.592   0.608
  0.639   0.643   0.698   0.727   0.738   0.757   0.815   0.834
  0.857   0.872   0.910   0.945   0.973   0.979   1.153   1.155
  1.182   1.224   1.240   1.249   1.294   1.374   1.382   1.383
  1.427   1.433   1.501   1.530   1.539   1.595   1.669   1.691
  1.747   1.970   1.983   2.073   2.116   2.160   2.209   2.287
  2.338   2.376   2.411   2.450   2.477   2.590   2.599   2.600
  2.730   2.826   2.891   2.956   2.996   3.038   3.066   3.125
  3.161   3.198   3.208   3.250   3.250   3.344   3.351   3.379
  3.404   3.493   3.500   3.539   3.597   3.623   3.625   3.701
  3.714   3.739   3.776   3.788   3.792   3.869   3.972   4.030
  4.034   4.056   4.118   4.145   4.179   4.185   4.245   4.312
  4.325   4.390   4.396   4.403   4.453   4.484   4.524   4.625
  4.635   4.689   4.791   4.793   4.886   4.975   5.000   5.073
  5.113   5.186   5.264   5.299   5.371   5.382   5.395   5.571
  5.616   5.659   5.700   5.763   5.910   6.020   6.050   6.121
  6.271   6.279   6.392   6.621   6.665   6.670   6.870   6.923
  6.956   7.069   7.118   7.249   7.305   7.306   7.394   7.478
  7.524   7.606   7.677   7.863  10.337  12.227  13.094  13.566
 --------------------------------------------------------------

          Ground-State Mulliken Net Atomic Charges

     Atom                 Charge (a.u.)
  ----------------------------------------
      1 C                     0.038662
      2 C                     0.135557
      3 O                    -0.347593
      4 O                    -0.455864
      5 H                     0.106781
      6 H                     0.106423
      7 H                     0.142720
      8 H                     0.273315
  ----------------------------------------
  Sum of atomic charges =    -0.000000

 -----------------------------------------------------------------
                    Cartesian Multipole Moments
 -----------------------------------------------------------------
    Charge (ESU x 10^10)
                -0.0000
    Dipole Moment (Debye)
         X      -0.5299      Y       3.4799      Z      -0.0090
       Tot       3.5200
    Quadrupole Moments (Debye-Ang)
        XX     -30.3410     XY      -1.1557     YY     -20.5319
        XZ      -0.0026     YZ       0.0134     ZZ     -23.1281
    Octopole Moments (Debye-Ang^2)
       XXX      -2.6650    XXY       8.1862    XYY       0.4967
       YYY      -2.7226    XXZ      -0.0012    XYZ       0.0104
       YYZ      -0.0157    XZZ      -0.0835    YZZ       0.3952
       ZZZ      -0.0023
    Hexadecapole Moments (Debye-Ang^3)
      XXXX    -216.8361   XXXY      -1.6561   XXYY     -47.1858
      XYYY      -5.0192   YYYY     -83.3057   XXXZ       0.0080
      XXYZ       0.0094   XYYZ      -0.0051   YYYZ       0.0273
      XXZZ     -37.1134   XYZZ       1.6695   YYZZ     -18.6668
      XZZZ      -0.0010   YZZZ       0.0077   ZZZZ     -26.9352
 -----------------------------------------------------------------
 DrvMan is completing analytic gradient of the MP2 energy
 MP2 relaxed dipole moment
            1
    1  -0.2084653
    2   1.3691050
    3  -0.0035553
	Magnitude:	 1.385 au	 3.520 Debye
 MP2 energy read as -228.723384
 Full Analytical Gradient of MP2 Energy (in au.)
             1             2             3             4             5
    1    0.00513260   -0.00341204    0.00007976    0.00557131    0.00561633
    2   -0.02545569   -0.02748263    0.00487524    0.01011044    0.01187679
    3    0.00003347    0.00000506    0.00003614    0.00006975    0.01052714
             6             7             8
    1    0.00558045   -0.01258118   -0.00598725
    2    0.01186509    0.01931899   -0.00510824
    3   -0.01054496   -0.00003624   -0.00009036
 Gradient time:  CPU 0.10 s  wall 0.10 s
 Geometry Optimization Parameters
   NAtoms,    NIC,     NZ,  NCons,   NDum,   NFix, NCnnct, MaxDiis
        8      42       0       0       0       0       0       0


** GEOMETRY OPTIMIZATION IN DELOCALIZED INTERNAL COORDINATES **
   Searching for a Minimum

   Optimization Cycle:   1

                       Coordinates (Angstroms)
     ATOM                X               Y               Z
      1  C         0.6770124000    0.6485906000   -0.0000526000
      2  C        -0.8266361000    0.4942562000    0.0000247000
      3  O        -1.3506134000   -0.6008594000    0.0002530000
      4  O         1.3258272000   -0.5904950000    0.0004101000
      5  H         0.9558055000    1.2524453000    0.8819062000
      6  H         0.9550476000    1.2521760000   -0.8825267000
      7  H        -1.4270206000    1.4264295000   -0.0006910000
      8  H         0.6121992000   -1.2572965000   -0.0038256000
   Point Group: c1    Number of degrees of freedom:    18


   Energy is   -228.723383537


 Attempting to Generate Delocalized Internal Coordinates

 18 Hessian modes will be used to form the next step
  Hessian Eigenvalues:
     0.007651    0.007651    0.015821    0.061390    0.076393    0.115895
     0.141193    0.160000    0.160000    0.220000    0.220297    0.311954
     0.327288    0.331668    0.331748    0.458407    0.520347    0.980853

 Minimum Search - Taking Simple RFO Step
 Searching for Lamda that Minimizes Along All modes
 Value Taken    Lamda =  -0.00467683
 Step Taken.  Stepsize is  0.132461

                             Maximum     Tolerance    Cnvgd?
         Gradient           0.024497      0.000300      NO
         Displacement       0.082023      0.001200      NO
         Energy change     *********      0.000001      NO


 New Cartesian Coordinates Obtained by Inverse Iteration

 Displacement from previous Coordinates is:  0.148488
 ----------------------------------------------------------------
             Standard Nuclear Orientation (Angstroms)
    I     Atom           X                Y                Z
 ----------------------------------------------------------------
    1      C       0.6698729431     0.6639830996    -0.0003483797
    2      C      -0.8067934473     0.5096227335     0.0000800086
    3      O      -1.3123986169    -0.5967920179    -0.0014199681
    4      O       1.3058178032    -0.5876204455     0.0002125832
    5      H       0.9347462171     1.2377981831     0.8742195072
    6      H       0.9336740020     1.2375693725    -0.8754849768
    7      H      -1.3967686483     1.4045180806     0.0005220274
    8      H       0.5934715471    -1.2438323059    -0.0022827018
 ----------------------------------------------------------------
 Nuclear Repulsion Energy =   120.6886253830 hartrees
 There are       16 alpha and       16 beta electrons
 Discretize the solute cavity surface with Lebedev spheres
	Using 302 Lebedev grid points for each H atom
	Using 302 Lebedev grid points for other atoms
	Atomic van der Waals radii will be scaled by 1.20
 Removing interior tesserae...
 Keep 900 surface tesserae and discard 1516 interior tesserae
 Molecular Surface Area = 79.399 Angst**2
 Applying Cartesian multipole field
    Component          Value
    ---------          -----
     (2,0,0)        1.00000E-11
     (0,2,0)        2.00000E-10
     (0,0,2)       -3.00000E-10
 Nucleus-field energy     =     0.0000000114 hartrees
 Requested basis set is cc-pVTZ
 There are 64 shells and 176 basis functions
 A cutoff of  1.0D-11 yielded   2040 shell pairs
 There are     15594 function pairs (     20227 Cartesian)
 Smallest overlap matrix eigenvalue = 7.37E-04
 Guess MOs from SCF MO coefficient file
 Reading MOs from coefficient file
 Reading MOs from coefficient file
 A restricted Hartree-Fock SCF calculation will be
 performed using Pulay DIIS extrapolation
 SCF converges when DIIS error is below 1.0E-08
 Geometry optimization detected.  Setting ReadMinima to 0
 Setting SaveMinima to 0
 ---------------------------------------
  Cycle       Energy         DIIS Error
 ---------------------------------------
    1    -227.8917643748      1.33E-03
    2    -227.8548905836      3.28E-04
    3    -227.8552625253      1.68E-04
    4    -227.8553696791      6.22E-05
    5    -227.8553944661      1.84E-05
    6    -227.8553983748      9.60E-06
    7    -227.8553991942      3.53E-06
    8    -227.8553993064      1.11E-06
    9    -227.8553993156      2.53E-07
   10    -227.8553993161      6.80E-08
   11    -227.8553993161      1.82E-08
   12    -227.8553993162      6.83E-09 Convergence criterion met
 ---------------------------------------
 SCF time:  CPU 39.46 s  wall 39.57 s
 Discretize the solute cavity surface with Lebedev spheres
	Using 302 Lebedev grid points for each H atom
	Using 302 Lebedev grid points for other atoms
	Atomic van der Waals radii will be scaled by 1.20
 Removing interior tesserae...
 Keep 900 surface tesserae and discard 1516 interior tesserae
 Molecular Surface Area = 79.399 Angst**2
 A restricted Hartree-Fock SCF calculation will be
 performed using Pulay DIIS extrapolation
 Polarizable Continuum solvation model will be applied
 SCF converges when DIIS error is below 1.0E-08
 Geometry optimization detected.  Setting ReadMinima to 0
 Setting SaveMinima to 0

 Citation of the SMD model:
 Marenich, A.V.; Cramer, C.J.; Truhlar, D.G.
 J. Phys. Chem. B 2009, 113, 6378-6396.
 iSolventCode=           1
 Solvent: water                                                           

 vradii
            1           2           3           4           5           6
    1   1.8500000   1.8500000   1.5200000   1.5200000   1.2000000   1.2000000
            7           8
    1   1.2000000   1.2000000
 ---------------------------------------
  Cycle       Energy         DIIS Error
 ---------------------------------------
    1    -227.8553993162      3.24E-09
 Time req'd to invert C: 0.48 s (CPU) 0.48 s (wall)
    2    -227.8717189838      6.30E-04
    3    -227.8717189822      6.30E-04
    4    -227.8717189806      6.30E-04
    5    -227.8717189795      6.30E-04
    6    -227.8717189756      6.30E-04
    7    -227.8717189742      6.30E-04
    8    -227.8717189725      6.30E-04
    9    -227.8717189743      6.30E-04
   10    -227.8717189752      6.30E-04
   11    -227.8717189747      6.30E-04
   12    -227.8717189737      6.30E-04
   13    -227.8717189745      6.30E-04
   14    -227.8717189682      6.30E-04
   15    -227.8717189743      6.30E-04
   16    -227.8717189822      6.30E-04
   17    -227.8748024081      3.53E-04
   18    -227.8753317568      1.46E-04
   19    -227.8755306120      4.79E-05
   20    -227.8755580383      1.75E-05
   21    -227.8755613933      9.23E-06
   22    -227.8755621096      3.01E-06
   23    -227.8755622085      8.71E-07
   24    -227.8755622151      1.83E-07
   25    -227.8755622156      4.68E-08
   26    -227.8755622155      1.20E-08
   27    -227.8755622154      3.23E-09 Convergence criterion met
 ---------------------------------------
 SCF time:  CPU 72.25 s  wall 72.44 s
(0)  E-EN(g) gas-phase elect-nuc energy                 -227.855399316 a.u.
(3)  G-ENP(liq) elect-nuc-pol free energy of system     -227.875562215 a.u.
(4)  G-CDS(liq) cavity-dispersion-solvent structure 
     free energy                                                3.3357 kcal/mol
(6)  G-S(liq) free energy of system                     -227.870246418 a.u.
(9)  DeltaG-S(liq) free energy of  solvation
     (9) = (6) - (0)                                           -9.3167 kcal/mol
 SCF   energy in the final basis set = -227.8702464177
 Total energy in the final basis set = -227.8702464177

 Components of the MP2 correlation energy:
        aaaa  correlation energy =        -0.1039246807 au
        abab  correlation energy =        -0.6457763427 au
        bbbb  correlation energy =        -0.1039246807 au
        non-Brillouin singles    =        -0.0000000000 au

 Total  MP2   correlation energy =        -0.8536257042 au
        MP2         total energy =      -228.7238721218 au

  Entering Z-vector solver.
 This version supports only Gaussian blurring of the apparent surface charges
 No PCM contribution added !! 
   1         0           1      0.000335    0.000335
 This version supports only Gaussian blurring of the apparent surface charges
 No PCM contribution added !! 
   2         0           1      0.000118    0.000118
 This version supports only Gaussian blurring of the apparent surface charges
 No PCM contribution added !! 
   3         0           1      0.000043    0.000043
 This version supports only Gaussian blurring of the apparent surface charges
 No PCM contribution added !! 
   4         0           1      0.000014    0.000014
 This version supports only Gaussian blurring of the apparent surface charges
 No PCM contribution added !! 
   5         0           1      0.000004    0.000004
 This version supports only Gaussian blurring of the apparent surface charges
 No PCM contribution added !! 
   6         0           1      0.000002    0.000002
 This version supports only Gaussian blurring of the apparent surface charges
 No PCM contribution added !! 
   7         1           0      0.000000    0.000000    Roots Converged

 --------------------------------------------------------------

                    Orbital Energies (a.u.)
 --------------------------------------------------------------

 Alpha MOs
 -- Occupied --
-20.570 -20.561 -11.338 -11.278  -1.418  -1.364  -0.998  -0.809
 -0.730  -0.680  -0.655  -0.600  -0.552  -0.536  -0.461  -0.445
 -- Virtual --
  0.138   0.164   0.193   0.216   0.223   0.293   0.334   0.365
  0.468   0.470   0.482   0.530   0.579   0.585   0.596   0.621
  0.650   0.654   0.697   0.729   0.740   0.760   0.817   0.835
  0.859   0.875   0.914   0.960   0.979   0.981   1.162   1.163
  1.191   1.231   1.244   1.254   1.294   1.374   1.390   1.396
  1.432   1.437   1.511   1.538   1.542   1.607   1.698   1.723
  1.777   1.978   1.993   2.073   2.124   2.167   2.203   2.288
  2.330   2.362   2.411   2.461   2.466   2.581   2.597   2.623
  2.743   2.829   2.901   2.975   3.008   3.062   3.083   3.123
  3.180   3.213   3.216   3.252   3.254   3.340   3.363   3.389
  3.422   3.495   3.506   3.552   3.592   3.621   3.651   3.716
  3.745   3.767   3.804   3.809   3.816   3.890   4.012   4.048
  4.054   4.100   4.144   4.166   4.199   4.210   4.300   4.354
  4.362   4.416   4.427   4.436   4.484   4.500   4.563   4.655
  4.684   4.734   4.825   4.827   4.946   5.041   5.066   5.154
  5.160   5.241   5.337   5.375   5.382   5.443   5.460   5.626
  5.676   5.677   5.744   5.785   5.958   6.035   6.051   6.138
  6.306   6.319   6.407   6.638   6.670   6.680   6.878   6.942
  6.986   7.109   7.127   7.271   7.309   7.344   7.403   7.484
  7.535   7.632   7.681   7.886  10.646  12.322  13.533  13.785
 --------------------------------------------------------------

          Ground-State Mulliken Net Atomic Charges

     Atom                 Charge (a.u.)
  ----------------------------------------
      1 C                     0.035731
      2 C                     0.127391
      3 O                    -0.358732
      4 O                    -0.462695
      5 H                     0.113786
      6 H                     0.113623
      7 H                     0.160997
      8 H                     0.269901
  ----------------------------------------
  Sum of atomic charges =     0.000000

 -----------------------------------------------------------------
                    Cartesian Multipole Moments
 -----------------------------------------------------------------
    Charge (ESU x 10^10)
                 0.0000
    Dipole Moment (Debye)
         X      -0.6066      Y       3.6428      Z      -0.0020
       Tot       3.6930
    Quadrupole Moments (Debye-Ang)
        XX     -30.1984     XY      -1.1169     YY     -20.4374
        XZ      -0.0075     YZ       0.0044     ZZ     -22.9409
    Octopole Moments (Debye-Ang^2)
       XXX      -3.3154    XXY       7.9645    XYY       0.1681
       YYY      -2.6902    XXZ       0.0177    XYZ       0.0075
       YYZ       0.0028    XZZ      -0.2211    YZZ       0.4586
       ZZZ       0.0273
    Hexadecapole Moments (Debye-Ang^3)
      XXXX    -208.3445   XXXY      -1.4334   XXYY     -45.9808
      XYYY      -4.7933   YYYY     -82.6707   XXXZ      -0.0333
      XXYZ      -0.0022   XYYZ      -0.0159   YYYZ      -0.0011
      XXZZ     -35.7455   XYZZ       1.6345   YYZZ     -18.3738
      XZZZ      -0.0280   YZZZ      -0.0122   ZZZZ     -26.2338
 -----------------------------------------------------------------
 DrvMan is completing analytic gradient of the MP2 energy
 MP2 relaxed dipole moment
            1
    1  -0.2386452
    2   1.4331938
    3  -0.0008056
	Magnitude:	 1.453 au	 3.693 Debye
 MP2 energy read as -228.723872
 Full Analytical Gradient of MP2 Energy (in au.)
             1             2             3             4             5
    1    0.00213494   -0.00276975    0.00427281   -0.00372232   -0.00088551
    2   -0.00474174   -0.00492764    0.00373989    0.00216373    0.00155921
    3   -0.00009179    0.00011963   -0.00003494    0.00005499   -0.00038431
             6             7             8
    1   -0.00091064    0.00094087    0.00093959
    2    0.00160107    0.00091977   -0.00031430
    3    0.00038672   -0.00003879   -0.00001150
 Gradient time:  CPU 0.07 s  wall 0.07 s
 Geometry Optimization Parameters
   NAtoms,    NIC,     NZ,  NCons,   NDum,   NFix, NCnnct, MaxDiis
        8      42       0       0       0       0       0       0

 Cartesian Hessian Update
 Hessian Updated using BFGS Update


** GEOMETRY OPTIMIZATION IN DELOCALIZED INTERNAL COORDINATES **
   Searching for a Minimum

   Optimization Cycle:   2

                       Coordinates (Angstroms)
     ATOM                X               Y               Z
      1  C         0.6698729431    0.6639830996   -0.0003483797
      2  C        -0.8067934473    0.5096227335    0.0000800086
      3  O        -1.3123986169   -0.5967920179   -0.0014199681
      4  O         1.3058178032   -0.5876204455    0.0002125832
      5  H         0.9347462171    1.2377981831    0.8742195072
      6  H         0.9336740020    1.2375693725   -0.8754849768
      7  H        -1.3967686483    1.4045180806    0.0005220274
      8  H         0.5934715471   -1.2438323059   -0.0022827018
   Point Group: c1    Number of degrees of freedom:    18


   Energy is   -228.723872122

 Hessian Updated using BFGS Update

 18 Hessian modes will be used to form the next step
  Hessian Eigenvalues:
     0.007651    0.007652    0.015821    0.061390    0.073914    0.117496
     0.141193    0.159076    0.160211    0.218825    0.222305    0.310678
     0.329569    0.331708    0.347070    0.458256    0.521657    0.979494

 Minimum Search - Taking Simple RFO Step
 Searching for Lamda that Minimizes Along All modes
 Value Taken    Lamda =  -0.00023338
 Step Taken.  Stepsize is  0.037689

                             Maximum     Tolerance    Cnvgd?
         Gradient           0.004733      0.000300      NO
         Displacement       0.015230      0.001200      NO
         Energy change     -0.000489      0.000001      NO


 New Cartesian Coordinates Obtained by Inverse Iteration

 Displacement from previous Coordinates is:  0.050202
 ----------------------------------------------------------------
             Standard Nuclear Orientation (Angstroms)
    I     Atom           X                Y                Z
 ----------------------------------------------------------------
    1      C       0.6688085275     0.6656904456    -0.0004937398
    2      C      -0.8108555472     0.5120488998    -0.0015996636
    3      O      -1.3281964684    -0.5922017494    -0.0001863285
    4      O       1.3155369750    -0.5843259331     0.0001531749
    5      H       0.9383955284     1.2310344586     0.8760731174
    6      H       0.9389966229     1.2307482178    -0.8771285845
    7      H      -1.4038268060     1.4020701854     0.0012711885
    8      H       0.6027629679    -1.2398178248    -0.0025910644
 ----------------------------------------------------------------
 Nuclear Repulsion Energy =   120.3294798426 hartrees
 There are       16 alpha and       16 beta electrons
 Discretize the solute cavity surface with Lebedev spheres
	Using 302 Lebedev grid points for each H atom
	Using 302 Lebedev grid points for other atoms
	Atomic van der Waals radii will be scaled by 1.20
 Removing interior tesserae...
 Keep 908 surface tesserae and discard 1508 interior tesserae
 Molecular Surface Area = 80.172 Angst**2
 Applying Cartesian multipole field
    Component          Value
    ---------          -----
     (2,0,0)        1.00000E-11
     (0,2,0)        2.00000E-10
     (0,0,2)       -3.00000E-10
 Nucleus-field energy     =     0.0000000114 hartrees
 Requested basis set is cc-pVTZ
 There are 64 shells and 176 basis functions
 A cutoff of  1.0D-11 yielded   2038 shell pairs
 There are     15564 function pairs (     20191 Cartesian)
 Smallest overlap matrix eigenvalue = 7.38E-04
 Guess MOs from SCF MO coefficient file
 Reading MOs from coefficient file
 Reading MOs from coefficient file
 A restricted Hartree-Fock SCF calculation will be
 performed using Pulay DIIS extrapolation
 SCF converges when DIIS error is below 1.0E-08
 Geometry optimization detected.  Setting ReadMinima to 0
 Setting SaveMinima to 0
 ---------------------------------------
  Cycle       Energy         DIIS Error
 ---------------------------------------
    1    -227.8448059899      8.77E-04
    2    -227.8543803375      4.42E-04
    3    -227.8549461257      1.68E-04
    4    -227.8550914510      5.21E-05
    5    -227.8551153164      2.02E-05
    6    -227.8551191143      1.03E-05
    7    -227.8551200260      3.27E-06
    8    -227.8551201365      1.02E-06
    9    -227.8551201449      2.02E-07
   10    -227.8551201452      4.95E-08
   11    -227.8551201452      1.68E-08
   12    -227.8551201455      6.75E-09 Convergence criterion met
 ---------------------------------------
 SCF time:  CPU 37.27 s  wall 37.30 s
 Discretize the solute cavity surface with Lebedev spheres
	Using 302 Lebedev grid points for each H atom
	Using 302 Lebedev grid points for other atoms
	Atomic van der Waals radii will be scaled by 1.20
 Removing interior tesserae...
 Keep 908 surface tesserae and discard 1508 interior tesserae
 Molecular Surface Area = 80.172 Angst**2
 A restricted Hartree-Fock SCF calculation will be
 performed using Pulay DIIS extrapolation
 Polarizable Continuum solvation model will be applied
 SCF converges when DIIS error is below 1.0E-08
 Geometry optimization detected.  Setting ReadMinima to 0
 Setting SaveMinima to 0

 Citation of the SMD model:
 Marenich, A.V.; Cramer, C.J.; Truhlar, D.G.
 J. Phys. Chem. B 2009, 113, 6378-6396.
 iSolventCode=           1
 Solvent: water                                                           

 vradii
            1           2           3           4           5           6
    1   1.8500000   1.8500000   1.5200000   1.5200000   1.2000000   1.2000000
            7           8
    1   1.2000000   1.2000000
 ---------------------------------------
  Cycle       Energy         DIIS Error
 ---------------------------------------
    1    -227.8551201453      3.36E-09
 Time req'd to invert C: 0.45 s (CPU) 0.45 s (wall)
    2    -227.8715428325      6.33E-04
    3    -227.8715428328      6.33E-04
    4    -227.8715428353      6.33E-04
    5    -227.8715428304      6.33E-04
    6    -227.8715428293      6.33E-04
    7    -227.8715428278      6.33E-04
    8    -227.8715428296      6.33E-04
    9    -227.8715428267      6.33E-04
   10    -227.8715428264      6.33E-04
   11    -227.8715428252      6.33E-04
   12    -227.8746505791      3.58E-04
   13    -227.8751885322      1.47E-04
   14    -227.8753922451      4.86E-05
   15    -227.8754205828      1.78E-05
   16    -227.8754240977      9.41E-06
   17    -227.8754248465      3.07E-06
   18    -227.8754249494      8.87E-07
   19    -227.8754249561      1.87E-07
   20    -227.8754249566      4.77E-08
   21    -227.8754249566      1.21E-08
   22    -227.8754249564      3.27E-09 Convergence criterion met
 ---------------------------------------
 SCF time:  CPU 56.04 s  wall 56.10 s
(0)  E-EN(g) gas-phase elect-nuc energy                 -227.855120145 a.u.
(3)  G-ENP(liq) elect-nuc-pol free energy of system     -227.875424956 a.u.
(4)  G-CDS(liq) cavity-dispersion-solvent structure 
     free energy                                                3.3219 kcal/mol
(6)  G-S(liq) free energy of system                     -227.870131123 a.u.
(9)  DeltaG-S(liq) free energy of  solvation
     (9) = (6) - (0)                                           -9.4195 kcal/mol
 SCF   energy in the final basis set = -227.8701311231
 Total energy in the final basis set = -227.8701311231

 Components of the MP2 correlation energy:
        aaaa  correlation energy =        -0.1038899356 au
        abab  correlation energy =        -0.6459463639 au
        bbbb  correlation energy =        -0.1038899356 au
        non-Brillouin singles    =        -0.0000000000 au

 Total  MP2   correlation energy =        -0.8537262351 au
        MP2         total energy =      -228.7238573582 au

  Entering Z-vector solver.
 This version supports only Gaussian blurring of the apparent surface charges
 No PCM contribution added !! 
   1         0           1      0.000337    0.000337
 This version supports only Gaussian blurring of the apparent surface charges
 No PCM contribution added !! 
   2         0           1      0.000119    0.000119
 This version supports only Gaussian blurring of the apparent surface charges
 No PCM contribution added !! 
   3         0           1      0.000043    0.000043
 This version supports only Gaussian blurring of the apparent surface charges
 No PCM contribution added !! 
   4         0           1      0.000015    0.000015
 This version supports only Gaussian blurring of the apparent surface charges
 No PCM contribution added !! 
   5         0           1      0.000004    0.000004
 This version supports only Gaussian blurring of the apparent surface charges
 No PCM contribution added !! 
   6         0           1      0.000002    0.000002
 This version supports only Gaussian blurring of the apparent surface charges
 No PCM contribution added !! 
   7         1           0      0.000000    0.000000    Roots Converged

 --------------------------------------------------------------

                    Orbital Energies (a.u.)
 --------------------------------------------------------------

 Alpha MOs
 -- Occupied --
-20.570 -20.562 -11.339 -11.279  -1.416  -1.364  -0.998  -0.810
 -0.729  -0.678  -0.656  -0.598  -0.554  -0.535  -0.462  -0.446
 -- Virtual --
  0.137   0.164   0.193   0.216   0.222   0.293   0.335   0.364
  0.469   0.471   0.482   0.529   0.577   0.586   0.595   0.622
  0.649   0.656   0.696   0.728   0.740   0.757   0.817   0.834
  0.859   0.875   0.914   0.955   0.978   0.982   1.161   1.164
  1.190   1.232   1.242   1.254   1.294   1.376   1.392   1.393
  1.436   1.438   1.508   1.537   1.543   1.605   1.698   1.720
  1.775   1.979   1.986   2.070   2.123   2.163   2.205   2.289
  2.327   2.363   2.410   2.460   2.469   2.577   2.595   2.605
  2.745   2.827   2.901   2.971   3.008   3.058   3.084   3.125
  3.177   3.210   3.214   3.251   3.252   3.344   3.357   3.385
  3.424   3.493   3.505   3.547   3.595   3.617   3.660   3.714
  3.746   3.766   3.798   3.807   3.819   3.888   4.015   4.047
  4.058   4.104   4.143   4.164   4.200   4.208   4.301   4.347
  4.361   4.413   4.418   4.436   4.485   4.495   4.563   4.653
  4.680   4.732   4.824   4.833   4.948   5.037   5.075   5.156
  5.170   5.246   5.340   5.368   5.383   5.453   5.458   5.630
  5.674   5.678   5.753   5.782   5.948   6.030   6.050   6.138
  6.289   6.310   6.400   6.633   6.665   6.670   6.877   6.935
  6.984   7.098   7.126   7.267   7.308   7.331   7.400   7.486
  7.531   7.625   7.673   7.880  10.649  12.300  13.511  13.732
 --------------------------------------------------------------

          Ground-State Mulliken Net Atomic Charges

     Atom                 Charge (a.u.)
  ----------------------------------------
      1 C                     0.032946
      2 C                     0.127034
      3 O                    -0.360531
      4 O                    -0.462925
      5 H                     0.116031
      6 H                     0.115719
      7 H                     0.162384
      8 H                     0.269342
  ----------------------------------------
  Sum of atomic charges =    -0.000000

 -----------------------------------------------------------------
                    Cartesian Multipole Moments
 -----------------------------------------------------------------
    Charge (ESU x 10^10)
                -0.0000
    Dipole Moment (Debye)
         X      -0.5745      Y       3.6442      Z      -0.0069
       Tot       3.6892
    Quadrupole Moments (Debye-Ang)
        XX     -30.2751     XY      -1.1418     YY     -20.4711
        XZ      -0.0028     YZ       0.0086     ZZ     -22.9270
    Octopole Moments (Debye-Ang^2)
       XXX      -3.0670    XXY       8.0064    XYY       0.2350
       YYY      -2.8557    XXZ       0.0141    XYZ       0.0048
       YYZ       0.0075    XZZ      -0.1359    YZZ       0.4312
       ZZZ       0.0327
    Hexadecapole Moments (Debye-Ang^3)
      XXXX    -211.3480   XXXY      -1.4484   XXYY     -46.2481
      XYYY      -4.7930   YYYY     -82.5339   XXXZ      -0.0132
      XXYZ       0.0121   XYYZ      -0.0145   YYYZ       0.0328
      XXZZ     -36.1396   XYZZ       1.6791   YYZZ     -18.3076
      XZZZ      -0.0123   YZZZ       0.0110   ZZZZ     -26.1937
 -----------------------------------------------------------------
 DrvMan is completing analytic gradient of the MP2 energy
 MP2 relaxed dipole moment
            1
    1  -0.2260071
    2   1.4337479
    3  -0.0027029
	Magnitude:	 1.451 au	 3.689 Debye
 MP2 energy read as -228.723857
 Full Analytical Gradient of MP2 Energy (in au.)
             1             2             3             4             5
    1    0.00134737   -0.00156501   -0.00004922   -0.00007583   -0.00012980
    2   -0.00198859   -0.00009413    0.00079240    0.00205658   -0.00004276
    3    0.00029230   -0.00074715    0.00024214    0.00003297   -0.00046311
             6             7             8
    1   -0.00024700    0.00044332    0.00027617
    2   -0.00007031   -0.00134339    0.00069021
    3    0.00042916    0.00025908   -0.00004538
 Gradient time:  CPU 0.09 s  wall 0.09 s
 Geometry Optimization Parameters
   NAtoms,    NIC,     NZ,  NCons,   NDum,   NFix, NCnnct, MaxDiis
        8      42       0       0       0       0       0       0

 Cartesian Hessian Update
 Hessian Updated using BFGS Update


** GEOMETRY OPTIMIZATION IN DELOCALIZED INTERNAL COORDINATES **
   Searching for a Minimum

   Optimization Cycle:   3

                       Coordinates (Angstroms)
     ATOM                X               Y               Z
      1  C         0.6688085275    0.6656904456   -0.0004937398
      2  C        -0.8108555472    0.5120488998   -0.0015996636
      3  O        -1.3281964684   -0.5922017494   -0.0001863285
      4  O         1.3155369750   -0.5843259331    0.0001531749
      5  H         0.9383955284    1.2310344586    0.8760731174
      6  H         0.9389966229    1.2307482178   -0.8771285845
      7  H        -1.4038268060    1.4020701854    0.0012711885
      8  H         0.6027629679   -1.2398178248   -0.0025910644
   Point Group: c1    Number of degrees of freedom:    18


   Energy is   -228.723857358

 Hessian Updated using BFGS Update

 18 Hessian modes will be used to form the next step
  Hessian Eigenvalues:
     0.007651    0.007806    0.015814    0.061397    0.068022    0.116319
     0.141158    0.155493    0.165392    0.220215    0.253938    0.327835
     0.329479    0.331707    0.372564    0.445362    0.520994    0.939870

 Minimum Search - Taking Simple RFO Step
 Searching for Lamda that Minimizes Along All modes
 Value Taken    Lamda =  -0.00004873
 Step Taken.  Stepsize is  0.044187

                             Maximum     Tolerance    Cnvgd?
         Gradient           0.002514      0.000300      NO
         Displacement       0.030731      0.001200      NO
         Energy change      0.000015      0.000001      NO


 New Cartesian Coordinates Obtained by Inverse Iteration

 Displacement from previous Coordinates is:  0.029628
 ----------------------------------------------------------------
             Standard Nuclear Orientation (Angstroms)
    I     Atom           X                Y                Z
 ----------------------------------------------------------------
    1      C       0.6686288280     0.6682975690     0.0005602218
    2      C      -0.8099207019     0.5130497102     0.0073393707
    3      O      -1.3243631049    -0.5935247709    -0.0068169592
    4      O       1.3136516793    -0.5859409390    -0.0017301072
    5      H       0.9435921580     1.2316521688     0.8773401417
    6      H       0.9360006523     1.2313890170    -0.8788247089
    7      H      -1.4067839683     1.4022776873    -0.0029296804
    8      H       0.6008162574    -1.2419537424     0.0005598214
 ----------------------------------------------------------------
 Nuclear Repulsion Energy =   120.3038412708 hartrees
 There are       16 alpha and       16 beta electrons
 Discretize the solute cavity surface with Lebedev spheres
	Using 302 Lebedev grid points for each H atom
	Using 302 Lebedev grid points for other atoms
	Atomic van der Waals radii will be scaled by 1.20
 Removing interior tesserae...
 Keep 911 surface tesserae and discard 1505 interior tesserae
 Molecular Surface Area = 80.510 Angst**2
 Applying Cartesian multipole field
    Component          Value
    ---------          -----
     (2,0,0)        1.00000E-11
     (0,2,0)        2.00000E-10
     (0,0,2)       -3.00000E-10
 Nucleus-field energy     =     0.0000000114 hartrees
 Requested basis set is cc-pVTZ
 There are 64 shells and 176 basis functions
 A cutoff of  1.0D-11 yielded   2038 shell pairs
 There are     15564 function pairs (     20191 Cartesian)
 Smallest overlap matrix eigenvalue = 7.38E-04
 Guess MOs from SCF MO coefficient file
 Reading MOs from coefficient file
 Reading MOs from coefficient file
 A restricted Hartree-Fock SCF calculation will be
 performed using Pulay DIIS extrapolation
 SCF converges when DIIS error is below 1.0E-08
 Geometry optimization detected.  Setting ReadMinima to 0
 Setting SaveMinima to 0
 ---------------------------------------
  Cycle       Energy         DIIS Error
 ---------------------------------------
    1    -227.8459282303      8.65E-04
    2    -227.8540451815      4.65E-04
    3    -227.8546741774      1.68E-04
    4    -227.8548247988      5.09E-05
    5    -227.8548488626      2.01E-05
    6    -227.8548525774      1.05E-05
    7    -227.8548535045      3.36E-06
    8    -227.8548536276      1.04E-06
    9    -227.8548536377      2.49E-07
   10    -227.8548536386      9.52E-08
   11    -227.8548536389      4.24E-08
   12    -227.8548536389      1.78E-08
   13    -227.8548536388      5.34E-09 Convergence criterion met
 ---------------------------------------
 SCF time:  CPU 41.91 s  wall 42.03 s
 Discretize the solute cavity surface with Lebedev spheres
	Using 302 Lebedev grid points for each H atom
	Using 302 Lebedev grid points for other atoms
	Atomic van der Waals radii will be scaled by 1.20
 Removing interior tesserae...
 Keep 911 surface tesserae and discard 1505 interior tesserae
 Molecular Surface Area = 80.510 Angst**2
 A restricted Hartree-Fock SCF calculation will be
 performed using Pulay DIIS extrapolation
 Polarizable Continuum solvation model will be applied
 SCF converges when DIIS error is below 1.0E-08
 Geometry optimization detected.  Setting ReadMinima to 0
 Setting SaveMinima to 0

 Citation of the SMD model:
 Marenich, A.V.; Cramer, C.J.; Truhlar, D.G.
 J. Phys. Chem. B 2009, 113, 6378-6396.
 iSolventCode=           1
 Solvent: water                                                           

 vradii
            1           2           3           4           5           6
    1   1.8500000   1.8500000   1.5200000   1.5200000   1.2000000   1.2000000
            7           8
    1   1.2000000   1.2000000
 ---------------------------------------
  Cycle       Energy         DIIS Error
 ---------------------------------------
    1    -227.8548536388      1.34E-09
 Time req'd to invert C: 0.47 s (CPU) 0.47 s (wall)
    2    -227.8713428346      6.34E-04
    3    -227.8713428346      6.34E-04
    4    -227.8713428357      6.34E-04
    5    -227.8713428345      6.34E-04
    6    -227.8713428340      6.34E-04
    7    -227.8713428354      6.34E-04
    8    -227.8713428353      6.34E-04
    9    -227.8713428316      6.34E-04
   10    -227.8713428265      6.34E-04
   11    -227.8713428263      6.34E-04
   12    -227.8713428239      6.34E-04
   13    -227.8713428238      6.34E-04
   14    -227.8713428252      6.34E-04
   15    -227.8713428241      6.34E-04
   16    -227.8713428348      6.34E-04
   17    -227.8744679391      3.59E-04
   18    -227.8750095709      1.47E-04
   19    -227.8752151275      4.88E-05
   20    -227.8752437766      1.79E-05
   21    -227.8752473162      9.47E-06
   22    -227.8752480730      3.09E-06
   23    -227.8752481775      8.95E-07
   24    -227.8752481844      1.91E-07
   25    -227.8752481850      4.85E-08
   26    -227.8752481850      1.24E-08
   27    -227.8752481849      3.42E-09 Convergence criterion met
 ---------------------------------------
 SCF time:  CPU 71.02 s  wall 71.75 s
(0)  E-EN(g) gas-phase elect-nuc energy                 -227.854853639 a.u.
(3)  G-ENP(liq) elect-nuc-pol free energy of system     -227.875248185 a.u.
(4)  G-CDS(liq) cavity-dispersion-solvent structure 
     free energy                                                3.3123 kcal/mol
(6)  G-S(liq) free energy of system                     -227.869969748 a.u.
(9)  DeltaG-S(liq) free energy of  solvation
     (9) = (6) - (0)                                           -9.4855 kcal/mol
 SCF   energy in the final basis set = -227.8699697481
 Total energy in the final basis set = -227.8699697481

 Components of the MP2 correlation energy:
        aaaa  correlation energy =        -0.1039079300 au
        abab  correlation energy =        -0.6460630658 au
        bbbb  correlation energy =        -0.1039079300 au
        non-Brillouin singles    =        -0.0000000000 au

 Total  MP2   correlation energy =        -0.8538789259 au
        MP2         total energy =      -228.7238486740 au

  Entering Z-vector solver.
 This version supports only Gaussian blurring of the apparent surface charges
 No PCM contribution added !! 
   1         0           1      0.000338    0.000338
 This version supports only Gaussian blurring of the apparent surface charges
 No PCM contribution added !! 
   2         0           1      0.000120    0.000120
 This version supports only Gaussian blurring of the apparent surface charges
 No PCM contribution added !! 
   3         0           1      0.000044    0.000044
 This version supports only Gaussian blurring of the apparent surface charges
 No PCM contribution added !! 
   4         0           1      0.000015    0.000015
 This version supports only Gaussian blurring of the apparent surface charges
 No PCM contribution added !! 
   5         0           1      0.000004    0.000004
 This version supports only Gaussian blurring of the apparent surface charges
 No PCM contribution added !! 
   6         0           1      0.000002    0.000002
 This version supports only Gaussian blurring of the apparent surface charges
 No PCM contribution added !! 
   7         1           0      0.000000    0.000000    Roots Converged

 --------------------------------------------------------------

                    Orbital Energies (a.u.)
 --------------------------------------------------------------

 Alpha MOs
 -- Occupied --
-20.570 -20.562 -11.339 -11.279  -1.415  -1.362  -0.998  -0.809
 -0.729  -0.678  -0.656  -0.598  -0.553  -0.535  -0.462  -0.446
 -- Virtual --
  0.136   0.164   0.193   0.216   0.222   0.292   0.334   0.363
  0.469   0.471   0.483   0.527   0.577   0.586   0.595   0.622
  0.649   0.656   0.696   0.728   0.740   0.756   0.816   0.835
  0.859   0.875   0.914   0.955   0.977   0.983   1.159   1.165
  1.190   1.231   1.241   1.254   1.294   1.376   1.391   1.393
  1.435   1.438   1.507   1.536   1.543   1.605   1.696   1.721
  1.775   1.978   1.986   2.069   2.123   2.162   2.203   2.288
  2.327   2.363   2.410   2.461   2.468   2.576   2.593   2.610
  2.745   2.826   2.901   2.971   3.007   3.058   3.085   3.125
  3.178   3.210   3.214   3.250   3.252   3.343   3.356   3.386
  3.423   3.491   3.505   3.545   3.594   3.616   3.659   3.713
  3.745   3.765   3.796   3.806   3.818   3.886   4.015   4.047
  4.058   4.104   4.142   4.162   4.199   4.207   4.299   4.346
  4.359   4.412   4.417   4.435   4.482   4.495   4.560   4.652
  4.679   4.730   4.823   4.832   4.945   5.036   5.072   5.154
  5.170   5.243   5.339   5.365   5.380   5.451   5.457   5.628
  5.673   5.678   5.750   5.780   5.946   6.028   6.048   6.134
  6.285   6.306   6.396   6.630   6.660   6.668   6.877   6.936
  6.983   7.096   7.126   7.266   7.307   7.328   7.399   7.484
  7.530   7.624   7.673   7.878  10.639  12.284  13.495  13.715
 --------------------------------------------------------------

          Ground-State Mulliken Net Atomic Charges

     Atom                 Charge (a.u.)
  ----------------------------------------
      1 C                     0.032895
      2 C                     0.127259
      3 O                    -0.360720
      4 O                    -0.464821
      5 H                     0.116335
      6 H                     0.117088
      7 H                     0.162344
      8 H                     0.269620
  ----------------------------------------
  Sum of atomic charges =    -0.000000

 -----------------------------------------------------------------
                    Cartesian Multipole Moments
 -----------------------------------------------------------------
    Charge (ESU x 10^10)
                 0.0000
    Dipole Moment (Debye)
         X      -0.5864      Y       3.6637      Z       0.0278
       Tot       3.7104
    Quadrupole Moments (Debye-Ang)
        XX     -30.2586     XY      -1.1279     YY     -20.4578
        XZ      -0.0194     YZ      -0.0236     ZZ     -22.9234
    Octopole Moments (Debye-Ang^2)
       XXX      -3.1663    XXY       8.0330    XYY       0.2111
       YYY      -2.8473    XXZ       0.0495    XYZ       0.0124
       YYZ       0.0024    XZZ      -0.1380    YZZ       0.4514
       ZZZ       0.0369
    Hexadecapole Moments (Debye-Ang^3)
      XXXX    -210.7771   XXXY      -1.4265   XXYY     -46.2009
      XYYY      -4.7733   YYYY     -82.7515   XXXZ      -0.0731
      XXYZ      -0.0859   XYYZ       0.0000   YYYZ      -0.1804
      XXZZ     -36.0626   XYZZ       1.7056   YYZZ     -18.3394
      XZZZ      -0.0524   YZZZ      -0.1414   ZZZZ     -26.1994
 -----------------------------------------------------------------
 DrvMan is completing analytic gradient of the MP2 energy
 MP2 relaxed dipole moment
            1
    1  -0.2307057
    2   1.4413916
    3   0.0109225
	Magnitude:	 1.460 au	 3.710 Debye
 MP2 energy read as -228.723849
 Full Analytical Gradient of MP2 Energy (in au.)
             1             2             3             4             5
    1    0.00032858    0.00007678   -0.00022828    0.00001430   -0.00041391
    2   -0.00017051    0.00023956   -0.00050756    0.00055668    0.00006104
    3   -0.00146942    0.00394708   -0.00129385   -0.00005576    0.00014480
             6             7             8
    1    0.00010885   -0.00025889    0.00037258
    2    0.00015517   -0.00035078    0.00001639
    3   -0.00005582   -0.00136387    0.00014683
 Gradient time:  CPU 0.07 s  wall 0.07 s
 Geometry Optimization Parameters
   NAtoms,    NIC,     NZ,  NCons,   NDum,   NFix, NCnnct, MaxDiis
        8      42       0       0       0       0       0       0

 Cartesian Hessian Update
 Hessian Updated using BFGS Update


** GEOMETRY OPTIMIZATION IN DELOCALIZED INTERNAL COORDINATES **
   Searching for a Minimum

   Optimization Cycle:   4

                       Coordinates (Angstroms)
     ATOM                X               Y               Z
      1  C         0.6686288280    0.6682975690    0.0005602218
      2  C        -0.8099207019    0.5130497102    0.0073393707
      3  O        -1.3243631049   -0.5935247709   -0.0068169592
      4  O         1.3136516793   -0.5859409390   -0.0017301072
      5  H         0.9435921580    1.2316521688    0.8773401417
      6  H         0.9360006523    1.2313890170   -0.8788247089
      7  H        -1.4067839683    1.4022776873   -0.0029296804
      8  H         0.6008162574   -1.2419537424    0.0005598214
   Point Group: c1    Number of degrees of freedom:    18


   Energy is   -228.723848674

 Hessian Updated using BFGS Update

 18 Hessian modes will be used to form the next step
  Hessian Eigenvalues:
     0.007650    0.015732    0.037566    0.060949    0.067137    0.115686
     0.142177    0.154555    0.167848    0.213643    0.223527    0.289826
     0.328166    0.331796    0.341168    0.376371    0.519784    0.942150

 Minimum Search - Taking Simple RFO Step
 Searching for Lamda that Minimizes Along All modes
 Value Taken    Lamda =  -0.00010635
 Step Taken.  Stepsize is  0.050842

                             Maximum     Tolerance    Cnvgd?
         Gradient           0.001514      0.000300      NO
         Displacement       0.034606      0.001200      NO
         Energy change      0.000009      0.000001      NO


 New Cartesian Coordinates Obtained by Inverse Iteration

 Displacement from previous Coordinates is:  0.036919
 ----------------------------------------------------------------
             Standard Nuclear Orientation (Angstroms)
    I     Atom           X                Y                Z
 ----------------------------------------------------------------
    1      C       0.6686340184     0.6710379612    -0.0007699747
    2      C      -0.8080888712     0.5137062658    -0.0030753796
    3      O      -1.3172062693    -0.5960281312     0.0010463088
    4      O       1.3098989525    -0.5883282998    -0.0001931812
    5      H       0.9394656359     1.2331068893     0.8790180849
    6      H       0.9415223566     1.2334709075    -0.8797346294
    7      H      -1.4090406659     1.4026207408     0.0017160134
    8      H       0.5964366430    -1.2443396336    -0.0025091423
 ----------------------------------------------------------------
 Nuclear Repulsion Energy =   120.3407504536 hartrees
 There are       16 alpha and       16 beta electrons
 Discretize the solute cavity surface with Lebedev spheres
	Using 302 Lebedev grid points for each H atom
	Using 302 Lebedev grid points for other atoms
	Atomic van der Waals radii will be scaled by 1.20
 Removing interior tesserae...
 Keep 910 surface tesserae and discard 1506 interior tesserae
 Molecular Surface Area = 80.345 Angst**2
 Applying Cartesian multipole field
    Component          Value
    ---------          -----
     (2,0,0)        1.00000E-11
     (0,2,0)        2.00000E-10
     (0,0,2)       -3.00000E-10
 Nucleus-field energy     =     0.0000000115 hartrees
 Requested basis set is cc-pVTZ
 There are 64 shells and 176 basis functions
 A cutoff of  1.0D-11 yielded   2040 shell pairs
 There are     15594 function pairs (     20227 Cartesian)
 Smallest overlap matrix eigenvalue = 7.37E-04
 Guess MOs from SCF MO coefficient file
 Reading MOs from coefficient file
 Reading MOs from coefficient file
 A restricted Hartree-Fock SCF calculation will be
 performed using Pulay DIIS extrapolation
 SCF converges when DIIS error is below 1.0E-08
 Geometry optimization detected.  Setting ReadMinima to 0
 Setting SaveMinima to 0
 ---------------------------------------
  Cycle       Energy         DIIS Error
 ---------------------------------------
    1    -227.8462396151      8.92E-04
    2    -227.8538126775      4.69E-04
    3    -227.8544518841      1.75E-04
    4    -227.8546084995      5.14E-05
    5    -227.8546332018      2.02E-05
    6    -227.8546369074      1.06E-05
    7    -227.8546378492      3.38E-06
    8    -227.8546379769      1.05E-06
    9    -227.8546379875      2.65E-07
   10    -227.8546379886      1.05E-07
   11    -227.8546379889      4.55E-08
   12    -227.8546379889      1.79E-08
   13    -227.8546379889      5.24E-09 Convergence criterion met
 ---------------------------------------
 SCF time:  CPU 43.13 s  wall 43.19 s
 Discretize the solute cavity surface with Lebedev spheres
	Using 302 Lebedev grid points for each H atom
	Using 302 Lebedev grid points for other atoms
	Atomic van der Waals radii will be scaled by 1.20
 Removing interior tesserae...
 Keep 910 surface tesserae and discard 1506 interior tesserae
 Molecular Surface Area = 80.345 Angst**2
 A restricted Hartree-Fock SCF calculation will be
 performed using Pulay DIIS extrapolation
 Polarizable Continuum solvation model will be applied
 SCF converges when DIIS error is below 1.0E-08
 Geometry optimization detected.  Setting ReadMinima to 0
 Setting SaveMinima to 0

 Citation of the SMD model:
 Marenich, A.V.; Cramer, C.J.; Truhlar, D.G.
 J. Phys. Chem. B 2009, 113, 6378-6396.
 iSolventCode=           1
 Solvent: water                                                           

 vradii
            1           2           3           4           5           6
    1   1.8500000   1.8500000   1.5200000   1.5200000   1.2000000   1.2000000
            7           8
    1   1.2000000   1.2000000
 ---------------------------------------
  Cycle       Energy         DIIS Error
 ---------------------------------------
    1    -227.8546379889      1.37E-09
 Time req'd to invert C: 0.47 s (CPU) 0.47 s (wall)
    2    -227.8712011388      6.36E-04
    3    -227.8712011389      6.36E-04
    4    -227.8712011381      6.36E-04
    5    -227.8712011339      6.36E-04
    6    -227.8712011309      6.36E-04
    7    -227.8712011307      6.36E-04
    8    -227.8712011303      6.36E-04
    9    -227.8712011297      6.36E-04
   10    -227.8712011289      6.36E-04
   11    -227.8712011287      6.36E-04
   12    -227.8712011288      6.36E-04
   13    -227.8712011270      6.36E-04
   14    -227.8712011258      6.36E-04
   15    -227.8712011252      6.36E-04
   16    -227.8712011389      6.36E-04
   17    -227.8743460593      3.59E-04
   18    -227.8748910152      1.48E-04
   19    -227.8750979723      4.90E-05
   20    -227.8751268313      1.80E-05
   21    -227.8751303828      9.50E-06
   22    -227.8751311422      3.10E-06
   23    -227.8751312479      9.04E-07
   24    -227.8751312550      1.94E-07
   25    -227.8751312556      4.93E-08
   26    -227.8751312555      1.24E-08
   27    -227.8751312554      3.36E-09 Convergence criterion met
 ---------------------------------------
 SCF time:  CPU 70.10 s  wall 71.52 s
(0)  E-EN(g) gas-phase elect-nuc energy                 -227.854637989 a.u.
(3)  G-ENP(liq) elect-nuc-pol free energy of system     -227.875131255 a.u.
(4)  G-CDS(liq) cavity-dispersion-solvent structure 
     free energy                                                3.3049 kcal/mol
(6)  G-S(liq) free energy of system                     -227.869864510 a.u.
(9)  DeltaG-S(liq) free energy of  solvation
     (9) = (6) - (0)                                           -9.5548 kcal/mol
 SCF   energy in the final basis set = -227.8698645100
 Total energy in the final basis set = -227.8698645100

 Components of the MP2 correlation energy:
        aaaa  correlation energy =        -0.1039344176 au
        abab  correlation energy =        -0.6461652119 au
        bbbb  correlation energy =        -0.1039344176 au
        non-Brillouin singles    =        -0.0000000000 au

 Total  MP2   correlation energy =        -0.8540340471 au
        MP2         total energy =      -228.7238985571 au

  Entering Z-vector solver.
 This version supports only Gaussian blurring of the apparent surface charges
 No PCM contribution added !! 
   1         0           1      0.000339    0.000339
 This version supports only Gaussian blurring of the apparent surface charges
 No PCM contribution added !! 
   2         0           1      0.000120    0.000120
 This version supports only Gaussian blurring of the apparent surface charges
 No PCM contribution added !! 
   3         0           1      0.000044    0.000044
 This version supports only Gaussian blurring of the apparent surface charges
 No PCM contribution added !! 
   4         0           1      0.000015    0.000015
 This version supports only Gaussian blurring of the apparent surface charges
 No PCM contribution added !! 
   5         0           1      0.000005    0.000005
 This version supports only Gaussian blurring of the apparent surface charges
 No PCM contribution added !! 
   6         0           1      0.000002    0.000002
 This version supports only Gaussian blurring of the apparent surface charges
 No PCM contribution added !! 
   7         1           0      0.000000    0.000000    Roots Converged

 --------------------------------------------------------------

                    Orbital Energies (a.u.)
 --------------------------------------------------------------

 Alpha MOs
 -- Occupied --
-20.570 -20.561 -11.339 -11.279  -1.415  -1.361  -0.998  -0.809
 -0.728  -0.677  -0.655  -0.597  -0.552  -0.534  -0.462  -0.446
 -- Virtual --
  0.136   0.164   0.192   0.216   0.222   0.292   0.334   0.363
  0.469   0.471   0.484   0.527   0.578   0.585   0.596   0.622
  0.649   0.655   0.696   0.728   0.740   0.756   0.816   0.835
  0.859   0.875   0.915   0.957   0.978   0.982   1.160   1.163
  1.190   1.230   1.241   1.254   1.294   1.376   1.390   1.393
  1.435   1.436   1.507   1.535   1.542   1.606   1.694   1.722
  1.775   1.978   1.984   2.069   2.124   2.161   2.201   2.287
  2.327   2.363   2.409   2.461   2.466   2.576   2.595   2.616
  2.746   2.826   2.900   2.971   3.006   3.060   3.084   3.125
  3.180   3.211   3.212   3.250   3.252   3.344   3.355   3.387
  3.423   3.490   3.504   3.543   3.592   3.615   3.656   3.713
  3.744   3.765   3.795   3.805   3.816   3.885   4.015   4.047
  4.057   4.104   4.141   4.161   4.198   4.206   4.298   4.347
  4.358   4.412   4.418   4.434   4.481   4.494   4.558   4.651
  4.678   4.727   4.821   4.830   4.942   5.035   5.068   5.151
  5.170   5.238   5.338   5.364   5.378   5.451   5.453   5.626
  5.672   5.678   5.746   5.778   5.946   6.025   6.046   6.131
  6.284   6.305   6.391   6.627   6.660   6.663   6.877   6.938
  6.981   7.097   7.126   7.266   7.307   7.326   7.398   7.482
  7.529   7.623   7.674   7.877  10.629  12.270  13.485  13.706
 --------------------------------------------------------------

          Ground-State Mulliken Net Atomic Charges

     Atom                 Charge (a.u.)
  ----------------------------------------
      1 C                     0.033157
      2 C                     0.127676
      3 O                    -0.360714
      4 O                    -0.467085
      5 H                     0.117547
      6 H                     0.117153
      7 H                     0.162218
      8 H                     0.270049
  ----------------------------------------
  Sum of atomic charges =    -0.000000

 -----------------------------------------------------------------
                    Cartesian Multipole Moments
 -----------------------------------------------------------------
    Charge (ESU x 10^10)
                 0.0000
    Dipole Moment (Debye)
         X      -0.6079      Y       3.6886      Z      -0.0096
       Tot       3.7384
    Quadrupole Moments (Debye-Ang)
        XX     -30.2266     XY      -1.1062     YY     -20.4431
        XZ       0.0035     YZ       0.0103     ZZ     -22.9216
    Octopole Moments (Debye-Ang^2)
       XXX      -3.3308    XXY       8.0650    XYY       0.1656
       YYY      -2.7945    XXZ       0.0139    XYZ      -0.0006
       YYZ       0.0131    XZZ      -0.1570    YZZ       0.4802
       ZZZ       0.0431
    Hexadecapole Moments (Debye-Ang^3)
      XXXX    -209.6047   XXXY      -1.4085   XXYY     -46.1053
      XYYY      -4.7529   YYYY     -83.0409   XXXZ       0.0182
      XXYZ       0.0235   XYYZ      -0.0098   YYYZ       0.0594
      XXZZ     -35.9048   XYZZ       1.7252   YYZZ     -18.3861
      XZZZ       0.0132   YZZZ       0.0327   ZZZZ     -26.2047
 -----------------------------------------------------------------
 DrvMan is completing analytic gradient of the MP2 energy
 MP2 relaxed dipole moment
            1
    1  -0.2391621
    2   1.4512185
    3  -0.0037782
	Magnitude:	 1.471 au	 3.738 Debye
 MP2 energy read as -228.723899
 Full Analytical Gradient of MP2 Energy (in au.)
             1             2             3             4             5
    1   -0.00076629    0.00178971    0.00025653   -0.00041978   -0.00011554
    2    0.00147800   -0.00005606   -0.00157686   -0.00114028    0.00053003
    3    0.00055974   -0.00147720    0.00047955    0.00003301    0.00063634
             6             7             8
    1   -0.00032295   -0.00096617    0.00054449
    2    0.00049845    0.00108406   -0.00081733
    3   -0.00068660    0.00051562   -0.00006046
 Gradient time:  CPU 0.07 s  wall 0.07 s
 Geometry Optimization Parameters
   NAtoms,    NIC,     NZ,  NCons,   NDum,   NFix, NCnnct, MaxDiis
        8      42       0       0       0       0       0       0

 Cartesian Hessian Update
 Hessian Updated using BFGS Update


** GEOMETRY OPTIMIZATION IN DELOCALIZED INTERNAL COORDINATES **
   Searching for a Minimum

   Optimization Cycle:   5

                       Coordinates (Angstroms)
     ATOM                X               Y               Z
      1  C         0.6686340184    0.6710379612   -0.0007699747
      2  C        -0.8080888712    0.5137062658   -0.0030753796
      3  O        -1.3172062693   -0.5960281312    0.0010463088
      4  O         1.3098989525   -0.5883282998   -0.0001931812
      5  H         0.9394656359    1.2331068893    0.8790180849
      6  H         0.9415223566    1.2334709075   -0.8797346294
      7  H        -1.4090406659    1.4026207408    0.0017160134
      8  H         0.5964366430   -1.2443396336   -0.0025091423
   Point Group: c1    Number of degrees of freedom:    18


   Energy is   -228.723898557

 Hessian Updated using BFGS Update

 18 Hessian modes will be used to form the next step
  Hessian Eigenvalues:
     0.007650    0.015751    0.046006    0.063928    0.067463    0.115689
     0.143988    0.155557    0.167657    0.219785    0.248510    0.324636
     0.329239    0.331807    0.356020    0.376091    0.519957    0.940599

 Minimum Search - Taking Simple RFO Step
 Searching for Lamda that Minimizes Along All modes
 Value Taken    Lamda =  -0.00005794
 Step Taken.  Stepsize is  0.017498

                             Maximum     Tolerance    Cnvgd?
         Gradient           0.002824      0.000300      NO
         Displacement       0.009773      0.001200      NO
         Energy change     -0.000050      0.000001      NO


 New Cartesian Coordinates Obtained by Inverse Iteration

 Displacement from previous Coordinates is:  0.021393
 ----------------------------------------------------------------
             Standard Nuclear Orientation (Angstroms)
    I     Atom           X                Y                Z
 ----------------------------------------------------------------
    1      C       0.6686534087     0.6680592702    -0.0005038714
    2      C      -0.8096490096     0.5123332276    -0.0010640297
    3      O      -1.3230370390    -0.5942879072    -0.0003537367
    4      O       1.3134072345    -0.5860457167    -0.0004302026
    5      H       0.9399223406     1.2315272979     0.8769835426
    6      H       0.9401387574     1.2317604774    -0.8778208286
    7      H      -1.4060479522     1.4013438742     0.0007433985
    8      H       0.5982340596    -1.2394438235    -0.0020561720
 ----------------------------------------------------------------
 Nuclear Repulsion Energy =   120.3480564475 hartrees
 There are       16 alpha and       16 beta electrons
 Discretize the solute cavity surface with Lebedev spheres
	Using 302 Lebedev grid points for each H atom
	Using 302 Lebedev grid points for other atoms
	Atomic van der Waals radii will be scaled by 1.20
 Removing interior tesserae...
 Keep 909 surface tesserae and discard 1507 interior tesserae
 Molecular Surface Area = 80.276 Angst**2
 Applying Cartesian multipole field
    Component          Value
    ---------          -----
     (2,0,0)        1.00000E-11
     (0,2,0)        2.00000E-10
     (0,0,2)       -3.00000E-10
 Nucleus-field energy     =     0.0000000114 hartrees
 Requested basis set is cc-pVTZ
 There are 64 shells and 176 basis functions
 A cutoff of  1.0D-11 yielded   2038 shell pairs
 There are     15564 function pairs (     20191 Cartesian)
 Smallest overlap matrix eigenvalue = 7.37E-04
 Guess MOs from SCF MO coefficient file
 Reading MOs from coefficient file
 Reading MOs from coefficient file
 A restricted Hartree-Fock SCF calculation will be
 performed using Pulay DIIS extrapolation
 SCF converges when DIIS error is below 1.0E-08
 Geometry optimization detected.  Setting ReadMinima to 0
 Setting SaveMinima to 0
 ---------------------------------------
  Cycle       Energy         DIIS Error
 ---------------------------------------
    1    -227.8539221393      8.44E-04
    2    -227.8540782887      4.76E-04
    3    -227.8547338364      1.61E-04
    4    -227.8548784706      4.94E-05
    5    -227.8549016537      2.06E-05
    6    -227.8549053145      1.10E-05
    7    -227.8549063103      3.16E-06
    8    -227.8549064207      8.82E-07
    9    -227.8549064270      1.96E-07
   10    -227.8549064274      5.18E-08
   11    -227.8549064276      1.68E-08
   12    -227.8549064278      7.55E-09 Convergence criterion met
 ---------------------------------------
 SCF time:  CPU 38.82 s  wall 38.93 s
 Discretize the solute cavity surface with Lebedev spheres
	Using 302 Lebedev grid points for each H atom
	Using 302 Lebedev grid points for other atoms
	Atomic van der Waals radii will be scaled by 1.20
 Removing interior tesserae...
 Keep 909 surface tesserae and discard 1507 interior tesserae
 Molecular Surface Area = 80.276 Angst**2
 A restricted Hartree-Fock SCF calculation will be
 performed using Pulay DIIS extrapolation
 Polarizable Continuum solvation model will be applied
 SCF converges when DIIS error is below 1.0E-08
 Geometry optimization detected.  Setting ReadMinima to 0
 Setting SaveMinima to 0

 Citation of the SMD model:
 Marenich, A.V.; Cramer, C.J.; Truhlar, D.G.
 J. Phys. Chem. B 2009, 113, 6378-6396.
 iSolventCode=           1
 Solvent: water                                                           

 vradii
            1           2           3           4           5           6
    1   1.8500000   1.8500000   1.5200000   1.5200000   1.2000000   1.2000000
            7           8
    1   1.2000000   1.2000000
 ---------------------------------------
  Cycle       Energy         DIIS Error
 ---------------------------------------
    1    -227.8549064273      3.95E-09
 Time req'd to invert C: 0.47 s (CPU) 0.47 s (wall)
    2    -227.8713767814      6.34E-04
    3    -227.8713767812      6.34E-04
    4    -227.8713767786      6.34E-04
    5    -227.8713767788      6.34E-04
    6    -227.8713767782      6.34E-04
    7    -227.8713767746      6.34E-04
    8    -227.8713767740      6.34E-04
    9    -227.8713767747      6.34E-04
   10    -227.8713767743      6.34E-04
   11    -227.8713767749      6.34E-04
   12    -227.8713767745      6.34E-04
   13    -227.8713767727      6.34E-04
   14    -227.8713767736      6.34E-04
   15    -227.8713767739      6.34E-04
   16    -227.8713767812      6.34E-04
   17    -227.8745003609      3.58E-04
   18    -227.8750410964      1.47E-04
   19    -227.8752460016      4.87E-05
   20    -227.8752744997      1.79E-05
   21    -227.8752780160      9.44E-06
   22    -227.8752787676      3.08E-06
   23    -227.8752788715      8.95E-07
   24    -227.8752788784      1.90E-07
   25    -227.8752788789      4.83E-08
   26    -227.8752788789      1.22E-08
   27    -227.8752788788      3.29E-09 Convergence criterion met
 ---------------------------------------
 SCF time:  CPU 70.24 s  wall 70.50 s
(0)  E-EN(g) gas-phase elect-nuc energy                 -227.854906427 a.u.
(3)  G-ENP(liq) elect-nuc-pol free energy of system     -227.875278879 a.u.
(4)  G-CDS(liq) cavity-dispersion-solvent structure 
     free energy                                                3.3112 kcal/mol
(6)  G-S(liq) free energy of system                     -227.870002184 a.u.
(9)  DeltaG-S(liq) free energy of  solvation
     (9) = (6) - (0)                                           -9.4727 kcal/mol
 SCF   energy in the final basis set = -227.8700021843
 Total energy in the final basis set = -227.8700021843

 Components of the MP2 correlation energy:
        aaaa  correlation energy =        -0.1039133452 au
        abab  correlation energy =        -0.6460527608 au
        bbbb  correlation energy =        -0.1039133452 au
        non-Brillouin singles    =        -0.0000000000 au

 Total  MP2   correlation energy =        -0.8538794512 au
        MP2         total energy =      -228.7238816356 au

  Entering Z-vector solver.
 This version supports only Gaussian blurring of the apparent surface charges
 No PCM contribution added !! 
   1         0           1      0.000338    0.000338
 This version supports only Gaussian blurring of the apparent surface charges
 No PCM contribution added !! 
   2         0           1      0.000119    0.000119
 This version supports only Gaussian blurring of the apparent surface charges
 No PCM contribution added !! 
   3         0           1      0.000043    0.000043
 This version supports only Gaussian blurring of the apparent surface charges
 No PCM contribution added !! 
   4         0           1      0.000015    0.000015
 This version supports only Gaussian blurring of the apparent surface charges
 No PCM contribution added !! 
   5         0           1      0.000004    0.000004
 This version supports only Gaussian blurring of the apparent surface charges
 No PCM contribution added !! 
   6         0           1      0.000002    0.000002
 This version supports only Gaussian blurring of the apparent surface charges
 No PCM contribution added !! 
   7         1           0      0.000000    0.000000    Roots Converged

 --------------------------------------------------------------

                    Orbital Energies (a.u.)
 --------------------------------------------------------------

 Alpha MOs
 -- Occupied --
-20.570 -20.562 -11.339 -11.279  -1.416  -1.362  -0.998  -0.809
 -0.729  -0.678  -0.656  -0.598  -0.553  -0.535  -0.462  -0.446
 -- Virtual --
  0.137   0.164   0.193   0.216   0.222   0.292   0.335   0.364
  0.469   0.471   0.483   0.527   0.577   0.586   0.595   0.622
  0.649   0.656   0.696   0.728   0.740   0.757   0.816   0.834
  0.859   0.875   0.914   0.956   0.978   0.981   1.161   1.163
  1.190   1.231   1.241   1.254   1.294   1.376   1.392   1.392
  1.436   1.437   1.508   1.536   1.543   1.606   1.696   1.721
  1.775   1.979   1.985   2.070   2.124   2.162   2.204   2.288
  2.327   2.362   2.410   2.461   2.468   2.576   2.595   2.609
  2.745   2.826   2.900   2.972   3.007   3.059   3.084   3.125
  3.178   3.211   3.213   3.251   3.251   3.344   3.356   3.386
  3.423   3.492   3.505   3.545   3.594   3.616   3.659   3.713
  3.746   3.765   3.796   3.807   3.819   3.888   4.015   4.047
  4.058   4.105   4.142   4.162   4.199   4.207   4.300   4.348
  4.360   4.413   4.417   4.435   4.485   4.495   4.562   4.653
  4.679   4.730   4.823   4.832   4.947   5.036   5.073   5.155
  5.171   5.244   5.339   5.367   5.382   5.454   5.456   5.629
  5.674   5.679   5.751   5.781   5.947   6.029   6.049   6.136
  6.287   6.309   6.396   6.630   6.662   6.667   6.877   6.936
  6.983   7.099   7.127   7.268   7.307   7.330   7.399   7.485
  7.531   7.625   7.673   7.878  10.644  12.288  13.504  13.725
 --------------------------------------------------------------

          Ground-State Mulliken Net Atomic Charges

     Atom                 Charge (a.u.)
  ----------------------------------------
      1 C                     0.032617
      2 C                     0.127154
      3 O                    -0.360367
      4 O                    -0.464783
      5 H                     0.116709
      6 H                     0.116529
      7 H                     0.162670
      8 H                     0.269469
  ----------------------------------------
  Sum of atomic charges =     0.000000

 -----------------------------------------------------------------
                    Cartesian Multipole Moments
 -----------------------------------------------------------------
    Charge (ESU x 10^10)
                 0.0000
    Dipole Moment (Debye)
         X      -0.5958      Y       3.6693      Z      -0.0032
       Tot       3.7174
    Quadrupole Moments (Debye-Ang)
        XX     -30.2458     XY      -1.1164     YY     -20.4745
        XZ      -0.0006     YZ       0.0044     ZZ     -22.9238
    Octopole Moments (Debye-Ang^2)
       XXX      -3.2031    XXY       8.0462    XYY       0.1897
       YYY      -2.7862    XXZ       0.0185    XYZ       0.0024
       YYZ       0.0092    XZZ      -0.1512    YZZ       0.4564
       ZZZ       0.0390
    Hexadecapole Moments (Debye-Ang^3)
      XXXX    -210.5151   XXXY      -1.4339   XXYY     -46.1856
      XYYY      -4.7612   YYYY     -82.7722   XXXZ       0.0032
      XXYZ       0.0032   XYYZ      -0.0072   YYYZ       0.0152
      XXZZ     -36.0279   XYZZ       1.6934   YYZZ     -18.3365
      XZZZ       0.0018   YZZZ       0.0009   ZZZZ     -26.1891
 -----------------------------------------------------------------
 DrvMan is completing analytic gradient of the MP2 energy
 MP2 relaxed dipole moment
            1
    1  -0.2343926
    2   1.4436140
    3  -0.0012751
	Magnitude:	 1.463 au	 3.717 Debye
 MP2 energy read as -228.723882
 Full Analytical Gradient of MP2 Energy (in au.)
             1             2             3             4             5
    1    0.00012822   -0.00035730    0.00012854    0.00011631   -0.00011647
    2   -0.00042034   -0.00013923    0.00001487    0.00056486    0.00004876
    3    0.00016656   -0.00043221    0.00014097    0.00002043   -0.00018977
             6             7             8
    1   -0.00018630    0.00000913    0.00027787
    2    0.00003979   -0.00055010    0.00044138
    3    0.00016906    0.00014930   -0.00002433
 Gradient time:  CPU 0.07 s  wall 0.07 s
 Geometry Optimization Parameters
   NAtoms,    NIC,     NZ,  NCons,   NDum,   NFix, NCnnct, MaxDiis
        8      42       0       0       0       0       0       0

 Cartesian Hessian Update
 Hessian Updated using BFGS Update


** GEOMETRY OPTIMIZATION IN DELOCALIZED INTERNAL COORDINATES **
   Searching for a Minimum

   Optimization Cycle:   6

                       Coordinates (Angstroms)
     ATOM                X               Y               Z
      1  C         0.6686534087    0.6680592702   -0.0005038714
      2  C        -0.8096490096    0.5123332276   -0.0010640297
      3  O        -1.3230370390   -0.5942879072   -0.0003537367
      4  O         1.3134072345   -0.5860457167   -0.0004302026
      5  H         0.9399223406    1.2315272979    0.8769835426
      6  H         0.9401387574    1.2317604774   -0.8778208286
      7  H        -1.4060479522    1.4013438742    0.0007433985
      8  H         0.5982340596   -1.2394438235   -0.0020561720
   Point Group: c1    Number of degrees of freedom:    18


   Energy is   -228.723881636

 Hessian Updated using BFGS Update

 18 Hessian modes will be used to form the next step
  Hessian Eigenvalues:
     0.007650    0.015754    0.043225    0.064726    0.066579    0.115687
     0.143762    0.156298    0.171524    0.219871    0.254935    0.327642
     0.331750    0.334805    0.370390    0.421873    0.523775    0.942113

 Minimum Search - Taking Simple RFO Step
 Searching for Lamda that Minimizes Along All modes
 Value Taken    Lamda =  -0.00000432
 Step Taken.  Stepsize is  0.006292

                             Maximum     Tolerance    Cnvgd?
         Gradient           0.000806      0.000300      NO
         Displacement       0.003941      0.001200      NO
         Energy change      0.000017      0.000001      NO


 New Cartesian Coordinates Obtained by Inverse Iteration

 Displacement from previous Coordinates is:  0.005572
 ----------------------------------------------------------------
             Standard Nuclear Orientation (Angstroms)
    I     Atom           X                Y                Z
 ----------------------------------------------------------------
    1      C       0.6686010353     0.6687512012    -0.0003943429
    2      C      -0.8095309338     0.5127633769     0.0000251544
    3      O      -1.3222449097    -0.5943996265    -0.0011621854
    4      O       1.3129187662    -0.5865426618    -0.0007639962
    5      H       0.9405414071     1.2318364209     0.8774122803
    6      H       0.9398003699     1.2321475560    -0.8782698647
    7      H      -1.4068675798     1.4016993655     0.0002159964
    8      H       0.5984036448    -1.2410089321    -0.0015649419
 ----------------------------------------------------------------
 Nuclear Repulsion Energy =   120.3326100161 hartrees
 There are       16 alpha and       16 beta electrons
 Discretize the solute cavity surface with Lebedev spheres
	Using 302 Lebedev grid points for each H atom
	Using 302 Lebedev grid points for other atoms
	Atomic van der Waals radii will be scaled by 1.20
 Removing interior tesserae...
 Keep 908 surface tesserae and discard 1508 interior tesserae
 Molecular Surface Area = 80.172 Angst**2
 Applying Cartesian multipole field
    Component          Value
    ---------          -----
     (2,0,0)        1.00000E-11
     (0,2,0)        2.00000E-10
     (0,0,2)       -3.00000E-10
 Nucleus-field energy     =     0.0000000114 hartrees
 Requested basis set is cc-pVTZ
 There are 64 shells and 176 basis functions
 A cutoff of  1.0D-11 yielded   2038 shell pairs
 There are     15564 function pairs (     20191 Cartesian)
 Smallest overlap matrix eigenvalue = 7.38E-04
 Guess MOs from SCF MO coefficient file
 Reading MOs from coefficient file
 Reading MOs from coefficient file
 A restricted Hartree-Fock SCF calculation will be
 performed using Pulay DIIS extrapolation
 SCF converges when DIIS error is below 1.0E-08
 Geometry optimization detected.  Setting ReadMinima to 0
 Setting SaveMinima to 0
 ---------------------------------------
  Cycle       Energy         DIIS Error
 ---------------------------------------
    1    -227.8487399121      8.10E-04
    2    -227.8540476709      4.68E-04
    3    -227.8546862829      1.54E-04
    4    -227.8548268553      4.90E-05
    5    -227.8548494484      2.00E-05
    6    -227.8548530211      1.06E-05
    7    -227.8548539325      3.24E-06
    8    -227.8548540440      9.50E-07
    9    -227.8548540515      1.92E-07
   10    -227.8548540518      4.63E-08
   11    -227.8548540519      1.35E-08
   12    -227.8548540521      4.86E-09 Convergence criterion met
 ---------------------------------------
 SCF time:  CPU 38.39 s  wall 38.45 s
 Discretize the solute cavity surface with Lebedev spheres
	Using 302 Lebedev grid points for each H atom
	Using 302 Lebedev grid points for other atoms
	Atomic van der Waals radii will be scaled by 1.20
 Removing interior tesserae...
 Keep 908 surface tesserae and discard 1508 interior tesserae
 Molecular Surface Area = 80.172 Angst**2
 A restricted Hartree-Fock SCF calculation will be
 performed using Pulay DIIS extrapolation
 Polarizable Continuum solvation model will be applied
 SCF converges when DIIS error is below 1.0E-08
 Geometry optimization detected.  Setting ReadMinima to 0
 Setting SaveMinima to 0

 Citation of the SMD model:
 Marenich, A.V.; Cramer, C.J.; Truhlar, D.G.
 J. Phys. Chem. B 2009, 113, 6378-6396.
 iSolventCode=           1
 Solvent: water                                                           

 vradii
            1           2           3           4           5           6
    1   1.8500000   1.8500000   1.5200000   1.5200000   1.2000000   1.2000000
            7           8
    1   1.2000000   1.2000000
 ---------------------------------------
  Cycle       Energy         DIIS Error
 ---------------------------------------
    1    -227.8548540518      2.43E-09
 Time req'd to invert C: 0.44 s (CPU) 0.44 s (wall)
    2    -227.8713440931      6.34E-04
    3    -227.8713440930      6.34E-04
    4    -227.8713440961      6.34E-04
    5    -227.8713440911      6.34E-04
    6    -227.8713440896      6.34E-04
    7    -227.8713440892      6.34E-04
    8    -227.8713440893      6.34E-04
    9    -227.8713440892      6.34E-04
   10    -227.8713440888      6.34E-04
   11    -227.8713440890      6.34E-04
   12    -227.8713440886      6.34E-04
   13    -227.8713440887      6.34E-04
   14    -227.8713440884      6.34E-04
   15    -227.8713440887      6.34E-04
   16    -227.8713440929      6.34E-04
   17    -227.8744714608      3.59E-04
   18    -227.8750130254      1.47E-04
   19    -227.8752183672      4.88E-05
   20    -227.8752469401      1.79E-05
   21    -227.8752504624      9.45E-06
   22    -227.8752512153      3.08E-06
   23    -227.8752513195      8.97E-07
   24    -227.8752513264      1.91E-07
   25    -227.8752513270      4.86E-08
   26    -227.8752513269      1.22E-08
   27    -227.8752513269      3.30E-09 Convergence criterion met
 ---------------------------------------
 SCF time:  CPU 73.40 s  wall 73.83 s
(0)  E-EN(g) gas-phase elect-nuc energy                 -227.854854052 a.u.
(3)  G-ENP(liq) elect-nuc-pol free energy of system     -227.875251327 a.u.
(4)  G-CDS(liq) cavity-dispersion-solvent structure 
     free energy                                                3.3098 kcal/mol
(6)  G-S(liq) free energy of system                     -227.869976760 a.u.
(9)  DeltaG-S(liq) free energy of  solvation
     (9) = (6) - (0)                                           -9.4896 kcal/mol
 SCF   energy in the final basis set = -227.8699767596
 Total energy in the final basis set = -227.8699767596

 Components of the MP2 correlation energy:
        aaaa  correlation energy =        -0.1039153973 au
        abab  correlation energy =        -0.6460787137 au
        bbbb  correlation energy =        -0.1039153973 au
        non-Brillouin singles    =        -0.0000000000 au

 Total  MP2   correlation energy =        -0.8539095082 au
        MP2         total energy =      -228.7238862678 au

  Entering Z-vector solver.
 This version supports only Gaussian blurring of the apparent surface charges
 No PCM contribution added !! 
   1         0           1      0.000338    0.000338
 This version supports only Gaussian blurring of the apparent surface charges
 No PCM contribution added !! 
   2         0           1      0.000120    0.000120
 This version supports only Gaussian blurring of the apparent surface charges
 No PCM contribution added !! 
   3         0           1      0.000044    0.000044
 This version supports only Gaussian blurring of the apparent surface charges
 No PCM contribution added !! 
   4         0           1      0.000015    0.000015
 This version supports only Gaussian blurring of the apparent surface charges
 No PCM contribution added !! 
   5         0           1      0.000004    0.000004
 This version supports only Gaussian blurring of the apparent surface charges
 No PCM contribution added !! 
   6         0           1      0.000002    0.000002
 This version supports only Gaussian blurring of the apparent surface charges
 No PCM contribution added !! 
   7         1           0      0.000000    0.000000    Roots Converged

 --------------------------------------------------------------

                    Orbital Energies (a.u.)
 --------------------------------------------------------------

 Alpha MOs
 -- Occupied --
-20.570 -20.562 -11.339 -11.279  -1.415  -1.362  -0.998  -0.809
 -0.729  -0.678  -0.656  -0.598  -0.553  -0.535  -0.462  -0.446
 -- Virtual --
  0.136   0.164   0.193   0.216   0.222   0.292   0.334   0.363
  0.469   0.471   0.483   0.527   0.578   0.586   0.595   0.622
  0.649   0.655   0.696   0.728   0.740   0.757   0.816   0.835
  0.859   0.875   0.914   0.956   0.978   0.981   1.161   1.163
  1.190   1.231   1.241   1.254   1.294   1.376   1.391   1.392
  1.436   1.437   1.508   1.536   1.543   1.606   1.696   1.721
  1.775   1.979   1.984   2.069   2.124   2.162   2.203   2.288
  2.327   2.363   2.410   2.461   2.468   2.576   2.595   2.610
  2.745   2.826   2.900   2.971   3.007   3.059   3.084   3.125
  3.178   3.211   3.213   3.251   3.251   3.344   3.356   3.386
  3.423   3.491   3.505   3.544   3.593   3.616   3.659   3.713
  3.746   3.765   3.796   3.806   3.818   3.887   4.015   4.047
  4.058   4.105   4.142   4.162   4.198   4.207   4.299   4.347
  4.360   4.412   4.417   4.435   4.484   4.494   4.561   4.653
  4.679   4.729   4.823   4.831   4.945   5.036   5.072   5.154
  5.170   5.243   5.339   5.366   5.381   5.453   5.455   5.629
  5.673   5.678   5.750   5.780   5.946   6.028   6.048   6.134
  6.286   6.307   6.395   6.630   6.662   6.666   6.877   6.936
  6.982   7.098   7.126   7.267   7.307   7.329   7.399   7.484
  7.530   7.624   7.673   7.878  10.641  12.282  13.499  13.719
 --------------------------------------------------------------

          Ground-State Mulliken Net Atomic Charges

     Atom                 Charge (a.u.)
  ----------------------------------------
      1 C                     0.032671
      2 C                     0.127290
      3 O                    -0.360428
      4 O                    -0.465342
      5 H                     0.116833
      6 H                     0.116802
      7 H                     0.162536
      8 H                     0.269639
  ----------------------------------------
  Sum of atomic charges =     0.000000

 -----------------------------------------------------------------
                    Cartesian Multipole Moments
 -----------------------------------------------------------------
    Charge (ESU x 10^10)
                -0.0000
    Dipole Moment (Debye)
         X      -0.5972      Y       3.6722      Z       0.0016
       Tot       3.7204
    Quadrupole Moments (Debye-Ang)
        XX     -30.2444     XY      -1.1156     YY     -20.4643
        XZ      -0.0021     YZ      -0.0001     ZZ     -22.9237
    Octopole Moments (Debye-Ang^2)
       XXX      -3.2234    XXY       8.0489    XYY       0.1894
       YYY      -2.8002    XXZ       0.0241    XYZ       0.0026
       YYZ       0.0097    XZZ      -0.1506    YZZ       0.4599
       ZZZ       0.0417
    Hexadecapole Moments (Debye-Ang^3)
      XXXX    -210.4158   XXXY      -1.4201   XXYY     -46.1769
      XYYY      -4.7547   YYYY     -82.8209   XXXZ      -0.0009
      XXYZ      -0.0095   XYYZ      -0.0046   YYYZ      -0.0122
      XXZZ     -36.0144   XYZZ       1.7039   YYZZ     -18.3470
      XZZZ      -0.0003   YZZZ      -0.0185   ZZZZ     -26.1928
 -----------------------------------------------------------------
 DrvMan is completing analytic gradient of the MP2 energy
 MP2 relaxed dipole moment
            1
    1  -0.2349722
    2   1.4447401
    3   0.0006443
	Magnitude:	 1.464 au	 3.720 Debye
 MP2 energy read as -228.723886
 Full Analytical Gradient of MP2 Energy (in au.)
             1             2             3             4             5
    1   -0.00004003   -0.00000297    0.00012628    0.00015591   -0.00016138
    2    0.00009380   -0.00007244   -0.00028861    0.00019778    0.00014811
    3   -0.00005683    0.00015047   -0.00005028    0.00000441    0.00000942
             6             7             8
    1   -0.00014938   -0.00019431    0.00026587
    2    0.00015200   -0.00026694    0.00003630
    3   -0.00001021   -0.00005121    0.00000422
 Gradient time:  CPU 0.08 s  wall 0.08 s
 Geometry Optimization Parameters
   NAtoms,    NIC,     NZ,  NCons,   NDum,   NFix, NCnnct, MaxDiis
        8      42       0       0       0       0       0       0

 Cartesian Hessian Update
 Hessian Updated using BFGS Update


** GEOMETRY OPTIMIZATION IN DELOCALIZED INTERNAL COORDINATES **
   Searching for a Minimum

   Optimization Cycle:   7

                       Coordinates (Angstroms)
     ATOM                X               Y               Z
      1  C         0.6686010353    0.6687512012   -0.0003943429
      2  C        -0.8095309338    0.5127633769    0.0000251544
      3  O        -1.3222449097   -0.5943996265   -0.0011621854
      4  O         1.3129187662   -0.5865426618   -0.0007639962
      5  H         0.9405414071    1.2318364209    0.8774122803
      6  H         0.9398003699    1.2321475560   -0.8782698647
      7  H        -1.4068675798    1.4016993655    0.0002159964
      8  H         0.5984036448   -1.2410089321   -0.0015649419
   Point Group: c1    Number of degrees of freedom:    18


   Energy is   -228.723886268

 Hessian Updated using BFGS Update

 18 Hessian modes will be used to form the next step
  Hessian Eigenvalues:
     0.007648    0.015744    0.048020    0.065650    0.066995    0.115619
     0.144230    0.156975    0.175771    0.219616    0.253716    0.327329
     0.331766    0.333490    0.368600    0.418006    0.525100    0.945270

 Minimum Search - Taking Simple RFO Step
 Searching for Lamda that Minimizes Along All modes
 Value Taken    Lamda =   0.00000000
 Step Taken.  Stepsize is  0.001544

                             Maximum     Tolerance    Cnvgd?
         Gradient           0.000059      0.000300     YES
         Displacement       0.000978      0.001200     YES
         Energy change     -0.000005      0.000001      NO


                       Distance Matrix (Angstroms)
             C (  1)   C (  2)   O (  3)   O (  4)   H (  5)   H (  6)
   C (  2)  1.486340
   O (  3)  2.357757  1.220118
   O (  4)  1.410995  2.390244  2.635175
   H (  5)  1.077757  2.085576  3.037636  2.053378
   H (  6)  1.077789  2.085444  3.036847  2.053501  1.755682
   H (  7)  2.201087  1.070989  1.997892  3.369027  2.511704  2.511441
   H (  8)  1.911050  2.249000  2.026572  0.968947  2.646625  2.646066
             H (  7)
   H (  8)  3.317382

 Final energy is   -228.72388626779392     


 ******************************
 **  OPTIMIZATION CONVERGED  **
 ******************************

                       Coordinates (Angstroms)
     ATOM                X               Y               Z
      1  C         0.6686010353    0.6687512012   -0.0003943429
      2  C        -0.8095309338    0.5127633769    0.0000251544
      3  O        -1.3222449097   -0.5943996265   -0.0011621854
      4  O         1.3129187662   -0.5865426618   -0.0007639962
      5  H         0.9405414071    1.2318364209    0.8774122803
      6  H         0.9398003699    1.2321475560   -0.8782698647
      7  H        -1.4068675798    1.4016993655    0.0002159964
      8  H         0.5984036448   -1.2410089321   -0.0015649419

Z-matrix Print:
$molecule
0 1
C 
H  1 1.070989
O  1 1.220118 2 121.251861
C  1 1.486340 2 117.875696 3 179.928082 0
H  4 1.077757 1 107.789948 2 58.808401 0
H  4 1.077789 1 107.777747 2 -58.792523 0
O  4 1.410995 1 111.146395 2 -179.993157 0
H  7 0.968947 4 105.317861 1 0.056527 0
$end


 --------------------------------------------------------------

                    Orbital Energies (a.u.)
 --------------------------------------------------------------

 Alpha MOs
 -- Occupied --
-20.570 -20.562 -11.339 -11.279  -1.415  -1.362  -0.998  -0.809
 -0.729  -0.678  -0.656  -0.598  -0.553  -0.535  -0.462  -0.446
 -- Virtual --
  0.136   0.164   0.193   0.216   0.222   0.292   0.334   0.363
  0.469   0.471   0.483   0.527   0.578   0.586   0.595   0.622
  0.649   0.655   0.696   0.728   0.740   0.757   0.816   0.835
  0.859   0.875   0.914   0.956   0.978   0.981   1.161   1.163
  1.190   1.231   1.241   1.254   1.294   1.376   1.391   1.392
  1.436   1.437   1.508   1.536   1.543   1.606   1.696   1.721
  1.775   1.979   1.984   2.069   2.124   2.162   2.203   2.288
  2.327   2.363   2.410   2.461   2.468   2.576   2.595   2.610
  2.745   2.826   2.900   2.971   3.007   3.059   3.084   3.125
  3.178   3.211   3.213   3.251   3.251   3.344   3.356   3.386
  3.423   3.491   3.505   3.544   3.593   3.616   3.659   3.713
  3.746   3.765   3.796   3.806   3.818   3.887   4.015   4.047
  4.058   4.105   4.142   4.162   4.198   4.207   4.299   4.347
  4.360   4.412   4.417   4.435   4.484   4.494   4.561   4.653
  4.679   4.729   4.823   4.831   4.945   5.036   5.072   5.154
  5.170   5.243   5.339   5.366   5.381   5.453   5.455   5.629
  5.673   5.678   5.750   5.780   5.946   6.028   6.048   6.134
  6.286   6.307   6.395   6.630   6.662   6.666   6.877   6.936
  6.982   7.098   7.126   7.267   7.307   7.329   7.399   7.484
  7.530   7.624   7.673   7.878  10.641  12.282  13.499  13.719
 --------------------------------------------------------------

          Ground-State Mulliken Net Atomic Charges

     Atom                 Charge (a.u.)
  ----------------------------------------
      1 C                     0.032671
      2 C                     0.127290
      3 O                    -0.360428
      4 O                    -0.465342
      5 H                     0.116833
      6 H                     0.116802
      7 H                     0.162536
      8 H                     0.269639
  ----------------------------------------
  Sum of atomic charges =     0.000000

 -----------------------------------------------------------------
                    Cartesian Multipole Moments
 -----------------------------------------------------------------
    Charge (ESU x 10^10)
                -0.0000
    Dipole Moment (Debye)
         X      -0.5972      Y       3.6722      Z       0.0016
       Tot       3.7204
    Quadrupole Moments (Debye-Ang)
        XX     -30.2444     XY      -1.1156     YY     -20.4643
        XZ      -0.0021     YZ      -0.0001     ZZ     -22.9237
    Octopole Moments (Debye-Ang^2)
       XXX      -3.2234    XXY       8.0489    XYY       0.1894
       YYY      -2.8002    XXZ       0.0241    XYZ       0.0026
       YYZ       0.0097    XZZ      -0.1506    YZZ       0.4599
       ZZZ       0.0417
    Hexadecapole Moments (Debye-Ang^3)
      XXXX    -210.4158   XXXY      -1.4201   XXYY     -46.1769
      XYYY      -4.7547   YYYY     -82.8209   XXXZ      -0.0009
      XXYZ      -0.0095   XYYZ      -0.0046   YYYZ      -0.0122
      XXZZ     -36.0144   XYZZ       1.7039   YYZZ     -18.3470
      XZZZ      -0.0003   YZZZ      -0.0185   ZZZZ     -26.1928
 -----------------------------------------------------------------
Archival summary:
1\1\TWL01\OPT\MP2\BasisUnspecified\224\taweetha\WedDec1413:52:282016WedDec1413:52:282016\0\\#,OPT,MP2,BasisUnspecified,\\0,1\C\H,1,1.07099\O,1,1.22012,2,121.252\C,1,1.48634,2,117.876,3,179.928,0\H,4,1.07776,1,107.79,2,58.8084,0\H,4,1.07779,1,107.778,2,-58.7925,0\O,4,1.411,1,111.146,2,-179.993,0\H,7,0.968947,4,105.318,1,0.056527,0\\HF=-227.869977\MP2=-228.723886\\@

 Total job time:  1497.74s(wall), 1488.88s(cpu) 
 Wed Dec 14 13:52:28 2016

        *************************************************************
        *                                                           *
        *  Thank you very much for using Q-Chem.  Have a nice day.  *
        *                                                           *
        *************************************************************


 
User input: 2 of 2 
 
TWL01 127.0.1
Q-Chem Developer Version! Running on 127.0.1.*
                  Welcome to Q-Chem
     A Quantum Leap Into The Future Of Chemistry


 Q-Chem 4.4, Q-Chem, Inc., Pleasanton, CA (2016)

 Y. Shao,  Z. Gan,  E. Epifanovsky,  A. T. B. Gilbert,  M. Wormit,  
 J. Kussmann,  A. W. Lange,  A. Behn,  J. Deng,  X. Feng,  D. Ghosh,  
 M. Goldey,  P. R. Horn,  L. D. Jacobson,  I. Kaliman,  F. Rob,  
 R. Z. Khaliullin,  T. Kus,  A. Landau,  J. Liu,  E. I. Proynov,  Y. M. Rhee,  
 R. M. Richard,  M. A. Rohrdanz,  R. P. Steele,  E. J. Sundstrom,  
 H. L. Woodcock III,  P. M. Zimmerman,  D. Zuev,  B. Albrecht,  E. Alguire,  
 B. Austin,  S. A. Baeppler,  G. J. O. Beran,  Y. A. Bernard,  E. Berquist,  
 K. Brandhorst,  K. B. Bravaya,  S. T. Brown,  D. Casanova,  C.-M. Chang,  
 Y. Chen,  S. H. Chien,  K. D. Closser,  M. P. Coons,  D. L. Crittenden,  
 S. Dasgupta,  M. Diedenhofen,  R. A. DiStasio Jr.,  H. Do,  A. D. Dutoi,  
 R. G. Edgar,  P.-T. Fang,  S. Fatehi,  Q. Feng,  L. Fusti-Molnar,  
 A. Ghysels,  A. Golubeva-Zadorozhnaya,  J. Gomes,  A. Gunina,  
 M. W. D. Hanson-Heine,  P. H. P. Harbach,  A. W. Hauser,  J. E. Herr,  
 E. G. Hohenstein,  Z. C. Holden,  K. Hui,  T.-C. Jagau,  H. Ji,  B. Kaduk,  
 K. Khistyaev,  Jaehoon Kim,  Jihan Kim,  R. A. King,  P. Klunzinger,  
 K. Koh,  D. Kosenkov,  T. Kowalczyk,  C. M. Krauter,  A. Kunitsa,  
 K. U. Lao,  A. Laurent,  K. V. Lawler,  J. Lee,  D. Lefrancois,  S. Lehtola,  
 S. V. Levchenko,  C. Y. Lin,  Y.-S. Lin,  F. Liu,  E. Livshits,  
 R. C. Lochan,  A. Luenser,  P. Manohar,  S. F. Manzer,  S.-P. Mao,  Y. Mao,  
 N. Mardirossian,  A. V. Marenich,  L. A. Martinez-Martinez,  S. A. Maurer,  
 N. J. Mayhall,  J.-M. Mewes,  A. F. Morrison,  K. Nanda,  T. S. Nguyen-Beck,  
 C. M. Oana,  R. Olivares-Amaya,  D. P. O'Neill,  J. A. Parkhill,  
 T. M. Perrine,  R. Peverati,  P. A. Pieniazek,  F. Plasser,  A. Prociuk,  
 D. R. Rehn,  E. Rosta,  N. J. Russ,  N. Sergueev,  S. M. Sharada,  
 S. Sharma,  D. W. Small,  A. Sodt,  T. Stauch,  T. Stein,  D. Stuck,  
 Y.-C. Su,  A. J. W. Thom,  T. Tsuchimochi,  L. Vogt,  O. Vydrov,  T. Wang,  
 M. A. Watson,  J. Wenzel,  A. White,  C. F. Williams,  V. Vanovschi,  
 K. Yao,  S. Yeganeh,  S. R. Yost,  Z.-Q. You,  I. Y. Zhang,  X. Zhang,  
 Y. Zhao,  B. R. Brooks,  G. K. L. Chan,  D. M. Chipman,  C. J. Cramer,  
 W. A. Goddard III,  M. S. Gordon,  W. J. Hehre,  A. Klamt,  
 H. F. Schaefer III,  M. W. Schmidt,  C. D. Sherrill,  D. G. Truhlar,  
 A. Warshel,  X. Xu,  A. Aspuru-Guzik,  R. Baer,  A. T. Bell,  N. A. Besley,  
 J.-D. Chai,  A. Dreuw,  B. D. Dunietz,  T. R. Furlani,  S. R. Gwaltney,  
 C.-P. Hsu,  Y. Jung,  J. Kong,  D. S. Lambrecht,  W. Liang,  C. Ochsenfeld,  
 V. A. Rassolov,  L. V. Slipchenko,  J. E. Subotnik,  T. Van Voorhis,  
 J. M. Herbert,  A. I. Krylov,  P. M. W. Gill,  M. Head-Gordon

 Contributors to earlier versions of Q-Chem not listed above: 
 R. D. Adamson,  J. Baker,  E. F. C. Byrd,  A. K. Chakraborty,  C.-L. Cheng,  
 H. Dachsel,  R. J. Doerksen,  G. Hawkins,  A. Heyden,  S. Hirata,  
 G. Kedziora,  F. J. Keil,  C. Kelley,  P. P. Korambath,  W. Kurlancheek,  
 A. M. Lee,  M. S. Lee,  D. Liotard,  I. Lotan,  P. E. Maslen,  N. Nair,  
 D. Neuhauser,  R. Olson,  B. Peters,  J. Ritchie,  N. E. Schultz,  
 N. Shenvi,  A. C. Simmonett,  K. S. Thanthiriwatte,  Q. Wu,  W. Zhang

 Please cite Q-Chem as follows:
 Y. Shao et al., Mol. Phys. 113, 184-215 (2015)
 DOI: 10.1080/00268976.2014.952696

 Q-Chem 4.4.2 for Intel X86 EM64T Linux

 Parts of Q-Chem use Armadillo 5.200.1 (Boston Tea Smuggler).
 http://arma.sourceforge.net/

 Q-Chem begins on Wed Dec 14 13:52:28 2016  


Host: 0

     Scratch files written to /scratch/taweetham/qchem6748//
The previous job contains 0 fragments, simply inherited here
FILE_GEOM_ORG=        593


!!********************************************.
!!******************Warning*******************.
!!Desired Analytical derivatives not available.
!!Finite difference job might take a long time.
!!********************************************.
!!********************************************.


 2-order derivative to be evaluated numerically with 1-order analytical derivatives

Checking the input file for inconsistencies... 	...done.

--------------------------------------------------------------
User input:
--------------------------------------------------------------

$molecule
read
$end

$rem
   BASIS  =   cc-pVTZ
   method  =  MP2
   JOBTYPE	= FREQUENCY
   SOLVENT_METHOD = SMD
   MEM_STATIC = 3000
   MEM_TOTAL  = 4000
$end


--------------------------------------------------------------
 ----------------------------------------------------------------
             Standard Nuclear Orientation (Angstroms)
    I     Atom           X                Y                Z
 ----------------------------------------------------------------
    1      C       0.6686010353     0.6687512012    -0.0003943429
    2      C      -0.8095309338     0.5127633769     0.0000251544
    3      O      -1.3222449097    -0.5943996265    -0.0011621854
    4      O       1.3129187662    -0.5865426618    -0.0007639962
    5      H       0.9405414071     1.2318364209     0.8774122803
    6      H       0.9398003699     1.2321475560    -0.8782698647
    7      H      -1.4068675798     1.4016993655     0.0002159964
    8      H       0.5984036448    -1.2410089321    -0.0015649419
 ----------------------------------------------------------------
 Nuclear Repulsion Energy =   120.3326100161 hartrees
 There are       16 alpha and       16 beta electrons
 Requested basis set is cc-pVTZ
 There are 64 shells and 176 basis functions

 Total QAlloc Memory Limit   4000 MB
 Mega-Array Size      2933 MB
 MEM_STATIC part      3000 MB

                       Distance Matrix (Angstroms)
             C (  1)   C (  2)   O (  3)   O (  4)   H (  5)   H (  6)
   C (  2)  1.486340
   O (  3)  2.357757  1.220118
   O (  4)  1.410995  2.390244  2.635175
   H (  5)  1.077757  2.085576  3.037636  2.053378
   H (  6)  1.077789  2.085444  3.036847  2.053501  1.755682
   H (  7)  2.201087  1.070989  1.997892  3.369027  2.511704  2.511441
   H (  8)  1.911050  2.249000  2.026572  0.968947  2.646625  2.646066
             H (  7)
   H (  8)  3.317382

 A cutoff of  1.0D-11 yielded   2038 shell pairs
 There are     15564 function pairs (     20191 Cartesian)

 -------------------------------------------------------
 OpenMP Integral Computing Module                       
 Release: version 1.0, May 2013, Q-Chem Inc. Pittsburgh 
 -------------------------------------------------------
 Integral Job Info:
 Integral job number is                      11
 Integral operator is                         1
 short-range coefficients                     0
 long-range coefficients              100000000
 Omega coefficients                           0
 if combine SR and LR in K                    0
 Integral screening is                        0
 Integral computing path is                   2
 max size of driver memory is            800000
 size of driver memory is                776718
 size of scratch memory is              4556032
 max col of scratch BK array              10000
 max len of scratch array in speh3          662
 max len of scratch index in speh4           32
 max int batch size is                      520
 min int batch size is                       52
 fixed nKL is                                52
 max L of basis functions is                  3
 order of int derivative is                   0
 number of shells is                         64
 number of basis is                         200
 number of cartesian basis is               200
 number of contracted shell pairs          2038
 number of primitive shell pairs           6289
 maxK2 (contraction) of shell pair           49
 max number of K2 of shell pair               1
 max number of CS2 of shell pair            269
 max number of PS2 of shell pair            973
 mem total for path MDJ                   64204
 -------------------------------------------------------
 Smallest overlap matrix eigenvalue = 7.38E-04
 Guess from superposition of atomic densities
 Warning:  Energy on first SCF cycle will be non-variational
 A restricted Hartree-Fock SCF calculation will be
 performed using Pulay DIIS extrapolation
 SCF converges when DIIS error is below 1.0E-08
 ---------------------------------------
  Cycle       Energy         DIIS Error
 ---------------------------------------
    1    -228.7318561667      4.03E-02
    2    -227.7411762652      5.59E-03
    3    -227.8033481210      4.32E-03
    4    -227.8529200998      5.22E-04
    5    -227.8545391650      2.21E-04
    6    -227.8547816562      7.52E-05
    7    -227.8548388499      3.69E-05
    8    -227.8548524136      1.26E-05
    9    -227.8548539261      3.49E-06
   10    -227.8548540488      6.32E-07
   11    -227.8548540533      1.37E-07
   12    -227.8548540537      5.94E-08
   13    -227.8548540539      3.11E-08
   14    -227.8548540540      1.26E-08
   15    -227.8548540541      2.84E-09 Convergence criterion met
 ---------------------------------------
 SCF time:  CPU 45.83 s  wall 46.01 s

 Citation of the SMD model:
 Marenich, A.V.; Cramer, C.J.; Truhlar, D.G.
 J. Phys. Chem. B 2009, 113, 6378-6396.
 iSolventCode=           1
 Solvent: water                                                           

 vradii
            1           2           3           4           5           6
    1   1.8500000   1.8500000   1.5200000   1.5200000   1.2000000   1.2000000
            7           8
    1   1.2000000   1.2000000
Changing PCM_TESSEL_METHOD to VTN
Changing PCM_VDW_RADII to SMD_RADIUS
 Discretize the solute cavity surface with Lebedev spheres
	Using 302 Lebedev grid points for each H atom
	Using 302 Lebedev grid points for other atoms
	Atomic van der Waals radii will be scaled by 1.20
 Removing interior tesserae...
 Keep 908 surface tesserae and discard 1508 interior tesserae
 Molecular Surface Area = 80.172 Angst**2
 A restricted Hartree-Fock SCF calculation will be
 performed using Pulay DIIS extrapolation
 Polarizable Continuum solvation model will be applied
 SCF converges when DIIS error is below 1.0E-08

 Citation of the SMD model:
 Marenich, A.V.; Cramer, C.J.; Truhlar, D.G.
 J. Phys. Chem. B 2009, 113, 6378-6396.
 iSolventCode=           1
 Solvent: water                                                           

 vradii
            1           2           3           4           5           6
    1   1.8500000   1.8500000   1.5200000   1.5200000   1.2000000   1.2000000
            7           8
    1   1.2000000   1.2000000
 ---------------------------------------
  Cycle       Energy         DIIS Error
 ---------------------------------------
    1    -227.8548540536      7.35E-10
 Time req'd to invert C: 0.50 s (CPU) 0.50 s (wall)
    2    -227.8713440956      6.34E-04
    3    -227.8713440963      6.34E-04
    4    -227.8713440985      6.34E-04
    5    -227.8713440984      6.34E-04
    6    -227.8713440960      6.34E-04
    7    -227.8713440970      6.34E-04
    8    -227.8713440966      6.34E-04
    9    -227.8713440977      6.34E-04
   10    -227.8713440969      6.34E-04
   11    -227.8713440980      6.34E-04
   12    -227.8713440978      6.34E-04
   13    -227.8713440970      6.34E-04
   14    -227.8713440991      6.34E-04
   15    -227.8713440984      6.34E-04
   16    -227.8713440958      6.34E-04
   17    -227.8744714630      3.59E-04
   18    -227.8750130273      1.47E-04
   19    -227.8752183690      4.88E-05
   20    -227.8752469420      1.79E-05
   21    -227.8752504642      9.45E-06
   22    -227.8752512171      3.08E-06
   23    -227.8752513213      8.97E-07
   24    -227.8752513282      1.91E-07
   25    -227.8752513288      4.86E-08
   26    -227.8752513288      1.22E-08
   27    -227.8752513287      3.30E-09 Convergence criterion met
 ---------------------------------------
 SCF time:  CPU 74.99 s  wall 75.71 s
(0)  E-EN(g) gas-phase elect-nuc energy                 -227.854854054 a.u.
(3)  G-ENP(liq) elect-nuc-pol free energy of system     -227.875251329 a.u.
(4)  G-CDS(liq) cavity-dispersion-solvent structure 
     free energy                                                3.3098 kcal/mol
(6)  G-S(liq) free energy of system                     -227.869976761 a.u.
(9)  DeltaG-S(liq) free energy of  solvation
     (9) = (6) - (0)                                           -9.4896 kcal/mol
 SCF   energy in the final basis set = -227.8699767614
 Total energy in the final basis set = -227.8699767614

 Components of the MP2 correlation energy:
        aaaa  correlation energy =        -0.1039153973 au
        abab  correlation energy =        -0.6460787137 au
        bbbb  correlation energy =        -0.1039153973 au
        non-Brillouin singles    =        -0.0000000000 au

 Total  MP2   correlation energy =        -0.8539095082 au
        MP2         total energy =      -228.7238862696 au

  Entering Z-vector solver.
 This version supports only Gaussian blurring of the apparent surface charges
 No PCM contribution added !! 
   1         0           1      0.000338    0.000338
 This version supports only Gaussian blurring of the apparent surface charges
 No PCM contribution added !! 
   2         0           1      0.000120    0.000120
 This version supports only Gaussian blurring of the apparent surface charges
 No PCM contribution added !! 
   3         0           1      0.000044    0.000044
 This version supports only Gaussian blurring of the apparent surface charges
 No PCM contribution added !! 
   4         0           1      0.000015    0.000015
 This version supports only Gaussian blurring of the apparent surface charges
 No PCM contribution added !! 
   5         0           1      0.000004    0.000004
 This version supports only Gaussian blurring of the apparent surface charges
 No PCM contribution added !! 
   6         0           1      0.000002    0.000002
 This version supports only Gaussian blurring of the apparent surface charges
 No PCM contribution added !! 
   7         1           0      0.000000    0.000000    Roots Converged

 --------------------------------------------------------------

                    Orbital Energies (a.u.)
 --------------------------------------------------------------

 Alpha MOs
 -- Occupied --
-20.570 -20.562 -11.339 -11.279  -1.415  -1.362  -0.998  -0.809
 -0.729  -0.678  -0.656  -0.598  -0.553  -0.535  -0.462  -0.446
 -- Virtual --
  0.136   0.164   0.193   0.216   0.222   0.292   0.334   0.363
  0.469   0.471   0.483   0.527   0.578   0.586   0.595   0.622
  0.649   0.655   0.696   0.728   0.740   0.757   0.816   0.835
  0.859   0.875   0.914   0.956   0.978   0.981   1.161   1.163
  1.190   1.231   1.241   1.254   1.294   1.376   1.391   1.392
  1.436   1.437   1.508   1.536   1.543   1.606   1.696   1.721
  1.775   1.979   1.984   2.069   2.124   2.162   2.203   2.288
  2.327   2.363   2.410   2.461   2.468   2.576   2.595   2.610
  2.745   2.826   2.900   2.971   3.007   3.059   3.084   3.125
  3.178   3.211   3.213   3.251   3.251   3.344   3.356   3.386
  3.423   3.491   3.505   3.544   3.593   3.616   3.659   3.713
  3.746   3.765   3.796   3.806   3.818   3.887   4.015   4.047
  4.058   4.105   4.142   4.162   4.198   4.207   4.299   4.347
  4.360   4.412   4.417   4.435   4.484   4.494   4.561   4.653
  4.679   4.729   4.823   4.831   4.945   5.036   5.072   5.154
  5.170   5.243   5.339   5.366   5.381   5.453   5.455   5.629
  5.673   5.678   5.750   5.780   5.946   6.028   6.048   6.134
  6.286   6.307   6.395   6.630   6.662   6.666   6.877   6.936
  6.982   7.098   7.126   7.267   7.307   7.329   7.399   7.484
  7.530   7.624   7.673   7.878  10.641  12.282  13.499  13.719
 --------------------------------------------------------------

          Ground-State Mulliken Net Atomic Charges

     Atom                 Charge (a.u.)
  ----------------------------------------
      1 C                     0.032671
      2 C                     0.127290
      3 O                    -0.360428
      4 O                    -0.465342
      5 H                     0.116833
      6 H                     0.116802
      7 H                     0.162536
      8 H                     0.269639
  ----------------------------------------
  Sum of atomic charges =     0.000000

 -----------------------------------------------------------------
                    Cartesian Multipole Moments
 -----------------------------------------------------------------
    Charge (ESU x 10^10)
                 0.0000
    Dipole Moment (Debye)
         X      -0.5972      Y       3.6722      Z       0.0016
       Tot       3.7204
    Quadrupole Moments (Debye-Ang)
        XX     -30.2444     XY      -1.1156     YY     -20.4643
        XZ      -0.0021     YZ      -0.0001     ZZ     -22.9237
    Octopole Moments (Debye-Ang^2)
       XXX      -3.2234    XXY       8.0489    XYY       0.1894
       YYY      -2.8002    XXZ       0.0241    XYZ       0.0026
       YYZ       0.0097    XZZ      -0.1506    YZZ       0.4599
       ZZZ       0.0417
    Hexadecapole Moments (Debye-Ang^3)
      XXXX    -210.4158   XXXY      -1.4201   XXYY     -46.1769
      XYYY      -4.7547   YYYY     -82.8209   XXXZ      -0.0009
      XXYZ      -0.0095   XYYZ      -0.0046   YYYZ      -0.0122
      XXZZ     -36.0144   XYZZ       1.7039   YYZZ     -18.3470
      XZZZ      -0.0003   YZZZ      -0.0185   ZZZZ     -26.1928
 -----------------------------------------------------------------
 DrvMan is completing analytic gradient of the MP2 energy
 MP2 relaxed dipole moment
            1
    1  -0.2349722
    2   1.4447401
    3   0.0006443
	Magnitude:	 1.464 au	 3.720 Debye
 MP2 energy read as -228.723886
 Full Analytical Gradient of MP2 Energy (in au.)
             1             2             3             4             5
    1   -0.00004003   -0.00000297    0.00012628    0.00015591   -0.00016138
    2    0.00009380   -0.00007244   -0.00028861    0.00019778    0.00014811
    3   -0.00005683    0.00015047   -0.00005028    0.00000441    0.00000943
             6             7             8
    1   -0.00014938   -0.00019431    0.00026587
    2    0.00015200   -0.00026694    0.00003630
    3   -0.00001021   -0.00005121    0.00000422
 Gradient time:  CPU 0.06 s  wall 0.07 s
 ######################################################
 ######################################################
 # Starting finite difference calculation for IDERIV  #
 Finite diff step size: 1.89e-03 a.u.
 ----------------------------------------------------------------
             Standard Nuclear Orientation (Angstroms)
    I     Atom           X                Y                Z
 ----------------------------------------------------------------
    1      C       0.6696010353     0.6687512012    -0.0003943429
    2      C      -0.8095309338     0.5127633769     0.0000251544
    3      O      -1.3222449097    -0.5943996265    -0.0011621854
    4      O       1.3129187662    -0.5865426618    -0.0007639962
    5      H       0.9405414071     1.2318364209     0.8774122803
    6      H       0.9398003699     1.2321475560    -0.8782698647
    7      H      -1.4068675798     1.4016993655     0.0002159964
    8      H       0.5984036448    -1.2410089321    -0.0015649419
 ----------------------------------------------------------------
 Nuclear Repulsion Energy =   120.3267328649 hartrees
 There are       16 alpha and       16 beta electrons
 Discretize the solute cavity surface with Lebedev spheres
	Using 302 Lebedev grid points for each H atom
	Using 302 Lebedev grid points for other atoms
	Atomic van der Waals radii will be scaled by 1.20
 Removing interior tesserae...
 Keep 908 surface tesserae and discard 1508 interior tesserae
 Molecular Surface Area = 80.174 Angst**2

                       Distance Matrix (Angstroms)
             C (  1)   C (  2)   O (  3)   O (  4)   H (  5)   H (  6)
   C (  2)  1.487334
   O (  3)  2.358601  1.220118
   O (  4)  1.410539  2.390244  2.635175
   H (  5)  1.077506  2.085576  3.037636  2.053378
   H (  6)  1.077538  2.085444  3.036847  2.053501  1.755682
   H (  7)  2.202030  1.070989  1.997892  3.369027  2.511704  2.511441
   H (  8)  1.911087  2.249000  2.026572  0.968947  2.646625  2.646066
             H (  7)
   H (  8)  3.317382

 Requested basis set is cc-pVTZ
 There are 64 shells and 176 basis functions
 A cutoff of  1.0D-11 yielded   2038 shell pairs
 There are     15564 function pairs (     20191 Cartesian)
 Smallest overlap matrix eigenvalue = 7.39E-04
 Guess MOs from SCF MO coefficient file
 Reading MOs from coefficient file
 Reading MOs from coefficient file
 A restricted Hartree-Fock SCF calculation will be
 performed using Pulay DIIS extrapolation
 SCF converges when DIIS error is below 1.0E-08
 ---------------------------------------
  Cycle       Energy         DIIS Error
 ---------------------------------------
    1    -227.8500607158      8.12E-04
    2    -227.8540596980      4.72E-04
    3    -227.8547074977      1.54E-04
    4    -227.8548478885      4.88E-05
    5    -227.8548704178      2.02E-05
    6    -227.8548740149      1.07E-05
    7    -227.8548749477      3.24E-06
    8    -227.8548750594      9.45E-07
    9    -227.8548750667      1.91E-07
   10    -227.8548750671      4.62E-08
   11    -227.8548750672      1.26E-08
   12    -227.8548750674      3.42E-09 Convergence criterion met
 ---------------------------------------
 SCF time:  CPU 37.21 s  wall 37.28 s
 Discretize the solute cavity surface with Lebedev spheres
	Using 302 Lebedev grid points for each H atom
	Using 302 Lebedev grid points for other atoms
	Atomic van der Waals radii will be scaled by 1.20
 Removing interior tesserae...
 Keep 908 surface tesserae and discard 1508 interior tesserae
 Molecular Surface Area = 80.174 Angst**2
 A restricted Hartree-Fock SCF calculation will be
 performed using Pulay DIIS extrapolation
 Polarizable Continuum solvation model will be applied
 SCF converges when DIIS error is below 1.0E-08

 Citation of the SMD model:
 Marenich, A.V.; Cramer, C.J.; Truhlar, D.G.
 J. Phys. Chem. B 2009, 113, 6378-6396.
 iSolventCode=           1
 Solvent: water                                                           

 vradii
            1           2           3           4           5           6
    1   1.8500000   1.8500000   1.5200000   1.5200000   1.2000000   1.2000000
            7           8
    1   1.2000000   1.2000000
 ---------------------------------------
  Cycle       Energy         DIIS Error
 ---------------------------------------
    1    -227.8548750670      9.69E-10
 Time req'd to invert C: 0.44 s (CPU) 0.44 s (wall)
    2    -227.8713614987      6.34E-04
    3    -227.8713614990      6.34E-04
    4    -227.8713614994      6.34E-04
    5    -227.8713614978      6.34E-04
    6    -227.8713614952      6.34E-04
    7    -227.8713614936      6.34E-04
    8    -227.8713614926      6.34E-04
    9    -227.8713614925      6.34E-04
   10    -227.8713614927      6.34E-04
   11    -227.8713614894      6.34E-04
   12    -227.8713614902      6.34E-04
   13    -227.8713614909      6.34E-04
   14    -227.8713614903      6.34E-04
   15    -227.8713614905      6.34E-04
   16    -227.8713614986      6.34E-04
   17    -227.8744870076      3.59E-04
   18    -227.8750281219      1.47E-04
   19    -227.8752332207      4.88E-05
   20    -227.8752617671      1.79E-05
   21    -227.8752652910      9.45E-06
   22    -227.8752660439      3.08E-06
   23    -227.8752661481      8.96E-07
   24    -227.8752661550      1.91E-07
   25    -227.8752661556      4.85E-08
   26    -227.8752661556      1.23E-08
   27    -227.8752661554      3.30E-09 Convergence criterion met
 ---------------------------------------
 SCF time:  CPU 71.19 s  wall 71.27 s
(0)  E-EN(g) gas-phase elect-nuc energy                 -227.854875067 a.u.
(3)  G-ENP(liq) elect-nuc-pol free energy of system     -227.875266155 a.u.
(4)  G-CDS(liq) cavity-dispersion-solvent structure 
     free energy                                                3.3125 kcal/mol
(6)  G-S(liq) free energy of system                     -227.869987410 a.u.
(9)  DeltaG-S(liq) free energy of  solvation
     (9) = (6) - (0)                                           -9.4831 kcal/mol
 SCF   energy in the final basis set = -227.8699874102
 Total energy in the final basis set = -227.8699874102

 Components of the MP2 correlation energy:
        aaaa  correlation energy =        -0.1039119986 au
        abab  correlation energy =        -0.6460693985 au
        bbbb  correlation energy =        -0.1039119986 au
        non-Brillouin singles    =        -0.0000000000 au

 Total  MP2   correlation energy =        -0.8538933956 au
        MP2         total energy =      -228.7238808058 au

  Entering Z-vector solver.
 This version supports only Gaussian blurring of the apparent surface charges
 No PCM contribution added !! 
   1         0           1      0.000338    0.000338
 This version supports only Gaussian blurring of the apparent surface charges
 No PCM contribution added !! 
   2         0           1      0.000120    0.000120
 This version supports only Gaussian blurring of the apparent surface charges
 No PCM contribution added !! 
   3         0           1      0.000044    0.000044
 This version supports only Gaussian blurring of the apparent surface charges
 No PCM contribution added !! 
   4         0           1      0.000015    0.000015
 This version supports only Gaussian blurring of the apparent surface charges
 No PCM contribution added !! 
   5         0           1      0.000004    0.000004
 This version supports only Gaussian blurring of the apparent surface charges
 No PCM contribution added !! 
   6         0           1      0.000002    0.000002
 This version supports only Gaussian blurring of the apparent surface charges
 No PCM contribution added !! 
   7         1           0      0.000000    0.000000    Roots Converged

 --------------------------------------------------------------

                    Orbital Energies (a.u.)
 --------------------------------------------------------------

 Alpha MOs
 -- Occupied --
-20.570 -20.561 -11.339 -11.279  -1.415  -1.362  -0.998  -0.809
 -0.729  -0.678  -0.656  -0.598  -0.553  -0.535  -0.462  -0.446
 -- Virtual --
  0.137   0.164   0.193   0.216   0.222   0.292   0.334   0.363
  0.469   0.471   0.483   0.527   0.578   0.585   0.595   0.622
  0.649   0.655   0.696   0.728   0.740   0.756   0.816   0.835
  0.859   0.875   0.914   0.956   0.978   0.981   1.161   1.163
  1.190   1.231   1.241   1.254   1.294   1.376   1.391   1.392
  1.436   1.436   1.508   1.536   1.543   1.606   1.696   1.722
  1.776   1.979   1.985   2.070   2.124   2.162   2.203   2.288
  2.327   2.362   2.410   2.460   2.468   2.576   2.594   2.610
  2.745   2.826   2.900   2.971   3.007   3.059   3.084   3.125
  3.178   3.211   3.213   3.251   3.251   3.344   3.356   3.386
  3.424   3.491   3.505   3.545   3.593   3.616   3.659   3.713
  3.745   3.765   3.796   3.806   3.818   3.887   4.015   4.047
  4.058   4.104   4.141   4.162   4.198   4.207   4.300   4.347
  4.359   4.412   4.418   4.435   4.483   4.494   4.561   4.652
  4.679   4.729   4.823   4.831   4.946   5.036   5.072   5.154
  5.171   5.242   5.340   5.366   5.381   5.453   5.455   5.628
  5.674   5.678   5.750   5.780   5.946   6.028   6.048   6.134
  6.287   6.307   6.395   6.630   6.662   6.666   6.877   6.936
  6.982   7.098   7.126   7.267   7.307   7.328   7.399   7.484
  7.531   7.624   7.673   7.878  10.639  12.283  13.500  13.715
 --------------------------------------------------------------

          Ground-State Mulliken Net Atomic Charges

     Atom                 Charge (a.u.)
  ----------------------------------------
      1 C                     0.032662
      2 C                     0.127342
      3 O                    -0.360383
      4 O                    -0.465198
      5 H                     0.116709
      6 H                     0.116655
      7 H                     0.162526
      8 H                     0.269687
  ----------------------------------------
  Sum of atomic charges =     0.000000

 -----------------------------------------------------------------
                    Cartesian Multipole Moments
 -----------------------------------------------------------------
    Charge (ESU x 10^10)
                 0.0000
    Dipole Moment (Debye)
         X      -0.5976      Y       3.6701      Z       0.0010
       Tot       3.7184
    Quadrupole Moments (Debye-Ang)
        XX     -30.2448     XY      -1.1170     YY     -20.4662
        XZ      -0.0026     YZ       0.0002     ZZ     -22.9241
    Octopole Moments (Debye-Ang^2)
       XXX      -3.2405    XXY       8.0453    XYY       0.1811
       YYY      -2.8049    XXZ       0.0233    XYZ       0.0028
       YYZ       0.0094    XZZ      -0.1564    YZZ       0.4582
       ZZZ       0.0410
    Hexadecapole Moments (Debye-Ang^3)
      XXXX    -210.4590   XXXY      -1.4309   XXYY     -46.1914
      XYYY      -4.7693   YYYY     -82.8243   XXXZ      -0.0021
      XXYZ      -0.0092   XYYZ      -0.0048   YYYZ      -0.0119
      XXZZ     -36.0230   XYZZ       1.6980   YYZZ     -18.3484
      XZZZ      -0.0009   YZZZ      -0.0183   ZZZZ     -26.1928
 -----------------------------------------------------------------
 DrvMan is completing analytic gradient of the MP2 energy
 MP2 relaxed dipole moment
            1
    1  -0.2351088
    2   1.4439291
    3   0.0004054
	Magnitude:	 1.463 au	 3.718 Debye
 MP2 energy read as -228.723881
 Full Analytical Gradient of MP2 Energy (in au.)
             1             2             3             4             5
    1    0.00092120   -0.00041717    0.00006163   -0.00003987   -0.00030494
    2    0.00019092   -0.00006597   -0.00035270    0.00036350    0.00007796
    3   -0.00004793    0.00014959   -0.00004898   -0.00000235   -0.00012357
             6             7             8
    1   -0.00028876   -0.00020793    0.00027584
    2    0.00008055   -0.00027301   -0.00002123
    3    0.00011666   -0.00005101    0.00000759
 Gradient time:  CPU 0.07 s  wall 0.07 s
 ----------------------------------------------------------------
             Standard Nuclear Orientation (Angstroms)
    I     Atom           X                Y                Z
 ----------------------------------------------------------------
    1      C       0.6676010353     0.6687512012    -0.0003943429
    2      C      -0.8095309338     0.5127633769     0.0000251544
    3      O      -1.3222449097    -0.5943996265    -0.0011621854
    4      O       1.3129187662    -0.5865426618    -0.0007639962
    5      H       0.9405414071     1.2318364209     0.8774122803
    6      H       0.9398003699     1.2321475560    -0.8782698647
    7      H      -1.4068675798     1.4016993655     0.0002159964
    8      H       0.5984036448    -1.2410089321    -0.0015649419
 ----------------------------------------------------------------
 Nuclear Repulsion Energy =   120.3384933376 hartrees
 There are       16 alpha and       16 beta electrons
 Discretize the solute cavity surface with Lebedev spheres
	Using 302 Lebedev grid points for each H atom
	Using 302 Lebedev grid points for other atoms
	Atomic van der Waals radii will be scaled by 1.20
 Removing interior tesserae...
 Keep 909 surface tesserae and discard 1507 interior tesserae
 Molecular Surface Area = 80.276 Angst**2

                       Distance Matrix (Angstroms)
             C (  1)   C (  2)   O (  3)   O (  4)   H (  5)   H (  6)
   C (  2)  1.485345
   O (  3)  2.356913  1.220118
   O (  4)  1.411452  2.390244  2.635175
   H (  5)  1.078010  2.085576  3.037636  2.053378
   H (  6)  1.078041  2.085444  3.036847  2.053501  1.755682
   H (  7)  2.200144  1.070989  1.997892  3.369027  2.511704  2.511441
   H (  8)  1.911014  2.249000  2.026572  0.968947  2.646625  2.646066
             H (  7)
   H (  8)  3.317382

 Requested basis set is cc-pVTZ
 There are 64 shells and 176 basis functions
 A cutoff of  1.0D-11 yielded   2038 shell pairs
 There are     15564 function pairs (     20191 Cartesian)
 Smallest overlap matrix eigenvalue = 7.36E-04
 Guess MOs from SCF MO coefficient file
 Reading MOs from coefficient file
 Reading MOs from coefficient file
 A restricted Hartree-Fock SCF calculation will be
 performed using Pulay DIIS extrapolation
 SCF converges when DIIS error is below 1.0E-08
 ---------------------------------------
  Cycle       Energy         DIIS Error
 ---------------------------------------
    1    -227.8493403412      8.13E-04
    2    -227.8540309027      4.66E-04
    3    -227.8546627214      1.55E-04
    4    -227.8548037815      4.90E-05
    5    -227.8548264368      1.99E-05
    6    -227.8548299696      1.06E-05
    7    -227.8548308757      3.20E-06
    8    -227.8548309856      9.22E-07
    9    -227.8548309925      1.92E-07
   10    -227.8548309928      4.50E-08
   11    -227.8548309929      1.18E-08
   12    -227.8548309931      3.11E-09 Convergence criterion met
 ---------------------------------------
 SCF time:  CPU 38.07 s  wall 38.14 s
 Discretize the solute cavity surface with Lebedev spheres
	Using 302 Lebedev grid points for each H atom
	Using 302 Lebedev grid points for other atoms
	Atomic van der Waals radii will be scaled by 1.20
 Removing interior tesserae...
 Keep 909 surface tesserae and discard 1507 interior tesserae
 Molecular Surface Area = 80.276 Angst**2
 A restricted Hartree-Fock SCF calculation will be
 performed using Pulay DIIS extrapolation
 Polarizable Continuum solvation model will be applied
 SCF converges when DIIS error is below 1.0E-08

 Citation of the SMD model:
 Marenich, A.V.; Cramer, C.J.; Truhlar, D.G.
 J. Phys. Chem. B 2009, 113, 6378-6396.
 iSolventCode=           1
 Solvent: water                                                           

 vradii
            1           2           3           4           5           6
    1   1.8500000   1.8500000   1.5200000   1.5200000   1.2000000   1.2000000
            7           8
    1   1.2000000   1.2000000
 ---------------------------------------
  Cycle       Energy         DIIS Error
 ---------------------------------------
    1    -227.8548309927      9.45E-10
 Time req'd to invert C: 0.48 s (CPU) 0.48 s (wall)
    2    -227.8713285601      6.34E-04
    3    -227.8713285601      6.34E-04
    4    -227.8713285634      6.34E-04
    5    -227.8713285625      6.34E-04
    6    -227.8713285599      6.34E-04
    7    -227.8713285609      6.34E-04
    8    -227.8713285598      6.34E-04
    9    -227.8713285576      6.34E-04
   10    -227.8713285557      6.34E-04
   11    -227.8713285544      6.34E-04
   12    -227.8713285537      6.34E-04
   13    -227.8713285542      6.34E-04
   14    -227.8713285534      6.34E-04
   15    -227.8713285540      6.34E-04
   16    -227.8713285599      6.34E-04
   17    -227.8744582340      3.59E-04
   18    -227.8750002973      1.47E-04
   19    -227.8752058782      4.88E-05
   20    -227.8752344880      1.79E-05
   21    -227.8752380115      9.46E-06
   22    -227.8752387643      3.08E-06
   23    -227.8752388685      8.97E-07
   24    -227.8752388755      1.92E-07
   25    -227.8752388760      4.86E-08
   26    -227.8752388760      1.22E-08
   27    -227.8752388759      3.30E-09 Convergence criterion met
 ---------------------------------------
 SCF time:  CPU 74.36 s  wall 74.94 s
(0)  E-EN(g) gas-phase elect-nuc energy                 -227.854830993 a.u.
(3)  G-ENP(liq) elect-nuc-pol free energy of system     -227.875238876 a.u.
(4)  G-CDS(liq) cavity-dispersion-solvent structure 
     free energy                                                3.3073 kcal/mol
(6)  G-S(liq) free energy of system                     -227.869968361 a.u.
(9)  DeltaG-S(liq) free energy of  solvation
     (9) = (6) - (0)                                           -9.4988 kcal/mol
 SCF   energy in the final basis set = -227.8699683606
 Total energy in the final basis set = -227.8699683606

 Components of the MP2 correlation energy:
        aaaa  correlation energy =        -0.1039185943 au
        abab  correlation energy =        -0.6460878480 au
        bbbb  correlation energy =        -0.1039185943 au
        non-Brillouin singles    =        -0.0000000000 au

 Total  MP2   correlation energy =        -0.8539250366 au
        MP2         total energy =      -228.7238933972 au

  Entering Z-vector solver.
 This version supports only Gaussian blurring of the apparent surface charges
 No PCM contribution added !! 
   1         0           1      0.000338    0.000338
 This version supports only Gaussian blurring of the apparent surface charges
 No PCM contribution added !! 
   2         0           1      0.000120    0.000120
 This version supports only Gaussian blurring of the apparent surface charges
 No PCM contribution added !! 
   3         0           1      0.000044    0.000044
 This version supports only Gaussian blurring of the apparent surface charges
 No PCM contribution added !! 
   4         0           1      0.000015    0.000015
 This version supports only Gaussian blurring of the apparent surface charges
 No PCM contribution added !! 
   5         0           1      0.000004    0.000004
 This version supports only Gaussian blurring of the apparent surface charges
 No PCM contribution added !! 
   6         0           1      0.000002    0.000002
 This version supports only Gaussian blurring of the apparent surface charges
 No PCM contribution added !! 
   7         1           0      0.000000    0.000000    Roots Converged

 --------------------------------------------------------------

                    Orbital Energies (a.u.)
 --------------------------------------------------------------

 Alpha MOs
 -- Occupied --
-20.570 -20.562 -11.339 -11.279  -1.415  -1.362  -0.998  -0.809
 -0.729  -0.678  -0.655  -0.597  -0.553  -0.535  -0.462  -0.446
 -- Virtual --
  0.136   0.164   0.193   0.216   0.222   0.292   0.334   0.364
  0.469   0.471   0.483   0.527   0.578   0.586   0.595   0.622
  0.649   0.655   0.696   0.728   0.740   0.757   0.816   0.835
  0.859   0.875   0.914   0.956   0.978   0.981   1.161   1.163
  1.190   1.231   1.241   1.254   1.294   1.377   1.391   1.392
  1.436   1.437   1.508   1.536   1.543   1.606   1.696   1.721
  1.775   1.979   1.984   2.069   2.124   2.162   2.204   2.288
  2.327   2.363   2.410   2.461   2.468   2.576   2.595   2.610
  2.746   2.826   2.900   2.971   3.007   3.059   3.084   3.125
  3.178   3.211   3.212   3.251   3.252   3.344   3.355   3.386
  3.423   3.491   3.505   3.544   3.594   3.616   3.659   3.713
  3.746   3.765   3.796   3.806   3.818   3.887   4.015   4.047
  4.058   4.105   4.143   4.162   4.198   4.207   4.299   4.347
  4.360   4.412   4.416   4.435   4.484   4.495   4.561   4.653
  4.679   4.730   4.823   4.831   4.945   5.036   5.072   5.154
  5.170   5.243   5.339   5.365   5.382   5.453   5.455   5.629
  5.673   5.679   5.750   5.780   5.947   6.028   6.049   6.134
  6.284   6.307   6.394   6.629   6.662   6.666   6.877   6.936
  6.982   7.098   7.126   7.267   7.307   7.329   7.398   7.484
  7.530   7.624   7.673   7.877  10.643  12.280  13.498  13.723
 --------------------------------------------------------------

          Ground-State Mulliken Net Atomic Charges

     Atom                 Charge (a.u.)
  ----------------------------------------
      1 C                     0.032710
      2 C                     0.127244
      3 O                    -0.360493
      4 O                    -0.465525
      5 H                     0.116958
      6 H                     0.116928
      7 H                     0.162540
      8 H                     0.269637
  ----------------------------------------
  Sum of atomic charges =    -0.000000

 -----------------------------------------------------------------
                    Cartesian Multipole Moments
 -----------------------------------------------------------------
    Charge (ESU x 10^10)
                -0.0000
    Dipole Moment (Debye)
         X      -0.5970      Y       3.6740      Z       0.0015
       Tot       3.7222
    Quadrupole Moments (Debye-Ang)
        XX     -30.2450     XY      -1.1142     YY     -20.4629
        XZ      -0.0023     YZ      -0.0000     ZZ     -22.9234
    Octopole Moments (Debye-Ang^2)
       XXX      -3.2070    XXY       8.0526    XYY       0.1975
       YYY      -2.7961    XXZ       0.0237    XYZ       0.0026
       YYZ       0.0096    XZZ      -0.1451    YZZ       0.4613
       ZZZ       0.0415
    Hexadecapole Moments (Debye-Ang^3)
      XXXX    -210.3776   XXXY      -1.4090   XXYY     -46.1637
      XYYY      -4.7401   YYYY     -82.8197   XXXZ      -0.0017
      XXYZ      -0.0095   XYYZ      -0.0047   YYYZ      -0.0122
      XXZZ     -36.0064   XYZZ       1.7096   YYZZ     -18.3461
      XZZZ      -0.0006   YZZZ      -0.0185   ZZZZ     -26.1932
 -----------------------------------------------------------------
 DrvMan is completing analytic gradient of the MP2 energy
 MP2 relaxed dipole moment
            1
    1  -0.2348611
    2   1.4454573
    3   0.0005722
	Magnitude:	 1.464 au	 3.722 Debye
 MP2 energy read as -228.723893
 Full Analytical Gradient of MP2 Energy (in au.)
             1             2             3             4             5
    1   -0.00101134    0.00041343    0.00018705    0.00037165   -0.00001936
    2    0.00000911   -0.00007129   -0.00023268    0.00003583    0.00021777
    3   -0.00005236    0.00014979   -0.00004989    0.00000594    0.00013865
             6             7             8
    1   -0.00000610   -0.00017929    0.00024396
    2    0.00022146   -0.00026164    0.00008145
    3   -0.00014234   -0.00005116    0.00000136
 Gradient time:  CPU 0.12 s  wall 0.76 s
 ----------------------------------------------------------------
             Standard Nuclear Orientation (Angstroms)
    I     Atom           X                Y                Z
 ----------------------------------------------------------------
    1      C       0.6686010353     0.6697512012    -0.0003943429
    2      C      -0.8095309338     0.5127633769     0.0000251544
    3      O      -1.3222449097    -0.5943996265    -0.0011621854
    4      O       1.3129187662    -0.5865426618    -0.0007639962
    5      H       0.9405414071     1.2318364209     0.8774122803
    6      H       0.9398003699     1.2321475560    -0.8782698647
    7      H      -1.4068675798     1.4016993655     0.0002159964
    8      H       0.5984036448    -1.2410089321    -0.0015649419
 ----------------------------------------------------------------
 Nuclear Repulsion Energy =   120.3201162021 hartrees
 There are       16 alpha and       16 beta electrons
 Discretize the solute cavity surface with Lebedev spheres
	Using 302 Lebedev grid points for each H atom
	Using 302 Lebedev grid points for other atoms
	Atomic van der Waals radii will be scaled by 1.20
 Removing interior tesserae...
 Keep 911 surface tesserae and discard 1505 interior tesserae
 Molecular Surface Area = 80.488 Angst**2

                       Distance Matrix (Angstroms)
             C (  1)   C (  2)   O (  3)   O (  4)   H (  5)   H (  6)
   C (  2)  1.486445
   O (  3)  2.358293  1.220118
   O (  4)  1.411885  2.390244  2.635175
   H (  5)  1.077235  2.085576  3.037636  2.053378
   H (  6)  1.077267  2.085444  3.036847  2.053501  1.755682
   H (  7)  2.200754  1.070989  1.997892  3.369027  2.511704  2.511441
   H (  8)  1.912050  2.249000  2.026572  0.968947  2.646625  2.646066
             H (  7)
   H (  8)  3.317382

 Requested basis set is cc-pVTZ
 There are 64 shells and 176 basis functions
 A cutoff of  1.0D-11 yielded   2038 shell pairs
 There are     15564 function pairs (     20191 Cartesian)
 Smallest overlap matrix eigenvalue = 7.38E-04
 Guess MOs from SCF MO coefficient file
 Reading MOs from coefficient file
 Reading MOs from coefficient file
 A restricted Hartree-Fock SCF calculation will be
 performed using Pulay DIIS extrapolation
 SCF converges when DIIS error is below 1.0E-08
 ---------------------------------------
  Cycle       Energy         DIIS Error
 ---------------------------------------
    1    -227.8499186435      8.11E-04
    2    -227.8539923697      4.71E-04
    3    -227.8546372918      1.54E-04
    4    -227.8547779227      4.88E-05
    5    -227.8548005350      2.01E-05
    6    -227.8548041245      1.06E-05
    7    -227.8548050457      3.23E-06
    8    -227.8548051565      9.42E-07
    9    -227.8548051638      1.91E-07
   10    -227.8548051641      4.57E-08
   11    -227.8548051642      1.25E-08
   12    -227.8548051644      3.37E-09 Convergence criterion met
 ---------------------------------------
 SCF time:  CPU 38.61 s  wall 38.93 s
 Discretize the solute cavity surface with Lebedev spheres
	Using 302 Lebedev grid points for each H atom
	Using 302 Lebedev grid points for other atoms
	Atomic van der Waals radii will be scaled by 1.20
 Removing interior tesserae...
 Keep 911 surface tesserae and discard 1505 interior tesserae
 Molecular Surface Area = 80.488 Angst**2
 A restricted Hartree-Fock SCF calculation will be
 performed using Pulay DIIS extrapolation
 Polarizable Continuum solvation model will be applied
 SCF converges when DIIS error is below 1.0E-08

 Citation of the SMD model:
 Marenich, A.V.; Cramer, C.J.; Truhlar, D.G.
 J. Phys. Chem. B 2009, 113, 6378-6396.
 iSolventCode=           1
 Solvent: water                                                           

 vradii
            1           2           3           4           5           6
    1   1.8500000   1.8500000   1.5200000   1.5200000   1.2000000   1.2000000
            7           8
    1   1.2000000   1.2000000
 ---------------------------------------
  Cycle       Energy         DIIS Error
 ---------------------------------------
    1    -227.8548051641      9.55E-10
 Time req'd to invert C: 0.48 s (CPU) 0.48 s (wall)
    2    -227.8713203614      6.35E-04
    3    -227.8713203618      6.35E-04
    4    -227.8713203618      6.35E-04
    5    -227.8713203607      6.35E-04
    6    -227.8713203620      6.35E-04
    7    -227.8713203606      6.35E-04
    8    -227.8713203600      6.35E-04
    9    -227.8713203576      6.35E-04
   10    -227.8713203600      6.35E-04
   11    -227.8713203601      6.35E-04
   12    -227.8713203598      6.35E-04
   13    -227.8713203575      6.35E-04
   14    -227.8713203527      6.35E-04
   15    -227.8713203576      6.35E-04
   16    -227.8713203611      6.35E-04
   17    -227.8744527278      3.59E-04
   18    -227.8749951409      1.47E-04
   19    -227.8752007810      4.88E-05
   20    -227.8752294123      1.79E-05
   21    -227.8752329405      9.45E-06
   22    -227.8752336929      3.09E-06
   23    -227.8752337973      8.99E-07
   24    -227.8752338043      1.92E-07
   25    -227.8752338049      4.88E-08
   26    -227.8752338049      1.23E-08
   27    -227.8752338048      3.31E-09 Convergence criterion met
 ---------------------------------------
 SCF time:  CPU 84.56 s  wall 84.98 s
(0)  E-EN(g) gas-phase elect-nuc energy                 -227.854805164 a.u.
(3)  G-ENP(liq) elect-nuc-pol free energy of system     -227.875233805 a.u.
(4)  G-CDS(liq) cavity-dispersion-solvent structure 
     free energy                                                3.3086 kcal/mol
(6)  G-S(liq) free energy of system                     -227.869961159 a.u.
(9)  DeltaG-S(liq) free energy of  solvation
     (9) = (6) - (0)                                           -9.5105 kcal/mol
 SCF   energy in the final basis set = -227.8699611587
 Total energy in the final basis set = -227.8699611587

 Components of the MP2 correlation energy:
        aaaa  correlation energy =        -0.1039121099 au
        abab  correlation energy =        -0.6460887660 au
        bbbb  correlation energy =        -0.1039121099 au
        non-Brillouin singles    =        -0.0000000000 au

 Total  MP2   correlation energy =        -0.8539129858 au
        MP2         total energy =      -228.7238741445 au

  Entering Z-vector solver.
 This version supports only Gaussian blurring of the apparent surface charges
 No PCM contribution added !! 
   1         0           1      0.000338    0.000338
 This version supports only Gaussian blurring of the apparent surface charges
 No PCM contribution added !! 
   2         0           1      0.000120    0.000120
 This version supports only Gaussian blurring of the apparent surface charges
 No PCM contribution added !! 
   3         0           1      0.000043    0.000043
 This version supports only Gaussian blurring of the apparent surface charges
 No PCM contribution added !! 
   4         0           1      0.000015    0.000015
 This version supports only Gaussian blurring of the apparent surface charges
 No PCM contribution added !! 
   5         0           1      0.000004    0.000004
 This version supports only Gaussian blurring of the apparent surface charges
 No PCM contribution added !! 
   6         0           1      0.000002    0.000002
 This version supports only Gaussian blurring of the apparent surface charges
 No PCM contribution added !! 
   7         1           0      0.000000    0.000000    Roots Converged

 --------------------------------------------------------------

                    Orbital Energies (a.u.)
 --------------------------------------------------------------

 Alpha MOs
 -- Occupied --
-20.570 -20.561 -11.339 -11.279  -1.415  -1.362  -0.998  -0.809
 -0.729  -0.678  -0.656  -0.597  -0.553  -0.535  -0.462  -0.446
 -- Virtual --
  0.136   0.164   0.193   0.216   0.222   0.292   0.334   0.363
  0.469   0.471   0.484   0.527   0.578   0.586   0.595   0.622
  0.649   0.655   0.696   0.728   0.740   0.756   0.816   0.835
  0.859   0.875   0.914   0.956   0.978   0.981   1.161   1.163
  1.190   1.231   1.241   1.254   1.294   1.376   1.391   1.392
  1.436   1.437   1.508   1.536   1.543   1.606   1.696   1.722
  1.776   1.979   1.984   2.069   2.124   2.162   2.203   2.288
  2.327   2.362   2.410   2.460   2.467   2.576   2.594   2.610
  2.746   2.826   2.900   2.971   3.007   3.059   3.084   3.125
  3.178   3.211   3.213   3.251   3.252   3.344   3.355   3.386
  3.423   3.491   3.505   3.544   3.594   3.616   3.658   3.713
  3.746   3.765   3.796   3.806   3.818   3.887   4.016   4.047
  4.058   4.105   4.142   4.162   4.198   4.207   4.300   4.347
  4.360   4.412   4.417   4.435   4.484   4.495   4.561   4.653
  4.679   4.729   4.823   4.832   4.946   5.036   5.072   5.154
  5.172   5.243   5.340   5.365   5.381   5.455   5.455   5.629
  5.674   5.679   5.750   5.780   5.947   6.028   6.048   6.134
  6.285   6.307   6.394   6.629   6.662   6.666   6.877   6.936
  6.982   7.098   7.126   7.267   7.307   7.328   7.398   7.484
  7.530   7.624   7.673   7.877  10.642  12.278  13.503  13.718
 --------------------------------------------------------------

          Ground-State Mulliken Net Atomic Charges

     Atom                 Charge (a.u.)
  ----------------------------------------
      1 C                     0.032329
      2 C                     0.127394
      3 O                    -0.360343
      4 O                    -0.465971
      5 H                     0.117190
      6 H                     0.117158
      7 H                     0.162472
      8 H                     0.269772
  ----------------------------------------
  Sum of atomic charges =    -0.000000

 -----------------------------------------------------------------
                    Cartesian Multipole Moments
 -----------------------------------------------------------------
    Charge (ESU x 10^10)
                -0.0000
    Dipole Moment (Debye)
         X      -0.5995      Y       3.6753      Z       0.0014
       Tot       3.7238
    Quadrupole Moments (Debye-Ang)
        XX     -30.2490     XY      -1.1099     YY     -20.4622
        XZ      -0.0024     YZ      -0.0000     ZZ     -22.9212
    Octopole Moments (Debye-Ang^2)
       XXX      -3.2320    XXY       8.0477    XYY       0.1910
       YYY      -2.8077    XXZ       0.0237    XYZ       0.0026
       YYZ       0.0096    XZZ      -0.1501    YZZ       0.4603
       ZZZ       0.0414
    Hexadecapole Moments (Debye-Ang^3)
      XXXX    -210.4385   XXXY      -1.4093   XXYY     -46.1853
      XYYY      -4.7522   YYYY     -82.8502   XXXZ      -0.0017
      XXYZ      -0.0094   XYYZ      -0.0047   YYYZ      -0.0121
      XXZZ     -36.0136   XYZZ       1.7063   YYZZ     -18.3478
      XZZZ      -0.0006   YZZZ      -0.0185   ZZZZ     -26.1807
 -----------------------------------------------------------------
 DrvMan is completing analytic gradient of the MP2 energy
 MP2 relaxed dipole moment
            1
    1  -0.2358654
    2   1.4459579
    3   0.0005645
	Magnitude:	 1.465 au	 3.724 Debye
 MP2 energy read as -228.723874
 Full Analytical Gradient of MP2 Energy (in au.)
             1             2             3             4             5
    1    0.00003288    0.00004371    0.00002480    0.00023533   -0.00024393
    2    0.00119661   -0.00021888   -0.00035623   -0.00020323   -0.00005845
    3   -0.00005172    0.00014982   -0.00004993    0.00000542   -0.00020114
             6             7             8
    1   -0.00023021   -0.00014145    0.00027886
    2   -0.00005480   -0.00025282   -0.00005221
    3    0.00019708   -0.00005117    0.00000163
 Gradient time:  CPU 0.10 s  wall 0.17 s
 ----------------------------------------------------------------
             Standard Nuclear Orientation (Angstroms)
    I     Atom           X                Y                Z
 ----------------------------------------------------------------
    1      C       0.6686010353     0.6677512012    -0.0003943429
    2      C      -0.8095309338     0.5127633769     0.0000251544
    3      O      -1.3222449097    -0.5943996265    -0.0011621854
    4      O       1.3129187662    -0.5865426618    -0.0007639962
    5      H       0.9405414071     1.2318364209     0.8774122803
    6      H       0.9398003699     1.2321475560    -0.8782698647
    7      H      -1.4068675798     1.4016993655     0.0002159964
    8      H       0.5984036448    -1.2410089321    -0.0015649419
 ----------------------------------------------------------------
 Nuclear Repulsion Energy =   120.3451101714 hartrees
 There are       16 alpha and       16 beta electrons
 Discretize the solute cavity surface with Lebedev spheres
	Using 302 Lebedev grid points for each H atom
	Using 302 Lebedev grid points for other atoms
	Atomic van der Waals radii will be scaled by 1.20
 Removing interior tesserae...
 Keep 908 surface tesserae and discard 1508 interior tesserae
 Molecular Surface Area = 80.172 Angst**2

                       Distance Matrix (Angstroms)
             C (  1)   C (  2)   O (  3)   O (  4)   H (  5)   H (  6)
   C (  2)  1.486235
   O (  3)  2.357221  1.220118
   O (  4)  1.410106  2.390244  2.635175
   H (  5)  1.078280  2.085576  3.037636  2.053378
   H (  6)  1.078312  2.085444  3.036847  2.053501  1.755682
   H (  7)  2.201420  1.070989  1.997892  3.369027  2.511704  2.511441
   H (  8)  1.910051  2.249000  2.026572  0.968947  2.646625  2.646066
             H (  7)
   H (  8)  3.317382

 Requested basis set is cc-pVTZ
 There are 64 shells and 176 basis functions
 A cutoff of  1.0D-11 yielded   2038 shell pairs
 There are     15564 function pairs (     20191 Cartesian)
 Smallest overlap matrix eigenvalue = 7.37E-04
 Guess MOs from SCF MO coefficient file
 Reading MOs from coefficient file
 Reading MOs from coefficient file
 A restricted Hartree-Fock SCF calculation will be
 performed using Pulay DIIS extrapolation
 SCF converges when DIIS error is below 1.0E-08
 ---------------------------------------
  Cycle       Energy         DIIS Error
 ---------------------------------------
    1    -227.8499882481      8.18E-04
    2    -227.8540819336      4.72E-04
    3    -227.8547326085      1.55E-04
    4    -227.8548735340      4.91E-05
    5    -227.8548960702      2.03E-05
    6    -227.8548996731      1.07E-05
    7    -227.8549006211      3.26E-06
    8    -227.8549007348      9.47E-07
    9    -227.8549007421      1.94E-07
   10    -227.8549007425      4.74E-08
   11    -227.8549007426      1.25E-08
   12    -227.8549007428      3.38E-09 Convergence criterion met
 ---------------------------------------
 SCF time:  CPU 38.44 s  wall 38.60 s
 Discretize the solute cavity surface with Lebedev spheres
	Using 302 Lebedev grid points for each H atom
	Using 302 Lebedev grid points for other atoms
	Atomic van der Waals radii will be scaled by 1.20
 Removing interior tesserae...
 Keep 908 surface tesserae and discard 1508 interior tesserae
 Molecular Surface Area = 80.172 Angst**2
 A restricted Hartree-Fock SCF calculation will be
 performed using Pulay DIIS extrapolation
 Polarizable Continuum solvation model will be applied
 SCF converges when DIIS error is below 1.0E-08

 Citation of the SMD model:
 Marenich, A.V.; Cramer, C.J.; Truhlar, D.G.
 J. Phys. Chem. B 2009, 113, 6378-6396.
 iSolventCode=           1
 Solvent: water                                                           

 vradii
            1           2           3           4           5           6
    1   1.8500000   1.8500000   1.5200000   1.5200000   1.2000000   1.2000000
            7           8
    1   1.2000000   1.2000000
 ---------------------------------------
  Cycle       Energy         DIIS Error
 ---------------------------------------
    1    -227.8549007424      9.89E-10
 Time req'd to invert C: 0.51 s (CPU) 0.52 s (wall)
    2    -227.8713745027      6.34E-04
    3    -227.8713745026      6.34E-04
    4    -227.8713745054      6.34E-04
    5    -227.8713745036      6.34E-04
    6    -227.8713745010      6.34E-04
    7    -227.8713744990      6.34E-04
    8    -227.8713744991      6.34E-04
    9    -227.8713744993      6.34E-04
   10    -227.8713744995      6.34E-04
   11    -227.8713744995      6.34E-04
   12    -227.8713744992      6.34E-04
   13    -227.8713744998      6.34E-04
   14    -227.8713745002      6.34E-04
   15    -227.8713744999      6.34E-04
   16    -227.8713745024      6.34E-04
   17    -227.8744982928      3.58E-04
   18    -227.8750391731      1.47E-04
   19    -227.8752442266      4.87E-05
   20    -227.8752727621      1.79E-05
   21    -227.8752762843      9.45E-06
   22    -227.8752770377      3.08E-06
   23    -227.8752771418      8.95E-07
   24    -227.8752771487      1.91E-07
   25    -227.8752771493      4.84E-08
   26    -227.8752771493      1.22E-08
   27    -227.8752771491      3.30E-09 Convergence criterion met
 ---------------------------------------
 SCF time:  CPU 71.56 s  wall 72.24 s
(0)  E-EN(g) gas-phase elect-nuc energy                 -227.854900742 a.u.
(3)  G-ENP(liq) elect-nuc-pol free energy of system     -227.875277149 a.u.
(4)  G-CDS(liq) cavity-dispersion-solvent structure 
     free energy                                                3.3113 kcal/mol
(6)  G-S(liq) free energy of system                     -227.870000225 a.u.
(9)  DeltaG-S(liq) free energy of  solvation
     (9) = (6) - (0)                                           -9.4751 kcal/mol
 SCF   energy in the final basis set = -227.8700002254
 Total energy in the final basis set = -227.8700002254

 Components of the MP2 correlation energy:
        aaaa  correlation energy =        -0.1039182292 au
        abab  correlation energy =        -0.6460679923 au
        bbbb  correlation energy =        -0.1039182292 au
        non-Brillouin singles    =        -0.0000000000 au

 Total  MP2   correlation energy =        -0.8539044508 au
        MP2         total energy =      -228.7239046762 au

  Entering Z-vector solver.
 This version supports only Gaussian blurring of the apparent surface charges
 No PCM contribution added !! 
   1         0           1      0.000338    0.000338
 This version supports only Gaussian blurring of the apparent surface charges
 No PCM contribution added !! 
   2         0           1      0.000120    0.000120
 This version supports only Gaussian blurring of the apparent surface charges
 No PCM contribution added !! 
   3         0           1      0.000044    0.000044
 This version supports only Gaussian blurring of the apparent surface charges
 No PCM contribution added !! 
   4         0           1      0.000015    0.000015
 This version supports only Gaussian blurring of the apparent surface charges
 No PCM contribution added !! 
   5         0           1      0.000004    0.000004
 This version supports only Gaussian blurring of the apparent surface charges
 No PCM contribution added !! 
   6         0           1      0.000002    0.000002
 This version supports only Gaussian blurring of the apparent surface charges
 No PCM contribution added !! 
   7         1           0      0.000000    0.000000    Roots Converged

 --------------------------------------------------------------

                    Orbital Energies (a.u.)
 --------------------------------------------------------------

 Alpha MOs
 -- Occupied --
-20.570 -20.562 -11.339 -11.279  -1.415  -1.362  -0.998  -0.809
 -0.729  -0.678  -0.655  -0.598  -0.553  -0.535  -0.462  -0.446
 -- Virtual --
  0.137   0.164   0.193   0.216   0.222   0.292   0.334   0.364
  0.469   0.470   0.483   0.528   0.578   0.586   0.595   0.621
  0.649   0.655   0.696   0.728   0.740   0.757   0.816   0.834
  0.859   0.875   0.914   0.956   0.978   0.981   1.161   1.163
  1.190   1.231   1.241   1.254   1.294   1.376   1.391   1.392
  1.436   1.437   1.508   1.536   1.543   1.606   1.696   1.721
  1.775   1.979   1.985   2.070   2.123   2.162   2.204   2.288
  2.327   2.363   2.410   2.461   2.468   2.577   2.595   2.610
  2.745   2.826   2.900   2.971   3.007   3.060   3.084   3.125
  3.178   3.211   3.213   3.251   3.251   3.344   3.356   3.386
  3.423   3.491   3.505   3.545   3.593   3.616   3.659   3.713
  3.745   3.765   3.796   3.806   3.818   3.887   4.015   4.047
  4.057   4.104   4.142   4.162   4.198   4.207   4.299   4.347
  4.359   4.412   4.417   4.435   4.484   4.494   4.561   4.652
  4.678   4.729   4.823   4.831   4.945   5.036   5.071   5.154
  5.169   5.243   5.338   5.366   5.382   5.452   5.455   5.628
  5.673   5.678   5.750   5.780   5.946   6.028   6.049   6.135
  6.286   6.308   6.396   6.630   6.662   6.666   6.877   6.936
  6.982   7.098   7.126   7.267   7.307   7.329   7.399   7.484
  7.531   7.625   7.673   7.878  10.640  12.285  13.495  13.721
 --------------------------------------------------------------

          Ground-State Mulliken Net Atomic Charges

     Atom                 Charge (a.u.)
  ----------------------------------------
      1 C                     0.033061
      2 C                     0.127203
      3 O                    -0.360545
      4 O                    -0.464807
      5 H                     0.116459
      6 H                     0.116428
      7 H                     0.162593
      8 H                     0.269609
  ----------------------------------------
  Sum of atomic charges =    -0.000000

 -----------------------------------------------------------------
                    Cartesian Multipole Moments
 -----------------------------------------------------------------
    Charge (ESU x 10^10)
                 0.0000
    Dipole Moment (Debye)
         X      -0.5954      Y       3.6686      Z       0.0016
       Tot       3.7166
    Quadrupole Moments (Debye-Ang)
        XX     -30.2420     XY      -1.1214     YY     -20.4670
        XZ      -0.0021     YZ      -0.0001     ZZ     -22.9265
    Octopole Moments (Debye-Ang^2)
       XXX      -3.2170    XXY       8.0502    XYY       0.1876
       YYY      -2.7938    XXZ       0.0241    XYZ       0.0026
       YYZ       0.0097    XZZ      -0.1516    YZZ       0.4590
       ZZZ       0.0417
    Hexadecapole Moments (Debye-Ang^3)
      XXXX    -210.4035   XXXY      -1.4305   XXYY     -46.1707
      XYYY      -4.7574   YYYY     -82.7945   XXXZ      -0.0009
      XXYZ      -0.0095   XYYZ      -0.0046   YYYZ      -0.0122
      XXZZ     -36.0165   XYZZ       1.7012   YYZZ     -18.3469
      XZZZ      -0.0003   YZZZ      -0.0185   ZZZZ     -26.2057
 -----------------------------------------------------------------
 DrvMan is completing analytic gradient of the MP2 energy
 MP2 relaxed dipole moment
            1
    1  -0.2342297
    2   1.4433242
    3   0.0006435
	Magnitude:	 1.462 au	 3.717 Debye
 MP2 energy read as -228.723905
 Full Analytical Gradient of MP2 Energy (in au.)
             1             2             3             4             5
    1   -0.00011681   -0.00004919    0.00021859    0.00011021   -0.00007946
    2   -0.00099388    0.00008900   -0.00023748    0.00061533    0.00035198
    3   -0.00005697    0.00015045   -0.00005021    0.00000456    0.00021741
             6             7             8
    1   -0.00006756   -0.00024545    0.00022968
    2    0.00035595   -0.00028213    0.00010123
    3   -0.00021828   -0.00005117    0.00000421
 Gradient time:  CPU 0.12 s  wall 0.79 s
 ----------------------------------------------------------------
             Standard Nuclear Orientation (Angstroms)
    I     Atom           X                Y                Z
 ----------------------------------------------------------------
    1      C       0.6686010353     0.6687512012     0.0006056571
    2      C      -0.8095309338     0.5127633769     0.0000251544
    3      O      -1.3222449097    -0.5943996265    -0.0011621854
    4      O       1.3129187662    -0.5865426618    -0.0007639962
    5      H       0.9405414071     1.2318364209     0.8774122803
    6      H       0.9398003699     1.2321475560    -0.8782698647
    7      H      -1.4068675798     1.4016993655     0.0002159964
    8      H       0.5984036448    -1.2410089321    -0.0015649419
 ----------------------------------------------------------------
 Nuclear Repulsion Energy =   120.3326010362 hartrees
 There are       16 alpha and       16 beta electrons
 Discretize the solute cavity surface with Lebedev spheres
	Using 302 Lebedev grid points for each H atom
	Using 302 Lebedev grid points for other atoms
	Atomic van der Waals radii will be scaled by 1.20
 Removing interior tesserae...
 Keep 909 surface tesserae and discard 1507 interior tesserae
 Molecular Surface Area = 80.278 Angst**2

                       Distance Matrix (Angstroms)
             C (  1)   C (  2)   O (  3)   O (  4)   H (  5)   H (  6)
   C (  2)  1.486340
   O (  3)  2.357758  1.220118
   O (  4)  1.410996  2.390244  2.635175
   H (  5)  1.076943  2.085576  3.037636  2.053378
   H (  6)  1.078604  2.085444  3.036847  2.053501  1.755682
   H (  7)  2.201087  1.070989  1.997892  3.369027  2.511704  2.511441
   H (  8)  1.911051  2.249000  2.026572  0.968947  2.646625  2.646066
             H (  7)
   H (  8)  3.317382

 Requested basis set is cc-pVTZ
 There are 64 shells and 176 basis functions
 A cutoff of  1.0D-11 yielded   2038 shell pairs
 There are     15564 function pairs (     20191 Cartesian)
 Smallest overlap matrix eigenvalue = 7.38E-04
 Guess MOs from SCF MO coefficient file
 Reading MOs from coefficient file
 Reading MOs from coefficient file
 A restricted Hartree-Fock SCF calculation will be
 performed using Pulay DIIS extrapolation
 SCF converges when DIIS error is below 1.0E-08
 ---------------------------------------
  Cycle       Energy         DIIS Error
 ---------------------------------------
    1    -227.8497475733      8.10E-04
    2    -227.8540469098      4.69E-04
    3    -227.8546853387      1.54E-04
    4    -227.8548258226      4.88E-05
    5    -227.8548484134      2.00E-05
    6    -227.8548519792      1.06E-05
    7    -227.8548528913      3.22E-06
    8    -227.8548530013      9.33E-07
    9    -227.8548530084      1.91E-07
   10    -227.8548530087      4.64E-08
   11    -227.8548530088      1.38E-08
   12    -227.8548530090      5.03E-09 Convergence criterion met
 ---------------------------------------
 SCF time:  CPU 40.51 s  wall 40.78 s
 Discretize the solute cavity surface with Lebedev spheres
	Using 302 Lebedev grid points for each H atom
	Using 302 Lebedev grid points for other atoms
	Atomic van der Waals radii will be scaled by 1.20
 Removing interior tesserae...
 Keep 909 surface tesserae and discard 1507 interior tesserae
 Molecular Surface Area = 80.278 Angst**2
 A restricted Hartree-Fock SCF calculation will be
 performed using Pulay DIIS extrapolation
 Polarizable Continuum solvation model will be applied
 SCF converges when DIIS error is below 1.0E-08

 Citation of the SMD model:
 Marenich, A.V.; Cramer, C.J.; Truhlar, D.G.
 J. Phys. Chem. B 2009, 113, 6378-6396.
 iSolventCode=           1
 Solvent: water                                                           

 vradii
            1           2           3           4           5           6
    1   1.8500000   1.8500000   1.5200000   1.5200000   1.2000000   1.2000000
            7           8
    1   1.2000000   1.2000000
 ---------------------------------------
  Cycle       Energy         DIIS Error
 ---------------------------------------
    1    -227.8548530087      2.52E-09
 Time req'd to invert C: 0.62 s (CPU) 0.61 s (wall)
    2    -227.8713469709      6.34E-04
    3    -227.8713469708      6.34E-04
    4    -227.8713469708      6.34E-04
    5    -227.8713469690      6.34E-04
    6    -227.8713469670      6.34E-04
    7    -227.8713469668      6.34E-04
    8    -227.8744747880      3.59E-04
    9    -227.8750164008      1.47E-04
   10    -227.8752217380      4.88E-05
   11    -227.8752503211      1.79E-05
   12    -227.8752538461      9.45E-06
   13    -227.8752545989      3.09E-06
   14    -227.8752547032      8.97E-07
   15    -227.8752547101      1.91E-07
   16    -227.8752547143      4.86E-08
   17    -227.8752547142      1.22E-08
   18    -227.8752547141      3.30E-09 Convergence criterion met
 ---------------------------------------
 SCF time:  CPU 60.48 s  wall 61.05 s
(0)  E-EN(g) gas-phase elect-nuc energy                 -227.854853009 a.u.
(3)  G-ENP(liq) elect-nuc-pol free energy of system     -227.875254714 a.u.
(4)  G-CDS(liq) cavity-dispersion-solvent structure 
     free energy                                                3.3098 kcal/mol
(6)  G-S(liq) free energy of system                     -227.869980139 a.u.
(9)  DeltaG-S(liq) free energy of  solvation
     (9) = (6) - (0)                                           -9.4924 kcal/mol
 SCF   energy in the final basis set = -227.8699801395
 Total energy in the final basis set = -227.8699801395

 Components of the MP2 correlation energy:
        aaaa  correlation energy =        -0.1039151535 au
        abab  correlation energy =        -0.6460784195 au
        bbbb  correlation energy =        -0.1039151535 au
        non-Brillouin singles    =        -0.0000000000 au

 Total  MP2   correlation energy =        -0.8539087265 au
        MP2         total energy =      -228.7238888660 au

  Entering Z-vector solver.
 This version supports only Gaussian blurring of the apparent surface charges
 No PCM contribution added !! 
   1         0           1      0.000338    0.000338
 This version supports only Gaussian blurring of the apparent surface charges
 No PCM contribution added !! 
   2         0           1      0.000120    0.000120
 This version supports only Gaussian blurring of the apparent surface charges
 No PCM contribution added !! 
   3         0           1      0.000044    0.000044
 This version supports only Gaussian blurring of the apparent surface charges
 No PCM contribution added !! 
   4         0           1      0.000015    0.000015
 This version supports only Gaussian blurring of the apparent surface charges
 No PCM contribution added !! 
   5         0           1      0.000004    0.000004
 This version supports only Gaussian blurring of the apparent surface charges
 No PCM contribution added !! 
   6         0           1      0.000002    0.000002
 This version supports only Gaussian blurring of the apparent surface charges
 No PCM contribution added !! 
   7         1           0      0.000000    0.000000    Roots Converged

 --------------------------------------------------------------

                    Orbital Energies (a.u.)
 --------------------------------------------------------------

 Alpha MOs
 -- Occupied --
-20.570 -20.561 -11.339 -11.279  -1.415  -1.362  -0.998  -0.809
 -0.729  -0.678  -0.655  -0.598  -0.553  -0.535  -0.462  -0.446
 -- Virtual --
  0.136   0.164   0.193   0.216   0.222   0.292   0.334   0.363
  0.469   0.471   0.483   0.527   0.578   0.586   0.595   0.622
  0.649   0.655   0.696   0.728   0.740   0.757   0.816   0.835
  0.859   0.875   0.914   0.956   0.978   0.981   1.161   1.163
  1.190   1.231   1.241   1.254   1.294   1.376   1.391   1.392
  1.436   1.437   1.508   1.536   1.543   1.606   1.696   1.721
  1.775   1.979   1.984   2.069   2.124   2.162   2.203   2.288
  2.327   2.363   2.410   2.461   2.468   2.576   2.595   2.610
  2.745   2.826   2.900   2.971   3.007   3.059   3.084   3.125
  3.178   3.211   3.213   3.251   3.252   3.344   3.356   3.386
  3.423   3.491   3.505   3.544   3.593   3.616   3.659   3.713
  3.746   3.765   3.796   3.806   3.818   3.887   4.015   4.047
  4.058   4.105   4.142   4.162   4.198   4.207   4.299   4.347
  4.360   4.412   4.417   4.435   4.484   4.494   4.561   4.653
  4.679   4.729   4.823   4.831   4.946   5.036   5.072   5.154
  5.170   5.243   5.339   5.366   5.381   5.453   5.455   5.629
  5.673   5.678   5.750   5.780   5.946   6.028   6.048   6.134
  6.286   6.307   6.395   6.630   6.662   6.666   6.877   6.936
  6.982   7.098   7.126   7.267   7.307   7.329   7.399   7.484
  7.530   7.624   7.673   7.878  10.641  12.282  13.499  13.719
 --------------------------------------------------------------

          Ground-State Mulliken Net Atomic Charges

     Atom                 Charge (a.u.)
  ----------------------------------------
      1 C                     0.032699
      2 C                     0.127298
      3 O                    -0.360447
      4 O                    -0.465382
      5 H                     0.117261
      6 H                     0.116356
      7 H                     0.162531
      8 H                     0.269685
  ----------------------------------------
  Sum of atomic charges =     0.000000

 -----------------------------------------------------------------
                    Cartesian Multipole Moments
 -----------------------------------------------------------------
    Charge (ESU x 10^10)
                 0.0000
    Dipole Moment (Debye)
         X      -0.5973      Y       3.6719      Z       0.0030
       Tot       3.7202
    Quadrupole Moments (Debye-Ang)
        XX     -30.2454     XY      -1.1156     YY     -20.4648
        XZ      -0.0015     YZ       0.0026     ZZ     -22.9238
    Octopole Moments (Debye-Ang^2)
       XXX      -3.2241    XXY       8.0490    XYY       0.1892
       YYY      -2.8008    XXZ       0.0227    XYZ       0.0054
       YYZ       0.0086    XZZ      -0.1508    YZZ       0.4596
       ZZZ       0.0304
    Hexadecapole Moments (Debye-Ang^3)
      XXXX    -210.4208   XXXY      -1.4197   XXYY     -46.1782
      XYYY      -4.7548   YYYY     -82.8231   XXXZ      -0.0096
      XXYZ      -0.0077   XYYZ      -0.0060   YYYZ      -0.0094
      XXZZ     -36.0150   XYZZ       1.7038   YYZZ     -18.3475
      XZZZ      -0.0080   YZZZ      -0.0227   ZZZZ     -26.1933
 -----------------------------------------------------------------
 DrvMan is completing analytic gradient of the MP2 energy
 MP2 relaxed dipole moment
            1
    1  -0.2350014
    2   1.4446457
    3   0.0011885
	Magnitude:	 1.464 au	 3.720 Debye
 MP2 energy read as -228.723889
 Full Analytical Gradient of MP2 Energy (in au.)
             1             2             3             4             5
    1   -0.00004509   -0.00000365    0.00012218    0.00017585   -0.00029628
    2    0.00010895   -0.00006508   -0.00029700    0.00020099   -0.00005450
    3    0.00108344   -0.00003184    0.00000626   -0.00012161   -0.00045248
             6             7             8
    1   -0.00001389   -0.00019309    0.00025398
    2    0.00035040   -0.00026767    0.00002389
    3   -0.00047156   -0.00001404    0.00000183
 Gradient time:  CPU 0.09 s  wall 0.36 s
 ----------------------------------------------------------------
             Standard Nuclear Orientation (Angstroms)
    I     Atom           X                Y                Z
 ----------------------------------------------------------------
    1      C       0.6686010353     0.6687512012    -0.0013943429
    2      C      -0.8095309338     0.5127633769     0.0000251544
    3      O      -1.3222449097    -0.5943996265    -0.0011621854
    4      O       1.3129187662    -0.5865426618    -0.0007639962
    5      H       0.9405414071     1.2318364209     0.8774122803
    6      H       0.9398003699     1.2321475560    -0.8782698647
    7      H      -1.4068675798     1.4016993655     0.0002159964
    8      H       0.5984036448    -1.2410089321    -0.0015649419
 ----------------------------------------------------------------
 Nuclear Repulsion Energy =   120.3326064842 hartrees
 There are       16 alpha and       16 beta electrons
 Discretize the solute cavity surface with Lebedev spheres
	Using 302 Lebedev grid points for each H atom
	Using 302 Lebedev grid points for other atoms
	Atomic van der Waals radii will be scaled by 1.20
 Removing interior tesserae...
 Keep 908 surface tesserae and discard 1508 interior tesserae
 Molecular Surface Area = 80.172 Angst**2

                       Distance Matrix (Angstroms)
             C (  1)   C (  2)   O (  3)   O (  4)   H (  5)   H (  6)
   C (  2)  1.486341
   O (  3)  2.357757  1.220118
   O (  4)  1.410996  2.390244  2.635175
   H (  5)  1.078572  2.085576  3.037636  2.053378
   H (  6)  1.076975  2.085444  3.036847  2.053501  1.755682
   H (  7)  2.201087  1.070989  1.997892  3.369027  2.511704  2.511441
   H (  8)  1.911050  2.249000  2.026572  0.968947  2.646625  2.646066
             H (  7)
   H (  8)  3.317382

 Requested basis set is cc-pVTZ
 There are 64 shells and 176 basis functions
 A cutoff of  1.0D-11 yielded   2038 shell pairs
 There are     15564 function pairs (     20191 Cartesian)
 Smallest overlap matrix eigenvalue = 7.38E-04
 Guess MOs from SCF MO coefficient file
 Reading MOs from coefficient file
 Reading MOs from coefficient file
 A restricted Hartree-Fock SCF calculation will be
 performed using Pulay DIIS extrapolation
 SCF converges when DIIS error is below 1.0E-08
 ---------------------------------------
  Cycle       Energy         DIIS Error
 ---------------------------------------
    1    -227.8498089183      8.13E-04
    2    -227.8540419374      4.70E-04
    3    -227.8546847934      1.54E-04
    4    -227.8548255899      4.89E-05
    5    -227.8548481965      2.01E-05
    6    -227.8548517803      1.07E-05
    7    -227.8548527059      3.24E-06
    8    -227.8548528176      9.41E-07
    9    -227.8548528249      1.96E-07
   10    -227.8548528253      5.09E-08
   11    -227.8548528254      1.75E-08
   12    -227.8548528257      8.03E-09 Convergence criterion met
 ---------------------------------------
 SCF time:  CPU 39.78 s  wall 39.97 s
 Discretize the solute cavity surface with Lebedev spheres
	Using 302 Lebedev grid points for each H atom
	Using 302 Lebedev grid points for other atoms
	Atomic van der Waals radii will be scaled by 1.20
 Removing interior tesserae...
 Keep 908 surface tesserae and discard 1508 interior tesserae
 Molecular Surface Area = 80.172 Angst**2
 A restricted Hartree-Fock SCF calculation will be
 performed using Pulay DIIS extrapolation
 Polarizable Continuum solvation model will be applied
 SCF converges when DIIS error is below 1.0E-08

 Citation of the SMD model:
 Marenich, A.V.; Cramer, C.J.; Truhlar, D.G.
 J. Phys. Chem. B 2009, 113, 6378-6396.
 iSolventCode=           1
 Solvent: water                                                           

 vradii
            1           2           3           4           5           6
    1   1.8500000   1.8500000   1.5200000   1.5200000   1.2000000   1.2000000
            7           8
    1   1.2000000   1.2000000
 ---------------------------------------
  Cycle       Energy         DIIS Error
 ---------------------------------------
    1    -227.8548528253      4.14E-09
 Time req'd to invert C: 0.51 s (CPU) 0.51 s (wall)
    2    -227.8713428614      6.34E-04
    3    -227.8713428613      6.34E-04
    4    -227.8713428587      6.34E-04
    5    -227.8713428572      6.34E-04
    6    -227.8713428559      6.34E-04
    7    -227.8713428556      6.34E-04
    8    -227.8713428563      6.34E-04
    9    -227.8713428572      6.34E-04
   10    -227.8713428566      6.34E-04
   11    -227.8713428572      6.34E-04
   12    -227.8713428572      6.34E-04
   13    -227.8713428585      6.34E-04
   14    -227.8713428569      6.34E-04
   15    -227.8713428564      6.34E-04
   16    -227.8713428612      6.34E-04
   17    -227.8744702279      3.59E-04
   18    -227.8750117922      1.47E-04
   19    -227.8752171339      4.88E-05
   20    -227.8752457069      1.79E-05
   21    -227.8752492292      9.45E-06
   22    -227.8752499821      3.08E-06
   23    -227.8752500863      8.97E-07
   24    -227.8752500932      1.91E-07
   25    -227.8752500938      4.86E-08
   26    -227.8752500937      1.22E-08
   27    -227.8752500936      3.30E-09 Convergence criterion met
 ---------------------------------------
 SCF time:  CPU 73.12 s  wall 73.88 s
(0)  E-EN(g) gas-phase elect-nuc energy                 -227.854852825 a.u.
(3)  G-ENP(liq) elect-nuc-pol free energy of system     -227.875250094 a.u.
(4)  G-CDS(liq) cavity-dispersion-solvent structure 
     free energy                                                3.3098 kcal/mol
(6)  G-S(liq) free energy of system                     -227.869975514 a.u.
(9)  DeltaG-S(liq) free energy of  solvation
     (9) = (6) - (0)                                           -9.4896 kcal/mol
 SCF   energy in the final basis set = -227.8699755143
 Total energy in the final basis set = -227.8699755143

 Components of the MP2 correlation energy:
        aaaa  correlation energy =        -0.1039154047 au
        abab  correlation energy =        -0.6460787818 au
        bbbb  correlation energy =        -0.1039154047 au
        non-Brillouin singles    =        -0.0000000000 au

 Total  MP2   correlation energy =        -0.8539095911 au
        MP2         total energy =      -228.7238851054 au

  Entering Z-vector solver.
 This version supports only Gaussian blurring of the apparent surface charges
 No PCM contribution added !! 
   1         0           1      0.000338    0.000338
 This version supports only Gaussian blurring of the apparent surface charges
 No PCM contribution added !! 
   2         0           1      0.000120    0.000120
 This version supports only Gaussian blurring of the apparent surface charges
 No PCM contribution added !! 
   3         0           1      0.000044    0.000044
 This version supports only Gaussian blurring of the apparent surface charges
 No PCM contribution added !! 
   4         0           1      0.000015    0.000015
 This version supports only Gaussian blurring of the apparent surface charges
 No PCM contribution added !! 
   5         0           1      0.000004    0.000004
 This version supports only Gaussian blurring of the apparent surface charges
 No PCM contribution added !! 
   6         0           1      0.000002    0.000002
 This version supports only Gaussian blurring of the apparent surface charges
 No PCM contribution added !! 
   7         1           0      0.000000    0.000000    Roots Converged

 --------------------------------------------------------------

                    Orbital Energies (a.u.)
 --------------------------------------------------------------

 Alpha MOs
 -- Occupied --
-20.570 -20.562 -11.339 -11.279  -1.415  -1.362  -0.998  -0.809
 -0.729  -0.678  -0.656  -0.598  -0.553  -0.535  -0.462  -0.446
 -- Virtual --
  0.136   0.164   0.193   0.216   0.222   0.292   0.334   0.363
  0.469   0.471   0.483   0.527   0.578   0.586   0.595   0.622
  0.649   0.655   0.696   0.728   0.740   0.757   0.816   0.835
  0.859   0.875   0.914   0.956   0.978   0.981   1.161   1.163
  1.190   1.231   1.241   1.254   1.294   1.376   1.391   1.392
  1.436   1.437   1.508   1.536   1.543   1.606   1.696   1.721
  1.775   1.979   1.984   2.069   2.124   2.162   2.203   2.288
  2.327   2.363   2.410   2.461   2.468   2.576   2.595   2.610
  2.745   2.826   2.900   2.971   3.007   3.059   3.084   3.125
  3.178   3.211   3.213   3.251   3.252   3.344   3.356   3.386
  3.423   3.491   3.505   3.544   3.593   3.616   3.659   3.713
  3.746   3.765   3.796   3.806   3.818   3.887   4.015   4.047
  4.058   4.105   4.142   4.162   4.198   4.207   4.299   4.347
  4.360   4.412   4.417   4.435   4.484   4.494   4.561   4.653
  4.679   4.729   4.823   4.831   4.945   5.036   5.072   5.154
  5.170   5.243   5.339   5.366   5.381   5.453   5.455   5.629
  5.673   5.678   5.750   5.780   5.946   6.028   6.048   6.134
  6.286   6.307   6.395   6.630   6.662   6.666   6.877   6.936
  6.982   7.098   7.126   7.267   7.307   7.329   7.399   7.484
  7.530   7.624   7.673   7.878  10.641  12.282  13.499  13.719
 --------------------------------------------------------------

          Ground-State Mulliken Net Atomic Charges

     Atom                 Charge (a.u.)
  ----------------------------------------
      1 C                     0.032669
      2 C                     0.127290
      3 O                    -0.360428
      4 O                    -0.465342
      5 H                     0.116408
      6 H                     0.117228
      7 H                     0.162536
      8 H                     0.269639
  ----------------------------------------
  Sum of atomic charges =     0.000000

 -----------------------------------------------------------------
                    Cartesian Multipole Moments
 -----------------------------------------------------------------
    Charge (ESU x 10^10)
                 0.0000
    Dipole Moment (Debye)
         X      -0.5972      Y       3.6722      Z      -0.0005
       Tot       3.7204
    Quadrupole Moments (Debye-Ang)
        XX     -30.2444     XY      -1.1156     YY     -20.4643
        XZ      -0.0035     YZ      -0.0025     ZZ     -22.9237
    Octopole Moments (Debye-Ang^2)
       XXX      -3.2234    XXY       8.0489    XYY       0.1894
       YYY      -2.8002    XXZ       0.0243    XYZ      -0.0000
       YYZ       0.0104    XZZ      -0.1506    YZZ       0.4599
       ZZZ       0.0521
    Hexadecapole Moments (Debye-Ang^3)
      XXXX    -210.4158   XXXY      -1.4202   XXYY     -46.1769
      XYYY      -4.7547   YYYY     -82.8209   XXXZ       0.0059
      XXYZ      -0.0110   XYYZ      -0.0035   YYYZ      -0.0146
      XXZZ     -36.0144   XYZZ       1.7039   YYZZ     -18.3470
      XZZZ       0.0065   YZZZ      -0.0141   ZZZZ     -26.1928
 -----------------------------------------------------------------
 DrvMan is completing analytic gradient of the MP2 energy
 MP2 relaxed dipole moment
            1
    1  -0.2349730
    2   1.4447389
    3  -0.0002097
	Magnitude:	 1.464 au	 3.720 Debye
 MP2 energy read as -228.723885
 Full Analytical Gradient of MP2 Energy (in au.)
             1             2             3             4             5
    1   -0.00003929   -0.00000327    0.00012636    0.00015597   -0.00002916
    2    0.00009550   -0.00007252   -0.00028852    0.00019773    0.00034850
    3   -0.00118374    0.00033121   -0.00010513    0.00012523    0.00046566
             6             7             8
    1   -0.00028213   -0.00019432    0.00026583
    2   -0.00005012   -0.00026693    0.00003636
    3    0.00044782   -0.00008814    0.00000710
 Gradient time:  CPU 0.09 s  wall 2.05 s
 ----------------------------------------------------------------
             Standard Nuclear Orientation (Angstroms)
    I     Atom           X                Y                Z
 ----------------------------------------------------------------
    1      C       0.6686010353     0.6687512012    -0.0003943429
    2      C      -0.8085309338     0.5127633769     0.0000251544
    3      O      -1.3222449097    -0.5943996265    -0.0011621854
    4      O       1.3129187662    -0.5865426618    -0.0007639962
    5      H       0.9405414071     1.2318364209     0.8774122803
    6      H       0.9398003699     1.2321475560    -0.8782698647
    7      H      -1.4068675798     1.4016993655     0.0002159964
    8      H       0.5984036448    -1.2410089321    -0.0015649419
 ----------------------------------------------------------------
 Nuclear Repulsion Energy =   120.3380415031 hartrees
 There are       16 alpha and       16 beta electrons
 Discretize the solute cavity surface with Lebedev spheres
	Using 302 Lebedev grid points for each H atom
	Using 302 Lebedev grid points for other atoms
	Atomic van der Waals radii will be scaled by 1.20
 Removing interior tesserae...
 Keep 908 surface tesserae and discard 1508 interior tesserae
 Molecular Surface Area = 80.172 Angst**2

                       Distance Matrix (Angstroms)
             C (  1)   C (  2)   O (  3)   O (  4)   H (  5)   H (  6)
   C (  2)  1.485345
   O (  3)  2.357757  1.220538
   O (  4)  1.410995  2.389356  2.635175
   H (  5)  1.077757  2.084737  3.037636  2.053378
   H (  6)  1.077789  2.084605  3.036847  2.053501  1.755682
   H (  7)  2.201087  1.071547  1.997892  3.369027  2.511704  2.511441
   H (  8)  1.911050  2.248374  2.026572  0.968947  2.646625  2.646066
             H (  7)
   H (  8)  3.317382

 Requested basis set is cc-pVTZ
 There are 64 shells and 176 basis functions
 A cutoff of  1.0D-11 yielded   2038 shell pairs
 There are     15564 function pairs (     20191 Cartesian)
 Smallest overlap matrix eigenvalue = 7.36E-04
 Guess MOs from SCF MO coefficient file
 Reading MOs from coefficient file
 Reading MOs from coefficient file
 A restricted Hartree-Fock SCF calculation will be
 performed using Pulay DIIS extrapolation
 SCF converges when DIIS error is below 1.0E-08
 ---------------------------------------
  Cycle       Energy         DIIS Error
 ---------------------------------------
    1    -227.8492844184      8.12E-04
    2    -227.8540048779      4.68E-04
    3    -227.8546417635      1.54E-04
    4    -227.8547820819      4.90E-05
    5    -227.8548045247      2.01E-05
    6    -227.8548081151      1.06E-05
    7    -227.8548090386      3.26E-06
    8    -227.8548091510      9.60E-07
    9    -227.8548091586      1.94E-07
   10    -227.8548091589      4.82E-08
   11    -227.8548091590      1.46E-08
   12    -227.8548091593      5.18E-09 Convergence criterion met
 ---------------------------------------
 SCF time:  CPU 40.30 s  wall 40.80 s
 Discretize the solute cavity surface with Lebedev spheres
	Using 302 Lebedev grid points for each H atom
	Using 302 Lebedev grid points for other atoms
	Atomic van der Waals radii will be scaled by 1.20
 Removing interior tesserae...
 Keep 908 surface tesserae and discard 1508 interior tesserae
 Molecular Surface Area = 80.172 Angst**2
 A restricted Hartree-Fock SCF calculation will be
 performed using Pulay DIIS extrapolation
 Polarizable Continuum solvation model will be applied
 SCF converges when DIIS error is below 1.0E-08

 Citation of the SMD model:
 Marenich, A.V.; Cramer, C.J.; Truhlar, D.G.
 J. Phys. Chem. B 2009, 113, 6378-6396.
 iSolventCode=           1
 Solvent: water                                                           

 vradii
            1           2           3           4           5           6
    1   1.8500000   1.8500000   1.5200000   1.5200000   1.2000000   1.2000000
            7           8
    1   1.2000000   1.2000000
 ---------------------------------------
  Cycle       Energy         DIIS Error
 ---------------------------------------
    1    -227.8548091589      2.60E-09
 Time req'd to invert C: 0.77 s (CPU) 0.77 s (wall)
    2    -227.8713096327      6.34E-04
    3    -227.8713096326      6.34E-04
    4    -227.8713096292      6.34E-04
    5    -227.8713096298      6.34E-04
    6    -227.8713096286      6.34E-04
    7    -227.8713096292      6.34E-04
    8    -227.8713096295      6.34E-04
    9    -227.8713096296      6.34E-04
   10    -227.8713096301      6.34E-04
   11    -227.8713096319      6.34E-04
   12    -227.8713096314      6.34E-04
   13    -227.8713096338      6.34E-04
   14    -227.8713096315      6.34E-04
   15    -227.8713096317      6.34E-04
   16    -227.8713096322      6.34E-04
   17    -227.8744398088      3.59E-04
   18    -227.8749822231      1.47E-04
   19    -227.8751880613      4.88E-05
   20    -227.8752167342      1.79E-05
   21    -227.8752202719      9.47E-06
   22    -227.8752210290      3.09E-06
   23    -227.8752211337      8.98E-07
   24    -227.8752211407      1.92E-07
   25    -227.8752211413      4.86E-08
   26    -227.8752211412      1.22E-08
   27    -227.8752211411      3.29E-09 Convergence criterion met
 ---------------------------------------
 SCF time:  CPU 76.62 s  wall 77.23 s
(0)  E-EN(g) gas-phase elect-nuc energy                 -227.854809159 a.u.
(3)  G-ENP(liq) elect-nuc-pol free energy of system     -227.875221141 a.u.
(4)  G-CDS(liq) cavity-dispersion-solvent structure 
     free energy                                                3.3075 kcal/mol
(6)  G-S(liq) free energy of system                     -227.869950238 a.u.
(9)  DeltaG-S(liq) free energy of  solvation
     (9) = (6) - (0)                                           -9.5012 kcal/mol
 SCF   energy in the final basis set = -227.8699502380
 Total energy in the final basis set = -227.8699502380

 Components of the MP2 correlation energy:
        aaaa  correlation energy =        -0.1039231547 au
        abab  correlation energy =        -0.6460989567 au
        bbbb  correlation energy =        -0.1039231547 au
        non-Brillouin singles    =        -0.0000000000 au

 Total  MP2   correlation energy =        -0.8539452660 au
        MP2         total energy =      -228.7238955041 au

  Entering Z-vector solver.
 This version supports only Gaussian blurring of the apparent surface charges
 No PCM contribution added !! 
   1         0           1      0.000338    0.000338
 This version supports only Gaussian blurring of the apparent surface charges
 No PCM contribution added !! 
   2         0           1      0.000120    0.000120
 This version supports only Gaussian blurring of the apparent surface charges
 No PCM contribution added !! 
   3         0           1      0.000044    0.000044
 This version supports only Gaussian blurring of the apparent surface charges
 No PCM contribution added !! 
   4         0           1      0.000015    0.000015
 This version supports only Gaussian blurring of the apparent surface charges
 No PCM contribution added !! 
   5         0           1      0.000004    0.000004
 This version supports only Gaussian blurring of the apparent surface charges
 No PCM contribution added !! 
   6         0           1      0.000002    0.000002
 This version supports only Gaussian blurring of the apparent surface charges
 No PCM contribution added !! 
   7         1           0      0.000000    0.000000    Roots Converged

 --------------------------------------------------------------

                    Orbital Energies (a.u.)
 --------------------------------------------------------------

 Alpha MOs
 -- Occupied --
-20.570 -20.562 -11.339 -11.279  -1.415  -1.362  -0.998  -0.809
 -0.729  -0.678  -0.656  -0.597  -0.553  -0.534  -0.462  -0.446
 -- Virtual --
  0.136   0.164   0.193   0.216   0.222   0.292   0.334   0.364
  0.469   0.471   0.483   0.527   0.578   0.586   0.595   0.622
  0.649   0.655   0.696   0.728   0.740   0.756   0.816   0.835
  0.859   0.875   0.914   0.956   0.978   0.981   1.161   1.163
  1.190   1.231   1.241   1.254   1.294   1.376   1.391   1.392
  1.436   1.437   1.508   1.536   1.543   1.606   1.695   1.721
  1.775   1.979   1.984   2.069   2.124   2.162   2.203   2.288
  2.327   2.363   2.410   2.461   2.468   2.576   2.595   2.610
  2.746   2.826   2.900   2.971   3.007   3.059   3.084   3.125
  3.178   3.211   3.213   3.251   3.251   3.344   3.356   3.386
  3.423   3.491   3.505   3.544   3.594   3.616   3.659   3.713
  3.746   3.765   3.796   3.806   3.818   3.887   4.015   4.047
  4.058   4.105   4.142   4.162   4.198   4.207   4.299   4.347
  4.360   4.412   4.417   4.435   4.484   4.494   4.561   4.653
  4.678   4.730   4.823   4.832   4.945   5.036   5.071   5.154
  5.170   5.243   5.339   5.366   5.381   5.453   5.455   5.629
  5.674   5.678   5.750   5.780   5.947   6.027   6.048   6.134
  6.286   6.307   6.395   6.629   6.662   6.665   6.877   6.936
  6.982   7.097   7.126   7.267   7.307   7.328   7.399   7.484
  7.530   7.624   7.673   7.878  10.639  12.282  13.498  13.719
 --------------------------------------------------------------

          Ground-State Mulliken Net Atomic Charges

     Atom                 Charge (a.u.)
  ----------------------------------------
      1 C                     0.033015
      2 C                     0.127175
      3 O                    -0.360755
      4 O                    -0.465323
      5 H                     0.116965
      6 H                     0.116935
      7 H                     0.162369
      8 H                     0.269620
  ----------------------------------------
  Sum of atomic charges =     0.000000

 -----------------------------------------------------------------
                    Cartesian Multipole Moments
 -----------------------------------------------------------------
    Charge (ESU x 10^10)
                 0.0000
    Dipole Moment (Debye)
         X      -0.5913      Y       3.6741      Z       0.0016
       Tot       3.7213
    Quadrupole Moments (Debye-Ang)
        XX     -30.2481     XY      -1.1125     YY     -20.4642
        XZ      -0.0021     YZ      -0.0001     ZZ     -22.9231
    Octopole Moments (Debye-Ang^2)
       XXX      -3.2229    XXY       8.0507    XYY       0.1922
       YYY      -2.7977    XXZ       0.0241    XYZ       0.0026
       YYZ       0.0097    XZZ      -0.1496    YZZ       0.4624
       ZZZ       0.0417
    Hexadecapole Moments (Debye-Ang^3)
      XXXX    -210.3792   XXXY      -1.4199   XXYY     -46.1668
      XYYY      -4.7530   YYYY     -82.8253   XXXZ      -0.0009
      XXYZ      -0.0095   XYYZ      -0.0046   YYYZ      -0.0122
      XXZZ     -36.0084   XYZZ       1.7054   YYZZ     -18.3452
      XZZZ      -0.0003   YZZZ      -0.0185   ZZZZ     -26.1899
 -----------------------------------------------------------------
 DrvMan is completing analytic gradient of the MP2 energy
 MP2 relaxed dipole moment
            1
    1  -0.2326274
    2   1.4454876
    3   0.0006441
	Magnitude:	 1.464 au	 3.721 Debye
 MP2 energy read as -228.723896
 Full Analytical Gradient of MP2 Energy (in au.)
             1             2             3             4             5
    1   -0.00045886    0.00120850   -0.00025832    0.00010219   -0.00016947
    2    0.00014416    0.00002436   -0.00069060    0.00020863    0.00014187
    3   -0.00005669    0.00015069   -0.00005072    0.00000444    0.00002158
             6             7             8
    1   -0.00015748   -0.00052740    0.00026084
    2    0.00014575   -0.00000935    0.00003518
    3   -0.00002236   -0.00005117    0.00000421
 Gradient time:  CPU 0.06 s  wall 0.07 s
 ----------------------------------------------------------------
             Standard Nuclear Orientation (Angstroms)
    I     Atom           X                Y                Z
 ----------------------------------------------------------------
    1      C       0.6686010353     0.6687512012    -0.0003943429
    2      C      -0.8105309338     0.5127633769     0.0000251544
    3      O      -1.3222449097    -0.5943996265    -0.0011621854
    4      O       1.3129187662    -0.5865426618    -0.0007639962
    5      H       0.9405414071     1.2318364209     0.8774122803
    6      H       0.9398003699     1.2321475560    -0.8782698647
    7      H      -1.4068675798     1.4016993655     0.0002159964
    8      H       0.5984036448    -1.2410089321    -0.0015649419
 ----------------------------------------------------------------
 Nuclear Repulsion Energy =   120.3271865589 hartrees
 There are       16 alpha and       16 beta electrons
 Discretize the solute cavity surface with Lebedev spheres
	Using 302 Lebedev grid points for each H atom
	Using 302 Lebedev grid points for other atoms
	Atomic van der Waals radii will be scaled by 1.20
 Removing interior tesserae...
 Keep 908 surface tesserae and discard 1508 interior tesserae
 Molecular Surface Area = 80.172 Angst**2

                       Distance Matrix (Angstroms)
             C (  1)   C (  2)   O (  3)   O (  4)   H (  5)   H (  6)
   C (  2)  1.487334
   O (  3)  2.357757  1.219698
   O (  4)  1.410995  2.391132  2.635175
   H (  5)  1.077757  2.086415  3.037636  2.053378
   H (  6)  1.077789  2.086283  3.036847  2.053501  1.755682
   H (  7)  2.201087  1.070432  1.997892  3.369027  2.511704  2.511441
   H (  8)  1.911050  2.249626  2.026572  0.968947  2.646625  2.646066
             H (  7)
   H (  8)  3.317382

 Requested basis set is cc-pVTZ
 There are 64 shells and 176 basis functions
 A cutoff of  1.0D-11 yielded   2038 shell pairs
 There are     15564 function pairs (     20191 Cartesian)
 Smallest overlap matrix eigenvalue = 7.39E-04
 Guess MOs from SCF MO coefficient file
 Reading MOs from coefficient file
 Reading MOs from coefficient file
 A restricted Hartree-Fock SCF calculation will be
 performed using Pulay DIIS extrapolation
 SCF converges when DIIS error is below 1.0E-08
 ---------------------------------------
  Cycle       Energy         DIIS Error
 ---------------------------------------
    1    -227.8508159504      8.15E-04
    2    -227.8540712554      4.75E-04
    3    -227.8547269385      1.55E-04
    4    -227.8548687726      4.88E-05
    5    -227.8548917383      2.01E-05
    6    -227.8548953117      1.08E-05
    7    -227.8548962437      3.19E-06
    8    -227.8548963533      8.95E-07
    9    -227.8548963599      1.89E-07
   10    -227.8548963602      4.45E-08
   11    -227.8548963603      1.08E-08
   12    -227.8548963604      2.88E-09 Convergence criterion met
 ---------------------------------------
 SCF time:  CPU 38.72 s  wall 39.04 s
 Discretize the solute cavity surface with Lebedev spheres
	Using 302 Lebedev grid points for each H atom
	Using 302 Lebedev grid points for other atoms
	Atomic van der Waals radii will be scaled by 1.20
 Removing interior tesserae...
 Keep 908 surface tesserae and discard 1508 interior tesserae
 Molecular Surface Area = 80.172 Angst**2
 A restricted Hartree-Fock SCF calculation will be
 performed using Pulay DIIS extrapolation
 Polarizable Continuum solvation model will be applied
 SCF converges when DIIS error is below 1.0E-08

 Citation of the SMD model:
 Marenich, A.V.; Cramer, C.J.; Truhlar, D.G.
 J. Phys. Chem. B 2009, 113, 6378-6396.
 iSolventCode=           1
 Solvent: water                                                           

 vradii
            1           2           3           4           5           6
    1   1.8500000   1.8500000   1.5200000   1.5200000   1.2000000   1.2000000
            7           8
    1   1.2000000   1.2000000
 ---------------------------------------
  Cycle       Energy         DIIS Error
 ---------------------------------------
    1    -227.8548963602      8.96E-10
 Time req'd to invert C: 0.57 s (CPU) 0.57 s (wall)
    2    -227.8713760134      6.34E-04
    3    -227.8713760133      6.34E-04
    4    -227.8713760161      6.34E-04
    5    -227.8713760147      6.34E-04
    6    -227.8713760123      6.34E-04
    7    -227.8713760127      6.34E-04
    8    -227.8713760126      6.34E-04
    9    -227.8713760116      6.34E-04
   10    -227.8713760111      6.34E-04
   11    -227.8713760115      6.34E-04
   12    -227.8713760106      6.34E-04
   13    -227.8713760106      6.34E-04
   14    -227.8713760105      6.34E-04
   15    -227.8713760106      6.34E-04
   16    -227.8713760129      6.34E-04
   17    -227.8745005850      3.58E-04
   18    -227.8750413032      1.47E-04
   19    -227.8752461507      4.87E-05
   20    -227.8752746242      1.79E-05
   21    -227.8752781311      9.43E-06
   22    -227.8752788798      3.08E-06
   23    -227.8752789835      8.95E-07
   24    -227.8752789904      1.91E-07
   25    -227.8752789910      4.85E-08
   26    -227.8752789910      1.23E-08
   27    -227.8752789909      3.31E-09 Convergence criterion met
 ---------------------------------------
 SCF time:  CPU 75.16 s  wall 75.52 s
(0)  E-EN(g) gas-phase elect-nuc energy                 -227.854896360 a.u.
(3)  G-ENP(liq) elect-nuc-pol free energy of system     -227.875278991 a.u.
(4)  G-CDS(liq) cavity-dispersion-solvent structure 
     free energy                                                3.3121 kcal/mol
(6)  G-S(liq) free energy of system                     -227.870000761 a.u.
(9)  DeltaG-S(liq) free energy of  solvation
     (9) = (6) - (0)                                           -9.4782 kcal/mol
 SCF   energy in the final basis set = -227.8700007613
 Total energy in the final basis set = -227.8700007613

 Components of the MP2 correlation energy:
        aaaa  correlation energy =        -0.1039076866 au
        abab  correlation energy =        -0.6460586210 au
        bbbb  correlation energy =        -0.1039076866 au
        non-Brillouin singles    =        -0.0000000000 au

 Total  MP2   correlation energy =        -0.8538739942 au
        MP2         total energy =      -228.7238747555 au

  Entering Z-vector solver.
 This version supports only Gaussian blurring of the apparent surface charges
 No PCM contribution added !! 
   1         0           1      0.000338    0.000338
 This version supports only Gaussian blurring of the apparent surface charges
 No PCM contribution added !! 
   2         0           1      0.000119    0.000119
 This version supports only Gaussian blurring of the apparent surface charges
 No PCM contribution added !! 
   3         0           1      0.000043    0.000043
 This version supports only Gaussian blurring of the apparent surface charges
 No PCM contribution added !! 
   4         0           1      0.000015    0.000015
 This version supports only Gaussian blurring of the apparent surface charges
 No PCM contribution added !! 
   5         0           1      0.000004    0.000004
 This version supports only Gaussian blurring of the apparent surface charges
 No PCM contribution added !! 
   6         0           1      0.000002    0.000002
 This version supports only Gaussian blurring of the apparent surface charges
 No PCM contribution added !! 
   7         1           0      0.000000    0.000000    Roots Converged

 --------------------------------------------------------------

                    Orbital Energies (a.u.)
 --------------------------------------------------------------

 Alpha MOs
 -- Occupied --
-20.570 -20.561 -11.339 -11.279  -1.416  -1.362  -0.998  -0.809
 -0.729  -0.678  -0.655  -0.598  -0.553  -0.535  -0.462  -0.446
 -- Virtual --
  0.137   0.164   0.193   0.216   0.222   0.292   0.334   0.363
  0.469   0.471   0.483   0.527   0.577   0.586   0.595   0.622
  0.648   0.655   0.696   0.728   0.740   0.757   0.816   0.835
  0.859   0.875   0.914   0.956   0.978   0.981   1.161   1.163
  1.190   1.231   1.241   1.254   1.294   1.376   1.391   1.392
  1.436   1.437   1.508   1.536   1.543   1.606   1.696   1.721
  1.775   1.979   1.984   2.069   2.124   2.162   2.204   2.288
  2.327   2.362   2.410   2.460   2.467   2.576   2.594   2.610
  2.745   2.826   2.900   2.971   3.007   3.059   3.084   3.125
  3.178   3.211   3.213   3.251   3.251   3.344   3.356   3.386
  3.423   3.491   3.505   3.544   3.593   3.616   3.658   3.713
  3.746   3.765   3.796   3.806   3.818   3.887   4.015   4.047
  4.058   4.105   4.141   4.162   4.198   4.207   4.300   4.348
  4.359   4.412   4.417   4.435   4.484   4.495   4.561   4.652
  4.679   4.729   4.823   4.831   4.946   5.036   5.073   5.154
  5.170   5.243   5.339   5.365   5.382   5.453   5.456   5.628
  5.673   5.678   5.750   5.780   5.946   6.029   6.048   6.135
  6.286   6.308   6.395   6.630   6.662   6.667   6.877   6.936
  6.982   7.099   7.126   7.267   7.307   7.329   7.398   7.484
  7.530   7.625   7.673   7.878  10.643  12.281  13.499  13.720
 --------------------------------------------------------------

          Ground-State Mulliken Net Atomic Charges

     Atom                 Charge (a.u.)
  ----------------------------------------
      1 C                     0.032325
      2 C                     0.127404
      3 O                    -0.360102
      4 O                    -0.465360
      5 H                     0.116701
      6 H                     0.116670
      7 H                     0.162704
      8 H                     0.269659
  ----------------------------------------
  Sum of atomic charges =     0.000000

 -----------------------------------------------------------------
                    Cartesian Multipole Moments
 -----------------------------------------------------------------
    Charge (ESU x 10^10)
                 0.0000
    Dipole Moment (Debye)
         X      -0.6032      Y       3.6703      Z       0.0016
       Tot       3.7195
    Quadrupole Moments (Debye-Ang)
        XX     -30.2407     XY      -1.1187     YY     -20.4644
        XZ      -0.0021     YZ      -0.0001     ZZ     -22.9243
    Octopole Moments (Debye-Ang^2)
       XXX      -3.2239    XXY       8.0472    XYY       0.1866
       YYY      -2.8027    XXZ       0.0241    XYZ       0.0026
       YYZ       0.0097    XZZ      -0.1517    YZZ       0.4574
       ZZZ       0.0417
    Hexadecapole Moments (Debye-Ang^3)
      XXXX    -210.4523   XXXY      -1.4204   XXYY     -46.1870
      XYYY      -4.7564   YYYY     -82.8165   XXXZ      -0.0009
      XXYZ      -0.0095   XYYZ      -0.0046   YYYZ      -0.0122
      XXZZ     -36.0204   XYZZ       1.7024   YYZZ     -18.3488
      XZZZ      -0.0003   YZZZ      -0.0185   ZZZZ     -26.1956
 -----------------------------------------------------------------
 DrvMan is completing analytic gradient of the MP2 energy
 MP2 relaxed dipole moment
            1
    1  -0.2373175
    2   1.4439932
    3   0.0006445
	Magnitude:	 1.463 au	 3.720 Debye
 MP2 energy read as -228.723875
 Full Analytical Gradient of MP2 Energy (in au.)
             1             2             3             4             5
    1    0.00037592   -0.00121156    0.00051088    0.00020952   -0.00015335
    2    0.00004315   -0.00016899    0.00011447    0.00018697    0.00015430
    3   -0.00005696    0.00015024   -0.00004984    0.00000438   -0.00000274
             6             7             8
    1   -0.00014135    0.00013901    0.00027093
    2    0.00015820   -0.00052554    0.00003745
    3    0.00000195   -0.00005125    0.00000422
 Gradient time:  CPU 0.09 s  wall 0.63 s
 ----------------------------------------------------------------
             Standard Nuclear Orientation (Angstroms)
    I     Atom           X                Y                Z
 ----------------------------------------------------------------
    1      C       0.6686010353     0.6687512012    -0.0003943429
    2      C      -0.8095309338     0.5137633769     0.0000251544
    3      O      -1.3222449097    -0.5943996265    -0.0011621854
    4      O       1.3129187662    -0.5865426618    -0.0007639962
    5      H       0.9405414071     1.2318364209     0.8774122803
    6      H       0.9398003699     1.2321475560    -0.8782698647
    7      H      -1.4068675798     1.4016993655     0.0002159964
    8      H       0.5984036448    -1.2410089321    -0.0015649419
 ----------------------------------------------------------------
 Nuclear Repulsion Energy =   120.3183074696 hartrees
 There are       16 alpha and       16 beta electrons
 Discretize the solute cavity surface with Lebedev spheres
	Using 302 Lebedev grid points for each H atom
	Using 302 Lebedev grid points for other atoms
	Atomic van der Waals radii will be scaled by 1.20
 Removing interior tesserae...
 Keep 908 surface tesserae and discard 1508 interior tesserae
 Molecular Surface Area = 80.172 Angst**2

                       Distance Matrix (Angstroms)
             C (  1)   C (  2)   O (  3)   O (  4)   H (  5)   H (  6)
   C (  2)  1.486235
   O (  3)  2.357757  1.221025
   O (  4)  1.410995  2.390704  2.635175
   H (  5)  1.077757  2.085231  3.037636  2.053378
   H (  6)  1.077789  2.085099  3.036847  2.053501  1.755682
   H (  7)  2.201087  1.070160  1.997892  3.369027  2.511704  2.511441
   H (  8)  1.911050  2.249780  2.026572  0.968947  2.646625  2.646066
             H (  7)
   H (  8)  3.317382

 Requested basis set is cc-pVTZ
 There are 64 shells and 176 basis functions
 A cutoff of  1.0D-11 yielded   2038 shell pairs
 There are     15564 function pairs (     20191 Cartesian)
 Smallest overlap matrix eigenvalue = 7.37E-04
 Guess MOs from SCF MO coefficient file
 Reading MOs from coefficient file
 Reading MOs from coefficient file
 A restricted Hartree-Fock SCF calculation will be
 performed using Pulay DIIS extrapolation
 SCF converges when DIIS error is below 1.0E-08
 ---------------------------------------
  Cycle       Energy         DIIS Error
 ---------------------------------------
    1    -227.8484718570      8.11E-04
    2    -227.8539317376      4.63E-04
    3    -227.8545559474      1.54E-04
    4    -227.8546951544      4.93E-05
    5    -227.8547173538      2.01E-05
    6    -227.8547209694      1.05E-05
    7    -227.8547218897      3.29E-06
    8    -227.8547220036      9.90E-07
    9    -227.8547220116      1.94E-07
   10    -227.8547220120      4.63E-08
   11    -227.8547220121      1.32E-08
   12    -227.8547220123      3.38E-09 Convergence criterion met
 ---------------------------------------
 SCF time:  CPU 41.44 s  wall 41.89 s
 Discretize the solute cavity surface with Lebedev spheres
	Using 302 Lebedev grid points for each H atom
	Using 302 Lebedev grid points for other atoms
	Atomic van der Waals radii will be scaled by 1.20
 Removing interior tesserae...
 Keep 908 surface tesserae and discard 1508 interior tesserae
 Molecular Surface Area = 80.172 Angst**2
 A restricted Hartree-Fock SCF calculation will be
 performed using Pulay DIIS extrapolation
 Polarizable Continuum solvation model will be applied
 SCF converges when DIIS error is below 1.0E-08

 Citation of the SMD model:
 Marenich, A.V.; Cramer, C.J.; Truhlar, D.G.
 J. Phys. Chem. B 2009, 113, 6378-6396.
 iSolventCode=           1
 Solvent: water                                                           

 vradii
            1           2           3           4           5           6
    1   1.8500000   1.8500000   1.5200000   1.5200000   1.2000000   1.2000000
            7           8
    1   1.2000000   1.2000000
 ---------------------------------------
  Cycle       Energy         DIIS Error
 ---------------------------------------
    1    -227.8547220119      9.80E-10
 Time req'd to invert C: 0.73 s (CPU) 0.73 s (wall)
    2    -227.8712382211      6.35E-04
    3    -227.8712382215      6.35E-04
    4    -227.8712382231      6.35E-04
    5    -227.8712382224      6.35E-04
    6    -227.8712382191      6.35E-04
    7    -227.8712382199      6.35E-04
    8    -227.8712382220      6.35E-04
    9    -227.8712382223      6.35E-04
   10    -227.8712382208      6.35E-04
   11    -227.8743732434      3.59E-04
   12    -227.8749165844      1.48E-04
   13    -227.8751228393      4.89E-05
   14    -227.8751515964      1.80E-05
   15    -227.8751551567      9.50E-06
   16    -227.8751559197      3.10E-06
   17    -227.8751560251      9.00E-07
   18    -227.8751560321      1.92E-07
   19    -227.8751560326      4.87E-08
   20    -227.8751560326      1.23E-08
   21    -227.8751560325      3.31E-09 Convergence criterion met
 ---------------------------------------
 SCF time:  CPU 63.95 s  wall 64.45 s
(0)  E-EN(g) gas-phase elect-nuc energy                 -227.854722012 a.u.
(3)  G-ENP(liq) elect-nuc-pol free energy of system     -227.875156033 a.u.
(4)  G-CDS(liq) cavity-dispersion-solvent structure 
     free energy                                                3.3083 kcal/mol
(6)  G-S(liq) free energy of system                     -227.869883895 a.u.
(9)  DeltaG-S(liq) free energy of  solvation
     (9) = (6) - (0)                                           -9.5142 kcal/mol
 SCF   energy in the final basis set = -227.8698838953
 Total energy in the final basis set = -227.8698838953

 Components of the MP2 correlation energy:
        aaaa  correlation energy =        -0.1039243852 au
        abab  correlation energy =        -0.6461236581 au
        bbbb  correlation energy =        -0.1039243852 au
        non-Brillouin singles    =        -0.0000000000 au

 Total  MP2   correlation energy =        -0.8539724286 au
        MP2         total energy =      -228.7238563239 au

  Entering Z-vector solver.
 This version supports only Gaussian blurring of the apparent surface charges
 No PCM contribution added !! 
   1         0           1      0.000338    0.000338
 This version supports only Gaussian blurring of the apparent surface charges
 No PCM contribution added !! 
   2         0           1      0.000120    0.000120
 This version supports only Gaussian blurring of the apparent surface charges
 No PCM contribution added !! 
   3         0           1      0.000044    0.000044
 This version supports only Gaussian blurring of the apparent surface charges
 No PCM contribution added !! 
   4         0           1      0.000015    0.000015
 This version supports only Gaussian blurring of the apparent surface charges
 No PCM contribution added !! 
   5         0           1      0.000004    0.000004
 This version supports only Gaussian blurring of the apparent surface charges
 No PCM contribution added !! 
   6         0           1      0.000002    0.000002
 This version supports only Gaussian blurring of the apparent surface charges
 No PCM contribution added !! 
   7         1           0      0.000000    0.000000    Roots Converged

 --------------------------------------------------------------

                    Orbital Energies (a.u.)
 --------------------------------------------------------------

 Alpha MOs
 -- Occupied --
-20.570 -20.562 -11.339 -11.279  -1.415  -1.362  -0.998  -0.809
 -0.729  -0.677  -0.655  -0.597  -0.553  -0.534  -0.462  -0.446
 -- Virtual --
  0.136   0.164   0.193   0.216   0.222   0.292   0.334   0.364
  0.469   0.470   0.483   0.527   0.578   0.586   0.595   0.622
  0.649   0.656   0.696   0.728   0.740   0.756   0.816   0.834
  0.859   0.875   0.914   0.956   0.978   0.981   1.161   1.163
  1.190   1.231   1.241   1.254   1.294   1.376   1.391   1.392
  1.436   1.437   1.508   1.536   1.543   1.606   1.696   1.721
  1.775   1.979   1.984   2.069   2.123   2.161   2.203   2.288
  2.326   2.363   2.410   2.461   2.467   2.576   2.594   2.610
  2.745   2.826   2.900   2.971   3.007   3.060   3.084   3.125
  3.178   3.211   3.213   3.251   3.251   3.344   3.356   3.386
  3.423   3.491   3.504   3.544   3.593   3.616   3.659   3.713
  3.746   3.765   3.796   3.806   3.818   3.887   4.015   4.047
  4.058   4.105   4.142   4.162   4.199   4.207   4.299   4.347
  4.360   4.412   4.417   4.435   4.484   4.494   4.561   4.652
  4.679   4.729   4.823   4.832   4.946   5.036   5.073   5.154
  5.170   5.244   5.339   5.366   5.382   5.453   5.456   5.629
  5.673   5.678   5.750   5.780   5.946   6.027   6.048   6.134
  6.285   6.307   6.395   6.629   6.661   6.664   6.877   6.936
  6.982   7.097   7.126   7.267   7.307   7.327   7.398   7.484
  7.530   7.624   7.673   7.878  10.644  12.281  13.494  13.715
 --------------------------------------------------------------

          Ground-State Mulliken Net Atomic Charges

     Atom                 Charge (a.u.)
  ----------------------------------------
      1 C                     0.032813
      2 C                     0.127075
      3 O                    -0.361212
      4 O                    -0.465281
      5 H                     0.116844
      6 H                     0.116813
      7 H                     0.163308
      8 H                     0.269639
  ----------------------------------------
  Sum of atomic charges =     0.000000

 -----------------------------------------------------------------
                    Cartesian Multipole Moments
 -----------------------------------------------------------------
    Charge (ESU x 10^10)
                 0.0000
    Dipole Moment (Debye)
         X      -0.5959      Y       3.6778      Z       0.0016
       Tot       3.7258
    Quadrupole Moments (Debye-Ang)
        XX     -30.2453     XY      -1.1236     YY     -20.4579
        XZ      -0.0021     YZ      -0.0001     ZZ     -22.9247
    Octopole Moments (Debye-Ang^2)
       XXX      -3.2168    XXY       8.0550    XYY       0.1824
       YYY      -2.7991    XXZ       0.0241    XYZ       0.0026
       YYZ       0.0097    XZZ      -0.1485    YZZ       0.4590
       ZZZ       0.0417
    Hexadecapole Moments (Debye-Ang^3)
      XXXX    -210.4251   XXXY      -1.4374   XXYY     -46.1674
      XYYY      -4.7647   YYYY     -82.8216   XXXZ      -0.0009
      XXYZ      -0.0095   XYYZ      -0.0046   YYYZ      -0.0122
      XXZZ     -36.0164   XYZZ       1.7035   YYZZ     -18.3480
      XZZZ      -0.0003   YZZZ      -0.0185   ZZZZ     -26.1946
 -----------------------------------------------------------------
 DrvMan is completing analytic gradient of the MP2 energy
 MP2 relaxed dipole moment
            1
    1  -0.2344299
    2   1.4469759
    3   0.0006450
	Magnitude:	 1.466 au	 3.726 Debye
 MP2 energy read as -228.723856
 Full Analytical Gradient of MP2 Energy (in au.)
             1             2             3             4             5
    1   -0.00002850    0.00010530   -0.00027461    0.00022761   -0.00019837
    2   -0.00007197    0.00170479   -0.00142595    0.00014681    0.00014539
    3   -0.00005682    0.00015151   -0.00005130    0.00000436    0.00001500
             6             7             8
    1   -0.00018640    0.00005662    0.00029834
    2    0.00014927   -0.00068736    0.00003903
    3   -0.00001575   -0.00005120    0.00000421
 Gradient time:  CPU 0.06 s  wall 0.06 s
 ----------------------------------------------------------------
             Standard Nuclear Orientation (Angstroms)
    I     Atom           X                Y                Z
 ----------------------------------------------------------------
    1      C       0.6686010353     0.6687512012    -0.0003943429
    2      C      -0.8095309338     0.5117633769     0.0000251544
    3      O      -1.3222449097    -0.5943996265    -0.0011621854
    4      O       1.3129187662    -0.5865426618    -0.0007639962
    5      H       0.9405414071     1.2318364209     0.8774122803
    6      H       0.9398003699     1.2321475560    -0.8782698647
    7      H      -1.4068675798     1.4016993655     0.0002159964
    8      H       0.5984036448    -1.2410089321    -0.0015649419
 ----------------------------------------------------------------
 Nuclear Repulsion Energy =   120.3469293701 hartrees
 There are       16 alpha and       16 beta electrons
 Discretize the solute cavity surface with Lebedev spheres
	Using 302 Lebedev grid points for each H atom
	Using 302 Lebedev grid points for other atoms
	Atomic van der Waals radii will be scaled by 1.20
 Removing interior tesserae...
 Keep 908 surface tesserae and discard 1508 interior tesserae
 Molecular Surface Area = 80.172 Angst**2

                       Distance Matrix (Angstroms)
             C (  1)   C (  2)   O (  3)   O (  4)   H (  5)   H (  6)
   C (  2)  1.486445
   O (  3)  2.357757  1.219210
   O (  4)  1.410995  2.389784  2.635175
   H (  5)  1.077757  2.085921  3.037636  2.053378
   H (  6)  1.077789  2.085789  3.036847  2.053501  1.755682
   H (  7)  2.201087  1.071820  1.997892  3.369027  2.511704  2.511441
   H (  8)  1.911050  2.248220  2.026572  0.968947  2.646625  2.646066
             H (  7)
   H (  8)  3.317382

 Requested basis set is cc-pVTZ
 There are 64 shells and 176 basis functions
 A cutoff of  1.0D-11 yielded   2038 shell pairs
 There are     15564 function pairs (     20191 Cartesian)
 Smallest overlap matrix eigenvalue = 7.38E-04
 Guess MOs from SCF MO coefficient file
 Reading MOs from coefficient file
 Reading MOs from coefficient file
 A restricted Hartree-Fock SCF calculation will be
 performed using Pulay DIIS extrapolation
 SCF converges when DIIS error is below 1.0E-08
 ---------------------------------------
  Cycle       Energy         DIIS Error
 ---------------------------------------
    1    -227.8513947953      8.21E-04
    2    -227.8541418643      4.80E-04
    3    -227.8548113216      1.56E-04
    4    -227.8549547074      4.86E-05
    5    -227.8549779257      2.00E-05
    6    -227.8549814773      1.08E-05
    7    -227.8549824077      3.18E-06
    8    -227.8549825169      8.71E-07
    9    -227.8549825232      1.91E-07
   10    -227.8549825235      4.77E-08
   11    -227.8549825236      1.25E-08
   12    -227.8549825237      3.38E-09 Convergence criterion met
 ---------------------------------------
 SCF time:  CPU 38.21 s  wall 38.39 s
 Discretize the solute cavity surface with Lebedev spheres
	Using 302 Lebedev grid points for each H atom
	Using 302 Lebedev grid points for other atoms
	Atomic van der Waals radii will be scaled by 1.20
 Removing interior tesserae...
 Keep 908 surface tesserae and discard 1508 interior tesserae
 Molecular Surface Area = 80.172 Angst**2
 A restricted Hartree-Fock SCF calculation will be
 performed using Pulay DIIS extrapolation
 Polarizable Continuum solvation model will be applied
 SCF converges when DIIS error is below 1.0E-08

 Citation of the SMD model:
 Marenich, A.V.; Cramer, C.J.; Truhlar, D.G.
 J. Phys. Chem. B 2009, 113, 6378-6396.
 iSolventCode=           1
 Solvent: water                                                           

 vradii
            1           2           3           4           5           6
    1   1.8500000   1.8500000   1.5200000   1.5200000   1.2000000   1.2000000
            7           8
    1   1.2000000   1.2000000
 ---------------------------------------
  Cycle       Energy         DIIS Error
 ---------------------------------------
    1    -227.8549825234      9.75E-10
 Time req'd to invert C: 0.70 s (CPU) 0.71 s (wall)
    2    -227.8714463949      6.34E-04
    3    -227.8714463948      6.34E-04
    4    -227.8714463933      6.34E-04
    5    -227.8714463902      6.34E-04
    6    -227.8714463902      6.34E-04
    7    -227.8714463879      6.34E-04
    8    -227.8714463876      6.34E-04
    9    -227.8714463873      6.34E-04
   10    -227.8714463858      6.34E-04
   11    -227.8714463867      6.34E-04
   12    -227.8714463864      6.34E-04
   13    -227.8714463856      6.34E-04
   14    -227.8714463861      6.34E-04
   15    -227.8714463870      6.34E-04
   16    -227.8714463948      6.34E-04
   17    -227.8745661099      3.58E-04
   18    -227.8751059015      1.47E-04
   19    -227.8753103330      4.86E-05
   20    -227.8753387230      1.78E-05
   21    -227.8753422076      9.40E-06
   22    -227.8753429506      3.07E-06
   23    -227.8753430536      8.93E-07
   24    -227.8753430605      1.91E-07
   25    -227.8753430611      4.84E-08
   26    -227.8753430610      1.22E-08
   27    -227.8753430609      3.29E-09 Convergence criterion met
 ---------------------------------------
 SCF time:  CPU 72.78 s  wall 73.60 s
(0)  E-EN(g) gas-phase elect-nuc energy                 -227.854982523 a.u.
(3)  G-ENP(liq) elect-nuc-pol free energy of system     -227.875343061 a.u.
(4)  G-CDS(liq) cavity-dispersion-solvent structure 
     free energy                                                3.3114 kcal/mol
(6)  G-S(liq) free energy of system                     -227.870066082 a.u.
(9)  DeltaG-S(liq) free energy of  solvation
     (9) = (6) - (0)                                           -9.4651 kcal/mol
 SCF   energy in the final basis set = -227.8700660818
 Total energy in the final basis set = -227.8700660818

 Components of the MP2 correlation energy:
        aaaa  correlation energy =        -0.1039064288 au
        abab  correlation energy =        -0.6460338611 au
        bbbb  correlation energy =        -0.1039064288 au
        non-Brillouin singles    =        -0.0000000000 au

 Total  MP2   correlation energy =        -0.8538467188 au
        MP2         total energy =      -228.7239128006 au

  Entering Z-vector solver.
 This version supports only Gaussian blurring of the apparent surface charges
 No PCM contribution added !! 
   1         0           1      0.000337    0.000337
 This version supports only Gaussian blurring of the apparent surface charges
 No PCM contribution added !! 
   2         0           1      0.000119    0.000119
 This version supports only Gaussian blurring of the apparent surface charges
 No PCM contribution added !! 
   3         0           1      0.000043    0.000043
 This version supports only Gaussian blurring of the apparent surface charges
 No PCM contribution added !! 
   4         0           1      0.000015    0.000015
 This version supports only Gaussian blurring of the apparent surface charges
 No PCM contribution added !! 
   5         0           1      0.000004    0.000004
 This version supports only Gaussian blurring of the apparent surface charges
 No PCM contribution added !! 
   6         0           1      0.000002    0.000002
 This version supports only Gaussian blurring of the apparent surface charges
 No PCM contribution added !! 
   7         1           0      0.000000    0.000000    Roots Converged

 --------------------------------------------------------------

                    Orbital Energies (a.u.)
 --------------------------------------------------------------

 Alpha MOs
 -- Occupied --
-20.570 -20.561 -11.339 -11.279  -1.416  -1.362  -0.998  -0.809
 -0.729  -0.678  -0.656  -0.598  -0.553  -0.535  -0.462  -0.446
 -- Virtual --
  0.137   0.164   0.193   0.216   0.222   0.292   0.334   0.363
  0.469   0.471   0.483   0.527   0.578   0.586   0.595   0.622
  0.649   0.655   0.696   0.728   0.740   0.757   0.816   0.835
  0.859   0.875   0.914   0.956   0.978   0.981   1.161   1.163
  1.190   1.231   1.241   1.254   1.294   1.376   1.391   1.392
  1.436   1.437   1.508   1.536   1.543   1.606   1.695   1.721
  1.775   1.979   1.984   2.069   2.124   2.162   2.203   2.288
  2.327   2.362   2.410   2.460   2.468   2.576   2.595   2.610
  2.745   2.827   2.900   2.971   3.007   3.059   3.084   3.125
  3.178   3.211   3.213   3.251   3.252   3.344   3.355   3.386
  3.423   3.491   3.505   3.544   3.594   3.616   3.658   3.713
  3.746   3.765   3.796   3.806   3.817   3.887   4.015   4.047
  4.058   4.104   4.142   4.162   4.198   4.207   4.299   4.347
  4.359   4.412   4.417   4.434   4.483   4.495   4.561   4.653
  4.679   4.729   4.823   4.831   4.945   5.036   5.070   5.154
  5.170   5.242   5.339   5.366   5.380   5.453   5.455   5.628
  5.673   5.678   5.750   5.780   5.947   6.029   6.048   6.135
  6.286   6.308   6.395   6.630   6.663   6.668   6.877   6.936
  6.982   7.099   7.126   7.267   7.307   7.330   7.399   7.484
  7.531   7.624   7.673   7.878  10.638  12.283  13.504  13.724
 --------------------------------------------------------------

          Ground-State Mulliken Net Atomic Charges

     Atom                 Charge (a.u.)
  ----------------------------------------
      1 C                     0.032528
      2 C                     0.127502
      3 O                    -0.359641
      4 O                    -0.465402
      5 H                     0.116822
      6 H                     0.116791
      7 H                     0.161762
      8 H                     0.269639
  ----------------------------------------
  Sum of atomic charges =    -0.000000

 -----------------------------------------------------------------
                    Cartesian Multipole Moments
 -----------------------------------------------------------------
    Charge (ESU x 10^10)
                -0.0000
    Dipole Moment (Debye)
         X      -0.5986      Y       3.6665      Z       0.0016
       Tot       3.7150
    Quadrupole Moments (Debye-Ang)
        XX     -30.2435     XY      -1.1075     YY     -20.4708
        XZ      -0.0021     YZ      -0.0001     ZZ     -22.9227
    Octopole Moments (Debye-Ang^2)
       XXX      -3.2299    XXY       8.0429    XYY       0.1964
       YYY      -2.8013    XXZ       0.0241    XYZ       0.0026
       YYZ       0.0097    XZZ      -0.1528    YZZ       0.4607
       ZZZ       0.0417
    Hexadecapole Moments (Debye-Ang^3)
      XXXX    -210.4064   XXXY      -1.4027   XXYY     -46.1865
      XYYY      -4.7446   YYYY     -82.8204   XXXZ      -0.0009
      XXYZ      -0.0095   XYYZ      -0.0046   YYYZ      -0.0122
      XXZZ     -36.0124   XYZZ       1.7043   YYZZ     -18.3460
      XZZZ      -0.0003   YZZZ      -0.0185   ZZZZ     -26.1909
 -----------------------------------------------------------------
 DrvMan is completing analytic gradient of the MP2 energy
 MP2 relaxed dipole moment
            1
    1  -0.2355105
    2   1.4424961
    3   0.0006436
	Magnitude:	 1.462 au	 3.715 Debye
 MP2 energy read as -228.723913
 Full Analytical Gradient of MP2 Energy (in au.)
             1             2             3             4             5
    1   -0.00005137   -0.00011716    0.00053084    0.00008424   -0.00012439
    2    0.00025953   -0.00185390    0.00085530    0.00024887    0.00015083
    3   -0.00005683    0.00014942   -0.00004924    0.00000447    0.00000384
             6             7             8
    1   -0.00011237   -0.00044306    0.00023327
    2    0.00015473    0.00015106    0.00003357
    3   -0.00000466   -0.00005121    0.00000422
 Gradient time:  CPU 0.06 s  wall 0.14 s
 ----------------------------------------------------------------
             Standard Nuclear Orientation (Angstroms)
    I     Atom           X                Y                Z
 ----------------------------------------------------------------
    1      C       0.6686010353     0.6687512012    -0.0003943429
    2      C      -0.8095309338     0.5127633769     0.0010251544
    3      O      -1.3222449097    -0.5943996265    -0.0011621854
    4      O       1.3129187662    -0.5865426618    -0.0007639962
    5      H       0.9405414071     1.2318364209     0.8774122803
    6      H       0.9398003699     1.2321475560    -0.8782698647
    7      H      -1.4068675798     1.4016993655     0.0002159964
    8      H       0.5984036448    -1.2410089321    -0.0015649419
 ----------------------------------------------------------------
 Nuclear Repulsion Energy =   120.3325767649 hartrees
 There are       16 alpha and       16 beta electrons
 Discretize the solute cavity surface with Lebedev spheres
	Using 302 Lebedev grid points for each H atom
	Using 302 Lebedev grid points for other atoms
	Atomic van der Waals radii will be scaled by 1.20
 Removing interior tesserae...
 Keep 908 surface tesserae and discard 1508 interior tesserae
 Molecular Surface Area = 80.172 Angst**2

                       Distance Matrix (Angstroms)
             C (  1)   C (  2)   O (  3)   O (  4)   H (  5)   H (  6)
   C (  2)  1.486341
   O (  3)  2.357757  1.220119
   O (  4)  1.410995  2.390245  2.635175
   H (  5)  1.077757  2.085156  3.037636  2.053378
   H (  6)  1.077789  2.085865  3.036847  2.053501  1.755682
   H (  7)  2.201087  1.070990  1.997892  3.369027  2.511704  2.511441
   H (  8)  1.911050  2.249001  2.026572  0.968947  2.646625  2.646066
             H (  7)
   H (  8)  3.317382

 Requested basis set is cc-pVTZ
 There are 64 shells and 176 basis functions
 A cutoff of  1.0D-11 yielded   2038 shell pairs
 There are     15564 function pairs (     20191 Cartesian)
 Smallest overlap matrix eigenvalue = 7.38E-04
 Guess MOs from SCF MO coefficient file
 Reading MOs from coefficient file
 Reading MOs from coefficient file
 A restricted Hartree-Fock SCF calculation will be
 performed using Pulay DIIS extrapolation
 SCF converges when DIIS error is below 1.0E-08
 ---------------------------------------
  Cycle       Energy         DIIS Error
 ---------------------------------------
    1    -227.8490886581      8.10E-04
    2    -227.8540590875      4.64E-04
    3    -227.8546871578      1.53E-04
    4    -227.8548263265      4.90E-05
    5    -227.8548485499      2.01E-05
    6    -227.8548521260      1.05E-05
    7    -227.8548530406      3.25E-06
    8    -227.8548531525      9.66E-07
    9    -227.8548531601      1.91E-07
   10    -227.8548531605      4.50E-08
   11    -227.8548531606      1.23E-08
   12    -227.8548531608      3.29E-09 Convergence criterion met
 ---------------------------------------
 SCF time:  CPU 38.29 s  wall 39.16 s
 Discretize the solute cavity surface with Lebedev spheres
	Using 302 Lebedev grid points for each H atom
	Using 302 Lebedev grid points for other atoms
	Atomic van der Waals radii will be scaled by 1.20
 Removing interior tesserae...
 Keep 908 surface tesserae and discard 1508 interior tesserae
 Molecular Surface Area = 80.172 Angst**2
 A restricted Hartree-Fock SCF calculation will be
 performed using Pulay DIIS extrapolation
 Polarizable Continuum solvation model will be applied
 SCF converges when DIIS error is below 1.0E-08

 Citation of the SMD model:
 Marenich, A.V.; Cramer, C.J.; Truhlar, D.G.
 J. Phys. Chem. B 2009, 113, 6378-6396.
 iSolventCode=           1
 Solvent: water                                                           

 vradii
            1           2           3           4           5           6
    1   1.8500000   1.8500000   1.5200000   1.5200000   1.2000000   1.2000000
            7           8
    1   1.2000000   1.2000000
 ---------------------------------------
  Cycle       Energy         DIIS Error
 ---------------------------------------
    1    -227.8548531604      9.85E-10
 Time req'd to invert C: 0.54 s (CPU) 0.54 s (wall)
    2    -227.8713432205      6.34E-04
    3    -227.8713432209      6.34E-04
    4    -227.8713432225      6.34E-04
    5    -227.8713432223      6.34E-04
    6    -227.8713432169      6.34E-04
    7    -227.8713432158      6.34E-04
    8    -227.8713432167      6.34E-04
    9    -227.8713432149      6.34E-04
   10    -227.8713432171      6.34E-04
   11    -227.8713432159      6.34E-04
   12    -227.8713432160      6.34E-04
   13    -227.8713432152      6.34E-04
   14    -227.8713432158      6.34E-04
   15    -227.8713432148      6.34E-04
   16    -227.8713432204      6.34E-04
   17    -227.8744705947      3.59E-04
   18    -227.8750121614      1.47E-04
   19    -227.8752175047      4.88E-05
   20    -227.8752460780      1.79E-05
   21    -227.8752496004      9.45E-06
   22    -227.8752503533      3.08E-06
   23    -227.8752504575      8.97E-07
   24    -227.8752504644      1.91E-07
   25    -227.8752504650      4.86E-08
   26    -227.8752504650      1.22E-08
   27    -227.8752504649      3.30E-09 Convergence criterion met
 ---------------------------------------
 SCF time:  CPU 75.89 s  wall 76.22 s
(0)  E-EN(g) gas-phase elect-nuc energy                 -227.854853160 a.u.
(3)  G-ENP(liq) elect-nuc-pol free energy of system     -227.875250465 a.u.
(4)  G-CDS(liq) cavity-dispersion-solvent structure 
     free energy                                                3.3098 kcal/mol
(6)  G-S(liq) free energy of system                     -227.869975899 a.u.
(9)  DeltaG-S(liq) free energy of  solvation
     (9) = (6) - (0)                                           -9.4897 kcal/mol
 SCF   energy in the final basis set = -227.8699758992
 Total energy in the final basis set = -227.8699758992

 Components of the MP2 correlation energy:
        aaaa  correlation energy =        -0.1039154235 au
        abab  correlation energy =        -0.6460788641 au
        bbbb  correlation energy =        -0.1039154235 au
        non-Brillouin singles    =        -0.0000000000 au

 Total  MP2   correlation energy =        -0.8539097111 au
        MP2         total energy =      -228.7238856102 au

  Entering Z-vector solver.
 This version supports only Gaussian blurring of the apparent surface charges
 No PCM contribution added !! 
   1         0           1      0.000338    0.000338
 This version supports only Gaussian blurring of the apparent surface charges
 No PCM contribution added !! 
   2         0           1      0.000120    0.000120
 This version supports only Gaussian blurring of the apparent surface charges
 No PCM contribution added !! 
   3         0           1      0.000044    0.000044
 This version supports only Gaussian blurring of the apparent surface charges
 No PCM contribution added !! 
   4         0           1      0.000015    0.000015
 This version supports only Gaussian blurring of the apparent surface charges
 No PCM contribution added !! 
   5         0           1      0.000004    0.000004
 This version supports only Gaussian blurring of the apparent surface charges
 No PCM contribution added !! 
   6         0           1      0.000002    0.000002
 This version supports only Gaussian blurring of the apparent surface charges
 No PCM contribution added !! 
   7         1           0      0.000000    0.000000    Roots Converged

 --------------------------------------------------------------

                    Orbital Energies (a.u.)
 --------------------------------------------------------------

 Alpha MOs
 -- Occupied --
-20.570 -20.562 -11.339 -11.279  -1.415  -1.362  -0.998  -0.809
 -0.729  -0.678  -0.656  -0.598  -0.553  -0.535  -0.462  -0.446
 -- Virtual --
  0.136   0.164   0.193   0.216   0.222   0.292   0.334   0.363
  0.469   0.471   0.483   0.527   0.578   0.586   0.595   0.622
  0.649   0.655   0.696   0.728   0.740   0.757   0.816   0.835
  0.859   0.875   0.914   0.956   0.978   0.981   1.161   1.163
  1.190   1.231   1.241   1.254   1.294   1.376   1.391   1.392
  1.436   1.437   1.508   1.536   1.543   1.606   1.696   1.721
  1.775   1.979   1.984   2.069   2.124   2.162   2.203   2.288
  2.327   2.363   2.410   2.461   2.468   2.576   2.595   2.610
  2.745   2.826   2.900   2.971   3.007   3.059   3.084   3.125
  3.178   3.211   3.213   3.251   3.252   3.344   3.356   3.386
  3.423   3.491   3.505   3.544   3.593   3.616   3.659   3.713
  3.746   3.765   3.796   3.806   3.818   3.887   4.015   4.047
  4.058   4.105   4.142   4.162   4.198   4.207   4.299   4.347
  4.360   4.412   4.417   4.435   4.484   4.494   4.561   4.653
  4.679   4.729   4.823   4.831   4.945   5.036   5.072   5.154
  5.170   5.243   5.339   5.366   5.381   5.453   5.455   5.629
  5.673   5.678   5.750   5.780   5.946   6.028   6.048   6.134
  6.286   6.307   6.395   6.630   6.662   6.666   6.877   6.936
  6.982   7.098   7.126   7.267   7.307   7.329   7.399   7.484
  7.530   7.624   7.673   7.878  10.641  12.282  13.499  13.719
 --------------------------------------------------------------

          Ground-State Mulliken Net Atomic Charges

     Atom                 Charge (a.u.)
  ----------------------------------------
      1 C                     0.032670
      2 C                     0.127290
      3 O                    -0.360429
      4 O                    -0.465342
      5 H                     0.116759
      6 H                     0.116876
      7 H                     0.162536
      8 H                     0.269639
  ----------------------------------------
  Sum of atomic charges =    -0.000000

 -----------------------------------------------------------------
                    Cartesian Multipole Moments
 -----------------------------------------------------------------
    Charge (ESU x 10^10)
                -0.0000
    Dipole Moment (Debye)
         X      -0.5972      Y       3.6722      Z       0.0028
       Tot       3.7204
    Quadrupole Moments (Debye-Ang)
        XX     -30.2444     XY      -1.1156     YY     -20.4643
        XZ      -0.0037     YZ      -0.0003     ZZ     -22.9237
    Octopole Moments (Debye-Ang^2)
       XXX      -3.2234    XXY       8.0489    XYY       0.1894
       YYY      -2.8002    XXZ       0.0175    XYZ       0.0013
       YYZ       0.0028    XZZ      -0.1506    YZZ       0.4599
       ZZZ       0.0273
    Hexadecapole Moments (Debye-Ang^3)
      XXXX    -210.4158   XXXY      -1.4201   XXYY     -46.1769
      XYYY      -4.7547   YYYY     -82.8209   XXXZ       0.0107
      XXYZ      -0.0146   XYYZ      -0.0005   YYYZ      -0.0232
      XXZZ     -36.0144   XYZZ       1.7039   YYZZ     -18.3470
      XZZZ       0.0103   YZZZ      -0.0262   ZZZZ     -26.1928
 -----------------------------------------------------------------
 DrvMan is completing analytic gradient of the MP2 energy
 MP2 relaxed dipole moment
            1
    1  -0.2349723
    2   1.4447403
    3   0.0010993
	Magnitude:	 1.464 au	 3.720 Debye
 MP2 energy read as -228.723886
 Full Analytical Gradient of MP2 Energy (in au.)
             1             2             3             4             5
    1   -0.00003998   -0.00000253    0.00012575    0.00015594   -0.00022642
    2    0.00009383   -0.00007128   -0.00028988    0.00019774    0.00013975
    3   -0.00024176    0.00059088   -0.00017851    0.00000561    0.00001020
             6             7             8
    1   -0.00008437   -0.00019428    0.00026588
    2    0.00016037   -0.00026682    0.00003628
    3   -0.00000950   -0.00018830    0.00001139
 Gradient time:  CPU 0.07 s  wall 0.07 s
 ----------------------------------------------------------------
             Standard Nuclear Orientation (Angstroms)
    I     Atom           X                Y                Z
 ----------------------------------------------------------------
    1      C       0.6686010353     0.6687512012    -0.0003943429
    2      C      -0.8095309338     0.5127633769    -0.0009748456
    3      O      -1.3222449097    -0.5943996265    -0.0011621854
    4      O       1.3129187662    -0.5865426618    -0.0007639962
    5      H       0.9405414071     1.2318364209     0.8774122803
    6      H       0.9398003699     1.2321475560    -0.8782698647
    7      H      -1.4068675798     1.4016993655     0.0002159964
    8      H       0.5984036448    -1.2410089321    -0.0015649419
 ----------------------------------------------------------------
 Nuclear Repulsion Energy =   120.3326184297 hartrees
 There are       16 alpha and       16 beta electrons
 Discretize the solute cavity surface with Lebedev spheres
	Using 302 Lebedev grid points for each H atom
	Using 302 Lebedev grid points for other atoms
	Atomic van der Waals radii will be scaled by 1.20
 Removing interior tesserae...
 Keep 908 surface tesserae and discard 1508 interior tesserae
 Molecular Surface Area = 80.172 Angst**2

                       Distance Matrix (Angstroms)
             C (  1)   C (  2)   O (  3)   O (  4)   H (  5)   H (  6)
   C (  2)  1.486340
   O (  3)  2.357757  1.220117
   O (  4)  1.410995  2.390244  2.635175
   H (  5)  1.077757  2.085997  3.037636  2.053378
   H (  6)  1.077789  2.085023  3.036847  2.053501  1.755682
   H (  7)  2.201087  1.070990  1.997892  3.369027  2.511704  2.511441
   H (  8)  1.911050  2.248999  2.026572  0.968947  2.646625  2.646066
             H (  7)
   H (  8)  3.317382

 Requested basis set is cc-pVTZ
 There are 64 shells and 176 basis functions
 A cutoff of  1.0D-11 yielded   2038 shell pairs
 There are     15564 function pairs (     20191 Cartesian)
 Smallest overlap matrix eigenvalue = 7.38E-04
 Guess MOs from SCF MO coefficient file
 Reading MOs from coefficient file
 Reading MOs from coefficient file
 A restricted Hartree-Fock SCF calculation will be
 performed using Pulay DIIS extrapolation
 SCF converges when DIIS error is below 1.0E-08
 ---------------------------------------
  Cycle       Energy         DIIS Error
 ---------------------------------------
    1    -227.8498101014      8.12E-04
    2    -227.8540435035      4.70E-04
    3    -227.8546861479      1.54E-04
    4    -227.8548268092      4.89E-05
    5    -227.8548493750      2.01E-05
    6    -227.8548529499      1.06E-05
    7    -227.8548538742      3.23E-06
    8    -227.8548539852      9.37E-07
    9    -227.8548539924      1.92E-07
   10    -227.8548539928      4.59E-08
   11    -227.8548539929      1.24E-08
   12    -227.8548539931      3.38E-09 Convergence criterion met
 ---------------------------------------
 SCF time:  CPU 37.68 s  wall 37.80 s
 Discretize the solute cavity surface with Lebedev spheres
	Using 302 Lebedev grid points for each H atom
	Using 302 Lebedev grid points for other atoms
	Atomic van der Waals radii will be scaled by 1.20
 Removing interior tesserae...
 Keep 908 surface tesserae and discard 1508 interior tesserae
 Molecular Surface Area = 80.172 Angst**2
 A restricted Hartree-Fock SCF calculation will be
 performed using Pulay DIIS extrapolation
 Polarizable Continuum solvation model will be applied
 SCF converges when DIIS error is below 1.0E-08

 Citation of the SMD model:
 Marenich, A.V.; Cramer, C.J.; Truhlar, D.G.
 J. Phys. Chem. B 2009, 113, 6378-6396.
 iSolventCode=           1
 Solvent: water                                                           

 vradii
            1           2           3           4           5           6
    1   1.8500000   1.8500000   1.5200000   1.5200000   1.2000000   1.2000000
            7           8
    1   1.2000000   1.2000000
 ---------------------------------------
  Cycle       Energy         DIIS Error
 ---------------------------------------
    1    -227.8548539927      1.06E-09
 Time req'd to invert C: 0.52 s (CPU) 0.52 s (wall)
    2    -227.8713440227      6.34E-04
    3    -227.8713440228      6.34E-04
    4    -227.8713440228      6.34E-04
    5    -227.8713440213      6.34E-04
    6    -227.8713440220      6.34E-04
    7    -227.8713440219      6.34E-04
    8    -227.8713440205      6.34E-04
    9    -227.8713440212      6.34E-04
   10    -227.8713440208      6.34E-04
   11    -227.8713440187      6.34E-04
   12    -227.8713440156      6.34E-04
   13    -227.8713440180      6.34E-04
   14    -227.8713440177      6.34E-04
   15    -227.8713440182      6.34E-04
   16    -227.8713440223      6.34E-04
   17    -227.8744713871      3.59E-04
   18    -227.8750129508      1.47E-04
   19    -227.8752182922      4.88E-05
   20    -227.8752468650      1.79E-05
   21    -227.8752503873      9.45E-06
   22    -227.8752511402      3.08E-06
   23    -227.8752512444      8.97E-07
   24    -227.8752512513      1.91E-07
   25    -227.8752512519      4.86E-08
   26    -227.8752512519      1.22E-08
   27    -227.8752512518      3.30E-09 Convergence criterion met
 ---------------------------------------
 SCF time:  CPU 75.73 s  wall 76.32 s
(0)  E-EN(g) gas-phase elect-nuc energy                 -227.854853993 a.u.
(3)  G-ENP(liq) elect-nuc-pol free energy of system     -227.875251252 a.u.
(4)  G-CDS(liq) cavity-dispersion-solvent structure 
     free energy                                                3.3098 kcal/mol
(6)  G-S(liq) free energy of system                     -227.869976683 a.u.
(9)  DeltaG-S(liq) free energy of  solvation
     (9) = (6) - (0)                                           -9.4896 kcal/mol
 SCF   energy in the final basis set = -227.8699766828
 Total energy in the final basis set = -227.8699766828

 Components of the MP2 correlation energy:
        aaaa  correlation energy =        -0.1039153961 au
        abab  correlation energy =        -0.6460786981 au
        bbbb  correlation energy =        -0.1039153961 au
        non-Brillouin singles    =        -0.0000000000 au

 Total  MP2   correlation energy =        -0.8539094902 au
        MP2         total energy =      -228.7238861730 au

  Entering Z-vector solver.
 This version supports only Gaussian blurring of the apparent surface charges
 No PCM contribution added !! 
   1         0           1      0.000338    0.000338
 This version supports only Gaussian blurring of the apparent surface charges
 No PCM contribution added !! 
   2         0           1      0.000120    0.000120
 This version supports only Gaussian blurring of the apparent surface charges
 No PCM contribution added !! 
   3         0           1      0.000044    0.000044
 This version supports only Gaussian blurring of the apparent surface charges
 No PCM contribution added !! 
   4         0           1      0.000015    0.000015
 This version supports only Gaussian blurring of the apparent surface charges
 No PCM contribution added !! 
   5         0           1      0.000004    0.000004
 This version supports only Gaussian blurring of the apparent surface charges
 No PCM contribution added !! 
   6         0           1      0.000002    0.000002
 This version supports only Gaussian blurring of the apparent surface charges
 No PCM contribution added !! 
   7         1           0      0.000000    0.000000    Roots Converged

 --------------------------------------------------------------

                    Orbital Energies (a.u.)
 --------------------------------------------------------------

 Alpha MOs
 -- Occupied --
-20.570 -20.562 -11.339 -11.279  -1.415  -1.362  -0.998  -0.809
 -0.729  -0.678  -0.656  -0.598  -0.553  -0.535  -0.462  -0.446
 -- Virtual --
  0.136   0.164   0.193   0.216   0.222   0.292   0.334   0.363
  0.469   0.471   0.483   0.527   0.578   0.586   0.595   0.622
  0.649   0.655   0.696   0.728   0.740   0.757   0.816   0.835
  0.859   0.875   0.914   0.956   0.978   0.981   1.161   1.163
  1.190   1.231   1.241   1.254   1.294   1.376   1.391   1.392
  1.436   1.437   1.508   1.536   1.543   1.606   1.696   1.721
  1.775   1.979   1.984   2.069   2.124   2.162   2.203   2.288
  2.327   2.363   2.410   2.461   2.468   2.576   2.595   2.610
  2.745   2.826   2.900   2.971   3.007   3.059   3.084   3.125
  3.178   3.211   3.213   3.251   3.252   3.344   3.356   3.386
  3.423   3.491   3.505   3.544   3.593   3.616   3.659   3.713
  3.746   3.765   3.796   3.806   3.818   3.887   4.015   4.047
  4.058   4.105   4.142   4.162   4.198   4.207   4.299   4.347
  4.360   4.412   4.417   4.435   4.484   4.494   4.561   4.653
  4.679   4.729   4.823   4.831   4.945   5.036   5.072   5.154
  5.170   5.243   5.339   5.366   5.381   5.453   5.455   5.629
  5.673   5.678   5.750   5.780   5.946   6.028   6.048   6.134
  6.286   6.307   6.395   6.630   6.662   6.666   6.877   6.936
  6.982   7.098   7.126   7.267   7.307   7.329   7.399   7.484
  7.530   7.624   7.673   7.878  10.641  12.282  13.499  13.719
 --------------------------------------------------------------

          Ground-State Mulliken Net Atomic Charges

     Atom                 Charge (a.u.)
  ----------------------------------------
      1 C                     0.032670
      2 C                     0.127290
      3 O                    -0.360428
      4 O                    -0.465342
      5 H                     0.116907
      6 H                     0.116728
      7 H                     0.162535
      8 H                     0.269639
  ----------------------------------------
  Sum of atomic charges =    -0.000000

 -----------------------------------------------------------------
                    Cartesian Multipole Moments
 -----------------------------------------------------------------
    Charge (ESU x 10^10)
                -0.0000
    Dipole Moment (Debye)
         X      -0.5972      Y       3.6722      Z       0.0005
       Tot       3.7204
    Quadrupole Moments (Debye-Ang)
        XX     -30.2444     XY      -1.1156     YY     -20.4643
        XZ      -0.0004     YZ       0.0001     ZZ     -22.9237
    Octopole Moments (Debye-Ang^2)
       XXX      -3.2234    XXY       8.0489    XYY       0.1894
       YYY      -2.8002    XXZ       0.0308    XYZ       0.0040
       YYZ       0.0165    XZZ      -0.1506    YZZ       0.4599
       ZZZ       0.0560
    Hexadecapole Moments (Debye-Ang^3)
      XXXX    -210.4157   XXXY      -1.4201   XXYY     -46.1769
      XYYY      -4.7547   YYYY     -82.8209   XXXZ      -0.0125
      XXYZ      -0.0044   XYYZ      -0.0086   YYYZ      -0.0013
      XXZZ     -36.0144   XYZZ       1.7039   YYZZ     -18.3470
      XZZZ      -0.0109   YZZZ      -0.0108   ZZZZ     -26.1928
 -----------------------------------------------------------------
 DrvMan is completing analytic gradient of the MP2 energy
 MP2 relaxed dipole moment
            1
    1  -0.2349726
    2   1.4447390
    3   0.0001893
	Magnitude:	 1.464 au	 3.720 Debye
 MP2 energy read as -228.723886
 Full Analytical Gradient of MP2 Energy (in au.)
             1             2             3             4             5
    1   -0.00004002   -0.00000297    0.00012654    0.00015589   -0.00009637
    2    0.00009383   -0.00007333   -0.00028796    0.00019780    0.00015645
    3    0.00012811   -0.00028995    0.00007796    0.00000322    0.00000865
             6             7             8
    1   -0.00021442   -0.00019451    0.00026586
    2    0.00014361   -0.00026672    0.00003630
    3   -0.00001092    0.00008589   -0.00000295
 Gradient time:  CPU 0.07 s  wall 0.09 s
 ----------------------------------------------------------------
             Standard Nuclear Orientation (Angstroms)
    I     Atom           X                Y                Z
 ----------------------------------------------------------------
    1      C       0.6686010353     0.6687512012    -0.0003943429
    2      C      -0.8095309338     0.5127633769     0.0000251544
    3      O      -1.3212449097    -0.5943996265    -0.0011621854
    4      O       1.3129187662    -0.5865426618    -0.0007639962
    5      H       0.9405414071     1.2318364209     0.8774122803
    6      H       0.9398003699     1.2321475560    -0.8782698647
    7      H      -1.4068675798     1.4016993655     0.0002159964
    8      H       0.5984036448    -1.2410089321    -0.0015649419
 ----------------------------------------------------------------
 Nuclear Repulsion Energy =   120.3501307692 hartrees
 There are       16 alpha and       16 beta electrons
 Discretize the solute cavity surface with Lebedev spheres
	Using 302 Lebedev grid points for each H atom
	Using 302 Lebedev grid points for other atoms
	Atomic van der Waals radii will be scaled by 1.20
 Removing interior tesserae...
 Keep 908 surface tesserae and discard 1508 interior tesserae
 Molecular Surface Area = 80.172 Angst**2

                       Distance Matrix (Angstroms)
             C (  1)   C (  2)   O (  3)   O (  4)   H (  5)   H (  6)
   C (  2)  1.486340
   O (  3)  2.356913  1.219698
   O (  4)  1.410995  2.390244  2.634175
   H (  5)  1.077757  2.085576  3.036891  2.053378
   H (  6)  1.077789  2.085444  3.036102  2.053501  1.755682
   H (  7)  2.201087  1.070989  1.997935  3.369027  2.511704  2.511441
   H (  8)  1.911050  2.249000  2.025624  0.968947  2.646625  2.646066
             H (  7)
   H (  8)  3.317382

 Requested basis set is cc-pVTZ
 There are 64 shells and 176 basis functions
 A cutoff of  1.0D-11 yielded   2040 shell pairs
 There are     15594 function pairs (     20227 Cartesian)
 Smallest overlap matrix eigenvalue = 7.38E-04
 Guess MOs from SCF MO coefficient file
 Reading MOs from coefficient file
 Reading MOs from coefficient file
 A restricted Hartree-Fock SCF calculation will be
 performed using Pulay DIIS extrapolation
 SCF converges when DIIS error is below 1.0E-08
 ---------------------------------------
  Cycle       Energy         DIIS Error
 ---------------------------------------
    1    -227.8503468914      8.12E-04
    2    -227.8540782165      4.71E-04
    3    -227.8547236370      1.54E-04
    4    -227.8548645783      4.88E-05
    5    -227.8548872457      2.00E-05
    6    -227.8548908011      1.07E-05
    7    -227.8548917221      3.21E-06
    8    -227.8548918322      9.20E-07
    9    -227.8548918391      1.91E-07
   10    -227.8548918394      4.56E-08
   11    -227.8548918395      1.21E-08
   12    -227.8548918397      3.27E-09 Convergence criterion met
 ---------------------------------------
 SCF time:  CPU 38.60 s  wall 38.85 s
 Discretize the solute cavity surface with Lebedev spheres
	Using 302 Lebedev grid points for each H atom
	Using 302 Lebedev grid points for other atoms
	Atomic van der Waals radii will be scaled by 1.20
 Removing interior tesserae...
 Keep 908 surface tesserae and discard 1508 interior tesserae
 Molecular Surface Area = 80.172 Angst**2
 A restricted Hartree-Fock SCF calculation will be
 performed using Pulay DIIS extrapolation
 Polarizable Continuum solvation model will be applied
 SCF converges when DIIS error is below 1.0E-08

 Citation of the SMD model:
 Marenich, A.V.; Cramer, C.J.; Truhlar, D.G.
 J. Phys. Chem. B 2009, 113, 6378-6396.
 iSolventCode=           1
 Solvent: water                                                           

 vradii
            1           2           3           4           5           6
    1   1.8500000   1.8500000   1.5200000   1.5200000   1.2000000   1.2000000
            7           8
    1   1.2000000   1.2000000
 ---------------------------------------
  Cycle       Energy         DIIS Error
 ---------------------------------------
    1    -227.8548918394      9.81E-10
 Time req'd to invert C: 0.63 s (CPU) 0.63 s (wall)
    2    -227.8713731067      6.34E-04
    3    -227.8713731066      6.34E-04
    4    -227.8713731108      6.34E-04
    5    -227.8713731067      6.34E-04
    6    -227.8713731068      6.34E-04
    7    -227.8713731055      6.34E-04
    8    -227.8713731088      6.34E-04
    9    -227.8713731064      6.34E-04
   10    -227.8713731053      6.34E-04
   11    -227.8713731043      6.34E-04
   12    -227.8713731041      6.34E-04
   13    -227.8713731046      6.34E-04
   14    -227.8713731051      6.34E-04
   15    -227.8713731032      6.34E-04
   16    -227.8713731070      6.34E-04
   17    -227.8744980106      3.58E-04
   18    -227.8750388274      1.47E-04
   19    -227.8752437385      4.87E-05
   20    -227.8752722243      1.79E-05
   21    -227.8752757303      9.43E-06
   22    -227.8752764787      3.08E-06
   23    -227.8752765824      8.95E-07
   24    -227.8752765893      1.91E-07
   25    -227.8752765899      4.85E-08
   26    -227.8752765899      1.22E-08
   27    -227.8752765898      3.30E-09 Convergence criterion met
 ---------------------------------------
 SCF time:  CPU 80.33 s  wall 80.67 s
(0)  E-EN(g) gas-phase elect-nuc energy                 -227.854891839 a.u.
(3)  G-ENP(liq) elect-nuc-pol free energy of system     -227.875276590 a.u.
(4)  G-CDS(liq) cavity-dispersion-solvent structure 
     free energy                                                3.3105 kcal/mol
(6)  G-S(liq) free energy of system                     -227.870000974 a.u.
(9)  DeltaG-S(liq) free energy of  solvation
     (9) = (6) - (0)                                           -9.4811 kcal/mol
 SCF   energy in the final basis set = -227.8700009738
 Total energy in the final basis set = -227.8700009738

 Components of the MP2 correlation energy:
        aaaa  correlation energy =        -0.1039130379 au
        abab  correlation energy =        -0.6460586391 au
        bbbb  correlation energy =        -0.1039130379 au
        non-Brillouin singles    =        -0.0000000000 au

 Total  MP2   correlation energy =        -0.8538847149 au
        MP2         total energy =      -228.7238856887 au

  Entering Z-vector solver.
 This version supports only Gaussian blurring of the apparent surface charges
 No PCM contribution added !! 
   1         0           1      0.000338    0.000338
 This version supports only Gaussian blurring of the apparent surface charges
 No PCM contribution added !! 
   2         0           1      0.000119    0.000119
 This version supports only Gaussian blurring of the apparent surface charges
 No PCM contribution added !! 
   3         0           1      0.000043    0.000043
 This version supports only Gaussian blurring of the apparent surface charges
 No PCM contribution added !! 
   4         0           1      0.000015    0.000015
 This version supports only Gaussian blurring of the apparent surface charges
 No PCM contribution added !! 
   5         0           1      0.000004    0.000004
 This version supports only Gaussian blurring of the apparent surface charges
 No PCM contribution added !! 
   6         0           1      0.000002    0.000002
 This version supports only Gaussian blurring of the apparent surface charges
 No PCM contribution added !! 
   7         1           0      0.000000    0.000000    Roots Converged

 --------------------------------------------------------------

                    Orbital Energies (a.u.)
 --------------------------------------------------------------

 Alpha MOs
 -- Occupied --
-20.570 -20.561 -11.339 -11.279  -1.416  -1.362  -0.998  -0.809
 -0.729  -0.678  -0.655  -0.598  -0.553  -0.535  -0.462  -0.446
 -- Virtual --
  0.137   0.164   0.193   0.216   0.222   0.292   0.334   0.364
  0.469   0.471   0.483   0.527   0.578   0.586   0.595   0.622
  0.649   0.655   0.696   0.728   0.740   0.757   0.816   0.835
  0.859   0.875   0.914   0.956   0.978   0.981   1.161   1.163
  1.190   1.231   1.241   1.254   1.294   1.376   1.391   1.392
  1.436   1.437   1.508   1.536   1.543   1.606   1.696   1.721
  1.775   1.979   1.984   2.070   2.124   2.162   2.203   2.288
  2.327   2.362   2.410   2.461   2.467   2.576   2.595   2.611
  2.745   2.827   2.900   2.971   3.007   3.060   3.084   3.125
  3.178   3.211   3.213   3.251   3.252   3.344   3.356   3.386
  3.423   3.491   3.505   3.545   3.593   3.616   3.658   3.713
  3.746   3.765   3.796   3.806   3.818   3.887   4.015   4.047
  4.058   4.105   4.142   4.162   4.198   4.207   4.299   4.348
  4.360   4.412   4.417   4.435   4.484   4.495   4.561   4.653
  4.679   4.729   4.823   4.831   4.946   5.036   5.072   5.154
  5.170   5.243   5.339   5.366   5.382   5.453   5.455   5.629
  5.673   5.678   5.750   5.780   5.947   6.028   6.048   6.135
  6.286   6.308   6.395   6.630   6.662   6.667   6.877   6.936
  6.982   7.099   7.126   7.267   7.307   7.329   7.399   7.484
  7.531   7.625   7.673   7.878  10.642  12.282  13.502  13.724
 --------------------------------------------------------------

          Ground-State Mulliken Net Atomic Charges

     Atom                 Charge (a.u.)
  ----------------------------------------
      1 C                     0.032584
      2 C                     0.127342
      3 O                    -0.360155
      4 O                    -0.465397
      5 H                     0.116769
      6 H                     0.116738
      7 H                     0.162473
      8 H                     0.269645
  ----------------------------------------
  Sum of atomic charges =    -0.000000

 -----------------------------------------------------------------
                    Cartesian Multipole Moments
 -----------------------------------------------------------------
    Charge (ESU x 10^10)
                -0.0000
    Dipole Moment (Debye)
         X      -0.6020      Y       3.6710      Z       0.0016
       Tot       3.7200
    Quadrupole Moments (Debye-Ang)
        XX     -30.2388     XY      -1.1153     YY     -20.4647
        XZ      -0.0021     YZ      -0.0001     ZZ     -22.9231
    Octopole Moments (Debye-Ang^2)
       XXX      -3.2618    XXY       8.0442    XYY       0.1799
       YYY      -2.8038    XXZ       0.0241    XYZ       0.0026
       YYZ       0.0097    XZZ      -0.1591    YZZ       0.4585
       ZZZ       0.0417
    Hexadecapole Moments (Debye-Ang^3)
      XXXX    -210.3001   XXXY      -1.4058   XXYY     -46.1636
      XYYY      -4.7455   YYYY     -82.8222   XXXZ      -0.0009
      XXYZ      -0.0095   XYYZ      -0.0046   YYYZ      -0.0122
      XXZZ     -35.9991   XYZZ       1.7062   YYZZ     -18.3479
      XZZZ      -0.0003   YZZZ      -0.0185   ZZZZ     -26.1925
 -----------------------------------------------------------------
 DrvMan is completing analytic gradient of the MP2 energy
 MP2 relaxed dipole moment
            1
    1  -0.2368259
    2   1.4442655
    3   0.0006443
	Magnitude:	 1.464 au	 3.720 Debye
 MP2 energy read as -228.723886
 Full Analytical Gradient of MP2 Energy (in au.)
             1             2             3             4             5
    1   -0.00010066   -0.00037708    0.00054630    0.00014269   -0.00017549
    2   -0.00000187   -0.00046366    0.00021717    0.00017470    0.00014391
    3   -0.00005693    0.00015008   -0.00004977    0.00000440    0.00000400
             6             7             8
    1   -0.00016346   -0.00015510    0.00028281
    2    0.00014781   -0.00025239    0.00003433
    3   -0.00000478   -0.00005120    0.00000421
 Gradient time:  CPU 0.08 s  wall 0.10 s
 ----------------------------------------------------------------
             Standard Nuclear Orientation (Angstroms)
    I     Atom           X                Y                Z
 ----------------------------------------------------------------
    1      C       0.6686010353     0.6687512012    -0.0003943429
    2      C      -0.8095309338     0.5127633769     0.0000251544
    3      O      -1.3232449097    -0.5943996265    -0.0011621854
    4      O       1.3129187662    -0.5865426618    -0.0007639962
    5      H       0.9405414071     1.2318364209     0.8774122803
    6      H       0.9398003699     1.2321475560    -0.8782698647
    7      H      -1.4068675798     1.4016993655     0.0002159964
    8      H       0.5984036448    -1.2410089321    -0.0015649419
 ----------------------------------------------------------------
 Nuclear Repulsion Energy =   120.3150891303 hartrees
 There are       16 alpha and       16 beta electrons
 Discretize the solute cavity surface with Lebedev spheres
	Using 302 Lebedev grid points for each H atom
	Using 302 Lebedev grid points for other atoms
	Atomic van der Waals radii will be scaled by 1.20
 Removing interior tesserae...
 Keep 908 surface tesserae and discard 1508 interior tesserae
 Molecular Surface Area = 80.172 Angst**2

                       Distance Matrix (Angstroms)
             C (  1)   C (  2)   O (  3)   O (  4)   H (  5)   H (  6)
   C (  2)  1.486340
   O (  3)  2.358601  1.220538
   O (  4)  1.410995  2.390244  2.636175
   H (  5)  1.077757  2.085576  3.038381  2.053378
   H (  6)  1.077789  2.085444  3.037592  2.053501  1.755682
   H (  7)  2.201087  1.070989  1.997850  3.369027  2.511704  2.511441
   H (  8)  1.911050  2.249000  2.027520  0.968947  2.646625  2.646066
             H (  7)
   H (  8)  3.317382

 Requested basis set is cc-pVTZ
 There are 64 shells and 176 basis functions
 A cutoff of  1.0D-11 yielded   2038 shell pairs
 There are     15564 function pairs (     20191 Cartesian)
 Smallest overlap matrix eigenvalue = 7.38E-04
 Guess MOs from SCF MO coefficient file
 Reading MOs from coefficient file
 Reading MOs from coefficient file
 A restricted Hartree-Fock SCF calculation will be
 performed using Pulay DIIS extrapolation
 SCF converges when DIIS error is below 1.0E-08
 ---------------------------------------
  Cycle       Energy         DIIS Error
 ---------------------------------------
    1    -227.8487823521      8.12E-04
    2    -227.8540130827      4.67E-04
    3    -227.8546486980      1.54E-04
    4    -227.8547883972      4.90E-05
    5    -227.8548106909      2.01E-05
    6    -227.8548142897      1.06E-05
    7    -227.8548152144      3.26E-06
    8    -227.8548153269      9.69E-07
    9    -227.8548153346      1.93E-07
   10    -227.8548153349      4.64E-08
   11    -227.8548153350      1.30E-08
   12    -227.8548153352      3.40E-09 Convergence criterion met
 ---------------------------------------
 SCF time:  CPU 37.99 s  wall 38.15 s
 Discretize the solute cavity surface with Lebedev spheres
	Using 302 Lebedev grid points for each H atom
	Using 302 Lebedev grid points for other atoms
	Atomic van der Waals radii will be scaled by 1.20
 Removing interior tesserae...
 Keep 908 surface tesserae and discard 1508 interior tesserae
 Molecular Surface Area = 80.172 Angst**2
 A restricted Hartree-Fock SCF calculation will be
 performed using Pulay DIIS extrapolation
 Polarizable Continuum solvation model will be applied
 SCF converges when DIIS error is below 1.0E-08

 Citation of the SMD model:
 Marenich, A.V.; Cramer, C.J.; Truhlar, D.G.
 J. Phys. Chem. B 2009, 113, 6378-6396.
 iSolventCode=           1
 Solvent: water                                                           

 vradii
            1           2           3           4           5           6
    1   1.8500000   1.8500000   1.5200000   1.5200000   1.2000000   1.2000000
            7           8
    1   1.2000000   1.2000000
 ---------------------------------------
  Cycle       Energy         DIIS Error
 ---------------------------------------
    1    -227.8548153349      9.78E-10
 Time req'd to invert C: 0.44 s (CPU) 0.44 s (wall)
    2    -227.8713141841      6.34E-04
    3    -227.8713141845      6.34E-04
    4    -227.8713141855      6.34E-04
    5    -227.8713141851      6.34E-04
    6    -227.8713141790      6.34E-04
    7    -227.8713141771      6.34E-04
    8    -227.8713141759      6.34E-04
    9    -227.8713141763      6.34E-04
   10    -227.8713141763      6.34E-04
   11    -227.8713141756      6.34E-04
   12    -227.8713141757      6.34E-04
   13    -227.8713141755      6.34E-04
   14    -227.8713141758      6.34E-04
   15    -227.8713141754      6.34E-04
   16    -227.8713141848      6.34E-04
   17    -227.8744440256      3.59E-04
   18    -227.8749863405      1.47E-04
   19    -227.8751921147      4.88E-05
   20    -227.8752207751      1.79E-05
   21    -227.8752243138      9.47E-06
   22    -227.8752250711      3.09E-06
   23    -227.8752251759      8.98E-07
   24    -227.8752251828      1.91E-07
   25    -227.8752251834      4.86E-08
   26    -227.8752251833      1.23E-08
   27    -227.8752251832      3.30E-09 Convergence criterion met
 ---------------------------------------
 SCF time:  CPU 74.87 s  wall 75.63 s
(0)  E-EN(g) gas-phase elect-nuc energy                 -227.854815335 a.u.
(3)  G-ENP(liq) elect-nuc-pol free energy of system     -227.875225183 a.u.
(4)  G-CDS(liq) cavity-dispersion-solvent structure 
     free energy                                                3.3092 kcal/mol
(6)  G-S(liq) free energy of system                     -227.869951672 a.u.
(9)  DeltaG-S(liq) free energy of  solvation
     (9) = (6) - (0)                                           -9.4982 kcal/mol
 SCF   energy in the final basis set = -227.8699516720
 Total energy in the final basis set = -227.8699516720

 Components of the MP2 correlation energy:
        aaaa  correlation energy =        -0.1039177712 au
        abab  correlation energy =        -0.6460988392 au
        bbbb  correlation energy =        -0.1039177712 au
        non-Brillouin singles    =        -0.0000000000 au

 Total  MP2   correlation energy =        -0.8539343816 au
        MP2         total energy =      -228.7238860536 au

  Entering Z-vector solver.
 This version supports only Gaussian blurring of the apparent surface charges
 No PCM contribution added !! 
   1         0           1      0.000338    0.000338
 This version supports only Gaussian blurring of the apparent surface charges
 No PCM contribution added !! 
   2         0           1      0.000120    0.000120
 This version supports only Gaussian blurring of the apparent surface charges
 No PCM contribution added !! 
   3         0           1      0.000044    0.000044
 This version supports only Gaussian blurring of the apparent surface charges
 No PCM contribution added !! 
   4         0           1      0.000015    0.000015
 This version supports only Gaussian blurring of the apparent surface charges
 No PCM contribution added !! 
   5         0           1      0.000004    0.000004
 This version supports only Gaussian blurring of the apparent surface charges
 No PCM contribution added !! 
   6         0           1      0.000002    0.000002
 This version supports only Gaussian blurring of the apparent surface charges
 No PCM contribution added !! 
   7         1           0      0.000000    0.000000    Roots Converged

 --------------------------------------------------------------

                    Orbital Energies (a.u.)
 --------------------------------------------------------------

 Alpha MOs
 -- Occupied --
-20.570 -20.562 -11.339 -11.279  -1.415  -1.362  -0.998  -0.809
 -0.729  -0.678  -0.656  -0.598  -0.553  -0.534  -0.462  -0.446
 -- Virtual --
  0.136   0.164   0.193   0.216   0.222   0.292   0.334   0.363
  0.469   0.471   0.483   0.527   0.578   0.586   0.595   0.622
  0.649   0.656   0.696   0.728   0.740   0.756   0.816   0.834
  0.859   0.875   0.914   0.956   0.978   0.981   1.161   1.163
  1.190   1.231   1.241   1.254   1.294   1.376   1.391   1.392
  1.436   1.437   1.508   1.536   1.543   1.606   1.696   1.721
  1.775   1.979   1.984   2.069   2.124   2.162   2.203   2.288
  2.327   2.363   2.410   2.461   2.468   2.576   2.595   2.609
  2.745   2.826   2.900   2.971   3.007   3.059   3.084   3.125
  3.178   3.211   3.213   3.251   3.251   3.344   3.355   3.386
  3.423   3.491   3.504   3.544   3.594   3.616   3.659   3.713
  3.746   3.765   3.796   3.806   3.818   3.887   4.015   4.047
  4.058   4.105   4.142   4.162   4.198   4.207   4.299   4.347
  4.359   4.412   4.417   4.435   4.484   4.494   4.561   4.652
  4.678   4.729   4.823   4.831   4.945   5.035   5.072   5.154
  5.170   5.243   5.339   5.366   5.381   5.453   5.455   5.628
  5.673   5.678   5.750   5.780   5.946   6.027   6.048   6.134
  6.285   6.307   6.394   6.629   6.662   6.665   6.877   6.936
  6.982   7.097   7.126   7.267   7.307   7.328   7.398   7.484
  7.530   7.624   7.673   7.878  10.640  12.281  13.496  13.715
 --------------------------------------------------------------

          Ground-State Mulliken Net Atomic Charges

     Atom                 Charge (a.u.)
  ----------------------------------------
      1 C                     0.032756
      2 C                     0.127237
      3 O                    -0.360702
      4 O                    -0.465286
      5 H                     0.116897
      6 H                     0.116866
      7 H                     0.162599
      8 H                     0.269633
  ----------------------------------------
  Sum of atomic charges =    -0.000000

 -----------------------------------------------------------------
                    Cartesian Multipole Moments
 -----------------------------------------------------------------
    Charge (ESU x 10^10)
                -0.0000
    Dipole Moment (Debye)
         X      -0.5925      Y       3.6734      Z       0.0016
       Tot       3.7209
    Quadrupole Moments (Debye-Ang)
        XX     -30.2500     XY      -1.1159     YY     -20.4639
        XZ      -0.0021     YZ      -0.0001     ZZ     -22.9243
    Octopole Moments (Debye-Ang^2)
       XXX      -3.1849    XXY       8.0537    XYY       0.1989
       YYY      -2.7966    XXZ       0.0241    XYZ       0.0026
       YYZ       0.0097    XZZ      -0.1422    YZZ       0.4612
       ZZZ       0.0417
    Hexadecapole Moments (Debye-Ang^3)
      XXXX    -210.5316   XXXY      -1.4345   XXYY     -46.1902
      XYYY      -4.7639   YYYY     -82.8196   XXXZ      -0.0010
      XXYZ      -0.0095   XYYZ      -0.0046   YYYZ      -0.0122
      XXZZ     -36.0297   XYZZ       1.7015   YYZZ     -18.3461
      XZZZ      -0.0003   YZZZ      -0.0185   ZZZZ     -26.1931
 -----------------------------------------------------------------
 DrvMan is completing analytic gradient of the MP2 energy
 MP2 relaxed dipole moment
            1
    1  -0.2331182
    2   1.4452148
    3   0.0006443
	Magnitude:	 1.464 au	 3.721 Debye
 MP2 energy read as -228.723886
 Full Analytical Gradient of MP2 Energy (in au.)
             1             2             3             4             5
    1    0.00002045    0.00037114   -0.00029355    0.00016908   -0.00014727
    2    0.00018931    0.00031766   -0.00079313    0.00022081    0.00015231
    3   -0.00005672    0.00015086   -0.00005078    0.00000443    0.00001485
             6             7             8
    1   -0.00013531   -0.00023344    0.00024890
    2    0.00015619   -0.00028139    0.00003823
    3   -0.00001564   -0.00005121    0.00000422
 Gradient time:  CPU 0.12 s  wall 0.82 s
 ----------------------------------------------------------------
             Standard Nuclear Orientation (Angstroms)
    I     Atom           X                Y                Z
 ----------------------------------------------------------------
    1      C       0.6686010353     0.6687512012    -0.0003943429
    2      C      -0.8095309338     0.5127633769     0.0000251544
    3      O      -1.3222449097    -0.5933996265    -0.0011621854
    4      O       1.3129187662    -0.5865426618    -0.0007639962
    5      H       0.9405414071     1.2318364209     0.8774122803
    6      H       0.9398003699     1.2321475560    -0.8782698647
    7      H      -1.4068675798     1.4016993655     0.0002159964
    8      H       0.5984036448    -1.2410089321    -0.0015649419
 ----------------------------------------------------------------
 Nuclear Repulsion Energy =   120.3518475349 hartrees
 There are       16 alpha and       16 beta electrons
 Discretize the solute cavity surface with Lebedev spheres
	Using 302 Lebedev grid points for each H atom
	Using 302 Lebedev grid points for other atoms
	Atomic van der Waals radii will be scaled by 1.20
 Removing interior tesserae...
 Keep 908 surface tesserae and discard 1508 interior tesserae
 Molecular Surface Area = 80.172 Angst**2

                       Distance Matrix (Angstroms)
             C (  1)   C (  2)   O (  3)   O (  4)   H (  5)   H (  6)
   C (  2)  1.486340
   O (  3)  2.357221  1.219210
   O (  4)  1.410995  2.390244  2.635173
   H (  5)  1.077757  2.085576  3.037035  2.053378
   H (  6)  1.077789  2.085444  3.036246  2.053501  1.755682
   H (  7)  2.201087  1.070989  1.996893  3.369027  2.511704  2.511441
   H (  8)  1.911050  2.249000  2.026891  0.968947  2.646625  2.646066
             H (  7)
   H (  8)  3.317382

 Requested basis set is cc-pVTZ
 There are 64 shells and 176 basis functions
 A cutoff of  1.0D-11 yielded   2038 shell pairs
 There are     15564 function pairs (     20191 Cartesian)
 Smallest overlap matrix eigenvalue = 7.38E-04
 Guess MOs from SCF MO coefficient file
 Reading MOs from coefficient file
 Reading MOs from coefficient file
 A restricted Hartree-Fock SCF calculation will be
 performed using Pulay DIIS extrapolation
 SCF converges when DIIS error is below 1.0E-08
 ---------------------------------------
  Cycle       Energy         DIIS Error
 ---------------------------------------
    1    -227.8514061292      8.15E-04
    2    -227.8541377081      4.74E-04
    3    -227.8547898555      1.55E-04
    4    -227.8549319236      4.88E-05
    5    -227.8549549471      2.01E-05
    6    -227.8549585047      1.07E-05
    7    -227.8549594318      3.18E-06
    8    -227.8549595404      8.85E-07
    9    -227.8549595469      1.90E-07
   10    -227.8549595472      4.59E-08
   11    -227.8549595473      1.19E-08
   12    -227.8549595475      3.22E-09 Convergence criterion met
 ---------------------------------------
 SCF time:  CPU 39.62 s  wall 39.85 s
 Discretize the solute cavity surface with Lebedev spheres
	Using 302 Lebedev grid points for each H atom
	Using 302 Lebedev grid points for other atoms
	Atomic van der Waals radii will be scaled by 1.20
 Removing interior tesserae...
 Keep 908 surface tesserae and discard 1508 interior tesserae
 Molecular Surface Area = 80.172 Angst**2
 A restricted Hartree-Fock SCF calculation will be
 performed using Pulay DIIS extrapolation
 Polarizable Continuum solvation model will be applied
 SCF converges when DIIS error is below 1.0E-08

 Citation of the SMD model:
 Marenich, A.V.; Cramer, C.J.; Truhlar, D.G.
 J. Phys. Chem. B 2009, 113, 6378-6396.
 iSolventCode=           1
 Solvent: water                                                           

 vradii
            1           2           3           4           5           6
    1   1.8500000   1.8500000   1.5200000   1.5200000   1.2000000   1.2000000
            7           8
    1   1.2000000   1.2000000
 ---------------------------------------
  Cycle       Energy         DIIS Error
 ---------------------------------------
    1    -227.8549595471      9.53E-10
 Time req'd to invert C: 0.51 s (CPU) 0.51 s (wall)
    2    -227.8714280288      6.34E-04
    3    -227.8714280287      6.34E-04
    4    -227.8714280254      6.34E-04
    5    -227.8714280278      6.34E-04
    6    -227.8714280261      6.34E-04
    7    -227.8714280227      6.34E-04
    8    -227.8714280223      6.34E-04
    9    -227.8714280220      6.34E-04
   10    -227.8714280203      6.34E-04
   11    -227.8714280187      6.34E-04
   12    -227.8714280202      6.34E-04
   13    -227.8714280184      6.34E-04
   14    -227.8714280184      6.34E-04
   15    -227.8714280185      6.34E-04
   16    -227.8714280286      6.34E-04
   17    -227.8745483252      3.58E-04
   18    -227.8750881879      1.47E-04
   19    -227.8752926341      4.86E-05
   20    -227.8753210357      1.78E-05
   21    -227.8753245251      9.40E-06
   22    -227.8753252684      3.07E-06
   23    -227.8753253714      8.94E-07
   24    -227.8753253783      1.91E-07
   25    -227.8753253789      4.84E-08
   26    -227.8753253788      1.22E-08
   27    -227.8753253787      3.29E-09 Convergence criterion met
 ---------------------------------------
 SCF time:  CPU 70.44 s  wall 70.84 s
(0)  E-EN(g) gas-phase elect-nuc energy                 -227.854959547 a.u.
(3)  G-ENP(liq) elect-nuc-pol free energy of system     -227.875325379 a.u.
(4)  G-CDS(liq) cavity-dispersion-solvent structure 
     free energy                                                3.3114 kcal/mol
(6)  G-S(liq) free energy of system                     -227.870048361 a.u.
(9)  DeltaG-S(liq) free energy of  solvation
     (9) = (6) - (0)                                           -9.4684 kcal/mol
 SCF   energy in the final basis set = -227.8700483612
 Total energy in the final basis set = -227.8700483612

 Components of the MP2 correlation energy:
        aaaa  correlation energy =        -0.1039057593 au
        abab  correlation energy =        -0.6460295950 au
        bbbb  correlation energy =        -0.1039057593 au
        non-Brillouin singles    =        -0.0000000000 au

 Total  MP2   correlation energy =        -0.8538411136 au
        MP2         total energy =      -228.7238894748 au

  Entering Z-vector solver.
 This version supports only Gaussian blurring of the apparent surface charges
 No PCM contribution added !! 
   1         0           1      0.000337    0.000337
 This version supports only Gaussian blurring of the apparent surface charges
 No PCM contribution added !! 
   2         0           1      0.000119    0.000119
 This version supports only Gaussian blurring of the apparent surface charges
 No PCM contribution added !! 
   3         0           1      0.000043    0.000043
 This version supports only Gaussian blurring of the apparent surface charges
 No PCM contribution added !! 
   4         0           1      0.000015    0.000015
 This version supports only Gaussian blurring of the apparent surface charges
 No PCM contribution added !! 
   5         0           1      0.000004    0.000004
 This version supports only Gaussian blurring of the apparent surface charges
 No PCM contribution added !! 
   6         0           1      0.000002    0.000002
 This version supports only Gaussian blurring of the apparent surface charges
 No PCM contribution added !! 
   7         1           0      0.000000    0.000000    Roots Converged

 --------------------------------------------------------------

                    Orbital Energies (a.u.)
 --------------------------------------------------------------

 Alpha MOs
 -- Occupied --
-20.570 -20.562 -11.339 -11.279  -1.416  -1.362  -0.998  -0.809
 -0.729  -0.678  -0.656  -0.598  -0.553  -0.535  -0.462  -0.446
 -- Virtual --
  0.137   0.164   0.193   0.216   0.222   0.292   0.334   0.364
  0.469   0.471   0.483   0.527   0.577   0.586   0.595   0.622
  0.649   0.656   0.696   0.728   0.740   0.757   0.816   0.835
  0.859   0.875   0.914   0.956   0.978   0.981   1.161   1.163
  1.190   1.231   1.241   1.254   1.294   1.376   1.391   1.392
  1.436   1.437   1.508   1.536   1.543   1.606   1.696   1.721
  1.775   1.980   1.985   2.070   2.124   2.162   2.203   2.288
  2.327   2.362   2.410   2.460   2.468   2.576   2.595   2.610
  2.745   2.827   2.900   2.971   3.007   3.059   3.084   3.125
  3.178   3.211   3.213   3.251   3.252   3.344   3.356   3.386
  3.423   3.491   3.505   3.544   3.594   3.616   3.659   3.713
  3.746   3.765   3.796   3.806   3.818   3.887   4.015   4.047
  4.058   4.105   4.142   4.162   4.198   4.207   4.299   4.348
  4.360   4.412   4.417   4.435   4.484   4.495   4.561   4.653
  4.679   4.730   4.824   4.831   4.946   5.036   5.072   5.154
  5.170   5.243   5.339   5.366   5.382   5.453   5.455   5.629
  5.673   5.679   5.750   5.780   5.946   6.029   6.048   6.135
  6.286   6.308   6.395   6.630   6.663   6.668   6.877   6.936
  6.982   7.099   7.126   7.267   7.307   7.330   7.399   7.484
  7.531   7.624   7.673   7.878  10.643  12.282  13.505  13.728
 --------------------------------------------------------------

          Ground-State Mulliken Net Atomic Charges

     Atom                 Charge (a.u.)
  ----------------------------------------
      1 C                     0.032564
      2 C                     0.127273
      3 O                    -0.359866
      4 O                    -0.465349
      5 H                     0.116769
      6 H                     0.116738
      7 H                     0.162224
      8 H                     0.269648
  ----------------------------------------
  Sum of atomic charges =    -0.000000

 -----------------------------------------------------------------
                    Cartesian Multipole Moments
 -----------------------------------------------------------------
    Charge (ESU x 10^10)
                -0.0000
    Dipole Moment (Debye)
         X      -0.5989      Y       3.6665      Z       0.0016
       Tot       3.7151
    Quadrupole Moments (Debye-Ang)
        XX     -30.2423     XY      -1.1106     YY     -20.4655
        XZ      -0.0021     YZ      -0.0001     ZZ     -22.9219
    Octopole Moments (Debye-Ang^2)
       XXX      -3.2342    XXY       8.0326    XYY       0.1881
       YYY      -2.8317    XXZ       0.0241    XYZ       0.0026
       YYZ       0.0097    XZZ      -0.1545    YZZ       0.4520
       ZZZ       0.0417
    Hexadecapole Moments (Debye-Ang^3)
      XXXX    -210.3946   XXXY      -1.3838   XXYY     -46.1740
      XYYY      -4.7193   YYYY     -82.7980   XXXZ      -0.0009
      XXYZ      -0.0095   XYYZ      -0.0046   YYYZ      -0.0122
      XXZZ     -36.0109   XYZZ       1.7117   YYZZ     -18.3421
      XZZZ      -0.0003   YZZZ      -0.0185   ZZZZ     -26.1902
 -----------------------------------------------------------------
 DrvMan is completing analytic gradient of the MP2 energy
 MP2 relaxed dipole moment
            1
    1  -0.2356414
    2   1.4424984
    3   0.0006439
	Magnitude:	 1.462 au	 3.715 Debye
 MP2 energy read as -228.723889
 Full Analytical Gradient of MP2 Energy (in au.)
             1             2             3             4             5
    1   -0.00010509   -0.00040795    0.00063562    0.00018385   -0.00016687
    2    0.00004880   -0.00117499    0.00096524    0.00022178    0.00014459
    3   -0.00005691    0.00014951   -0.00004911    0.00000443    0.00000495
             6             7             8
    1   -0.00015484   -0.00023137    0.00024665
    2    0.00014849   -0.00038518    0.00003126
    3   -0.00000574   -0.00005135    0.00000422
 Gradient time:  CPU 0.07 s  wall 0.07 s
 ----------------------------------------------------------------
             Standard Nuclear Orientation (Angstroms)
    I     Atom           X                Y                Z
 ----------------------------------------------------------------
    1      C       0.6686010353     0.6687512012    -0.0003943429
    2      C      -0.8095309338     0.5127633769     0.0000251544
    3      O      -1.3222449097    -0.5953996265    -0.0011621854
    4      O       1.3129187662    -0.5865426618    -0.0007639962
    5      H       0.9405414071     1.2318364209     0.8774122803
    6      H       0.9398003699     1.2321475560    -0.8782698647
    7      H      -1.4068675798     1.4016993655     0.0002159964
    8      H       0.5984036448    -1.2410089321    -0.0015649419
 ----------------------------------------------------------------
 Nuclear Repulsion Energy =   120.3133916687 hartrees
 There are       16 alpha and       16 beta electrons
 Discretize the solute cavity surface with Lebedev spheres
	Using 302 Lebedev grid points for each H atom
	Using 302 Lebedev grid points for other atoms
	Atomic van der Waals radii will be scaled by 1.20
 Removing interior tesserae...
 Keep 908 surface tesserae and discard 1508 interior tesserae
 Molecular Surface Area = 80.172 Angst**2

                       Distance Matrix (Angstroms)
             C (  1)   C (  2)   O (  3)   O (  4)   H (  5)   H (  6)
   C (  2)  1.486340
   O (  3)  2.358293  1.221025
   O (  4)  1.410995  2.390244  2.635179
   H (  5)  1.077757  2.085576  3.038237  2.053378
   H (  6)  1.077789  2.085444  3.037449  2.053501  1.755682
   H (  7)  2.201087  1.070989  1.998892  3.369027  2.511704  2.511441
   H (  8)  1.911050  2.249000  2.026253  0.968947  2.646625  2.646066
             H (  7)
   H (  8)  3.317382

 Requested basis set is cc-pVTZ
 There are 64 shells and 176 basis functions
 A cutoff of  1.0D-11 yielded   2038 shell pairs
 There are     15564 function pairs (     20191 Cartesian)
 Smallest overlap matrix eigenvalue = 7.38E-04
 Guess MOs from SCF MO coefficient file
 Reading MOs from coefficient file
 Reading MOs from coefficient file
 A restricted Hartree-Fock SCF calculation will be
 performed using Pulay DIIS extrapolation
 SCF converges when DIIS error is below 1.0E-08
 ---------------------------------------
  Cycle       Energy         DIIS Error
 ---------------------------------------
    1    -227.8477354622      8.12E-04
    2    -227.8539513903      4.65E-04
    3    -227.8545806927      1.53E-04
    4    -227.8547194908      4.90E-05
    5    -227.8547414836      2.00E-05
    6    -227.8547450671      1.05E-05
    7    -227.8547459779      3.30E-06
    8    -227.8547460921      9.97E-07
    9    -227.8547461004      1.93E-07
   10    -227.8547461008      4.55E-08
   11    -227.8547461009      1.27E-08
   12    -227.8547461011      3.33E-09 Convergence criterion met
 ---------------------------------------
 SCF time:  CPU 38.91 s  wall 39.20 s
 Discretize the solute cavity surface with Lebedev spheres
	Using 302 Lebedev grid points for each H atom
	Using 302 Lebedev grid points for other atoms
	Atomic van der Waals radii will be scaled by 1.20
 Removing interior tesserae...
 Keep 908 surface tesserae and discard 1508 interior tesserae
 Molecular Surface Area = 80.172 Angst**2
 A restricted Hartree-Fock SCF calculation will be
 performed using Pulay DIIS extrapolation
 Polarizable Continuum solvation model will be applied
 SCF converges when DIIS error is below 1.0E-08

 Citation of the SMD model:
 Marenich, A.V.; Cramer, C.J.; Truhlar, D.G.
 J. Phys. Chem. B 2009, 113, 6378-6396.
 iSolventCode=           1
 Solvent: water                                                           

 vradii
            1           2           3           4           5           6
    1   1.8500000   1.8500000   1.5200000   1.5200000   1.2000000   1.2000000
            7           8
    1   1.2000000   1.2000000
 ---------------------------------------
  Cycle       Energy         DIIS Error
 ---------------------------------------
    1    -227.8547461007      9.63E-10
 Time req'd to invert C: 0.45 s (CPU) 0.45 s (wall)
    2    -227.8712577156      6.35E-04
    3    -227.8712577159      6.35E-04
    4    -227.8712577129      6.35E-04
    5    -227.8712577121      6.35E-04
    6    -227.8712577094      6.35E-04
    7    -227.8712577105      6.35E-04
    8    -227.8712577108      6.35E-04
    9    -227.8712577101      6.35E-04
   10    -227.8712577099      6.35E-04
   11    -227.8712577105      6.35E-04
   12    -227.8712577105      6.35E-04
   13    -227.8712577091      6.35E-04
   14    -227.8712577091      6.35E-04
   15    -227.8712577108      6.35E-04
   16    -227.8712577156      6.35E-04
   17    -227.8743921646      3.59E-04
   18    -227.8749354354      1.48E-04
   19    -227.8751416760      4.89E-05
   20    -227.8751704213      1.80E-05
   21    -227.8751739767      9.50E-06
   22    -227.8751747393      3.10E-06
   23    -227.8751748447      9.00E-07
   24    -227.8751748517      1.92E-07
   25    -227.8751748522      4.87E-08
   26    -227.8751748522      1.23E-08
   27    -227.8751748521      3.31E-09 Convergence criterion met
 ---------------------------------------
 SCF time:  CPU 70.00 s  wall 70.82 s
(0)  E-EN(g) gas-phase elect-nuc energy                 -227.854746101 a.u.
(3)  G-ENP(liq) elect-nuc-pol free energy of system     -227.875174852 a.u.
(4)  G-CDS(liq) cavity-dispersion-solvent structure 
     free energy                                                3.3083 kcal/mol
(6)  G-S(liq) free energy of system                     -227.869902758 a.u.
(9)  DeltaG-S(liq) free energy of  solvation
     (9) = (6) - (0)                                           -9.5109 kcal/mol
 SCF   energy in the final basis set = -227.8699027579
 Total energy in the final basis set = -227.8699027579

 Components of the MP2 correlation energy:
        aaaa  correlation energy =        -0.1039250427 au
        abab  correlation energy =        -0.6461278384 au
        bbbb  correlation energy =        -0.1039250427 au
        non-Brillouin singles    =        -0.0000000000 au

 Total  MP2   correlation energy =        -0.8539779238 au
        MP2         total energy =      -228.7238806818 au

  Entering Z-vector solver.
 This version supports only Gaussian blurring of the apparent surface charges
 No PCM contribution added !! 
   1         0           1      0.000339    0.000339
 This version supports only Gaussian blurring of the apparent surface charges
 No PCM contribution added !! 
   2         0           1      0.000120    0.000120
 This version supports only Gaussian blurring of the apparent surface charges
 No PCM contribution added !! 
   3         0           1      0.000044    0.000044
 This version supports only Gaussian blurring of the apparent surface charges
 No PCM contribution added !! 
   4         0           1      0.000015    0.000015
 This version supports only Gaussian blurring of the apparent surface charges
 No PCM contribution added !! 
   5         0           1      0.000004    0.000004
 This version supports only Gaussian blurring of the apparent surface charges
 No PCM contribution added !! 
   6         0           1      0.000002    0.000002
 This version supports only Gaussian blurring of the apparent surface charges
 No PCM contribution added !! 
   7         1           0      0.000000    0.000000    Roots Converged

 --------------------------------------------------------------

                    Orbital Energies (a.u.)
 --------------------------------------------------------------

 Alpha MOs
 -- Occupied --
-20.570 -20.562 -11.339 -11.279  -1.415  -1.362  -0.998  -0.809
 -0.729  -0.677  -0.655  -0.597  -0.553  -0.534  -0.462  -0.446
 -- Virtual --
  0.136   0.164   0.193   0.216   0.222   0.292   0.334   0.363
  0.469   0.471   0.483   0.527   0.578   0.586   0.595   0.622
  0.649   0.655   0.696   0.728   0.740   0.756   0.816   0.834
  0.859   0.875   0.914   0.956   0.978   0.981   1.161   1.163
  1.190   1.231   1.241   1.254   1.294   1.376   1.391   1.392
  1.436   1.437   1.508   1.536   1.543   1.606   1.696   1.721
  1.775   1.979   1.984   2.069   2.124   2.161   2.203   2.288
  2.327   2.363   2.410   2.461   2.467   2.576   2.594   2.610
  2.745   2.826   2.900   2.971   3.007   3.059   3.084   3.125
  3.178   3.211   3.213   3.251   3.251   3.344   3.356   3.386
  3.423   3.491   3.504   3.544   3.593   3.616   3.658   3.713
  3.746   3.765   3.795   3.806   3.818   3.887   4.015   4.047
  4.058   4.104   4.142   4.162   4.198   4.207   4.299   4.347
  4.359   4.412   4.417   4.435   4.484   4.494   4.561   4.652
  4.678   4.729   4.822   4.831   4.945   5.036   5.072   5.154
  5.170   5.243   5.339   5.366   5.381   5.453   5.455   5.628
  5.673   5.678   5.750   5.780   5.946   6.027   6.048   6.134
  6.285   6.306   6.394   6.629   6.661   6.664   6.877   6.936
  6.982   7.097   7.126   7.267   7.307   7.327   7.398   7.484
  7.530   7.624   7.673   7.878  10.639  12.281  13.493  13.711
 --------------------------------------------------------------

          Ground-State Mulliken Net Atomic Charges

     Atom                 Charge (a.u.)
  ----------------------------------------
      1 C                     0.032777
      2 C                     0.127305
      3 O                    -0.360988
      4 O                    -0.465334
      5 H                     0.116897
      6 H                     0.116866
      7 H                     0.162848
      8 H                     0.269630
  ----------------------------------------
  Sum of atomic charges =     0.000000

 -----------------------------------------------------------------
                    Cartesian Multipole Moments
 -----------------------------------------------------------------
    Charge (ESU x 10^10)
                -0.0000
    Dipole Moment (Debye)
         X      -0.5955      Y       3.6779      Z       0.0016
       Tot       3.7258
    Quadrupole Moments (Debye-Ang)
        XX     -30.2465     XY      -1.1206     YY     -20.4631
        XZ      -0.0021     YZ      -0.0001     ZZ     -22.9255
    Octopole Moments (Debye-Ang^2)
       XXX      -3.2126    XXY       8.0653    XYY       0.1907
       YYY      -2.7687    XXZ       0.0241    XYZ       0.0026
       YYZ       0.0097    XZZ      -0.1468    YZZ       0.4677
       ZZZ       0.0417
    Hexadecapole Moments (Debye-Ang^3)
      XXXX    -210.4369   XXXY      -1.4564   XXYY     -46.1798
      XYYY      -4.7901   YYYY     -82.8440   XXXZ      -0.0009
      XXYZ      -0.0095   XYYZ      -0.0046   YYYZ      -0.0123
      XXZZ     -36.0179   XYZZ       1.6961   YYZZ     -18.3519
      XZZZ      -0.0003   YZZZ      -0.0185   ZZZZ     -26.1954
 -----------------------------------------------------------------
 DrvMan is completing analytic gradient of the MP2 energy
 MP2 relaxed dipole moment
            1
    1  -0.2343022
    2   1.4469795
    3   0.0006447
	Magnitude:	 1.466 au	 3.726 Debye
 MP2 energy read as -228.723881
 Full Analytical Gradient of MP2 Energy (in au.)
             1             2             3             4             5
    1    0.00002491    0.00039813   -0.00037910    0.00012800   -0.00015587
    2    0.00013884    0.00102335   -0.00153537    0.00017378    0.00015162
    3   -0.00005674    0.00015141   -0.00005143    0.00000440    0.00001389
             6             7             8
    1   -0.00014390   -0.00015723    0.00028507
    2    0.00015550   -0.00014908    0.00004135
    3   -0.00001468   -0.00005106    0.00000421
 Gradient time:  CPU 0.07 s  wall 0.18 s
 ----------------------------------------------------------------
             Standard Nuclear Orientation (Angstroms)
    I     Atom           X                Y                Z
 ----------------------------------------------------------------
    1      C       0.6686010353     0.6687512012    -0.0003943429
    2      C      -0.8095309338     0.5127633769     0.0000251544
    3      O      -1.3222449097    -0.5943996265    -0.0001621854
    4      O       1.3129187662    -0.5865426618    -0.0007639962
    5      H       0.9405414071     1.2318364209     0.8774122803
    6      H       0.9398003699     1.2321475560    -0.8782698647
    7      H      -1.4068675798     1.4016993655     0.0002159964
    8      H       0.5984036448    -1.2410089321    -0.0015649419
 ----------------------------------------------------------------
 Nuclear Repulsion Energy =   120.3326199707 hartrees
 There are       16 alpha and       16 beta electrons
 Discretize the solute cavity surface with Lebedev spheres
	Using 302 Lebedev grid points for each H atom
	Using 302 Lebedev grid points for other atoms
	Atomic van der Waals radii will be scaled by 1.20
 Removing interior tesserae...
 Keep 908 surface tesserae and discard 1508 interior tesserae
 Molecular Surface Area = 80.172 Angst**2

                       Distance Matrix (Angstroms)
             C (  1)   C (  2)   O (  3)   O (  4)   H (  5)   H (  6)
   C (  2)  1.486340
   O (  3)  2.357757  1.220117
   O (  4)  1.410995  2.390244  2.635175
   H (  5)  1.077757  2.085576  3.037347  2.053378
   H (  6)  1.077789  2.085444  3.037136  2.053501  1.755682
   H (  7)  2.201087  1.070989  1.997892  3.369027  2.511704  2.511441
   H (  8)  1.911050  2.249000  2.026573  0.968947  2.646625  2.646066
             H (  7)
   H (  8)  3.317382

 Requested basis set is cc-pVTZ
 There are 64 shells and 176 basis functions
 A cutoff of  1.0D-11 yielded   2038 shell pairs
 There are     15564 function pairs (     20191 Cartesian)
 Smallest overlap matrix eigenvalue = 7.38E-04
 Guess MOs from SCF MO coefficient file
 Reading MOs from coefficient file
 Reading MOs from coefficient file
 A restricted Hartree-Fock SCF calculation will be
 performed using Pulay DIIS extrapolation
 SCF converges when DIIS error is below 1.0E-08
 ---------------------------------------
  Cycle       Energy         DIIS Error
 ---------------------------------------
    1    -227.8507917656      8.14E-04
    2    -227.8540337781      4.73E-04
    3    -227.8546845908      1.55E-04
    4    -227.8548265571      4.89E-05
    5    -227.8548495270      2.01E-05
    6    -227.8548531208      1.08E-05
    7    -227.8548540574      3.20E-06
    8    -227.8548541676      9.05E-07
    9    -227.8548541743      1.91E-07
   10    -227.8548541746      4.62E-08
   11    -227.8548541748      1.22E-08
   12    -227.8548541750      3.31E-09 Convergence criterion met
 ---------------------------------------
 SCF time:  CPU 39.41 s  wall 39.78 s
 Discretize the solute cavity surface with Lebedev spheres
	Using 302 Lebedev grid points for each H atom
	Using 302 Lebedev grid points for other atoms
	Atomic van der Waals radii will be scaled by 1.20
 Removing interior tesserae...
 Keep 908 surface tesserae and discard 1508 interior tesserae
 Molecular Surface Area = 80.172 Angst**2
 A restricted Hartree-Fock SCF calculation will be
 performed using Pulay DIIS extrapolation
 Polarizable Continuum solvation model will be applied
 SCF converges when DIIS error is below 1.0E-08

 Citation of the SMD model:
 Marenich, A.V.; Cramer, C.J.; Truhlar, D.G.
 J. Phys. Chem. B 2009, 113, 6378-6396.
 iSolventCode=           1
 Solvent: water                                                           

 vradii
            1           2           3           4           5           6
    1   1.8500000   1.8500000   1.5200000   1.5200000   1.2000000   1.2000000
            7           8
    1   1.2000000   1.2000000
 ---------------------------------------
  Cycle       Energy         DIIS Error
 ---------------------------------------
    1    -227.8548541746      9.70E-10
 Time req'd to invert C: 0.53 s (CPU) 0.53 s (wall)
    2    -227.8713442075      6.34E-04
    3    -227.8713442074      6.34E-04
    4    -227.8713442102      6.34E-04
    5    -227.8713442067      6.34E-04
    6    -227.8713442062      6.34E-04
    7    -227.8713442030      6.34E-04
    8    -227.8713442019      6.34E-04
    9    -227.8713442007      6.34E-04
   10    -227.8713442021      6.34E-04
   11    -227.8713442008      6.34E-04
   12    -227.8713442018      6.34E-04
   13    -227.8713442011      6.34E-04
   14    -227.8713442015      6.34E-04
   15    -227.8713442019      6.34E-04
   16    -227.8713442075      6.34E-04
   17    -227.8744715723      3.59E-04
   18    -227.8750131359      1.47E-04
   19    -227.8752184772      4.88E-05
   20    -227.8752470500      1.79E-05
   21    -227.8752505722      9.45E-06
   22    -227.8752513251      3.08E-06
   23    -227.8752514293      8.97E-07
   24    -227.8752514363      1.91E-07
   25    -227.8752514368      4.86E-08
   26    -227.8752514368      1.22E-08
   27    -227.8752514367      3.30E-09 Convergence criterion met
 ---------------------------------------
 SCF time:  CPU 76.71 s  wall 77.06 s
(0)  E-EN(g) gas-phase elect-nuc energy                 -227.854854175 a.u.
(3)  G-ENP(liq) elect-nuc-pol free energy of system     -227.875251437 a.u.
(4)  G-CDS(liq) cavity-dispersion-solvent structure 
     free energy                                                3.3098 kcal/mol
(6)  G-S(liq) free energy of system                     -227.869976868 a.u.
(9)  DeltaG-S(liq) free energy of  solvation
     (9) = (6) - (0)                                           -9.4896 kcal/mol
 SCF   energy in the final basis set = -227.8699768679
 Total energy in the final basis set = -227.8699768679

 Components of the MP2 correlation energy:
        aaaa  correlation energy =        -0.1039153900 au
        abab  correlation energy =        -0.6460786769 au
        bbbb  correlation energy =        -0.1039153900 au
        non-Brillouin singles    =        -0.0000000000 au

 Total  MP2   correlation energy =        -0.8539094570 au
        MP2         total energy =      -228.7238863248 au

  Entering Z-vector solver.
 This version supports only Gaussian blurring of the apparent surface charges
 No PCM contribution added !! 
   1         0           1      0.000338    0.000338
 This version supports only Gaussian blurring of the apparent surface charges
 No PCM contribution added !! 
   2         0           1      0.000120    0.000120
 This version supports only Gaussian blurring of the apparent surface charges
 No PCM contribution added !! 
   3         0           1      0.000044    0.000044
 This version supports only Gaussian blurring of the apparent surface charges
 No PCM contribution added !! 
   4         0           1      0.000015    0.000015
 This version supports only Gaussian blurring of the apparent surface charges
 No PCM contribution added !! 
   5         0           1      0.000004    0.000004
 This version supports only Gaussian blurring of the apparent surface charges
 No PCM contribution added !! 
   6         0           1      0.000002    0.000002
 This version supports only Gaussian blurring of the apparent surface charges
 No PCM contribution added !! 
   7         1           0      0.000000    0.000000    Roots Converged

 --------------------------------------------------------------

                    Orbital Energies (a.u.)
 --------------------------------------------------------------

 Alpha MOs
 -- Occupied --
-20.570 -20.562 -11.339 -11.279  -1.415  -1.362  -0.998  -0.809
 -0.729  -0.678  -0.656  -0.598  -0.553  -0.535  -0.462  -0.446
 -- Virtual --
  0.136   0.164   0.193   0.216   0.222   0.292   0.334   0.363
  0.469   0.471   0.483   0.527   0.578   0.586   0.595   0.622
  0.649   0.655   0.696   0.728   0.740   0.757   0.816   0.835
  0.859   0.875   0.914   0.956   0.978   0.981   1.161   1.163
  1.190   1.231   1.241   1.254   1.294   1.376   1.391   1.392
  1.436   1.437   1.508   1.536   1.543   1.606   1.696   1.721
  1.775   1.979   1.984   2.069   2.124   2.162   2.203   2.288
  2.327   2.363   2.410   2.461   2.468   2.576   2.595   2.610
  2.745   2.826   2.900   2.971   3.007   3.059   3.084   3.125
  3.178   3.211   3.213   3.251   3.251   3.344   3.356   3.386
  3.423   3.491   3.505   3.544   3.593   3.616   3.659   3.713
  3.746   3.765   3.796   3.806   3.818   3.887   4.015   4.047
  4.058   4.105   4.142   4.162   4.198   4.207   4.299   4.347
  4.360   4.412   4.417   4.435   4.484   4.494   4.561   4.653
  4.679   4.729   4.823   4.831   4.945   5.036   5.072   5.154
  5.170   5.243   5.339   5.366   5.381   5.453   5.455   5.629
  5.673   5.678   5.750   5.780   5.946   6.028   6.048   6.134
  6.286   6.307   6.395   6.630   6.662   6.666   6.877   6.936
  6.982   7.098   7.126   7.267   7.307   7.329   7.399   7.484
  7.530   7.624   7.673   7.878  10.641  12.282  13.499  13.719
 --------------------------------------------------------------

          Ground-State Mulliken Net Atomic Charges

     Atom                 Charge (a.u.)
  ----------------------------------------
      1 C                     0.032670
      2 C                     0.127290
      3 O                    -0.360428
      4 O                    -0.465342
      5 H                     0.116853
      6 H                     0.116782
      7 H                     0.162536
      8 H                     0.269639
  ----------------------------------------
  Sum of atomic charges =    -0.000000

 -----------------------------------------------------------------
                    Cartesian Multipole Moments
 -----------------------------------------------------------------
    Charge (ESU x 10^10)
                 0.0000
    Dipole Moment (Debye)
         X      -0.5972      Y       3.6722      Z      -0.0005
       Tot       3.7204
    Quadrupole Moments (Debye-Ang)
        XX     -30.2444     XY      -1.1156     YY     -20.4643
        XZ       0.0014     YZ       0.0020     ZZ     -22.9237
    Octopole Moments (Debye-Ang^2)
       XXX      -3.2234    XXY       8.0489    XYY       0.1894
       YYY      -2.8002    XXZ       0.0143    XYZ       0.0007
       YYZ       0.0036    XZZ      -0.1507    YZZ       0.4599
       ZZZ       0.0253
    Hexadecapole Moments (Debye-Ang^3)
      XXXX    -210.4157   XXXY      -1.4201   XXYY     -46.1769
      XYYY      -4.7547   YYYY     -82.8209   XXXZ       0.0291
      XXYZ      -0.0024   XYYZ       0.0043   YYYZ       0.0001
      XXZZ     -36.0144   XYZZ       1.7039   YYZZ     -18.3470
      XZZZ       0.0222   YZZZ      -0.0081   ZZZZ     -26.1927
 -----------------------------------------------------------------
 DrvMan is completing analytic gradient of the MP2 energy
 MP2 relaxed dipole moment
            1
    1  -0.2349725
    2   1.4447394
    3  -0.0001937
	Magnitude:	 1.464 au	 3.720 Debye
 MP2 energy read as -228.723886
 Full Analytical Gradient of MP2 Energy (in au.)
             1             2             3             4             5
    1   -0.00004003   -0.00000320    0.00012656    0.00015593   -0.00015221
    2    0.00009377   -0.00007301   -0.00028794    0.00019780    0.00014768
    3    0.00000335    0.00001792    0.00000007    0.00000540    0.00000571
             6             7             8
    1   -0.00015856   -0.00019434    0.00026585
    2    0.00015243   -0.00026702    0.00003630
    3   -0.00001392   -0.00001224   -0.00000629
 Gradient time:  CPU 0.07 s  wall 0.07 s
 ----------------------------------------------------------------
             Standard Nuclear Orientation (Angstroms)
    I     Atom           X                Y                Z
 ----------------------------------------------------------------
    1      C       0.6686010353     0.6687512012    -0.0003943429
    2      C      -0.8095309338     0.5127633769     0.0000251544
    3      O      -1.3222449097    -0.5943996265    -0.0021621854
    4      O       1.3129187662    -0.5865426618    -0.0007639962
    5      H       0.9405414071     1.2318364209     0.8774122803
    6      H       0.9398003699     1.2321475560    -0.8782698647
    7      H      -1.4068675798     1.4016993655     0.0002159964
    8      H       0.5984036448    -1.2410089321    -0.0015649419
 ----------------------------------------------------------------
 Nuclear Repulsion Energy =   120.3325810226 hartrees
 There are       16 alpha and       16 beta electrons
 Discretize the solute cavity surface with Lebedev spheres
	Using 302 Lebedev grid points for each H atom
	Using 302 Lebedev grid points for other atoms
	Atomic van der Waals radii will be scaled by 1.20
 Removing interior tesserae...
 Keep 908 surface tesserae and discard 1508 interior tesserae
 Molecular Surface Area = 80.172 Angst**2

                       Distance Matrix (Angstroms)
             C (  1)   C (  2)   O (  3)   O (  4)   H (  5)   H (  6)
   C (  2)  1.486340
   O (  3)  2.357758  1.220119
   O (  4)  1.410995  2.390244  2.635176
   H (  5)  1.077757  2.085576  3.037925  2.053378
   H (  6)  1.077789  2.085444  3.036559  2.053501  1.755682
   H (  7)  2.201087  1.070989  1.997893  3.369027  2.511704  2.511441
   H (  8)  1.911050  2.249000  2.026572  0.968947  2.646625  2.646066
             H (  7)
   H (  8)  3.317382

 Requested basis set is cc-pVTZ
 There are 64 shells and 176 basis functions
 A cutoff of  1.0D-11 yielded   2038 shell pairs
 There are     15564 function pairs (     20191 Cartesian)
 Smallest overlap matrix eigenvalue = 7.38E-04
 Guess MOs from SCF MO coefficient file
 Reading MOs from coefficient file
 Reading MOs from coefficient file
 A restricted Hartree-Fock SCF calculation will be
 performed using Pulay DIIS extrapolation
 SCF converges when DIIS error is below 1.0E-08
 ---------------------------------------
  Cycle       Energy         DIIS Error
 ---------------------------------------
    1    -227.8498056222      8.12E-04
    2    -227.8540432770      4.70E-04
    3    -227.8546859018      1.54E-04
    4    -227.8548265536      4.89E-05
    5    -227.8548491219      2.01E-05
    6    -227.8548526982      1.07E-05
    7    -227.8548536227      3.23E-06
    8    -227.8548537337      9.37E-07
    9    -227.8548537410      1.92E-07
   10    -227.8548537413      4.58E-08
   11    -227.8548537414      1.24E-08
   12    -227.8548537416      3.34E-09 Convergence criterion met
 ---------------------------------------
 SCF time:  CPU 38.97 s  wall 39.14 s
 Discretize the solute cavity surface with Lebedev spheres
	Using 302 Lebedev grid points for each H atom
	Using 302 Lebedev grid points for other atoms
	Atomic van der Waals radii will be scaled by 1.20
 Removing interior tesserae...
 Keep 908 surface tesserae and discard 1508 interior tesserae
 Molecular Surface Area = 80.172 Angst**2
 A restricted Hartree-Fock SCF calculation will be
 performed using Pulay DIIS extrapolation
 Polarizable Continuum solvation model will be applied
 SCF converges when DIIS error is below 1.0E-08

 Citation of the SMD model:
 Marenich, A.V.; Cramer, C.J.; Truhlar, D.G.
 J. Phys. Chem. B 2009, 113, 6378-6396.
 iSolventCode=           1
 Solvent: water                                                           

 vradii
            1           2           3           4           5           6
    1   1.8500000   1.8500000   1.5200000   1.5200000   1.2000000   1.2000000
            7           8
    1   1.2000000   1.2000000
 ---------------------------------------
  Cycle       Energy         DIIS Error
 ---------------------------------------
    1    -227.8548537412      9.95E-10
 Time req'd to invert C: 0.45 s (CPU) 0.45 s (wall)
    2    -227.8713438110      6.34E-04
    3    -227.8713438111      6.34E-04
    4    -227.8713438112      6.34E-04
    5    -227.8713438088      6.34E-04
    6    -227.8713438064      6.34E-04
    7    -227.8713438062      6.34E-04
    8    -227.8713438073      6.34E-04
    9    -227.8713438064      6.34E-04
   10    -227.8744711832      3.59E-04
   11    -227.8750127501      1.47E-04
   12    -227.8752180932      4.88E-05
   13    -227.8752466664      1.79E-05
   14    -227.8752501887      9.45E-06
   15    -227.8752509416      3.08E-06
   16    -227.8752510504      8.97E-07
   17    -227.8752510573      1.91E-07
   18    -227.8752510578      4.86E-08
   19    -227.8752510578      1.22E-08
   20    -227.8752510577      3.30E-09 Convergence criterion met
 ---------------------------------------
 SCF time:  CPU 59.64 s  wall 60.13 s
(0)  E-EN(g) gas-phase elect-nuc energy                 -227.854853741 a.u.
(3)  G-ENP(liq) elect-nuc-pol free energy of system     -227.875251058 a.u.
(4)  G-CDS(liq) cavity-dispersion-solvent structure 
     free energy                                                3.3098 kcal/mol
(6)  G-S(liq) free energy of system                     -227.869976494 a.u.
(9)  DeltaG-S(liq) free energy of  solvation
     (9) = (6) - (0)                                           -9.4897 kcal/mol
 SCF   energy in the final basis set = -227.8699764941
 Total energy in the final basis set = -227.8699764941

 Components of the MP2 correlation energy:
        aaaa  correlation energy =        -0.1039154130 au
        abab  correlation energy =        -0.6460788013 au
        bbbb  correlation energy =        -0.1039154130 au
        non-Brillouin singles    =        -0.0000000000 au

 Total  MP2   correlation energy =        -0.8539096272 au
        MP2         total energy =      -228.7238861214 au

  Entering Z-vector solver.
 This version supports only Gaussian blurring of the apparent surface charges
 No PCM contribution added !! 
   1         0           1      0.000338    0.000338
 This version supports only Gaussian blurring of the apparent surface charges
 No PCM contribution added !! 
   2         0           1      0.000120    0.000120
 This version supports only Gaussian blurring of the apparent surface charges
 No PCM contribution added !! 
   3         0           1      0.000044    0.000044
 This version supports only Gaussian blurring of the apparent surface charges
 No PCM contribution added !! 
   4         0           1      0.000015    0.000015
 This version supports only Gaussian blurring of the apparent surface charges
 No PCM contribution added !! 
   5         0           1      0.000004    0.000004
 This version supports only Gaussian blurring of the apparent surface charges
 No PCM contribution added !! 
   6         0           1      0.000002    0.000002
 This version supports only Gaussian blurring of the apparent surface charges
 No PCM contribution added !! 
   7         1           0      0.000000    0.000000    Roots Converged

 --------------------------------------------------------------

                    Orbital Energies (a.u.)
 --------------------------------------------------------------

 Alpha MOs
 -- Occupied --
-20.570 -20.562 -11.339 -11.279  -1.415  -1.362  -0.998  -0.809
 -0.729  -0.678  -0.656  -0.598  -0.553  -0.535  -0.462  -0.446
 -- Virtual --
  0.136   0.164   0.193   0.216   0.222   0.292   0.334   0.363
  0.469   0.471   0.483   0.527   0.578   0.586   0.595   0.622
  0.649   0.655   0.696   0.728   0.740   0.757   0.816   0.835
  0.859   0.875   0.914   0.956   0.978   0.981   1.161   1.163
  1.190   1.231   1.241   1.254   1.294   1.376   1.391   1.392
  1.436   1.437   1.508   1.536   1.543   1.606   1.696   1.721
  1.775   1.979   1.984   2.069   2.124   2.162   2.203   2.288
  2.327   2.363   2.410   2.461   2.468   2.576   2.595   2.610
  2.745   2.826   2.900   2.971   3.007   3.059   3.084   3.125
  3.178   3.211   3.213   3.251   3.251   3.344   3.356   3.386
  3.423   3.491   3.505   3.544   3.593   3.616   3.659   3.713
  3.746   3.765   3.796   3.806   3.818   3.887   4.015   4.047
  4.058   4.105   4.142   4.162   4.198   4.207   4.299   4.347
  4.360   4.412   4.417   4.435   4.484   4.494   4.561   4.653
  4.679   4.729   4.823   4.831   4.945   5.036   5.072   5.154
  5.170   5.243   5.339   5.366   5.381   5.453   5.455   5.629
  5.673   5.678   5.750   5.780   5.946   6.028   6.048   6.134
  6.286   6.307   6.395   6.630   6.662   6.666   6.877   6.936
  6.982   7.098   7.126   7.267   7.307   7.329   7.399   7.484
  7.530   7.624   7.673   7.878  10.641  12.282  13.499  13.719
 --------------------------------------------------------------

          Ground-State Mulliken Net Atomic Charges

     Atom                 Charge (a.u.)
  ----------------------------------------
      1 C                     0.032671
      2 C                     0.127290
      3 O                    -0.360429
      4 O                    -0.465342
      5 H                     0.116813
      6 H                     0.116822
      7 H                     0.162536
      8 H                     0.269639
  ----------------------------------------
  Sum of atomic charges =     0.000000

 -----------------------------------------------------------------
                    Cartesian Multipole Moments
 -----------------------------------------------------------------
    Charge (ESU x 10^10)
                -0.0000
    Dipole Moment (Debye)
         X      -0.5972      Y       3.6722      Z       0.0038
       Tot       3.7204
    Quadrupole Moments (Debye-Ang)
        XX     -30.2444     XY      -1.1156     YY     -20.4643
        XZ      -0.0055     YZ      -0.0022     ZZ     -22.9237
    Octopole Moments (Debye-Ang^2)
       XXX      -3.2234    XXY       8.0490    XYY       0.1894
       YYY      -2.8002    XXZ       0.0339    XYZ       0.0045
       YYZ       0.0158    XZZ      -0.1506    YZZ       0.4599
       ZZZ       0.0580
    Hexadecapole Moments (Debye-Ang^3)
      XXXX    -210.4158   XXXY      -1.4201   XXYY     -46.1769
      XYYY      -4.7547   YYYY     -82.8209   XXXZ      -0.0310
      XXYZ      -0.0165   XYYZ      -0.0134   YYYZ      -0.0246
      XXZZ     -36.0144   XYZZ       1.7039   YYZZ     -18.3470
      XZZZ      -0.0228   YZZZ      -0.0289   ZZZZ     -26.1929
 -----------------------------------------------------------------
 DrvMan is completing analytic gradient of the MP2 energy
 MP2 relaxed dipole moment
            1
    1  -0.2349710
    2   1.4447418
    3   0.0014823
	Magnitude:	 1.464 au	 3.720 Debye
 MP2 energy read as -228.723886
 Full Analytical Gradient of MP2 Energy (in au.)
             1             2             3             4             5
    1   -0.00004000   -0.00000236    0.00012557    0.00015589   -0.00017054
    2    0.00009389   -0.00007105   -0.00029024    0.00019777    0.00014855
    3   -0.00011700    0.00028302   -0.00010063    0.00000343    0.00001315
             6             7             8
    1   -0.00014019   -0.00019425    0.00026588
    2    0.00015158   -0.00026678    0.00003629
    3   -0.00000651   -0.00009018    0.00001472
 Gradient time:  CPU 0.06 s  wall 0.06 s
 ----------------------------------------------------------------
             Standard Nuclear Orientation (Angstroms)
    I     Atom           X                Y                Z
 ----------------------------------------------------------------
    1      C       0.6686010353     0.6687512012    -0.0003943429
    2      C      -0.8095309338     0.5127633769     0.0000251544
    3      O      -1.3222449097    -0.5943996265    -0.0011621854
    4      O       1.3139187662    -0.5865426618    -0.0007639962
    5      H       0.9405414071     1.2318364209     0.8774122803
    6      H       0.9398003699     1.2321475560    -0.8782698647
    7      H      -1.4068675798     1.4016993655     0.0002159964
    8      H       0.5984036448    -1.2410089321    -0.0015649419
 ----------------------------------------------------------------
 Nuclear Repulsion Energy =   120.3139710535 hartrees
 There are       16 alpha and       16 beta electrons
 Discretize the solute cavity surface with Lebedev spheres
	Using 302 Lebedev grid points for each H atom
	Using 302 Lebedev grid points for other atoms
	Atomic van der Waals radii will be scaled by 1.20
 Removing interior tesserae...
 Keep 909 surface tesserae and discard 1507 interior tesserae
 Molecular Surface Area = 80.276 Angst**2

                       Distance Matrix (Angstroms)
             C (  1)   C (  2)   O (  3)   O (  4)   H (  5)   H (  6)
   C (  2)  1.486340
   O (  3)  2.357757  1.220118
   O (  4)  1.411452  2.391132  2.636175
   H (  5)  1.077757  2.085576  3.037636  2.053560
   H (  6)  1.077789  2.085444  3.036847  2.053683  1.755682
   H (  7)  2.201087  1.070989  1.997892  3.369835  2.511704  2.511441
   H (  8)  1.911050  2.249000  2.026572  0.969685  2.646625  2.646066
             H (  7)
   H (  8)  3.317382

 Requested basis set is cc-pVTZ
 There are 64 shells and 176 basis functions
 A cutoff of  1.0D-11 yielded   2038 shell pairs
 There are     15564 function pairs (     20191 Cartesian)
 Smallest overlap matrix eigenvalue = 7.38E-04
 Guess MOs from SCF MO coefficient file
 Reading MOs from coefficient file
 Reading MOs from coefficient file
 A restricted Hartree-Fock SCF calculation will be
 performed using Pulay DIIS extrapolation
 SCF converges when DIIS error is below 1.0E-08
 ---------------------------------------
  Cycle       Energy         DIIS Error
 ---------------------------------------
    1    -227.8490208849      8.12E-04
    2    -227.8539900299      4.69E-04
    3    -227.8546307447      1.54E-04
    4    -227.8547716476      4.89E-05
    5    -227.8547942393      2.00E-05
    6    -227.8547978032      1.06E-05
    7    -227.8547987161      3.23E-06
    8    -227.8547988269      9.37E-07
    9    -227.8547988341      1.92E-07
   10    -227.8547988344      4.50E-08
   11    -227.8547988345      1.19E-08
   12    -227.8547988347      3.24E-09 Convergence criterion met
 ---------------------------------------
 SCF time:  CPU 36.30 s  wall 36.34 s
 Discretize the solute cavity surface with Lebedev spheres
	Using 302 Lebedev grid points for each H atom
	Using 302 Lebedev grid points for other atoms
	Atomic van der Waals radii will be scaled by 1.20
 Removing interior tesserae...
 Keep 909 surface tesserae and discard 1507 interior tesserae
 Molecular Surface Area = 80.276 Angst**2
 A restricted Hartree-Fock SCF calculation will be
 performed using Pulay DIIS extrapolation
 Polarizable Continuum solvation model will be applied
 SCF converges when DIIS error is below 1.0E-08

 Citation of the SMD model:
 Marenich, A.V.; Cramer, C.J.; Truhlar, D.G.
 J. Phys. Chem. B 2009, 113, 6378-6396.
 iSolventCode=           1
 Solvent: water                                                           

 vradii
            1           2           3           4           5           6
    1   1.8500000   1.8500000   1.5200000   1.5200000   1.2000000   1.2000000
            7           8
    1   1.2000000   1.2000000
 ---------------------------------------
  Cycle       Energy         DIIS Error
 ---------------------------------------
    1    -227.8547988343      9.39E-10
 Time req'd to invert C: 0.43 s (CPU) 0.43 s (wall)
    2    -227.8712960350      6.34E-04
    3    -227.8712960354      6.34E-04
    4    -227.8712960365      6.34E-04
    5    -227.8712960362      6.34E-04
    6    -227.8712960305      6.34E-04
    7    -227.8712960286      6.34E-04
    8    -227.8712960293      6.34E-04
    9    -227.8712960287      6.34E-04
   10    -227.8712960281      6.34E-04
   11    -227.8712960311      6.34E-04
   12    -227.8712960318      6.34E-04
   13    -227.8712960302      6.34E-04
   14    -227.8712960319      6.34E-04
   15    -227.8712960314      6.34E-04
   16    -227.8712960349      6.34E-04
   17    -227.8744257043      3.59E-04
   18    -227.8749676852      1.47E-04
   19    -227.8751731798      4.88E-05
   20    -227.8752017658      1.79E-05
   21    -227.8752052881      9.45E-06
   22    -227.8752060407      3.08E-06
   23    -227.8752061450      8.98E-07
   24    -227.8752061520      1.92E-07
   25    -227.8752061525      4.87E-08
   26    -227.8752061525      1.23E-08
   27    -227.8752061524      3.31E-09 Convergence criterion met
 ---------------------------------------
 SCF time:  CPU 70.18 s  wall 70.40 s
(0)  E-EN(g) gas-phase elect-nuc energy                 -227.854798834 a.u.
(3)  G-ENP(liq) elect-nuc-pol free energy of system     -227.875206152 a.u.
(4)  G-CDS(liq) cavity-dispersion-solvent structure 
     free energy                                                3.3089 kcal/mol
(6)  G-S(liq) free energy of system                     -227.869933069 a.u.
(9)  DeltaG-S(liq) free energy of  solvation
     (9) = (6) - (0)                                           -9.4969 kcal/mol
 SCF   energy in the final basis set = -227.8699330695
 Total energy in the final basis set = -227.8699330695

 Components of the MP2 correlation energy:
        aaaa  correlation energy =        -0.1039209361 au
        abab  correlation energy =        -0.6461142611 au
        bbbb  correlation energy =        -0.1039209361 au
        non-Brillouin singles    =        -0.0000000000 au

 Total  MP2   correlation energy =        -0.8539561333 au
        MP2         total energy =      -228.7238892027 au

  Entering Z-vector solver.
 This version supports only Gaussian blurring of the apparent surface charges
 No PCM contribution added !! 
   1         0           1      0.000338    0.000338
 This version supports only Gaussian blurring of the apparent surface charges
 No PCM contribution added !! 
   2         0           1      0.000120    0.000120
 This version supports only Gaussian blurring of the apparent surface charges
 No PCM contribution added !! 
   3         0           1      0.000044    0.000044
 This version supports only Gaussian blurring of the apparent surface charges
 No PCM contribution added !! 
   4         0           1      0.000015    0.000015
 This version supports only Gaussian blurring of the apparent surface charges
 No PCM contribution added !! 
   5         0           1      0.000004    0.000004
 This version supports only Gaussian blurring of the apparent surface charges
 No PCM contribution added !! 
   6         0           1      0.000002    0.000002
 This version supports only Gaussian blurring of the apparent surface charges
 No PCM contribution added !! 
   7         1           0      0.000000    0.000000    Roots Converged

 --------------------------------------------------------------

                    Orbital Energies (a.u.)
 --------------------------------------------------------------

 Alpha MOs
 -- Occupied --
-20.570 -20.562 -11.339 -11.279  -1.415  -1.362  -0.998  -0.809
 -0.729  -0.678  -0.655  -0.597  -0.553  -0.535  -0.462  -0.446
 -- Virtual --
  0.136   0.164   0.193   0.216   0.222   0.292   0.334   0.363
  0.469   0.471   0.483   0.527   0.577   0.586   0.595   0.622
  0.649   0.655   0.696   0.728   0.740   0.756   0.816   0.835
  0.859   0.875   0.914   0.956   0.978   0.981   1.161   1.163
  1.190   1.231   1.241   1.254   1.294   1.376   1.391   1.392
  1.436   1.437   1.508   1.536   1.543   1.605   1.696   1.721
  1.775   1.979   1.984   2.069   2.124   2.162   2.204   2.288
  2.327   2.363   2.410   2.460   2.467   2.576   2.594   2.609
  2.745   2.826   2.900   2.971   3.007   3.059   3.084   3.125
  3.178   3.211   3.213   3.251   3.251   3.344   3.355   3.386
  3.423   3.491   3.505   3.544   3.593   3.615   3.658   3.713
  3.746   3.765   3.796   3.806   3.818   3.887   4.015   4.047
  4.058   4.105   4.142   4.162   4.198   4.207   4.299   4.347
  4.360   4.412   4.416   4.434   4.484   4.494   4.561   4.653
  4.679   4.729   4.822   4.831   4.945   5.034   5.072   5.153
  5.170   5.243   5.339   5.366   5.381   5.453   5.455   5.629
  5.673   5.678   5.750   5.779   5.946   6.028   6.048   6.134
  6.285   6.307   6.394   6.629   6.662   6.666   6.877   6.935
  6.979   7.097   7.126   7.267   7.307   7.328   7.398   7.484
  7.530   7.624   7.673   7.876  10.641  12.274  13.498  13.718
 --------------------------------------------------------------

          Ground-State Mulliken Net Atomic Charges

     Atom                 Charge (a.u.)
  ----------------------------------------
      1 C                     0.032556
      2 C                     0.127298
      3 O                    -0.360383
      4 O                    -0.465726
      5 H                     0.116901
      6 H                     0.116871
      7 H                     0.162595
      8 H                     0.269887
  ----------------------------------------
  Sum of atomic charges =    -0.000000

 -----------------------------------------------------------------
                    Cartesian Multipole Moments
 -----------------------------------------------------------------
    Charge (ESU x 10^10)
                -0.0000
    Dipole Moment (Debye)
         X      -0.6008      Y       3.6732      Z       0.0015
       Tot       3.7220
    Quadrupole Moments (Debye-Ang)
        XX     -30.2497     XY      -1.1145     YY     -20.4652
        XZ      -0.0023     YZ      -0.0000     ZZ     -22.9248
    Octopole Moments (Debye-Ang^2)
       XXX      -3.2586    XXY       8.0546    XYY       0.1801
       YYY      -2.7945    XXZ       0.0237    XYZ       0.0026
       YYZ       0.0096    XZZ      -0.1584    YZZ       0.4616
       ZZZ       0.0415
    Hexadecapole Moments (Debye-Ang^3)
      XXXX    -210.5260   XXXY      -1.4031   XXYY     -46.1925
      XYYY      -4.7426   YYYY     -82.8290   XXXZ      -0.0017
      XXYZ      -0.0095   XYYZ      -0.0046   YYYZ      -0.0122
      XXZZ     -36.0314   XYZZ       1.7088   YYZZ     -18.3475
      XZZZ      -0.0006   YZZZ      -0.0185   ZZZZ     -26.1936
 -----------------------------------------------------------------
 DrvMan is completing analytic gradient of the MP2 energy
 MP2 relaxed dipole moment
            1
    1  -0.2363706
    2   1.4451453
    3   0.0005723
	Magnitude:	 1.464 au	 3.722 Debye
 MP2 energy read as -228.723889
 Full Analytical Gradient of MP2 Energy (in au.)
             1             2             3             4             5
    1   -0.00025542   -0.00004822    0.00011264    0.00098355   -0.00015496
    2    0.00013203    0.00002414   -0.00028435    0.00043157    0.00014434
    3   -0.00005214    0.00014984   -0.00004989    0.00000651    0.00001478
             6             7             8
    1   -0.00014150   -0.00021484   -0.00028124
    2    0.00014825   -0.00026592   -0.00033006
    3   -0.00001879   -0.00005113    0.00000081
 Gradient time:  CPU 0.06 s  wall 0.06 s
 ----------------------------------------------------------------
             Standard Nuclear Orientation (Angstroms)
    I     Atom           X                Y                Z
 ----------------------------------------------------------------
    1      C       0.6686010353     0.6687512012    -0.0003943429
    2      C      -0.8095309338     0.5127633769     0.0000251544
    3      O      -1.3222449097    -0.5943996265    -0.0011621854
    4      O       1.3119187662    -0.5865426618    -0.0007639962
    5      H       0.9405414071     1.2318364209     0.8774122803
    6      H       0.9398003699     1.2321475560    -0.8782698647
    7      H      -1.4068675798     1.4016993655     0.0002159964
    8      H       0.5984036448    -1.2410089321    -0.0015649419
 ----------------------------------------------------------------
 Nuclear Repulsion Energy =   120.3512539967 hartrees
 There are       16 alpha and       16 beta electrons
 Discretize the solute cavity surface with Lebedev spheres
	Using 302 Lebedev grid points for each H atom
	Using 302 Lebedev grid points for other atoms
	Atomic van der Waals radii will be scaled by 1.20
 Removing interior tesserae...
 Keep 908 surface tesserae and discard 1508 interior tesserae
 Molecular Surface Area = 80.174 Angst**2

                       Distance Matrix (Angstroms)
             C (  1)   C (  2)   O (  3)   O (  4)   H (  5)   H (  6)
   C (  2)  1.486340
   O (  3)  2.357757  1.220118
   O (  4)  1.410539  2.389356  2.634175
   H (  5)  1.077757  2.085576  3.037636  2.053197
   H (  6)  1.077789  2.085444  3.036847  2.053320  1.755682
   H (  7)  2.201087  1.070989  1.997892  3.368220  2.511704  2.511441
   H (  8)  1.911050  2.249000  2.026572  0.968210  2.646625  2.646066
             H (  7)
   H (  8)  3.317382

 Requested basis set is cc-pVTZ
 There are 64 shells and 176 basis functions
 A cutoff of  1.0D-11 yielded   2040 shell pairs
 There are     15594 function pairs (     20227 Cartesian)
 Smallest overlap matrix eigenvalue = 7.37E-04
 Guess MOs from SCF MO coefficient file
 Reading MOs from coefficient file
 Reading MOs from coefficient file
 A restricted Hartree-Fock SCF calculation will be
 performed using Pulay DIIS extrapolation
 SCF converges when DIIS error is below 1.0E-08
 ---------------------------------------
  Cycle       Energy         DIIS Error
 ---------------------------------------
    1    -227.8513366533      8.13E-04
    2    -227.8540931472      4.72E-04
    3    -227.8547402451      1.54E-04
    4    -227.8548803722      4.89E-05
    5    -227.8549028944      2.03E-05
    6    -227.8549064966      1.07E-05
    7    -227.8549074431      3.24E-06
    8    -227.8549075549      9.41E-07
    9    -227.8549075621      1.91E-07
   10    -227.8549075625      4.78E-08
   11    -227.8549075626      1.33E-08
   12    -227.8549075627      3.50E-09 Convergence criterion met
 ---------------------------------------
 SCF time:  CPU 36.28 s  wall 36.35 s
 Discretize the solute cavity surface with Lebedev spheres
	Using 302 Lebedev grid points for each H atom
	Using 302 Lebedev grid points for other atoms
	Atomic van der Waals radii will be scaled by 1.20
 Removing interior tesserae...
 Keep 908 surface tesserae and discard 1508 interior tesserae
 Molecular Surface Area = 80.174 Angst**2
 A restricted Hartree-Fock SCF calculation will be
 performed using Pulay DIIS extrapolation
 Polarizable Continuum solvation model will be applied
 SCF converges when DIIS error is below 1.0E-08

 Citation of the SMD model:
 Marenich, A.V.; Cramer, C.J.; Truhlar, D.G.
 J. Phys. Chem. B 2009, 113, 6378-6396.
 iSolventCode=           1
 Solvent: water                                                           

 vradii
            1           2           3           4           5           6
    1   1.8500000   1.8500000   1.5200000   1.5200000   1.2000000   1.2000000
            7           8
    1   1.2000000   1.2000000
 ---------------------------------------
  Cycle       Energy         DIIS Error
 ---------------------------------------
    1    -227.8549075624      1.01E-09
 Time req'd to invert C: 0.43 s (CPU) 0.43 s (wall)
    2    -227.8713943330      6.34E-04
    3    -227.8713943329      6.34E-04
    4    -227.8713943321      6.34E-04
    5    -227.8713943301      6.34E-04
    6    -227.8713943308      6.34E-04
    7    -227.8713943366      6.34E-04
    8    -227.8713943310      6.34E-04
    9    -227.8713943332      6.34E-04
   10    -227.8713943324      6.34E-04
   11    -227.8713943326      6.34E-04
   12    -227.8713943329      6.34E-04
   13    -227.8713943316      6.34E-04
   14    -227.8713943325      6.34E-04
   15    -227.8713943316      6.34E-04
   16    -227.8713943323      6.34E-04
   17    -227.8745198476      3.58E-04
   18    -227.8750610450      1.47E-04
   19    -227.8752662304      4.88E-05
   20    -227.8752948005      1.79E-05
   21    -227.8752983256      9.45E-06
   22    -227.8752990787      3.08E-06
   23    -227.8752991829      8.95E-07
   24    -227.8752991898      1.91E-07
   25    -227.8752991903      4.84E-08
   26    -227.8752991903      1.22E-08
   27    -227.8752991902      3.29E-09 Convergence criterion met
 ---------------------------------------
 SCF time:  CPU 71.35 s  wall 71.64 s
(0)  E-EN(g) gas-phase elect-nuc energy                 -227.854907562 a.u.
(3)  G-ENP(liq) elect-nuc-pol free energy of system     -227.875299190 a.u.
(4)  G-CDS(liq) cavity-dispersion-solvent structure 
     free energy                                                3.3108 kcal/mol
(6)  G-S(liq) free energy of system                     -227.870023027 a.u.
(9)  DeltaG-S(liq) free energy of  solvation
     (9) = (6) - (0)                                           -9.4851 kcal/mol
 SCF   energy in the final basis set = -227.8700230265
 Total energy in the final basis set = -227.8700230265

 Components of the MP2 correlation energy:
        aaaa  correlation energy =        -0.1039096253 au
        abab  correlation energy =        -0.6460429155 au
        bbbb  correlation energy =        -0.1039096253 au
        non-Brillouin singles    =        -0.0000000000 au

 Total  MP2   correlation energy =        -0.8538621661 au
        MP2         total energy =      -228.7238851927 au

  Entering Z-vector solver.
 This version supports only Gaussian blurring of the apparent surface charges
 No PCM contribution added !! 
   1         0           1      0.000338    0.000338
 This version supports only Gaussian blurring of the apparent surface charges
 No PCM contribution added !! 
   2         0           1      0.000120    0.000120
 This version supports only Gaussian blurring of the apparent surface charges
 No PCM contribution added !! 
   3         0           1      0.000043    0.000043
 This version supports only Gaussian blurring of the apparent surface charges
 No PCM contribution added !! 
   4         0           1      0.000015    0.000015
 This version supports only Gaussian blurring of the apparent surface charges
 No PCM contribution added !! 
   5         0           1      0.000004    0.000004
 This version supports only Gaussian blurring of the apparent surface charges
 No PCM contribution added !! 
   6         0           1      0.000002    0.000002
 This version supports only Gaussian blurring of the apparent surface charges
 No PCM contribution added !! 
   7         1           0      0.000000    0.000000    Roots Converged

 --------------------------------------------------------------

                    Orbital Energies (a.u.)
 --------------------------------------------------------------

 Alpha MOs
 -- Occupied --
-20.570 -20.561 -11.339 -11.279  -1.415  -1.362  -0.998  -0.809
 -0.729  -0.678  -0.656  -0.598  -0.553  -0.535  -0.462  -0.446
 -- Virtual --
  0.137   0.164   0.193   0.216   0.222   0.292   0.334   0.364
  0.469   0.471   0.483   0.527   0.578   0.586   0.596   0.622
  0.649   0.655   0.696   0.728   0.740   0.757   0.816   0.835
  0.859   0.875   0.914   0.956   0.978   0.981   1.161   1.163
  1.190   1.231   1.241   1.254   1.294   1.376   1.391   1.392
  1.436   1.437   1.508   1.536   1.543   1.607   1.696   1.721
  1.775   1.979   1.984   2.070   2.124   2.162   2.203   2.288
  2.327   2.362   2.410   2.461   2.468   2.576   2.595   2.611
  2.745   2.826   2.900   2.972   3.007   3.059   3.084   3.125
  3.179   3.211   3.213   3.251   3.252   3.344   3.356   3.387
  3.423   3.491   3.505   3.545   3.593   3.616   3.659   3.713
  3.746   3.765   3.796   3.806   3.818   3.887   4.015   4.047
  4.058   4.105   4.142   4.162   4.199   4.208   4.299   4.348
  4.359   4.412   4.418   4.436   4.484   4.495   4.561   4.653
  4.679   4.730   4.823   4.832   4.946   5.037   5.072   5.154
  5.170   5.243   5.339   5.366   5.381   5.453   5.455   5.628
  5.674   5.678   5.750   5.780   5.947   6.028   6.048   6.135
  6.287   6.308   6.396   6.630   6.663   6.666   6.877   6.937
  6.985   7.099   7.127   7.267   7.307   7.329   7.399   7.484
  7.531   7.625   7.674   7.880  10.641  12.290  13.500  13.721
 --------------------------------------------------------------

          Ground-State Mulliken Net Atomic Charges

     Atom                 Charge (a.u.)
  ----------------------------------------
      1 C                     0.032815
      2 C                     0.127289
      3 O                    -0.360493
      4 O                    -0.464995
      5 H                     0.116765
      6 H                     0.116712
      7 H                     0.162472
      8 H                     0.269435
  ----------------------------------------
  Sum of atomic charges =     0.000000

 -----------------------------------------------------------------
                    Cartesian Multipole Moments
 -----------------------------------------------------------------
    Charge (ESU x 10^10)
                 0.0000
    Dipole Moment (Debye)
         X      -0.5938      Y       3.6709      Z       0.0010
       Tot       3.7186
    Quadrupole Moments (Debye-Ang)
        XX     -30.2402     XY      -1.1167     YY     -20.4640
        XZ      -0.0026     YZ       0.0002     ZZ     -22.9227
    Octopole Moments (Debye-Ang^2)
       XXX      -3.1889    XXY       8.0433    XYY       0.1985
       YYY      -2.8065    XXZ       0.0233    XYZ       0.0028
       YYZ       0.0094    XZZ      -0.1431    YZZ       0.4578
       ZZZ       0.0410
    Hexadecapole Moments (Debye-Ang^3)
      XXXX    -210.3107   XXXY      -1.4368   XXYY     -46.1626
      XYYY      -4.7668   YYYY     -82.8151   XXXZ      -0.0021
      XXYZ      -0.0092   XYYZ      -0.0048   YYYZ      -0.0119
      XXZZ     -35.9980   XYZZ       1.6988   YYZZ     -18.3470
      XZZZ      -0.0009   YZZZ      -0.0183   ZZZZ     -26.1925
 -----------------------------------------------------------------
 DrvMan is completing analytic gradient of the MP2 energy
 MP2 relaxed dipole moment
            1
    1  -0.2336022
    2   1.4442413
    3   0.0004045
	Magnitude:	 1.463 au	 3.719 Debye
 MP2 energy read as -228.723885
 Full Analytical Gradient of MP2 Energy (in au.)
             1             2             3             4             5
    1    0.00016909    0.00004173    0.00013601   -0.00065394   -0.00016968
    2    0.00006866   -0.00016175   -0.00030123   -0.00003495    0.00015134
    3   -0.00004809    0.00014954   -0.00004898   -0.00000299    0.00000020
             6             7             8
    1   -0.00015367   -0.00017249    0.00080294
    2    0.00015370   -0.00026867    0.00039289
    3   -0.00000680   -0.00005105    0.00000817
 Gradient time:  CPU 0.06 s  wall 0.06 s
 ----------------------------------------------------------------
             Standard Nuclear Orientation (Angstroms)
    I     Atom           X                Y                Z
 ----------------------------------------------------------------
    1      C       0.6686010353     0.6687512012    -0.0003943429
    2      C      -0.8095309338     0.5127633769     0.0000251544
    3      O      -1.3222449097    -0.5943996265    -0.0011621854
    4      O       1.3129187662    -0.5855426618    -0.0007639962
    5      H       0.9405414071     1.2318364209     0.8774122803
    6      H       0.9398003699     1.2321475560    -0.8782698647
    7      H      -1.4068675798     1.4016993655     0.0002159964
    8      H       0.5984036448    -1.2410089321    -0.0015649419
 ----------------------------------------------------------------
 Nuclear Repulsion Energy =   120.3449498076 hartrees
 There are       16 alpha and       16 beta electrons
 Discretize the solute cavity surface with Lebedev spheres
	Using 302 Lebedev grid points for each H atom
	Using 302 Lebedev grid points for other atoms
	Atomic van der Waals radii will be scaled by 1.20
 Removing interior tesserae...
 Keep 909 surface tesserae and discard 1507 interior tesserae
 Molecular Surface Area = 80.237 Angst**2

                       Distance Matrix (Angstroms)
             C (  1)   C (  2)   O (  3)   O (  4)   H (  5)   H (  6)
   C (  2)  1.486340
   O (  3)  2.357757  1.220118
   O (  4)  1.410106  2.389784  2.635179
   H (  5)  1.077757  2.085576  3.037636  2.052492
   H (  6)  1.077789  2.085444  3.036847  2.052616  1.755682
   H (  7)  2.201087  1.070989  1.997892  3.368437  2.511704  2.511441
   H (  8)  1.911050  2.249000  2.026572  0.969623  2.646625  2.646066
             H (  7)
   H (  8)  3.317382

 Requested basis set is cc-pVTZ
 There are 64 shells and 176 basis functions
 A cutoff of  1.0D-11 yielded   2038 shell pairs
 There are     15564 function pairs (     20191 Cartesian)
 Smallest overlap matrix eigenvalue = 7.38E-04
 Guess MOs from SCF MO coefficient file
 Reading MOs from coefficient file
 Reading MOs from coefficient file
 A restricted Hartree-Fock SCF calculation will be
 performed using Pulay DIIS extrapolation
 SCF converges when DIIS error is below 1.0E-08
 ---------------------------------------
  Cycle       Energy         DIIS Error
 ---------------------------------------
    1    -227.8491870752      8.13E-04
    2    -227.8540515192      4.69E-04
    3    -227.8546921882      1.54E-04
    4    -227.8548329566      4.89E-05
    5    -227.8548554952      2.00E-05
    6    -227.8548590625      1.06E-05
    7    -227.8548599756      3.24E-06
    8    -227.8548600869      9.39E-07
    9    -227.8548600941      1.92E-07
   10    -227.8548600944      4.53E-08
   11    -227.8548600946      1.21E-08
   12    -227.8548600947      3.35E-09 Convergence criterion met
 ---------------------------------------
 SCF time:  CPU 36.72 s  wall 36.74 s
 Discretize the solute cavity surface with Lebedev spheres
	Using 302 Lebedev grid points for each H atom
	Using 302 Lebedev grid points for other atoms
	Atomic van der Waals radii will be scaled by 1.20
 Removing interior tesserae...
 Keep 909 surface tesserae and discard 1507 interior tesserae
 Molecular Surface Area = 80.237 Angst**2
 A restricted Hartree-Fock SCF calculation will be
 performed using Pulay DIIS extrapolation
 Polarizable Continuum solvation model will be applied
 SCF converges when DIIS error is below 1.0E-08

 Citation of the SMD model:
 Marenich, A.V.; Cramer, C.J.; Truhlar, D.G.
 J. Phys. Chem. B 2009, 113, 6378-6396.
 iSolventCode=           1
 Solvent: water                                                           

 vradii
            1           2           3           4           5           6
    1   1.8500000   1.8500000   1.5200000   1.5200000   1.2000000   1.2000000
            7           8
    1   1.2000000   1.2000000
 ---------------------------------------
  Cycle       Energy         DIIS Error
 ---------------------------------------
    1    -227.8548600944      9.36E-10
 Time req'd to invert C: 0.44 s (CPU) 0.44 s (wall)
    2    -227.8713409547      6.34E-04
    3    -227.8713409550      6.34E-04
    4    -227.8713409591      6.34E-04
    5    -227.8713409585      6.34E-04
    6    -227.8713409571      6.34E-04
    7    -227.8713409545      6.34E-04
    8    -227.8713409542      6.34E-04
    9    -227.8713409545      6.34E-04
   10    -227.8713409554      6.34E-04
   11    -227.8713409545      6.34E-04
   12    -227.8713409570      6.34E-04
   13    -227.8713409543      6.34E-04
   14    -227.8713409551      6.34E-04
   15    -227.8713409544      6.34E-04
   16    -227.8713409545      6.34E-04
   17    -227.8744641664      3.58E-04
   18    -227.8750049254      1.47E-04
   19    -227.8752099135      4.87E-05
   20    -227.8752384435      1.79E-05
   21    -227.8752419644      9.45E-06
   22    -227.8752427176      3.08E-06
   23    -227.8752428217      8.95E-07
   24    -227.8752428286      1.91E-07
   25    -227.8752428292      4.84E-08
   26    -227.8752428292      1.22E-08
   27    -227.8752428291      3.29E-09 Convergence criterion met
 ---------------------------------------
 SCF time:  CPU 73.42 s  wall 73.48 s
(0)  E-EN(g) gas-phase elect-nuc energy                 -227.854860094 a.u.
(3)  G-ENP(liq) elect-nuc-pol free energy of system     -227.875242829 a.u.
(4)  G-CDS(liq) cavity-dispersion-solvent structure 
     free energy                                                3.3118 kcal/mol
(6)  G-S(liq) free energy of system                     -227.869965116 a.u.
(9)  DeltaG-S(liq) free energy of  solvation
     (9) = (6) - (0)                                           -9.4785 kcal/mol
 SCF   energy in the final basis set = -227.8699651160
 Total energy in the final basis set = -227.8699651160

 Components of the MP2 correlation energy:
        aaaa  correlation energy =        -0.1039194950 au
        abab  correlation energy =        -0.6460801183 au
        bbbb  correlation energy =        -0.1039194950 au
        non-Brillouin singles    =        -0.0000000000 au

 Total  MP2   correlation energy =        -0.8539191082 au
        MP2         total energy =      -228.7238842243 au

  Entering Z-vector solver.
 This version supports only Gaussian blurring of the apparent surface charges
 No PCM contribution added !! 
   1         0           1      0.000338    0.000338
 This version supports only Gaussian blurring of the apparent surface charges
 No PCM contribution added !! 
   2         0           1      0.000120    0.000120
 This version supports only Gaussian blurring of the apparent surface charges
 No PCM contribution added !! 
   3         0           1      0.000044    0.000044
 This version supports only Gaussian blurring of the apparent surface charges
 No PCM contribution added !! 
   4         0           1      0.000015    0.000015
 This version supports only Gaussian blurring of the apparent surface charges
 No PCM contribution added !! 
   5         0           1      0.000004    0.000004
 This version supports only Gaussian blurring of the apparent surface charges
 No PCM contribution added !! 
   6         0           1      0.000002    0.000002
 This version supports only Gaussian blurring of the apparent surface charges
 No PCM contribution added !! 
   7         1           0      0.000000    0.000000    Roots Converged

 --------------------------------------------------------------

                    Orbital Energies (a.u.)
 --------------------------------------------------------------

 Alpha MOs
 -- Occupied --
-20.570 -20.562 -11.339 -11.279  -1.415  -1.362  -0.998  -0.809
 -0.729  -0.678  -0.656  -0.598  -0.553  -0.535  -0.462  -0.446
 -- Virtual --
  0.136   0.164   0.193   0.216   0.222   0.292   0.334   0.364
  0.469   0.471   0.483   0.528   0.577   0.585   0.595   0.622
  0.649   0.655   0.696   0.728   0.740   0.757   0.816   0.835
  0.859   0.875   0.914   0.956   0.978   0.981   1.161   1.163
  1.190   1.231   1.241   1.254   1.294   1.376   1.391   1.392
  1.437   1.437   1.508   1.536   1.543   1.605   1.696   1.721
  1.775   1.979   1.985   2.069   2.123   2.162   2.203   2.289
  2.327   2.363   2.410   2.461   2.468   2.576   2.595   2.610
  2.745   2.826   2.900   2.971   3.007   3.059   3.084   3.125
  3.178   3.211   3.213   3.251   3.251   3.344   3.356   3.386
  3.423   3.491   3.505   3.545   3.594   3.616   3.659   3.713
  3.746   3.765   3.796   3.806   3.818   3.887   4.015   4.047
  4.058   4.105   4.142   4.162   4.198   4.207   4.299   4.347
  4.359   4.412   4.417   4.434   4.484   4.494   4.561   4.653
  4.679   4.729   4.823   4.832   4.945   5.035   5.072   5.154
  5.170   5.243   5.339   5.366   5.381   5.453   5.455   5.629
  5.673   5.678   5.751   5.780   5.947   6.028   6.048   6.134
  6.286   6.308   6.396   6.630   6.663   6.666   6.877   6.936
  6.980   7.097   7.126   7.267   7.307   7.329   7.399   7.484
  7.530   7.624   7.674   7.877  10.641  12.279  13.500  13.721
 --------------------------------------------------------------

          Ground-State Mulliken Net Atomic Charges

     Atom                 Charge (a.u.)
  ----------------------------------------
      1 C                     0.032820
      2 C                     0.127272
      3 O                    -0.360455
      4 O                    -0.465248
      5 H                     0.116647
      6 H                     0.116616
      7 H                     0.162499
      8 H                     0.269849
  ----------------------------------------
  Sum of atomic charges =    -0.000000

 -----------------------------------------------------------------
                    Cartesian Multipole Moments
 -----------------------------------------------------------------
    Charge (ESU x 10^10)
                -0.0000
    Dipole Moment (Debye)
         X      -0.5961      Y       3.6668      Z       0.0017
       Tot       3.7150
    Quadrupole Moments (Debye-Ang)
        XX     -30.2435     XY      -1.1209     YY     -20.4641
        XZ      -0.0020     YZ      -0.0001     ZZ     -22.9243
    Octopole Moments (Debye-Ang^2)
       XXX      -3.2198    XXY       8.0357    XYY       0.1935
       YYY      -2.8278    XXZ       0.0242    XYZ       0.0026
       YYZ       0.0098    XZZ      -0.1502    YZZ       0.4512
       ZZZ       0.0417
    Hexadecapole Moments (Debye-Ang^3)
      XXXX    -210.4122   XXXY      -1.4515   XXYY     -46.1658
      XYYY      -4.7872   YYYY     -82.7946   XXXZ      -0.0008
      XXYZ      -0.0095   XYYZ      -0.0045   YYYZ      -0.0123
      XXZZ     -36.0140   XYZZ       1.6937   YYZZ     -18.3447
      XZZZ      -0.0003   YZZZ      -0.0186   ZZZZ     -26.1957
 -----------------------------------------------------------------
 DrvMan is completing analytic gradient of the MP2 energy
 MP2 relaxed dipole moment
            1
    1  -0.2345218
    2   1.4426494
    3   0.0006669
	Magnitude:	 1.462 au	 3.715 Debye
 MP2 energy read as -228.723884
 Full Analytical Gradient of MP2 Energy (in au.)
             1             2             3             4             5
    1    0.00011463    0.00001428    0.00009941    0.00040300   -0.00012317
    2   -0.00028504   -0.00011072   -0.00027278    0.00120243    0.00007584
    3   -0.00005564    0.00015051   -0.00005038    0.00000593   -0.00000253
             6             7             8
    1   -0.00011098   -0.00018554   -0.00021162
    2    0.00007947   -0.00027038   -0.00041883
    3    0.00000169   -0.00005118    0.00000160
 Gradient time:  CPU 0.06 s  wall 0.06 s
 ----------------------------------------------------------------
             Standard Nuclear Orientation (Angstroms)
    I     Atom           X                Y                Z
 ----------------------------------------------------------------
    1      C       0.6686010353     0.6687512012    -0.0003943429
    2      C      -0.8095309338     0.5127633769     0.0000251544
    3      O      -1.3222449097    -0.5943996265    -0.0011621854
    4      O       1.3129187662    -0.5875426618    -0.0007639962
    5      H       0.9405414071     1.2318364209     0.8774122803
    6      H       0.9398003699     1.2321475560    -0.8782698647
    7      H      -1.4068675798     1.4016993655     0.0002159964
    8      H       0.5984036448    -1.2410089321    -0.0015649419
 ----------------------------------------------------------------
 Nuclear Repulsion Energy =   120.3202831652 hartrees
 There are       16 alpha and       16 beta electrons
 Discretize the solute cavity surface with Lebedev spheres
	Using 302 Lebedev grid points for each H atom
	Using 302 Lebedev grid points for other atoms
	Atomic van der Waals radii will be scaled by 1.20
 Removing interior tesserae...
 Keep 910 surface tesserae and discard 1506 interior tesserae
 Molecular Surface Area = 80.423 Angst**2

                       Distance Matrix (Angstroms)
             C (  1)   C (  2)   O (  3)   O (  4)   H (  5)   H (  6)
   C (  2)  1.486340
   O (  3)  2.357757  1.220118
   O (  4)  1.411885  2.390704  2.635173
   H (  5)  1.077757  2.085576  3.037636  2.054264
   H (  6)  1.077789  2.085444  3.036847  2.054387  1.755682
   H (  7)  2.201087  1.070989  1.997892  3.369618  2.511704  2.511441
   H (  8)  1.911050  2.249000  2.026572  0.968272  2.646625  2.646066
             H (  7)
   H (  8)  3.317382

 Requested basis set is cc-pVTZ
 There are 64 shells and 176 basis functions
 A cutoff of  1.0D-11 yielded   2038 shell pairs
 There are     15564 function pairs (     20191 Cartesian)
 Smallest overlap matrix eigenvalue = 7.38E-04
 Guess MOs from SCF MO coefficient file
 Reading MOs from coefficient file
 Reading MOs from coefficient file
 A restricted Hartree-Fock SCF calculation will be
 performed using Pulay DIIS extrapolation
 SCF converges when DIIS error is below 1.0E-08
 ---------------------------------------
  Cycle       Energy         DIIS Error
 ---------------------------------------
    1    -227.8496126045      8.12E-04
    2    -227.8540372661      4.69E-04
    3    -227.8546779564      1.54E-04
    4    -227.8548187584      4.89E-05
    5    -227.8548414459      2.01E-05
    6    -227.8548450208      1.06E-05
    7    -227.8548459442      3.21E-06
    8    -227.8548460544      9.29E-07
    9    -227.8548460615      1.91E-07
   10    -227.8548460618      4.54E-08
   11    -227.8548460619      1.19E-08
   12    -227.8548460620      3.04E-09 Convergence criterion met
 ---------------------------------------
 SCF time:  CPU 36.30 s  wall 36.33 s
 Discretize the solute cavity surface with Lebedev spheres
	Using 302 Lebedev grid points for each H atom
	Using 302 Lebedev grid points for other atoms
	Atomic van der Waals radii will be scaled by 1.20
 Removing interior tesserae...
 Keep 910 surface tesserae and discard 1506 interior tesserae
 Molecular Surface Area = 80.423 Angst**2
 A restricted Hartree-Fock SCF calculation will be
 performed using Pulay DIIS extrapolation
 Polarizable Continuum solvation model will be applied
 SCF converges when DIIS error is below 1.0E-08

 Citation of the SMD model:
 Marenich, A.V.; Cramer, C.J.; Truhlar, D.G.
 J. Phys. Chem. B 2009, 113, 6378-6396.
 iSolventCode=           1
 Solvent: water                                                           

 vradii
            1           2           3           4           5           6
    1   1.8500000   1.8500000   1.5200000   1.5200000   1.2000000   1.2000000
            7           8
    1   1.2000000   1.2000000
 ---------------------------------------
  Cycle       Energy         DIIS Error
 ---------------------------------------
    1    -227.8548460618      9.55E-10
 Time req'd to invert C: 0.44 s (CPU) 0.44 s (wall)
    2    -227.8713540924      6.35E-04
    3    -227.8713540923      6.35E-04
    4    -227.8713540898      6.35E-04
    5    -227.8713540880      6.35E-04
    6    -227.8713540868      6.35E-04
    7    -227.8713540885      6.35E-04
    8    -227.8713540881      6.35E-04
    9    -227.8713540878      6.35E-04
   10    -227.8713540882      6.35E-04
   11    -227.8713540869      6.35E-04
   12    -227.8713540880      6.35E-04
   13    -227.8713540867      6.35E-04
   14    -227.8713540873      6.35E-04
   15    -227.8744870234      3.59E-04
   16    -227.8750295616      1.47E-04
   17    -227.8752352671      4.88E-05
   18    -227.8752639039      1.79E-05
   19    -227.8752674332      9.45E-06
   20    -227.8752681858      3.09E-06
   21    -227.8752682903      8.99E-07
   22    -227.8752682972      1.92E-07
   23    -227.8752682978      4.88E-08
   24    -227.8752682978      1.23E-08
   25    -227.8752682977      3.31E-09 Convergence criterion met
 ---------------------------------------
 SCF time:  CPU 64.41 s  wall 64.53 s
(0)  E-EN(g) gas-phase elect-nuc energy                 -227.854846062 a.u.
(3)  G-ENP(liq) elect-nuc-pol free energy of system     -227.875268298 a.u.
(4)  G-CDS(liq) cavity-dispersion-solvent structure 
     free energy                                                3.3081 kcal/mol
(6)  G-S(liq) free energy of system                     -227.869996447 a.u.
(9)  DeltaG-S(liq) free energy of  solvation
     (9) = (6) - (0)                                           -9.5070 kcal/mol
 SCF   energy in the final basis set = -227.8699964470
 Total energy in the final basis set = -227.8699964470

 Components of the MP2 correlation energy:
        aaaa  correlation energy =        -0.1039108389 au
        abab  correlation energy =        -0.6460766060 au
        bbbb  correlation energy =        -0.1039108389 au
        non-Brillouin singles    =        -0.0000000000 au

 Total  MP2   correlation energy =        -0.8538982837 au
        MP2         total energy =      -228.7238947307 au

  Entering Z-vector solver.
 This version supports only Gaussian blurring of the apparent surface charges
 No PCM contribution added !! 
   1         0           1      0.000338    0.000338
 This version supports only Gaussian blurring of the apparent surface charges
 No PCM contribution added !! 
   2         0           1      0.000120    0.000120
 This version supports only Gaussian blurring of the apparent surface charges
 No PCM contribution added !! 
   3         0           1      0.000044    0.000044
 This version supports only Gaussian blurring of the apparent surface charges
 No PCM contribution added !! 
   4         0           1      0.000015    0.000015
 This version supports only Gaussian blurring of the apparent surface charges
 No PCM contribution added !! 
   5         0           1      0.000004    0.000004
 This version supports only Gaussian blurring of the apparent surface charges
 No PCM contribution added !! 
   6         0           1      0.000002    0.000002
 This version supports only Gaussian blurring of the apparent surface charges
 No PCM contribution added !! 
   7         1           0      0.000000    0.000000    Roots Converged

 --------------------------------------------------------------

                    Orbital Energies (a.u.)
 --------------------------------------------------------------

 Alpha MOs
 -- Occupied --
-20.570 -20.561 -11.339 -11.279  -1.415  -1.362  -0.998  -0.809
 -0.729  -0.678  -0.655  -0.597  -0.553  -0.535  -0.462  -0.446
 -- Virtual --
  0.136   0.164   0.193   0.216   0.222   0.292   0.334   0.363
  0.469   0.471   0.483   0.527   0.578   0.586   0.595   0.622
  0.649   0.655   0.696   0.728   0.740   0.756   0.816   0.835
  0.859   0.875   0.914   0.956   0.978   0.981   1.161   1.163
  1.190   1.231   1.241   1.254   1.294   1.376   1.391   1.392
  1.436   1.436   1.508   1.536   1.543   1.607   1.696   1.721
  1.775   1.979   1.984   2.070   2.124   2.162   2.203   2.288
  2.326   2.362   2.410   2.460   2.467   2.576   2.594   2.610
  2.745   2.826   2.900   2.971   3.007   3.059   3.084   3.125
  3.178   3.211   3.213   3.251   3.251   3.344   3.355   3.386
  3.423   3.491   3.505   3.544   3.593   3.616   3.659   3.713
  3.746   3.765   3.796   3.806   3.818   3.887   4.015   4.047
  4.058   4.105   4.142   4.162   4.198   4.207   4.299   4.348
  4.360   4.412   4.417   4.435   4.484   4.495   4.561   4.653
  4.679   4.729   4.823   4.831   4.946   5.037   5.072   5.154
  5.170   5.243   5.339   5.365   5.381   5.453   5.455   5.628
  5.673   5.678   5.749   5.780   5.946   6.028   6.048   6.135
  6.285   6.307   6.393   6.629   6.662   6.666   6.877   6.937
  6.984   7.099   7.127   7.267   7.307   7.328   7.398   7.484
  7.530   7.625   7.673   7.878  10.641  12.284  13.498  13.717
 --------------------------------------------------------------

          Ground-State Mulliken Net Atomic Charges

     Atom                 Charge (a.u.)
  ----------------------------------------
      1 C                     0.032569
      2 C                     0.127324
      3 O                    -0.360433
      4 O                    -0.465529
      5 H                     0.117002
      6 H                     0.116969
      7 H                     0.162566
      8 H                     0.269532
  ----------------------------------------
  Sum of atomic charges =    -0.000000

 -----------------------------------------------------------------
                    Cartesian Multipole Moments
 -----------------------------------------------------------------
    Charge (ESU x 10^10)
                 0.0000
    Dipole Moment (Debye)
         X      -0.5988      Y       3.6770      Z       0.0015
       Tot       3.7254
    Quadrupole Moments (Debye-Ang)
        XX     -30.2475     XY      -1.1104     YY     -20.4652
        XZ      -0.0023     YZ      -0.0001     ZZ     -22.9233
    Octopole Moments (Debye-Ang^2)
       XXX      -3.2292    XXY       8.0622    XYY       0.1850
       YYY      -2.7736    XXZ       0.0238    XYZ       0.0026
       YYZ       0.0097    XZZ      -0.1515    YZZ       0.4681
       ZZZ       0.0415
    Hexadecapole Moments (Debye-Ang^3)
      XXXX    -210.4297   XXXY      -1.3882   XXYY     -46.1902
      XYYY      -4.7224   YYYY     -82.8502   XXXZ      -0.0016
      XXYZ      -0.0095   XYYZ      -0.0046   YYYZ      -0.0123
      XXZZ     -36.0162   XYZZ       1.7139   YYZZ     -18.3500
      XZZZ      -0.0006   YZZZ      -0.0185   ZZZZ     -26.1907
 -----------------------------------------------------------------
 DrvMan is completing analytic gradient of the MP2 energy
 MP2 relaxed dipole moment
            1
    1  -0.2355737
    2   1.4466354
    3   0.0005872
	Magnitude:	 1.466 au	 3.725 Debye
 MP2 energy read as -228.723895
 Full Analytical Gradient of MP2 Energy (in au.)
             1             2             3             4             5
    1   -0.00019917   -0.00001947    0.00014394   -0.00006048   -0.00019998
    2    0.00048777   -0.00001952   -0.00032072   -0.00079117    0.00021792
    3   -0.00005056    0.00014992   -0.00004998    0.00000568    0.00001953
             6             7             8
    1   -0.00018625   -0.00020140    0.00072281
    2    0.00022146   -0.00026453    0.00046880
    3   -0.00002362   -0.00005112    0.00000016
 Gradient time:  CPU 0.06 s  wall 0.06 s
 ----------------------------------------------------------------
             Standard Nuclear Orientation (Angstroms)
    I     Atom           X                Y                Z
 ----------------------------------------------------------------
    1      C       0.6686010353     0.6687512012    -0.0003943429
    2      C      -0.8095309338     0.5127633769     0.0000251544
    3      O      -1.3222449097    -0.5943996265    -0.0011621854
    4      O       1.3129187662    -0.5865426618     0.0002360038
    5      H       0.9405414071     1.2318364209     0.8774122803
    6      H       0.9398003699     1.2321475560    -0.8782698647
    7      H      -1.4068675798     1.4016993655     0.0002159964
    8      H       0.5984036448    -1.2410089321    -0.0015649419
 ----------------------------------------------------------------
 Nuclear Repulsion Energy =   120.3326018963 hartrees
 There are       16 alpha and       16 beta electrons
 Discretize the solute cavity surface with Lebedev spheres
	Using 302 Lebedev grid points for each H atom
	Using 302 Lebedev grid points for other atoms
	Atomic van der Waals radii will be scaled by 1.20
 Removing interior tesserae...
 Keep 908 surface tesserae and discard 1508 interior tesserae
 Molecular Surface Area = 80.172 Angst**2

                       Distance Matrix (Angstroms)
             C (  1)   C (  2)   O (  3)   O (  4)   H (  5)   H (  6)
   C (  2)  1.486340
   O (  3)  2.357757  1.220118
   O (  4)  1.410996  2.390244  2.635176
   H (  5)  1.077757  2.085576  3.037636  2.052950
   H (  6)  1.077789  2.085444  3.036847  2.053929  1.755682
   H (  7)  2.201087  1.070989  1.997892  3.369027  2.511704  2.511441
   H (  8)  1.911050  2.249000  2.026572  0.968949  2.646625  2.646066
             H (  7)
   H (  8)  3.317382

 Requested basis set is cc-pVTZ
 There are 64 shells and 176 basis functions
 A cutoff of  1.0D-11 yielded   2038 shell pairs
 There are     15564 function pairs (     20191 Cartesian)
 Smallest overlap matrix eigenvalue = 7.38E-04
 Guess MOs from SCF MO coefficient file
 Reading MOs from coefficient file
 Reading MOs from coefficient file
 A restricted Hartree-Fock SCF calculation will be
 performed using Pulay DIIS extrapolation
 SCF converges when DIIS error is below 1.0E-08
 ---------------------------------------
  Cycle       Energy         DIIS Error
 ---------------------------------------
    1    -227.8499037863      8.14E-04
    2    -227.8540417142      4.70E-04
    3    -227.8546859750      1.54E-04
    4    -227.8548267222      4.89E-05
    5    -227.8548492695      2.01E-05
    6    -227.8548528516      1.07E-05
    7    -227.8548537764      3.24E-06
    8    -227.8548538881      9.43E-07
    9    -227.8548538954      1.93E-07
   10    -227.8548538958      4.63E-08
   11    -227.8548538959      1.26E-08
   12    -227.8548538961      3.45E-09 Convergence criterion met
 ---------------------------------------
 SCF time:  CPU 36.81 s  wall 36.83 s
 Discretize the solute cavity surface with Lebedev spheres
	Using 302 Lebedev grid points for each H atom
	Using 302 Lebedev grid points for other atoms
	Atomic van der Waals radii will be scaled by 1.20
 Removing interior tesserae...
 Keep 908 surface tesserae and discard 1508 interior tesserae
 Molecular Surface Area = 80.172 Angst**2
 A restricted Hartree-Fock SCF calculation will be
 performed using Pulay DIIS extrapolation
 Polarizable Continuum solvation model will be applied
 SCF converges when DIIS error is below 1.0E-08

 Citation of the SMD model:
 Marenich, A.V.; Cramer, C.J.; Truhlar, D.G.
 J. Phys. Chem. B 2009, 113, 6378-6396.
 iSolventCode=           1
 Solvent: water                                                           

 vradii
            1           2           3           4           5           6
    1   1.8500000   1.8500000   1.5200000   1.5200000   1.2000000   1.2000000
            7           8
    1   1.2000000   1.2000000
 ---------------------------------------
  Cycle       Energy         DIIS Error
 ---------------------------------------
    1    -227.8548538957      9.72E-10
 Time req'd to invert C: 0.49 s (CPU) 0.49 s (wall)
    2    -227.8713439292      6.34E-04
    3    -227.8713439296      6.34E-04
    4    -227.8713439302      6.34E-04
    5    -227.8713439295      6.34E-04
    6    -227.8713439236      6.34E-04
    7    -227.8713439214      6.34E-04
    8    -227.8713439220      6.34E-04
    9    -227.8713439221      6.34E-04
   10    -227.8713439220      6.34E-04
   11    -227.8713439220      6.34E-04
   12    -227.8713439223      6.34E-04
   13    -227.8713439231      6.34E-04
   14    -227.8713439231      6.34E-04
   15    -227.8713439222      6.34E-04
   16    -227.8713439291      6.34E-04
   17    -227.8744712999      3.59E-04
   18    -227.8750128648      1.47E-04
   19    -227.8752182068      4.88E-05
   20    -227.8752467797      1.79E-05
   21    -227.8752503020      9.45E-06
   22    -227.8752510548      3.08E-06
   23    -227.8752511590      8.97E-07
   24    -227.8752511660      1.91E-07
   25    -227.8752511665      4.86E-08
   26    -227.8752511665      1.22E-08
   27    -227.8752511664      3.30E-09 Convergence criterion met
 ---------------------------------------
 SCF time:  CPU 72.85 s  wall 72.92 s
(0)  E-EN(g) gas-phase elect-nuc energy                 -227.854853896 a.u.
(3)  G-ENP(liq) elect-nuc-pol free energy of system     -227.875251166 a.u.
(4)  G-CDS(liq) cavity-dispersion-solvent structure 
     free energy                                                3.3098 kcal/mol
(6)  G-S(liq) free energy of system                     -227.869976596 a.u.
(9)  DeltaG-S(liq) free energy of  solvation
     (9) = (6) - (0)                                           -9.4896 kcal/mol
 SCF   energy in the final basis set = -227.8699765958
 Total energy in the final basis set = -227.8699765958

 Components of the MP2 correlation energy:
        aaaa  correlation energy =        -0.1039154080 au
        abab  correlation energy =        -0.6460787681 au
        bbbb  correlation energy =        -0.1039154080 au
        non-Brillouin singles    =        -0.0000000000 au

 Total  MP2   correlation energy =        -0.8539095841 au
        MP2         total energy =      -228.7238861799 au

  Entering Z-vector solver.
 This version supports only Gaussian blurring of the apparent surface charges
 No PCM contribution added !! 
   1         0           1      0.000338    0.000338
 This version supports only Gaussian blurring of the apparent surface charges
 No PCM contribution added !! 
   2         0           1      0.000120    0.000120
 This version supports only Gaussian blurring of the apparent surface charges
 No PCM contribution added !! 
   3         0           1      0.000044    0.000044
 This version supports only Gaussian blurring of the apparent surface charges
 No PCM contribution added !! 
   4         0           1      0.000015    0.000015
 This version supports only Gaussian blurring of the apparent surface charges
 No PCM contribution added !! 
   5         0           1      0.000004    0.000004
 This version supports only Gaussian blurring of the apparent surface charges
 No PCM contribution added !! 
   6         0           1      0.000002    0.000002
 This version supports only Gaussian blurring of the apparent surface charges
 No PCM contribution added !! 
   7         1           0      0.000000    0.000000    Roots Converged

 --------------------------------------------------------------

                    Orbital Energies (a.u.)
 --------------------------------------------------------------

 Alpha MOs
 -- Occupied --
-20.570 -20.562 -11.339 -11.279  -1.415  -1.362  -0.998  -0.809
 -0.729  -0.678  -0.656  -0.598  -0.553  -0.535  -0.462  -0.446
 -- Virtual --
  0.136   0.164   0.193   0.216   0.222   0.292   0.334   0.363
  0.469   0.471   0.483   0.527   0.578   0.586   0.595   0.622
  0.649   0.655   0.696   0.728   0.740   0.757   0.816   0.835
  0.859   0.875   0.914   0.956   0.978   0.981   1.161   1.163
  1.190   1.231   1.241   1.254   1.294   1.376   1.391   1.392
  1.436   1.437   1.508   1.536   1.543   1.606   1.696   1.721
  1.775   1.979   1.984   2.069   2.124   2.162   2.203   2.288
  2.327   2.363   2.410   2.461   2.468   2.576   2.595   2.610
  2.745   2.826   2.900   2.971   3.007   3.059   3.084   3.125
  3.178   3.211   3.213   3.251   3.251   3.344   3.356   3.386
  3.423   3.491   3.505   3.544   3.593   3.616   3.659   3.713
  3.746   3.765   3.796   3.806   3.818   3.887   4.015   4.047
  4.058   4.105   4.142   4.162   4.198   4.207   4.299   4.347
  4.360   4.412   4.417   4.435   4.484   4.494   4.561   4.653
  4.679   4.729   4.823   4.831   4.945   5.036   5.072   5.154
  5.170   5.243   5.339   5.366   5.381   5.453   5.455   5.629
  5.673   5.678   5.750   5.780   5.946   6.028   6.048   6.134
  6.286   6.307   6.395   6.630   6.662   6.666   6.877   6.936
  6.982   7.098   7.126   7.267   7.307   7.329   7.399   7.484
  7.530   7.624   7.673   7.878  10.641  12.282  13.499  13.719
 --------------------------------------------------------------

          Ground-State Mulliken Net Atomic Charges

     Atom                 Charge (a.u.)
  ----------------------------------------
      1 C                     0.032670
      2 C                     0.127290
      3 O                    -0.360428
      4 O                    -0.465342
      5 H                     0.116849
      6 H                     0.116786
      7 H                     0.162536
      8 H                     0.269639
  ----------------------------------------
  Sum of atomic charges =     0.000000

 -----------------------------------------------------------------
                    Cartesian Multipole Moments
 -----------------------------------------------------------------
    Charge (ESU x 10^10)
                 0.0000
    Dipole Moment (Debye)
         X      -0.5972      Y       3.6722      Z      -0.0018
       Tot       3.7204
    Quadrupole Moments (Debye-Ang)
        XX     -30.2444     XY      -1.1156     YY     -20.4643
        XZ      -0.0062     YZ       0.0020     ZZ     -22.9237
    Octopole Moments (Debye-Ang^2)
       XXX      -3.2234    XXY       8.0489    XYY       0.1894
       YYY      -2.8002    XXZ       0.0134    XYZ       0.0053
       YYZ       0.0018    XZZ      -0.1506    YZZ       0.4599
       ZZZ       0.0230
    Hexadecapole Moments (Debye-Ang^3)
      XXXX    -210.4158   XXXY      -1.4201   XXYY     -46.1769
      XYYY      -4.7547   YYYY     -82.8209   XXXZ      -0.0304
      XXYZ      -0.0023   XYYZ      -0.0140   YYYZ      -0.0028
      XXZZ     -36.0144   XYZZ       1.7039   YYZZ     -18.3470
      XZZZ      -0.0250   YZZZ      -0.0068   ZZZZ     -26.1928
 -----------------------------------------------------------------
 DrvMan is completing analytic gradient of the MP2 energy
 MP2 relaxed dipole moment
            1
    1  -0.2349715
    2   1.4447404
    3  -0.0006994
	Magnitude:	 1.464 au	 3.720 Debye
 MP2 energy read as -228.723886
 Full Analytical Gradient of MP2 Energy (in au.)
             1             2             3             4             5
    1   -0.00004011   -0.00000294    0.00012627    0.00015698   -0.00013805
    2    0.00009373   -0.00007246   -0.00028860    0.00019860    0.00010570
    3   -0.00016106    0.00014636   -0.00004596    0.00008391    0.00002277
             6             7             8
    1   -0.00017272   -0.00019429    0.00026487
    2    0.00019439   -0.00026694    0.00003558
    3    0.00000316   -0.00004463   -0.00000454
 Gradient time:  CPU 0.06 s  wall 0.06 s
 ----------------------------------------------------------------
             Standard Nuclear Orientation (Angstroms)
    I     Atom           X                Y                Z
 ----------------------------------------------------------------
    1      C       0.6686010353     0.6687512012    -0.0003943429
    2      C      -0.8095309338     0.5127633769     0.0000251544
    3      O      -1.3222449097    -0.5943996265    -0.0011621854
    4      O       1.3129187662    -0.5865426618    -0.0017639962
    5      H       0.9405414071     1.2318364209     0.8774122803
    6      H       0.9398003699     1.2321475560    -0.8782698647
    7      H      -1.4068675798     1.4016993655     0.0002159964
    8      H       0.5984036448    -1.2410089321    -0.0015649419
 ----------------------------------------------------------------
 Nuclear Repulsion Energy =   120.3326001769 hartrees
 There are       16 alpha and       16 beta electrons
 Discretize the solute cavity surface with Lebedev spheres
	Using 302 Lebedev grid points for each H atom
	Using 302 Lebedev grid points for other atoms
	Atomic van der Waals radii will be scaled by 1.20
 Removing interior tesserae...
 Keep 909 surface tesserae and discard 1507 interior tesserae
 Molecular Surface Area = 80.278 Angst**2

                       Distance Matrix (Angstroms)
             C (  1)   C (  2)   O (  3)   O (  4)   H (  5)   H (  6)
   C (  2)  1.486340
   O (  3)  2.357757  1.220118
   O (  4)  1.410996  2.390245  2.635175
   H (  5)  1.077757  2.085576  3.037636  2.053806
   H (  6)  1.077789  2.085444  3.036847  2.053074  1.755682
   H (  7)  2.201087  1.070989  1.997892  3.369028  2.511704  2.511441
   H (  8)  1.911050  2.249000  2.026572  0.968947  2.646625  2.646066
             H (  7)
   H (  8)  3.317382

 Requested basis set is cc-pVTZ
 There are 64 shells and 176 basis functions
 A cutoff of  1.0D-11 yielded   2038 shell pairs
 There are     15564 function pairs (     20191 Cartesian)
 Smallest overlap matrix eigenvalue = 7.38E-04
 Guess MOs from SCF MO coefficient file
 Reading MOs from coefficient file
 Reading MOs from coefficient file
 A restricted Hartree-Fock SCF calculation will be
 performed using Pulay DIIS extrapolation
 SCF converges when DIIS error is below 1.0E-08
 ---------------------------------------
  Cycle       Energy         DIIS Error
 ---------------------------------------
    1    -227.8498112004      8.12E-04
    2    -227.8540435457      4.70E-04
    3    -227.8546861955      1.54E-04
    4    -227.8548267965      4.89E-05
    5    -227.8548493559      2.01E-05
    6    -227.8548529307      1.06E-05
    7    -227.8548538545      3.23E-06
    8    -227.8548539655      9.37E-07
    9    -227.8548539727      1.92E-07
   10    -227.8548539730      4.59E-08
   11    -227.8548539731      1.24E-08
   12    -227.8548539733      3.34E-09 Convergence criterion met
 ---------------------------------------
 SCF time:  CPU 36.31 s  wall 36.33 s
 Discretize the solute cavity surface with Lebedev spheres
	Using 302 Lebedev grid points for each H atom
	Using 302 Lebedev grid points for other atoms
	Atomic van der Waals radii will be scaled by 1.20
 Removing interior tesserae...
 Keep 909 surface tesserae and discard 1507 interior tesserae
 Molecular Surface Area = 80.278 Angst**2
 A restricted Hartree-Fock SCF calculation will be
 performed using Pulay DIIS extrapolation
 Polarizable Continuum solvation model will be applied
 SCF converges when DIIS error is below 1.0E-08

 Citation of the SMD model:
 Marenich, A.V.; Cramer, C.J.; Truhlar, D.G.
 J. Phys. Chem. B 2009, 113, 6378-6396.
 iSolventCode=           1
 Solvent: water                                                           

 vradii
            1           2           3           4           5           6
    1   1.8500000   1.8500000   1.5200000   1.5200000   1.2000000   1.2000000
            7           8
    1   1.2000000   1.2000000
 ---------------------------------------
  Cycle       Energy         DIIS Error
 ---------------------------------------
    1    -227.8548539730      9.94E-10
 Time req'd to invert C: 0.42 s (CPU) 0.43 s (wall)
    2    -227.8713477397      6.34E-04
    3    -227.8713477398      6.34E-04
    4    -227.8713477399      6.34E-04
    5    -227.8713477381      6.34E-04
    6    -227.8713477359      6.34E-04
    7    -227.8713477352      6.34E-04
    8    -227.8713477358      6.34E-04
    9    -227.8713477353      6.34E-04
   10    -227.8713477371      6.34E-04
   11    -227.8713477357      6.34E-04
   12    -227.8713477357      6.34E-04
   13    -227.8713477348      6.34E-04
   14    -227.8713477339      6.34E-04
   15    -227.8713477338      6.34E-04
   16    -227.8713477395      6.34E-04
   17    -227.8744755420      3.59E-04
   18    -227.8750171532      1.47E-04
   19    -227.8752224908      4.88E-05
   20    -227.8752510735      1.79E-05
   21    -227.8752545984      9.45E-06
   22    -227.8752553512      3.09E-06
   23    -227.8752554555      8.97E-07
   24    -227.8752554624      1.91E-07
   25    -227.8752554630      4.86E-08
   26    -227.8752554630      1.22E-08
   27    -227.8752554629      3.30E-09 Convergence criterion met
 ---------------------------------------
 SCF time:  CPU 71.79 s  wall 72.03 s
(0)  E-EN(g) gas-phase elect-nuc energy                 -227.854853973 a.u.
(3)  G-ENP(liq) elect-nuc-pol free energy of system     -227.875255463 a.u.
(4)  G-CDS(liq) cavity-dispersion-solvent structure 
     free energy                                                3.3098 kcal/mol
(6)  G-S(liq) free energy of system                     -227.869980896 a.u.
(9)  DeltaG-S(liq) free energy of  solvation
     (9) = (6) - (0)                                           -9.4923 kcal/mol
 SCF   energy in the final basis set = -227.8699808958
 Total energy in the final basis set = -227.8699808958

 Components of the MP2 correlation energy:
        aaaa  correlation energy =        -0.1039151568 au
        abab  correlation energy =        -0.6460783952 au
        bbbb  correlation energy =        -0.1039151568 au
        non-Brillouin singles    =        -0.0000000000 au

 Total  MP2   correlation energy =        -0.8539087089 au
        MP2         total energy =      -228.7238896047 au

  Entering Z-vector solver.
 This version supports only Gaussian blurring of the apparent surface charges
 No PCM contribution added !! 
   1         0           1      0.000338    0.000338
 This version supports only Gaussian blurring of the apparent surface charges
 No PCM contribution added !! 
   2         0           1      0.000120    0.000120
 This version supports only Gaussian blurring of the apparent surface charges
 No PCM contribution added !! 
   3         0           1      0.000044    0.000044
 This version supports only Gaussian blurring of the apparent surface charges
 No PCM contribution added !! 
   4         0           1      0.000015    0.000015
 This version supports only Gaussian blurring of the apparent surface charges
 No PCM contribution added !! 
   5         0           1      0.000004    0.000004
 This version supports only Gaussian blurring of the apparent surface charges
 No PCM contribution added !! 
   6         0           1      0.000002    0.000002
 This version supports only Gaussian blurring of the apparent surface charges
 No PCM contribution added !! 
   7         1           0      0.000000    0.000000    Roots Converged

 --------------------------------------------------------------

                    Orbital Energies (a.u.)
 --------------------------------------------------------------

 Alpha MOs
 -- Occupied --
-20.570 -20.561 -11.339 -11.279  -1.415  -1.362  -0.998  -0.809
 -0.729  -0.678  -0.655  -0.598  -0.553  -0.535  -0.462  -0.446
 -- Virtual --
  0.136   0.164   0.193   0.216   0.222   0.292   0.334   0.363
  0.469   0.471   0.483   0.527   0.578   0.586   0.595   0.622
  0.649   0.655   0.696   0.728   0.740   0.757   0.816   0.835
  0.859   0.875   0.914   0.956   0.978   0.981   1.161   1.163
  1.190   1.231   1.241   1.254   1.294   1.376   1.391   1.392
[truncated: 322,087 more chars]
