# Supplementary material for: A DFT investigation of the blue bottle experiment: E∘half-cell analysis of autoxidation catalysed by redox indicators
Source: R Soc Open Sci. 2017 Nov 8;4(11):170708. doi: 10.1098/rsos.170708 (PMC5717635; doi:10.1098/rsos.170708)
Supplement: output.zip [file rsos170708supp2.zip › MP2_cc-pVTZ/C2H4O3.out]

TWL01 127.0.1
Q-Chem Developer Version! Running on 127.0.1.*
                  Welcome to Q-Chem
     A Quantum Leap Into The Future Of Chemistry


 Q-Chem 4.4, Q-Chem, Inc., Pleasanton, CA (2016)

 Y. Shao,  Z. Gan,  E. Epifanovsky,  A. T. B. Gilbert,  M. Wormit,  
 J. Kussmann,  A. W. Lange,  A. Behn,  J. Deng,  X. Feng,  D. Ghosh,  
 M. Goldey,  P. R. Horn,  L. D. Jacobson,  I. Kaliman,  F. Rob,  
 R. Z. Khaliullin,  T. Kus,  A. Landau,  J. Liu,  E. I. Proynov,  Y. M. Rhee,  
 R. M. Richard,  M. A. Rohrdanz,  R. P. Steele,  E. J. Sundstrom,  
 H. L. Woodcock III,  P. M. Zimmerman,  D. Zuev,  B. Albrecht,  E. Alguire,  
 B. Austin,  S. A. Baeppler,  G. J. O. Beran,  Y. A. Bernard,  E. Berquist,  
 K. Brandhorst,  K. B. Bravaya,  S. T. Brown,  D. Casanova,  C.-M. Chang,  
 Y. Chen,  S. H. Chien,  K. D. Closser,  M. P. Coons,  D. L. Crittenden,  
 S. Dasgupta,  M. Diedenhofen,  R. A. DiStasio Jr.,  H. Do,  A. D. Dutoi,  
 R. G. Edgar,  P.-T. Fang,  S. Fatehi,  Q. Feng,  L. Fusti-Molnar,  
 A. Ghysels,  A. Golubeva-Zadorozhnaya,  J. Gomes,  A. Gunina,  
 M. W. D. Hanson-Heine,  P. H. P. Harbach,  A. W. Hauser,  J. E. Herr,  
 E. G. Hohenstein,  Z. C. Holden,  K. Hui,  T.-C. Jagau,  H. Ji,  B. Kaduk,  
 K. Khistyaev,  Jaehoon Kim,  Jihan Kim,  R. A. King,  P. Klunzinger,  
 K. Koh,  D. Kosenkov,  T. Kowalczyk,  C. M. Krauter,  A. Kunitsa,  
 K. U. Lao,  A. Laurent,  K. V. Lawler,  J. Lee,  D. Lefrancois,  S. Lehtola,  
 S. V. Levchenko,  C. Y. Lin,  Y.-S. Lin,  F. Liu,  E. Livshits,  
 R. C. Lochan,  A. Luenser,  P. Manohar,  S. F. Manzer,  S.-P. Mao,  Y. Mao,  
 N. Mardirossian,  A. V. Marenich,  L. A. Martinez-Martinez,  S. A. Maurer,  
 N. J. Mayhall,  J.-M. Mewes,  A. F. Morrison,  K. Nanda,  T. S. Nguyen-Beck,  
 C. M. Oana,  R. Olivares-Amaya,  D. P. O'Neill,  J. A. Parkhill,  
 T. M. Perrine,  R. Peverati,  P. A. Pieniazek,  F. Plasser,  A. Prociuk,  
 D. R. Rehn,  E. Rosta,  N. J. Russ,  N. Sergueev,  S. M. Sharada,  
 S. Sharma,  D. W. Small,  A. Sodt,  T. Stauch,  T. Stein,  D. Stuck,  
 Y.-C. Su,  A. J. W. Thom,  T. Tsuchimochi,  L. Vogt,  O. Vydrov,  T. Wang,  
 M. A. Watson,  J. Wenzel,  A. White,  C. F. Williams,  V. Vanovschi,  
 K. Yao,  S. Yeganeh,  S. R. Yost,  Z.-Q. You,  I. Y. Zhang,  X. Zhang,  
 Y. Zhao,  B. R. Brooks,  G. K. L. Chan,  D. M. Chipman,  C. J. Cramer,  
 W. A. Goddard III,  M. S. Gordon,  W. J. Hehre,  A. Klamt,  
 H. F. Schaefer III,  M. W. Schmidt,  C. D. Sherrill,  D. G. Truhlar,  
 A. Warshel,  X. Xu,  A. Aspuru-Guzik,  R. Baer,  A. T. Bell,  N. A. Besley,  
 J.-D. Chai,  A. Dreuw,  B. D. Dunietz,  T. R. Furlani,  S. R. Gwaltney,  
 C.-P. Hsu,  Y. Jung,  J. Kong,  D. S. Lambrecht,  W. Liang,  C. Ochsenfeld,  
 V. A. Rassolov,  L. V. Slipchenko,  J. E. Subotnik,  T. Van Voorhis,  
 J. M. Herbert,  A. I. Krylov,  P. M. W. Gill,  M. Head-Gordon

 Contributors to earlier versions of Q-Chem not listed above: 
 R. D. Adamson,  J. Baker,  E. F. C. Byrd,  A. K. Chakraborty,  C.-L. Cheng,  
 H. Dachsel,  R. J. Doerksen,  G. Hawkins,  A. Heyden,  S. Hirata,  
 G. Kedziora,  F. J. Keil,  C. Kelley,  P. P. Korambath,  W. Kurlancheek,  
 A. M. Lee,  M. S. Lee,  D. Liotard,  I. Lotan,  P. E. Maslen,  N. Nair,  
 D. Neuhauser,  R. Olson,  B. Peters,  J. Ritchie,  N. E. Schultz,  
 N. Shenvi,  A. C. Simmonett,  K. S. Thanthiriwatte,  Q. Wu,  W. Zhang

 Please cite Q-Chem as follows:
 Y. Shao et al., Mol. Phys. 113, 184-215 (2015)
 DOI: 10.1080/00268976.2014.952696

 Q-Chem 4.4.2 for Intel X86 EM64T Linux

 Parts of Q-Chem use Armadillo 5.200.1 (Boston Tea Smuggler).
 http://arma.sourceforge.net/

 Q-Chem begins on Tue Dec 13 13:57:12 2016  


Host: 0

     Scratch files written to /scratch/taweetham/qchem4077//
FILE_GEOM_ORG=        593

Checking the input file for inconsistencies... 	...done.

--------------------------------------------------------------
User input:
--------------------------------------------------------------
$molecule
0 1
  C    0.5288335   -0.1455457    0.0001904
  C   -0.7002400    0.7556364    0.0037629
  O    0.4426740   -1.3430237    0.0011690
  O    1.7323073    0.4672899   -0.0019229
  O   -1.8832006    0.0047704   -0.0041910
  H   -0.6588305    1.4103015   -0.8781943
  H   -0.6596893    1.3971983    0.8956834
  H    1.6340630    1.4282969   -0.0048562
  H   -1.6213495   -0.9286342    0.0032070
$end

$rem
   BASIS  =   cc-pVTZ
   method  =  MP2
   JOBTYPE = optimization
   SOLVENT_METHOD = SMD
   MEM_STATIC = 3000
   MEM_TOTAL  = 4000
$end

--------------------------------------------------------------
 ----------------------------------------------------------------
             Standard Nuclear Orientation (Angstroms)
    I     Atom           X                Y                Z
 ----------------------------------------------------------------
    1      C       0.5288335000    -0.1455457000     0.0001904000
    2      C      -0.7002400000     0.7556364000     0.0037629000
    3      O       0.4426740000    -1.3430237000     0.0011690000
    4      O       1.7323073000     0.4672899000    -0.0019229000
    5      O      -1.8832006000     0.0047704000    -0.0041910000
    6      H      -0.6588305000     1.4103015000    -0.8781943000
    7      H      -0.6596893000     1.3971983000     0.8956834000
    8      H       1.6340630000     1.4282969000    -0.0048562000
    9      H      -1.6213495000    -0.9286342000     0.0032070000
 ----------------------------------------------------------------
 Nuclear Repulsion Energy =   179.6337213323 hartrees
 There are       20 alpha and       20 beta electrons
 Requested basis set is cc-pVTZ
 There are 74 shells and 206 basis functions

 Total QAlloc Memory Limit   4000 MB
 Mega-Array Size      2933 MB
 MEM_STATIC part      3000 MB
 A cutoff of  1.0D-11 yielded   2655 shell pairs
 There are     20681 function pairs (     26951 Cartesian)

 -------------------------------------------------------
 OpenMP Integral Computing Module                       
 Release: version 1.0, May 2013, Q-Chem Inc. Pittsburgh 
 -------------------------------------------------------
 Integral Job Info:
 Integral job number is                      11
 Integral operator is                         1
 short-range coefficients                     0
 long-range coefficients              100000000
 Omega coefficients                           0
 if combine SR and LR in K                    0
 Integral screening is                        0
 Integral computing path is                   2
 max size of driver memory is            800000
 size of driver memory is                776718
 size of scratch memory is              4556032
 max col of scratch BK array              10000
 max len of scratch array in speh3          662
 max len of scratch index in speh4           32
 max int batch size is                      520
 min int batch size is                       52
 fixed nKL is                                52
 max L of basis functions is                  3
 order of int derivative is                   0
 number of shells is                         74
 number of basis is                         235
 number of cartesian basis is               235
 number of contracted shell pairs          2655
 number of primitive shell pairs           8066
 maxK2 (contraction) of shell pair           49
 max number of K2 of shell pair               1
 max number of CS2 of shell pair            343
 max number of PS2 of shell pair           1260
 mem total for path MDJ                   82852
 -------------------------------------------------------
 Smallest overlap matrix eigenvalue = 5.70E-04

 Scale SEOQF with 1.000000e-01/1.000000e+00/1.000000e+00

 Standard Electronic Orientation quadrupole field applied
 Nucleus-field energy     =     0.0000000196 hartrees
 Guess from superposition of atomic densities
 Warning:  Energy on first SCF cycle will be non-variational
 A restricted Hartree-Fock SCF calculation will be
 performed using Pulay DIIS extrapolation
 SCF converges when DIIS error is below 1.0E-08
 ---------------------------------------
  Cycle       Energy         DIIS Error
 ---------------------------------------
    1    -303.8752801717      3.86E-02
    2    -302.6283754518      5.64E-03
    3    -302.7130455338      4.07E-03
    4    -302.7723706356      4.95E-04
    5    -302.7740472223      2.11E-04
    6    -302.7743117305      6.73E-05
    7    -302.7743666031      3.00E-05
    8    -302.7743799600      9.96E-06
    9    -302.7743814167      3.09E-06
   10    -302.7743815254      7.94E-07
   11    -302.7743815321      2.92E-07
   12    -302.7743815328      7.61E-08
   13    -302.7743815329      1.78E-08
   14    -302.7743815328      6.22E-09 Convergence criterion met
 ---------------------------------------
 SCF time:  CPU 70.35 s  wall 70.56 s

 Citation of the SMD model:
 Marenich, A.V.; Cramer, C.J.; Truhlar, D.G.
 J. Phys. Chem. B 2009, 113, 6378-6396.
 iSolventCode=           1
 Solvent: water                                                           

 vradii
            1           2           3           4           5           6
    1   1.8500000   1.8500000   1.5200000   1.5200000   1.5200000   1.2000000
            7           8           9
    1   1.2000000   1.2000000   1.2000000
Changing PCM_TESSEL_METHOD to VTN
Changing PCM_VDW_RADII to SMD_RADIUS
 Discretize the solute cavity surface with Lebedev spheres
	Using 302 Lebedev grid points for each H atom
	Using 302 Lebedev grid points for other atoms
	Atomic van der Waals radii will be scaled by 1.20
 Removing interior tesserae...
 Keep 1053 surface tesserae and discard 1665 interior tesserae
 Molecular Surface Area = 91.898 Angst**2
 A restricted Hartree-Fock SCF calculation will be
 performed using Pulay DIIS extrapolation
 Polarizable Continuum solvation model will be applied
 SCF converges when DIIS error is below 1.0E-08

 Citation of the SMD model:
 Marenich, A.V.; Cramer, C.J.; Truhlar, D.G.
 J. Phys. Chem. B 2009, 113, 6378-6396.
 iSolventCode=           1
 Solvent: water                                                           

 vradii
            1           2           3           4           5           6
    1   1.8500000   1.8500000   1.5200000   1.5200000   1.5200000   1.2000000
            7           8           9
    1   1.2000000   1.2000000   1.2000000
 ---------------------------------------
  Cycle       Energy         DIIS Error
 ---------------------------------------
    1    -302.7743815326      2.75E-09
 Time req'd to invert C: 0.71 s (CPU) 0.71 s (wall)
    2    -302.7985851766      6.96E-04
    3    -302.7985851773      6.96E-04
    4    -302.7985851776      6.96E-04
    5    -302.7985851750      6.96E-04
    6    -302.7985851726      6.96E-04
    7    -302.7985851743      6.96E-04
    8    -302.7985851736      6.96E-04
    9    -302.7985851740      6.96E-04
   10    -302.7985851758      6.96E-04
   11    -302.7985851770      6.96E-04
   12    -302.7985851761      6.96E-04
   13    -302.7985851763      6.96E-04
   14    -302.7985851748      6.96E-04
   15    -302.7985851756      6.96E-04
   16    -302.7985851765      6.96E-04
   17    -302.8033855893      3.26E-04
   18    -302.8040646163      1.49E-04
   19    -302.8042758456      4.77E-05
   20    -302.8043049760      1.42E-05
   21    -302.8043081651      8.08E-06
   22    -302.8043087450      2.79E-06
   23    -302.8043088812      6.30E-07
   24    -302.8043088875      1.59E-07
   25    -302.8043088878      4.83E-08
   26    -302.8043088880      1.45E-08
   27    -302.8043088880      5.46E-09 Convergence criterion met
 ---------------------------------------
 SCF time:  CPU 113.88 s  wall 113.94 s
(0)  E-EN(g) gas-phase elect-nuc energy                 -302.774381533 a.u.
(3)  G-ENP(liq) elect-nuc-pol free energy of system     -302.804308888 a.u.
(4)  G-CDS(liq) cavity-dispersion-solvent structure 
     free energy                                                3.8032 kcal/mol
(6)  G-S(liq) free energy of system                     -302.798248178 a.u.
(9)  DeltaG-S(liq) free energy of  solvation
     (9) = (6) - (0)                                          -14.9765 kcal/mol
 SCF   energy in the final basis set = -302.7982481779
 Total energy in the final basis set = -302.7982481779

 Components of the MP2 correlation energy:
        aaaa  correlation energy =        -0.1382599486 au
        abab  correlation energy =        -0.8237374299 au
        bbbb  correlation energy =        -0.1382599486 au
        non-Brillouin singles    =        -0.0000000000 au

 Total  MP2   correlation energy =        -1.1002573272 au
        MP2         total energy =      -303.8985055051 au

  Entering Z-vector solver.
 This version supports only Gaussian blurring of the apparent surface charges
 No PCM contribution added !! 
   1         0           1      0.000316    0.000316
 This version supports only Gaussian blurring of the apparent surface charges
 No PCM contribution added !! 
   2         0           1      0.000105    0.000105
 This version supports only Gaussian blurring of the apparent surface charges
 No PCM contribution added !! 
   3         0           1      0.000040    0.000040
 This version supports only Gaussian blurring of the apparent surface charges
 No PCM contribution added !! 
   4         0           1      0.000010    0.000010
 This version supports only Gaussian blurring of the apparent surface charges
 No PCM contribution added !! 
   5         0           1      0.000003    0.000003
 This version supports only Gaussian blurring of the apparent surface charges
 No PCM contribution added !! 
   6         0           1      0.000001    0.000001
 This version supports only Gaussian blurring of the apparent surface charges
 No PCM contribution added !! 
   7         1           0      0.000000    0.000000    Roots Converged

 --------------------------------------------------------------

                    Orbital Energies (a.u.)
 --------------------------------------------------------------

 Alpha MOs
 -- Occupied --
-20.616 -20.567 -20.565 -11.400 -11.296  -1.474  -1.390  -1.369
 -0.984  -0.835  -0.768  -0.692  -0.673  -0.636  -0.617  -0.606
 -0.545  -0.503  -0.470  -0.463
 -- Virtual --
  0.152   0.168   0.188   0.219   0.234   0.316   0.333   0.357
  0.416   0.460   0.471   0.502   0.535   0.557   0.581   0.607
  0.610   0.627   0.634   0.696   0.712   0.751   0.764   0.782
  0.807   0.833   0.837   0.843   0.876   0.910   0.921   0.940
  1.004   1.071   1.095   1.124   1.196   1.198   1.224   1.239
  1.318   1.325   1.391   1.430   1.442   1.445   1.490   1.506
  1.525   1.594   1.636   1.688   1.757   1.792   1.833   1.907
  2.001   2.050   2.051   2.171   2.185   2.248   2.283   2.289
  2.338   2.365   2.417   2.439   2.442   2.492   2.615   2.679
  2.701   2.744   2.879   2.907   2.941   2.985   3.033   3.066
  3.111   3.124   3.131   3.226   3.269   3.289   3.335   3.349
  3.366   3.394   3.436   3.500   3.529   3.556   3.563   3.612
  3.626   3.651   3.690   3.760   3.763   3.774   3.820   3.824
  3.885   3.951   3.971   4.015   4.043   4.063   4.127   4.143
  4.158   4.196   4.202   4.279   4.289   4.383   4.392   4.393
  4.445   4.468   4.499   4.561   4.582   4.630   4.651   4.767
  4.812   4.821   4.866   5.010   5.055   5.082   5.147   5.260
  5.269   5.339   5.400   5.426   5.575   5.611   5.622   5.640
  5.751   5.772   5.787   5.992   6.036   6.048   6.135   6.167
  6.174   6.382   6.409   6.469   6.641   6.718   6.720   6.840
  6.927   6.946   6.990   7.012   7.068   7.114   7.141   7.197
  7.260   7.271   7.306   7.320   7.400   7.453   7.517   7.538
  7.645   7.684   7.767   7.885   7.918   9.472  12.314  12.752
 13.362  13.778
 --------------------------------------------------------------

          Ground-State Mulliken Net Atomic Charges

     Atom                 Charge (a.u.)
  ----------------------------------------
      1 C                     0.277904
      2 C                    -0.009717
      3 O                    -0.359915
      4 O                    -0.290790
      5 O                    -0.447358
      6 H                     0.122960
      7 H                     0.122388
      8 H                     0.310645
      9 H                     0.273884
  ----------------------------------------
  Sum of atomic charges =    -0.000000

 -----------------------------------------------------------------
                    Cartesian Multipole Moments
 -----------------------------------------------------------------
    Charge (ESU x 10^10)
                -0.0000
    Dipole Moment (Debye)
         X       0.9840      Y       4.6525      Z       0.0196
       Tot       4.7555
    Quadrupole Moments (Debye-Ang)
        XX     -36.6265     XY       6.1279     YY     -25.9207
        XZ      -0.0456     YZ      -0.0192     ZZ     -28.3325
    Octopole Moments (Debye-Ang^2)
       XXX      11.3100    XXY       1.8739    XYY       0.9673
       YYY      13.4674    XXZ       0.0509    XYZ      -0.0053
       YYZ      -0.0411    XZZ       0.6851    YZZ       1.0747
       ZZZ       0.0218
    Hexadecapole Moments (Debye-Ang^3)
      XXXX    -341.4195   XXXY      22.2557   XXYY     -55.6399
      XYYY      21.5110   YYYY    -129.9230   XXXZ      -0.1253
      XXYZ      -0.0710   XYYZ      -0.0374   YYYZ      -0.1066
      XXZZ     -56.8245   XYZZ       0.4069   YYZZ     -25.5345
      XZZZ      -0.0306   YZZZ       0.0082   ZZZZ     -30.3764
 -----------------------------------------------------------------
 DrvMan is completing analytic gradient of the MP2 energy
 MP2 relaxed dipole moment
            1
    1   0.3871251
    2   1.8304377
    3   0.0077256
	Magnitude:	 1.871 au	 4.755 Debye
 MP2 energy read as -303.898506
 Full Analytical Gradient of MP2 Energy (in au.)
             1             2             3             4             5
    1   -0.00348019   -0.01506190    0.00159391    0.01850452    0.00023828
    2   -0.03804999   -0.02171225    0.01940041   -0.01238230    0.00766530
    3    0.00006359   -0.00016399   -0.00002705    0.00008085   -0.00003247
             6             7             8             9
    1   -0.00074809   -0.00073375   -0.00013208   -0.00018071
    2    0.01361946    0.01333541    0.02168288   -0.00355893
    3   -0.01209681    0.01226316   -0.00013285    0.00004558
 Gradient time:  CPU 0.12 s  wall 0.37 s
 Geometry Optimization Parameters
   NAtoms,    NIC,     NZ,  NCons,   NDum,   NFix, NCnnct, MaxDiis
        9      48       0       0       0       0       0       0


** GEOMETRY OPTIMIZATION IN DELOCALIZED INTERNAL COORDINATES **
   Searching for a Minimum

   Optimization Cycle:   1

                       Coordinates (Angstroms)
     ATOM                X               Y               Z
      1  C         0.5288335000   -0.1455457000    0.0001904000
      2  C        -0.7002400000    0.7556364000    0.0037629000
      3  O         0.4426740000   -1.3430237000    0.0011690000
      4  O         1.7323073000    0.4672899000   -0.0019229000
      5  O        -1.8832006000    0.0047704000   -0.0041910000
      6  H        -0.6588305000    1.4103015000   -0.8781943000
      7  H        -0.6596893000    1.3971983000    0.8956834000
      8  H         1.6340630000    1.4282969000   -0.0048562000
      9  H        -1.6213495000   -0.9286342000    0.0032070000
   Point Group: c1    Number of degrees of freedom:    21


   Energy is   -303.898505505


 Attempting to Generate Delocalized Internal Coordinates

 21 Hessian modes will be used to form the next step
  Hessian Eigenvalues:
     0.005996    0.009977    0.015491    0.022190    0.061649    0.075047
     0.115757    0.140694    0.160000    0.160000    0.220806    0.250000
     0.250000    0.299787    0.337441    0.337753    0.454283    0.534861
     0.541984    0.549096    1.045352

 Minimum Search - Taking Simple RFO Step
 Searching for Lamda that Minimizes Along All modes
 Value Taken    Lamda =  -0.00573472
 Step Taken.  Stepsize is  0.137271

                             Maximum     Tolerance    Cnvgd?
         Gradient           0.028429      0.000300      NO
         Displacement       0.061644      0.001200      NO
         Energy change     *********      0.000001      NO


 New Cartesian Coordinates Obtained by Inverse Iteration

 Displacement from previous Coordinates is:  0.212741
 ----------------------------------------------------------------
             Standard Nuclear Orientation (Angstroms)
    I     Atom           X                Y                Z
 ----------------------------------------------------------------
    1      C       0.5058595340    -0.1250340503    -0.0005767954
    2      C      -0.6856888678     0.7726278724     0.0034699525
    3      O       0.4049733719    -1.3312327357     0.0000680155
    4      O       1.6959699717     0.4705686516    -0.0018715834
    5      O      -1.8568968380    -0.0010718578    -0.0032810685
    6      H      -0.6336899641     1.3928495279    -0.8691116717
    7      H      -0.6335471146     1.3813856703     0.8845494008
    8      H       1.5859576817     1.4091192679    -0.0024194544
    9      H      -1.5683698747    -0.9229225463     0.0040215045
 ----------------------------------------------------------------
 Nuclear Repulsion Energy =   181.8069979328 hartrees
 There are       20 alpha and       20 beta electrons
 Discretize the solute cavity surface with Lebedev spheres
	Using 302 Lebedev grid points for each H atom
	Using 302 Lebedev grid points for other atoms
	Atomic van der Waals radii will be scaled by 1.20
 Removing interior tesserae...
 Keep 1039 surface tesserae and discard 1679 interior tesserae
 Molecular Surface Area = 91.301 Angst**2
 Applying Cartesian multipole field
    Component          Value
    ---------          -----
     (2,0,0)        1.00000E-11
     (0,2,0)        2.00000E-10
     (0,0,2)       -3.00000E-10
 Nucleus-field energy     =     0.0000000194 hartrees
 Requested basis set is cc-pVTZ
 There are 74 shells and 206 basis functions
 A cutoff of  1.0D-11 yielded   2665 shell pairs
 There are     20765 function pairs (     27055 Cartesian)
 Smallest overlap matrix eigenvalue = 5.22E-04
 Guess MOs from SCF MO coefficient file
 Reading MOs from coefficient file
 Reading MOs from coefficient file
 A restricted Hartree-Fock SCF calculation will be
 performed using Pulay DIIS extrapolation
 SCF converges when DIIS error is below 1.0E-08
 Geometry optimization detected.  Setting ReadMinima to 0
 Setting SaveMinima to 0
 ---------------------------------------
  Cycle       Energy         DIIS Error
 ---------------------------------------
    1    -302.8209341419      1.43E-03
    2    -302.7734186037      3.13E-04
    3    -302.7738945336      1.55E-04
    4    -302.7740025267      4.73E-05
    5    -302.7740215946      1.40E-05
    6    -302.7740237151      8.01E-06
    7    -302.7740242125      2.51E-06
    8    -302.7740243181      1.00E-06
    9    -302.7740243318      2.53E-07
   10    -302.7740243328      6.27E-08
   11    -302.7740243328      1.73E-08
   12    -302.7740243328      6.67E-09 Convergence criterion met
 ---------------------------------------
 SCF time:  CPU 64.17 s  wall 64.22 s
 Discretize the solute cavity surface with Lebedev spheres
	Using 302 Lebedev grid points for each H atom
	Using 302 Lebedev grid points for other atoms
	Atomic van der Waals radii will be scaled by 1.20
 Removing interior tesserae...
 Keep 1039 surface tesserae and discard 1679 interior tesserae
 Molecular Surface Area = 91.301 Angst**2
 A restricted Hartree-Fock SCF calculation will be
 performed using Pulay DIIS extrapolation
 Polarizable Continuum solvation model will be applied
 SCF converges when DIIS error is below 1.0E-08
 Geometry optimization detected.  Setting ReadMinima to 0
 Setting SaveMinima to 0

 Citation of the SMD model:
 Marenich, A.V.; Cramer, C.J.; Truhlar, D.G.
 J. Phys. Chem. B 2009, 113, 6378-6396.
 iSolventCode=           1
 Solvent: water                                                           

 vradii
            1           2           3           4           5           6
    1   1.8500000   1.8500000   1.5200000   1.5200000   1.5200000   1.2000000
            7           8           9
    1   1.2000000   1.2000000   1.2000000
 ---------------------------------------
  Cycle       Energy         DIIS Error
 ---------------------------------------
    1    -302.7740243324      1.86E-09
 Time req'd to invert C: 1.08 s (CPU) 1.09 s (wall)
    2    -302.7989316225      7.11E-04
    3    -302.7989316231      7.11E-04
    4    -302.7989316189      7.11E-04
    5    -302.7989316152      7.11E-04
    6    -302.7989316190      7.11E-04
    7    -302.7989316182      7.11E-04
    8    -302.7989316205      7.11E-04
    9    -302.7989316186      7.11E-04
   10    -302.7989316217      7.11E-04
   11    -302.7989316237      7.11E-04
   12    -302.7989316263      7.11E-04
   13    -302.7989316230      7.11E-04
   14    -302.7989316198      7.11E-04
   15    -302.7989316179      7.11E-04
   16    -302.7989316227      7.11E-04
   17    -302.8039158202      3.33E-04
   18    -302.8046179596      1.52E-04
   19    -302.8048365256      4.89E-05
   20    -302.8048668908      1.49E-05
   21    -302.8048703672      8.40E-06
   22    -302.8048710175      2.89E-06
   23    -302.8048711621      6.50E-07
   24    -302.8048711685      1.68E-07
   25    -302.8048711688      4.90E-08
   26    -302.8048711687      1.10E-08
   27    -302.8048711688      2.70E-09 Convergence criterion met
 ---------------------------------------
 SCF time:  CPU 114.94 s  wall 115.06 s
(0)  E-EN(g) gas-phase elect-nuc energy                 -302.774024332 a.u.
(3)  G-ENP(liq) elect-nuc-pol free energy of system     -302.804871169 a.u.
(4)  G-CDS(liq) cavity-dispersion-solvent structure 
     free energy                                                3.7964 kcal/mol
(6)  G-S(liq) free energy of system                     -302.798821294 a.u.
(9)  DeltaG-S(liq) free energy of  solvation
     (9) = (6) - (0)                                          -15.5603 kcal/mol
 SCF   energy in the final basis set = -302.7988212943
 Total energy in the final basis set = -302.7988212943

 Components of the MP2 correlation energy:
        aaaa  correlation energy =        -0.1383754847 au
        abab  correlation energy =        -0.8229884596 au
        bbbb  correlation energy =        -0.1383754847 au
        non-Brillouin singles    =        -0.0000000000 au

 Total  MP2   correlation energy =        -1.0997394289 au
        MP2         total energy =      -303.8985607232 au

  Entering Z-vector solver.
 This version supports only Gaussian blurring of the apparent surface charges
 No PCM contribution added !! 
   1         0           1      0.000311    0.000311
 This version supports only Gaussian blurring of the apparent surface charges
 No PCM contribution added !! 
   2         0           1      0.000104    0.000104
 This version supports only Gaussian blurring of the apparent surface charges
 No PCM contribution added !! 
   3         0           1      0.000039    0.000039
 This version supports only Gaussian blurring of the apparent surface charges
 No PCM contribution added !! 
   4         0           1      0.000010    0.000010
 This version supports only Gaussian blurring of the apparent surface charges
 No PCM contribution added !! 
   5         0           1      0.000003    0.000003
 This version supports only Gaussian blurring of the apparent surface charges
 No PCM contribution added !! 
   6         0           1      0.000001    0.000001
 This version supports only Gaussian blurring of the apparent surface charges
 No PCM contribution added !! 
   7         1           0      0.000000    0.000000    Roots Converged

 --------------------------------------------------------------

                    Orbital Energies (a.u.)
 --------------------------------------------------------------

 Alpha MOs
 -- Occupied --
-20.618 -20.564 -20.562 -11.398 -11.287  -1.482  -1.394  -1.366
 -0.997  -0.844  -0.772  -0.694  -0.684  -0.641  -0.618  -0.609
 -0.541  -0.501  -0.474  -0.467
 -- Virtual --
  0.154   0.169   0.190   0.224   0.234   0.313   0.334   0.359
  0.422   0.462   0.471   0.499   0.535   0.560   0.586   0.619
  0.621   0.640   0.644   0.697   0.708   0.756   0.763   0.781
  0.806   0.834   0.838   0.845   0.875   0.918   0.929   0.955
  1.008   1.065   1.112   1.126   1.206   1.209   1.231   1.251
  1.327   1.329   1.391   1.432   1.445   1.447   1.493   1.528
  1.537   1.611   1.629   1.711   1.787   1.822   1.841   1.926
  2.009   2.056   2.070   2.186   2.191   2.250   2.279   2.293
  2.329   2.358   2.411   2.434   2.452   2.515   2.620   2.693
  2.711   2.754   2.881   2.910   2.957   2.997   3.038   3.085
  3.113   3.136   3.156   3.236   3.275   3.290   3.323   3.362
  3.378   3.415   3.457   3.509   3.530   3.552   3.562   3.625
  3.628   3.670   3.705   3.779   3.783   3.799   3.854   3.856
  3.937   3.964   4.002   4.055   4.059   4.107   4.147   4.169
  4.190   4.216   4.217   4.331   4.333   4.405   4.416   4.425
  4.469   4.482   4.535   4.574   4.627   4.675   4.682   4.783
  4.849   4.860   4.896   5.043   5.130   5.179   5.197   5.315
  5.337   5.372   5.440   5.465   5.622   5.638   5.641   5.706
  5.773   5.809   5.818   6.002   6.038   6.071   6.163   6.195
  6.220   6.406   6.449   6.487   6.652   6.720   6.724   6.856
  6.940   6.980   7.014   7.045   7.100   7.128   7.182   7.252
  7.267   7.276   7.325   7.340   7.412   7.462   7.545   7.556
  7.670   7.689   7.821   7.899   7.966   9.665  12.420  13.174
 13.683  13.893
 --------------------------------------------------------------

          Ground-State Mulliken Net Atomic Charges

     Atom                 Charge (a.u.)
  ----------------------------------------
      1 C                     0.279619
      2 C                    -0.018353
      3 O                    -0.378115
      4 O                    -0.263477
      5 O                    -0.454644
      6 H                     0.131524
      7 H                     0.131310
      8 H                     0.300822
      9 H                     0.271314
  ----------------------------------------
  Sum of atomic charges =     0.000000

 -----------------------------------------------------------------
                    Cartesian Multipole Moments
 -----------------------------------------------------------------
    Charge (ESU x 10^10)
                 0.0000
    Dipole Moment (Debye)
         X       1.2123      Y       4.8369      Z       0.0230
       Tot       4.9866
    Quadrupole Moments (Debye-Ang)
        XX     -36.6336     XY       5.7898     YY     -26.0089
        XZ      -0.0361     YZ      -0.0157     ZZ     -28.1446
    Octopole Moments (Debye-Ang^2)
       XXX      12.9872    XXY       1.7601    XYY       1.2274
       YYY      13.0591    XXZ       0.0594    XYZ       0.0081
       YYZ      -0.0121    XZZ       1.0441    YZZ       1.1263
       ZZZ       0.0367
    Hexadecapole Moments (Debye-Ang^3)
      XXXX    -329.0120   XXXY      19.1957   XXYY     -54.7177
      XYYY      19.4218   YYYY    -129.1209   XXXZ      -0.0599
      XXYZ      -0.0580   XYYZ      -0.0096   YYYZ      -0.1128
      XXZZ     -54.6583   XYZZ       0.1312   YYZZ     -25.2307
      XZZZ      -0.0011   YZZZ      -0.0180   ZZZZ     -29.6375
 -----------------------------------------------------------------
 DrvMan is completing analytic gradient of the MP2 energy
 MP2 relaxed dipole moment
            1
    1   0.4769576
    2   1.9030021
    3   0.0090592
	Magnitude:	 1.962 au	 4.987 Debye
 MP2 energy read as -303.898561
 Full Analytical Gradient of MP2 Energy (in au.)
             1             2             3             4             5
    1   -0.00877658   -0.00285050   -0.00019848    0.00631398    0.00566667
    2   -0.01130190   -0.00115545    0.00860762    0.00325987   -0.00162969
    3   -0.00009840   -0.00005656    0.00003799    0.00001261   -0.00006015
             6             7             8             9
    1    0.00131369    0.00135767   -0.00164377   -0.00118268
    2    0.00092734    0.00092951   -0.00099731    0.00136002
    3    0.00062084   -0.00051463    0.00001533    0.00004298
 Gradient time:  CPU 0.10 s  wall 0.10 s
 Geometry Optimization Parameters
   NAtoms,    NIC,     NZ,  NCons,   NDum,   NFix, NCnnct, MaxDiis
        9      48       0       0       0       0       0       0

 Cartesian Hessian Update
 Hessian Updated using BFGS Update


** GEOMETRY OPTIMIZATION IN DELOCALIZED INTERNAL COORDINATES **
   Searching for a Minimum

   Optimization Cycle:   2

                       Coordinates (Angstroms)
     ATOM                X               Y               Z
      1  C         0.5058595340   -0.1250340503   -0.0005767954
      2  C        -0.6856888678    0.7726278724    0.0034699525
      3  O         0.4049733719   -1.3312327357    0.0000680155
      4  O         1.6959699717    0.4705686516   -0.0018715834
      5  O        -1.8568968380   -0.0010718578   -0.0032810685
      6  H        -0.6336899641    1.3928495279   -0.8691116717
      7  H        -0.6335471146    1.3813856703    0.8845494008
      8  H         1.5859576817    1.4091192679   -0.0024194544
      9  H        -1.5683698747   -0.9229225463    0.0040215045
   Point Group: c1    Number of degrees of freedom:    21


   Energy is   -303.898560723

 Hessian Updated using BFGS Update

 21 Hessian modes will be used to form the next step
  Hessian Eigenvalues:
     0.005996    0.009978    0.015491    0.022190    0.061649    0.073741
     0.118506    0.140693    0.159016    0.162997    0.224693    0.249201
     0.250012    0.313856    0.337582    0.349945    0.452840    0.509723
     0.536081    0.560830    1.007263

 Minimum Search - Taking Simple RFO Step
 Searching for Lamda that Minimizes Along All modes
 Value Taken    Lamda =  -0.00045634
 Step Taken.  Stepsize is  0.043095

                             Maximum     Tolerance    Cnvgd?
         Gradient           0.008664      0.000300      NO
         Displacement       0.023162      0.001200      NO
         Energy change     -0.000055      0.000001      NO


 New Cartesian Coordinates Obtained by Inverse Iteration

 Displacement from previous Coordinates is:  0.070722
 ----------------------------------------------------------------
             Standard Nuclear Orientation (Angstroms)
    I     Atom           X                Y                Z
 ----------------------------------------------------------------
    1      C       0.5133777724    -0.1205025046     0.0005694040
    2      C      -0.6871282701     0.7707478693     0.0038457197
    3      O       0.4193972165    -1.3323579182    -0.0005542869
    4      O       1.6983651016     0.4707056039    -0.0021479053
    5      O      -1.8688511172     0.0053365591    -0.0026192043
    6      H      -0.6431123953     1.3852327757    -0.8704313777
    7      H      -0.6435396486     1.3748901977     0.8856636342
    8      H       1.6069526987     1.4101263843    -0.0027112705
    9      H      -1.5808934581    -0.9178891672     0.0032335868
 ----------------------------------------------------------------
 Nuclear Repulsion Energy =   181.4088015841 hartrees
 There are       20 alpha and       20 beta electrons
 Discretize the solute cavity surface with Lebedev spheres
	Using 302 Lebedev grid points for each H atom
	Using 302 Lebedev grid points for other atoms
	Atomic van der Waals radii will be scaled by 1.20
 Removing interior tesserae...
 Keep 1039 surface tesserae and discard 1679 interior tesserae
 Molecular Surface Area = 90.971 Angst**2
 Applying Cartesian multipole field
    Component          Value
    ---------          -----
     (2,0,0)        1.00000E-11
     (0,2,0)        2.00000E-10
     (0,0,2)       -3.00000E-10
 Nucleus-field energy     =     0.0000000193 hartrees
 Requested basis set is cc-pVTZ
 There are 74 shells and 206 basis functions
 A cutoff of  1.0D-11 yielded   2663 shell pairs
 There are     20735 function pairs (     27019 Cartesian)
 Smallest overlap matrix eigenvalue = 5.22E-04
 Guess MOs from SCF MO coefficient file
 Reading MOs from coefficient file
 Reading MOs from coefficient file
 A restricted Hartree-Fock SCF calculation will be
 performed using Pulay DIIS extrapolation
 SCF converges when DIIS error is below 1.0E-08
 Geometry optimization detected.  Setting ReadMinima to 0
 Setting SaveMinima to 0
 ---------------------------------------
  Cycle       Energy         DIIS Error
 ---------------------------------------
    1    -302.7622556868      9.77E-04
    2    -302.7727938632      3.94E-04
    3    -302.7734191176      1.63E-04
    4    -302.7735714529      5.15E-05
    5    -302.7735946069      1.65E-05
    6    -302.7735980918      9.19E-06
    7    -302.7735988596      3.03E-06
    8    -302.7735990204      8.04E-07
    9    -302.7735990297      2.15E-07
   10    -302.7735990301      5.75E-08
   11    -302.7735990302      1.54E-08
   12    -302.7735990302      4.14E-09 Convergence criterion met
 ---------------------------------------
 SCF time:  CPU 64.10 s  wall 64.15 s
 Discretize the solute cavity surface with Lebedev spheres
	Using 302 Lebedev grid points for each H atom
	Using 302 Lebedev grid points for other atoms
	Atomic van der Waals radii will be scaled by 1.20
 Removing interior tesserae...
 Keep 1039 surface tesserae and discard 1679 interior tesserae
 Molecular Surface Area = 90.971 Angst**2
 A restricted Hartree-Fock SCF calculation will be
 performed using Pulay DIIS extrapolation
 Polarizable Continuum solvation model will be applied
 SCF converges when DIIS error is below 1.0E-08
 Geometry optimization detected.  Setting ReadMinima to 0
 Setting SaveMinima to 0

 Citation of the SMD model:
 Marenich, A.V.; Cramer, C.J.; Truhlar, D.G.
 J. Phys. Chem. B 2009, 113, 6378-6396.
 iSolventCode=           1
 Solvent: water                                                           

 vradii
            1           2           3           4           5           6
    1   1.8500000   1.8500000   1.5200000   1.5200000   1.5200000   1.2000000
            7           8           9
    1   1.2000000   1.2000000   1.2000000
 ---------------------------------------
  Cycle       Energy         DIIS Error
 ---------------------------------------
    1    -302.7735990299      1.70E-09
 Time req'd to invert C: 1.29 s (CPU) 1.29 s (wall)
    2    -302.7988539278      7.16E-04
    3    -302.7988539274      7.16E-04
    4    -302.7988539289      7.16E-04
    5    -302.7988539249      7.16E-04
    6    -302.7988539277      7.16E-04
    7    -302.7988539288      7.16E-04
    8    -302.7988539279      7.16E-04
    9    -302.7988539271      7.16E-04
   10    -302.7988539280      7.16E-04
   11    -302.7988539271      7.16E-04
   12    -302.7988539257      7.16E-04
   13    -302.7988539246      7.16E-04
   14    -302.7988539263      7.16E-04
   15    -302.7988539282      7.16E-04
   16    -302.7988539280      7.16E-04
   17    -302.8039286512      3.39E-04
   18    -302.8046492436      1.54E-04
   19    -302.8048763804      5.00E-05
   20    -302.8049083133      1.53E-05
   21    -302.8049120387      8.65E-06
   22    -302.8049127413      2.98E-06
   23    -302.8049128961      6.63E-07
   24    -302.8049129027      1.73E-07
   25    -302.8049129030      5.12E-08
   26    -302.8049129029      1.25E-08
   27    -302.8049129029      4.93E-09 Convergence criterion met
 ---------------------------------------
 SCF time:  CPU 111.73 s  wall 111.82 s
(0)  E-EN(g) gas-phase elect-nuc energy                 -302.773599030 a.u.
(3)  G-ENP(liq) elect-nuc-pol free energy of system     -302.804912903 a.u.
(4)  G-CDS(liq) cavity-dispersion-solvent structure 
     free energy                                                3.8126 kcal/mol
(6)  G-S(liq) free energy of system                     -302.798837194 a.u.
(9)  DeltaG-S(liq) free energy of  solvation
     (9) = (6) - (0)                                          -15.8372 kcal/mol
 SCF   energy in the final basis set = -302.7988371941
 Total energy in the final basis set = -302.7988371941

 Components of the MP2 correlation energy:
        aaaa  correlation energy =        -0.1383292177 au
        abab  correlation energy =        -0.8229803755 au
        bbbb  correlation energy =        -0.1383292177 au
        non-Brillouin singles    =        -0.0000000000 au

 Total  MP2   correlation energy =        -1.0996388108 au
        MP2         total energy =      -303.8984760049 au

  Entering Z-vector solver.
 This version supports only Gaussian blurring of the apparent surface charges
 No PCM contribution added !! 
   1         0           1      0.000312    0.000312
 This version supports only Gaussian blurring of the apparent surface charges
 No PCM contribution added !! 
   2         0           1      0.000105    0.000105
 This version supports only Gaussian blurring of the apparent surface charges
 No PCM contribution added !! 
   3         0           1      0.000039    0.000039
 This version supports only Gaussian blurring of the apparent surface charges
 No PCM contribution added !! 
   4         0           1      0.000010    0.000010
 This version supports only Gaussian blurring of the apparent surface charges
 No PCM contribution added !! 
   5         0           1      0.000004    0.000004
 This version supports only Gaussian blurring of the apparent surface charges
 No PCM contribution added !! 
   6         0           1      0.000001    0.000001
 This version supports only Gaussian blurring of the apparent surface charges
 No PCM contribution added !! 
   7         1           0      0.000000    0.000000    Roots Converged

 --------------------------------------------------------------

                    Orbital Energies (a.u.)
 --------------------------------------------------------------

 Alpha MOs
 -- Occupied --
-20.619 -20.565 -20.561 -11.399 -11.288  -1.483  -1.392  -1.364
 -0.997  -0.848  -0.771  -0.692  -0.684  -0.641  -0.615  -0.610
 -0.541  -0.500  -0.474  -0.468
 -- Virtual --
  0.154   0.169   0.189   0.223   0.234   0.313   0.335   0.357
  0.421   0.462   0.472   0.500   0.536   0.559   0.584   0.620
  0.623   0.639   0.645   0.696   0.710   0.756   0.763   0.782
  0.806   0.833   0.838   0.844   0.875   0.915   0.927   0.951
  1.008   1.065   1.110   1.127   1.205   1.207   1.229   1.250
  1.328   1.328   1.393   1.432   1.447   1.449   1.491   1.523
  1.538   1.609   1.629   1.710   1.783   1.815   1.842   1.921
  2.006   2.052   2.065   2.184   2.189   2.249   2.276   2.295
  2.333   2.363   2.415   2.431   2.452   2.501   2.613   2.690
  2.706   2.752   2.875   2.912   2.954   2.993   3.035   3.092
  3.115   3.136   3.149   3.236   3.274   3.290   3.326   3.358
  3.381   3.413   3.456   3.508   3.525   3.554   3.562   3.622
  3.625   3.667   3.705   3.780   3.783   3.802   3.850   3.854
  3.934   3.965   3.996   4.055   4.060   4.105   4.148   4.169
  4.194   4.216   4.218   4.325   4.333   4.401   4.415   4.416
  4.468   4.478   4.534   4.575   4.625   4.670   4.681   4.782
  4.849   4.852   4.898   5.037   5.135   5.192   5.194   5.313
  5.342   5.364   5.442   5.475   5.624   5.639   5.650   5.702
  5.768   5.808   5.818   5.999   6.040   6.070   6.157   6.188
  6.210   6.398   6.447   6.486   6.647   6.710   6.716   6.857
  6.937   6.974   7.014   7.037   7.098   7.125   7.191   7.231
  7.268   7.276   7.324   7.331   7.410   7.467   7.542   7.554
  7.670   7.680   7.813   7.890   7.980   9.660  12.374  13.210
 13.600  13.910
 --------------------------------------------------------------

          Ground-State Mulliken Net Atomic Charges

     Atom                 Charge (a.u.)
  ----------------------------------------
      1 C                     0.278995
      2 C                    -0.019558
      3 O                    -0.385691
      4 O                    -0.256579
      5 O                    -0.455614
      6 H                     0.132818
      7 H                     0.132594
      8 H                     0.301711
      9 H                     0.271325
  ----------------------------------------
  Sum of atomic charges =    -0.000000

 -----------------------------------------------------------------
                    Cartesian Multipole Moments
 -----------------------------------------------------------------
    Charge (ESU x 10^10)
                 0.0000
    Dipole Moment (Debye)
         X       1.2680      Y       4.9127      Z       0.0232
       Tot       5.0738
    Quadrupole Moments (Debye-Ang)
        XX     -36.4695     XY       5.9943     YY     -26.1085
        XZ      -0.0284     YZ      -0.0166     ZZ     -28.1389
    Octopole Moments (Debye-Ang^2)
       XXX      13.4416    XXY       2.0480    XYY       1.2791
       YYY      13.1484    XXZ       0.0432    XYZ      -0.0001
       YYZ      -0.0185    XZZ       1.0176    YZZ       1.1515
       ZZZ       0.0196
    Hexadecapole Moments (Debye-Ang^3)
      XXXX    -331.2102   XXXY      20.7041   XXYY     -54.7962
      XYYY      20.2653   YYYY    -129.2775   XXXZ      -0.0176
      XXYZ      -0.0626   XYYZ      -0.0008   YYYZ      -0.1276
      XXZZ     -55.0768   XYZZ       0.2990   YYZZ     -25.2378
      XZZZ       0.0288   YZZZ      -0.0333   ZZZZ     -29.6109
 -----------------------------------------------------------------
 DrvMan is completing analytic gradient of the MP2 energy
 MP2 relaxed dipole moment
            1
    1   0.4988610
    2   1.9328078
    3   0.0091092
	Magnitude:	 1.996 au	 5.074 Debye
 MP2 energy read as -303.898476
 Full Analytical Gradient of MP2 Energy (in au.)
             1             2             3             4             5
    1   -0.00289603   -0.00118126    0.00094627    0.00227277    0.00076599
    2   -0.00342104    0.00034049    0.00250432    0.00197237    0.00107298
    3    0.00038197   -0.00013314   -0.00013865   -0.00011450   -0.00008521
             6             7             8             9
    1    0.00005188    0.00014929    0.00005192   -0.00016083
    2   -0.00077662   -0.00081178   -0.00175948    0.00087875
    3    0.00113038   -0.00108631   -0.00000614    0.00005161
 Gradient time:  CPU 0.08 s  wall 0.08 s
 Geometry Optimization Parameters
   NAtoms,    NIC,     NZ,  NCons,   NDum,   NFix, NCnnct, MaxDiis
        9      48       0       0       0       0       0       0

 Cartesian Hessian Update
 Hessian Updated using BFGS Update


** GEOMETRY OPTIMIZATION IN DELOCALIZED INTERNAL COORDINATES **
   Searching for a Minimum

   Optimization Cycle:   3

                       Coordinates (Angstroms)
     ATOM                X               Y               Z
      1  C         0.5133777724   -0.1205025046    0.0005694040
      2  C        -0.6871282701    0.7707478693    0.0038457197
      3  O         0.4193972165   -1.3323579182   -0.0005542869
      4  O         1.6983651016    0.4707056039   -0.0021479053
      5  O        -1.8688511172    0.0053365591   -0.0026192043
      6  H        -0.6431123953    1.3852327757   -0.8704313777
      7  H        -0.6435396486    1.3748901977    0.8856636342
      8  H         1.6069526987    1.4101263843   -0.0027112705
      9  H        -1.5808934581   -0.9178891672    0.0032335868
   Point Group: c1    Number of degrees of freedom:    21


   Energy is   -303.898476005

 Hessian Updated using BFGS Update

 21 Hessian modes will be used to form the next step
  Hessian Eigenvalues:
     0.005995    0.010015    0.015473    0.022191    0.061648    0.071612
     0.118054    0.140643    0.154174    0.160526    0.235948    0.243561
     0.272116    0.337572    0.342334    0.373367    0.409391    0.494794
     0.536406    0.547437    0.943254

 Minimum Search - Taking Simple RFO Step
 Searching for Lamda that Minimizes Along All modes
 Value Taken    Lamda =  -0.00007371
 Step Taken.  Stepsize is  0.024699

                             Maximum     Tolerance    Cnvgd?
         Gradient           0.002912      0.000300      NO
         Displacement       0.012582      0.001200      NO
         Energy change      0.000085      0.000001      NO


 New Cartesian Coordinates Obtained by Inverse Iteration

 Displacement from previous Coordinates is:  0.030405
 ----------------------------------------------------------------
             Standard Nuclear Orientation (Angstroms)
    I     Atom           X                Y                Z
 ----------------------------------------------------------------
    1      C       0.5131772849    -0.1180274465    -0.0034905114
    2      C      -0.6867525239     0.7732868566     0.0031673016
    3      O       0.4122627913    -1.3315634239     0.0010947238
    4      O       1.6968820337     0.4682439934    -0.0005857544
    5      O      -1.8670459351     0.0010213054    -0.0004093294
    6      H      -0.6475776236     1.3880078309    -0.8734249846
    7      H      -0.6441663023     1.3776047961     0.8870947792
    8      H       1.6132790870     1.4097145236    -0.0007895409
    9      H      -1.5754909120    -0.9219986357     0.0021916162
 ----------------------------------------------------------------
 Nuclear Repulsion Energy =   181.4365761208 hartrees
 There are       20 alpha and       20 beta electrons
 Discretize the solute cavity surface with Lebedev spheres
	Using 302 Lebedev grid points for each H atom
	Using 302 Lebedev grid points for other atoms
	Atomic van der Waals radii will be scaled by 1.20
 Removing interior tesserae...
 Keep 1040 surface tesserae and discard 1678 interior tesserae
 Molecular Surface Area = 91.039 Angst**2
 Applying Cartesian multipole field
    Component          Value
    ---------          -----
     (2,0,0)        1.00000E-11
     (0,2,0)        2.00000E-10
     (0,0,2)       -3.00000E-10
 Nucleus-field energy     =     0.0000000193 hartrees
 Requested basis set is cc-pVTZ
 There are 74 shells and 206 basis functions
 A cutoff of  1.0D-11 yielded   2663 shell pairs
 There are     20735 function pairs (     27019 Cartesian)
 Smallest overlap matrix eigenvalue = 5.23E-04
 Guess MOs from SCF MO coefficient file
 Reading MOs from coefficient file
 Reading MOs from coefficient file
 A restricted Hartree-Fock SCF calculation will be
 performed using Pulay DIIS extrapolation
 SCF converges when DIIS error is below 1.0E-08
 Geometry optimization detected.  Setting ReadMinima to 0
 Setting SaveMinima to 0
 ---------------------------------------
  Cycle       Energy         DIIS Error
 ---------------------------------------
    1    -302.7619482050      9.35E-04
    2    -302.7723317189      4.27E-04
    3    -302.7730575174      1.64E-04
    4    -302.7732184258      5.24E-05
    5    -302.7732432216      1.65E-05
    6    -302.7732468178      9.29E-06
    7    -302.7732475923      3.21E-06
    8    -302.7732477626      8.33E-07
    9    -302.7732477733      2.38E-07
   10    -302.7732477738      5.86E-08
   11    -302.7732477740      1.57E-08
   12    -302.7732477742      5.70E-09 Convergence criterion met
 ---------------------------------------
 SCF time:  CPU 66.82 s  wall 66.89 s
 Discretize the solute cavity surface with Lebedev spheres
	Using 302 Lebedev grid points for each H atom
	Using 302 Lebedev grid points for other atoms
	Atomic van der Waals radii will be scaled by 1.20
 Removing interior tesserae...
 Keep 1040 surface tesserae and discard 1678 interior tesserae
 Molecular Surface Area = 91.039 Angst**2
 A restricted Hartree-Fock SCF calculation will be
 performed using Pulay DIIS extrapolation
 Polarizable Continuum solvation model will be applied
 SCF converges when DIIS error is below 1.0E-08
 Geometry optimization detected.  Setting ReadMinima to 0
 Setting SaveMinima to 0

 Citation of the SMD model:
 Marenich, A.V.; Cramer, C.J.; Truhlar, D.G.
 J. Phys. Chem. B 2009, 113, 6378-6396.
 iSolventCode=           1
 Solvent: water                                                           

 vradii
            1           2           3           4           5           6
    1   1.8500000   1.8500000   1.5200000   1.5200000   1.5200000   1.2000000
            7           8           9
    1   1.2000000   1.2000000   1.2000000
 ---------------------------------------
  Cycle       Energy         DIIS Error
 ---------------------------------------
    1    -302.7732477735      2.61E-09
 Time req'd to invert C: 0.70 s (CPU) 0.70 s (wall)
    2    -302.7986407383      7.18E-04
    3    -302.7986407380      7.18E-04
    4    -302.7986407417      7.18E-04
    5    -302.7986407365      7.18E-04
    6    -302.7986407357      7.18E-04
    7    -302.7986407370      7.18E-04
    8    -302.7986407356      7.18E-04
    9    -302.7986407366      7.18E-04
   10    -302.7986407381      7.18E-04
   11    -302.7986407359      7.18E-04
   12    -302.7986407365      7.18E-04
   13    -302.7986407375      7.18E-04
   14    -302.7986407376      7.18E-04
   15    -302.7986407367      7.18E-04
   16    -302.7986407384      7.18E-04
   17    -302.8037600030      3.41E-04
   18    -302.8044886859      1.54E-04
   19    -302.8047189394      5.04E-05
   20    -302.8047514525      1.55E-05
   21    -302.8047552500      8.73E-06
   22    -302.8047559666      3.01E-06
   23    -302.8047561243      6.68E-07
   24    -302.8047561311      1.75E-07
   25    -302.8047561314      5.26E-08
   26    -302.8047561314      1.35E-08
   27    -302.8047561315      5.60E-09 Convergence criterion met
 ---------------------------------------
 SCF time:  CPU 106.27 s  wall 106.37 s
(0)  E-EN(g) gas-phase elect-nuc energy                 -302.773247774 a.u.
(3)  G-ENP(liq) elect-nuc-pol free energy of system     -302.804756131 a.u.
(4)  G-CDS(liq) cavity-dispersion-solvent structure 
     free energy                                                3.8156 kcal/mol
(6)  G-S(liq) free energy of system                     -302.798675644 a.u.
(9)  DeltaG-S(liq) free energy of  solvation
     (9) = (6) - (0)                                          -15.9562 kcal/mol
 SCF   energy in the final basis set = -302.7986756438
 Total energy in the final basis set = -302.7986756438

 Components of the MP2 correlation energy:
        aaaa  correlation energy =        -0.1383630044 au
        abab  correlation energy =        -0.8230964844 au
        bbbb  correlation energy =        -0.1383630044 au
        non-Brillouin singles    =        -0.0000000000 au

 Total  MP2   correlation energy =        -1.0998224932 au
        MP2         total energy =      -303.8984981370 au

  Entering Z-vector solver.
 This version supports only Gaussian blurring of the apparent surface charges
 No PCM contribution added !! 
   1         0           1      0.000313    0.000313
 This version supports only Gaussian blurring of the apparent surface charges
 No PCM contribution added !! 
   2         0           1      0.000106    0.000106
 This version supports only Gaussian blurring of the apparent surface charges
 No PCM contribution added !! 
   3         0           1      0.000039    0.000039
 This version supports only Gaussian blurring of the apparent surface charges
 No PCM contribution added !! 
   4         0           1      0.000010    0.000010
 This version supports only Gaussian blurring of the apparent surface charges
 No PCM contribution added !! 
   5         0           1      0.000004    0.000004
 This version supports only Gaussian blurring of the apparent surface charges
 No PCM contribution added !! 
   6         0           1      0.000001    0.000001
 This version supports only Gaussian blurring of the apparent surface charges
 No PCM contribution added !! 
   7         1           0      0.000000    0.000000    Roots Converged

 --------------------------------------------------------------

                    Orbital Energies (a.u.)
 --------------------------------------------------------------

 Alpha MOs
 -- Occupied --
-20.619 -20.564 -20.560 -11.399 -11.288  -1.484  -1.391  -1.362
 -0.997  -0.849  -0.771  -0.692  -0.684  -0.640  -0.614  -0.610
 -0.540  -0.499  -0.474  -0.468
 -- Virtual --
  0.154   0.168   0.189   0.223   0.233   0.313   0.334   0.357
  0.422   0.462   0.473   0.501   0.535   0.558   0.584   0.619
  0.622   0.639   0.645   0.695   0.709   0.757   0.762   0.781
  0.806   0.831   0.838   0.845   0.876   0.917   0.927   0.953
  1.008   1.064   1.111   1.126   1.205   1.206   1.228   1.249
  1.328   1.329   1.393   1.431   1.446   1.448   1.492   1.522
  1.537   1.610   1.628   1.711   1.784   1.815   1.842   1.919
  2.004   2.052   2.067   2.183   2.188   2.249   2.276   2.295
  2.334   2.363   2.415   2.432   2.453   2.503   2.615   2.690
  2.706   2.752   2.874   2.911   2.953   2.993   3.034   3.093
  3.115   3.136   3.153   3.235   3.274   3.290   3.327   3.356
  3.381   3.411   3.457   3.507   3.523   3.556   3.560   3.622
  3.623   3.666   3.705   3.778   3.781   3.804   3.849   3.855
  3.932   3.965   3.995   4.054   4.058   4.106   4.148   4.167
  4.192   4.214   4.218   4.324   4.330   4.399   4.414   4.415
  4.467   4.475   4.531   4.574   4.623   4.668   4.678   4.780
  4.845   4.850   4.898   5.034   5.130   5.188   5.190   5.311
  5.339   5.360   5.441   5.471   5.624   5.642   5.645   5.699
  5.768   5.808   5.814   5.997   6.037   6.065   6.152   6.185
  6.207   6.393   6.451   6.488   6.643   6.705   6.711   6.857
  6.938   6.973   7.012   7.032   7.094   7.126   7.190   7.232
  7.269   7.275   7.323   7.329   7.409   7.466   7.540   7.557
  7.673   7.680   7.813   7.888   7.982   9.665  12.357  13.212
 13.573  13.892
 --------------------------------------------------------------

          Ground-State Mulliken Net Atomic Charges

     Atom                 Charge (a.u.)
  ----------------------------------------
      1 C                     0.279420
      2 C                    -0.019761
      3 O                    -0.388457
      4 O                    -0.253786
      5 O                    -0.457996
      6 H                     0.132860
      7 H                     0.133045
      8 H                     0.303053
      9 H                     0.271622
  ----------------------------------------
  Sum of atomic charges =    -0.000000

 -----------------------------------------------------------------
                    Cartesian Multipole Moments
 -----------------------------------------------------------------
    Charge (ESU x 10^10)
                 0.0000
    Dipole Moment (Debye)
         X       1.3459      Y       4.9595      Z       0.0029
       Tot       5.1389
    Quadrupole Moments (Debye-Ang)
        XX     -36.4101     XY       6.0124     YY     -26.0912
        XZ      -0.0171     YZ       0.0007     ZZ     -28.1387
    Octopole Moments (Debye-Ang^2)
       XXX      13.9402    XXY       2.2480    XYY       1.3933
       YYY      13.2130    XXZ       0.0065    XYZ       0.0094
       YYZ      -0.0139    XZZ       1.0746    YZZ       1.1946
       ZZZ      -0.0073
    Hexadecapole Moments (Debye-Ang^3)
      XXXX    -330.3542   XXXY      20.6621   XXYY     -54.5419
      XYYY      20.1670   YYYY    -129.3355   XXXZ       0.0714
      XXYZ      -0.0223   XYYZ       0.0251   YYYZ      -0.0713
      XXZZ     -54.9753   XYZZ       0.2302   YYZZ     -25.2397
      XZZZ       0.0602   YZZZ      -0.0054   ZZZZ     -29.6447
 -----------------------------------------------------------------
 DrvMan is completing analytic gradient of the MP2 energy
 MP2 relaxed dipole moment
            1
    1   0.5295177
    2   1.9512062
    3   0.0011455
	Magnitude:	 2.022 au	 5.139 Debye
 MP2 energy read as -303.898498
 Full Analytical Gradient of MP2 Energy (in au.)
             1             2             3             4             5
    1   -0.00063635    0.00021802   -0.00021304    0.00011841    0.00021292
    2   -0.00067795    0.00048228    0.00006896    0.00008505   -0.00007136
    3   -0.00162726    0.00057591    0.00061443    0.00039661   -0.00001609
             6             7             8             9
    1    0.00022764    0.00010987    0.00044101   -0.00047847
    2   -0.00014086    0.00001463    0.00002802    0.00021123
    3   -0.00016029    0.00015754    0.00007830   -0.00001914
 Gradient time:  CPU 0.07 s  wall 0.07 s
 Geometry Optimization Parameters
   NAtoms,    NIC,     NZ,  NCons,   NDum,   NFix, NCnnct, MaxDiis
        9      48       0       0       0       0       0       0

 Cartesian Hessian Update
 Hessian Updated using BFGS Update


** GEOMETRY OPTIMIZATION IN DELOCALIZED INTERNAL COORDINATES **
   Searching for a Minimum

   Optimization Cycle:   4

                       Coordinates (Angstroms)
     ATOM                X               Y               Z
      1  C         0.5131772849   -0.1180274465   -0.0034905114
      2  C        -0.6867525239    0.7732868566    0.0031673016
      3  O         0.4122627913   -1.3315634239    0.0010947238
      4  O         1.6968820337    0.4682439934   -0.0005857544
      5  O        -1.8670459351    0.0010213054   -0.0004093294
      6  H        -0.6475776236    1.3880078309   -0.8734249846
      7  H        -0.6441663023    1.3776047961    0.8870947792
      8  H         1.6132790870    1.4097145236   -0.0007895409
      9  H        -1.5754909120   -0.9219986357    0.0021916162
   Point Group: c1    Number of degrees of freedom:    21


   Energy is   -303.898498137

 Hessian Updated using BFGS Update

 21 Hessian modes will be used to form the next step
  Hessian Eigenvalues:
     0.005989    0.013454    0.015754    0.022235    0.061598    0.073370
     0.116089    0.140849    0.153030    0.172273    0.226787    0.238470
     0.267570    0.337082    0.341104    0.366531    0.381014    0.484350
     0.536400    0.552743    0.934889

 Minimum Search - Taking Simple RFO Step
 Searching for Lamda that Minimizes Along All modes
 Value Taken    Lamda =  -0.00004791
 Step Taken.  Stepsize is  0.055013

                             Maximum     Tolerance    Cnvgd?
         Gradient           0.000633      0.000300      NO
         Displacement       0.039622      0.001200      NO
         Energy change     -0.000022      0.000001      NO


 New Cartesian Coordinates Obtained by Inverse Iteration

 Displacement from previous Coordinates is:  0.037776
 ----------------------------------------------------------------
             Standard Nuclear Orientation (Angstroms)
    I     Atom           X                Y                Z
 ----------------------------------------------------------------
    1      C       0.5130306969    -0.1167567908     0.0083826129
    2      C      -0.6864888958     0.7750075318     0.0052181664
    3      O       0.4072640947    -1.3311361657    -0.0054684518
    4      O       1.6958426824     0.4657490654    -0.0039776167
    5      O      -1.8653696850    -0.0016996025    -0.0027375389
    6      H      -0.6442317750     1.3888363621    -0.8732810166
    7      H      -0.6507791813     1.3820271196     0.8888530719
    8      H       1.6142453449     1.4080543585    -0.0050874821
    9      H      -1.5689453818    -0.9237920784     0.0029465549
 ----------------------------------------------------------------
 Nuclear Repulsion Energy =   181.4899186396 hartrees
 There are       20 alpha and       20 beta electrons
 Discretize the solute cavity surface with Lebedev spheres
	Using 302 Lebedev grid points for each H atom
	Using 302 Lebedev grid points for other atoms
	Atomic van der Waals radii will be scaled by 1.20
 Removing interior tesserae...
 Keep 1039 surface tesserae and discard 1679 interior tesserae
 Molecular Surface Area = 90.934 Angst**2
 Applying Cartesian multipole field
    Component          Value
    ---------          -----
     (2,0,0)        1.00000E-11
     (0,2,0)        2.00000E-10
     (0,0,2)       -3.00000E-10
 Nucleus-field energy     =     0.0000000193 hartrees
 Requested basis set is cc-pVTZ
 There are 74 shells and 206 basis functions
 A cutoff of  1.0D-11 yielded   2665 shell pairs
 There are     20765 function pairs (     27055 Cartesian)
 Smallest overlap matrix eigenvalue = 5.24E-04
 Guess MOs from SCF MO coefficient file
 Reading MOs from coefficient file
 Reading MOs from coefficient file
 A restricted Hartree-Fock SCF calculation will be
 performed using Pulay DIIS extrapolation
 SCF converges when DIIS error is below 1.0E-08
 Geometry optimization detected.  Setting ReadMinima to 0
 Setting SaveMinima to 0
 ---------------------------------------
  Cycle       Energy         DIIS Error
 ---------------------------------------
    1    -302.7627840178      9.77E-04
    2    -302.7719965996      4.36E-04
    3    -302.7727539741      1.74E-04
    4    -302.7729293272      5.36E-05
    5    -302.7729559230      1.71E-05
    6    -302.7729597881      9.57E-06
    7    -302.7729606297      3.34E-06
    8    -302.7729608192      8.49E-07
    9    -302.7729608309      2.47E-07
   10    -302.7729608316      7.11E-08
   11    -302.7729608318      2.38E-08
   12    -302.7729608319      9.89E-09 Convergence criterion met
 ---------------------------------------
 SCF time:  CPU 62.71 s  wall 62.77 s
 Discretize the solute cavity surface with Lebedev spheres
	Using 302 Lebedev grid points for each H atom
	Using 302 Lebedev grid points for other atoms
	Atomic van der Waals radii will be scaled by 1.20
 Removing interior tesserae...
 Keep 1039 surface tesserae and discard 1679 interior tesserae
 Molecular Surface Area = 90.934 Angst**2
 A restricted Hartree-Fock SCF calculation will be
 performed using Pulay DIIS extrapolation
 Polarizable Continuum solvation model will be applied
 SCF converges when DIIS error is below 1.0E-08
 Geometry optimization detected.  Setting ReadMinima to 0
 Setting SaveMinima to 0

 Citation of the SMD model:
 Marenich, A.V.; Cramer, C.J.; Truhlar, D.G.
 J. Phys. Chem. B 2009, 113, 6378-6396.
 iSolventCode=           1
 Solvent: water                                                           

 vradii
            1           2           3           4           5           6
    1   1.8500000   1.8500000   1.5200000   1.5200000   1.5200000   1.2000000
            7           8           9
    1   1.2000000   1.2000000   1.2000000
 ---------------------------------------
  Cycle       Energy         DIIS Error
 ---------------------------------------
    1    -302.7729608313      4.83E-09
 Time req'd to invert C: 0.66 s (CPU) 0.66 s (wall)
    2    -302.7984602745      7.21E-04
    3    -302.7984602753      7.21E-04
    4    -302.7984602884      7.21E-04
    5    -302.7984602773      7.21E-04
    6    -302.7984602743      7.21E-04
    7    -302.7984602843      7.21E-04
    8    -302.7984602851      7.21E-04
    9    -302.7984602821      7.21E-04
   10    -302.7984602841      7.21E-04
   11    -302.7984602803      7.21E-04
   12    -302.7984602795      7.21E-04
   13    -302.7984602787      7.21E-04
   14    -302.7984602937      7.21E-04
   15    -302.7984602790      7.21E-04
   16    -302.7984602751      7.21E-04
   17    -302.8036342090      3.42E-04
   18    -302.8043716827      1.55E-04
   19    -302.8046049254      5.07E-05
   20    -302.8046379008      1.56E-05
   21    -302.8046417501      8.79E-06
   22    -302.8046424773      3.02E-06
   23    -302.8046426370      6.76E-07
   24    -302.8046426439      1.78E-07
   25    -302.8046426443      5.38E-08
   26    -302.8046426443      1.43E-08
   27    -302.8046426443      5.93E-09 Convergence criterion met
 ---------------------------------------
 SCF time:  CPU 116.89 s  wall 116.98 s
(0)  E-EN(g) gas-phase elect-nuc energy                 -302.772960831 a.u.
(3)  G-ENP(liq) elect-nuc-pol free energy of system     -302.804642644 a.u.
(4)  G-CDS(liq) cavity-dispersion-solvent structure 
     free energy                                                3.8176 kcal/mol
(6)  G-S(liq) free energy of system                     -302.798558865 a.u.
(9)  DeltaG-S(liq) free energy of  solvation
     (9) = (6) - (0)                                          -16.0630 kcal/mol
 SCF   energy in the final basis set = -302.7985588654
 Total energy in the final basis set = -302.7985588654

 Components of the MP2 correlation energy:
        aaaa  correlation energy =        -0.1383902865 au
        abab  correlation energy =        -0.8231729113 au
        bbbb  correlation energy =        -0.1383902865 au
        non-Brillouin singles    =        -0.0000000000 au

 Total  MP2   correlation energy =        -1.0999534842 au
        MP2         total energy =      -303.8985123495 au

  Entering Z-vector solver.
 This version supports only Gaussian blurring of the apparent surface charges
 No PCM contribution added !! 
   1         0           1      0.000313    0.000313
 This version supports only Gaussian blurring of the apparent surface charges
 No PCM contribution added !! 
   2         0           1      0.000106    0.000106
 This version supports only Gaussian blurring of the apparent surface charges
 No PCM contribution added !! 
   3         0           1      0.000039    0.000039
 This version supports only Gaussian blurring of the apparent surface charges
 No PCM contribution added !! 
   4         0           1      0.000010    0.000010
 This version supports only Gaussian blurring of the apparent surface charges
 No PCM contribution added !! 
   5         0           1      0.000004    0.000004
 This version supports only Gaussian blurring of the apparent surface charges
 No PCM contribution added !! 
   6         0           1      0.000001    0.000001
 This version supports only Gaussian blurring of the apparent surface charges
 No PCM contribution added !! 
   7         1           0      0.000000    0.000000    Roots Converged

 --------------------------------------------------------------

                    Orbital Energies (a.u.)
 --------------------------------------------------------------

 Alpha MOs
 -- Occupied --
-20.620 -20.564 -20.560 -11.399 -11.288  -1.484  -1.391  -1.362
 -0.996  -0.850  -0.771  -0.692  -0.684  -0.641  -0.613  -0.610
 -0.539  -0.499  -0.474  -0.468
 -- Virtual --
  0.154   0.168   0.190   0.223   0.233   0.313   0.334   0.357
  0.422   0.461   0.473   0.502   0.535   0.558   0.585   0.619
  0.622   0.639   0.645   0.695   0.709   0.757   0.761   0.780
  0.807   0.831   0.838   0.845   0.875   0.918   0.928   0.954
  1.008   1.063   1.112   1.126   1.204   1.207   1.228   1.250
  1.327   1.330   1.392   1.430   1.446   1.447   1.493   1.522
  1.536   1.610   1.628   1.711   1.785   1.814   1.843   1.919
  2.004   2.052   2.069   2.183   2.188   2.249   2.276   2.295
  2.334   2.363   2.414   2.433   2.453   2.505   2.616   2.689
  2.707   2.752   2.874   2.911   2.952   2.994   3.032   3.093
  3.115   3.136   3.155   3.234   3.274   3.290   3.328   3.356
  3.380   3.410   3.457   3.506   3.523   3.556   3.559   3.621
  3.624   3.666   3.704   3.778   3.781   3.806   3.849   3.855
  3.931   3.965   3.995   4.055   4.056   4.107   4.148   4.165
  4.191   4.213   4.218   4.324   4.328   4.399   4.414   4.414
  4.465   4.474   4.531   4.574   4.623   4.668   4.678   4.779
  4.843   4.848   4.898   5.033   5.128   5.186   5.187   5.311
  5.336   5.359   5.441   5.468   5.624   5.643   5.643   5.697
  5.768   5.808   5.812   5.997   6.037   6.064   6.151   6.184
  6.207   6.390   6.454   6.489   6.641   6.702   6.710   6.857
  6.938   6.972   7.010   7.030   7.092   7.126   7.190   7.235
  7.270   7.275   7.323   7.329   7.408   7.465   7.540   7.558
  7.673   7.680   7.814   7.886   7.982   9.668  12.350  13.216
 13.560  13.881
 --------------------------------------------------------------

          Ground-State Mulliken Net Atomic Charges

     Atom                 Charge (a.u.)
  ----------------------------------------
      1 C                     0.279043
      2 C                    -0.018351
      3 O                    -0.390259
      4 O                    -0.251659
      5 O                    -0.459383
      6 H                     0.133055
      7 H                     0.131986
      8 H                     0.303907
      9 H                     0.271661
  ----------------------------------------
  Sum of atomic charges =    -0.000000

 -----------------------------------------------------------------
                    Cartesian Multipole Moments
 -----------------------------------------------------------------
    Charge (ESU x 10^10)
                 0.0000
    Dipole Moment (Debye)
         X       1.3988      Y       4.9937      Z       0.0502
       Tot       5.1861
    Quadrupole Moments (Debye-Ang)
        XX     -36.3982     XY       5.9970     YY     -26.0851
        XZ      -0.0146     YZ      -0.0443     ZZ     -28.1428
    Octopole Moments (Debye-Ang^2)
       XXX      14.2443    XXY       2.3710    XYY       1.4542
       YYY      13.2792    XXZ       0.0420    XYZ      -0.0296
       YYZ      -0.0290    XZZ       1.1161    YZZ       1.2223
       ZZZ       0.0087
    Hexadecapole Moments (Debye-Ang^3)
      XXXX    -329.7696   XXXY      20.5095   XXYY     -54.4503
      XYYY      20.0586   YYYY    -129.3854   XXXZ       0.0168
      XXYZ      -0.1298   XYYZ      -0.0010   YYYZ      -0.2716
      XXZZ     -54.8841   XYZZ       0.2017   YYZZ     -25.2447
      XZZZ       0.0845   YZZZ      -0.1416   ZZZZ     -29.6757
 -----------------------------------------------------------------
 DrvMan is completing analytic gradient of the MP2 energy
 MP2 relaxed dipole moment
            1
    1   0.5503382
    2   1.9646576
    3   0.0197631
	Magnitude:	 2.040 au	 5.186 Debye
 MP2 energy read as -303.898512
 Full Analytical Gradient of MP2 Energy (in au.)
             1             2             3             4             5
    1    0.00101083    0.00088952   -0.00084771   -0.00115300   -0.00014558
    2    0.00107426    0.00016270   -0.00118969   -0.00134259   -0.00062265
    3    0.00419899   -0.00148186   -0.00160889   -0.00096224   -0.00015150
             6             7             8             9
    1   -0.00002583    0.00037145    0.00031216   -0.00041184
    2    0.00079587    0.00027164    0.00089018   -0.00003972
    3   -0.00082642    0.00091474   -0.00025085    0.00016803
 Gradient time:  CPU 0.07 s  wall 0.07 s
 Geometry Optimization Parameters
   NAtoms,    NIC,     NZ,  NCons,   NDum,   NFix, NCnnct, MaxDiis
        9      48       0       0       0       0       0       0

 Cartesian Hessian Update
 Hessian Updated using BFGS Update


** GEOMETRY OPTIMIZATION IN DELOCALIZED INTERNAL COORDINATES **
   Searching for a Minimum

   Optimization Cycle:   5

                       Coordinates (Angstroms)
     ATOM                X               Y               Z
      1  C         0.5130306969   -0.1167567908    0.0083826129
      2  C        -0.6864888958    0.7750075318    0.0052181664
      3  O         0.4072640947   -1.3311361657   -0.0054684518
      4  O         1.6958426824    0.4657490654   -0.0039776167
      5  O        -1.8653696850   -0.0016996025   -0.0027375389
      6  H        -0.6442317750    1.3888363621   -0.8732810166
      7  H        -0.6507791813    1.3820271196    0.8888530719
      8  H         1.6142453449    1.4080543585   -0.0050874821
      9  H        -1.5689453818   -0.9237920784    0.0029465549
   Point Group: c1    Number of degrees of freedom:    21


   Energy is   -303.898512350

 Hessian Updated using BFGS Update

 21 Hessian modes will be used to form the next step
  Hessian Eigenvalues:
     0.005988    0.015310    0.021857    0.048403    0.066473    0.073031
     0.115550    0.143965    0.153027    0.160588    0.230119    0.238634
     0.269798    0.337780    0.344878    0.369443    0.396887    0.479936
     0.536618    0.554572    0.938535

 Minimum Search - Taking Simple RFO Step
 Searching for Lamda that Minimizes Along All modes
 Value Taken    Lamda =  -0.00010443
 Step Taken.  Stepsize is  0.039692

                             Maximum     Tolerance    Cnvgd?
         Gradient           0.001578      0.000300      NO
         Displacement       0.027605      0.001200      NO
         Energy change     -0.000014      0.000001      NO


 New Cartesian Coordinates Obtained by Inverse Iteration

 Displacement from previous Coordinates is:  0.028201
 ----------------------------------------------------------------
             Standard Nuclear Orientation (Angstroms)
    I     Atom           X                Y                Z
 ----------------------------------------------------------------
    1      C       0.5134159800    -0.1179631483    -0.0002129535
    2      C      -0.6868253436     0.7735459552     0.0037163986
    3      O       0.4116123801    -1.3316919637    -0.0011366046
    4      O       1.6968626768     0.4668325256    -0.0015323130
    5      O      -1.8668058466     0.0008901189    -0.0003548435
    6      H      -0.6470100916     1.3882544590    -0.8728388355
    7      H      -0.6459980614     1.3797006782     0.8864026887
    8      H       1.6108539902     1.4079149232    -0.0013531117
    9      H      -1.5715377841    -0.9211937480     0.0021578745
 ----------------------------------------------------------------
 Nuclear Repulsion Energy =   181.4644363386 hartrees
 There are       20 alpha and       20 beta electrons
 Discretize the solute cavity surface with Lebedev spheres
	Using 302 Lebedev grid points for each H atom
	Using 302 Lebedev grid points for other atoms
	Atomic van der Waals radii will be scaled by 1.20
 Removing interior tesserae...
 Keep 1038 surface tesserae and discard 1680 interior tesserae
 Molecular Surface Area = 90.871 Angst**2
 Applying Cartesian multipole field
    Component          Value
    ---------          -----
     (2,0,0)        1.00000E-11
     (0,2,0)        2.00000E-10
     (0,0,2)       -3.00000E-10
 Nucleus-field energy     =     0.0000000193 hartrees
 Requested basis set is cc-pVTZ
 There are 74 shells and 206 basis functions
 A cutoff of  1.0D-11 yielded   2663 shell pairs
 There are     20735 function pairs (     27019 Cartesian)
 Smallest overlap matrix eigenvalue = 5.23E-04
 Guess MOs from SCF MO coefficient file
 Reading MOs from coefficient file
 Reading MOs from coefficient file
 A restricted Hartree-Fock SCF calculation will be
 performed using Pulay DIIS extrapolation
 SCF converges when DIIS error is below 1.0E-08
 Geometry optimization detected.  Setting ReadMinima to 0
 Setting SaveMinima to 0
 ---------------------------------------
  Cycle       Energy         DIIS Error
 ---------------------------------------
    1    -302.7667534663      9.61E-04
    2    -302.7721949644      4.50E-04
    3    -302.7729902217      1.73E-04
    4    -302.7731683263      5.32E-05
    5    -302.7731960685      1.74E-05
    6    -302.7732001814      9.86E-06
    7    -302.7732010827      3.42E-06
    8    -302.7732012731      7.98E-07
    9    -302.7732012837      2.24E-07
   10    -302.7732012842      6.51E-08
   11    -302.7732012843      1.95E-08
   12    -302.7732012844      6.98E-09 Convergence criterion met
 ---------------------------------------
 SCF time:  CPU 62.67 s  wall 62.73 s
 Discretize the solute cavity surface with Lebedev spheres
	Using 302 Lebedev grid points for each H atom
	Using 302 Lebedev grid points for other atoms
	Atomic van der Waals radii will be scaled by 1.20
 Removing interior tesserae...
 Keep 1038 surface tesserae and discard 1680 interior tesserae
 Molecular Surface Area = 90.871 Angst**2
 A restricted Hartree-Fock SCF calculation will be
 performed using Pulay DIIS extrapolation
 Polarizable Continuum solvation model will be applied
 SCF converges when DIIS error is below 1.0E-08
 Geometry optimization detected.  Setting ReadMinima to 0
 Setting SaveMinima to 0

 Citation of the SMD model:
 Marenich, A.V.; Cramer, C.J.; Truhlar, D.G.
 J. Phys. Chem. B 2009, 113, 6378-6396.
 iSolventCode=           1
 Solvent: water                                                           

 vradii
            1           2           3           4           5           6
    1   1.8500000   1.8500000   1.5200000   1.5200000   1.5200000   1.2000000
            7           8           9
    1   1.2000000   1.2000000   1.2000000
 ---------------------------------------
  Cycle       Energy         DIIS Error
 ---------------------------------------
    1    -302.7732012839      3.32E-09
 Time req'd to invert C: 0.69 s (CPU) 0.69 s (wall)
    2    -302.7985950482      7.19E-04
    3    -302.7985950479      7.19E-04
    4    -302.7985950510      7.19E-04
    5    -302.7985950408      7.19E-04
    6    -302.7985950385      7.19E-04
    7    -302.7985950369      7.19E-04
    8    -302.7985950389      7.19E-04
    9    -302.7985950386      7.19E-04
   10    -302.7985950370      7.19E-04
   11    -302.7985950355      7.19E-04
   12    -302.7985950369      7.19E-04
   13    -302.7985950352      7.19E-04
   14    -302.7985950358      7.19E-04
   15    -302.7985950357      7.19E-04
   16    -302.7985950486      7.19E-04
   17    -302.8037223749      3.41E-04
   18    -302.8044523607      1.55E-04
   19    -302.8046830786      5.04E-05
   20    -302.8047156462      1.55E-05
   21    -302.8047194508      8.74E-06
   22    -302.8047201696      3.01E-06
   23    -302.8047203275      6.71E-07
   24    -302.8047203343      1.76E-07
   25    -302.8047203347      5.29E-08
   26    -302.8047203346      1.38E-08
   27    -302.8047203347      5.71E-09 Convergence criterion met
 ---------------------------------------
 SCF time:  CPU 113.10 s  wall 113.15 s
(0)  E-EN(g) gas-phase elect-nuc energy                 -302.773201284 a.u.
(3)  G-ENP(liq) elect-nuc-pol free energy of system     -302.804720335 a.u.
(4)  G-CDS(liq) cavity-dispersion-solvent structure 
     free energy                                                3.8159 kcal/mol
(6)  G-S(liq) free energy of system                     -302.798639270 a.u.
(9)  DeltaG-S(liq) free energy of  solvation
     (9) = (6) - (0)                                          -15.9626 kcal/mol
 SCF   energy in the final basis set = -302.7986392698
 Total energy in the final basis set = -302.7986392698

 Components of the MP2 correlation energy:
        aaaa  correlation energy =        -0.1383741190 au
        abab  correlation energy =        -0.8231193962 au
        bbbb  correlation energy =        -0.1383741190 au
        non-Brillouin singles    =        -0.0000000000 au

 Total  MP2   correlation energy =        -1.0998676343 au
        MP2         total energy =      -303.8985069041 au

  Entering Z-vector solver.
 This version supports only Gaussian blurring of the apparent surface charges
 No PCM contribution added !! 
   1         0           1      0.000313    0.000313
 This version supports only Gaussian blurring of the apparent surface charges
 No PCM contribution added !! 
   2         0           1      0.000106    0.000106
 This version supports only Gaussian blurring of the apparent surface charges
 No PCM contribution added !! 
   3         0           1      0.000039    0.000039
 This version supports only Gaussian blurring of the apparent surface charges
 No PCM contribution added !! 
   4         0           1      0.000010    0.000010
 This version supports only Gaussian blurring of the apparent surface charges
 No PCM contribution added !! 
   5         0           1      0.000004    0.000004
 This version supports only Gaussian blurring of the apparent surface charges
 No PCM contribution added !! 
   6         0           1      0.000001    0.000001
 This version supports only Gaussian blurring of the apparent surface charges
 No PCM contribution added !! 
   7         1           0      0.000000    0.000000    Roots Converged

 --------------------------------------------------------------

                    Orbital Energies (a.u.)
 --------------------------------------------------------------

 Alpha MOs
 -- Occupied --
-20.620 -20.564 -20.560 -11.399 -11.288  -1.484  -1.392  -1.362
 -0.997  -0.850  -0.771  -0.692  -0.684  -0.641  -0.614  -0.610
 -0.540  -0.499  -0.474  -0.468
 -- Virtual --
  0.154   0.168   0.190   0.223   0.234   0.313   0.334   0.357
  0.422   0.461   0.473   0.501   0.535   0.558   0.584   0.620
  0.622   0.639   0.645   0.695   0.709   0.757   0.761   0.781
  0.806   0.831   0.838   0.845   0.875   0.917   0.928   0.953
  1.008   1.064   1.111   1.126   1.206   1.206   1.228   1.250
  1.327   1.329   1.392   1.431   1.446   1.448   1.492   1.523
  1.537   1.610   1.629   1.711   1.785   1.815   1.843   1.920
  2.005   2.052   2.067   2.183   2.189   2.249   2.276   2.295
  2.334   2.363   2.414   2.433   2.453   2.504   2.615   2.691
  2.705   2.752   2.875   2.911   2.953   2.994   3.033   3.093
  3.115   3.136   3.153   3.235   3.274   3.290   3.327   3.357
  3.381   3.411   3.457   3.506   3.523   3.555   3.560   3.622
  3.623   3.667   3.705   3.779   3.782   3.805   3.850   3.854
  3.932   3.965   3.995   4.055   4.057   4.106   4.148   4.166
  4.192   4.214   4.218   4.324   4.329   4.400   4.414   4.415
  4.465   4.475   4.532   4.574   4.625   4.670   4.679   4.781
  4.845   4.849   4.898   5.034   5.131   5.188   5.190   5.312
  5.338   5.361   5.442   5.471   5.624   5.642   5.646   5.699
  5.768   5.808   5.814   5.998   6.038   6.067   6.154   6.186
  6.209   6.392   6.451   6.487   6.642   6.705   6.712   6.857
  6.937   6.972   7.011   7.033   7.094   7.126   7.191   7.234
  7.269   7.276   7.323   7.330   7.408   7.466   7.541   7.556
  7.673   7.679   7.815   7.887   7.982   9.665  12.357  13.218
 13.572  13.890
 --------------------------------------------------------------

          Ground-State Mulliken Net Atomic Charges

     Atom                 Charge (a.u.)
  ----------------------------------------
      1 C                     0.279128
      2 C                    -0.019846
      3 O                    -0.388887
      4 O                    -0.252631
      5 O                    -0.457989
      6 H                     0.132853
      7 H                     0.132823
      8 H                     0.302997
      9 H                     0.271552
  ----------------------------------------
  Sum of atomic charges =     0.000000

 -----------------------------------------------------------------
                    Cartesian Multipole Moments
 -----------------------------------------------------------------
    Charge (ESU x 10^10)
                -0.0000
    Dipole Moment (Debye)
         X       1.3566      Y       4.9672      Z       0.0156
       Tot       5.1491
    Quadrupole Moments (Debye-Ang)
        XX     -36.4239     XY       5.9858     YY     -26.1026
        XZ      -0.0086     YZ      -0.0094     ZZ     -28.1422
    Octopole Moments (Debye-Ang^2)
       XXX      13.9853    XXY       2.2725    XYY       1.3844
       YYY      13.2412    XXZ       0.0097    XYZ       0.0000
       YYZ      -0.0125    XZZ       1.0836    YZZ       1.2006
       ZZZ      -0.0084
    Hexadecapole Moments (Debye-Ang^3)
      XXXX    -330.3049   XXXY      20.5553   XXYY     -54.6091
      XYYY      20.1239   YYYY    -129.3746   XXXZ       0.1012
      XXYZ      -0.0475   XYYZ       0.0315   YYYZ      -0.1293
      XXZZ     -54.9487   XYZZ       0.2474   YYZZ     -25.2409
      XZZZ       0.0926   YZZZ      -0.0530   ZZZZ     -29.6461
 -----------------------------------------------------------------
 DrvMan is completing analytic gradient of the MP2 energy
 MP2 relaxed dipole moment
            1
    1   0.5337089
    2   1.9542428
    3   0.0061408
	Magnitude:	 2.026 au	 5.149 Debye
 MP2 energy read as -303.898507
 Full Analytical Gradient of MP2 Energy (in au.)
             1             2             3             4             5
    1    0.00002024    0.00013893   -0.00010676   -0.00002354   -0.00012384
    2    0.00007698    0.00005176   -0.00012189   -0.00034929    0.00017460
    3    0.00001373   -0.00002360   -0.00000570    0.00000011   -0.00004836
             6             7             8             9
    1    0.00007500    0.00010900    0.00003407   -0.00012310
    2    0.00007820    0.00007212   -0.00028604    0.00030355
    3    0.00000471    0.00003660   -0.00000583    0.00002834
 Gradient time:  CPU 0.07 s  wall 0.07 s
 Geometry Optimization Parameters
   NAtoms,    NIC,     NZ,  NCons,   NDum,   NFix, NCnnct, MaxDiis
        9      48       0       0       0       0       0       0

 Cartesian Hessian Update
 Hessian Updated using BFGS Update


** GEOMETRY OPTIMIZATION IN DELOCALIZED INTERNAL COORDINATES **
   Searching for a Minimum

   Optimization Cycle:   6

                       Coordinates (Angstroms)
     ATOM                X               Y               Z
      1  C         0.5134159800   -0.1179631483   -0.0002129535
      2  C        -0.6868253436    0.7735459552    0.0037163986
      3  O         0.4116123801   -1.3316919637   -0.0011366046
      4  O         1.6968626768    0.4668325256   -0.0015323130
      5  O        -1.8668058466    0.0008901189   -0.0003548435
      6  H        -0.6470100916    1.3882544590   -0.8728388355
      7  H        -0.6459980614    1.3797006782    0.8864026887
      8  H         1.6108539902    1.4079149232   -0.0013531117
      9  H        -1.5715377841   -0.9211937480    0.0021578745
   Point Group: c1    Number of degrees of freedom:    21


   Energy is   -303.898506904

 Hessian Updated using BFGS Update

 21 Hessian modes will be used to form the next step
  Hessian Eigenvalues:
     0.005988    0.015330    0.021868    0.048005    0.066354    0.072817
     0.115448    0.143572    0.152833    0.162956    0.231041    0.238472
     0.270956    0.337827    0.344097    0.368079    0.398764    0.480091
     0.536259    0.556827    0.938439

 Minimum Search - Taking Simple RFO Step
 Searching for Lamda that Minimizes Along All modes
 Value Taken    Lamda =   0.00000000
 Step Taken.  Stepsize is  0.002863

                             Maximum     Tolerance    Cnvgd?
         Gradient           0.000310      0.000300      NO
         Displacement       0.001816      0.001200      NO
         Energy change      0.000005      0.000001      NO


 New Cartesian Coordinates Obtained by Inverse Iteration

 Displacement from previous Coordinates is:  0.003472
 ----------------------------------------------------------------
             Standard Nuclear Orientation (Angstroms)
    I     Atom           X                Y                Z
 ----------------------------------------------------------------
    1      C       0.5132599601    -0.1178340038    -0.0003144282
    2      C      -0.6869899513     0.7734840865     0.0036948432
    3      O       0.4110963394    -1.3314668129    -0.0013757394
    4      O       1.6969296970     0.4671263055    -0.0014600954
    5      O      -1.8667942071     0.0006310408     0.0002013331
    6      H      -0.6470748815     1.3878747888    -0.8730284596
    7      H      -0.6457750627     1.3798483524     0.8861123956
    8      H       1.6119494170     1.4083368570    -0.0009356195
    9      H      -1.5720334109    -0.9217108143     0.0019540703
 ----------------------------------------------------------------
 Nuclear Repulsion Energy =   181.4623474273 hartrees
 There are       20 alpha and       20 beta electrons
 Discretize the solute cavity surface with Lebedev spheres
	Using 302 Lebedev grid points for each H atom
	Using 302 Lebedev grid points for other atoms
	Atomic van der Waals radii will be scaled by 1.20
 Removing interior tesserae...
 Keep 1038 surface tesserae and discard 1680 interior tesserae
 Molecular Surface Area = 90.871 Angst**2
 Applying Cartesian multipole field
    Component          Value
    ---------          -----
     (2,0,0)        1.00000E-11
     (0,2,0)        2.00000E-10
     (0,0,2)       -3.00000E-10
 Nucleus-field energy     =     0.0000000193 hartrees
 Requested basis set is cc-pVTZ
 There are 74 shells and 206 basis functions
 A cutoff of  1.0D-11 yielded   2663 shell pairs
 There are     20735 function pairs (     27019 Cartesian)
 Smallest overlap matrix eigenvalue = 5.23E-04
 Guess MOs from SCF MO coefficient file
 Reading MOs from coefficient file
 Reading MOs from coefficient file
 A restricted Hartree-Fock SCF calculation will be
 performed using Pulay DIIS extrapolation
 SCF converges when DIIS error is below 1.0E-08
 Geometry optimization detected.  Setting ReadMinima to 0
 Setting SaveMinima to 0
 ---------------------------------------
  Cycle       Energy         DIIS Error
 ---------------------------------------
    1    -302.7652816708      9.18E-04
    2    -302.7722441253      4.41E-04
    3    -302.7730115444      1.64E-04
    4    -302.7731767329      5.23E-05
    5    -302.7732029450      1.69E-05
    6    -302.7732067916      9.62E-06
    7    -302.7732076330      3.32E-06
    8    -302.7732078103      7.87E-07
    9    -302.7732078203      2.22E-07
   10    -302.7732078207      5.75E-08
   11    -302.7732078208      1.35E-08
   12    -302.7732078208      2.62E-09 Convergence criterion met
 ---------------------------------------
 SCF time:  CPU 65.22 s  wall 65.27 s
 Discretize the solute cavity surface with Lebedev spheres
	Using 302 Lebedev grid points for each H atom
	Using 302 Lebedev grid points for other atoms
	Atomic van der Waals radii will be scaled by 1.20
 Removing interior tesserae...
 Keep 1038 surface tesserae and discard 1680 interior tesserae
 Molecular Surface Area = 90.871 Angst**2
 A restricted Hartree-Fock SCF calculation will be
 performed using Pulay DIIS extrapolation
 Polarizable Continuum solvation model will be applied
 SCF converges when DIIS error is below 1.0E-08
 Geometry optimization detected.  Setting ReadMinima to 0
 Setting SaveMinima to 0

 Citation of the SMD model:
 Marenich, A.V.; Cramer, C.J.; Truhlar, D.G.
 J. Phys. Chem. B 2009, 113, 6378-6396.
 iSolventCode=           1
 Solvent: water                                                           

 vradii
            1           2           3           4           5           6
    1   1.8500000   1.8500000   1.5200000   1.5200000   1.5200000   1.2000000
            7           8           9
    1   1.2000000   1.2000000   1.2000000
 ---------------------------------------
  Cycle       Energy         DIIS Error
 ---------------------------------------
    1    -302.7732078204      7.05E-10
 Time req'd to invert C: 0.89 s (CPU) 0.89 s (wall)
    2    -302.7985957022      7.18E-04
    3    -302.7985957028      7.18E-04
    4    -302.7985957010      7.18E-04
    5    -302.7985956994      7.18E-04
    6    -302.7985956906      7.18E-04
    7    -302.7985956874      7.18E-04
    8    -302.7985956833      7.18E-04
    9    -302.7985956840      7.18E-04
   10    -302.7985956821      7.18E-04
   11    -302.7985956837      7.18E-04
   12    -302.7985956848      7.18E-04
   13    -302.7985956866      7.18E-04
   14    -302.7985956843      7.18E-04
   15    -302.7985956839      7.18E-04
   16    -302.7985957022      7.18E-04
   17    -302.8037189483      3.41E-04
   18    -302.8044482157      1.55E-04
   19    -302.8046786514      5.04E-05
   20    -302.8047111810      1.55E-05
   21    -302.8047149804      8.74E-06
   22    -302.8047156979      3.01E-06
   23    -302.8047158557      6.70E-07
   24    -302.8047158625      1.76E-07
   25    -302.8047158628      5.28E-08
   26    -302.8047158628      1.37E-08
   27    -302.8047158628      5.68E-09 Convergence criterion met
 ---------------------------------------
 SCF time:  CPU 108.60 s  wall 108.64 s
(0)  E-EN(g) gas-phase elect-nuc energy                 -302.773207820 a.u.
(3)  G-ENP(liq) elect-nuc-pol free energy of system     -302.804715863 a.u.
(4)  G-CDS(liq) cavity-dispersion-solvent structure 
     free energy                                                3.8156 kcal/mol
(6)  G-S(liq) free energy of system                     -302.798635256 a.u.
(9)  DeltaG-S(liq) free energy of  solvation
     (9) = (6) - (0)                                          -15.9560 kcal/mol
 SCF   energy in the final basis set = -302.7986352555
 Total energy in the final basis set = -302.7986352555

 Components of the MP2 correlation energy:
        aaaa  correlation energy =        -0.1383741026 au
        abab  correlation energy =        -0.8231194785 au
        bbbb  correlation energy =        -0.1383741026 au
        non-Brillouin singles    =        -0.0000000000 au

 Total  MP2   correlation energy =        -1.0998676838 au
        MP2         total energy =      -303.8985029393 au

  Entering Z-vector solver.
 This version supports only Gaussian blurring of the apparent surface charges
 No PCM contribution added !! 
   1         0           1      0.000313    0.000313
 This version supports only Gaussian blurring of the apparent surface charges
 No PCM contribution added !! 
   2         0           1      0.000106    0.000106
 This version supports only Gaussian blurring of the apparent surface charges
 No PCM contribution added !! 
   3         0           1      0.000039    0.000039
 This version supports only Gaussian blurring of the apparent surface charges
 No PCM contribution added !! 
   4         0           1      0.000010    0.000010
 This version supports only Gaussian blurring of the apparent surface charges
 No PCM contribution added !! 
   5         0           1      0.000004    0.000004
 This version supports only Gaussian blurring of the apparent surface charges
 No PCM contribution added !! 
   6         0           1      0.000001    0.000001
 This version supports only Gaussian blurring of the apparent surface charges
 No PCM contribution added !! 
   7         1           0      0.000000    0.000000    Roots Converged

 --------------------------------------------------------------

                    Orbital Energies (a.u.)
 --------------------------------------------------------------

 Alpha MOs
 -- Occupied --
-20.620 -20.564 -20.560 -11.399 -11.288  -1.484  -1.392  -1.362
 -0.997  -0.850  -0.771  -0.692  -0.684  -0.641  -0.614  -0.610
 -0.540  -0.499  -0.474  -0.468
 -- Virtual --
  0.154   0.168   0.190   0.223   0.234   0.313   0.334   0.357
  0.422   0.461   0.473   0.501   0.535   0.558   0.584   0.620
  0.622   0.639   0.645   0.695   0.709   0.757   0.761   0.781
  0.806   0.831   0.838   0.845   0.875   0.917   0.928   0.953
  1.008   1.064   1.111   1.126   1.206   1.206   1.228   1.250
  1.327   1.329   1.392   1.431   1.446   1.447   1.492   1.523
  1.537   1.610   1.629   1.711   1.785   1.815   1.843   1.920
  2.004   2.052   2.067   2.184   2.189   2.249   2.276   2.295
  2.333   2.363   2.414   2.433   2.453   2.504   2.615   2.691
  2.705   2.752   2.875   2.911   2.953   2.994   3.033   3.093
  3.115   3.136   3.153   3.235   3.274   3.290   3.327   3.357
  3.381   3.411   3.456   3.506   3.523   3.555   3.560   3.622
  3.623   3.666   3.705   3.779   3.782   3.805   3.850   3.854
  3.932   3.965   3.995   4.055   4.057   4.106   4.148   4.166
  4.192   4.214   4.218   4.324   4.329   4.400   4.414   4.415
  4.465   4.475   4.532   4.574   4.624   4.670   4.679   4.781
  4.845   4.849   4.898   5.034   5.131   5.188   5.189   5.312
  5.339   5.361   5.442   5.471   5.624   5.642   5.646   5.699
  5.768   5.808   5.814   5.998   6.038   6.066   6.153   6.186
  6.208   6.392   6.452   6.488   6.643   6.705   6.711   6.857
  6.937   6.972   7.011   7.032   7.094   7.126   7.191   7.234
  7.269   7.276   7.323   7.330   7.408   7.466   7.541   7.556
  7.673   7.679   7.814   7.887   7.982   9.665  12.356  13.216
 13.572  13.892
 --------------------------------------------------------------

          Ground-State Mulliken Net Atomic Charges

     Atom                 Charge (a.u.)
  ----------------------------------------
      1 C                     0.279254
      2 C                    -0.019868
      3 O                    -0.388718
      4 O                    -0.252976
      5 O                    -0.458061
      6 H                     0.132838
      7 H                     0.132856
      8 H                     0.303045
      9 H                     0.271630
  ----------------------------------------
  Sum of atomic charges =    -0.000000

 -----------------------------------------------------------------
                    Cartesian Multipole Moments
 -----------------------------------------------------------------
    Charge (ESU x 10^10)
                 0.0000
    Dipole Moment (Debye)
         X       1.3574      Y       4.9651      Z       0.0145
       Tot       5.1474
    Quadrupole Moments (Debye-Ang)
        XX     -36.4181     XY       5.9911     YY     -26.0962
        XZ      -0.0033     YZ      -0.0079     ZZ     -28.1427
    Octopole Moments (Debye-Ang^2)
       XXX      14.0022    XXY       2.2760    XYY       1.3963
       YYY      13.2310    XXZ       0.0032    XYZ       0.0007
       YYZ      -0.0097    XZZ       1.0866    YZZ       1.1979
       ZZZ      -0.0140
    Hexadecapole Moments (Debye-Ang^3)
      XXXX    -330.2935   XXXY      20.5587   XXYY     -54.5755
      XYYY      20.1129   YYYY    -129.3361   XXXZ       0.1333
      XXYZ      -0.0440   XYYZ       0.0408   YYYZ      -0.1308
      XXZZ     -54.9534   XYZZ       0.2360   YYZZ     -25.2389
      XZZZ       0.1107   YZZZ      -0.0595   ZZZZ     -29.6459
 -----------------------------------------------------------------
 DrvMan is completing analytic gradient of the MP2 energy
 MP2 relaxed dipole moment
            1
    1   0.5340409
    2   1.9534363
    3   0.0057104
	Magnitude:	 2.025 au	 5.147 Debye
 MP2 energy read as -303.898503
 Full Analytical Gradient of MP2 Energy (in au.)
             1             2             3             4             5
    1   -0.00010008    0.00007327   -0.00025171    0.00004828   -0.00004905
    2   -0.00014369    0.00012816   -0.00004972   -0.00015033    0.00018570
    3   -0.00001996    0.00000018    0.00000853    0.00000590   -0.00003936
             6             7             8             9
    1    0.00013055    0.00015516    0.00017458   -0.00018100
    2    0.00004298    0.00003381   -0.00021098    0.00016406
    3    0.00004828   -0.00002434   -0.00000239    0.00002317
 Gradient time:  CPU 0.10 s  wall 0.10 s
 Geometry Optimization Parameters
   NAtoms,    NIC,     NZ,  NCons,   NDum,   NFix, NCnnct, MaxDiis
        9      48       0       0       0       0       0       0

 Cartesian Hessian Update
 Hessian Updated using BFGS Update


** GEOMETRY OPTIMIZATION IN DELOCALIZED INTERNAL COORDINATES **
   Searching for a Minimum

   Optimization Cycle:   7

                       Coordinates (Angstroms)
     ATOM                X               Y               Z
      1  C         0.5132599601   -0.1178340038   -0.0003144282
      2  C        -0.6869899513    0.7734840865    0.0036948432
      3  O         0.4110963394   -1.3314668129   -0.0013757394
      4  O         1.6969296970    0.4671263055   -0.0014600954
      5  O        -1.8667942071    0.0006310408    0.0002013331
      6  H        -0.6470748815    1.3878747888   -0.8730284596
      7  H        -0.6457750627    1.3798483524    0.8861123956
      8  H         1.6119494170    1.4083368570   -0.0009356195
      9  H        -1.5720334109   -0.9217108143    0.0019540703
   Point Group: c1    Number of degrees of freedom:    21


   Energy is   -303.898502939

 Hessian Updated using BFGS Update

 21 Hessian modes will be used to form the next step
  Hessian Eigenvalues:
     0.005817    0.013561    0.021810    0.048211    0.066449    0.073080
     0.117462    0.141440    0.153267    0.186019    0.232891    0.244495
     0.275763    0.337304    0.346259    0.392189    0.399410    0.511280
     0.549283    0.578501    0.938473

 Minimum Search - Taking Simple RFO Step
 Searching for Lamda that Minimizes Along All modes
 Value Taken    Lamda =   0.00000000
 Step Taken.  Stepsize is  0.002013

                             Maximum     Tolerance    Cnvgd?
         Gradient           0.000134      0.000300     YES
         Displacement       0.001622      0.001200      NO
         Energy change      0.000004      0.000001      NO


 New Cartesian Coordinates Obtained by Inverse Iteration

 Displacement from previous Coordinates is:  0.001651
 ----------------------------------------------------------------
             Standard Nuclear Orientation (Angstroms)
    I     Atom           X                Y                Z
 ----------------------------------------------------------------
    1      C       0.5132617795    -0.1178560877    -0.0003125147
    2      C      -0.6869827646     0.7735228647     0.0036918227
    3      O       0.4111433321    -1.3315093200    -0.0016373185
    4      O       1.6968885388     0.4670116567    -0.0014053487
    5      O      -1.8667420317     0.0006617510     0.0006492707
    6      H      -0.6472083619     1.3877094667    -0.8732662896
    7      H      -0.6457396640     1.3801685127     0.8859714487
    8      H       1.6117416950     1.4082146091    -0.0006310871
    9      H      -1.5717946233    -0.9216336533     0.0017883163
 ----------------------------------------------------------------
 Nuclear Repulsion Energy =   181.4644937282 hartrees
 There are       20 alpha and       20 beta electrons
 Discretize the solute cavity surface with Lebedev spheres
	Using 302 Lebedev grid points for each H atom
	Using 302 Lebedev grid points for other atoms
	Atomic van der Waals radii will be scaled by 1.20
 Removing interior tesserae...
 Keep 1038 surface tesserae and discard 1680 interior tesserae
 Molecular Surface Area = 90.871 Angst**2
 Applying Cartesian multipole field
    Component          Value
    ---------          -----
     (2,0,0)        1.00000E-11
     (0,2,0)        2.00000E-10
     (0,0,2)       -3.00000E-10
 Nucleus-field energy     =     0.0000000193 hartrees
 Requested basis set is cc-pVTZ
 There are 74 shells and 206 basis functions
 A cutoff of  1.0D-11 yielded   2663 shell pairs
 There are     20735 function pairs (     27019 Cartesian)
 Smallest overlap matrix eigenvalue = 5.23E-04
 Guess MOs from SCF MO coefficient file
 Reading MOs from coefficient file
 Reading MOs from coefficient file
 A restricted Hartree-Fock SCF calculation will be
 performed using Pulay DIIS extrapolation
 SCF converges when DIIS error is below 1.0E-08
 Geometry optimization detected.  Setting ReadMinima to 0
 Setting SaveMinima to 0
 ---------------------------------------
  Cycle       Energy         DIIS Error
 ---------------------------------------
    1    -302.7653324616      9.18E-04
    2    -302.7722465837      4.41E-04
    3    -302.7730118917      1.64E-04
    4    -302.7731767830      5.22E-05
    5    -302.7732028954      1.69E-05
    6    -302.7732067277      9.61E-06
    7    -302.7732075680      3.31E-06
    8    -302.7732077445      7.90E-07
    9    -302.7732077546      2.24E-07
   10    -302.7732077550      5.76E-08
   11    -302.7732077551      1.35E-08
   12    -302.7732077552      2.66E-09 Convergence criterion met
 ---------------------------------------
 SCF time:  CPU 64.30 s  wall 64.37 s
 Discretize the solute cavity surface with Lebedev spheres
	Using 302 Lebedev grid points for each H atom
	Using 302 Lebedev grid points for other atoms
	Atomic van der Waals radii will be scaled by 1.20
 Removing interior tesserae...
 Keep 1038 surface tesserae and discard 1680 interior tesserae
 Molecular Surface Area = 90.871 Angst**2
 A restricted Hartree-Fock SCF calculation will be
 performed using Pulay DIIS extrapolation
 Polarizable Continuum solvation model will be applied
 SCF converges when DIIS error is below 1.0E-08
 Geometry optimization detected.  Setting ReadMinima to 0
 Setting SaveMinima to 0

 Citation of the SMD model:
 Marenich, A.V.; Cramer, C.J.; Truhlar, D.G.
 J. Phys. Chem. B 2009, 113, 6378-6396.
 iSolventCode=           1
 Solvent: water                                                           

 vradii
            1           2           3           4           5           6
    1   1.8500000   1.8500000   1.5200000   1.5200000   1.5200000   1.2000000
            7           8           9
    1   1.2000000   1.2000000   1.2000000
 ---------------------------------------
  Cycle       Energy         DIIS Error
 ---------------------------------------
    1    -302.7732077547      7.93E-10
 Time req'd to invert C: 0.66 s (CPU) 0.67 s (wall)
    2    -302.7985980420      7.19E-04
    3    -302.7985980425      7.19E-04
    4    -302.7985980423      7.19E-04
    5    -302.7985980360      7.19E-04
    6    -302.7985980342      7.19E-04
    7    -302.7985980353      7.19E-04
    8    -302.7985980356      7.19E-04
    9    -302.7985980329      7.19E-04
   10    -302.7985980333      7.19E-04
   11    -302.7985980330      7.19E-04
   12    -302.7985980325      7.19E-04
   13    -302.7985980342      7.19E-04
   14    -302.7985980341      7.19E-04
   15    -302.7985980352      7.19E-04
   16    -302.7985980419      7.19E-04
   17    -302.8037231835      3.41E-04
   18    -302.8044527396      1.55E-04
   19    -302.8046832692      5.04E-05
   20    -302.8047158110      1.55E-05
   21    -302.8047196118      8.74E-06
   22    -302.8047203296      3.01E-06
   23    -302.8047204875      6.70E-07
   24    -302.8047204943      1.76E-07
   25    -302.8047204946      5.28E-08
   26    -302.8047204945      1.37E-08
   27    -302.8047204946      5.68E-09 Convergence criterion met
 ---------------------------------------
 SCF time:  CPU 111.14 s  wall 111.21 s
(0)  E-EN(g) gas-phase elect-nuc energy                 -302.773207755 a.u.
(3)  G-ENP(liq) elect-nuc-pol free energy of system     -302.804720495 a.u.
(4)  G-CDS(liq) cavity-dispersion-solvent structure 
     free energy                                                3.8159 kcal/mol
(6)  G-S(liq) free energy of system                     -302.798639548 a.u.
(9)  DeltaG-S(liq) free energy of  solvation
     (9) = (6) - (0)                                          -15.9587 kcal/mol
 SCF   energy in the final basis set = -302.7986395477
 Total energy in the final basis set = -302.7986395477

 Components of the MP2 correlation energy:
        aaaa  correlation energy =        -0.1383744786 au
        abab  correlation energy =        -0.8231196374 au
        bbbb  correlation energy =        -0.1383744786 au
        non-Brillouin singles    =        -0.0000000000 au

 Total  MP2   correlation energy =        -1.0998685946 au
        MP2         total energy =      -303.8985081423 au

  Entering Z-vector solver.
 This version supports only Gaussian blurring of the apparent surface charges
 No PCM contribution added !! 
   1         0           1      0.000313    0.000313
 This version supports only Gaussian blurring of the apparent surface charges
 No PCM contribution added !! 
   2         0           1      0.000106    0.000106
 This version supports only Gaussian blurring of the apparent surface charges
 No PCM contribution added !! 
   3         0           1      0.000039    0.000039
 This version supports only Gaussian blurring of the apparent surface charges
 No PCM contribution added !! 
   4         0           1      0.000010    0.000010
 This version supports only Gaussian blurring of the apparent surface charges
 No PCM contribution added !! 
   5         0           1      0.000004    0.000004
 This version supports only Gaussian blurring of the apparent surface charges
 No PCM contribution added !! 
   6         0           1      0.000001    0.000001
 This version supports only Gaussian blurring of the apparent surface charges
 No PCM contribution added !! 
   7         1           0      0.000000    0.000000    Roots Converged

 --------------------------------------------------------------

                    Orbital Energies (a.u.)
 --------------------------------------------------------------

 Alpha MOs
 -- Occupied --
-20.620 -20.564 -20.560 -11.399 -11.288  -1.484  -1.392  -1.362
 -0.997  -0.850  -0.771  -0.692  -0.684  -0.641  -0.614  -0.610
 -0.540  -0.499  -0.474  -0.468
 -- Virtual --
  0.154   0.168   0.190   0.223   0.234   0.313   0.334   0.357
  0.422   0.461   0.473   0.501   0.535   0.558   0.584   0.620
  0.622   0.639   0.645   0.695   0.709   0.757   0.761   0.781
  0.806   0.831   0.838   0.845   0.875   0.917   0.928   0.953
  1.008   1.063   1.111   1.126   1.206   1.206   1.228   1.250
  1.327   1.329   1.392   1.431   1.446   1.447   1.492   1.523
  1.537   1.610   1.629   1.711   1.785   1.815   1.843   1.920
  2.004   2.052   2.067   2.184   2.189   2.249   2.276   2.295
  2.334   2.363   2.414   2.433   2.453   2.504   2.615   2.691
  2.705   2.752   2.875   2.911   2.953   2.994   3.033   3.093
  3.115   3.136   3.153   3.235   3.274   3.290   3.327   3.357
  3.381   3.411   3.456   3.506   3.523   3.555   3.560   3.622
  3.623   3.666   3.705   3.779   3.782   3.805   3.850   3.854
  3.932   3.965   3.995   4.055   4.057   4.106   4.148   4.166
  4.192   4.214   4.218   4.324   4.329   4.400   4.414   4.415
  4.465   4.475   4.532   4.574   4.624   4.670   4.679   4.781
  4.845   4.849   4.898   5.034   5.131   5.188   5.189   5.312
  5.338   5.361   5.442   5.471   5.624   5.642   5.646   5.699
  5.768   5.808   5.814   5.998   6.038   6.066   6.154   6.186
  6.208   6.392   6.452   6.488   6.643   6.705   6.711   6.857
  6.937   6.972   7.011   7.033   7.094   7.126   7.191   7.234
  7.269   7.276   7.323   7.330   7.408   7.466   7.541   7.556
  7.673   7.679   7.815   7.887   7.982   9.665  12.357  13.217
 13.572  13.891
 --------------------------------------------------------------

          Ground-State Mulliken Net Atomic Charges

     Atom                 Charge (a.u.)
  ----------------------------------------
      1 C                     0.279207
      2 C                    -0.019783
      3 O                    -0.388764
      4 O                    -0.252900
      5 O                    -0.458051
      6 H                     0.132792
      7 H                     0.132826
      8 H                     0.303053
      9 H                     0.271619
  ----------------------------------------
  Sum of atomic charges =     0.000000

 -----------------------------------------------------------------
                    Cartesian Multipole Moments
 -----------------------------------------------------------------
    Charge (ESU x 10^10)
                -0.0000
    Dipole Moment (Debye)
         X       1.3577      Y       4.9659      Z       0.0139
       Tot       5.1481
    Quadrupole Moments (Debye-Ang)
        XX     -36.4192     XY       5.9897     YY     -26.0975
        XZ       0.0011     YZ      -0.0071     ZZ     -28.1427
    Octopole Moments (Debye-Ang^2)
       XXX      14.0020    XXY       2.2771    XYY       1.3948
       YYY      13.2335    XXZ      -0.0022    XYZ       0.0008
       YYZ      -0.0076    XZZ       1.0865    YZZ       1.1987
       ZZZ      -0.0187
    Hexadecapole Moments (Debye-Ang^3)
      XXXX    -330.2822   XXXY      20.5573   XXYY     -54.5808
      XYYY      20.1153   YYYY    -129.3462   XXXZ       0.1591
      XXYZ      -0.0422   XYYZ       0.0482   YYYZ      -0.1343
      XXZZ     -54.9505   XYZZ       0.2386   YYZZ     -25.2396
      XZZZ       0.1255   YZZZ      -0.0665   ZZZZ     -29.6471
 -----------------------------------------------------------------
 DrvMan is completing analytic gradient of the MP2 energy
 MP2 relaxed dipole moment
            1
    1   0.5341439
    2   1.9537234
    3   0.0054700
	Magnitude:	 2.025 au	 5.148 Debye
 MP2 energy read as -303.898508
 Full Analytical Gradient of MP2 Energy (in au.)
             1             2             3             4             5
    1   -0.00007073    0.00006236   -0.00021806    0.00002071   -0.00004233
    2   -0.00010208    0.00007763   -0.00006364   -0.00022091    0.00021693
    3   -0.00000593   -0.00000309    0.00000335    0.00000224   -0.00003341
             6             7             8             9
    1    0.00012065    0.00014209    0.00014487   -0.00015957
    2    0.00006982    0.00005907   -0.00020657    0.00016976
    3    0.00000650    0.00001300   -0.00000284    0.00002017
 Gradient time:  CPU 0.08 s  wall 0.08 s
 Geometry Optimization Parameters
   NAtoms,    NIC,     NZ,  NCons,   NDum,   NFix, NCnnct, MaxDiis
        9      48       0       0       0       0       0       0

 Cartesian Hessian Update
 Hessian Updated using BFGS Update


** GEOMETRY OPTIMIZATION IN DELOCALIZED INTERNAL COORDINATES **
   Searching for a Minimum

   Optimization Cycle:   8

                       Coordinates (Angstroms)
     ATOM                X               Y               Z
      1  C         0.5132617795   -0.1178560877   -0.0003125147
      2  C        -0.6869827646    0.7735228647    0.0036918227
      3  O         0.4111433321   -1.3315093200   -0.0016373185
      4  O         1.6968885388    0.4670116567   -0.0014053487
      5  O        -1.8667420317    0.0006617510    0.0006492707
      6  H        -0.6472083619    1.3877094667   -0.8732662896
      7  H        -0.6457396640    1.3801685127    0.8859714487
      8  H         1.6117416950    1.4082146091   -0.0006310871
      9  H        -1.5717946233   -0.9216336533    0.0017883163
   Point Group: c1    Number of degrees of freedom:    21


   Energy is   -303.898508142

 Hessian Updated using BFGS Update

 21 Hessian modes will be used to form the next step
  Hessian Eigenvalues:
     0.004042    0.009042    0.021744    0.048159    0.066284    0.073772
     0.118639    0.138026    0.153608    0.183880    0.232661    0.252512
     0.275012    0.336677    0.356561    0.396566    0.404459    0.529098
     0.555690    0.601647    0.938539

 Minimum Search - Taking Simple RFO Step
 Searching for Lamda that Minimizes Along All modes
 Value Taken    Lamda =   0.00000000
 Step Taken.  Stepsize is  0.004945

                             Maximum     Tolerance    Cnvgd?
         Gradient           0.000030      0.000300     YES
         Displacement       0.004054      0.001200      NO
         Energy change     -0.000005      0.000001      NO


 New Cartesian Coordinates Obtained by Inverse Iteration

 Displacement from previous Coordinates is:  0.003806
 ----------------------------------------------------------------
             Standard Nuclear Orientation (Angstroms)
    I     Atom           X                Y                Z
 ----------------------------------------------------------------
    1      C       0.5132851716    -0.1178608991    -0.0003652711
    2      C      -0.6869811874     0.7735273194     0.0036663919
    3      O       0.4112030641    -1.3315334628    -0.0023129304
    4      O       1.6968610613     0.4669498317    -0.0012379761
    5      O      -1.8667237281     0.0006923619     0.0017892660
    6      H      -0.6474423855     1.3871343389    -0.8737726660
    7      H      -0.6454882058     1.3808329011     0.8854830388
    8      H       1.6115451660     1.4081322401     0.0001885182
    9      H      -1.5716910563    -0.9215848313     0.0014099288
 ----------------------------------------------------------------
 Nuclear Repulsion Energy =   181.4660183574 hartrees
 There are       20 alpha and       20 beta electrons
 Discretize the solute cavity surface with Lebedev spheres
	Using 302 Lebedev grid points for each H atom
	Using 302 Lebedev grid points for other atoms
	Atomic van der Waals radii will be scaled by 1.20
 Removing interior tesserae...
 Keep 1038 surface tesserae and discard 1680 interior tesserae
 Molecular Surface Area = 90.871 Angst**2
 Applying Cartesian multipole field
    Component          Value
    ---------          -----
     (2,0,0)        1.00000E-11
     (0,2,0)        2.00000E-10
     (0,0,2)       -3.00000E-10
 Nucleus-field energy     =     0.0000000193 hartrees
 Requested basis set is cc-pVTZ
 There are 74 shells and 206 basis functions
 A cutoff of  1.0D-11 yielded   2663 shell pairs
 There are     20735 function pairs (     27019 Cartesian)
 Smallest overlap matrix eigenvalue = 5.23E-04
 Guess MOs from SCF MO coefficient file
 Reading MOs from coefficient file
 Reading MOs from coefficient file
 A restricted Hartree-Fock SCF calculation will be
 performed using Pulay DIIS extrapolation
 SCF converges when DIIS error is below 1.0E-08
 Geometry optimization detected.  Setting ReadMinima to 0
 Setting SaveMinima to 0
 ---------------------------------------
  Cycle       Energy         DIIS Error
 ---------------------------------------
    1    -302.7653576268      9.18E-04
    2    -302.7722459978      4.41E-04
    3    -302.7730115309      1.64E-04
    4    -302.7731765015      5.23E-05
    5    -302.7732026292      1.69E-05
    6    -302.7732064648      9.61E-06
    7    -302.7732073061      3.31E-06
    8    -302.7732074827      7.90E-07
    9    -302.7732074927      2.24E-07
   10    -302.7732074932      5.76E-08
   11    -302.7732074933      1.35E-08
   12    -302.7732074934      2.67E-09 Convergence criterion met
 ---------------------------------------
 SCF time:  CPU 66.19 s  wall 66.23 s
 Discretize the solute cavity surface with Lebedev spheres
	Using 302 Lebedev grid points for each H atom
	Using 302 Lebedev grid points for other atoms
	Atomic van der Waals radii will be scaled by 1.20
 Removing interior tesserae...
 Keep 1038 surface tesserae and discard 1680 interior tesserae
 Molecular Surface Area = 90.871 Angst**2
 A restricted Hartree-Fock SCF calculation will be
 performed using Pulay DIIS extrapolation
 Polarizable Continuum solvation model will be applied
 SCF converges when DIIS error is below 1.0E-08
 Geometry optimization detected.  Setting ReadMinima to 0
 Setting SaveMinima to 0

 Citation of the SMD model:
 Marenich, A.V.; Cramer, C.J.; Truhlar, D.G.
 J. Phys. Chem. B 2009, 113, 6378-6396.
 iSolventCode=           1
 Solvent: water                                                           

 vradii
            1           2           3           4           5           6
    1   1.8500000   1.8500000   1.5200000   1.5200000   1.5200000   1.2000000
            7           8           9
    1   1.2000000   1.2000000   1.2000000
 ---------------------------------------
  Cycle       Energy         DIIS Error
 ---------------------------------------
    1    -302.7732074929      7.96E-10
 Time req'd to invert C: 0.76 s (CPU) 0.76 s (wall)
    2    -302.7986016156      7.19E-04
    3    -302.7986016163      7.19E-04
    4    -302.7986016159      7.19E-04
    5    -302.7986016103      7.19E-04
    6    -302.7986016104      7.19E-04
    7    -302.7986016114      7.19E-04
    8    -302.7986016104      7.19E-04
    9    -302.7986016057      7.19E-04
   10    -302.7986016061      7.19E-04
   11    -302.7986016070      7.19E-04
   12    -302.7986016069      7.19E-04
   13    -302.7986016058      7.19E-04
   14    -302.7986016031      7.19E-04
   15    -302.7986016028      7.19E-04
   16    -302.7986016156      7.19E-04
   17    -302.8037292674      3.41E-04
   18    -302.8044591851      1.55E-04
   19    -302.8046898277      5.04E-05
   20    -302.8047223848      1.55E-05
   21    -302.8047261874      8.74E-06
   22    -302.8047269057      3.01E-06
   23    -302.8047270636      6.70E-07
   24    -302.8047270704      1.76E-07
   25    -302.8047270708      5.28E-08
   26    -302.8047270707      1.37E-08
   27    -302.8047270707      5.69E-09 Convergence criterion met
 ---------------------------------------
 SCF time:  CPU 114.19 s  wall 114.25 s
(0)  E-EN(g) gas-phase elect-nuc energy                 -302.773207493 a.u.
(3)  G-ENP(liq) elect-nuc-pol free energy of system     -302.804727071 a.u.
(4)  G-CDS(liq) cavity-dispersion-solvent structure 
     free energy                                                3.8161 kcal/mol
(6)  G-S(liq) free energy of system                     -302.798645751 a.u.
(9)  DeltaG-S(liq) free energy of  solvation
     (9) = (6) - (0)                                          -15.9627 kcal/mol
 SCF   energy in the final basis set = -302.7986457509
 Total energy in the final basis set = -302.7986457509

 Components of the MP2 correlation energy:
        aaaa  correlation energy =        -0.1383745203 au
        abab  correlation energy =        -0.8231185400 au
        bbbb  correlation energy =        -0.1383745203 au
        non-Brillouin singles    =        -0.0000000000 au

 Total  MP2   correlation energy =        -1.0998675805 au
        MP2         total energy =      -303.8985133315 au

  Entering Z-vector solver.
 This version supports only Gaussian blurring of the apparent surface charges
 No PCM contribution added !! 
   1         0           1      0.000313    0.000313
 This version supports only Gaussian blurring of the apparent surface charges
 No PCM contribution added !! 
   2         0           1      0.000106    0.000106
 This version supports only Gaussian blurring of the apparent surface charges
 No PCM contribution added !! 
   3         0           1      0.000039    0.000039
 This version supports only Gaussian blurring of the apparent surface charges
 No PCM contribution added !! 
   4         0           1      0.000010    0.000010
 This version supports only Gaussian blurring of the apparent surface charges
 No PCM contribution added !! 
   5         0           1      0.000004    0.000004
 This version supports only Gaussian blurring of the apparent surface charges
 No PCM contribution added !! 
   6         0           1      0.000001    0.000001
 This version supports only Gaussian blurring of the apparent surface charges
 No PCM contribution added !! 
   7         1           0      0.000000    0.000000    Roots Converged

 --------------------------------------------------------------

                    Orbital Energies (a.u.)
 --------------------------------------------------------------

 Alpha MOs
 -- Occupied --
-20.620 -20.564 -20.560 -11.399 -11.288  -1.484  -1.392  -1.362
 -0.997  -0.850  -0.771  -0.692  -0.684  -0.641  -0.614  -0.610
 -0.540  -0.499  -0.474  -0.468
 -- Virtual --
  0.154   0.168   0.190   0.223   0.234   0.313   0.334   0.357
  0.422   0.461   0.473   0.501   0.535   0.558   0.584   0.620
  0.622   0.639   0.645   0.695   0.709   0.757   0.761   0.781
  0.806   0.831   0.838   0.845   0.875   0.917   0.928   0.953
  1.008   1.064   1.111   1.126   1.206   1.206   1.228   1.250
  1.327   1.329   1.392   1.431   1.446   1.447   1.492   1.523
  1.537   1.610   1.629   1.711   1.785   1.815   1.843   1.920
  2.005   2.052   2.067   2.184   2.189   2.249   2.276   2.295
  2.334   2.363   2.414   2.433   2.453   2.504   2.615   2.691
  2.705   2.752   2.875   2.911   2.953   2.994   3.033   3.093
  3.115   3.136   3.153   3.235   3.274   3.290   3.327   3.357
  3.381   3.411   3.456   3.506   3.523   3.555   3.560   3.622
  3.623   3.667   3.705   3.779   3.782   3.805   3.850   3.854
  3.932   3.965   3.995   4.055   4.057   4.106   4.148   4.166
  4.192   4.214   4.218   4.324   4.329   4.400   4.414   4.415
  4.465   4.475   4.532   4.574   4.624   4.670   4.679   4.781
  4.845   4.849   4.898   5.034   5.131   5.188   5.189   5.312
  5.338   5.361   5.442   5.471   5.624   5.642   5.646   5.699
  5.768   5.808   5.814   5.998   6.038   6.066   6.154   6.186
  6.208   6.392   6.452   6.487   6.643   6.705   6.712   6.857
  6.937   6.972   7.011   7.033   7.094   7.126   7.191   7.234
  7.269   7.276   7.323   7.330   7.408   7.466   7.541   7.556
  7.673   7.679   7.815   7.887   7.982   9.665  12.357  13.217
 13.572  13.891
 --------------------------------------------------------------

          Ground-State Mulliken Net Atomic Charges

     Atom                 Charge (a.u.)
  ----------------------------------------
      1 C                     0.279154
      2 C                    -0.019664
      3 O                    -0.388819
      4 O                    -0.252834
      5 O                    -0.458040
      6 H                     0.132724
      7 H                     0.132801
      8 H                     0.303063
      9 H                     0.271615
  ----------------------------------------
  Sum of atomic charges =     0.000000

 -----------------------------------------------------------------
                    Cartesian Multipole Moments
 -----------------------------------------------------------------
    Charge (ESU x 10^10)
                -0.0000
    Dipole Moment (Debye)
         X       1.3578      Y       4.9665      Z       0.0123
       Tot       5.1488
    Quadrupole Moments (Debye-Ang)
        XX     -36.4201     XY       5.9892     YY     -26.0985
        XZ       0.0122     YZ      -0.0049     ZZ     -28.1429
    Octopole Moments (Debye-Ang^2)
       XXX      14.0004    XXY       2.2766    XYY       1.3934
       YYY      13.2356    XXZ      -0.0155    XYZ       0.0015
       YYZ      -0.0013    XZZ       1.0865    YZZ       1.1991
       ZZZ      -0.0300
    Hexadecapole Moments (Debye-Ang^3)
      XXXX    -330.2786   XXXY      20.5565   XXYY     -54.5858
      XYYY      20.1177   YYYY    -129.3519   XXXZ       0.2240
      XXYZ      -0.0376   XYYZ       0.0670   YYYZ      -0.1433
      XXZZ     -54.9492   XYZZ       0.2407   YYZZ     -25.2403
      XZZZ       0.1627   YZZZ      -0.0847   ZZZZ     -29.6482
 -----------------------------------------------------------------
 DrvMan is completing analytic gradient of the MP2 energy
 MP2 relaxed dipole moment
            1
    1   0.5341804
    2   1.9539815
    3   0.0048579
	Magnitude:	 2.026 au	 5.149 Debye
 MP2 energy read as -303.898513
 Full Analytical Gradient of MP2 Energy (in au.)
             1             2             3             4             5
    1   -0.00003134    0.00003939   -0.00019647   -0.00000192   -0.00004009
    2   -0.00005423    0.00003899   -0.00007449   -0.00027079    0.00024086
    3    0.00000793   -0.00000749   -0.00000201   -0.00000167   -0.00001861
             6             7             8             9
    1    0.00012275    0.00013542    0.00011935   -0.00014709
    2    0.00008421    0.00007697   -0.00021329    0.00017175
    3   -0.00001540    0.00002745   -0.00000270    0.00001251
 Gradient time:  CPU 0.07 s  wall 0.07 s
 Geometry Optimization Parameters
   NAtoms,    NIC,     NZ,  NCons,   NDum,   NFix, NCnnct, MaxDiis
        9      48       0       0       0       0       0       0

 Cartesian Hessian Update
 Hessian Updated using BFGS Update


** GEOMETRY OPTIMIZATION IN DELOCALIZED INTERNAL COORDINATES **
   Searching for a Minimum

   Optimization Cycle:   9

                       Coordinates (Angstroms)
     ATOM                X               Y               Z
      1  C         0.5132851716   -0.1178608991   -0.0003652711
      2  C        -0.6869811874    0.7735273194    0.0036663919
      3  O         0.4112030641   -1.3315334628   -0.0023129304
      4  O         1.6968610613    0.4669498317   -0.0012379761
      5  O        -1.8667237281    0.0006923619    0.0017892660
      6  H        -0.6474423855    1.3871343389   -0.8737726660
      7  H        -0.6454882058    1.3808329011    0.8854830388
      8  H         1.6115451660    1.4081322401    0.0001885182
      9  H        -1.5716910563   -0.9215848313    0.0014099288
   Point Group: c1    Number of degrees of freedom:    21


   Energy is   -303.898513331

 Hessian Updated using BFGS Update

 21 Hessian modes will be used to form the next step
  Hessian Eigenvalues:
     0.002246    0.008132    0.021738    0.048340    0.066506    0.073937
     0.118644    0.136490    0.153776    0.190670    0.232644    0.252684
     0.275906    0.336473    0.355495    0.397004    0.410949    0.530733
     0.555083    0.715032    0.939188

 Minimum Search - Taking Simple RFO Step
 Searching for Lamda that Minimizes Along All modes
 Value Taken    Lamda =   0.00000000
 Step Taken.  Stepsize is  0.004894

                             Maximum     Tolerance    Cnvgd?
         Gradient           0.000042      0.000300     YES
         Displacement       0.004024      0.001200      NO
         Energy change     -0.000005      0.000001      NO


 New Cartesian Coordinates Obtained by Inverse Iteration

 Displacement from previous Coordinates is:  0.003752
 ----------------------------------------------------------------
             Standard Nuclear Orientation (Angstroms)
    I     Atom           X                Y                Z
 ----------------------------------------------------------------
    1      C       0.5132806200    -0.1178598231    -0.0004439748
    2      C      -0.6869847071     0.7735203793     0.0036420765
    3      O       0.4111930432    -1.3315352201    -0.0029594303
    4      O       1.6968545960     0.4669580833    -0.0010662544
    5      O      -1.8667160622     0.0006941283     0.0029269710
    6      H      -0.6476987716     1.3865128037    -0.8742554140
    7      H      -0.6452329912     1.3814378007     0.8849783396
    8      H       1.6115540933     1.4081335553     0.0010070628
    9      H      -1.5716819206    -0.9215719075     0.0010189236
 ----------------------------------------------------------------
 Nuclear Repulsion Energy =   181.4665404259 hartrees
 There are       20 alpha and       20 beta electrons
 Discretize the solute cavity surface with Lebedev spheres
	Using 302 Lebedev grid points for each H atom
	Using 302 Lebedev grid points for other atoms
	Atomic van der Waals radii will be scaled by 1.20
 Removing interior tesserae...
 Keep 1039 surface tesserae and discard 1679 interior tesserae
 Molecular Surface Area = 91.024 Angst**2
 Applying Cartesian multipole field
    Component          Value
    ---------          -----
     (2,0,0)        1.00000E-11
     (0,2,0)        2.00000E-10
     (0,0,2)       -3.00000E-10
 Nucleus-field energy     =     0.0000000193 hartrees
 Requested basis set is cc-pVTZ
 There are 74 shells and 206 basis functions
 A cutoff of  1.0D-11 yielded   2663 shell pairs
 There are     20735 function pairs (     27019 Cartesian)
 Smallest overlap matrix eigenvalue = 5.23E-04
 Guess MOs from SCF MO coefficient file
 Reading MOs from coefficient file
 Reading MOs from coefficient file
 A restricted Hartree-Fock SCF calculation will be
 performed using Pulay DIIS extrapolation
 SCF converges when DIIS error is below 1.0E-08
 Geometry optimization detected.  Setting ReadMinima to 0
 Setting SaveMinima to 0
 ---------------------------------------
  Cycle       Energy         DIIS Error
 ---------------------------------------
    1    -302.7653579801      9.18E-04
    2    -302.7722453497      4.41E-04
    3    -302.7730114617      1.64E-04
    4    -302.7731765305      5.23E-05
    5    -302.7732026819      1.69E-05
    6    -302.7732065212      9.61E-06
    7    -302.7732073628      3.31E-06
    8    -302.7732075396      7.89E-07
    9    -302.7732075496      2.23E-07
   10    -302.7732075501      5.76E-08
   11    -302.7732075502      1.35E-08
   12    -302.7732075502      2.66E-09 Convergence criterion met
 ---------------------------------------
 SCF time:  CPU 63.61 s  wall 63.69 s
 Discretize the solute cavity surface with Lebedev spheres
	Using 302 Lebedev grid points for each H atom
	Using 302 Lebedev grid points for other atoms
	Atomic van der Waals radii will be scaled by 1.20
 Removing interior tesserae...
 Keep 1039 surface tesserae and discard 1679 interior tesserae
 Molecular Surface Area = 91.024 Angst**2
 A restricted Hartree-Fock SCF calculation will be
 performed using Pulay DIIS extrapolation
 Polarizable Continuum solvation model will be applied
 SCF converges when DIIS error is below 1.0E-08
 Geometry optimization detected.  Setting ReadMinima to 0
 Setting SaveMinima to 0

 Citation of the SMD model:
 Marenich, A.V.; Cramer, C.J.; Truhlar, D.G.
 J. Phys. Chem. B 2009, 113, 6378-6396.
 iSolventCode=           1
 Solvent: water                                                           

 vradii
            1           2           3           4           5           6
    1   1.8500000   1.8500000   1.5200000   1.5200000   1.5200000   1.2000000
            7           8           9
    1   1.2000000   1.2000000   1.2000000
 ---------------------------------------
  Cycle       Energy         DIIS Error
 ---------------------------------------
    1    -302.7732075497      7.73E-10
 Time req'd to invert C: 0.90 s (CPU) 0.90 s (wall)
    2    -302.7986047299      7.19E-04
    3    -302.7986047304      7.19E-04
    4    -302.7986047326      7.19E-04
    5    -302.7986047269      7.19E-04
    6    -302.7986047298      7.19E-04
    7    -302.7986047285      7.19E-04
    8    -302.7986047272      7.19E-04
    9    -302.7986047269      7.19E-04
   10    -302.7986047254      7.19E-04
   11    -302.7986047266      7.19E-04
   12    -302.7986047231      7.19E-04
   13    -302.7986047248      7.19E-04
   14    -302.7986047247      7.19E-04
   15    -302.7986047239      7.19E-04
   16    -302.7986047299      7.19E-04
   17    -302.8037336702      3.41E-04
   18    -302.8044637495      1.55E-04
   19    -302.8046944345      5.04E-05
   20    -302.8047269973      1.55E-05
   21    -302.8047308003      8.74E-06
   22    -302.8047315186      3.01E-06
   23    -302.8047316765      6.70E-07
   24    -302.8047316833      1.76E-07
   25    -302.8047316837      5.28E-08
   26    -302.8047316836      1.37E-08
   27    -302.8047316837      5.68E-09 Convergence criterion met
 ---------------------------------------
 SCF time:  CPU 107.76 s  wall 107.87 s
(0)  E-EN(g) gas-phase elect-nuc energy                 -302.773207550 a.u.
(3)  G-ENP(liq) elect-nuc-pol free energy of system     -302.804731684 a.u.
(4)  G-CDS(liq) cavity-dispersion-solvent structure 
     free energy                                                3.8161 kcal/mol
(6)  G-S(liq) free energy of system                     -302.798650355 a.u.
(9)  DeltaG-S(liq) free energy of  solvation
     (9) = (6) - (0)                                          -15.9656 kcal/mol
 SCF   energy in the final basis set = -302.7986503550
 Total energy in the final basis set = -302.7986503550

 Components of the MP2 correlation energy:
        aaaa  correlation energy =        -0.1383745030 au
        abab  correlation energy =        -0.8231177759 au
        bbbb  correlation energy =        -0.1383745030 au
        non-Brillouin singles    =        -0.0000000000 au

 Total  MP2   correlation energy =        -1.0998667819 au
        MP2         total energy =      -303.8985171369 au

  Entering Z-vector solver.
 This version supports only Gaussian blurring of the apparent surface charges
 No PCM contribution added !! 
   1         0           1      0.000313    0.000313
 This version supports only Gaussian blurring of the apparent surface charges
 No PCM contribution added !! 
   2         0           1      0.000106    0.000106
 This version supports only Gaussian blurring of the apparent surface charges
 No PCM contribution added !! 
   3         0           1      0.000039    0.000039
 This version supports only Gaussian blurring of the apparent surface charges
 No PCM contribution added !! 
   4         0           1      0.000010    0.000010
 This version supports only Gaussian blurring of the apparent surface charges
 No PCM contribution added !! 
   5         0           1      0.000004    0.000004
 This version supports only Gaussian blurring of the apparent surface charges
 No PCM contribution added !! 
   6         0           1      0.000001    0.000001
 This version supports only Gaussian blurring of the apparent surface charges
 No PCM contribution added !! 
   7         1           0      0.000000    0.000000    Roots Converged

 --------------------------------------------------------------

                    Orbital Energies (a.u.)
 --------------------------------------------------------------

 Alpha MOs
 -- Occupied --
-20.620 -20.564 -20.560 -11.399 -11.288  -1.484  -1.392  -1.362
 -0.997  -0.850  -0.771  -0.692  -0.684  -0.641  -0.614  -0.610
 -0.540  -0.499  -0.474  -0.468
 -- Virtual --
  0.154   0.168   0.190   0.223   0.234   0.313   0.334   0.357
  0.422   0.461   0.473   0.501   0.535   0.558   0.584   0.620
  0.622   0.639   0.645   0.695   0.709   0.757   0.761   0.781
  0.806   0.831   0.838   0.845   0.875   0.917   0.928   0.953
  1.008   1.064   1.111   1.126   1.206   1.206   1.228   1.250
  1.327   1.329   1.392   1.431   1.446   1.447   1.492   1.523
  1.537   1.610   1.629   1.711   1.785   1.815   1.843   1.920
  2.005   2.052   2.067   2.184   2.189   2.249   2.276   2.295
  2.334   2.363   2.414   2.433   2.453   2.504   2.615   2.691
  2.705   2.752   2.875   2.911   2.953   2.994   3.033   3.093
  3.115   3.136   3.153   3.235   3.274   3.290   3.327   3.357
  3.381   3.411   3.456   3.506   3.523   3.555   3.560   3.622
  3.623   3.667   3.705   3.779   3.782   3.805   3.850   3.854
  3.932   3.965   3.995   4.056   4.057   4.106   4.148   4.166
  4.192   4.214   4.218   4.324   4.329   4.400   4.414   4.415
  4.465   4.475   4.532   4.574   4.624   4.670   4.679   4.781
  4.845   4.849   4.898   5.034   5.131   5.188   5.189   5.312
  5.338   5.361   5.442   5.471   5.624   5.642   5.646   5.699
  5.768   5.808   5.814   5.998   6.038   6.066   6.154   6.186
  6.208   6.392   6.452   6.487   6.643   6.705   6.712   6.857
  6.937   6.972   7.011   7.033   7.094   7.126   7.191   7.234
  7.269   7.276   7.323   7.330   7.408   7.466   7.541   7.556
  7.673   7.679   7.815   7.887   7.982   9.665  12.357  13.217
 13.572  13.891
 --------------------------------------------------------------

          Ground-State Mulliken Net Atomic Charges

     Atom                 Charge (a.u.)
  ----------------------------------------
      1 C                     0.279155
      2 C                    -0.019655
      3 O                    -0.388820
      4 O                    -0.252837
      5 O                    -0.458058
      6 H                     0.132697
      7 H                     0.132811
      8 H                     0.303070
      9 H                     0.271638
  ----------------------------------------
  Sum of atomic charges =    -0.000000

 -----------------------------------------------------------------
                    Cartesian Multipole Moments
 -----------------------------------------------------------------
    Charge (ESU x 10^10)
                -0.0000
    Dipole Moment (Debye)
         X       1.3580      Y       4.9666      Z       0.0110
       Tot       5.1490
    Quadrupole Moments (Debye-Ang)
        XX     -36.4201     XY       5.9895     YY     -26.0981
        XZ       0.0227     YZ      -0.0026     ZZ     -28.1430
    Octopole Moments (Debye-Ang^2)
       XXX      14.0006    XXY       2.2765    XYY       1.3937
       YYY      13.2364    XXZ      -0.0280    XYZ       0.0020
       YYZ       0.0050    XZZ       1.0868    YZZ       1.1991
       ZZZ      -0.0409
    Hexadecapole Moments (Debye-Ang^3)
      XXXX    -330.2747   XXXY      20.5569   XXYY     -54.5850
      XYYY      20.1176   YYYY    -129.3498   XXXZ       0.2870
      XXYZ      -0.0326   XYYZ       0.0855   YYYZ      -0.1516
      XXZZ     -54.9492   XYZZ       0.2408   YYZZ     -25.2401
      XZZZ       0.1990   YZZZ      -0.1021   ZZZZ     -29.6485
 -----------------------------------------------------------------
 DrvMan is completing analytic gradient of the MP2 energy
 MP2 relaxed dipole moment
            1
    1   0.5342735
    2   1.9540255
    3   0.0043287
	Magnitude:	 2.026 au	 5.149 Debye
 MP2 energy read as -303.898517
 Full Analytical Gradient of MP2 Energy (in au.)
             1             2             3             4             5
    1   -0.00003690    0.00001959   -0.00019815   -0.00000011   -0.00001796
    2   -0.00005260    0.00003108   -0.00007972   -0.00026077    0.00024415
    3    0.00000664   -0.00001046   -0.00000196   -0.00000226   -0.00000320
             6             7             8             9
    1    0.00012934    0.00013062    0.00012266   -0.00014908
    2    0.00007649    0.00007567   -0.00021794    0.00018365
    3   -0.00001025    0.00001776   -0.00000153    0.00000525
 Gradient time:  CPU 0.12 s  wall 0.72 s
 Geometry Optimization Parameters
   NAtoms,    NIC,     NZ,  NCons,   NDum,   NFix, NCnnct, MaxDiis
        9      48       0       0       0       0       0       0

 Cartesian Hessian Update
 Hessian Updated using BFGS Update


** GEOMETRY OPTIMIZATION IN DELOCALIZED INTERNAL COORDINATES **
   Searching for a Minimum

   Optimization Cycle:  10

                       Coordinates (Angstroms)
     ATOM                X               Y               Z
      1  C         0.5132806200   -0.1178598231   -0.0004439748
      2  C        -0.6869847071    0.7735203793    0.0036420765
      3  O         0.4111930432   -1.3315352201   -0.0029594303
      4  O         1.6968545960    0.4669580833   -0.0010662544
      5  O        -1.8667160622    0.0006941283    0.0029269710
      6  H        -0.6476987716    1.3865128037   -0.8742554140
      7  H        -0.6452329912    1.3814378007    0.8849783396
      8  H         1.6115540933    1.4081335553    0.0010070628
      9  H        -1.5716819206   -0.9215719075    0.0010189236
   Point Group: c1    Number of degrees of freedom:    21


   Energy is   -303.898517137

 Hessian Updated using BFGS Update

 21 Hessian modes will be used to form the next step
  Hessian Eigenvalues:
     0.001812    0.007891    0.021755    0.048297    0.066551    0.073957
     0.118703    0.137178    0.153917    0.189169    0.232649    0.252010
     0.275902    0.336190    0.354243    0.397341    0.420877    0.526881
     0.555080    0.647577    0.940275

 Minimum Search - Taking Simple RFO Step
 Searching for Lamda that Minimizes Along All modes
 Value Taken    Lamda =   0.00000000
 Step Taken.  Stepsize is  0.002141

                             Maximum     Tolerance    Cnvgd?
         Gradient           0.000047      0.000300     YES
         Displacement       0.001782      0.001200      NO
         Energy change     -0.000004      0.000001      NO


 New Cartesian Coordinates Obtained by Inverse Iteration

 Displacement from previous Coordinates is:  0.001587
 ----------------------------------------------------------------
             Standard Nuclear Orientation (Angstroms)
    I     Atom           X                Y                Z
 ----------------------------------------------------------------
    1      C       0.5132941993    -0.1178492762    -0.0004640104
    2      C      -0.6869692920     0.7735164174     0.0036564355
    3      O       0.4111902229    -1.3315190494    -0.0031828459
    4      O       1.6968785046     0.4669928958    -0.0010048369
    5      O      -1.8667485047     0.0006778391     0.0034116235
    6      H      -0.6478085247     1.3862313392    -0.8744384097
    7      H      -0.6451022390     1.3816808357     0.8847749326
    8      H       1.6116183716     1.4081664772     0.0013159979
    9      H      -1.5717848378    -0.9216076789     0.0007794135
 ----------------------------------------------------------------
 Nuclear Repulsion Energy =   181.4650084692 hartrees
 There are       20 alpha and       20 beta electrons
 Discretize the solute cavity surface with Lebedev spheres
	Using 302 Lebedev grid points for each H atom
	Using 302 Lebedev grid points for other atoms
	Atomic van der Waals radii will be scaled by 1.20
 Removing interior tesserae...
 Keep 1038 surface tesserae and discard 1680 interior tesserae
 Molecular Surface Area = 90.960 Angst**2
 Applying Cartesian multipole field
    Component          Value
    ---------          -----
     (2,0,0)        1.00000E-11
     (0,2,0)        2.00000E-10
     (0,0,2)       -3.00000E-10
 Nucleus-field energy     =     0.0000000193 hartrees
 Requested basis set is cc-pVTZ
 There are 74 shells and 206 basis functions
 A cutoff of  1.0D-11 yielded   2663 shell pairs
 There are     20735 function pairs (     27019 Cartesian)
 Smallest overlap matrix eigenvalue = 5.23E-04
 Guess MOs from SCF MO coefficient file
 Reading MOs from coefficient file
 Reading MOs from coefficient file
 A restricted Hartree-Fock SCF calculation will be
 performed using Pulay DIIS extrapolation
 SCF converges when DIIS error is below 1.0E-08
 Geometry optimization detected.  Setting ReadMinima to 0
 Setting SaveMinima to 0
 ---------------------------------------
  Cycle       Energy         DIIS Error
 ---------------------------------------
    1    -302.7653179570      9.18E-04
    2    -302.7722437410      4.41E-04
    3    -302.7730098693      1.64E-04
    4    -302.7731749479      5.23E-05
    5    -302.7732011139      1.69E-05
    6    -302.7732049551      9.62E-06
    7    -302.7732057968      3.32E-06
    8    -302.7732059736      7.89E-07
    9    -302.7732059837      2.24E-07
   10    -302.7732059841      5.76E-08
   11    -302.7732059842      1.35E-08
   12    -302.7732059843      2.66E-09 Convergence criterion met
 ---------------------------------------
 SCF time:  CPU 67.21 s  wall 67.49 s
 Discretize the solute cavity surface with Lebedev spheres
	Using 302 Lebedev grid points for each H atom
	Using 302 Lebedev grid points for other atoms
	Atomic van der Waals radii will be scaled by 1.20
 Removing interior tesserae...
 Keep 1038 surface tesserae and discard 1680 interior tesserae
 Molecular Surface Area = 90.960 Angst**2
 A restricted Hartree-Fock SCF calculation will be
 performed using Pulay DIIS extrapolation
 Polarizable Continuum solvation model will be applied
 SCF converges when DIIS error is below 1.0E-08
 Geometry optimization detected.  Setting ReadMinima to 0
 Setting SaveMinima to 0

 Citation of the SMD model:
 Marenich, A.V.; Cramer, C.J.; Truhlar, D.G.
 J. Phys. Chem. B 2009, 113, 6378-6396.
 iSolventCode=           1
 Solvent: water                                                           

 vradii
            1           2           3           4           5           6
    1   1.8500000   1.8500000   1.5200000   1.5200000   1.5200000   1.2000000
            7           8           9
    1   1.2000000   1.2000000   1.2000000
 ---------------------------------------
  Cycle       Energy         DIIS Error
 ---------------------------------------
    1    -302.7732059838      7.75E-10
 Time req'd to invert C: 0.94 s (CPU) 0.95 s (wall)
    2    -302.7986051938      7.19E-04
    3    -302.7986051944      7.19E-04
    4    -302.7986051963      7.19E-04
    5    -302.7986051903      7.19E-04
    6    -302.7986051916      7.19E-04
    7    -302.7986051923      7.19E-04
    8    -302.7986051928      7.19E-04
    9    -302.7986051931      7.19E-04
   10    -302.7986051927      7.19E-04
   11    -302.7986051909      7.19E-04
   12    -302.7986051906      7.19E-04
   13    -302.7986051934      7.19E-04
   14    -302.7986051951      7.19E-04
   15    -302.7986051945      7.19E-04
   16    -302.7986051937      7.19E-04
   17    -302.8037344633      3.41E-04
   18    -302.8044646147      1.55E-04
   19    -302.8046953285      5.04E-05
   20    -302.8047278958      1.55E-05
   21    -302.8047316991      8.74E-06
   22    -302.8047324173      3.01E-06
   23    -302.8047325753      6.70E-07
   24    -302.8047325821      1.76E-07
   25    -302.8047325824      5.28E-08
   26    -302.8047325824      1.37E-08
   27    -302.8047325824      5.69E-09 Convergence criterion met
 ---------------------------------------
 SCF time:  CPU 113.13 s  wall 114.07 s
(0)  E-EN(g) gas-phase elect-nuc energy                 -302.773205984 a.u.
(3)  G-ENP(liq) elect-nuc-pol free energy of system     -302.804732582 a.u.
(4)  G-CDS(liq) cavity-dispersion-solvent structure 
     free energy                                                3.8160 kcal/mol
(6)  G-S(liq) free energy of system                     -302.798651448 a.u.
(9)  DeltaG-S(liq) free energy of  solvation
     (9) = (6) - (0)                                          -15.9673 kcal/mol
 SCF   energy in the final basis set = -302.7986514482
 Total energy in the final basis set = -302.7986514482

 Components of the MP2 correlation energy:
        aaaa  correlation energy =        -0.1383742324 au
        abab  correlation energy =        -0.8231178485 au
        bbbb  correlation energy =        -0.1383742324 au
        non-Brillouin singles    =        -0.0000000000 au

 Total  MP2   correlation energy =        -1.0998663133 au
        MP2         total energy =      -303.8985177614 au

  Entering Z-vector solver.
 This version supports only Gaussian blurring of the apparent surface charges
 No PCM contribution added !! 
   1         0           1      0.000313    0.000313
 This version supports only Gaussian blurring of the apparent surface charges
 No PCM contribution added !! 
   2         0           1      0.000106    0.000106
 This version supports only Gaussian blurring of the apparent surface charges
 No PCM contribution added !! 
   3         0           1      0.000039    0.000039
 This version supports only Gaussian blurring of the apparent surface charges
 No PCM contribution added !! 
   4         0           1      0.000010    0.000010
 This version supports only Gaussian blurring of the apparent surface charges
 No PCM contribution added !! 
   5         0           1      0.000004    0.000004
 This version supports only Gaussian blurring of the apparent surface charges
 No PCM contribution added !! 
   6         0           1      0.000001    0.000001
 This version supports only Gaussian blurring of the apparent surface charges
 No PCM contribution added !! 
   7         1           0      0.000000    0.000000    Roots Converged

 --------------------------------------------------------------

                    Orbital Energies (a.u.)
 --------------------------------------------------------------

 Alpha MOs
 -- Occupied --
-20.620 -20.564 -20.560 -11.399 -11.288  -1.484  -1.392  -1.362
 -0.997  -0.850  -0.771  -0.692  -0.684  -0.641  -0.614  -0.610
 -0.540  -0.499  -0.474  -0.468
 -- Virtual --
  0.154   0.168   0.190   0.223   0.234   0.313   0.334   0.357
  0.422   0.461   0.473   0.501   0.535   0.558   0.584   0.620
  0.622   0.639   0.645   0.695   0.709   0.757   0.761   0.781
  0.806   0.831   0.838   0.845   0.875   0.917   0.928   0.953
  1.008   1.064   1.111   1.126   1.206   1.206   1.228   1.250
  1.327   1.329   1.392   1.431   1.446   1.447   1.492   1.523
  1.537   1.610   1.629   1.711   1.785   1.815   1.843   1.920
  2.004   2.052   2.067   2.184   2.189   2.249   2.276   2.295
  2.334   2.363   2.414   2.433   2.453   2.504   2.615   2.691
  2.705   2.752   2.875   2.911   2.953   2.994   3.033   3.093
  3.115   3.136   3.153   3.235   3.274   3.290   3.327   3.357
  3.381   3.411   3.456   3.506   3.523   3.555   3.560   3.622
  3.623   3.666   3.705   3.779   3.782   3.805   3.850   3.854
  3.932   3.965   3.995   4.056   4.057   4.106   4.148   4.166
  4.192   4.214   4.218   4.324   4.329   4.400   4.414   4.415
  4.465   4.475   4.532   4.574   4.624   4.670   4.679   4.781
  4.845   4.849   4.898   5.034   5.131   5.188   5.189   5.312
  5.338   5.361   5.442   5.471   5.624   5.642   5.646   5.699
  5.768   5.808   5.814   5.998   6.038   6.066   6.154   6.186
  6.208   6.392   6.452   6.487   6.643   6.705   6.712   6.857
  6.937   6.972   7.011   7.033   7.094   7.126   7.191   7.234
  7.269   7.276   7.323   7.330   7.408   7.466   7.541   7.556
  7.673   7.679   7.815   7.887   7.982   9.665  12.357  13.217
 13.572  13.891
 --------------------------------------------------------------

          Ground-State Mulliken Net Atomic Charges

     Atom                 Charge (a.u.)
  ----------------------------------------
      1 C                     0.279144
      2 C                    -0.019633
      3 O                    -0.388815
      4 O                    -0.252859
      5 O                    -0.458090
      6 H                     0.132684
      7 H                     0.132857
      8 H                     0.303071
      9 H                     0.271642
  ----------------------------------------
  Sum of atomic charges =     0.000000

 -----------------------------------------------------------------
                    Cartesian Multipole Moments
 -----------------------------------------------------------------
    Charge (ESU x 10^10)
                 0.0000
    Dipole Moment (Debye)
         X       1.3580      Y       4.9666      Z       0.0102
       Tot       5.1489
    Quadrupole Moments (Debye-Ang)
        XX     -36.4202     XY       5.9899     YY     -26.0977
        XZ       0.0274     YZ      -0.0011     ZZ     -28.1430
    Octopole Moments (Debye-Ang^2)
       XXX      14.0009    XXY       2.2761    XYY       1.3938
       YYY      13.2358    XXZ      -0.0345    XYZ       0.0017
       YYZ       0.0069    XZZ       1.0867    YZZ       1.1990
       ZZZ      -0.0465
    Hexadecapole Moments (Debye-Ang^3)
      XXXX    -330.2858   XXXY      20.5575   XXYY     -54.5842
      XYYY      20.1169   YYYY    -129.3471   XXXZ       0.3147
      XXYZ      -0.0298   XYYZ       0.0931   YYYZ      -0.1534
      XXZZ     -54.9509   XYZZ       0.2398   YYZZ     -25.2398
      XZZZ       0.2145   YZZZ      -0.1081   ZZZZ     -29.6481
 -----------------------------------------------------------------
 DrvMan is completing analytic gradient of the MP2 energy
 MP2 relaxed dipole moment
            1
    1   0.5342678
    2   1.9540213
    3   0.0040212
	Magnitude:	 2.026 au	 5.149 Debye
 MP2 energy read as -303.898518
 Full Analytical Gradient of MP2 Energy (in au.)
             1             2             3             4             5
    1   -0.00003827    0.00004109   -0.00020910    0.00000654   -0.00003893
    2   -0.00006469    0.00005470   -0.00007599   -0.00024048    0.00022469
    3    0.00000114    0.00000126    0.00000046   -0.00000168   -0.00000149
             6             7             8             9
    1    0.00013115    0.00013437    0.00013037   -0.00015722
    2    0.00006976    0.00007472   -0.00022076    0.00017806
    3   -0.00000519    0.00000616   -0.00000089    0.00000023
 Gradient time:  CPU 0.09 s  wall 0.60 s
 Geometry Optimization Parameters
   NAtoms,    NIC,     NZ,  NCons,   NDum,   NFix, NCnnct, MaxDiis
        9      48       0       0       0       0       0       0

 Cartesian Hessian Update
 Hessian Updated using BFGS Update


** GEOMETRY OPTIMIZATION IN DELOCALIZED INTERNAL COORDINATES **
   Searching for a Minimum

   Optimization Cycle:  11

                       Coordinates (Angstroms)
     ATOM                X               Y               Z
      1  C         0.5132941993   -0.1178492762   -0.0004640104
      2  C        -0.6869692920    0.7735164174    0.0036564355
      3  O         0.4111902229   -1.3315190494   -0.0031828459
      4  O         1.6968785046    0.4669928958   -0.0010048369
      5  O        -1.8667485047    0.0006778391    0.0034116235
      6  H        -0.6478085247    1.3862313392   -0.8744384097
      7  H        -0.6451022390    1.3816808357    0.8847749326
      8  H         1.6116183716    1.4081664772    0.0013159979
      9  H        -1.5717848378   -0.9216076789    0.0007794135
   Point Group: c1    Number of degrees of freedom:    21


   Energy is   -303.898517761

 Hessian Updated using BFGS Update

 21 Hessian modes will be used to form the next step
  Hessian Eigenvalues:
     0.001905    0.008194    0.021745    0.048119    0.067910    0.074135
     0.118564    0.137024    0.154567    0.185816    0.231721    0.254574
     0.279182    0.333333    0.351385    0.397614    0.427973    0.493989
     0.553790    0.559199    0.939949

 Minimum Search - Taking Simple RFO Step
 Searching for Lamda that Minimizes Along All modes
 Value Taken    Lamda =   0.00000000
 Step Taken.  Stepsize is  0.000193

                             Maximum     Tolerance    Cnvgd?
         Gradient           0.000014      0.000300     YES
         Displacement       0.000095      0.001200     YES
         Energy change     -0.000001      0.000001     YES


                       Distance Matrix (Angstroms)
             C (  1)   C (  2)   O (  3)   O (  4)   O (  5)   H (  6)
   C (  2)  1.495053
   O (  3)  1.217960  2.374274
   O (  4)  1.320194  2.403478  2.210802
   O (  5)  2.382995  1.410375  2.638901  3.594010
   H (  6)  2.091471  1.071449  3.044131  2.665604  2.043574
   H (  7)  2.091440  1.071441  3.043957  2.665733  2.043622  1.759221
   H (  8)  1.880171  2.384595  2.991141  0.945030  3.752341  2.423311
   H (  9)  2.234633  1.912159  2.024903  3.551391  0.968308  2.635500
             H (  7)   H (  8)
   H (  8)  2.423631
   H (  9)  2.635399  3.944858

 Final energy is   -303.89851776143485     


 ******************************
 **  OPTIMIZATION CONVERGED  **
 ******************************

                       Coordinates (Angstroms)
     ATOM                X               Y               Z
      1  C         0.5132941993   -0.1178492762   -0.0004640104
      2  C        -0.6869692920    0.7735164174    0.0036564355
      3  O         0.4111902229   -1.3315190494   -0.0031828459
      4  O         1.6968785046    0.4669928958   -0.0010048369
      5  O        -1.8667485047    0.0006778391    0.0034116235
      6  H        -0.6478085247    1.3862313392   -0.8744384097
      7  H        -0.6451022390    1.3816808357    0.8847749326
      8  H         1.6116183716    1.4081664772    0.0013159979
      9  H        -1.5717848378   -0.9216076789    0.0007794135

Z-matrix Print:
$molecule
0 1
C 
O  1 1.217960
O  1 1.320194 2 121.103991
H  3 0.945030 1 111.118889 2 179.996368 0
C  1 1.495053 2 121.790437 3 -179.998071 0
H  5 1.071441 1 108.017815 2 120.297253 0
H  5 1.071449 1 108.019771 2 -120.325034 0
O  5 1.410375 1 110.173146 2 -0.016008 0
H  8 0.968308 5 105.492374 1 0.013018 0
$end


 --------------------------------------------------------------

                    Orbital Energies (a.u.)
 --------------------------------------------------------------

 Alpha MOs
 -- Occupied --
-20.620 -20.564 -20.560 -11.399 -11.288  -1.484  -1.392  -1.362
 -0.997  -0.850  -0.771  -0.692  -0.684  -0.641  -0.614  -0.610
 -0.540  -0.499  -0.474  -0.468
 -- Virtual --
  0.154   0.168   0.190   0.223   0.234   0.313   0.334   0.357
  0.422   0.461   0.473   0.501   0.535   0.558   0.584   0.620
  0.622   0.639   0.645   0.695   0.709   0.757   0.761   0.781
  0.806   0.831   0.838   0.845   0.875   0.917   0.928   0.953
  1.008   1.064   1.111   1.126   1.206   1.206   1.228   1.250
  1.327   1.329   1.392   1.431   1.446   1.447   1.492   1.523
  1.537   1.610   1.629   1.711   1.785   1.815   1.843   1.920
  2.004   2.052   2.067   2.184   2.189   2.249   2.276   2.295
  2.334   2.363   2.414   2.433   2.453   2.504   2.615   2.691
  2.705   2.752   2.875   2.911   2.953   2.994   3.033   3.093
  3.115   3.136   3.153   3.235   3.274   3.290   3.327   3.357
  3.381   3.411   3.456   3.506   3.523   3.555   3.560   3.622
  3.623   3.666   3.705   3.779   3.782   3.805   3.850   3.854
  3.932   3.965   3.995   4.056   4.057   4.106   4.148   4.166
  4.192   4.214   4.218   4.324   4.329   4.400   4.414   4.415
  4.465   4.475   4.532   4.574   4.624   4.670   4.679   4.781
  4.845   4.849   4.898   5.034   5.131   5.188   5.189   5.312
  5.338   5.361   5.442   5.471   5.624   5.642   5.646   5.699
  5.768   5.808   5.814   5.998   6.038   6.066   6.154   6.186
  6.208   6.392   6.452   6.487   6.643   6.705   6.712   6.857
  6.937   6.972   7.011   7.033   7.094   7.126   7.191   7.234
  7.269   7.276   7.323   7.330   7.408   7.466   7.541   7.556
  7.673   7.679   7.815   7.887   7.982   9.665  12.357  13.217
 13.572  13.891
 --------------------------------------------------------------

          Ground-State Mulliken Net Atomic Charges

     Atom                 Charge (a.u.)
  ----------------------------------------
      1 C                     0.279144
      2 C                    -0.019633
      3 O                    -0.388815
      4 O                    -0.252859
      5 O                    -0.458090
      6 H                     0.132684
      7 H                     0.132857
      8 H                     0.303071
      9 H                     0.271642
  ----------------------------------------
  Sum of atomic charges =     0.000000

 -----------------------------------------------------------------
                    Cartesian Multipole Moments
 -----------------------------------------------------------------
    Charge (ESU x 10^10)
                 0.0000
    Dipole Moment (Debye)
         X       1.3580      Y       4.9666      Z       0.0102
       Tot       5.1489
    Quadrupole Moments (Debye-Ang)
        XX     -36.4202     XY       5.9899     YY     -26.0977
        XZ       0.0274     YZ      -0.0011     ZZ     -28.1430
    Octopole Moments (Debye-Ang^2)
       XXX      14.0009    XXY       2.2761    XYY       1.3938
       YYY      13.2358    XXZ      -0.0345    XYZ       0.0017
       YYZ       0.0069    XZZ       1.0867    YZZ       1.1990
       ZZZ      -0.0465
    Hexadecapole Moments (Debye-Ang^3)
      XXXX    -330.2858   XXXY      20.5575   XXYY     -54.5842
      XYYY      20.1169   YYYY    -129.3471   XXXZ       0.3147
      XXYZ      -0.0298   XYYZ       0.0931   YYYZ      -0.1534
      XXZZ     -54.9509   XYZZ       0.2398   YYZZ     -25.2398
      XZZZ       0.2145   YZZZ      -0.1081   ZZZZ     -29.6481
 -----------------------------------------------------------------
Archival summary:
1\1\TWL01\OPT\MP2\BasisUnspecified\324\taweetha\TueDec1315:09:152016TueDec1315:09:152016\0\\#,OPT,MP2,BasisUnspecified,\\0,1\C\O,1,1.21796\O,1,1.32019,2,121.104\H,3,0.94503,1,111.119,2,179.996,0\C,1,1.49505,2,121.79,3,-179.998,0\H,5,1.07144,1,108.018,2,120.297,0\H,5,1.07145,1,108.02,2,-120.325,0\O,5,1.41038,1,110.173,2,-0.0160084,0\H,8,0.968308,5,105.492,1,0.0130181,0\\HF=-302.798651\MP2=-303.898518\\@

 Total job time:  4323.99s(wall), 4308.47s(cpu) 
 Tue Dec 13 15:09:16 2016

        *************************************************************
        *                                                           *
        *  Thank you very much for using Q-Chem.  Have a nice day.  *
        *                                                           *
        *************************************************************


 
User input: 2 of 3 
 
TWL01 127.0.1
Q-Chem Developer Version! Running on 127.0.1.*
                  Welcome to Q-Chem
     A Quantum Leap Into The Future Of Chemistry


 Q-Chem 4.4, Q-Chem, Inc., Pleasanton, CA (2016)

 Y. Shao,  Z. Gan,  E. Epifanovsky,  A. T. B. Gilbert,  M. Wormit,  
 J. Kussmann,  A. W. Lange,  A. Behn,  J. Deng,  X. Feng,  D. Ghosh,  
 M. Goldey,  P. R. Horn,  L. D. Jacobson,  I. Kaliman,  F. Rob,  
 R. Z. Khaliullin,  T. Kus,  A. Landau,  J. Liu,  E. I. Proynov,  Y. M. Rhee,  
 R. M. Richard,  M. A. Rohrdanz,  R. P. Steele,  E. J. Sundstrom,  
 H. L. Woodcock III,  P. M. Zimmerman,  D. Zuev,  B. Albrecht,  E. Alguire,  
 B. Austin,  S. A. Baeppler,  G. J. O. Beran,  Y. A. Bernard,  E. Berquist,  
 K. Brandhorst,  K. B. Bravaya,  S. T. Brown,  D. Casanova,  C.-M. Chang,  
 Y. Chen,  S. H. Chien,  K. D. Closser,  M. P. Coons,  D. L. Crittenden,  
 S. Dasgupta,  M. Diedenhofen,  R. A. DiStasio Jr.,  H. Do,  A. D. Dutoi,  
 R. G. Edgar,  P.-T. Fang,  S. Fatehi,  Q. Feng,  L. Fusti-Molnar,  
 A. Ghysels,  A. Golubeva-Zadorozhnaya,  J. Gomes,  A. Gunina,  
 M. W. D. Hanson-Heine,  P. H. P. Harbach,  A. W. Hauser,  J. E. Herr,  
 E. G. Hohenstein,  Z. C. Holden,  K. Hui,  T.-C. Jagau,  H. Ji,  B. Kaduk,  
 K. Khistyaev,  Jaehoon Kim,  Jihan Kim,  R. A. King,  P. Klunzinger,  
 K. Koh,  D. Kosenkov,  T. Kowalczyk,  C. M. Krauter,  A. Kunitsa,  
 K. U. Lao,  A. Laurent,  K. V. Lawler,  J. Lee,  D. Lefrancois,  S. Lehtola,  
 S. V. Levchenko,  C. Y. Lin,  Y.-S. Lin,  F. Liu,  E. Livshits,  
 R. C. Lochan,  A. Luenser,  P. Manohar,  S. F. Manzer,  S.-P. Mao,  Y. Mao,  
 N. Mardirossian,  A. V. Marenich,  L. A. Martinez-Martinez,  S. A. Maurer,  
 N. J. Mayhall,  J.-M. Mewes,  A. F. Morrison,  K. Nanda,  T. S. Nguyen-Beck,  
 C. M. Oana,  R. Olivares-Amaya,  D. P. O'Neill,  J. A. Parkhill,  
 T. M. Perrine,  R. Peverati,  P. A. Pieniazek,  F. Plasser,  A. Prociuk,  
 D. R. Rehn,  E. Rosta,  N. J. Russ,  N. Sergueev,  S. M. Sharada,  
 S. Sharma,  D. W. Small,  A. Sodt,  T. Stauch,  T. Stein,  D. Stuck,  
 Y.-C. Su,  A. J. W. Thom,  T. Tsuchimochi,  L. Vogt,  O. Vydrov,  T. Wang,  
 M. A. Watson,  J. Wenzel,  A. White,  C. F. Williams,  V. Vanovschi,  
 K. Yao,  S. Yeganeh,  S. R. Yost,  Z.-Q. You,  I. Y. Zhang,  X. Zhang,  
 Y. Zhao,  B. R. Brooks,  G. K. L. Chan,  D. M. Chipman,  C. J. Cramer,  
 W. A. Goddard III,  M. S. Gordon,  W. J. Hehre,  A. Klamt,  
 H. F. Schaefer III,  M. W. Schmidt,  C. D. Sherrill,  D. G. Truhlar,  
 A. Warshel,  X. Xu,  A. Aspuru-Guzik,  R. Baer,  A. T. Bell,  N. A. Besley,  
 J.-D. Chai,  A. Dreuw,  B. D. Dunietz,  T. R. Furlani,  S. R. Gwaltney,  
 C.-P. Hsu,  Y. Jung,  J. Kong,  D. S. Lambrecht,  W. Liang,  C. Ochsenfeld,  
 V. A. Rassolov,  L. V. Slipchenko,  J. E. Subotnik,  T. Van Voorhis,  
 J. M. Herbert,  A. I. Krylov,  P. M. W. Gill,  M. Head-Gordon

 Contributors to earlier versions of Q-Chem not listed above: 
 R. D. Adamson,  J. Baker,  E. F. C. Byrd,  A. K. Chakraborty,  C.-L. Cheng,  
 H. Dachsel,  R. J. Doerksen,  G. Hawkins,  A. Heyden,  S. Hirata,  
 G. Kedziora,  F. J. Keil,  C. Kelley,  P. P. Korambath,  W. Kurlancheek,  
 A. M. Lee,  M. S. Lee,  D. Liotard,  I. Lotan,  P. E. Maslen,  N. Nair,  
 D. Neuhauser,  R. Olson,  B. Peters,  J. Ritchie,  N. E. Schultz,  
 N. Shenvi,  A. C. Simmonett,  K. S. Thanthiriwatte,  Q. Wu,  W. Zhang

 Please cite Q-Chem as follows:
 Y. Shao et al., Mol. Phys. 113, 184-215 (2015)
 DOI: 10.1080/00268976.2014.952696

 Q-Chem 4.4.2 for Intel X86 EM64T Linux

 Parts of Q-Chem use Armadillo 5.200.1 (Boston Tea Smuggler).
 http://arma.sourceforge.net/

 Q-Chem begins on Tue Dec 13 15:09:17 2016  


Host: 0

     Scratch files written to /scratch/taweetham/qchem4077//
The previous job contains 0 fragments, simply inherited here
FILE_GEOM_ORG=        593


!!********************************************.
!!******************Warning*******************.
!!Desired Analytical derivatives not available.
!!Finite difference job might take a long time.
!!********************************************.
!!********************************************.


 2-order derivative to be evaluated numerically with 1-order analytical derivatives

Checking the input file for inconsistencies... 	...done.

--------------------------------------------------------------
User input:
--------------------------------------------------------------

$molecule
read
$end

$rem
   BASIS  =   cc-pVTZ
   method  =  MP2
   JOBTYPE	= FREQUENCY
   SOLVENT_METHOD = SMD
   MEM_STATIC = 3000
   MEM_TOTAL  = 4000
$end

--------------------------------------------------------------
 ----------------------------------------------------------------
             Standard Nuclear Orientation (Angstroms)
    I     Atom           X                Y                Z
 ----------------------------------------------------------------
    1      C       0.5132941993    -0.1178492762    -0.0004640104
    2      C      -0.6869692920     0.7735164174     0.0036564355
    3      O       0.4111902229    -1.3315190494    -0.0031828459
    4      O       1.6968785046     0.4669928958    -0.0010048369
    5      O      -1.8667485047     0.0006778391     0.0034116235
    6      H      -0.6478085247     1.3862313392    -0.8744384097
    7      H      -0.6451022390     1.3816808357     0.8847749326
    8      H       1.6116183716     1.4081664772     0.0013159979
    9      H      -1.5717848378    -0.9216076789     0.0007794135
 ----------------------------------------------------------------
 Nuclear Repulsion Energy =   181.4650084692 hartrees
 There are       20 alpha and       20 beta electrons
 Requested basis set is cc-pVTZ
 There are 74 shells and 206 basis functions

 Total QAlloc Memory Limit   4000 MB
 Mega-Array Size      2933 MB
 MEM_STATIC part      3000 MB

                       Distance Matrix (Angstroms)
             C (  1)   C (  2)   O (  3)   O (  4)   O (  5)   H (  6)
   C (  2)  1.495053
   O (  3)  1.217960  2.374274
   O (  4)  1.320194  2.403478  2.210802
   O (  5)  2.382995  1.410375  2.638901  3.594010
   H (  6)  2.091471  1.071449  3.044131  2.665604  2.043574
   H (  7)  2.091440  1.071441  3.043957  2.665733  2.043622  1.759221
   H (  8)  1.880171  2.384595  2.991141  0.945030  3.752341  2.423311
   H (  9)  2.234633  1.912159  2.024903  3.551391  0.968308  2.635500
             H (  7)   H (  8)
   H (  8)  2.423631
   H (  9)  2.635399  3.944858

 A cutoff of  1.0D-11 yielded   2663 shell pairs
 There are     20735 function pairs (     27019 Cartesian)

 -------------------------------------------------------
 OpenMP Integral Computing Module                       
 Release: version 1.0, May 2013, Q-Chem Inc. Pittsburgh 
 -------------------------------------------------------
 Integral Job Info:
 Integral job number is                      11
 Integral operator is                         1
 short-range coefficients                     0
 long-range coefficients              100000000
 Omega coefficients                           0
 if combine SR and LR in K                    0
 Integral screening is                        0
 Integral computing path is                   2
 max size of driver memory is            800000
 size of driver memory is                776718
 size of scratch memory is              4556032
 max col of scratch BK array              10000
 max len of scratch array in speh3          662
 max len of scratch index in speh4           32
 max int batch size is                      520
 min int batch size is                       52
 fixed nKL is                                52
 max L of basis functions is                  3
 order of int derivative is                   0
 number of shells is                         74
 number of basis is                         235
 number of cartesian basis is               235
 number of contracted shell pairs          2663
 number of primitive shell pairs           8121
 maxK2 (contraction) of shell pair           49
 max number of K2 of shell pair               1
 max number of CS2 of shell pair            344
 max number of PS2 of shell pair           1281
 mem total for path MDJ                   82852
 -------------------------------------------------------
 Smallest overlap matrix eigenvalue = 5.23E-04
 Guess from superposition of atomic densities
 Warning:  Energy on first SCF cycle will be non-variational
 A restricted Hartree-Fock SCF calculation will be
 performed using Pulay DIIS extrapolation
 SCF converges when DIIS error is below 1.0E-08
 ---------------------------------------
  Cycle       Energy         DIIS Error
 ---------------------------------------
    1    -304.0120774687      3.95E-02
    2    -302.6259665618      5.66E-03
    3    -302.7104092408      4.12E-03
    4    -302.7711896906      5.08E-04
    5    -302.7728725993      2.17E-04
    6    -302.7731403344      6.54E-05
    7    -302.7731919798      2.88E-05
    8    -302.7732043855      9.90E-06
    9    -302.7732058639      3.07E-06
   10    -302.7732059788      6.94E-07
   11    -302.7732059854      1.55E-07
   12    -302.7732059857      4.78E-08
   13    -302.7732059857      1.77E-08
   14    -302.7732059854      6.10E-09 Convergence criterion met
 ---------------------------------------
 SCF time:  CPU 78.59 s  wall 78.65 s

 Citation of the SMD model:
 Marenich, A.V.; Cramer, C.J.; Truhlar, D.G.
 J. Phys. Chem. B 2009, 113, 6378-6396.
 iSolventCode=           1
 Solvent: water                                                           

 vradii
            1           2           3           4           5           6
    1   1.8500000   1.8500000   1.5200000   1.5200000   1.5200000   1.2000000
            7           8           9
    1   1.2000000   1.2000000   1.2000000
Changing PCM_TESSEL_METHOD to VTN
Changing PCM_VDW_RADII to SMD_RADIUS
 Discretize the solute cavity surface with Lebedev spheres
	Using 302 Lebedev grid points for each H atom
	Using 302 Lebedev grid points for other atoms
	Atomic van der Waals radii will be scaled by 1.20
 Removing interior tesserae...
 Keep 1038 surface tesserae and discard 1680 interior tesserae
 Molecular Surface Area = 90.960 Angst**2
 A restricted Hartree-Fock SCF calculation will be
 performed using Pulay DIIS extrapolation
 Polarizable Continuum solvation model will be applied
 SCF converges when DIIS error is below 1.0E-08

 Citation of the SMD model:
 Marenich, A.V.; Cramer, C.J.; Truhlar, D.G.
 J. Phys. Chem. B 2009, 113, 6378-6396.
 iSolventCode=           1
 Solvent: water                                                           

 vradii
            1           2           3           4           5           6
    1   1.8500000   1.8500000   1.5200000   1.5200000   1.5200000   1.2000000
            7           8           9
    1   1.2000000   1.2000000   1.2000000
 ---------------------------------------
  Cycle       Energy         DIIS Error
 ---------------------------------------
    1    -302.7732059858      2.64E-09
 Time req'd to invert C: 0.92 s (CPU) 1.03 s (wall)
    2    -302.7986051956      7.19E-04
    3    -302.7986051960      7.19E-04
    4    -302.7986051965      7.19E-04
    5    -302.7986051956      7.19E-04
    6    -302.7986051913      7.19E-04
    7    -302.7986051917      7.19E-04
    8    -302.7986051920      7.19E-04
    9    -302.7986051922      7.19E-04
   10    -302.7986051918      7.19E-04
   11    -302.7986051918      7.19E-04
   12    -302.7986051899      7.19E-04
   13    -302.7986051901      7.19E-04
   14    -302.7986051898      7.19E-04
   15    -302.7986051915      7.19E-04
   16    -302.7986051954      7.19E-04
   17    -302.8037344652      3.41E-04
   18    -302.8044646167      1.55E-04
   19    -302.8046953305      5.04E-05
   20    -302.8047278979      1.55E-05
   21    -302.8047317011      8.74E-06
   22    -302.8047324194      3.01E-06
   23    -302.8047325773      6.70E-07
   24    -302.8047325841      1.76E-07
   25    -302.8047325845      5.28E-08
   26    -302.8047325844      1.37E-08
   27    -302.8047325845      5.69E-09 Convergence criterion met
 ---------------------------------------
 SCF time:  CPU 125.42 s  wall 125.79 s
(0)  E-EN(g) gas-phase elect-nuc energy                 -302.773205986 a.u.
(3)  G-ENP(liq) elect-nuc-pol free energy of system     -302.804732584 a.u.
(4)  G-CDS(liq) cavity-dispersion-solvent structure 
     free energy                                                3.8160 kcal/mol
(6)  G-S(liq) free energy of system                     -302.798651450 a.u.
(9)  DeltaG-S(liq) free energy of  solvation
     (9) = (6) - (0)                                          -15.9673 kcal/mol
 SCF   energy in the final basis set = -302.7986514502
 Total energy in the final basis set = -302.7986514502

 Components of the MP2 correlation energy:
        aaaa  correlation energy =        -0.1383742324 au
        abab  correlation energy =        -0.8231178486 au
        bbbb  correlation energy =        -0.1383742324 au
        non-Brillouin singles    =        -0.0000000000 au

 Total  MP2   correlation energy =        -1.0998663134 au
        MP2         total energy =      -303.8985177636 au

  Entering Z-vector solver.
 This version supports only Gaussian blurring of the apparent surface charges
 No PCM contribution added !! 
   1         0           1      0.000313    0.000313
 This version supports only Gaussian blurring of the apparent surface charges
 No PCM contribution added !! 
   2         0           1      0.000106    0.000106
 This version supports only Gaussian blurring of the apparent surface charges
 No PCM contribution added !! 
   3         0           1      0.000039    0.000039
 This version supports only Gaussian blurring of the apparent surface charges
 No PCM contribution added !! 
   4         0           1      0.000010    0.000010
 This version supports only Gaussian blurring of the apparent surface charges
 No PCM contribution added !! 
   5         0           1      0.000004    0.000004
 This version supports only Gaussian blurring of the apparent surface charges
 No PCM contribution added !! 
   6         0           1      0.000001    0.000001
 This version supports only Gaussian blurring of the apparent surface charges
 No PCM contribution added !! 
   7         1           0      0.000000    0.000000    Roots Converged

 --------------------------------------------------------------

                    Orbital Energies (a.u.)
 --------------------------------------------------------------

 Alpha MOs
 -- Occupied --
-20.620 -20.564 -20.560 -11.399 -11.288  -1.484  -1.392  -1.362
 -0.997  -0.850  -0.771  -0.692  -0.684  -0.641  -0.614  -0.610
 -0.540  -0.499  -0.474  -0.468
 -- Virtual --
  0.154   0.168   0.190   0.223   0.234   0.313   0.334   0.357
  0.422   0.461   0.473   0.501   0.535   0.558   0.584   0.620
  0.622   0.639   0.645   0.695   0.709   0.757   0.761   0.781
  0.806   0.831   0.838   0.845   0.875   0.917   0.928   0.953
  1.008   1.064   1.111   1.126   1.206   1.206   1.228   1.250
  1.327   1.329   1.392   1.431   1.446   1.447   1.492   1.523
  1.537   1.610   1.629   1.711   1.785   1.815   1.843   1.920
  2.004   2.052   2.067   2.184   2.189   2.249   2.276   2.295
  2.334   2.363   2.414   2.433   2.453   2.504   2.615   2.691
  2.705   2.752   2.875   2.911   2.953   2.994   3.033   3.093
  3.115   3.136   3.153   3.235   3.274   3.290   3.327   3.357
  3.381   3.411   3.456   3.506   3.523   3.555   3.560   3.622
  3.623   3.666   3.705   3.779   3.782   3.805   3.850   3.854
  3.932   3.965   3.995   4.056   4.057   4.106   4.148   4.166
  4.192   4.214   4.218   4.324   4.329   4.400   4.414   4.415
  4.465   4.475   4.532   4.574   4.624   4.670   4.679   4.781
  4.845   4.849   4.898   5.034   5.131   5.188   5.189   5.312
  5.338   5.361   5.442   5.471   5.624   5.642   5.646   5.699
  5.768   5.808   5.814   5.998   6.038   6.066   6.154   6.186
  6.208   6.392   6.452   6.487   6.643   6.705   6.712   6.857
  6.937   6.972   7.011   7.033   7.094   7.126   7.191   7.234
  7.269   7.276   7.323   7.330   7.408   7.466   7.541   7.556
  7.673   7.679   7.815   7.887   7.982   9.665  12.357  13.217
 13.572  13.891
 --------------------------------------------------------------

          Ground-State Mulliken Net Atomic Charges

     Atom                 Charge (a.u.)
  ----------------------------------------
      1 C                     0.279144
      2 C                    -0.019633
      3 O                    -0.388815
      4 O                    -0.252859
      5 O                    -0.458090
      6 H                     0.132684
      7 H                     0.132857
      8 H                     0.303071
      9 H                     0.271642
  ----------------------------------------
  Sum of atomic charges =     0.000000

 -----------------------------------------------------------------
                    Cartesian Multipole Moments
 -----------------------------------------------------------------
    Charge (ESU x 10^10)
                 0.0000
    Dipole Moment (Debye)
         X       1.3580      Y       4.9666      Z       0.0102
       Tot       5.1489
    Quadrupole Moments (Debye-Ang)
        XX     -36.4202     XY       5.9899     YY     -26.0977
        XZ       0.0274     YZ      -0.0011     ZZ     -28.1430
    Octopole Moments (Debye-Ang^2)
       XXX      14.0009    XXY       2.2761    XYY       1.3938
       YYY      13.2358    XXZ      -0.0345    XYZ       0.0017
       YYZ       0.0069    XZZ       1.0867    YZZ       1.1990
       ZZZ      -0.0465
    Hexadecapole Moments (Debye-Ang^3)
      XXXX    -330.2858   XXXY      20.5575   XXYY     -54.5842
      XYYY      20.1169   YYYY    -129.3471   XXXZ       0.3147
      XXYZ      -0.0298   XYYZ       0.0931   YYYZ      -0.1534
      XXZZ     -54.9509   XYZZ       0.2398   YYZZ     -25.2398
      XZZZ       0.2145   YZZZ      -0.1081   ZZZZ     -29.6481
 -----------------------------------------------------------------
 DrvMan is completing analytic gradient of the MP2 energy
 MP2 relaxed dipole moment
            1
    1   0.5342678
    2   1.9540213
    3   0.0040212
	Magnitude:	 2.026 au	 5.149 Debye
 MP2 energy read as -303.898518
 Full Analytical Gradient of MP2 Energy (in au.)
             1             2             3             4             5
    1   -0.00003827    0.00004109   -0.00020910    0.00000654   -0.00003893
    2   -0.00006469    0.00005470   -0.00007599   -0.00024048    0.00022469
    3    0.00000114    0.00000126    0.00000046   -0.00000168   -0.00000149
             6             7             8             9
    1    0.00013115    0.00013437    0.00013037   -0.00015722
    2    0.00006975    0.00007472   -0.00022076    0.00017806
    3   -0.00000519    0.00000616   -0.00000089    0.00000023
 Gradient time:  CPU 0.12 s  wall 0.70 s
 ######################################################
 ######################################################
 # Starting finite difference calculation for IDERIV  #
 Finite diff step size: 1.89e-03 a.u.
 ----------------------------------------------------------------
             Standard Nuclear Orientation (Angstroms)
    I     Atom           X                Y                Z
 ----------------------------------------------------------------
    1      C       0.5142941993    -0.1178492762    -0.0004640104
    2      C      -0.6869692920     0.7735164174     0.0036564355
    3      O       0.4111902229    -1.3315190494    -0.0031828459
    4      O       1.6968785046     0.4669928958    -0.0010048369
    5      O      -1.8667485047     0.0006778391     0.0034116235
    6      H      -0.6478085247     1.3862313392    -0.8744384097
    7      H      -0.6451022390     1.3816808357     0.8847749326
    8      H       1.6116183716     1.4081664772     0.0013159979
    9      H      -1.5717848378    -0.9216076789     0.0007794135
 ----------------------------------------------------------------
 Nuclear Repulsion Energy =   181.4644607696 hartrees
 There are       20 alpha and       20 beta electrons
 Discretize the solute cavity surface with Lebedev spheres
	Using 302 Lebedev grid points for each H atom
	Using 302 Lebedev grid points for other atoms
	Atomic van der Waals radii will be scaled by 1.20
 Removing interior tesserae...
 Keep 1038 surface tesserae and discard 1680 interior tesserae
 Molecular Surface Area = 90.960 Angst**2

                       Distance Matrix (Angstroms)
             C (  1)   C (  2)   O (  3)   O (  4)   O (  5)   H (  6)
   C (  2)  1.495856
   O (  3)  1.218044  2.374274
   O (  4)  1.319298  2.403478  2.210802
   O (  5)  2.383994  1.410375  2.638901  3.594010
   H (  6)  2.092026  1.071449  3.044131  2.665604  2.043574
   H (  7)  2.091994  1.071441  3.043957  2.665733  2.043622  1.759221
   H (  8)  1.879587  2.384595  2.991141  0.945030  3.752341  2.423311
   H (  9)  2.235566  1.912159  2.024903  3.551391  0.968308  2.635500
             H (  7)   H (  8)
   H (  8)  2.423631
   H (  9)  2.635399  3.944858

 Requested basis set is cc-pVTZ
 There are 74 shells and 206 basis functions
 A cutoff of  1.0D-11 yielded   2663 shell pairs
 There are     20735 function pairs (     27019 Cartesian)
 Smallest overlap matrix eigenvalue = 5.24E-04
 Guess MOs from SCF MO coefficient file
 Reading MOs from coefficient file
 Reading MOs from coefficient file
 A restricted Hartree-Fock SCF calculation will be
 performed using Pulay DIIS extrapolation
 SCF converges when DIIS error is below 1.0E-08
 ---------------------------------------
  Cycle       Energy         DIIS Error
 ---------------------------------------
    1    -302.7658446987      9.18E-04
    2    -302.7722549116      4.41E-04
    3    -302.7730204241      1.63E-04
    4    -302.7731845261      5.23E-05
    5    -302.7732104834      1.69E-05
    6    -302.7732143108      9.62E-06
    7    -302.7732151556      3.30E-06
    8    -302.7732153314      8.01E-07
    9    -302.7732153415      2.29E-07
   10    -302.7732153421      5.79E-08
   11    -302.7732153422      1.36E-08
   12    -302.7732153422      3.10E-09 Convergence criterion met
 ---------------------------------------
 SCF time:  CPU 66.94 s  wall 67.11 s
 Discretize the solute cavity surface with Lebedev spheres
	Using 302 Lebedev grid points for each H atom
	Using 302 Lebedev grid points for other atoms
	Atomic van der Waals radii will be scaled by 1.20
 Removing interior tesserae...
 Keep 1038 surface tesserae and discard 1680 interior tesserae
 Molecular Surface Area = 90.960 Angst**2
 A restricted Hartree-Fock SCF calculation will be
 performed using Pulay DIIS extrapolation
 Polarizable Continuum solvation model will be applied
 SCF converges when DIIS error is below 1.0E-08

 Citation of the SMD model:
 Marenich, A.V.; Cramer, C.J.; Truhlar, D.G.
 J. Phys. Chem. B 2009, 113, 6378-6396.
 iSolventCode=           1
 Solvent: water                                                           

 vradii
            1           2           3           4           5           6
    1   1.8500000   1.8500000   1.5200000   1.5200000   1.5200000   1.2000000
            7           8           9
    1   1.2000000   1.2000000   1.2000000
 ---------------------------------------
  Cycle       Energy         DIIS Error
 ---------------------------------------
    1    -302.7732153417      1.32E-09
 Time req'd to invert C: 0.94 s (CPU) 0.94 s (wall)
    2    -302.7986230874      7.19E-04
    3    -302.7986230870      7.19E-04
    4    -302.7986230890      7.19E-04
    5    -302.7986230860      7.19E-04
    6    -302.7986230870      7.19E-04
    7    -302.7986230882      7.19E-04
    8    -302.7986230877      7.19E-04
    9    -302.7986230854      7.19E-04
   10    -302.7986230834      7.19E-04
   11    -302.7986230843      7.19E-04
   12    -302.7986230834      7.19E-04
   13    -302.7986230863      7.19E-04
   14    -302.7986230827      7.19E-04
   15    -302.7986230838      7.19E-04
   16    -302.7986230876      7.19E-04
   17    -302.8037551130      3.41E-04
   18    -302.8044856801      1.55E-04
   19    -302.8047165275      5.04E-05
   20    -302.8047491204      1.55E-05
   21    -302.8047529278      8.74E-06
   22    -302.8047536466      3.01E-06
   23    -302.8047538045      6.70E-07
   24    -302.8047538113      1.76E-07
   25    -302.8047538117      5.29E-08
   26    -302.8047538116      1.39E-08
   27    -302.8047538117      5.76E-09 Convergence criterion met
 ---------------------------------------
 SCF time:  CPU 115.77 s  wall 116.65 s
(0)  E-EN(g) gas-phase elect-nuc energy                 -302.773215342 a.u.
(3)  G-ENP(liq) elect-nuc-pol free energy of system     -302.804753812 a.u.
(4)  G-CDS(liq) cavity-dispersion-solvent structure 
     free energy                                                3.8203 kcal/mol
(6)  G-S(liq) free energy of system                     -302.798665747 a.u.
(9)  DeltaG-S(liq) free energy of  solvation
     (9) = (6) - (0)                                          -15.9704 kcal/mol
 SCF   energy in the final basis set = -302.7986657475
 Total energy in the final basis set = -302.7986657475

 Components of the MP2 correlation energy:
        aaaa  correlation energy =        -0.1383702386 au
        abab  correlation energy =        -0.8230951580 au
        bbbb  correlation energy =        -0.1383702386 au
        non-Brillouin singles    =        -0.0000000000 au

 Total  MP2   correlation energy =        -1.0998356353 au
        MP2         total energy =      -303.8985013828 au

  Entering Z-vector solver.
 This version supports only Gaussian blurring of the apparent surface charges
 No PCM contribution added !! 
   1         0           1      0.000313    0.000313
 This version supports only Gaussian blurring of the apparent surface charges
 No PCM contribution added !! 
   2         0           1      0.000106    0.000106
 This version supports only Gaussian blurring of the apparent surface charges
 No PCM contribution added !! 
   3         0           1      0.000039    0.000039
 This version supports only Gaussian blurring of the apparent surface charges
 No PCM contribution added !! 
   4         0           1      0.000010    0.000010
 This version supports only Gaussian blurring of the apparent surface charges
 No PCM contribution added !! 
   5         0           1      0.000004    0.000004
 This version supports only Gaussian blurring of the apparent surface charges
 No PCM contribution added !! 
   6         0           1      0.000001    0.000001
 This version supports only Gaussian blurring of the apparent surface charges
 No PCM contribution added !! 
   7         1           0      0.000000    0.000000    Roots Converged

 --------------------------------------------------------------

                    Orbital Energies (a.u.)
 --------------------------------------------------------------

 Alpha MOs
 -- Occupied --
-20.620 -20.564 -20.560 -11.399 -11.288  -1.484  -1.392  -1.362
 -0.996  -0.850  -0.771  -0.692  -0.684  -0.641  -0.614  -0.611
 -0.540  -0.499  -0.474  -0.468
 -- Virtual --
  0.154   0.168   0.190   0.223   0.234   0.313   0.334   0.357
  0.422   0.461   0.473   0.501   0.535   0.558   0.584   0.620
  0.622   0.639   0.645   0.695   0.709   0.757   0.762   0.781
  0.806   0.831   0.838   0.845   0.875   0.917   0.928   0.953
  1.008   1.064   1.111   1.126   1.205   1.206   1.228   1.249
  1.327   1.329   1.392   1.431   1.446   1.447   1.492   1.523
  1.537   1.610   1.629   1.711   1.785   1.815   1.843   1.920
  2.004   2.052   2.067   2.184   2.189   2.249   2.276   2.296
  2.334   2.363   2.414   2.433   2.453   2.504   2.615   2.691
  2.705   2.752   2.875   2.911   2.953   2.993   3.032   3.093
  3.115   3.136   3.153   3.235   3.274   3.290   3.327   3.357
  3.381   3.411   3.456   3.506   3.523   3.556   3.560   3.622
  3.623   3.666   3.705   3.779   3.782   3.806   3.849   3.854
  3.932   3.965   3.995   4.056   4.057   4.106   4.148   4.166
  4.192   4.214   4.218   4.324   4.329   4.400   4.414   4.415
  4.465   4.475   4.532   4.574   4.624   4.670   4.679   4.781
  4.844   4.849   4.898   5.034   5.131   5.188   5.189   5.312
  5.338   5.361   5.442   5.471   5.624   5.642   5.646   5.699
  5.769   5.808   5.814   5.999   6.038   6.066   6.153   6.186
  6.209   6.392   6.453   6.488   6.642   6.705   6.711   6.857
  6.937   6.972   7.011   7.033   7.094   7.126   7.191   7.234
  7.269   7.276   7.323   7.330   7.408   7.466   7.541   7.557
  7.673   7.679   7.816   7.887   7.982   9.665  12.356  13.220
 13.573  13.890
 --------------------------------------------------------------

          Ground-State Mulliken Net Atomic Charges

     Atom                 Charge (a.u.)
  ----------------------------------------
      1 C                     0.279021
      2 C                    -0.019835
      3 O                    -0.389179
      4 O                    -0.252021
      5 O                    -0.458135
      6 H                     0.132555
      7 H                     0.132728
      8 H                     0.303210
      9 H                     0.271656
  ----------------------------------------
  Sum of atomic charges =     0.000000

 -----------------------------------------------------------------
                    Cartesian Multipole Moments
 -----------------------------------------------------------------
    Charge (ESU x 10^10)
                 0.0000
    Dipole Moment (Debye)
         X       1.3673      Y       4.9693      Z       0.0102
       Tot       5.1539
    Quadrupole Moments (Debye-Ang)
        XX     -36.4082     XY       5.9971     YY     -26.1026
        XZ       0.0274     YZ      -0.0011     ZZ     -28.1440
    Octopole Moments (Debye-Ang^2)
       XXX      14.0182    XXY       2.2835    XYY       1.3967
       YYY      13.2421    XXZ      -0.0345    XYZ       0.0017
       YYZ       0.0069    XZZ       1.0886    YZZ       1.1991
       ZZZ      -0.0465
    Hexadecapole Moments (Debye-Ang^3)
      XXXX    -330.2631   XXXY      20.5797   XXYY     -54.5854
      XYYY      20.1437   YYYY    -129.3721   XXXZ       0.3147
      XXYZ      -0.0298   XYYZ       0.0932   YYYZ      -0.1535
      XXZZ     -54.9495   XYZZ       0.2458   YYZZ     -25.2458
      XZZZ       0.2145   YZZZ      -0.1081   ZZZZ     -29.6520
 -----------------------------------------------------------------
 DrvMan is completing analytic gradient of the MP2 energy
 MP2 relaxed dipole moment
            1
    1   0.5379447
    2   1.9550567
    3   0.0040188
	Magnitude:	 2.028 au	 5.154 Debye
 MP2 energy read as -303.898501
 Full Analytical Gradient of MP2 Energy (in au.)
             1             2             3             4             5
    1    0.00114062   -0.00028968   -0.00040524   -0.00058749   -0.00009757
    2   -0.00003782    0.00016285   -0.00005866   -0.00042821    0.00021561
    3    0.00000004    0.00000171    0.00000057   -0.00000131   -0.00000142
             6             7             8             9
    1    0.00014045    0.00014381    0.00014147   -0.00018637
    2    0.00006692    0.00007182   -0.00019294    0.00020043
    3    0.00000656   -0.00000561   -0.00000089    0.00000034
 Gradient time:  CPU 0.10 s  wall 0.65 s
 ----------------------------------------------------------------
             Standard Nuclear Orientation (Angstroms)
    I     Atom           X                Y                Z
 ----------------------------------------------------------------
    1      C       0.5122941993    -0.1178492762    -0.0004640104
    2      C      -0.6869692920     0.7735164174     0.0036564355
    3      O       0.4111902229    -1.3315190494    -0.0031828459
    4      O       1.6968785046     0.4669928958    -0.0010048369
    5      O      -1.8667485047     0.0006778391     0.0034116235
    6      H      -0.6478085247     1.3862313392    -0.8744384097
    7      H      -0.6451022390     1.3816808357     0.8847749326
    8      H       1.6116183716     1.4081664772     0.0013159979
    9      H      -1.5717848378    -0.9216076789     0.0007794135
 ----------------------------------------------------------------
 Nuclear Repulsion Energy =   181.4655674639 hartrees
 There are       20 alpha and       20 beta electrons
 Discretize the solute cavity surface with Lebedev spheres
	Using 302 Lebedev grid points for each H atom
	Using 302 Lebedev grid points for other atoms
	Atomic van der Waals radii will be scaled by 1.20
 Removing interior tesserae...
 Keep 1038 surface tesserae and discard 1680 interior tesserae
 Molecular Surface Area = 90.960 Angst**2

                       Distance Matrix (Angstroms)
             C (  1)   C (  2)   O (  3)   O (  4)   O (  5)   H (  6)
   C (  2)  1.494250
   O (  3)  1.217877  2.374274
   O (  4)  1.321091  2.403478  2.210802
   O (  5)  2.381997  1.410375  2.638901  3.594010
   H (  6)  2.090916  1.071449  3.044131  2.665604  2.043574
   H (  7)  2.090886  1.071441  3.043957  2.665733  2.043622  1.759221
   H (  8)  1.880755  2.384595  2.991141  0.945030  3.752341  2.423311
   H (  9)  2.233700  1.912159  2.024903  3.551391  0.968308  2.635500
             H (  7)   H (  8)
   H (  8)  2.423631
   H (  9)  2.635399  3.944858

 Requested basis set is cc-pVTZ
 There are 74 shells and 206 basis functions
 A cutoff of  1.0D-11 yielded   2663 shell pairs
 There are     20735 function pairs (     27019 Cartesian)
 Smallest overlap matrix eigenvalue = 5.22E-04
 Guess MOs from SCF MO coefficient file
 Reading MOs from coefficient file
 Reading MOs from coefficient file
 A restricted Hartree-Fock SCF calculation will be
 performed using Pulay DIIS extrapolation
 SCF converges when DIIS error is below 1.0E-08
 ---------------------------------------
  Cycle       Energy         DIIS Error
 ---------------------------------------
    1    -302.7643102129      9.22E-04
    2    -302.7722256081      4.42E-04
    3    -302.7729946491      1.66E-04
    4    -302.7731624413      5.24E-05
    5    -302.7731890841      1.68E-05
    6    -302.7731929681      9.60E-06
    7    -302.7731938035      3.34E-06
    8    -302.7731939827      7.69E-07
    9    -302.7731939925      2.12E-07
   10    -302.7731939929      5.71E-08
   11    -302.7731939929      1.36E-08
   12    -302.7731939930      3.01E-09 Convergence criterion met
 ---------------------------------------
 SCF time:  CPU 68.07 s  wall 68.15 s
 Discretize the solute cavity surface with Lebedev spheres
	Using 302 Lebedev grid points for each H atom
	Using 302 Lebedev grid points for other atoms
	Atomic van der Waals radii will be scaled by 1.20
 Removing interior tesserae...
 Keep 1038 surface tesserae and discard 1680 interior tesserae
 Molecular Surface Area = 90.960 Angst**2
 A restricted Hartree-Fock SCF calculation will be
 performed using Pulay DIIS extrapolation
 Polarizable Continuum solvation model will be applied
 SCF converges when DIIS error is below 1.0E-08

 Citation of the SMD model:
 Marenich, A.V.; Cramer, C.J.; Truhlar, D.G.
 J. Phys. Chem. B 2009, 113, 6378-6396.
 iSolventCode=           1
 Solvent: water                                                           

 vradii
            1           2           3           4           5           6
    1   1.8500000   1.8500000   1.5200000   1.5200000   1.5200000   1.2000000
            7           8           9
    1   1.2000000   1.2000000   1.2000000
 ---------------------------------------
  Cycle       Energy         DIIS Error
 ---------------------------------------
    1    -302.7731939925      1.33E-09
 Time req'd to invert C: 1.00 s (CPU) 1.00 s (wall)
    2    -302.7985847933      7.19E-04
    3    -302.7985847937      7.19E-04
    4    -302.7985847998      7.19E-04
    5    -302.7985847999      7.19E-04
    6    -302.7985847997      7.19E-04
    7    -302.7985847997      7.19E-04
    8    -302.7985847988      7.19E-04
    9    -302.7985847941      7.19E-04
   10    -302.7985847907      7.19E-04
   11    -302.7985847893      7.19E-04
   12    -302.7985847889      7.19E-04
   13    -302.7985847893      7.19E-04
   14    -302.7985847915      7.19E-04
   15    -302.7985847919      7.19E-04
   16    -302.7985847931      7.19E-04
   17    -302.8037113348      3.41E-04
   18    -302.8044410752      1.55E-04
   19    -302.8046716571      5.04E-05
   20    -302.8047041991      1.55E-05
   21    -302.8047079982      8.74E-06
   22    -302.8047087160      3.01E-06
   23    -302.8047088740      6.71E-07
   24    -302.8047088808      1.76E-07
   25    -302.8047088811      5.28E-08
   26    -302.8047088811      1.35E-08
   27    -302.8047088812      5.60E-09 Convergence criterion met
 ---------------------------------------
 SCF time:  CPU 115.87 s  wall 116.02 s
(0)  E-EN(g) gas-phase elect-nuc energy                 -302.773193993 a.u.
(3)  G-ENP(liq) elect-nuc-pol free energy of system     -302.804708881 a.u.
(4)  G-CDS(liq) cavity-dispersion-solvent structure 
     free energy                                                3.8116 kcal/mol
(6)  G-S(liq) free energy of system                     -302.798634736 a.u.
(9)  DeltaG-S(liq) free energy of  solvation
     (9) = (6) - (0)                                          -15.9643 kcal/mol
 SCF   energy in the final basis set = -302.7986347359
 Total energy in the final basis set = -302.7986347359

 Components of the MP2 correlation energy:
        aaaa  correlation energy =        -0.1383782629 au
        abab  correlation energy =        -0.8231406768 au
        bbbb  correlation energy =        -0.1383782629 au
        non-Brillouin singles    =        -0.0000000000 au

 Total  MP2   correlation energy =        -1.0998972026 au
        MP2         total energy =      -303.8985319385 au

  Entering Z-vector solver.
 This version supports only Gaussian blurring of the apparent surface charges
 No PCM contribution added !! 
   1         0           1      0.000313    0.000313
 This version supports only Gaussian blurring of the apparent surface charges
 No PCM contribution added !! 
   2         0           1      0.000106    0.000106
 This version supports only Gaussian blurring of the apparent surface charges
 No PCM contribution added !! 
   3         0           1      0.000039    0.000039
 This version supports only Gaussian blurring of the apparent surface charges
 No PCM contribution added !! 
   4         0           1      0.000010    0.000010
 This version supports only Gaussian blurring of the apparent surface charges
 No PCM contribution added !! 
   5         0           1      0.000004    0.000004
 This version supports only Gaussian blurring of the apparent surface charges
 No PCM contribution added !! 
   6         0           1      0.000001    0.000001
 This version supports only Gaussian blurring of the apparent surface charges
 No PCM contribution added !! 
   7         1           0      0.000000    0.000000    Roots Converged

 --------------------------------------------------------------

                    Orbital Energies (a.u.)
 --------------------------------------------------------------

 Alpha MOs
 -- Occupied --
-20.620 -20.565 -20.560 -11.399 -11.288  -1.484  -1.392  -1.362
 -0.997  -0.849  -0.771  -0.692  -0.684  -0.641  -0.614  -0.610
 -0.540  -0.499  -0.474  -0.468
 -- Virtual --
  0.154   0.168   0.190   0.223   0.234   0.313   0.334   0.357
  0.422   0.461   0.473   0.501   0.535   0.559   0.584   0.620
  0.622   0.639   0.645   0.695   0.709   0.756   0.761   0.781
  0.806   0.831   0.838   0.845   0.875   0.917   0.928   0.953
  1.008   1.063   1.111   1.126   1.206   1.206   1.228   1.250
  1.327   1.329   1.392   1.431   1.446   1.447   1.492   1.523
  1.537   1.610   1.629   1.711   1.784   1.815   1.842   1.920
  2.005   2.052   2.068   2.184   2.188   2.249   2.276   2.295
  2.334   2.363   2.414   2.433   2.453   2.504   2.615   2.691
  2.706   2.752   2.875   2.911   2.953   2.994   3.033   3.093
  3.115   3.136   3.153   3.235   3.274   3.290   3.327   3.357
  3.381   3.411   3.457   3.506   3.523   3.555   3.560   3.622
  3.623   3.666   3.705   3.779   3.782   3.804   3.850   3.855
  3.932   3.965   3.995   4.056   4.057   4.107   4.148   4.167
  4.192   4.214   4.217   4.325   4.330   4.400   4.414   4.415
  4.466   4.476   4.532   4.574   4.624   4.670   4.679   4.781
  4.845   4.850   4.897   5.034   5.131   5.188   5.189   5.312
  5.339   5.362   5.442   5.471   5.624   5.642   5.646   5.699
  5.768   5.809   5.814   5.998   6.038   6.066   6.154   6.185
  6.208   6.392   6.450   6.487   6.643   6.705   6.712   6.857
  6.937   6.972   7.011   7.033   7.094   7.126   7.191   7.234
  7.269   7.276   7.323   7.330   7.409   7.466   7.541   7.556
  7.672   7.679   7.814   7.887   7.981   9.666  12.357  13.214
 13.571  13.893
 --------------------------------------------------------------

          Ground-State Mulliken Net Atomic Charges

     Atom                 Charge (a.u.)
  ----------------------------------------
      1 C                     0.279266
      2 C                    -0.019432
      3 O                    -0.388452
      4 O                    -0.253696
      5 O                    -0.458044
      6 H                     0.132813
      7 H                     0.132986
      8 H                     0.302932
      9 H                     0.271627
  ----------------------------------------
  Sum of atomic charges =    -0.000000

 -----------------------------------------------------------------
                    Cartesian Multipole Moments
 -----------------------------------------------------------------
    Charge (ESU x 10^10)
                -0.0000
    Dipole Moment (Debye)
         X       1.3486      Y       4.9640      Z       0.0102
       Tot       5.1439
    Quadrupole Moments (Debye-Ang)
        XX     -36.4321     XY       5.9827     YY     -26.0927
        XZ       0.0274     YZ      -0.0011     ZZ     -28.1419
    Octopole Moments (Debye-Ang^2)
       XXX      13.9836    XXY       2.2688    XYY       1.3909
       YYY      13.2296    XXZ      -0.0345    XYZ       0.0017
       YYZ       0.0070    XZZ       1.0849    YZZ       1.1990
       ZZZ      -0.0464
    Hexadecapole Moments (Debye-Ang^3)
      XXXX    -330.3085   XXXY      20.5353   XXYY     -54.5830
      XYYY      20.0901   YYYY    -129.3222   XXXZ       0.3147
      XXYZ      -0.0298   XYYZ       0.0931   YYYZ      -0.1534
      XXZZ     -54.9524   XYZZ       0.2338   YYZZ     -25.2338
      XZZZ       0.2145   YZZZ      -0.1080   ZZZZ     -29.6442
 -----------------------------------------------------------------
 DrvMan is completing analytic gradient of the MP2 energy
 MP2 relaxed dipole moment
            1
    1   0.5305918
    2   1.9529877
    3   0.0040235
	Magnitude:	 2.024 au	 5.144 Debye
 MP2 energy read as -303.898532
 Full Analytical Gradient of MP2 Energy (in au.)
             1             2             3             4             5
    1   -0.00121482    0.00037312   -0.00001309    0.00059696    0.00001999
    2   -0.00008762   -0.00005455   -0.00009404   -0.00005481    0.00023375
    3    0.00000225    0.00000080    0.00000035   -0.00000205   -0.00000155
             6             7             8             9
    1    0.00012183    0.00012491    0.00011914   -0.00012803
    2    0.00007258    0.00007761   -0.00024863    0.00015571
    3   -0.00001695    0.00001793   -0.00000090    0.00000012
 Gradient time:  CPU 0.13 s  wall 1.88 s
 ----------------------------------------------------------------
             Standard Nuclear Orientation (Angstroms)
    I     Atom           X                Y                Z
 ----------------------------------------------------------------
    1      C       0.5132941993    -0.1168492762    -0.0004640104
    2      C      -0.6869692920     0.7735164174     0.0036564355
    3      O       0.4111902229    -1.3315190494    -0.0031828459
    4      O       1.6968785046     0.4669928958    -0.0010048369
    5      O      -1.8667485047     0.0006778391     0.0034116235
    6      H      -0.6478085247     1.3862313392    -0.8744384097
    7      H      -0.6451022390     1.3816808357     0.8847749326
    8      H       1.6116183716     1.4081664772     0.0013159979
    9      H      -1.5717848378    -0.9216076789     0.0007794135
 ----------------------------------------------------------------
 Nuclear Repulsion Energy =   181.4612598961 hartrees
 There are       20 alpha and       20 beta electrons
 Discretize the solute cavity surface with Lebedev spheres
	Using 302 Lebedev grid points for each H atom
	Using 302 Lebedev grid points for other atoms
	Atomic van der Waals radii will be scaled by 1.20
 Removing interior tesserae...
 Keep 1038 surface tesserae and discard 1680 interior tesserae
 Molecular Surface Area = 90.960 Angst**2

                       Distance Matrix (Angstroms)
             C (  1)   C (  2)   O (  3)   O (  4)   O (  5)   H (  6)
   C (  2)  1.494457
   O (  3)  1.218957  2.374274
   O (  4)  1.319751  2.403478  2.210802
   O (  5)  2.382946  1.410375  2.638901  3.594010
   H (  6)  2.090752  1.071449  3.044131  2.665604  2.043574
   H (  7)  2.090723  1.071441  3.043957  2.665733  2.043622  1.759221
   H (  8)  1.879360  2.384595  2.991141  0.945030  3.752341  2.423311
   H (  9)  2.234993  1.912159  2.024903  3.551391  0.968308  2.635500
             H (  7)   H (  8)
   H (  8)  2.423631
   H (  9)  2.635399  3.944858

 Requested basis set is cc-pVTZ
 There are 74 shells and 206 basis functions
 A cutoff of  1.0D-11 yielded   2663 shell pairs
 There are     20735 function pairs (     27019 Cartesian)
 Smallest overlap matrix eigenvalue = 5.23E-04
 Guess MOs from SCF MO coefficient file
 Reading MOs from coefficient file
 Reading MOs from coefficient file
 A restricted Hartree-Fock SCF calculation will be
 performed using Pulay DIIS extrapolation
 SCF converges when DIIS error is below 1.0E-08
 ---------------------------------------
  Cycle       Energy         DIIS Error
 ---------------------------------------
    1    -302.7650441441      9.17E-04
    2    -302.7721267395      4.36E-04
    3    -302.7728764119      1.62E-04
    4    -302.7730390121      5.22E-05
    5    -302.7730646260      1.69E-05
    6    -302.7730684009      9.60E-06
    7    -302.7730692418      3.27E-06
    8    -302.7730694169      7.92E-07
    9    -302.7730694269      2.22E-07
   10    -302.7730694274      5.73E-08
   11    -302.7730694274      1.38E-08
   12    -302.7730694274      3.02E-09 Convergence criterion met
 ---------------------------------------
 SCF time:  CPU 64.74 s  wall 65.96 s
 Discretize the solute cavity surface with Lebedev spheres
	Using 302 Lebedev grid points for each H atom
	Using 302 Lebedev grid points for other atoms
	Atomic van der Waals radii will be scaled by 1.20
 Removing interior tesserae...
 Keep 1038 surface tesserae and discard 1680 interior tesserae
 Molecular Surface Area = 90.960 Angst**2
 A restricted Hartree-Fock SCF calculation will be
 performed using Pulay DIIS extrapolation
 Polarizable Continuum solvation model will be applied
 SCF converges when DIIS error is below 1.0E-08

 Citation of the SMD model:
 Marenich, A.V.; Cramer, C.J.; Truhlar, D.G.
 J. Phys. Chem. B 2009, 113, 6378-6396.
 iSolventCode=           1
 Solvent: water                                                           

 vradii
            1           2           3           4           5           6
    1   1.8500000   1.8500000   1.5200000   1.5200000   1.5200000   1.2000000
            7           8           9
    1   1.2000000   1.2000000   1.2000000
 ---------------------------------------
  Cycle       Energy         DIIS Error
 ---------------------------------------
    1    -302.7730694271      1.23E-09
 Time req'd to invert C: 0.66 s (CPU) 0.66 s (wall)
    2    -302.7985121473      7.20E-04
    3    -302.7985121474      7.20E-04
    4    -302.7985121476      7.20E-04
    5    -302.7985121466      7.20E-04
    6    -302.7985121477      7.20E-04
    7    -302.7985121465      7.20E-04
    8    -302.7985121433      7.20E-04
    9    -302.7985121351      7.20E-04
   10    -302.7985121358      7.20E-04
   11    -302.7985121350      7.20E-04
   12    -302.7985121386      7.20E-04
   13    -302.7985121387      7.20E-04
   14    -302.7985121371      7.20E-04
   15    -302.7985121343      7.20E-04
   16    -302.7985121473      7.20E-04
   17    -302.8036563721      3.42E-04
   18    -302.8043893357      1.55E-04
   19    -302.8046212871      5.06E-05
   20    -302.8046540852      1.55E-05
   21    -302.8046579270      8.78E-06
   22    -302.8046586544      3.02E-06
   23    -302.8046588141      6.73E-07
   24    -302.8046588210      1.76E-07
   25    -302.8046588214      5.30E-08
   26    -302.8046588213      1.38E-08
   27    -302.8046588214      5.71E-09 Convergence criterion met
 ---------------------------------------
 SCF time:  CPU 111.28 s  wall 112.16 s
(0)  E-EN(g) gas-phase elect-nuc energy                 -302.773069427 a.u.
(3)  G-ENP(liq) elect-nuc-pol free energy of system     -302.804658821 a.u.
(4)  G-CDS(liq) cavity-dispersion-solvent structure 
     free energy                                                3.8154 kcal/mol
(6)  G-S(liq) free energy of system                     -302.798578668 a.u.
(9)  DeltaG-S(liq) free energy of  solvation
     (9) = (6) - (0)                                          -16.0073 kcal/mol
 SCF   energy in the final basis set = -302.7985786680
 Total energy in the final basis set = -302.7985786680

 Components of the MP2 correlation energy:
        aaaa  correlation energy =        -0.1383836840 au
        abab  correlation energy =        -0.8231498506 au
        bbbb  correlation energy =        -0.1383836840 au
        non-Brillouin singles    =        -0.0000000000 au

 Total  MP2   correlation energy =        -1.0999172186 au
        MP2         total energy =      -303.8984958866 au

  Entering Z-vector solver.
 This version supports only Gaussian blurring of the apparent surface charges
 No PCM contribution added !! 
   1         0           1      0.000313    0.000313
 This version supports only Gaussian blurring of the apparent surface charges
 No PCM contribution added !! 
   2         0           1      0.000106    0.000106
 This version supports only Gaussian blurring of the apparent surface charges
 No PCM contribution added !! 
   3         0           1      0.000039    0.000039
 This version supports only Gaussian blurring of the apparent surface charges
 No PCM contribution added !! 
   4         0           1      0.000010    0.000010
 This version supports only Gaussian blurring of the apparent surface charges
 No PCM contribution added !! 
   5         0           1      0.000004    0.000004
 This version supports only Gaussian blurring of the apparent surface charges
 No PCM contribution added !! 
   6         0           1      0.000001    0.000001
 This version supports only Gaussian blurring of the apparent surface charges
 No PCM contribution added !! 
   7         1           0      0.000000    0.000000    Roots Converged

 --------------------------------------------------------------

                    Orbital Energies (a.u.)
 --------------------------------------------------------------

 Alpha MOs
 -- Occupied --
-20.620 -20.565 -20.560 -11.399 -11.288  -1.484  -1.391  -1.362
 -0.997  -0.850  -0.771  -0.692  -0.684  -0.641  -0.614  -0.610
 -0.540  -0.499  -0.474  -0.468
 -- Virtual --
  0.154   0.168   0.190   0.223   0.234   0.313   0.334   0.357
  0.422   0.461   0.473   0.501   0.535   0.558   0.584   0.620
  0.622   0.639   0.645   0.695   0.709   0.757   0.761   0.781
  0.806   0.831   0.838   0.845   0.875   0.917   0.928   0.953
  1.008   1.063   1.111   1.126   1.206   1.206   1.228   1.250
  1.327   1.329   1.392   1.431   1.446   1.447   1.492   1.523
  1.537   1.610   1.629   1.711   1.785   1.815   1.842   1.920
  2.004   2.052   2.067   2.183   2.189   2.249   2.276   2.296
  2.333   2.363   2.414   2.433   2.453   2.504   2.615   2.691
  2.705   2.752   2.874   2.911   2.952   2.993   3.033   3.093
  3.114   3.136   3.153   3.235   3.274   3.290   3.327   3.357
  3.381   3.411   3.457   3.506   3.523   3.554   3.560   3.622
  3.623   3.667   3.705   3.779   3.782   3.805   3.849   3.854
  3.932   3.965   3.995   4.056   4.057   4.107   4.148   4.167
  4.192   4.214   4.218   4.324   4.330   4.399   4.414   4.415
  4.465   4.475   4.532   4.574   4.624   4.670   4.679   4.780
  4.844   4.849   4.898   5.034   5.131   5.188   5.189   5.312
  5.338   5.362   5.442   5.471   5.624   5.642   5.646   5.699
  5.768   5.808   5.814   5.998   6.038   6.066   6.153   6.186
  6.208   6.392   6.451   6.486   6.643   6.703   6.711   6.857
  6.937   6.972   7.011   7.032   7.094   7.126   7.191   7.234
  7.269   7.276   7.323   7.330   7.408   7.465   7.540   7.556
  7.673   7.679   7.814   7.887   7.982   9.667  12.356  13.219
 13.557  13.896
 --------------------------------------------------------------

          Ground-State Mulliken Net Atomic Charges

     Atom                 Charge (a.u.)
  ----------------------------------------
      1 C                     0.279173
      2 C                    -0.019376
      3 O                    -0.389992
      4 O                    -0.252157
      5 O                    -0.458042
      6 H                     0.132744
      7 H                     0.132918
      8 H                     0.303112
      9 H                     0.271620
  ----------------------------------------
  Sum of atomic charges =    -0.000000

 -----------------------------------------------------------------
                    Cartesian Multipole Moments
 -----------------------------------------------------------------
    Charge (ESU x 10^10)
                 0.0000
    Dipole Moment (Debye)
         X       1.3605      Y       4.9777      Z       0.0102
       Tot       5.1603
    Quadrupole Moments (Debye-Ang)
        XX     -36.4097     XY       5.9967     YY     -26.1042
        XZ       0.0274     YZ      -0.0011     ZZ     -28.1433
    Octopole Moments (Debye-Ang^2)
       XXX      14.0185    XXY       2.2838    XYY       1.3919
       YYY      13.2461    XXZ      -0.0345    XYZ       0.0017
       YYZ       0.0070    XZZ       1.0876    YZZ       1.2027
       ZZZ      -0.0464
    Hexadecapole Moments (Debye-Ang^3)
      XXXX    -330.2094   XXXY      20.5708   XXYY     -54.5840
      XYYY      20.1204   YYYY    -129.3651   XXXZ       0.3147
      XXYZ      -0.0298   XYYZ       0.0931   YYYZ      -0.1534
      XXZZ     -54.9449   XYZZ       0.2406   YYZZ     -25.2421
      XZZZ       0.2145   YZZZ      -0.1081   ZZZZ     -29.6478
 -----------------------------------------------------------------
 DrvMan is completing analytic gradient of the MP2 energy
 MP2 relaxed dipole moment
            1
    1   0.5352444
    2   1.9583827
    3   0.0040284
	Magnitude:	 2.030 au	 5.160 Debye
 MP2 energy read as -303.898496
 Full Analytical Gradient of MP2 Energy (in au.)
             1             2             3             4             5
    1   -0.00001597    0.00017259   -0.00024449    0.00000329   -0.00007805
    2    0.00171363   -0.00016994   -0.00129357   -0.00050864    0.00019362
    3    0.00000425    0.00000097   -0.00000202   -0.00000207   -0.00000148
             6             7             8             9
    1    0.00016022    0.00016318    0.00003025   -0.00019101
    2    0.00004949    0.00005465   -0.00024543    0.00020620
    3   -0.00001635    0.00001710   -0.00000074    0.00000033
 Gradient time:  CPU 0.09 s  wall 1.48 s
 ----------------------------------------------------------------
             Standard Nuclear Orientation (Angstroms)
    I     Atom           X                Y                Z
 ----------------------------------------------------------------
    1      C       0.5132941993    -0.1188492762    -0.0004640104
    2      C      -0.6869692920     0.7735164174     0.0036564355
    3      O       0.4111902229    -1.3315190494    -0.0031828459
    4      O       1.6968785046     0.4669928958    -0.0010048369
    5      O      -1.8667485047     0.0006778391     0.0034116235
    6      H      -0.6478085247     1.3862313392    -0.8744384097
    7      H      -0.6451022390     1.3816808357     0.8847749326
    8      H       1.6116183716     1.4081664772     0.0013159979
    9      H      -1.5717848378    -0.9216076789     0.0007794135
 ----------------------------------------------------------------
 Nuclear Repulsion Energy =   181.4687795104 hartrees
 There are       20 alpha and       20 beta electrons
 Discretize the solute cavity surface with Lebedev spheres
	Using 302 Lebedev grid points for each H atom
	Using 302 Lebedev grid points for other atoms
	Atomic van der Waals radii will be scaled by 1.20
 Removing interior tesserae...
 Keep 1038 surface tesserae and discard 1680 interior tesserae
 Molecular Surface Area = 90.960 Angst**2

                       Distance Matrix (Angstroms)
             C (  1)   C (  2)   O (  3)   O (  4)   O (  5)   H (  6)
   C (  2)  1.495649
   O (  3)  1.216964  2.374274
   O (  4)  1.320637  2.403478  2.210802
   O (  5)  2.383045  1.410375  2.638901  3.594010
   H (  6)  2.092190  1.071449  3.044131  2.665604  2.043574
   H (  7)  2.092157  1.071441  3.043957  2.665733  2.043622  1.759221
   H (  8)  1.880983  2.384595  2.991141  0.945030  3.752341  2.423311
   H (  9)  2.234273  1.912159  2.024903  3.551391  0.968308  2.635500
             H (  7)   H (  8)
   H (  8)  2.423631
   H (  9)  2.635399  3.944858

 Requested basis set is cc-pVTZ
 There are 74 shells and 206 basis functions
 A cutoff of  1.0D-11 yielded   2663 shell pairs
 There are     20735 function pairs (     27019 Cartesian)
 Smallest overlap matrix eigenvalue = 5.24E-04
 Guess MOs from SCF MO coefficient file
 Reading MOs from coefficient file
 Reading MOs from coefficient file
 A restricted Hartree-Fock SCF calculation will be
 performed using Pulay DIIS extrapolation
 SCF converges when DIIS error is below 1.0E-08
 ---------------------------------------
  Cycle       Energy         DIIS Error
 ---------------------------------------
    1    -302.7667583999      9.27E-04
    2    -302.7723331034      4.53E-04
    3    -302.7731371900      1.67E-04
    4    -302.7733067576      5.25E-05
    5    -302.7733338211      1.71E-05
    6    -302.7733378208      9.70E-06
    7    -302.7733386798      3.40E-06
    8    -302.7733388606      8.20E-07
    9    -302.7733388713      2.38E-07
   10    -302.7733388719      5.92E-08
   11    -302.7733388720      1.34E-08
   12    -302.7733388721      2.64E-09 Convergence criterion met
 ---------------------------------------
 SCF time:  CPU 64.35 s  wall 65.00 s
 Discretize the solute cavity surface with Lebedev spheres
	Using 302 Lebedev grid points for each H atom
	Using 302 Lebedev grid points for other atoms
	Atomic van der Waals radii will be scaled by 1.20
 Removing interior tesserae...
 Keep 1038 surface tesserae and discard 1680 interior tesserae
 Molecular Surface Area = 90.960 Angst**2
 A restricted Hartree-Fock SCF calculation will be
 performed using Pulay DIIS extrapolation
 Polarizable Continuum solvation model will be applied
 SCF converges when DIIS error is below 1.0E-08

 Citation of the SMD model:
 Marenich, A.V.; Cramer, C.J.; Truhlar, D.G.
 J. Phys. Chem. B 2009, 113, 6378-6396.
 iSolventCode=           1
 Solvent: water                                                           

 vradii
            1           2           3           4           5           6
    1   1.8500000   1.8500000   1.5200000   1.5200000   1.5200000   1.2000000
            7           8           9
    1   1.2000000   1.2000000   1.2000000
 ---------------------------------------
  Cycle       Energy         DIIS Error
 ---------------------------------------
    1    -302.7733388715      7.72E-10
 Time req'd to invert C: 1.00 s (CPU) 1.00 s (wall)
    2    -302.7986946972      7.18E-04
    3    -302.7986946971      7.18E-04
    4    -302.7986947004      7.18E-04
    5    -302.7986946926      7.18E-04
    6    -302.7986946887      7.18E-04
    7    -302.7986946851      7.18E-04
    8    -302.7986946835      7.18E-04
    9    -302.7986946801      7.18E-04
   10    -302.7986946800      7.18E-04
   11    -302.7986946812      7.18E-04
   12    -302.7986946830      7.18E-04
   13    -302.7986946814      7.18E-04
   14    -302.7986946805      7.18E-04
   15    -302.7986946798      7.18E-04
   16    -302.7986946976      7.18E-04
   17    -302.8038090542      3.40E-04
   18    -302.8045364038      1.54E-04
   19    -302.8047658855      5.03E-05
   20    -302.8047982234      1.54E-05
   21    -302.8048019884      8.70E-06
   22    -302.8048026977      2.99E-06
   23    -302.8048028538      6.68E-07
   24    -302.8048028605      1.75E-07
   25    -302.8048028609      5.27E-08
   26    -302.8048028608      1.37E-08
   27    -302.8048028609      5.66E-09 Convergence criterion met
 ---------------------------------------
 SCF time:  CPU 105.68 s  wall 106.99 s
(0)  E-EN(g) gas-phase elect-nuc energy                 -302.773338872 a.u.
(3)  G-ENP(liq) elect-nuc-pol free energy of system     -302.804802861 a.u.
(4)  G-CDS(liq) cavity-dispersion-solvent structure 
     free energy                                                3.8166 kcal/mol
(6)  G-S(liq) free energy of system                     -302.798720787 a.u.
(9)  DeltaG-S(liq) free energy of  solvation
     (9) = (6) - (0)                                          -15.9274 kcal/mol
 SCF   energy in the final basis set = -302.7987207875
 Total energy in the final basis set = -302.7987207875

 Components of the MP2 correlation energy:
        aaaa  correlation energy =        -0.1383647914 au
        abab  correlation energy =        -0.8230858622 au
        bbbb  correlation energy =        -0.1383647914 au
        non-Brillouin singles    =        -0.0000000000 au

 Total  MP2   correlation energy =        -1.0998154451 au
        MP2         total energy =      -303.8985362325 au

  Entering Z-vector solver.
 This version supports only Gaussian blurring of the apparent surface charges
 No PCM contribution added !! 
   1         0           1      0.000312    0.000312
 This version supports only Gaussian blurring of the apparent surface charges
 No PCM contribution added !! 
   2         0           1      0.000105    0.000105
 This version supports only Gaussian blurring of the apparent surface charges
 No PCM contribution added !! 
   3         0           1      0.000039    0.000039
 This version supports only Gaussian blurring of the apparent surface charges
 No PCM contribution added !! 
   4         0           1      0.000010    0.000010
 This version supports only Gaussian blurring of the apparent surface charges
 No PCM contribution added !! 
   5         0           1      0.000004    0.000004
 This version supports only Gaussian blurring of the apparent surface charges
 No PCM contribution added !! 
   6         0           1      0.000001    0.000001
 This version supports only Gaussian blurring of the apparent surface charges
 No PCM contribution added !! 
   7         1           0      0.000000    0.000000    Roots Converged

 --------------------------------------------------------------

                    Orbital Energies (a.u.)
 --------------------------------------------------------------

 Alpha MOs
 -- Occupied --
-20.619 -20.564 -20.560 -11.399 -11.288  -1.484  -1.392  -1.363
 -0.996  -0.849  -0.771  -0.692  -0.684  -0.641  -0.614  -0.610
 -0.540  -0.499  -0.474  -0.468
 -- Virtual --
  0.154   0.169   0.190   0.223   0.234   0.313   0.334   0.357
  0.422   0.461   0.473   0.501   0.535   0.559   0.584   0.620
  0.622   0.639   0.645   0.695   0.709   0.757   0.762   0.781
  0.807   0.831   0.838   0.845   0.875   0.917   0.928   0.953
  1.008   1.064   1.111   1.126   1.206   1.206   1.228   1.250
  1.327   1.329   1.392   1.431   1.446   1.447   1.492   1.523
  1.537   1.610   1.629   1.711   1.785   1.815   1.843   1.920
  2.005   2.053   2.067   2.184   2.189   2.249   2.276   2.295
  2.334   2.363   2.414   2.433   2.452   2.504   2.615   2.690
  2.705   2.752   2.875   2.911   2.953   2.994   3.033   3.093
  3.115   3.136   3.153   3.235   3.274   3.290   3.327   3.357
  3.380   3.411   3.456   3.507   3.523   3.556   3.560   3.623
  3.623   3.666   3.705   3.779   3.782   3.805   3.850   3.854
  3.932   3.965   3.995   4.056   4.057   4.106   4.148   4.166
  4.191   4.214   4.218   4.325   4.329   4.400   4.414   4.415
  4.465   4.476   4.532   4.574   4.624   4.669   4.679   4.781
  4.846   4.849   4.898   5.034   5.131   5.188   5.189   5.312
  5.338   5.361   5.442   5.471   5.624   5.642   5.646   5.699
  5.769   5.808   5.814   5.999   6.038   6.066   6.154   6.186
  6.208   6.392   6.452   6.489   6.642   6.706   6.712   6.857
  6.937   6.972   7.012   7.033   7.094   7.126   7.191   7.234
  7.269   7.276   7.323   7.330   7.408   7.466   7.541   7.557
  7.673   7.679   7.815   7.887   7.982   9.664  12.357  13.215
 13.587  13.886
 --------------------------------------------------------------

          Ground-State Mulliken Net Atomic Charges

     Atom                 Charge (a.u.)
  ----------------------------------------
      1 C                     0.279113
      2 C                    -0.019891
      3 O                    -0.387636
      4 O                    -0.253562
      5 O                    -0.458137
      6 H                     0.132624
      7 H                     0.132797
      8 H                     0.303030
      9 H                     0.271663
  ----------------------------------------
  Sum of atomic charges =     0.000000

 -----------------------------------------------------------------
                    Cartesian Multipole Moments
 -----------------------------------------------------------------
    Charge (ESU x 10^10)
                 0.0000
    Dipole Moment (Debye)
         X       1.3555      Y       4.9555      Z       0.0102
       Tot       5.1376
    Quadrupole Moments (Debye-Ang)
        XX     -36.4307     XY       5.9831     YY     -26.0911
        XZ       0.0274     YZ      -0.0011     ZZ     -28.1427
    Octopole Moments (Debye-Ang^2)
       XXX      13.9832    XXY       2.2684    XYY       1.3956
       YYY      13.2255    XXZ      -0.0345    XYZ       0.0017
       YYZ       0.0069    XZZ       1.0859    YZZ       1.1954
       ZZZ      -0.0465
    Hexadecapole Moments (Debye-Ang^3)
      XXXX    -330.3622   XXXY      20.5441   XXYY     -54.5843
      XYYY      20.1134   YYYY    -129.3291   XXXZ       0.3147
      XXYZ      -0.0298   XYYZ       0.0931   YYYZ      -0.1534
      XXZZ     -54.9570   XYZZ       0.2390   YYZZ     -25.2376
      XZZZ       0.2145   YZZZ      -0.1081   ZZZZ     -29.6484
 -----------------------------------------------------------------
 DrvMan is completing analytic gradient of the MP2 energy
 MP2 relaxed dipole moment
            1
    1   0.5332901
    2   1.9496567
    3   0.0040139
	Magnitude:	 2.021 au	 5.138 Debye
 MP2 energy read as -303.898536
 Full Analytical Gradient of MP2 Energy (in au.)
             1             2             3             4             5
    1   -0.00006106   -0.00008972   -0.00017295    0.00000890    0.00000017
    2   -0.00185079    0.00027891    0.00115045    0.00002731    0.00025582
    3   -0.00000199    0.00000154    0.00000296   -0.00000129   -0.00000149
             6             7             8             9
    1    0.00010215    0.00010562    0.00023026   -0.00012337
    2    0.00008994    0.00009472   -0.00019626    0.00014989
    3    0.00000598   -0.00000480   -0.00000104    0.00000013
 Gradient time:  CPU 0.09 s  wall 1.65 s
 ----------------------------------------------------------------
             Standard Nuclear Orientation (Angstroms)
    I     Atom           X                Y                Z
 ----------------------------------------------------------------
    1      C       0.5132941993    -0.1178492762     0.0005359896
    2      C      -0.6869692920     0.7735164174     0.0036564355
    3      O       0.4111902229    -1.3315190494    -0.0031828459
    4      O       1.6968785046     0.4669928958    -0.0010048369
    5      O      -1.8667485047     0.0006778391     0.0034116235
    6      H      -0.6478085247     1.3862313392    -0.8744384097
    7      H      -0.6451022390     1.3816808357     0.8847749326
    8      H       1.6116183716     1.4081664772     0.0013159979
    9      H      -1.5717848378    -0.9216076789     0.0007794135
 ----------------------------------------------------------------
 Nuclear Repulsion Energy =   181.4649832859 hartrees
 There are       20 alpha and       20 beta electrons
 Discretize the solute cavity surface with Lebedev spheres
	Using 302 Lebedev grid points for each H atom
	Using 302 Lebedev grid points for other atoms
	Atomic van der Waals radii will be scaled by 1.20
 Removing interior tesserae...
 Keep 1038 surface tesserae and discard 1680 interior tesserae
 Molecular Surface Area = 90.960 Angst**2

                       Distance Matrix (Angstroms)
             C (  1)   C (  2)   O (  3)   O (  4)   O (  5)   H (  6)
   C (  2)  1.495050
   O (  3)  1.217963  2.374274
   O (  4)  1.320195  2.403478  2.210802
   O (  5)  2.382994  1.410375  2.638901  3.594010
   H (  6)  2.091889  1.071449  3.044131  2.665604  2.043574
   H (  7)  2.091017  1.071441  3.043957  2.665733  2.043622  1.759221
   H (  8)  1.880170  2.384595  2.991141  0.945030  3.752341  2.423311
   H (  9)  2.234632  1.912159  2.024903  3.551391  0.968308  2.635500
             H (  7)   H (  8)
   H (  8)  2.423631
   H (  9)  2.635399  3.944858

 Requested basis set is cc-pVTZ
 There are 74 shells and 206 basis functions
 A cutoff of  1.0D-11 yielded   2663 shell pairs
 There are     20735 function pairs (     27019 Cartesian)
 Smallest overlap matrix eigenvalue = 5.23E-04
 Guess MOs from SCF MO coefficient file
 Reading MOs from coefficient file
 Reading MOs from coefficient file
 A restricted Hartree-Fock SCF calculation will be
 performed using Pulay DIIS extrapolation
 SCF converges when DIIS error is below 1.0E-08
 ---------------------------------------
  Cycle       Energy         DIIS Error
 ---------------------------------------
    1    -302.7646923187      9.16E-04
    2    -302.7722652292      4.35E-04
    3    -302.7730118783      1.63E-04
    4    -302.7731746968      5.21E-05
    5    -302.7732003527      1.68E-05
    6    -302.7732041048      9.55E-06
    7    -302.7732049327      3.26E-06
    8    -302.7732051065      7.76E-07
    9    -302.7732051163      2.15E-07
   10    -302.7732051167      5.67E-08
   11    -302.7732051167      1.36E-08
   12    -302.7732051167      2.72E-09 Convergence criterion met
 ---------------------------------------
 SCF time:  CPU 65.85 s  wall 67.12 s
 Discretize the solute cavity surface with Lebedev spheres
	Using 302 Lebedev grid points for each H atom
	Using 302 Lebedev grid points for other atoms
	Atomic van der Waals radii will be scaled by 1.20
 Removing interior tesserae...
 Keep 1038 surface tesserae and discard 1680 interior tesserae
 Molecular Surface Area = 90.960 Angst**2
 A restricted Hartree-Fock SCF calculation will be
 performed using Pulay DIIS extrapolation
 Polarizable Continuum solvation model will be applied
 SCF converges when DIIS error is below 1.0E-08

 Citation of the SMD model:
 Marenich, A.V.; Cramer, C.J.; Truhlar, D.G.
 J. Phys. Chem. B 2009, 113, 6378-6396.
 iSolventCode=           1
 Solvent: water                                                           

 vradii
            1           2           3           4           5           6
    1   1.8500000   1.8500000   1.5200000   1.5200000   1.5200000   1.2000000
            7           8           9
    1   1.2000000   1.2000000   1.2000000
 ---------------------------------------
  Cycle       Energy         DIIS Error
 ---------------------------------------
    1    -302.7732051163      8.44E-10
 Time req'd to invert C: 1.11 s (CPU) 1.12 s (wall)
    2    -302.7986046004      7.19E-04
    3    -302.7986046008      7.19E-04
    4    -302.7986046001      7.19E-04
    5    -302.7986045996      7.19E-04
    6    -302.7986046011      7.19E-04
    7    -302.7986045996      7.19E-04
    8    -302.7986045925      7.19E-04
    9    -302.7986045907      7.19E-04
   10    -302.7986045904      7.19E-04
   11    -302.7986045903      7.19E-04
   12    -302.7986045873      7.19E-04
   13    -302.7986045911      7.19E-04
   14    -302.7986045937      7.19E-04
   15    -302.7986045875      7.19E-04
   16    -302.7986046003      7.19E-04
   17    -302.8037339383      3.41E-04
   18    -302.8044641028      1.55E-04
   19    -302.8046948224      5.04E-05
   20    -302.8047273908      1.55E-05
   21    -302.8047311943      8.74E-06
   22    -302.8047319126      3.01E-06
   23    -302.8047320705      6.70E-07
   24    -302.8047320773      1.76E-07
   25    -302.8047320777      5.29E-08
   26    -302.8047320776      1.37E-08
   27    -302.8047320777      5.69E-09 Convergence criterion met
 ---------------------------------------
 SCF time:  CPU 119.58 s  wall 120.88 s
(0)  E-EN(g) gas-phase elect-nuc energy                 -302.773205116 a.u.
(3)  G-ENP(liq) elect-nuc-pol free energy of system     -302.804732078 a.u.
(4)  G-CDS(liq) cavity-dispersion-solvent structure 
     free energy                                                3.8160 kcal/mol
(6)  G-S(liq) free energy of system                     -302.798650959 a.u.
(9)  DeltaG-S(liq) free energy of  solvation
     (9) = (6) - (0)                                          -15.9675 kcal/mol
 SCF   energy in the final basis set = -302.7986509591
 Total energy in the final basis set = -302.7986509591

 Components of the MP2 correlation energy:
        aaaa  correlation energy =        -0.1383742574 au
        abab  correlation energy =        -0.8231179839 au
        bbbb  correlation energy =        -0.1383742574 au
        non-Brillouin singles    =        -0.0000000000 au

 Total  MP2   correlation energy =        -1.0998664988 au
        MP2         total energy =      -303.8985174578 au

  Entering Z-vector solver.
 This version supports only Gaussian blurring of the apparent surface charges
 No PCM contribution added !! 
   1         0           1      0.000313    0.000313
 This version supports only Gaussian blurring of the apparent surface charges
 No PCM contribution added !! 
   2         0           1      0.000106    0.000106
 This version supports only Gaussian blurring of the apparent surface charges
 No PCM contribution added !! 
   3         0           1      0.000039    0.000039
 This version supports only Gaussian blurring of the apparent surface charges
 No PCM contribution added !! 
   4         0           1      0.000010    0.000010
 This version supports only Gaussian blurring of the apparent surface charges
 No PCM contribution added !! 
   5         0           1      0.000004    0.000004
 This version supports only Gaussian blurring of the apparent surface charges
 No PCM contribution added !! 
   6         0           1      0.000001    0.000001
 This version supports only Gaussian blurring of the apparent surface charges
 No PCM contribution added !! 
   7         1           0      0.000000    0.000000    Roots Converged

 --------------------------------------------------------------

                    Orbital Energies (a.u.)
 --------------------------------------------------------------

 Alpha MOs
 -- Occupied --
-20.620 -20.564 -20.560 -11.399 -11.288  -1.484  -1.392  -1.362
 -0.997  -0.850  -0.771  -0.692  -0.684  -0.641  -0.614  -0.610
 -0.540  -0.499  -0.474  -0.468
 -- Virtual --
  0.154   0.168   0.190   0.223   0.234   0.313   0.334   0.357
  0.422   0.461   0.473   0.501   0.535   0.558   0.584   0.620
  0.622   0.639   0.645   0.695   0.709   0.757   0.761   0.781
  0.806   0.831   0.838   0.845   0.875   0.917   0.928   0.953
  1.008   1.064   1.111   1.126   1.206   1.206   1.228   1.250
  1.327   1.329   1.392   1.431   1.446   1.447   1.492   1.523
  1.537   1.610   1.629   1.711   1.785   1.815   1.843   1.920
  2.004   2.052   2.067   2.184   2.189   2.249   2.276   2.295
  2.334   2.363   2.414   2.433   2.453   2.504   2.615   2.691
  2.705   2.752   2.875   2.911   2.953   2.994   3.033   3.093
  3.115   3.136   3.153   3.235   3.274   3.290   3.327   3.357
  3.381   3.411   3.456   3.506   3.523   3.555   3.560   3.622
  3.623   3.666   3.705   3.779   3.782   3.805   3.850   3.854
  3.932   3.965   3.995   4.056   4.057   4.106   4.148   4.166
  4.192   4.214   4.218   4.324   4.329   4.400   4.414   4.415
  4.465   4.475   4.532   4.574   4.624   4.670   4.679   4.781
  4.845   4.849   4.898   5.034   5.131   5.188   5.189   5.312
  5.338   5.361   5.442   5.471   5.624   5.642   5.646   5.699
  5.768   5.808   5.814   5.998   6.038   6.066   6.154   6.186
  6.208   6.392   6.452   6.487   6.643   6.705   6.712   6.857
  6.937   6.972   7.011   7.033   7.094   7.126   7.191   7.234
  7.269   7.276   7.323   7.330   7.408   7.466   7.541   7.556
  7.673   7.679   7.815   7.887   7.982   9.665  12.357  13.217
 13.572  13.891
 --------------------------------------------------------------

          Ground-State Mulliken Net Atomic Charges

     Atom                 Charge (a.u.)
  ----------------------------------------
      1 C                     0.279146
      2 C                    -0.019632
      3 O                    -0.388818
      4 O                    -0.252860
      5 O                    -0.458090
      6 H                     0.132757
      7 H                     0.132785
      8 H                     0.303071
      9 H                     0.271641
  ----------------------------------------
  Sum of atomic charges =    -0.000000

 -----------------------------------------------------------------
                    Cartesian Multipole Moments
 -----------------------------------------------------------------
    Charge (ESU x 10^10)
                 0.0000
    Dipole Moment (Debye)
         X       1.3580      Y       4.9666      Z       0.0123
       Tot       5.1490
    Quadrupole Moments (Debye-Ang)
        XX     -36.4202     XY       5.9899     YY     -26.0977
        XZ       0.0293     YZ      -0.0021     ZZ     -28.1430
    Octopole Moments (Debye-Ang^2)
       XXX      14.0009    XXY       2.2761    XYY       1.3938
       YYY      13.2359    XXZ      -0.0402    XYZ       0.0023
       YYZ      -0.0014    XZZ       1.0867    YZZ       1.1990
       ZZZ      -0.0603
    Hexadecapole Moments (Debye-Ang^3)
      XXXX    -330.2858   XXXY      20.5575   XXYY     -54.5842
      XYYY      20.1169   YYYY    -129.3472   XXXZ       0.3052
      XXYZ      -0.0322   XYYZ       0.0917   YYYZ      -0.1534
      XXZZ     -54.9510   XYZZ       0.2398   YYZZ     -25.2399
      XZZZ       0.2082   YZZZ      -0.1071   ZZZZ     -29.6481
 -----------------------------------------------------------------
 DrvMan is completing analytic gradient of the MP2 energy
 MP2 relaxed dipole moment
            1
    1   0.5342659
    2   1.9540276
    3   0.0048346
	Magnitude:	 2.026 au	 5.149 Debye
 MP2 energy read as -303.898517
 Full Analytical Gradient of MP2 Energy (in au.)
             1             2             3             4             5
    1   -0.00003927    0.00004137   -0.00020919    0.00000753   -0.00003897
    2   -0.00006125    0.00005429   -0.00007914   -0.00024051    0.00022470
    3    0.00046230   -0.00019775   -0.00015286   -0.00010312   -0.00000551
             6             7             8             9
    1    0.00007553    0.00019013    0.00013006   -0.00015720
    2    0.00011454    0.00003009   -0.00022078    0.00017805
    3   -0.00000099    0.00001020   -0.00002012    0.00000783
 Gradient time:  CPU 0.09 s  wall 1.44 s
 ----------------------------------------------------------------
             Standard Nuclear Orientation (Angstroms)
    I     Atom           X                Y                Z
 ----------------------------------------------------------------
    1      C       0.5132941993    -0.1178492762    -0.0014640104
    2      C      -0.6869692920     0.7735164174     0.0036564355
    3      O       0.4111902229    -1.3315190494    -0.0031828459
    4      O       1.6968785046     0.4669928958    -0.0010048369
    5      O      -1.8667485047     0.0006778391     0.0034116235
    6      H      -0.6478085247     1.3862313392    -0.8744384097
    7      H      -0.6451022390     1.3816808357     0.8847749326
    8      H       1.6116183716     1.4081664772     0.0013159979
    9      H      -1.5717848378    -0.9216076789     0.0007794135
 ----------------------------------------------------------------
 Nuclear Repulsion Energy =   181.4649998894 hartrees
 There are       20 alpha and       20 beta electrons
 Discretize the solute cavity surface with Lebedev spheres
	Using 302 Lebedev grid points for each H atom
	Using 302 Lebedev grid points for other atoms
	Atomic van der Waals radii will be scaled by 1.20
 Removing interior tesserae...
 Keep 1038 surface tesserae and discard 1680 interior tesserae
 Molecular Surface Area = 90.960 Angst**2

                       Distance Matrix (Angstroms)
             C (  1)   C (  2)   O (  3)   O (  4)   O (  5)   H (  6)
   C (  2)  1.495056
   O (  3)  1.217958  2.374274
   O (  4)  1.320194  2.403478  2.210802
   O (  5)  2.382997  1.410375  2.638901  3.594010
   H (  6)  2.091053  1.071449  3.044131  2.665604  2.043574
   H (  7)  2.091863  1.071441  3.043957  2.665733  2.043622  1.759221
   H (  8)  1.880172  2.384595  2.991141  0.945030  3.752341  2.423311
   H (  9)  2.234634  1.912159  2.024903  3.551391  0.968308  2.635500
             H (  7)   H (  8)
   H (  8)  2.423631
   H (  9)  2.635399  3.944858

 Requested basis set is cc-pVTZ
 There are 74 shells and 206 basis functions
 A cutoff of  1.0D-11 yielded   2663 shell pairs
 There are     20735 function pairs (     27019 Cartesian)
 Smallest overlap matrix eigenvalue = 5.23E-04
 Guess MOs from SCF MO coefficient file
 Reading MOs from coefficient file
 Reading MOs from coefficient file
 A restricted Hartree-Fock SCF calculation will be
 performed using Pulay DIIS extrapolation
 SCF converges when DIIS error is below 1.0E-08
 ---------------------------------------
  Cycle       Energy         DIIS Error
 ---------------------------------------
    1    -302.7653291002      9.19E-04
    2    -302.7722428964      4.41E-04
    3    -302.7730094747      1.64E-04
    4    -302.7731747394      5.23E-05
    5    -302.7732009147      1.69E-05
    6    -302.7732047563      9.62E-06
    7    -302.7732055982      3.32E-06
    8    -302.7732057751      7.90E-07
    9    -302.7732057852      2.24E-07
   10    -302.7732057857      5.77E-08
   11    -302.7732057858      1.36E-08
   12    -302.7732057858      2.72E-09 Convergence criterion met
 ---------------------------------------
 SCF time:  CPU 65.06 s  wall 65.47 s
 Discretize the solute cavity surface with Lebedev spheres
	Using 302 Lebedev grid points for each H atom
	Using 302 Lebedev grid points for other atoms
	Atomic van der Waals radii will be scaled by 1.20
 Removing interior tesserae...
 Keep 1038 surface tesserae and discard 1680 interior tesserae
 Molecular Surface Area = 90.960 Angst**2
 A restricted Hartree-Fock SCF calculation will be
 performed using Pulay DIIS extrapolation
 Polarizable Continuum solvation model will be applied
 SCF converges when DIIS error is below 1.0E-08

 Citation of the SMD model:
 Marenich, A.V.; Cramer, C.J.; Truhlar, D.G.
 J. Phys. Chem. B 2009, 113, 6378-6396.
 iSolventCode=           1
 Solvent: water                                                           

 vradii
            1           2           3           4           5           6
    1   1.8500000   1.8500000   1.5200000   1.5200000   1.5200000   1.2000000
            7           8           9
    1   1.2000000   1.2000000   1.2000000
 ---------------------------------------
  Cycle       Energy         DIIS Error
 ---------------------------------------
    1    -302.7732057853      8.27E-10
 Time req'd to invert C: 1.22 s (CPU) 1.22 s (wall)
    2    -302.7986047323      7.19E-04
    3    -302.7986047329      7.19E-04
    4    -302.7986047330      7.19E-04
    5    -302.7986047285      7.19E-04
    6    -302.7986047344      7.19E-04
    7    -302.7986047339      7.19E-04
    8    -302.7986047354      7.19E-04
    9    -302.7986047335      7.19E-04
   10    -302.7986047339      7.19E-04
   11    -302.7986047322      7.19E-04
   12    -302.7986047328      7.19E-04
   13    -302.7986047321      7.19E-04
   14    -302.7986047302      7.19E-04
   15    -302.7986047330      7.19E-04
   16    -302.7986047323      7.19E-04
   17    -302.8037339396      3.41E-04
   18    -302.8044640798      1.55E-04
   19    -302.8046947889      5.04E-05
   20    -302.8047273555      1.55E-05
   21    -302.8047311586      8.74E-06
   22    -302.8047318769      3.01E-06
   23    -302.8047320348      6.70E-07
   24    -302.8047320416      1.76E-07
   25    -302.8047320420      5.28E-08
   26    -302.8047320419      1.37E-08
   27    -302.8047320420      5.69E-09 Convergence criterion met
 ---------------------------------------
 SCF time:  CPU 117.68 s  wall 119.93 s
(0)  E-EN(g) gas-phase elect-nuc energy                 -302.773205785 a.u.
(3)  G-ENP(liq) elect-nuc-pol free energy of system     -302.804732042 a.u.
(4)  G-CDS(liq) cavity-dispersion-solvent structure 
     free energy                                                3.8160 kcal/mol
(6)  G-S(liq) free energy of system                     -302.798650896 a.u.
(9)  DeltaG-S(liq) free energy of  solvation
     (9) = (6) - (0)                                          -15.9670 kcal/mol
 SCF   energy in the final basis set = -302.7986508961
 Total energy in the final basis set = -302.7986508961

 Components of the MP2 correlation energy:
        aaaa  correlation energy =        -0.1383742335 au
        abab  correlation energy =        -0.8231178652 au
        bbbb  correlation energy =        -0.1383742335 au
        non-Brillouin singles    =        -0.0000000000 au

 Total  MP2   correlation energy =        -1.0998663321 au
        MP2         total energy =      -303.8985172282 au

  Entering Z-vector solver.
 This version supports only Gaussian blurring of the apparent surface charges
 No PCM contribution added !! 
   1         0           1      0.000313    0.000313
 This version supports only Gaussian blurring of the apparent surface charges
 No PCM contribution added !! 
   2         0           1      0.000106    0.000106
 This version supports only Gaussian blurring of the apparent surface charges
 No PCM contribution added !! 
   3         0           1      0.000039    0.000039
 This version supports only Gaussian blurring of the apparent surface charges
 No PCM contribution added !! 
   4         0           1      0.000010    0.000010
 This version supports only Gaussian blurring of the apparent surface charges
 No PCM contribution added !! 
   5         0           1      0.000004    0.000004
 This version supports only Gaussian blurring of the apparent surface charges
 No PCM contribution added !! 
   6         0           1      0.000001    0.000001
 This version supports only Gaussian blurring of the apparent surface charges
 No PCM contribution added !! 
   7         1           0      0.000000    0.000000    Roots Converged

 --------------------------------------------------------------

                    Orbital Energies (a.u.)
 --------------------------------------------------------------

 Alpha MOs
 -- Occupied --
-20.620 -20.564 -20.560 -11.399 -11.288  -1.484  -1.392  -1.362
 -0.997  -0.850  -0.771  -0.692  -0.684  -0.641  -0.614  -0.610
 -0.540  -0.499  -0.474  -0.468
 -- Virtual --
  0.154   0.168   0.190   0.223   0.234   0.313   0.334   0.357
  0.422   0.461   0.473   0.501   0.535   0.558   0.584   0.620
  0.622   0.639   0.645   0.695   0.709   0.757   0.761   0.781
  0.806   0.831   0.838   0.845   0.875   0.917   0.928   0.953
  1.008   1.064   1.111   1.126   1.206   1.206   1.228   1.250
  1.327   1.329   1.392   1.431   1.446   1.447   1.492   1.523
  1.537   1.610   1.629   1.711   1.785   1.815   1.843   1.920
  2.004   2.052   2.067   2.184   2.189   2.249   2.276   2.295
  2.334   2.363   2.414   2.433   2.453   2.504   2.615   2.691
  2.705   2.752   2.875   2.911   2.953   2.994   3.033   3.093
  3.115   3.136   3.153   3.235   3.274   3.290   3.327   3.357
  3.381   3.411   3.456   3.506   3.523   3.555   3.560   3.622
  3.623   3.666   3.705   3.779   3.782   3.805   3.850   3.854
  3.932   3.965   3.995   4.056   4.057   4.106   4.148   4.166
  4.192   4.214   4.218   4.324   4.329   4.400   4.414   4.415
  4.465   4.475   4.532   4.574   4.624   4.670   4.679   4.781
  4.845   4.849   4.898   5.034   5.131   5.188   5.189   5.312
  5.338   5.361   5.442   5.471   5.624   5.642   5.646   5.699
  5.768   5.808   5.814   5.998   6.038   6.066   6.154   6.186
  6.208   6.392   6.452   6.487   6.643   6.705   6.712   6.857
  6.937   6.972   7.011   7.033   7.094   7.126   7.191   7.234
  7.269   7.276   7.323   7.330   7.408   7.466   7.541   7.556
  7.673   7.679   7.815   7.887   7.982   9.665  12.357  13.217
 13.572  13.891
 --------------------------------------------------------------

          Ground-State Mulliken Net Atomic Charges

     Atom                 Charge (a.u.)
  ----------------------------------------
      1 C                     0.279142
      2 C                    -0.019634
      3 O                    -0.388812
      4 O                    -0.252859
      5 O                    -0.458089
      6 H                     0.132611
      7 H                     0.132929
      8 H                     0.303071
      9 H                     0.271642
  ----------------------------------------
  Sum of atomic charges =    -0.000000

 -----------------------------------------------------------------
                    Cartesian Multipole Moments
 -----------------------------------------------------------------
    Charge (ESU x 10^10)
                 0.0000
    Dipole Moment (Debye)
         X       1.3580      Y       4.9666      Z       0.0082
       Tot       5.1489
    Quadrupole Moments (Debye-Ang)
        XX     -36.4202     XY       5.9899     YY     -26.0977
        XZ       0.0254     YZ      -0.0002     ZZ     -28.1430
    Octopole Moments (Debye-Ang^2)
       XXX      14.0009    XXY       2.2761    XYY       1.3938
       YYY      13.2357    XXZ      -0.0287    XYZ       0.0012
       YYZ       0.0153    XZZ       1.0867    YZZ       1.1991
       ZZZ      -0.0326
    Hexadecapole Moments (Debye-Ang^3)
      XXXX    -330.2858   XXXY      20.5575   XXYY     -54.5841
      XYYY      20.1169   YYYY    -129.3470   XXXZ       0.3242
      XXYZ      -0.0274   XYYZ       0.0945   YYYZ      -0.1534
      XXZZ     -54.9509   XYZZ       0.2398   YYZZ     -25.2398
      XZZZ       0.2208   YZZZ      -0.1091   ZZZZ     -29.6481
 -----------------------------------------------------------------
 DrvMan is completing analytic gradient of the MP2 energy
 MP2 relaxed dipole moment
            1
    1   0.5342692
    2   1.9540137
    3   0.0032077
	Magnitude:	 2.026 au	 5.149 Debye
 MP2 energy read as -303.898517
 Full Analytical Gradient of MP2 Energy (in au.)
             1             2             3             4             5
    1   -0.00003749    0.00004083   -0.00020909    0.00000582   -0.00003891
    2   -0.00006749    0.00005516   -0.00007356   -0.00024031    0.00022466
    3   -0.00046002    0.00020026    0.00015377    0.00009975    0.00000254
             6             7             8             9
    1    0.00018678    0.00007862    0.00013065   -0.00015723
    2    0.00002493    0.00011931   -0.00022076    0.00017806
    3   -0.00000940    0.00000212    0.00001833   -0.00000736
 Gradient time:  CPU 0.09 s  wall 0.89 s
 ----------------------------------------------------------------
             Standard Nuclear Orientation (Angstroms)
    I     Atom           X                Y                Z
 ----------------------------------------------------------------
    1      C       0.5132941993    -0.1178492762    -0.0004640104
    2      C      -0.6859692920     0.7735164174     0.0036564355
    3      O       0.4111902229    -1.3315190494    -0.0031828459
    4      O       1.6968785046     0.4669928958    -0.0010048369
    5      O      -1.8667485047     0.0006778391     0.0034116235
    6      H      -0.6478085247     1.3862313392    -0.8744384097
    7      H      -0.6451022390     1.3816808357     0.8847749326
    8      H       1.6116183716     1.4081664772     0.0013159979
    9      H      -1.5717848378    -0.9216076789     0.0007794135
 ----------------------------------------------------------------
 Nuclear Repulsion Energy =   181.4679666759 hartrees
 There are       20 alpha and       20 beta electrons
 Discretize the solute cavity surface with Lebedev spheres
	Using 302 Lebedev grid points for each H atom
	Using 302 Lebedev grid points for other atoms
	Atomic van der Waals radii will be scaled by 1.20
 Removing interior tesserae...
 Keep 1039 surface tesserae and discard 1679 interior tesserae
 Molecular Surface Area = 91.024 Angst**2

                       Distance Matrix (Angstroms)
             C (  1)   C (  2)   O (  3)   O (  4)   O (  5)   H (  6)
   C (  2)  1.494250
   O (  3)  1.217960  2.373811
   O (  4)  1.320194  2.402487  2.210802
   O (  5)  2.382995  1.411212  2.638901  3.594010
   H (  6)  2.091471  1.071413  3.044131  2.665604  2.043574
   H (  7)  2.091440  1.071403  3.043957  2.665733  2.043622  1.759221
   H (  8)  1.880171  2.383631  2.991141  0.945030  3.752341  2.423311
   H (  9)  2.234633  1.912622  2.024903  3.551391  0.968308  2.635500
             H (  7)   H (  8)
   H (  8)  2.423631
   H (  9)  2.635399  3.944858

 Requested basis set is cc-pVTZ
 There are 74 shells and 206 basis functions
 A cutoff of  1.0D-11 yielded   2663 shell pairs
 There are     20735 function pairs (     27019 Cartesian)
 Smallest overlap matrix eigenvalue = 5.23E-04
 Guess MOs from SCF MO coefficient file
 Reading MOs from coefficient file
 Reading MOs from coefficient file
 A restricted Hartree-Fock SCF calculation will be
 performed using Pulay DIIS extrapolation
 SCF converges when DIIS error is below 1.0E-08
 ---------------------------------------
  Cycle       Energy         DIIS Error
 ---------------------------------------
    1    -302.7650355892      9.18E-04
    2    -302.7722006568      4.39E-04
    3    -302.7729611525      1.64E-04
    4    -302.7731263460      5.24E-05
    5    -302.7731525720      1.68E-05
    6    -302.7731564150      9.58E-06
    7    -302.7731572490      3.31E-06
    8    -302.7731574252      7.95E-07
    9    -302.7731574353      2.27E-07
   10    -302.7731574358      5.81E-08
   11    -302.7731574359      1.37E-08
   12    -302.7731574359      2.89E-09 Convergence criterion met
 ---------------------------------------
 SCF time:  CPU 68.43 s  wall 68.60 s
 Discretize the solute cavity surface with Lebedev spheres
	Using 302 Lebedev grid points for each H atom
	Using 302 Lebedev grid points for other atoms
	Atomic van der Waals radii will be scaled by 1.20
 Removing interior tesserae...
 Keep 1039 surface tesserae and discard 1679 interior tesserae
 Molecular Surface Area = 91.024 Angst**2
 A restricted Hartree-Fock SCF calculation will be
 performed using Pulay DIIS extrapolation
 Polarizable Continuum solvation model will be applied
 SCF converges when DIIS error is below 1.0E-08

 Citation of the SMD model:
 Marenich, A.V.; Cramer, C.J.; Truhlar, D.G.
 J. Phys. Chem. B 2009, 113, 6378-6396.
 iSolventCode=           1
 Solvent: water                                                           

 vradii
            1           2           3           4           5           6
    1   1.8500000   1.8500000   1.5200000   1.5200000   1.5200000   1.2000000
            7           8           9
    1   1.2000000   1.2000000   1.2000000
 ---------------------------------------
  Cycle       Energy         DIIS Error
 ---------------------------------------
    1    -302.7731574355      1.13E-09
 Time req'd to invert C: 0.82 s (CPU) 0.82 s (wall)
    2    -302.7985697413      7.19E-04
    3    -302.7985697407      7.19E-04
    4    -302.7985697369      7.19E-04
    5    -302.7985697352      7.19E-04
    6    -302.7985697289      7.19E-04
    7    -302.7985697279      7.19E-04
    8    -302.7985697264      7.19E-04
    9    -302.7985697262      7.19E-04
   10    -302.7985697267      7.19E-04
   11    -302.7985697289      7.19E-04
   12    -302.7985697298      7.19E-04
   13    -302.7985697297      7.19E-04
   14    -302.7985697287      7.19E-04
   15    -302.7985697294      7.19E-04
   16    -302.7985697414      7.19E-04
   17    -302.8037028784      3.41E-04
   18    -302.8044337603      1.55E-04
   19    -302.8046647621      5.04E-05
   20    -302.8046973744      1.55E-05
   21    -302.8047011806      8.74E-06
   22    -302.8047018989      3.01E-06
   23    -302.8047020568      6.71E-07
   24    -302.8047020636      1.76E-07
   25    -302.8047020640      5.32E-08
   26    -302.8047020639      1.40E-08
   27    -302.8047020640      5.79E-09 Convergence criterion met
 ---------------------------------------
 SCF time:  CPU 114.85 s  wall 115.04 s
(0)  E-EN(g) gas-phase elect-nuc energy                 -302.773157435 a.u.
(3)  G-ENP(liq) elect-nuc-pol free energy of system     -302.804702064 a.u.
(4)  G-CDS(liq) cavity-dispersion-solvent structure 
     free energy                                                3.8130 kcal/mol
(6)  G-S(liq) free energy of system                     -302.798625690 a.u.
(9)  DeltaG-S(liq) free energy of  solvation
     (9) = (6) - (0)                                          -15.9816 kcal/mol
 SCF   energy in the final basis set = -302.7986256903
 Total energy in the final basis set = -302.7986256903

 Components of the MP2 correlation energy:
        aaaa  correlation energy =        -0.1383761725 au
        abab  correlation energy =        -0.8231336873 au
        bbbb  correlation energy =        -0.1383761725 au
        non-Brillouin singles    =        -0.0000000000 au

 Total  MP2   correlation energy =        -1.0998860322 au
        MP2         total energy =      -303.8985117225 au

  Entering Z-vector solver.
 This version supports only Gaussian blurring of the apparent surface charges
 No PCM contribution added !! 
   1         0           1      0.000313    0.000313
 This version supports only Gaussian blurring of the apparent surface charges
 No PCM contribution added !! 
   2         0           1      0.000106    0.000106
 This version supports only Gaussian blurring of the apparent surface charges
 No PCM contribution added !! 
   3         0           1      0.000039    0.000039
 This version supports only Gaussian blurring of the apparent surface charges
 No PCM contribution added !! 
   4         0           1      0.000010    0.000010
 This version supports only Gaussian blurring of the apparent surface charges
 No PCM contribution added !! 
   5         0           1      0.000004    0.000004
 This version supports only Gaussian blurring of the apparent surface charges
 No PCM contribution added !! 
   6         0           1      0.000001    0.000001
 This version supports only Gaussian blurring of the apparent surface charges
 No PCM contribution added !! 
   7         1           0      0.000000    0.000000    Roots Converged

 --------------------------------------------------------------

                    Orbital Energies (a.u.)
 --------------------------------------------------------------

 Alpha MOs
 -- Occupied --
-20.620 -20.564 -20.560 -11.399 -11.288  -1.484  -1.392  -1.362
 -0.997  -0.850  -0.771  -0.692  -0.684  -0.641  -0.614  -0.610
 -0.540  -0.499  -0.474  -0.468
 -- Virtual --
  0.154   0.168   0.190   0.223   0.234   0.313   0.334   0.357
  0.422   0.461   0.473   0.501   0.535   0.558   0.584   0.620
  0.622   0.639   0.645   0.695   0.709   0.757   0.761   0.781
  0.806   0.831   0.838   0.845   0.875   0.917   0.928   0.953
  1.008   1.064   1.111   1.126   1.206   1.206   1.228   1.250
  1.327   1.329   1.392   1.431   1.447   1.448   1.492   1.523
  1.537   1.610   1.629   1.711   1.785   1.815   1.843   1.920
  2.004   2.052   2.067   2.183   2.189   2.249   2.276   2.295
  2.334   2.363   2.414   2.433   2.453   2.504   2.615   2.691
  2.705   2.752   2.875   2.911   2.953   2.993   3.033   3.093
  3.115   3.136   3.153   3.235   3.274   3.290   3.328   3.357
  3.381   3.411   3.457   3.506   3.523   3.555   3.560   3.623
  3.623   3.666   3.705   3.779   3.782   3.805   3.850   3.855
  3.932   3.965   3.995   4.056   4.057   4.107   4.148   4.166
  4.192   4.214   4.217   4.324   4.329   4.400   4.414   4.415
  4.465   4.476   4.532   4.574   4.625   4.670   4.679   4.781
  4.846   4.849   4.898   5.033   5.131   5.188   5.189   5.312
  5.339   5.361   5.442   5.471   5.624   5.642   5.647   5.698
  5.768   5.808   5.814   5.998   6.038   6.066   6.153   6.184
  6.208   6.391   6.452   6.488   6.642   6.705   6.712   6.857
  6.937   6.972   7.011   7.033   7.094   7.126   7.191   7.234
  7.269   7.276   7.323   7.330   7.408   7.466   7.540   7.557
  7.673   7.679   7.815   7.886   7.982   9.668  12.353  13.218
 13.573  13.891
 --------------------------------------------------------------

          Ground-State Mulliken Net Atomic Charges

     Atom                 Charge (a.u.)
  ----------------------------------------
      1 C                     0.279250
      2 C                    -0.019889
      3 O                    -0.388804
      4 O                    -0.252853
      5 O                    -0.458472
      6 H                     0.132968
      7 H                     0.133114
      8 H                     0.303056
      9 H                     0.271631
  ----------------------------------------
  Sum of atomic charges =     0.000000

 -----------------------------------------------------------------
                    Cartesian Multipole Moments
 -----------------------------------------------------------------
    Charge (ESU x 10^10)
                 0.0000
    Dipole Moment (Debye)
         X       1.3604      Y       4.9688      Z       0.0100
       Tot       5.1517
    Quadrupole Moments (Debye-Ang)
        XX     -36.4265     XY       5.9881     YY     -26.0936
        XZ       0.0276     YZ      -0.0013     ZZ     -28.1417
    Octopole Moments (Debye-Ang^2)
       XXX      13.9977    XXY       2.2775    XYY       1.3871
       YYY      13.2448    XXZ      -0.0347    XYZ       0.0019
       YYZ       0.0068    XZZ       1.0826    YZZ       1.2023
       ZZZ      -0.0468
    Hexadecapole Moments (Debye-Ang^3)
      XXXX    -330.2779   XXXY      20.5455   XXYY     -54.5772
      XYYY      20.0952   YYYY    -129.3256   XXXZ       0.3150
      XXYZ      -0.0300   XYYZ       0.0933   YYYZ      -0.1537
      XXZZ     -54.9468   XYZZ       0.2326   YYZZ     -25.2337
      XZZZ       0.2148   YZZZ      -0.1084   ZZZZ     -29.6429
 -----------------------------------------------------------------
 DrvMan is completing analytic gradient of the MP2 energy
 MP2 relaxed dipole moment
            1
    1   0.5352411
    2   1.9548810
    3   0.0039457
	Magnitude:	 2.027 au	 5.152 Debye
 MP2 energy read as -303.898512
 Full Analytical Gradient of MP2 Energy (in au.)
             1             2             3             4             5
    1   -0.00036309    0.00097901   -0.00021017   -0.00004879   -0.00039790
    2    0.00007535    0.00007074   -0.00007805   -0.00022937    0.00002229
    3    0.00000228    0.00000606    0.00000088   -0.00000160   -0.00000065
             6             7             8             9
    1    0.00003491    0.00003767    0.00012296   -0.00015460
    2    0.00008124    0.00008178   -0.00021061    0.00018664
    3   -0.00002393    0.00001801   -0.00000092   -0.00000014
 Gradient time:  CPU 0.13 s  wall 0.64 s
 ----------------------------------------------------------------
             Standard Nuclear Orientation (Angstroms)
    I     Atom           X                Y                Z
 ----------------------------------------------------------------
    1      C       0.5132941993    -0.1178492762    -0.0004640104
    2      C      -0.6879692920     0.7735164174     0.0036564355
    3      O       0.4111902229    -1.3315190494    -0.0031828459
    4      O       1.6968785046     0.4669928958    -0.0010048369
    5      O      -1.8667485047     0.0006778391     0.0034116235
    6      H      -0.6478085247     1.3862313392    -0.8744384097
    7      H      -0.6451022390     1.3816808357     0.8847749326
    8      H       1.6116183716     1.4081664772     0.0013159979
    9      H      -1.5717848378    -0.9216076789     0.0007794135
 ----------------------------------------------------------------
 Nuclear Repulsion Energy =   181.4620635423 hartrees
 There are       20 alpha and       20 beta electrons
 Discretize the solute cavity surface with Lebedev spheres
	Using 302 Lebedev grid points for each H atom
	Using 302 Lebedev grid points for other atoms
	Atomic van der Waals radii will be scaled by 1.20
 Removing interior tesserae...
 Keep 1038 surface tesserae and discard 1680 interior tesserae
 Molecular Surface Area = 90.960 Angst**2

                       Distance Matrix (Angstroms)
             C (  1)   C (  2)   O (  3)   O (  4)   O (  5)   H (  6)
   C (  2)  1.495856
   O (  3)  1.217960  2.374736
   O (  4)  1.320194  2.404470  2.210802
   O (  5)  2.382995  1.409539  2.638901  3.594010
   H (  6)  2.091471  1.071486  3.044131  2.665604  2.043574
   H (  7)  2.091440  1.071481  3.043957  2.665733  2.043622  1.759221
   H (  8)  1.880171  2.385559  2.991141  0.945030  3.752341  2.423311
   H (  9)  2.234633  1.911697  2.024903  3.551391  0.968308  2.635500
             H (  7)   H (  8)
   H (  8)  2.423631
   H (  9)  2.635399  3.944858

 Requested basis set is cc-pVTZ
 There are 74 shells and 206 basis functions
 A cutoff of  1.0D-11 yielded   2663 shell pairs
 There are     20735 function pairs (     27019 Cartesian)
 Smallest overlap matrix eigenvalue = 5.24E-04
 Guess MOs from SCF MO coefficient file
 Reading MOs from coefficient file
 Reading MOs from coefficient file
 A restricted Hartree-Fock SCF calculation will be
 performed using Pulay DIIS extrapolation
 SCF converges when DIIS error is below 1.0E-08
 ---------------------------------------
  Cycle       Energy         DIIS Error
 ---------------------------------------
    1    -302.7658640809      9.22E-04
    2    -302.7722769235      4.45E-04
    3    -302.7730561065      1.64E-04
    4    -302.7732216232      5.22E-05
    5    -302.7732477212      1.70E-05
    6    -302.7732515671      9.69E-06
    7    -302.7732524243      3.32E-06
    8    -302.7732526025      7.82E-07
    9    -302.7732526125      2.16E-07
   10    -302.7732526130      5.70E-08
   11    -302.7732526130      1.34E-08
   12    -302.7732526130      2.65E-09 Convergence criterion met
 ---------------------------------------
 SCF time:  CPU 68.89 s  wall 68.95 s
 Discretize the solute cavity surface with Lebedev spheres
	Using 302 Lebedev grid points for each H atom
	Using 302 Lebedev grid points for other atoms
	Atomic van der Waals radii will be scaled by 1.20
 Removing interior tesserae...
 Keep 1038 surface tesserae and discard 1680 interior tesserae
 Molecular Surface Area = 90.960 Angst**2
 A restricted Hartree-Fock SCF calculation will be
 performed using Pulay DIIS extrapolation
 Polarizable Continuum solvation model will be applied
 SCF converges when DIIS error is below 1.0E-08

 Citation of the SMD model:
 Marenich, A.V.; Cramer, C.J.; Truhlar, D.G.
 J. Phys. Chem. B 2009, 113, 6378-6396.
 iSolventCode=           1
 Solvent: water                                                           

 vradii
            1           2           3           4           5           6
    1   1.8500000   1.8500000   1.5200000   1.5200000   1.5200000   1.2000000
            7           8           9
    1   1.2000000   1.2000000   1.2000000
 ---------------------------------------
  Cycle       Energy         DIIS Error
 ---------------------------------------
    1    -302.7732526126      8.82E-10
 Time req'd to invert C: 1.09 s (CPU) 1.09 s (wall)
    2    -302.7986373521      7.19E-04
    3    -302.7986373525      7.19E-04
    4    -302.7986373583      7.19E-04
    5    -302.7986373513      7.19E-04
    6    -302.7986373498      7.19E-04
    7    -302.7986373474      7.19E-04
    8    -302.7986373439      7.19E-04
    9    -302.7986373445      7.19E-04
   10    -302.7986373439      7.19E-04
   11    -302.7986373438      7.19E-04
   12    -302.7986373428      7.19E-04
   13    -302.7986373357      7.19E-04
   14    -302.7986373340      7.19E-04
   15    -302.7986373316      7.19E-04
   16    -302.7986373519      7.19E-04
   17    -302.8037624280      3.41E-04
   18    -302.8044917787      1.55E-04
   19    -302.8047221779      5.04E-05
   20    -302.8047546967      1.55E-05
   21    -302.8047584967      8.74E-06
   22    -302.8047592150      3.01E-06
   23    -302.8047593730      6.69E-07
   24    -302.8047593798      1.75E-07
   25    -302.8047593802      5.25E-08
   26    -302.8047593801      1.35E-08
   27    -302.8047593802      5.57E-09 Convergence criterion met
 ---------------------------------------
 SCF time:  CPU 115.35 s  wall 115.41 s
(0)  E-EN(g) gas-phase elect-nuc energy                 -302.773252613 a.u.
(3)  G-ENP(liq) elect-nuc-pol free energy of system     -302.804759380 a.u.
(4)  G-CDS(liq) cavity-dispersion-solvent structure 
     free energy                                                3.8192 kcal/mol
(6)  G-S(liq) free energy of system                     -302.798673090 a.u.
(9)  DeltaG-S(liq) free energy of  solvation
     (9) = (6) - (0)                                          -15.9516 kcal/mol
 SCF   energy in the final basis set = -302.7986730895
 Total energy in the final basis set = -302.7986730895

 Components of the MP2 correlation energy:
        aaaa  correlation energy =        -0.1383723766 au
        abab  correlation energy =        -0.8231024059 au
        bbbb  correlation energy =        -0.1383723766 au
        non-Brillouin singles    =        -0.0000000000 au

 Total  MP2   correlation energy =        -1.0998471590 au
        MP2         total energy =      -303.8985202485 au

  Entering Z-vector solver.
 This version supports only Gaussian blurring of the apparent surface charges
 No PCM contribution added !! 
   1         0           1      0.000313    0.000313
 This version supports only Gaussian blurring of the apparent surface charges
 No PCM contribution added !! 
   2         0           1      0.000106    0.000106
 This version supports only Gaussian blurring of the apparent surface charges
 No PCM contribution added !! 
   3         0           1      0.000039    0.000039
 This version supports only Gaussian blurring of the apparent surface charges
 No PCM contribution added !! 
   4         0           1      0.000010    0.000010
 This version supports only Gaussian blurring of the apparent surface charges
 No PCM contribution added !! 
   5         0           1      0.000004    0.000004
 This version supports only Gaussian blurring of the apparent surface charges
 No PCM contribution added !! 
   6         0           1      0.000001    0.000001
 This version supports only Gaussian blurring of the apparent surface charges
 No PCM contribution added !! 
   7         1           0      0.000000    0.000000    Roots Converged

 --------------------------------------------------------------

                    Orbital Energies (a.u.)
 --------------------------------------------------------------

 Alpha MOs
 -- Occupied --
-20.620 -20.565 -20.560 -11.399 -11.288  -1.484  -1.392  -1.363
 -0.996  -0.850  -0.771  -0.692  -0.684  -0.641  -0.614  -0.610
 -0.540  -0.499  -0.474  -0.468
 -- Virtual --
  0.154   0.168   0.190   0.223   0.234   0.313   0.334   0.357
  0.422   0.461   0.473   0.501   0.535   0.558   0.584   0.620
  0.622   0.639   0.645   0.695   0.709   0.757   0.761   0.781
  0.806   0.831   0.838   0.845   0.875   0.917   0.927   0.953
  1.008   1.064   1.111   1.126   1.206   1.206   1.228   1.249
  1.327   1.329   1.392   1.431   1.446   1.447   1.492   1.523
  1.537   1.610   1.629   1.711   1.785   1.815   1.842   1.920
  2.005   2.052   2.067   2.184   2.189   2.249   2.276   2.295
  2.333   2.363   2.414   2.433   2.452   2.504   2.615   2.691
  2.705   2.752   2.875   2.911   2.953   2.994   3.033   3.092
  3.115   3.136   3.153   3.235   3.274   3.289   3.327   3.357
  3.381   3.411   3.456   3.506   3.524   3.555   3.561   3.622
  3.623   3.666   3.704   3.779   3.782   3.805   3.849   3.854
  3.932   3.965   3.995   4.056   4.056   4.105   4.148   4.166
  4.192   4.214   4.218   4.325   4.329   4.399   4.415   4.415
  4.465   4.475   4.531   4.574   4.624   4.669   4.679   4.781
  4.844   4.849   4.898   5.034   5.131   5.188   5.189   5.312
  5.338   5.362   5.441   5.470   5.624   5.642   5.645   5.699
  5.768   5.809   5.814   5.998   6.038   6.066   6.154   6.187
  6.208   6.394   6.452   6.487   6.643   6.705   6.711   6.857
  6.937   6.972   7.011   7.033   7.094   7.126   7.191   7.234
  7.269   7.276   7.323   7.330   7.409   7.466   7.541   7.556
  7.673   7.679   7.814   7.887   7.982   9.663  12.360  13.216
 13.571  13.891
 --------------------------------------------------------------

          Ground-State Mulliken Net Atomic Charges

     Atom                 Charge (a.u.)
  ----------------------------------------
      1 C                     0.279056
      2 C                    -0.019410
      3 O                    -0.388822
      4 O                    -0.252862
      5 O                    -0.457695
      6 H                     0.132409
      7 H                     0.132585
      8 H                     0.303084
      9 H                     0.271655
  ----------------------------------------
  Sum of atomic charges =     0.000000

 -----------------------------------------------------------------
                    Cartesian Multipole Moments
 -----------------------------------------------------------------
    Charge (ESU x 10^10)
                 0.0000
    Dipole Moment (Debye)
         X       1.3555      Y       4.9644      Z       0.0102
       Tot       5.1461
    Quadrupole Moments (Debye-Ang)
        XX     -36.4137     XY       5.9918     YY     -26.1016
        XZ       0.0274     YZ      -0.0011     ZZ     -28.1444
    Octopole Moments (Debye-Ang^2)
       XXX      14.0039    XXY       2.2747    XYY       1.4005
       YYY      13.2268    XXZ      -0.0345    XYZ       0.0017
       YYZ       0.0069    XZZ       1.0910    YZZ       1.1957
       ZZZ      -0.0465
    Hexadecapole Moments (Debye-Ang^3)
      XXXX    -330.2922   XXXY      20.5696   XXYY     -54.5909
      XYYY      20.1386   YYYY    -129.3679   XXXZ       0.3147
      XXYZ      -0.0298   XYYZ       0.0932   YYYZ      -0.1534
      XXZZ     -54.9551   XYZZ       0.2471   YYZZ     -25.2460
      XZZZ       0.2145   YZZZ      -0.1081   ZZZZ     -29.6535
 -----------------------------------------------------------------
 DrvMan is completing analytic gradient of the MP2 energy
 MP2 relaxed dipole moment
            1
    1   0.5333088
    2   1.9531313
    3   0.0040220
	Magnitude:	 2.025 au	 5.146 Debye
 MP2 energy read as -303.898520
 Full Analytical Gradient of MP2 Energy (in au.)
             1             2             3             4             5
    1    0.00028228   -0.00089639   -0.00020743    0.00006236    0.00032360
    2   -0.00020076    0.00003817   -0.00007446   -0.00025126    0.00042903
    3    0.00000051    0.00000035    0.00000037   -0.00000184   -0.00000121
             6             7             8             9
    1    0.00022758    0.00023072    0.00013761   -0.00016033
    2    0.00005742    0.00006363   -0.00023157    0.00016980
    3    0.00001195   -0.00000947   -0.00000093    0.00000027
 Gradient time:  CPU 0.10 s  wall 0.17 s
 ----------------------------------------------------------------
             Standard Nuclear Orientation (Angstroms)
    I     Atom           X                Y                Z
 ----------------------------------------------------------------
    1      C       0.5132941993    -0.1178492762    -0.0004640104
    2      C      -0.6869692920     0.7745164174     0.0036564355
    3      O       0.4111902229    -1.3315190494    -0.0031828459
    4      O       1.6968785046     0.4669928958    -0.0010048369
    5      O      -1.8667485047     0.0006778391     0.0034116235
    6      H      -0.6478085247     1.3862313392    -0.8744384097
    7      H      -0.6451022390     1.3816808357     0.8847749326
    8      H       1.6116183716     1.4081664772     0.0013159979
    9      H      -1.5717848378    -0.9216076789     0.0007794135
 ----------------------------------------------------------------
 Nuclear Repulsion Energy =   181.4509046357 hartrees
 There are       20 alpha and       20 beta electrons
 Discretize the solute cavity surface with Lebedev spheres
	Using 302 Lebedev grid points for each H atom
	Using 302 Lebedev grid points for other atoms
	Atomic van der Waals radii will be scaled by 1.20
 Removing interior tesserae...
 Keep 1038 surface tesserae and discard 1680 interior tesserae
 Molecular Surface Area = 90.960 Angst**2

                       Distance Matrix (Angstroms)
             C (  1)   C (  2)   O (  3)   O (  4)   O (  5)   H (  6)
   C (  2)  1.495649
   O (  3)  1.217960  2.375160
   O (  4)  1.320194  2.403606  2.210802
   O (  5)  2.382995  1.410924  2.638901  3.594010
   H (  6)  2.091471  1.070878  3.044131  2.665604  2.043574
   H (  7)  2.091440  1.070874  3.043957  2.665733  2.043622  1.759221
   H (  8)  1.880171  2.384329  2.991141  0.945030  3.752341  2.423311
   H (  9)  2.234633  1.913046  2.024903  3.551391  0.968308  2.635500
             H (  7)   H (  8)
   H (  8)  2.423631
   H (  9)  2.635399  3.944858

 Requested basis set is cc-pVTZ
 There are 74 shells and 206 basis functions
 A cutoff of  1.0D-11 yielded   2663 shell pairs
 There are     20735 function pairs (     27019 Cartesian)
 Smallest overlap matrix eigenvalue = 5.24E-04
 Guess MOs from SCF MO coefficient file
 Reading MOs from coefficient file
 Reading MOs from coefficient file
 A restricted Hartree-Fock SCF calculation will be
 performed using Pulay DIIS extrapolation
 SCF converges when DIIS error is below 1.0E-08
 ---------------------------------------
  Cycle       Energy         DIIS Error
 ---------------------------------------
    1    -302.7650693761      9.16E-04
    2    -302.7722044334      4.39E-04
    3    -302.7729623433      1.64E-04
    4    -302.7731271707      5.22E-05
    5    -302.7731533045      1.68E-05
    6    -302.7731571407      9.55E-06
    7    -302.7731579695      3.31E-06
    8    -302.7731581456      7.89E-07
    9    -302.7731581556      2.26E-07
   10    -302.7731581561      5.78E-08
   11    -302.7731581561      1.36E-08
   12    -302.7731581562      2.92E-09 Convergence criterion met
 ---------------------------------------
 SCF time:  CPU 68.09 s  wall 68.16 s
 Discretize the solute cavity surface with Lebedev spheres
	Using 302 Lebedev grid points for each H atom
	Using 302 Lebedev grid points for other atoms
	Atomic van der Waals radii will be scaled by 1.20
 Removing interior tesserae...
 Keep 1038 surface tesserae and discard 1680 interior tesserae
 Molecular Surface Area = 90.960 Angst**2
 A restricted Hartree-Fock SCF calculation will be
 performed using Pulay DIIS extrapolation
 Polarizable Continuum solvation model will be applied
 SCF converges when DIIS error is below 1.0E-08

 Citation of the SMD model:
 Marenich, A.V.; Cramer, C.J.; Truhlar, D.G.
 J. Phys. Chem. B 2009, 113, 6378-6396.
 iSolventCode=           1
 Solvent: water                                                           

 vradii
            1           2           3           4           5           6
    1   1.8500000   1.8500000   1.5200000   1.5200000   1.5200000   1.2000000
            7           8           9
    1   1.2000000   1.2000000   1.2000000
 ---------------------------------------
  Cycle       Energy         DIIS Error
 ---------------------------------------
    1    -302.7731581558      1.16E-09
 Time req'd to invert C: 1.12 s (CPU) 1.12 s (wall)
    2    -302.7985731090      7.19E-04
    3    -302.7985731085      7.19E-04
    4    -302.7985731086      7.19E-04
    5    -302.7985731146      7.19E-04
    6    -302.7985731159      7.19E-04
    7    -302.7985731144      7.19E-04
    8    -302.7985731131      7.19E-04
    9    -302.7985731214      7.19E-04
   10    -302.7985731239      7.19E-04
   11    -302.7985731217      7.19E-04
   12    -302.7985731220      7.19E-04
   13    -302.7985731212      7.19E-04
   14    -302.7985731182      7.19E-04
   15    -302.7985731261      7.19E-04
   16    -302.7985731091      7.19E-04
   17    -302.8037054825      3.41E-04
   18    -302.8044360568      1.55E-04
   19    -302.8046668977      5.04E-05
   20    -302.8046994738      1.55E-05
   21    -302.8047032767      8.74E-06
   22    -302.8047039948      3.01E-06
   23    -302.8047041527      6.71E-07
   24    -302.8047041595      1.76E-07
   25    -302.8047041599      5.30E-08
   26    -302.8047041598      1.38E-08
   27    -302.8047041599      5.74E-09 Convergence criterion met
 ---------------------------------------
 SCF time:  CPU 121.30 s  wall 121.42 s
(0)  E-EN(g) gas-phase elect-nuc energy                 -302.773158156 a.u.
(3)  G-ENP(liq) elect-nuc-pol free energy of system     -302.804704160 a.u.
(4)  G-CDS(liq) cavity-dispersion-solvent structure 
     free energy                                                3.8157 kcal/mol
(6)  G-S(liq) free energy of system                     -302.798623393 a.u.
(9)  DeltaG-S(liq) free energy of  solvation
     (9) = (6) - (0)                                          -15.9797 kcal/mol
 SCF   energy in the final basis set = -302.7986233929
 Total energy in the final basis set = -302.7986233929

 Components of the MP2 correlation energy:
        aaaa  correlation energy =        -0.1383711567 au
        abab  correlation energy =        -0.8231235033 au
        bbbb  correlation energy =        -0.1383711567 au
        non-Brillouin singles    =        -0.0000000000 au

 Total  MP2   correlation energy =        -1.0998658167 au
        MP2         total energy =      -303.8984892096 au

  Entering Z-vector solver.
 This version supports only Gaussian blurring of the apparent surface charges
 No PCM contribution added !! 
   1         0           1      0.000313    0.000313
 This version supports only Gaussian blurring of the apparent surface charges
 No PCM contribution added !! 
   2         0           1      0.000106    0.000106
 This version supports only Gaussian blurring of the apparent surface charges
 No PCM contribution added !! 
   3         0           1      0.000039    0.000039
 This version supports only Gaussian blurring of the apparent surface charges
 No PCM contribution added !! 
   4         0           1      0.000010    0.000010
 This version supports only Gaussian blurring of the apparent surface charges
 No PCM contribution added !! 
   5         0           1      0.000004    0.000004
 This version supports only Gaussian blurring of the apparent surface charges
 No PCM contribution added !! 
   6         0           1      0.000001    0.000001
 This version supports only Gaussian blurring of the apparent surface charges
 No PCM contribution added !! 
   7         1           0      0.000000    0.000000    Roots Converged

 --------------------------------------------------------------

                    Orbital Energies (a.u.)
 --------------------------------------------------------------

 Alpha MOs
 -- Occupied --
-20.620 -20.564 -20.560 -11.399 -11.288  -1.484  -1.392  -1.362
 -0.996  -0.850  -0.771  -0.692  -0.684  -0.641  -0.614  -0.610
 -0.540  -0.499  -0.474  -0.468
 -- Virtual --
  0.154   0.168   0.190   0.223   0.233   0.313   0.334   0.357
  0.422   0.461   0.473   0.501   0.535   0.558   0.584   0.620
  0.622   0.639   0.645   0.695   0.709   0.757   0.761   0.781
  0.806   0.831   0.838   0.845   0.875   0.917   0.927   0.953
  1.008   1.063   1.111   1.126   1.206   1.206   1.228   1.249
  1.327   1.329   1.392   1.431   1.446   1.447   1.492   1.522
  1.537   1.610   1.629   1.711   1.785   1.815   1.843   1.920
  2.004   2.052   2.067   2.184   2.188   2.249   2.276   2.295
  2.333   2.363   2.414   2.433   2.453   2.504   2.615   2.691
  2.705   2.752   2.875   2.911   2.952   2.993   3.033   3.093
  3.115   3.136   3.153   3.235   3.274   3.290   3.327   3.357
  3.381   3.411   3.457   3.506   3.523   3.555   3.560   3.622
  3.623   3.666   3.705   3.779   3.782   3.805   3.849   3.854
  3.932   3.965   3.995   4.056   4.057   4.106   4.148   4.166
  4.192   4.214   4.218   4.325   4.329   4.399   4.415   4.415
  4.466   4.475   4.532   4.574   4.624   4.669   4.679   4.781
  4.845   4.849   4.898   5.034   5.131   5.189   5.190   5.312
  5.340   5.361   5.442   5.472   5.624   5.642   5.646   5.700
  5.768   5.809   5.814   5.998   6.038   6.066   6.154   6.186
  6.208   6.392   6.452   6.487   6.642   6.705   6.711   6.857
  6.937   6.972   7.011   7.032   7.094   7.126   7.190   7.234
  7.269   7.276   7.323   7.330   7.408   7.465   7.540   7.556
  7.672   7.679   7.814   7.886   7.982   9.664  12.355  13.217
 13.571  13.893
 --------------------------------------------------------------

          Ground-State Mulliken Net Atomic Charges

     Atom                 Charge (a.u.)
  ----------------------------------------
      1 C                     0.279108
      2 C                    -0.019878
      3 O                    -0.388727
      4 O                    -0.252850
      5 O                    -0.458471
      6 H                     0.132950
      7 H                     0.133122
      8 H                     0.303067
      9 H                     0.271679
  ----------------------------------------
  Sum of atomic charges =    -0.000000

 -----------------------------------------------------------------
                    Cartesian Multipole Moments
 -----------------------------------------------------------------
    Charge (ESU x 10^10)
                 0.0000
    Dipole Moment (Debye)
         X       1.3606      Y       4.9680      Z       0.0102
       Tot       5.1510
    Quadrupole Moments (Debye-Ang)
        XX     -36.4263     XY       5.9884     YY     -26.0937
        XZ       0.0274     YZ      -0.0011     ZZ     -28.1410
    Octopole Moments (Debye-Ang^2)
       XXX      14.0156    XXY       2.2719    XYY       1.3939
       YYY      13.2238    XXZ      -0.0345    XYZ       0.0017
       YYZ       0.0069    XZZ       1.0873    YZZ       1.1978
       ZZZ      -0.0464
    Hexadecapole Moments (Debye-Ang^3)
      XXXX    -330.3342   XXXY      20.5647   XXYY     -54.5889
      XYYY      20.1234   YYYY    -129.3752   XXXZ       0.3148
      XXYZ      -0.0298   XYYZ       0.0931   YYYZ      -0.1535
      XXZZ     -54.9531   XYZZ       0.2410   YYZZ     -25.2414
      XZZZ       0.2145   YZZZ      -0.1081   ZZZZ     -29.6375
 -----------------------------------------------------------------
 DrvMan is completing analytic gradient of the MP2 energy
 MP2 relaxed dipole moment
            1
    1   0.5353106
    2   1.9545590
    3   0.0040191
	Magnitude:	 2.027 au	 5.151 Debye
 MP2 energy read as -303.898489
 Full Analytical Gradient of MP2 Energy (in au.)
             1             2             3             4             5
    1    0.00006842    0.00005707   -0.00016463   -0.00003172   -0.00012174
    2   -0.00029391    0.00120700   -0.00016951   -0.00022671   -0.00006030
    3    0.00000090    0.00000098    0.00000002   -0.00000166   -0.00000177
             6             7             8             9
    1    0.00014907    0.00015151    0.00012668   -0.00023465
    2   -0.00019287   -0.00018536   -0.00020982    0.00013148
    3    0.00024633   -0.00024419   -0.00000086    0.00000026
 Gradient time:  CPU 0.11 s  wall 0.18 s
 ----------------------------------------------------------------
             Standard Nuclear Orientation (Angstroms)
    I     Atom           X                Y                Z
 ----------------------------------------------------------------
    1      C       0.5132941993    -0.1178492762    -0.0004640104
    2      C      -0.6869692920     0.7725164174     0.0036564355
    3      O       0.4111902229    -1.3315190494    -0.0031828459
    4      O       1.6968785046     0.4669928958    -0.0010048369
    5      O      -1.8667485047     0.0006778391     0.0034116235
    6      H      -0.6478085247     1.3862313392    -0.8744384097
    7      H      -0.6451022390     1.3816808357     0.8847749326
    8      H       1.6116183716     1.4081664772     0.0013159979
    9      H      -1.5717848378    -0.9216076789     0.0007794135
 ----------------------------------------------------------------
 Nuclear Repulsion Energy =   181.4791129175 hartrees
 There are       20 alpha and       20 beta electrons
 Discretize the solute cavity surface with Lebedev spheres
	Using 302 Lebedev grid points for each H atom
	Using 302 Lebedev grid points for other atoms
	Atomic van der Waals radii will be scaled by 1.20
 Removing interior tesserae...
 Keep 1038 surface tesserae and discard 1680 interior tesserae
 Molecular Surface Area = 90.960 Angst**2

                       Distance Matrix (Angstroms)
             C (  1)   C (  2)   O (  3)   O (  4)   O (  5)   H (  6)
   C (  2)  1.494457
   O (  3)  1.217960  2.373387
   O (  4)  1.320194  2.403351  2.210802
   O (  5)  2.382995  1.409828  2.638901  3.594010
   H (  6)  2.091471  1.072022  3.044131  2.665604  2.043574
   H (  7)  2.091440  1.072009  3.043957  2.665733  2.043622  1.759221
   H (  8)  1.880171  2.384861  2.991141  0.945030  3.752341  2.423311
   H (  9)  2.234633  1.911273  2.024903  3.551391  0.968308  2.635500
             H (  7)   H (  8)
   H (  8)  2.423631
   H (  9)  2.635399  3.944858

 Requested basis set is cc-pVTZ
 There are 74 shells and 206 basis functions
 A cutoff of  1.0D-11 yielded   2663 shell pairs
 There are     20735 function pairs (     27019 Cartesian)
 Smallest overlap matrix eigenvalue = 5.23E-04
 Guess MOs from SCF MO coefficient file
 Reading MOs from coefficient file
 Reading MOs from coefficient file
 A restricted Hartree-Fock SCF calculation will be
 performed using Pulay DIIS extrapolation
 SCF converges when DIIS error is below 1.0E-08
 ---------------------------------------
  Cycle       Energy         DIIS Error
 ---------------------------------------
    1    -302.7653262602      9.22E-04
    2    -302.7722839884      4.42E-04
    3    -302.7730545218      1.64E-04
    4    -302.7732202744      5.25E-05
    5    -302.7732465731      1.70E-05
    6    -302.7732504261      9.66E-06
    7    -302.7732512777      3.32E-06
    8    -302.7732514549      8.00E-07
    9    -302.7732514651      2.27E-07
   10    -302.7732514657      5.79E-08
   11    -302.7732514658      1.36E-08
   12    -302.7732514658      2.62E-09 Convergence criterion met
 ---------------------------------------
 SCF time:  CPU 69.04 s  wall 69.08 s
 Discretize the solute cavity surface with Lebedev spheres
	Using 302 Lebedev grid points for each H atom
	Using 302 Lebedev grid points for other atoms
	Atomic van der Waals radii will be scaled by 1.20
 Removing interior tesserae...
 Keep 1038 surface tesserae and discard 1680 interior tesserae
 Molecular Surface Area = 90.960 Angst**2
 A restricted Hartree-Fock SCF calculation will be
 performed using Pulay DIIS extrapolation
 Polarizable Continuum solvation model will be applied
 SCF converges when DIIS error is below 1.0E-08

 Citation of the SMD model:
 Marenich, A.V.; Cramer, C.J.; Truhlar, D.G.
 J. Phys. Chem. B 2009, 113, 6378-6396.
 iSolventCode=           1
 Solvent: water                                                           

 vradii
            1           2           3           4           5           6
    1   1.8500000   1.8500000   1.5200000   1.5200000   1.5200000   1.2000000
            7           8           9
    1   1.2000000   1.2000000   1.2000000
 ---------------------------------------
  Cycle       Energy         DIIS Error
 ---------------------------------------
    1    -302.7732514652      7.53E-10
 Time req'd to invert C: 1.18 s (CPU) 1.18 s (wall)
    2    -302.7986349134      7.19E-04
    3    -302.7986349137      7.19E-04
    4    -302.7986349156      7.19E-04
    5    -302.8037610693      3.41E-04
    6    -302.8044907972      1.55E-04
    7    -302.8047213840      5.04E-05
    8    -302.8047539428      1.55E-05
    9    -302.8047577463      8.74E-06
   10    -302.8047584648      3.01E-06
   11    -302.8047586227      6.69E-07
   12    -302.8047586295      1.75E-07
   13    -302.8047586299      5.27E-08
   14    -302.8047586298      1.36E-08
   15    -302.8047586299      5.63E-09 Convergence criterion met
 ---------------------------------------
 SCF time:  CPU 88.57 s  wall 88.65 s
(0)  E-EN(g) gas-phase elect-nuc energy                 -302.773251465 a.u.
(3)  G-ENP(liq) elect-nuc-pol free energy of system     -302.804758630 a.u.
(4)  G-CDS(liq) cavity-dispersion-solvent structure 
     free energy                                                3.8163 kcal/mol
(6)  G-S(liq) free energy of system                     -302.798676958 a.u.
(9)  DeltaG-S(liq) free energy of  solvation
     (9) = (6) - (0)                                          -15.9547 kcal/mol
 SCF   energy in the final basis set = -302.7986769584
 Total energy in the final basis set = -302.7986769584

 Components of the MP2 correlation energy:
        aaaa  correlation energy =        -0.1383773408 au
        abab  correlation energy =        -0.8231123309 au
        bbbb  correlation energy =        -0.1383773408 au
        non-Brillouin singles    =        -0.0000000000 au

 Total  MP2   correlation energy =        -1.0998670124 au
        MP2         total energy =      -303.8985439708 au

  Entering Z-vector solver.
 This version supports only Gaussian blurring of the apparent surface charges
 No PCM contribution added !! 
   1         0           1      0.000313    0.000313
 This version supports only Gaussian blurring of the apparent surface charges
 No PCM contribution added !! 
   2         0           1      0.000106    0.000106
 This version supports only Gaussian blurring of the apparent surface charges
 No PCM contribution added !! 
   3         0           1      0.000039    0.000039
 This version supports only Gaussian blurring of the apparent surface charges
 No PCM contribution added !! 
   4         0           1      0.000010    0.000010
 This version supports only Gaussian blurring of the apparent surface charges
 No PCM contribution added !! 
   5         0           1      0.000004    0.000004
 This version supports only Gaussian blurring of the apparent surface charges
 No PCM contribution added !! 
   6         0           1      0.000001    0.000001
 This version supports only Gaussian blurring of the apparent surface charges
 No PCM contribution added !! 
   7         1           0      0.000000    0.000000    Roots Converged

 --------------------------------------------------------------

                    Orbital Energies (a.u.)
 --------------------------------------------------------------

 Alpha MOs
 -- Occupied --
-20.620 -20.565 -20.560 -11.399 -11.288  -1.484  -1.392  -1.363
 -0.997  -0.850  -0.771  -0.692  -0.684  -0.641  -0.614  -0.610
 -0.540  -0.499  -0.474  -0.468
 -- Virtual --
  0.154   0.168   0.190   0.223   0.234   0.313   0.334   0.357
  0.422   0.461   0.473   0.501   0.535   0.558   0.584   0.620
  0.621   0.639   0.645   0.695   0.709   0.757   0.762   0.781
  0.806   0.831   0.838   0.845   0.875   0.917   0.928   0.953
  1.008   1.064   1.111   1.126   1.206   1.206   1.228   1.250
  1.327   1.329   1.392   1.431   1.447   1.447   1.492   1.523
  1.537   1.610   1.629   1.711   1.784   1.814   1.842   1.920
  2.005   2.053   2.067   2.184   2.189   2.249   2.276   2.296
  2.334   2.363   2.414   2.433   2.453   2.504   2.615   2.691
  2.706   2.752   2.875   2.911   2.953   2.994   3.033   3.093
  3.114   3.136   3.153   3.235   3.274   3.290   3.327   3.357
  3.381   3.411   3.456   3.506   3.524   3.555   3.560   3.623
  3.623   3.667   3.705   3.779   3.782   3.805   3.850   3.854
  3.932   3.965   3.995   4.056   4.056   4.107   4.148   4.167
  4.192   4.214   4.218   4.324   4.329   4.400   4.414   4.415
  4.465   4.475   4.532   4.574   4.625   4.670   4.679   4.781
  4.845   4.849   4.898   5.033   5.131   5.186   5.189   5.312
  5.337   5.362   5.442   5.469   5.624   5.642   5.645   5.698
  5.768   5.808   5.813   5.999   6.039   6.066   6.154   6.186
  6.208   6.393   6.452   6.488   6.643   6.705   6.712   6.857
  6.937   6.972   7.011   7.033   7.094   7.126   7.191   7.234
  7.269   7.276   7.323   7.330   7.409   7.466   7.541   7.557
  7.673   7.679   7.815   7.887   7.982   9.666  12.358  13.217
 13.573  13.890
 --------------------------------------------------------------

          Ground-State Mulliken Net Atomic Charges

     Atom                 Charge (a.u.)
  ----------------------------------------
      1 C                     0.279179
      2 C                    -0.019390
      3 O                    -0.388904
      4 O                    -0.252869
      5 O                    -0.457707
      6 H                     0.132419
      7 H                     0.132593
      8 H                     0.303074
      9 H                     0.271605
  ----------------------------------------
  Sum of atomic charges =    -0.000000

 -----------------------------------------------------------------
                    Cartesian Multipole Moments
 -----------------------------------------------------------------
    Charge (ESU x 10^10)
                 0.0000
    Dipole Moment (Debye)
         X       1.3553      Y       4.9653      Z       0.0102
       Tot       5.1469
    Quadrupole Moments (Debye-Ang)
        XX     -36.4141     XY       5.9914     YY     -26.1017
        XZ       0.0274     YZ      -0.0011     ZZ     -28.1450
    Octopole Moments (Debye-Ang^2)
       XXX      13.9861    XXY       2.2804    XYY       1.3936
       YYY      13.2478    XXZ      -0.0344    XYZ       0.0017
       YYZ       0.0070    XZZ       1.0862    YZZ       1.2003
       ZZZ      -0.0465
    Hexadecapole Moments (Debye-Ang^3)
      XXXX    -330.2373   XXXY      20.5502   XXYY     -54.5795
      XYYY      20.1105   YYYY    -129.3191   XXXZ       0.3146
      XXYZ      -0.0298   XYYZ       0.0931   YYYZ      -0.1533
      XXZZ     -54.9488   XYZZ       0.2385   YYZZ     -25.2382
      XZZZ       0.2145   YZZZ      -0.1080   ZZZZ     -29.6587
 -----------------------------------------------------------------
 DrvMan is completing analytic gradient of the MP2 energy
 MP2 relaxed dipole moment
            1
    1   0.5332230
    2   1.9534829
    3   0.0040232
	Magnitude:	 2.025 au	 5.147 Debye
 MP2 energy read as -303.898544
 Full Analytical Gradient of MP2 Energy (in au.)
             1             2             3             4             5
    1   -0.00014555    0.00002517   -0.00025368    0.00004477    0.00004459
    2    0.00016491   -0.00109814    0.00001781   -0.00025423    0.00051013
    3    0.00000138    0.00000151    0.00000090   -0.00000170   -0.00000119
             6             7             8             9
    1    0.00011316    0.00011717    0.00013404   -0.00007966
    2    0.00033200    0.00033445   -0.00023174    0.00022481
    3   -0.00025564    0.00025545   -0.00000092    0.00000021
 Gradient time:  CPU 0.09 s  wall 0.25 s
 ----------------------------------------------------------------
             Standard Nuclear Orientation (Angstroms)
    I     Atom           X                Y                Z
 ----------------------------------------------------------------
    1      C       0.5132941993    -0.1178492762    -0.0004640104
    2      C      -0.6869692920     0.7735164174     0.0046564355
    3      O       0.4111902229    -1.3315190494    -0.0031828459
    4      O       1.6968785046     0.4669928958    -0.0010048369
    5      O      -1.8667485047     0.0006778391     0.0034116235
    6      H      -0.6478085247     1.3862313392    -0.8744384097
    7      H      -0.6451022390     1.3816808357     0.8847749326
    8      H       1.6116183716     1.4081664772     0.0013159979
    9      H      -1.5717848378    -0.9216076789     0.0007794135
 ----------------------------------------------------------------
 Nuclear Repulsion Energy =   181.4649603098 hartrees
 There are       20 alpha and       20 beta electrons
 Discretize the solute cavity surface with Lebedev spheres
	Using 302 Lebedev grid points for each H atom
	Using 302 Lebedev grid points for other atoms
	Atomic van der Waals radii will be scaled by 1.20
 Removing interior tesserae...
 Keep 1038 surface tesserae and discard 1680 interior tesserae
 Molecular Surface Area = 90.960 Angst**2

                       Distance Matrix (Angstroms)
             C (  1)   C (  2)   O (  3)   O (  4)   O (  5)   H (  6)
   C (  2)  1.495056
   O (  3)  1.217960  2.374277
   O (  4)  1.320194  2.403481  2.210802
   O (  5)  2.382995  1.410376  2.638901  3.594010
   H (  6)  2.091471  1.072269  3.044131  2.665604  2.043574
   H (  7)  2.091440  1.070619  3.043957  2.665733  2.043622  1.759221
   H (  8)  1.880171  2.384596  2.991141  0.945030  3.752341  2.423311
   H (  9)  2.234633  1.912161  2.024903  3.551391  0.968308  2.635500
             H (  7)   H (  8)
   H (  8)  2.423631
   H (  9)  2.635399  3.944858

 Requested basis set is cc-pVTZ
 There are 74 shells and 206 basis functions
 A cutoff of  1.0D-11 yielded   2663 shell pairs
 There are     20735 function pairs (     27019 Cartesian)
 Smallest overlap matrix eigenvalue = 5.23E-04
 Guess MOs from SCF MO coefficient file
 Reading MOs from coefficient file
 Reading MOs from coefficient file
 A restricted Hartree-Fock SCF calculation will be
 performed using Pulay DIIS extrapolation
 SCF converges when DIIS error is below 1.0E-08
 ---------------------------------------
  Cycle       Energy         DIIS Error
 ---------------------------------------
    1    -302.7653587895      9.17E-04
    2    -302.7722447663      4.41E-04
    3    -302.7730088470      1.64E-04
    4    -302.7731737461      5.22E-05
    5    -302.7731998487      1.69E-05
    6    -302.7732036862      9.59E-06
    7    -302.7732045231      3.32E-06
    8    -302.7732046998      7.84E-07
    9    -302.7732047098      2.22E-07
   10    -302.7732047102      5.75E-08
   11    -302.7732047103      1.36E-08
   12    -302.7732047103      2.80E-09 Convergence criterion met
 ---------------------------------------
 SCF time:  CPU 68.06 s  wall 68.12 s
 Discretize the solute cavity surface with Lebedev spheres
	Using 302 Lebedev grid points for each H atom
	Using 302 Lebedev grid points for other atoms
	Atomic van der Waals radii will be scaled by 1.20
 Removing interior tesserae...
 Keep 1038 surface tesserae and discard 1680 interior tesserae
 Molecular Surface Area = 90.960 Angst**2
 A restricted Hartree-Fock SCF calculation will be
 performed using Pulay DIIS extrapolation
 Polarizable Continuum solvation model will be applied
 SCF converges when DIIS error is below 1.0E-08

 Citation of the SMD model:
 Marenich, A.V.; Cramer, C.J.; Truhlar, D.G.
 J. Phys. Chem. B 2009, 113, 6378-6396.
 iSolventCode=           1
 Solvent: water                                                           

 vradii
            1           2           3           4           5           6
    1   1.8500000   1.8500000   1.5200000   1.5200000   1.5200000   1.2000000
            7           8           9
    1   1.2000000   1.2000000   1.2000000
 ---------------------------------------
  Cycle       Energy         DIIS Error
 ---------------------------------------
    1    -302.7732047099      9.73E-10
 Time req'd to invert C: 1.02 s (CPU) 1.02 s (wall)
    2    -302.7986020125      7.19E-04
    3    -302.7986020119      7.19E-04
    4    -302.7986020119      7.19E-04
    5    -302.7986020123      7.19E-04
    6    -302.7986020132      7.19E-04
    7    -302.7986020132      7.19E-04
    8    -302.7986020140      7.19E-04
    9    -302.7986020101      7.19E-04
   10    -302.7986020093      7.19E-04
   11    -302.7986020102      7.19E-04
   12    -302.7986020065      7.19E-04
   13    -302.7986020011      7.19E-04
   14    -302.7986020010      7.19E-04
   15    -302.7986020018      7.19E-04
   16    -302.7986020125      7.19E-04
   17    -302.8037301460      3.41E-04
   18    -302.8044601405      1.55E-04
   19    -302.8046908090      5.04E-05
   20    -302.8047233705      1.55E-05
   21    -302.8047271732      8.74E-06
   22    -302.8047278913      3.01E-06
   23    -302.8047280492      6.70E-07
   24    -302.8047280561      1.76E-07
   25    -302.8047280564      5.28E-08
   26    -302.8047280563      1.37E-08
   27    -302.8047280564      5.69E-09 Convergence criterion met
 ---------------------------------------
 SCF time:  CPU 110.51 s  wall 110.61 s
(0)  E-EN(g) gas-phase elect-nuc energy                 -302.773204710 a.u.
(3)  G-ENP(liq) elect-nuc-pol free energy of system     -302.804728056 a.u.
(4)  G-CDS(liq) cavity-dispersion-solvent structure 
     free energy                                                3.8160 kcal/mol
(6)  G-S(liq) free energy of system                     -302.798646908 a.u.
(9)  DeltaG-S(liq) free energy of  solvation
     (9) = (6) - (0)                                          -15.9652 kcal/mol
 SCF   energy in the final basis set = -302.7986469075
 Total energy in the final basis set = -302.7986469075

 Components of the MP2 correlation energy:
        aaaa  correlation energy =        -0.1383743509 au
        abab  correlation energy =        -0.8231183321 au
        bbbb  correlation energy =        -0.1383743509 au
        non-Brillouin singles    =        -0.0000000000 au

 Total  MP2   correlation energy =        -1.0998670340 au
        MP2         total energy =      -303.8985139415 au

  Entering Z-vector solver.
 This version supports only Gaussian blurring of the apparent surface charges
 No PCM contribution added !! 
   1         0           1      0.000313    0.000313
 This version supports only Gaussian blurring of the apparent surface charges
 No PCM contribution added !! 
   2         0           1      0.000106    0.000106
 This version supports only Gaussian blurring of the apparent surface charges
 No PCM contribution added !! 
   3         0           1      0.000039    0.000039
 This version supports only Gaussian blurring of the apparent surface charges
 No PCM contribution added !! 
   4         0           1      0.000010    0.000010
 This version supports only Gaussian blurring of the apparent surface charges
 No PCM contribution added !! 
   5         0           1      0.000004    0.000004
 This version supports only Gaussian blurring of the apparent surface charges
 No PCM contribution added !! 
   6         0           1      0.000001    0.000001
 This version supports only Gaussian blurring of the apparent surface charges
 No PCM contribution added !! 
   7         1           0      0.000000    0.000000    Roots Converged

 --------------------------------------------------------------

                    Orbital Energies (a.u.)
 --------------------------------------------------------------

 Alpha MOs
 -- Occupied --
-20.620 -20.564 -20.560 -11.399 -11.288  -1.484  -1.392  -1.362
 -0.997  -0.850  -0.771  -0.692  -0.684  -0.641  -0.614  -0.610
 -0.540  -0.499  -0.474  -0.468
 -- Virtual --
  0.154   0.168   0.190   0.223   0.234   0.313   0.334   0.357
  0.422   0.461   0.473   0.501   0.535   0.558   0.584   0.620
  0.622   0.639   0.645   0.695   0.709   0.757   0.761   0.781
  0.806   0.831   0.838   0.845   0.875   0.917   0.928   0.953
  1.008   1.064   1.111   1.126   1.206   1.206   1.228   1.250
  1.327   1.329   1.392   1.431   1.446   1.447   1.492   1.523
  1.537   1.610   1.629   1.711   1.785   1.815   1.843   1.920
  2.004   2.052   2.067   2.184   2.189   2.249   2.276   2.295
  2.334   2.363   2.414   2.433   2.453   2.504   2.615   2.691
  2.705   2.752   2.875   2.911   2.953   2.994   3.033   3.093
  3.115   3.136   3.153   3.235   3.274   3.290   3.327   3.357
  3.381   3.411   3.456   3.506   3.523   3.555   3.560   3.622
  3.623   3.666   3.705   3.779   3.782   3.805   3.850   3.854
  3.932   3.965   3.995   4.056   4.057   4.106   4.148   4.166
  4.192   4.214   4.218   4.324   4.329   4.400   4.414   4.415
  4.465   4.475   4.532   4.574   4.624   4.670   4.679   4.781
  4.845   4.849   4.898   5.034   5.131   5.188   5.189   5.312
  5.338   5.361   5.442   5.471   5.624   5.642   5.646   5.699
  5.768   5.808   5.814   5.998   6.038   6.066   6.154   6.186
  6.208   6.392   6.452   6.487   6.643   6.705   6.712   6.857
  6.937   6.972   7.011   7.033   7.094   7.126   7.191   7.234
  7.269   7.276   7.323   7.330   7.408   7.466   7.541   7.556
  7.673   7.679   7.815   7.887   7.982   9.665  12.357  13.217
 13.572  13.891
 --------------------------------------------------------------

          Ground-State Mulliken Net Atomic Charges

     Atom                 Charge (a.u.)
  ----------------------------------------
      1 C                     0.279158
      2 C                    -0.019697
      3 O                    -0.388809
      4 O                    -0.252850
      5 O                    -0.458085
      6 H                     0.132261
      7 H                     0.133318
      8 H                     0.303062
      9 H                     0.271642
  ----------------------------------------
  Sum of atomic charges =     0.000000

 -----------------------------------------------------------------
                    Cartesian Multipole Moments
 -----------------------------------------------------------------
    Charge (ESU x 10^10)
                 0.0000
    Dipole Moment (Debye)
         X       1.3579      Y       4.9665      Z       0.0119
       Tot       5.1488
    Quadrupole Moments (Debye-Ang)
        XX     -36.4199     XY       5.9898     YY     -26.0978
        XZ       0.0269     YZ       0.0012     ZZ     -28.1429
    Octopole Moments (Debye-Ang^2)
       XXX      14.0008    XXY       2.2761    XYY       1.3936
       YYY      13.2353    XXZ      -0.0377    XYZ      -0.0006
       YYZ       0.0075    XZZ       1.0867    YZZ       1.1991
       ZZZ      -0.0576
    Hexadecapole Moments (Debye-Ang^3)
      XXXX    -330.2838   XXXY      20.5574   XXYY     -54.5839
      XYYY      20.1166   YYYY    -129.3474   XXXZ       0.3279
      XXYZ      -0.0290   XYYZ       0.0949   YYYZ      -0.1537
      XXZZ     -54.9507   XYZZ       0.2397   YYZZ     -25.2397
      XZZZ       0.2235   YZZZ      -0.1145   ZZZZ     -29.6480
 -----------------------------------------------------------------
 DrvMan is completing analytic gradient of the MP2 energy
 MP2 relaxed dipole moment
            1
    1   0.5342412
    2   1.9539523
    3   0.0046953
	Magnitude:	 2.026 au	 5.149 Debye
 MP2 energy read as -303.898514
 Full Analytical Gradient of MP2 Energy (in au.)
             1             2             3             4             5
    1   -0.00003723    0.00004375   -0.00020878    0.00000536   -0.00003986
    2   -0.00006121    0.00005876   -0.00007705   -0.00023829    0.00022306
    3   -0.00019389    0.00121525    0.00005582    0.00003174   -0.00011853
             6             7             8             9
    1    0.00011994    0.00014458    0.00013007   -0.00015784
    2    0.00030427   -0.00016343   -0.00022384    0.00017774
    3   -0.00049290   -0.00049139    0.00000297   -0.00000907
 Gradient time:  CPU 0.09 s  wall 0.17 s
 ----------------------------------------------------------------
             Standard Nuclear Orientation (Angstroms)
    I     Atom           X                Y                Z
 ----------------------------------------------------------------
    1      C       0.5132941993    -0.1178492762    -0.0004640104
    2      C      -0.6869692920     0.7735164174     0.0026564355
    3      O       0.4111902229    -1.3315190494    -0.0031828459
    4      O       1.6968785046     0.4669928958    -0.0010048369
    5      O      -1.8667485047     0.0006778391     0.0034116235
    6      H      -0.6478085247     1.3862313392    -0.8744384097
    7      H      -0.6451022390     1.3816808357     0.8847749326
    8      H       1.6116183716     1.4081664772     0.0013159979
    9      H      -1.5717848378    -0.9216076789     0.0007794135
 ----------------------------------------------------------------
 Nuclear Repulsion Energy =   181.4650427343 hartrees
 There are       20 alpha and       20 beta electrons
 Discretize the solute cavity surface with Lebedev spheres
	Using 302 Lebedev grid points for each H atom
	Using 302 Lebedev grid points for other atoms
	Atomic van der Waals radii will be scaled by 1.20
 Removing interior tesserae...
 Keep 1039 surface tesserae and discard 1679 interior tesserae
 Molecular Surface Area = 91.024 Angst**2

                       Distance Matrix (Angstroms)
             C (  1)   C (  2)   O (  3)   O (  4)   O (  5)   H (  6)
   C (  2)  1.495050
   O (  3)  1.217960  2.374271
   O (  4)  1.320194  2.403477  2.210802
   O (  5)  2.382995  1.410375  2.638901  3.594010
   H (  6)  2.091471  1.070630  3.044131  2.665604  2.043574
   H (  7)  2.091440  1.072264  3.043957  2.665733  2.043622  1.759221
   H (  8)  1.880171  2.384594  2.991141  0.945030  3.752341  2.423311
   H (  9)  2.234633  1.912158  2.024903  3.551391  0.968308  2.635500
             H (  7)   H (  8)
   H (  8)  2.423631
   H (  9)  2.635399  3.944858

 Requested basis set is cc-pVTZ
 There are 74 shells and 206 basis functions
 A cutoff of  1.0D-11 yielded   2663 shell pairs
 There are     20735 function pairs (     27019 Cartesian)
 Smallest overlap matrix eigenvalue = 5.23E-04
 Guess MOs from SCF MO coefficient file
 Reading MOs from coefficient file
 Reading MOs from coefficient file
 A restricted Hartree-Fock SCF calculation will be
 performed using Pulay DIIS extrapolation
 SCF converges when DIIS error is below 1.0E-08
 ---------------------------------------
  Cycle       Energy         DIIS Error
 ---------------------------------------
    1    -302.7653309359      9.19E-04
    2    -302.7722422033      4.41E-04
    3    -302.7730085319      1.64E-04
    4    -302.7731738062      5.23E-05
    5    -302.7731999862      1.69E-05
    6    -302.7732038318      9.62E-06
    7    -302.7732046738      3.32E-06
    8    -302.7732048508      7.91E-07
    9    -302.7732048609      2.24E-07
   10    -302.7732048614      5.79E-08
   11    -302.7732048615      1.38E-08
   12    -302.7732048615      2.93E-09 Convergence criterion met
 ---------------------------------------
 SCF time:  CPU 67.59 s  wall 67.63 s
 Discretize the solute cavity surface with Lebedev spheres
	Using 302 Lebedev grid points for each H atom
	Using 302 Lebedev grid points for other atoms
	Atomic van der Waals radii will be scaled by 1.20
 Removing interior tesserae...
 Keep 1039 surface tesserae and discard 1679 interior tesserae
 Molecular Surface Area = 91.024 Angst**2
 A restricted Hartree-Fock SCF calculation will be
 performed using Pulay DIIS extrapolation
 Polarizable Continuum solvation model will be applied
 SCF converges when DIIS error is below 1.0E-08

 Citation of the SMD model:
 Marenich, A.V.; Cramer, C.J.; Truhlar, D.G.
 J. Phys. Chem. B 2009, 113, 6378-6396.
 iSolventCode=           1
 Solvent: water                                                           

 vradii
            1           2           3           4           5           6
    1   1.8500000   1.8500000   1.5200000   1.5200000   1.5200000   1.2000000
            7           8           9
    1   1.2000000   1.2000000   1.2000000
 ---------------------------------------
  Cycle       Energy         DIIS Error
 ---------------------------------------
    1    -302.7732048610      9.84E-10
 Time req'd to invert C: 0.91 s (CPU) 0.91 s (wall)
    2    -302.7986040839      7.19E-04
    3    -302.7986040844      7.19E-04
    4    -302.7986040826      7.19E-04
    5    -302.7986040806      7.19E-04
    6    -302.7986040734      7.19E-04
    7    -302.7986040770      7.19E-04
    8    -302.7986040758      7.19E-04
    9    -302.7986040762      7.19E-04
   10    -302.7986040779      7.19E-04
   11    -302.7986040792      7.19E-04
   12    -302.7986040782      7.19E-04
   13    -302.7986040763      7.19E-04
   14    -302.7986040740      7.19E-04
   15    -302.7986040720      7.19E-04
   16    -302.7986040838      7.19E-04
   17    -302.8037338722      3.41E-04
   18    -302.8044640683      1.55E-04
   19    -302.8046947879      5.04E-05
   20    -302.8047273558      1.55E-05
   21    -302.8047311592      8.74E-06
   22    -302.8047318775      3.01E-06
   23    -302.8047320355      6.70E-07
   24    -302.8047320423      1.76E-07
   25    -302.8047320426      5.28E-08
   26    -302.8047320426      1.37E-08
   27    -302.8047320427      5.69E-09 Convergence criterion met
 ---------------------------------------
 SCF time:  CPU 112.73 s  wall 112.99 s
(0)  E-EN(g) gas-phase elect-nuc energy                 -302.773204861 a.u.
(3)  G-ENP(liq) elect-nuc-pol free energy of system     -302.804732043 a.u.
(4)  G-CDS(liq) cavity-dispersion-solvent structure 
     free energy                                                3.8160 kcal/mol
(6)  G-S(liq) free energy of system                     -302.798650907 a.u.
(9)  DeltaG-S(liq) free energy of  solvation
     (9) = (6) - (0)                                          -15.9676 kcal/mol
 SCF   energy in the final basis set = -302.7986509072
 Total energy in the final basis set = -302.7986509072

 Components of the MP2 correlation energy:
        aaaa  correlation energy =        -0.1383741941 au
        abab  correlation energy =        -0.8231178440 au
        bbbb  correlation energy =        -0.1383741941 au
        non-Brillouin singles    =        -0.0000000000 au

 Total  MP2   correlation energy =        -1.0998662322 au
        MP2         total energy =      -303.8985171394 au

  Entering Z-vector solver.
 This version supports only Gaussian blurring of the apparent surface charges
 No PCM contribution added !! 
   1         0           1      0.000313    0.000313
 This version supports only Gaussian blurring of the apparent surface charges
 No PCM contribution added !! 
   2         0           1      0.000106    0.000106
 This version supports only Gaussian blurring of the apparent surface charges
 No PCM contribution added !! 
   3         0           1      0.000039    0.000039
 This version supports only Gaussian blurring of the apparent surface charges
 No PCM contribution added !! 
   4         0           1      0.000010    0.000010
 This version supports only Gaussian blurring of the apparent surface charges
 No PCM contribution added !! 
   5         0           1      0.000004    0.000004
 This version supports only Gaussian blurring of the apparent surface charges
 No PCM contribution added !! 
   6         0           1      0.000001    0.000001
 This version supports only Gaussian blurring of the apparent surface charges
 No PCM contribution added !! 
   7         1           0      0.000000    0.000000    Roots Converged

 --------------------------------------------------------------

                    Orbital Energies (a.u.)
 --------------------------------------------------------------

 Alpha MOs
 -- Occupied --
-20.620 -20.564 -20.560 -11.399 -11.288  -1.484  -1.392  -1.362
 -0.997  -0.850  -0.771  -0.692  -0.684  -0.641  -0.614  -0.610
 -0.540  -0.499  -0.474  -0.468
 -- Virtual --
  0.154   0.168   0.190   0.223   0.234   0.313   0.334   0.357
  0.422   0.461   0.473   0.501   0.535   0.558   0.584   0.620
  0.622   0.639   0.645   0.695   0.709   0.757   0.761   0.781
  0.806   0.831   0.838   0.845   0.875   0.917   0.928   0.953
  1.008   1.064   1.111   1.126   1.206   1.206   1.228   1.250
  1.327   1.329   1.392   1.431   1.446   1.447   1.492   1.523
  1.537   1.610   1.629   1.711   1.785   1.815   1.843   1.920
  2.004   2.052   2.067   2.184   2.189   2.249   2.276   2.295
  2.334   2.363   2.414   2.433   2.453   2.504   2.615   2.691
  2.705   2.752   2.875   2.911   2.953   2.994   3.033   3.093
  3.115   3.136   3.153   3.235   3.274   3.290   3.327   3.357
  3.381   3.411   3.456   3.506   3.523   3.555   3.560   3.622
  3.623   3.666   3.705   3.779   3.782   3.805   3.850   3.854
  3.932   3.965   3.995   4.056   4.057   4.106   4.148   4.166
  4.192   4.214   4.218   4.324   4.329   4.400   4.414   4.415
  4.465   4.475   4.532   4.574   4.624   4.670   4.679   4.781
  4.845   4.849   4.898   5.034   5.131   5.188   5.189   5.312
  5.338   5.361   5.442   5.471   5.624   5.642   5.646   5.699
  5.768   5.808   5.814   5.998   6.038   6.066   6.154   6.186
  6.208   6.392   6.452   6.487   6.643   6.705   6.712   6.857
  6.937   6.972   7.011   7.033   7.094   7.126   7.191   7.234
  7.269   7.276   7.323   7.330   7.408   7.466   7.541   7.556
  7.673   7.679   7.815   7.887   7.982   9.665  12.357  13.217
 13.572  13.891
 --------------------------------------------------------------

          Ground-State Mulliken Net Atomic Charges

     Atom                 Charge (a.u.)
  ----------------------------------------
      1 C                     0.279153
      2 C                    -0.019621
      3 O                    -0.388815
      4 O                    -0.252862
      5 O                    -0.458082
      6 H                     0.133121
      7 H                     0.132387
      8 H                     0.303076
      9 H                     0.271644
  ----------------------------------------
  Sum of atomic charges =     0.000000

 -----------------------------------------------------------------
                    Cartesian Multipole Moments
 -----------------------------------------------------------------
    Charge (ESU x 10^10)
                 0.0000
    Dipole Moment (Debye)
         X       1.3581      Y       4.9667      Z       0.0083
       Tot       5.1490
    Quadrupole Moments (Debye-Ang)
        XX     -36.4203     XY       5.9901     YY     -26.0975
        XZ       0.0280     YZ      -0.0036     ZZ     -28.1431
    Octopole Moments (Debye-Ang^2)
       XXX      14.0008    XXY       2.2760    XYY       1.3939
       YYY      13.2362    XXZ      -0.0314    XYZ       0.0043
       YYZ       0.0061    XZZ       1.0869    YZZ       1.1989
       ZZZ      -0.0357
    Hexadecapole Moments (Debye-Ang^3)
      XXXX    -330.2858   XXXY      20.5578   XXYY     -54.5842
      XYYY      20.1171   YYYY    -129.3462   XXXZ       0.3019
      XXYZ      -0.0308   XYYZ       0.0916   YYYZ      -0.1534
      XXZZ     -54.9511   XYZZ       0.2400   YYZZ     -25.2400
      XZZZ       0.2058   YZZZ      -0.1020   ZZZZ     -29.6484
 -----------------------------------------------------------------
 DrvMan is completing analytic gradient of the MP2 energy
 MP2 relaxed dipole moment
            1
    1   0.5343053
    2   1.9540418
    3   0.0032698
	Magnitude:	 2.026 au	 5.149 Debye
 MP2 energy read as -303.898517
 Full Analytical Gradient of MP2 Energy (in au.)
             1             2             3             4             5
    1   -0.00004176    0.00003954   -0.00020883    0.00000825   -0.00003656
    2   -0.00006454    0.00005824   -0.00007580   -0.00024183    0.00022642
    3    0.00019666   -0.00120872   -0.00005457   -0.00003517    0.00011675
             6             7             8             9
    1    0.00014246    0.00012364    0.00013042   -0.00015717
    2   -0.00016819    0.00030623   -0.00021911    0.00017858
    3    0.00048370    0.00049699   -0.00000483    0.00000919
 Gradient time:  CPU 0.10 s  wall 0.54 s
 ----------------------------------------------------------------
             Standard Nuclear Orientation (Angstroms)
    I     Atom           X                Y                Z
 ----------------------------------------------------------------
    1      C       0.5132941993    -0.1178492762    -0.0004640104
    2      C      -0.6869692920     0.7735164174     0.0036564355
    3      O       0.4121902229    -1.3315190494    -0.0031828459
    4      O       1.6968785046     0.4669928958    -0.0010048369
    5      O      -1.8667485047     0.0006778391     0.0034116235
    6      H      -0.6478085247     1.3862313392    -0.8744384097
    7      H      -0.6451022390     1.3816808357     0.8847749326
    8      H       1.6116183716     1.4081664772     0.0013159979
    9      H      -1.5717848378    -0.9216076789     0.0007794135
 ----------------------------------------------------------------
 Nuclear Repulsion Energy =   181.4630469643 hartrees
 There are       20 alpha and       20 beta electrons
 Discretize the solute cavity surface with Lebedev spheres
	Using 302 Lebedev grid points for each H atom
	Using 302 Lebedev grid points for other atoms
	Atomic van der Waals radii will be scaled by 1.20
 Removing interior tesserae...
 Keep 1038 surface tesserae and discard 1680 interior tesserae
 Molecular Surface Area = 90.960 Angst**2

                       Distance Matrix (Angstroms)
             C (  1)   C (  2)   O (  3)   O (  4)   O (  5)   H (  6)
   C (  2)  1.495053
   O (  3)  1.217877  2.374736
   O (  4)  1.320194  2.403478  2.210220
   O (  5)  2.382995  1.410375  2.639764  3.594010
   H (  6)  2.091471  1.071449  3.044479  2.665604  2.043574
   H (  7)  2.091440  1.071441  3.044305  2.665733  2.043622  1.759221
   H (  8)  1.880171  2.384595  2.990740  0.945030  3.752341  2.423311
   H (  9)  2.234633  1.912159  2.025883  3.551391  0.968308  2.635500
             H (  7)   H (  8)
   H (  8)  2.423631
   H (  9)  2.635399  3.944858

 Requested basis set is cc-pVTZ
 There are 74 shells and 206 basis functions
 A cutoff of  1.0D-11 yielded   2663 shell pairs
 There are     20735 function pairs (     27019 Cartesian)
 Smallest overlap matrix eigenvalue = 5.23E-04
 Guess MOs from SCF MO coefficient file
 Reading MOs from coefficient file
 Reading MOs from coefficient file
 A restricted Hartree-Fock SCF calculation will be
 performed using Pulay DIIS extrapolation
 SCF converges when DIIS error is below 1.0E-08
 ---------------------------------------
  Cycle       Energy         DIIS Error
 ---------------------------------------
    1    -302.7653678951      9.19E-04
    2    -302.7722564010      4.41E-04
    3    -302.7730225455      1.64E-04
    4    -302.7731879023      5.23E-05
    5    -302.7732141047      1.69E-05
    6    -302.7732179520      9.62E-06
    7    -302.7732187944      3.32E-06
    8    -302.7732189715      7.87E-07
    9    -302.7732189815      2.22E-07
   10    -302.7732189820      5.76E-08
   11    -302.7732189821      1.36E-08
   12    -302.7732189821      2.69E-09 Convergence criterion met
 ---------------------------------------
 SCF time:  CPU 64.87 s  wall 64.97 s
 Discretize the solute cavity surface with Lebedev spheres
	Using 302 Lebedev grid points for each H atom
	Using 302 Lebedev grid points for other atoms
	Atomic van der Waals radii will be scaled by 1.20
 Removing interior tesserae...
 Keep 1038 surface tesserae and discard 1680 interior tesserae
 Molecular Surface Area = 90.960 Angst**2
 A restricted Hartree-Fock SCF calculation will be
 performed using Pulay DIIS extrapolation
 Polarizable Continuum solvation model will be applied
 SCF converges when DIIS error is below 1.0E-08

 Citation of the SMD model:
 Marenich, A.V.; Cramer, C.J.; Truhlar, D.G.
 J. Phys. Chem. B 2009, 113, 6378-6396.
 iSolventCode=           1
 Solvent: water                                                           

 vradii
            1           2           3           4           5           6
    1   1.8500000   1.8500000   1.5200000   1.5200000   1.5200000   1.2000000
            7           8           9
    1   1.2000000   1.2000000   1.2000000
 ---------------------------------------
  Cycle       Energy         DIIS Error
 ---------------------------------------
    1    -302.7732189817      7.64E-10
 Time req'd to invert C: 1.02 s (CPU) 1.02 s (wall)
    2    -302.7986209005      7.19E-04
    3    -302.7986209011      7.19E-04
    4    -302.7986209042      7.19E-04
    5    -302.7986208977      7.19E-04
    6    -302.7986208995      7.19E-04
    7    -302.7986209012      7.19E-04
    8    -302.7986209013      7.19E-04
    9    -302.7986209013      7.19E-04
   10    -302.7986208995      7.19E-04
   11    -302.7986208966      7.19E-04
   12    -302.7986208971      7.19E-04
   13    -302.7986208947      7.19E-04
   14    -302.7986208972      7.19E-04
   15    -302.7986208963      7.19E-04
   16    -302.7986209004      7.19E-04
   17    -302.8037509601      3.41E-04
   18    -302.8044812791      1.55E-04
   19    -302.8047120626      5.04E-05
   20    -302.8047446354      1.55E-05
   21    -302.8047484390      8.74E-06
   22    -302.8047491574      3.01E-06
   23    -302.8047493153      6.70E-07
   24    -302.8047493221      1.76E-07
   25    -302.8047493224      5.28E-08
   26    -302.8047493224      1.37E-08
   27    -302.8047493224      5.70E-09 Convergence criterion met
 ---------------------------------------
 SCF time:  CPU 111.75 s  wall 111.84 s
(0)  E-EN(g) gas-phase elect-nuc energy                 -302.773218982 a.u.
(3)  G-ENP(liq) elect-nuc-pol free energy of system     -302.804749322 a.u.
(4)  G-CDS(liq) cavity-dispersion-solvent structure 
     free energy                                                3.8163 kcal/mol
(6)  G-S(liq) free energy of system                     -302.798667699 a.u.
(9)  DeltaG-S(liq) free energy of  solvation
     (9) = (6) - (0)                                          -15.9693 kcal/mol
 SCF   energy in the final basis set = -302.7986676985
 Total energy in the final basis set = -302.7986676985

 Components of the MP2 correlation energy:
        aaaa  correlation energy =        -0.1383717185 au
        abab  correlation energy =        -0.8231107229 au
        bbbb  correlation energy =        -0.1383717185 au
        non-Brillouin singles    =        -0.0000000000 au

 Total  MP2   correlation energy =        -1.0998541598 au
        MP2         total energy =      -303.8985218583 au

  Entering Z-vector solver.
 This version supports only Gaussian blurring of the apparent surface charges
 No PCM contribution added !! 
   1         0           1      0.000313    0.000313
 This version supports only Gaussian blurring of the apparent surface charges
 No PCM contribution added !! 
   2         0           1      0.000106    0.000106
 This version supports only Gaussian blurring of the apparent surface charges
 No PCM contribution added !! 
   3         0           1      0.000039    0.000039
 This version supports only Gaussian blurring of the apparent surface charges
 No PCM contribution added !! 
   4         0           1      0.000010    0.000010
 This version supports only Gaussian blurring of the apparent surface charges
 No PCM contribution added !! 
   5         0           1      0.000004    0.000004
 This version supports only Gaussian blurring of the apparent surface charges
 No PCM contribution added !! 
   6         0           1      0.000001    0.000001
 This version supports only Gaussian blurring of the apparent surface charges
 No PCM contribution added !! 
   7         1           0      0.000000    0.000000    Roots Converged

 --------------------------------------------------------------

                    Orbital Energies (a.u.)
 --------------------------------------------------------------

 Alpha MOs
 -- Occupied --
-20.620 -20.565 -20.560 -11.399 -11.288  -1.484  -1.392  -1.362
 -0.997  -0.850  -0.771  -0.692  -0.684  -0.641  -0.614  -0.610
 -0.540  -0.499  -0.474  -0.468
 -- Virtual --
  0.154   0.168   0.190   0.223   0.234   0.313   0.334   0.357
  0.422   0.461   0.473   0.501   0.535   0.558   0.584   0.620
  0.622   0.639   0.645   0.695   0.709   0.757   0.761   0.781
  0.806   0.831   0.838   0.845   0.875   0.917   0.928   0.953
  1.008   1.064   1.111   1.126   1.206   1.206   1.228   1.250
  1.327   1.329   1.392   1.431   1.446   1.447   1.492   1.523
  1.537   1.610   1.629   1.711   1.785   1.815   1.843   1.920
  2.005   2.052   2.067   2.183   2.189   2.249   2.276   2.295
  2.334   2.363   2.415   2.433   2.453   2.503   2.615   2.691
  2.705   2.752   2.875   2.911   2.953   2.993   3.033   3.093
  3.115   3.136   3.153   3.235   3.274   3.290   3.327   3.357
  3.381   3.411   3.457   3.506   3.523   3.555   3.561   3.622
  3.623   3.667   3.705   3.779   3.782   3.805   3.849   3.854
  3.932   3.965   3.995   4.056   4.057   4.106   4.148   4.166
  4.192   4.214   4.218   4.324   4.329   4.399   4.414   4.415
  4.465   4.476   4.532   4.574   4.624   4.669   4.679   4.781
  4.845   4.849   4.898   5.033   5.131   5.188   5.189   5.312
  5.338   5.361   5.442   5.471   5.624   5.642   5.646   5.699
  5.768   5.808   5.814   5.998   6.038   6.067   6.154   6.186
  6.208   6.392   6.451   6.487   6.643   6.705   6.712   6.857
  6.937   6.972   7.011   7.033   7.094   7.126   7.191   7.234
  7.269   7.276   7.323   7.330   7.408   7.466   7.541   7.556
  7.673   7.679   7.814   7.886   7.982   9.665  12.357  13.217
 13.573  13.891
 --------------------------------------------------------------

          Ground-State Mulliken Net Atomic Charges

     Atom                 Charge (a.u.)
  ----------------------------------------
      1 C                     0.279068
      2 C                    -0.019584
      3 O                    -0.388799
      4 O                    -0.252900
      5 O                    -0.458034
      6 H                     0.132712
      7 H                     0.132886
      8 H                     0.303014
      9 H                     0.271637
  ----------------------------------------
  Sum of atomic charges =     0.000000

 -----------------------------------------------------------------
                    Cartesian Multipole Moments
 -----------------------------------------------------------------
    Charge (ESU x 10^10)
                 0.0000
    Dipole Moment (Debye)
         X       1.3536      Y       4.9670      Z       0.0102
       Tot       5.1481
    Quadrupole Moments (Debye-Ang)
        XX     -36.4224     XY       5.9908     YY     -26.0975
        XZ       0.0274     YZ      -0.0011     ZZ     -28.1425
    Octopole Moments (Debye-Ang^2)
       XXX      13.9728    XXY       2.2778    XYY       1.3819
       YYY      13.2367    XXZ      -0.0345    XYZ       0.0017
       YYZ       0.0070    XZZ       1.0801    YZZ       1.1994
       ZZZ      -0.0465
    Hexadecapole Moments (Debye-Ang^3)
      XXXX    -330.3143   XXXY      20.5763   XXYY     -54.5930
      XYYY      20.1371   YYYY    -129.3446   XXXZ       0.3147
      XXYZ      -0.0298   XYYZ       0.0932   YYYZ      -0.1534
      XXZZ     -54.9553   XYZZ       0.2460   YYZZ     -25.2387
      XZZZ       0.2145   YZZZ      -0.1081   ZZZZ     -29.6468
 -----------------------------------------------------------------
 DrvMan is completing analytic gradient of the MP2 energy
 MP2 relaxed dipole moment
            1
    1   0.5325378
    2   1.9541571
    3   0.0040227
	Magnitude:	 2.025 au	 5.148 Debye
 MP2 energy read as -303.898522
 Full Analytical Gradient of MP2 Energy (in au.)
             1             2             3             4             5
    1   -0.00022464    0.00004793    0.00001544   -0.00001138   -0.00005519
    2   -0.00010676    0.00010150    0.00003093   -0.00038251    0.00026404
    3    0.00000109    0.00000145    0.00000046   -0.00000195   -0.00000136
             6             7             8             9
    1    0.00012463    0.00012784    0.00011286   -0.00013747
    2    0.00007653    0.00008149   -0.00023258    0.00016736
    3   -0.00000903    0.00001004   -0.00000086    0.00000017
 Gradient time:  CPU 0.11 s  wall 0.14 s
 ----------------------------------------------------------------
             Standard Nuclear Orientation (Angstroms)
    I     Atom           X                Y                Z
 ----------------------------------------------------------------
    1      C       0.5132941993    -0.1178492762    -0.0004640104
    2      C      -0.6869692920     0.7735164174     0.0036564355
    3      O       0.4101902229    -1.3315190494    -0.0031828459
    4      O       1.6968785046     0.4669928958    -0.0010048369
    5      O      -1.8667485047     0.0006778391     0.0034116235
    6      H      -0.6478085247     1.3862313392    -0.8744384097
    7      H      -0.6451022390     1.3816808357     0.8847749326
    8      H       1.6116183716     1.4081664772     0.0013159979
    9      H      -1.5717848378    -0.9216076789     0.0007794135
 ----------------------------------------------------------------
 Nuclear Repulsion Energy =   181.4669585386 hartrees
 There are       20 alpha and       20 beta electrons
 Discretize the solute cavity surface with Lebedev spheres
	Using 302 Lebedev grid points for each H atom
	Using 302 Lebedev grid points for other atoms
	Atomic van der Waals radii will be scaled by 1.20
 Removing interior tesserae...
 Keep 1038 surface tesserae and discard 1680 interior tesserae
 Molecular Surface Area = 90.960 Angst**2

                       Distance Matrix (Angstroms)
             C (  1)   C (  2)   O (  3)   O (  4)   O (  5)   H (  6)
   C (  2)  1.495053
   O (  3)  1.218044  2.373811
   O (  4)  1.320194  2.403478  2.211383
   O (  5)  2.382995  1.410375  2.638038  3.594010
   H (  6)  2.091471  1.071449  3.043783  2.665604  2.043574
   H (  7)  2.091440  1.071441  3.043610  2.665733  2.043622  1.759221
   H (  8)  1.880171  2.384595  2.991543  0.945030  3.752341  2.423311
   H (  9)  2.234633  1.912159  2.023924  3.551391  0.968308  2.635500
             H (  7)   H (  8)
   H (  8)  2.423631
   H (  9)  2.635399  3.944858

 Requested basis set is cc-pVTZ
 There are 74 shells and 206 basis functions
 A cutoff of  1.0D-11 yielded   2663 shell pairs
 There are     20735 function pairs (     27019 Cartesian)
 Smallest overlap matrix eigenvalue = 5.23E-04
 Guess MOs from SCF MO coefficient file
 Reading MOs from coefficient file
 Reading MOs from coefficient file
 A restricted Hartree-Fock SCF calculation will be
 performed using Pulay DIIS extrapolation
 SCF converges when DIIS error is below 1.0E-08
 ---------------------------------------
  Cycle       Energy         DIIS Error
 ---------------------------------------
    1    -302.7652693169      9.18E-04
    2    -302.7722292850      4.41E-04
    3    -302.7729966430      1.64E-04
    4    -302.7731614615      5.23E-05
    5    -302.7731875647      1.69E-05
    6    -302.7731913953      9.61E-06
    7    -302.7731922360      3.31E-06
    8    -302.7731924124      7.94E-07
    9    -302.7731924225      2.26E-07
   10    -302.7731924230      5.78E-08
   11    -302.7731924231      1.36E-08
   12    -302.7731924231      2.78E-09 Convergence criterion met
 ---------------------------------------
 SCF time:  CPU 68.43 s  wall 68.49 s
 Discretize the solute cavity surface with Lebedev spheres
	Using 302 Lebedev grid points for each H atom
	Using 302 Lebedev grid points for other atoms
	Atomic van der Waals radii will be scaled by 1.20
 Removing interior tesserae...
 Keep 1038 surface tesserae and discard 1680 interior tesserae
 Molecular Surface Area = 90.960 Angst**2
 A restricted Hartree-Fock SCF calculation will be
 performed using Pulay DIIS extrapolation
 Polarizable Continuum solvation model will be applied
 SCF converges when DIIS error is below 1.0E-08

 Citation of the SMD model:
 Marenich, A.V.; Cramer, C.J.; Truhlar, D.G.
 J. Phys. Chem. B 2009, 113, 6378-6396.
 iSolventCode=           1
 Solvent: water                                                           

 vradii
            1           2           3           4           5           6
    1   1.8500000   1.8500000   1.5200000   1.5200000   1.5200000   1.2000000
            7           8           9
    1   1.2000000   1.2000000   1.2000000
 ---------------------------------------
  Cycle       Energy         DIIS Error
 ---------------------------------------
    1    -302.7731924226      9.95E-10
 Time req'd to invert C: 1.05 s (CPU) 1.05 s (wall)
    2    -302.7985889583      7.19E-04
    3    -302.7985889583      7.19E-04
    4    -302.7985889583      7.19E-04
    5    -302.7985889583      7.19E-04
    6    -302.7985889583      7.19E-04
    7    -302.7985889583      7.19E-04
    8    -302.7985889583      7.19E-04
    9    -302.7985889583      7.19E-04
   10    -302.7985889583      7.19E-04
   11    -302.7985889583      7.19E-04
   12    -302.7985889583      7.19E-04
   13    -302.7985889583      7.19E-04
   14    -302.7985889583      7.19E-04
   15    -302.7985889583      7.19E-04
   16    -302.7985889583      7.19E-04
   17    -302.8037174468      3.41E-04
   18    -302.8044474327      1.55E-04
   19    -302.8046780777      5.04E-05
   20    -302.8047106398      1.55E-05
   21    -302.8047144426      8.74E-06
   22    -302.8047151608      3.01E-06
   23    -302.8047153187      6.70E-07
   24    -302.8047153255      1.76E-07
   25    -302.8047153259      5.29E-08
   26    -302.8047153258      1.37E-08
   27    -302.8047153259      5.68E-09 Convergence criterion met
 ---------------------------------------
 SCF time:  CPU 103.68 s  wall 104.13 s
(0)  E-EN(g) gas-phase elect-nuc energy                 -302.773192423 a.u.
(3)  G-ENP(liq) elect-nuc-pol free energy of system     -302.804715326 a.u.
(4)  G-CDS(liq) cavity-dispersion-solvent structure 
     free energy                                                3.8157 kcal/mol
(6)  G-S(liq) free energy of system                     -302.798634683 a.u.
(9)  DeltaG-S(liq) free energy of  solvation
     (9) = (6) - (0)                                          -15.9653 kcal/mol
 SCF   energy in the final basis set = -302.7986346832
 Total energy in the final basis set = -302.7986346832

 Components of the MP2 correlation energy:
        aaaa  correlation energy =        -0.1383767611 au
        abab  correlation energy =        -0.8231250337 au
        bbbb  correlation energy =        -0.1383767611 au
        non-Brillouin singles    =        -0.0000000000 au

 Total  MP2   correlation energy =        -1.0998785558 au
        MP2         total energy =      -303.8985132390 au

  Entering Z-vector solver.
 This version supports only Gaussian blurring of the apparent surface charges
 No PCM contribution added !! 
   1         0           1      0.000313    0.000313
 This version supports only Gaussian blurring of the apparent surface charges
 No PCM contribution added !! 
   2         0           1      0.000106    0.000106
 This version supports only Gaussian blurring of the apparent surface charges
 No PCM contribution added !! 
   3         0           1      0.000039    0.000039
 This version supports only Gaussian blurring of the apparent surface charges
 No PCM contribution added !! 
   4         0           1      0.000010    0.000010
 This version supports only Gaussian blurring of the apparent surface charges
 No PCM contribution added !! 
   5         0           1      0.000004    0.000004
 This version supports only Gaussian blurring of the apparent surface charges
 No PCM contribution added !! 
   6         0           1      0.000001    0.000001
 This version supports only Gaussian blurring of the apparent surface charges
 No PCM contribution added !! 
   7         1           0      0.000000    0.000000    Roots Converged

 --------------------------------------------------------------

                    Orbital Energies (a.u.)
 --------------------------------------------------------------

 Alpha MOs
 -- Occupied --
-20.620 -20.564 -20.560 -11.399 -11.288  -1.484  -1.392  -1.362
 -0.997  -0.850  -0.771  -0.692  -0.684  -0.641  -0.614  -0.610
 -0.540  -0.499  -0.474  -0.468
 -- Virtual --
  0.154   0.168   0.190   0.223   0.234   0.313   0.334   0.357
  0.422   0.461   0.473   0.501   0.535   0.558   0.584   0.620
  0.622   0.639   0.645   0.695   0.709   0.757   0.762   0.781
  0.806   0.831   0.838   0.845   0.875   0.917   0.928   0.953
  1.008   1.064   1.111   1.126   1.205   1.206   1.228   1.250
  1.327   1.329   1.392   1.431   1.446   1.447   1.492   1.523
  1.537   1.610   1.629   1.711   1.785   1.815   1.842   1.920
  2.004   2.052   2.067   2.184   2.189   2.249   2.276   2.295
  2.333   2.363   2.414   2.433   2.453   2.504   2.615   2.691
  2.705   2.752   2.875   2.911   2.953   2.994   3.033   3.093
  3.115   3.136   3.153   3.235   3.274   3.290   3.327   3.357
  3.381   3.411   3.456   3.506   3.523   3.555   3.560   3.622
  3.623   3.666   3.705   3.779   3.782   3.805   3.850   3.854
  3.932   3.965   3.995   4.056   4.057   4.106   4.148   4.166
  4.192   4.214   4.218   4.325   4.329   4.400   4.414   4.415
  4.465   4.475   4.532   4.574   4.624   4.670   4.679   4.780
  4.845   4.849   4.898   5.034   5.131   5.188   5.189   5.312
  5.338   5.361   5.442   5.471   5.624   5.642   5.646   5.699
  5.768   5.808   5.814   5.998   6.038   6.066   6.153   6.186
  6.208   6.392   6.452   6.488   6.643   6.704   6.711   6.857
  6.937   6.972   7.011   7.032   7.094   7.126   7.191   7.234
  7.269   7.276   7.323   7.330   7.408   7.465   7.541   7.556
  7.673   7.679   7.815   7.887   7.981   9.666  12.356  13.217
 13.571  13.891
 --------------------------------------------------------------

          Ground-State Mulliken Net Atomic Charges

     Atom                 Charge (a.u.)
  ----------------------------------------
      1 C                     0.279219
      2 C                    -0.019682
      3 O                    -0.388832
      4 O                    -0.252818
      5 O                    -0.458145
      6 H                     0.132655
      7 H                     0.132828
      8 H                     0.303128
      9 H                     0.271646
  ----------------------------------------
  Sum of atomic charges =    -0.000000

 -----------------------------------------------------------------
                    Cartesian Multipole Moments
 -----------------------------------------------------------------
    Charge (ESU x 10^10)
                -0.0000
    Dipole Moment (Debye)
         X       1.3624      Y       4.9663      Z       0.0102
       Tot       5.1498
    Quadrupole Moments (Debye-Ang)
        XX     -36.4180     XY       5.9890     YY     -26.0979
        XZ       0.0274     YZ      -0.0011     ZZ     -28.1435
    Octopole Moments (Debye-Ang^2)
       XXX      14.0289    XXY       2.2745    XYY       1.4057
       YYY      13.2350    XXZ      -0.0345    XYZ       0.0017
       YYZ       0.0069    XZZ       1.0934    YZZ       1.1987
       ZZZ      -0.0465
    Hexadecapole Moments (Debye-Ang^3)
      XXXX    -330.2573   XXXY      20.5386   XXYY     -54.5754
      XYYY      20.0968   YYYY    -129.3496   XXXZ       0.3147
      XXYZ      -0.0298   XYYZ       0.0931   YYYZ      -0.1534
      XXZZ     -54.9466   XYZZ       0.2335   YYZZ     -25.2409
      XZZZ       0.2144   YZZZ      -0.1081   ZZZZ     -29.6494
 -----------------------------------------------------------------
 DrvMan is completing analytic gradient of the MP2 energy
 MP2 relaxed dipole moment
            1
    1   0.5359985
    2   1.9538865
    3   0.0040196
	Magnitude:	 2.026 au	 5.150 Debye
 MP2 energy read as -303.898513
 Full Analytical Gradient of MP2 Energy (in au.)
             1             2             3             4             5
    1    0.00014822    0.00003429   -0.00043389    0.00002450   -0.00002258
    2   -0.00002195    0.00000793   -0.00018338   -0.00009856    0.00018524
    3    0.00000119    0.00000107    0.00000046   -0.00000141   -0.00000161
             6             7             8             9
    1    0.00013766    0.00014089    0.00014788   -0.00017696
    2    0.00006298    0.00006795   -0.00020896    0.00018874
    3   -0.00000136    0.00000228   -0.00000092    0.00000030
 Gradient time:  CPU 0.09 s  wall 0.46 s
 ----------------------------------------------------------------
             Standard Nuclear Orientation (Angstroms)
    I     Atom           X                Y                Z
 ----------------------------------------------------------------
    1      C       0.5132941993    -0.1178492762    -0.0004640104
    2      C      -0.6869692920     0.7735164174     0.0036564355
    3      O       0.4111902229    -1.3305190494    -0.0031828459
    4      O       1.6968785046     0.4669928958    -0.0010048369
    5      O      -1.8667485047     0.0006778391     0.0034116235
    6      H      -0.6478085247     1.3862313392    -0.8744384097
    7      H      -0.6451022390     1.3816808357     0.8847749326
    8      H       1.6116183716     1.4081664772     0.0013159979
    9      H      -1.5717848378    -0.9216076789     0.0007794135
 ----------------------------------------------------------------
 Nuclear Repulsion Energy =   181.4956322171 hartrees
 There are       20 alpha and       20 beta electrons
 Discretize the solute cavity surface with Lebedev spheres
	Using 302 Lebedev grid points for each H atom
	Using 302 Lebedev grid points for other atoms
	Atomic van der Waals radii will be scaled by 1.20
 Removing interior tesserae...
 Keep 1038 surface tesserae and discard 1680 interior tesserae
 Molecular Surface Area = 90.960 Angst**2

                       Distance Matrix (Angstroms)
             C (  1)   C (  2)   O (  3)   O (  4)   O (  5)   H (  6)
   C (  2)  1.495053
   O (  3)  1.216964  2.373387
   O (  4)  1.320194  2.403478  2.209988
   O (  5)  2.382995  1.410375  2.638396  3.594010
   H (  6)  2.091471  1.071449  3.043238  2.665604  2.043574
   H (  7)  2.091440  1.071441  3.043066  2.665733  2.043622  1.759221
   H (  8)  1.880171  2.384595  2.990225  0.945030  3.752341  2.423311
   H (  9)  2.234633  1.912159  2.024701  3.551391  0.968308  2.635500
             H (  7)   H (  8)
   H (  8)  2.423631
   H (  9)  2.635399  3.944858

 Requested basis set is cc-pVTZ
 There are 74 shells and 206 basis functions
 A cutoff of  1.0D-11 yielded   2663 shell pairs
 There are     20735 function pairs (     27019 Cartesian)
 Smallest overlap matrix eigenvalue = 5.23E-04
 Guess MOs from SCF MO coefficient file
 Reading MOs from coefficient file
 Reading MOs from coefficient file
 A restricted Hartree-Fock SCF calculation will be
 performed using Pulay DIIS extrapolation
 SCF converges when DIIS error is below 1.0E-08
 ---------------------------------------
  Cycle       Energy         DIIS Error
 ---------------------------------------
    1    -302.7666010601      9.20E-04
    2    -302.7723568211      4.43E-04
    3    -302.7731305159      1.64E-04
    4    -302.7732968604      5.24E-05
    5    -302.7733233831      1.69E-05
    6    -302.7733272833      9.64E-06
    7    -302.7733281299      3.34E-06
    8    -302.7733283073      7.99E-07
    9    -302.7733283176      2.29E-07
   10    -302.7733283181      5.81E-08
   11    -302.7733283182      1.35E-08
   12    -302.7733283182      2.63E-09 Convergence criterion met
 ---------------------------------------
 SCF time:  CPU 66.67 s  wall 66.70 s
 Discretize the solute cavity surface with Lebedev spheres
	Using 302 Lebedev grid points for each H atom
	Using 302 Lebedev grid points for other atoms
	Atomic van der Waals radii will be scaled by 1.20
 Removing interior tesserae...
 Keep 1038 surface tesserae and discard 1680 interior tesserae
 Molecular Surface Area = 90.960 Angst**2
 A restricted Hartree-Fock SCF calculation will be
 performed using Pulay DIIS extrapolation
 Polarizable Continuum solvation model will be applied
 SCF converges when DIIS error is below 1.0E-08

 Citation of the SMD model:
 Marenich, A.V.; Cramer, C.J.; Truhlar, D.G.
 J. Phys. Chem. B 2009, 113, 6378-6396.
 iSolventCode=           1
 Solvent: water                                                           

 vradii
            1           2           3           4           5           6
    1   1.8500000   1.8500000   1.5200000   1.5200000   1.5200000   1.2000000
            7           8           9
    1   1.2000000   1.2000000   1.2000000
 ---------------------------------------
  Cycle       Energy         DIIS Error
 ---------------------------------------
    1    -302.7733283177      7.59E-10
 Time req'd to invert C: 0.96 s (CPU) 0.96 s (wall)
    2    -302.7986986473      7.18E-04
    3    -302.7986986470      7.18E-04
    4    -302.7986986417      7.18E-04
    5    -302.7986986418      7.18E-04
    6    -302.7986986388      7.18E-04
    7    -302.7986986361      7.18E-04
    8    -302.7986986334      7.18E-04
    9    -302.7986986351      7.18E-04
   10    -302.7986986369      7.18E-04
   11    -302.7986986391      7.18E-04
   12    -302.7986986373      7.18E-04
   13    -302.7986986401      7.18E-04
   14    -302.7986986380      7.18E-04
   15    -302.7986986385      7.18E-04
   16    -302.7986986475      7.18E-04
   17    -302.8038181237      3.40E-04
   18    -302.8045462870      1.54E-04
   19    -302.8047760533      5.03E-05
   20    -302.8048084439      1.54E-05
   21    -302.8048122161      8.70E-06
   22    -302.8048129262      2.99E-06
   23    -302.8048130824      6.68E-07
   24    -302.8048130892      1.75E-07
   25    -302.8048130896      5.27E-08
   26    -302.8048130895      1.38E-08
   27    -302.8048130896      5.72E-09 Convergence criterion met
 ---------------------------------------
 SCF time:  CPU 114.56 s  wall 114.83 s
(0)  E-EN(g) gas-phase elect-nuc energy                 -302.773328318 a.u.
(3)  G-ENP(liq) elect-nuc-pol free energy of system     -302.804813090 a.u.
(4)  G-CDS(liq) cavity-dispersion-solvent structure 
     free energy                                                3.8176 kcal/mol
(6)  G-S(liq) free energy of system                     -302.798729377 a.u.
(9)  DeltaG-S(liq) free energy of  solvation
     (9) = (6) - (0)                                          -15.9394 kcal/mol
 SCF   energy in the final basis set = -302.7987293769
 Total energy in the final basis set = -302.7987293769

 Components of the MP2 correlation energy:
        aaaa  correlation energy =        -0.1383654563 au
        abab  correlation energy =        -0.8230703909 au
        bbbb  correlation energy =        -0.1383654563 au
        non-Brillouin singles    =        -0.0000000000 au

 Total  MP2   correlation energy =        -1.0998013034 au
        MP2         total energy =      -303.8985306803 au

  Entering Z-vector solver.
 This version supports only Gaussian blurring of the apparent surface charges
 No PCM contribution added !! 
   1         0           1      0.000312    0.000312
 This version supports only Gaussian blurring of the apparent surface charges
 No PCM contribution added !! 
   2         0           1      0.000105    0.000105
 This version supports only Gaussian blurring of the apparent surface charges
 No PCM contribution added !! 
   3         0           1      0.000039    0.000039
 This version supports only Gaussian blurring of the apparent surface charges
 No PCM contribution added !! 
   4         0           1      0.000010    0.000010
 This version supports only Gaussian blurring of the apparent surface charges
 No PCM contribution added !! 
   5         0           1      0.000004    0.000004
 This version supports only Gaussian blurring of the apparent surface charges
 No PCM contribution added !! 
   6         0           1      0.000001    0.000001
 This version supports only Gaussian blurring of the apparent surface charges
 No PCM contribution added !! 
   7         1           0      0.000000    0.000000    Roots Converged

 --------------------------------------------------------------

                    Orbital Energies (a.u.)
 --------------------------------------------------------------

 Alpha MOs
 -- Occupied --
-20.620 -20.564 -20.560 -11.399 -11.288  -1.484  -1.392  -1.363
 -0.996  -0.849  -0.771  -0.692  -0.684  -0.641  -0.614  -0.610
 -0.540  -0.499  -0.474  -0.468
 -- Virtual --
  0.154   0.169   0.190   0.223   0.234   0.313   0.334   0.357
  0.422   0.461   0.473   0.501   0.535   0.559   0.584   0.620
  0.622   0.639   0.645   0.695   0.709   0.757   0.762   0.781
  0.807   0.832   0.838   0.845   0.875   0.917   0.928   0.953
  1.008   1.064   1.111   1.126   1.206   1.206   1.228   1.250
  1.327   1.329   1.392   1.431   1.446   1.447   1.492   1.523
  1.537   1.610   1.629   1.711   1.785   1.815   1.843   1.920
  2.005   2.053   2.068   2.184   2.189   2.249   2.276   2.296
  2.334   2.363   2.414   2.433   2.453   2.504   2.615   2.691
  2.705   2.752   2.875   2.911   2.953   2.994   3.033   3.093
  3.115   3.136   3.153   3.235   3.274   3.290   3.327   3.357
  3.381   3.411   3.457   3.506   3.523   3.555   3.560   3.623
  3.623   3.667   3.705   3.779   3.782   3.806   3.850   3.854
  3.932   3.965   3.995   4.056   4.057   4.107   4.148   4.167
  4.192   4.214   4.218   4.325   4.329   4.400   4.414   4.415
  4.465   4.476   4.532   4.574   4.625   4.670   4.679   4.782
  4.846   4.849   4.898   5.034   5.131   5.188   5.189   5.312
  5.338   5.361   5.442   5.471   5.624   5.642   5.646   5.699
  5.769   5.809   5.814   5.999   6.038   6.067   6.154   6.186
  6.209   6.393   6.452   6.489   6.643   6.707   6.713   6.857
  6.937   6.972   7.012   7.034   7.094   7.126   7.191   7.235
  7.269   7.276   7.324   7.330   7.408   7.466   7.541   7.557
  7.673   7.679   7.816   7.887   7.982   9.666  12.357  13.218
 13.590  13.892
 --------------------------------------------------------------

          Ground-State Mulliken Net Atomic Charges

     Atom                 Charge (a.u.)
  ----------------------------------------
      1 C                     0.279041
      2 C                    -0.019836
      3 O                    -0.388007
      4 O                    -0.253162
      5 O                    -0.458116
      6 H                     0.132616
      7 H                     0.132789
      8 H                     0.303012
      9 H                     0.271663
  ----------------------------------------
  Sum of atomic charges =    -0.000000

 -----------------------------------------------------------------
                    Cartesian Multipole Moments
 -----------------------------------------------------------------
    Charge (ESU x 10^10)
                -0.0000
    Dipole Moment (Debye)
         X       1.3569      Y       4.9585      Z       0.0102
       Tot       5.1408
    Quadrupole Moments (Debye-Ang)
        XX     -36.4246     XY       5.9864     YY     -26.0898
        XZ       0.0274     YZ      -0.0011     ZZ     -28.1411
    Octopole Moments (Debye-Ang^2)
       XXX      13.9938    XXY       2.2598    XYY       1.3980
       YYY      13.1886    XXZ      -0.0345    XYZ       0.0017
       YYZ       0.0069    XZZ       1.0875    YZZ       1.1876
       ZZZ      -0.0465
    Hexadecapole Moments (Debye-Ang^3)
      XXXX    -330.3170   XXXY      20.5377   XXYY     -54.5693
      XYYY      20.0995   YYYY    -129.2261   XXXZ       0.3147
      XXYZ      -0.0298   XYYZ       0.0931   YYYZ      -0.1533
      XXZZ     -54.9531   XYZZ       0.2359   YYZZ     -25.2225
      XZZZ       0.2145   YZZZ      -0.1080   ZZZZ     -29.6456
 -----------------------------------------------------------------
 DrvMan is completing analytic gradient of the MP2 energy
 MP2 relaxed dipole moment
            1
    1   0.5338394
    2   1.9508173
    3   0.0040166
	Magnitude:	 2.023 au	 5.141 Debye
 MP2 energy read as -303.898531
 Full Analytical Gradient of MP2 Energy (in au.)
             1             2             3             4             5
    1   -0.00001496    0.00004077   -0.00010568   -0.00012464   -0.00005045
    2   -0.00126718   -0.00003851    0.00137940   -0.00037203    0.00024637
    3   -0.00000140    0.00000090    0.00000360   -0.00000184   -0.00000142
             6             7             8             9
    1    0.00013973    0.00014297    0.00011980   -0.00014754
    2    0.00005738    0.00006234   -0.00023061    0.00016283
    3    0.00000071    0.00000018   -0.00000094    0.00000020
 Gradient time:  CPU 0.10 s  wall 0.14 s
 ----------------------------------------------------------------
             Standard Nuclear Orientation (Angstroms)
    I     Atom           X                Y                Z
 ----------------------------------------------------------------
    1      C       0.5132941993    -0.1178492762    -0.0004640104
    2      C      -0.6869692920     0.7735164174     0.0036564355
    3      O       0.4111902229    -1.3325190494    -0.0031828459
    4      O       1.6968785046     0.4669928958    -0.0010048369
    5      O      -1.8667485047     0.0006778391     0.0034116235
    6      H      -0.6478085247     1.3862313392    -0.8744384097
    7      H      -0.6451022390     1.3816808357     0.8847749326
    8      H       1.6116183716     1.4081664772     0.0013159979
    9      H      -1.5717848378    -0.9216076789     0.0007794135
 ----------------------------------------------------------------
 Nuclear Repulsion Energy =   181.4344179833 hartrees
 There are       20 alpha and       20 beta electrons
 Discretize the solute cavity surface with Lebedev spheres
	Using 302 Lebedev grid points for each H atom
	Using 302 Lebedev grid points for other atoms
	Atomic van der Waals radii will be scaled by 1.20
 Removing interior tesserae...
 Keep 1038 surface tesserae and discard 1680 interior tesserae
 Molecular Surface Area = 90.960 Angst**2

                       Distance Matrix (Angstroms)
             C (  1)   C (  2)   O (  3)   O (  4)   O (  5)   H (  6)
   C (  2)  1.495053
   O (  3)  1.218957  2.375160
   O (  4)  1.320194  2.403478  2.211615
   O (  5)  2.382995  1.410375  2.639406  3.594010
   H (  6)  2.091471  1.071449  3.045024  2.665604  2.043574
   H (  7)  2.091440  1.071441  3.044849  2.665733  2.043622  1.759221
   H (  8)  1.880171  2.384595  2.992057  0.945030  3.752341  2.423311
   H (  9)  2.234633  1.912159  2.025106  3.551391  0.968308  2.635500
             H (  7)   H (  8)
   H (  8)  2.423631
   H (  9)  2.635399  3.944858

 Requested basis set is cc-pVTZ
 There are 74 shells and 206 basis functions
 A cutoff of  1.0D-11 yielded   2663 shell pairs
 There are     20735 function pairs (     27019 Cartesian)
 Smallest overlap matrix eigenvalue = 5.23E-04
 Guess MOs from SCF MO coefficient file
 Reading MOs from coefficient file
 Reading MOs from coefficient file
 A restricted Hartree-Fock SCF calculation will be
 performed using Pulay DIIS extrapolation
 SCF converges when DIIS error is below 1.0E-08
 ---------------------------------------
  Cycle       Energy         DIIS Error
 ---------------------------------------
    1    -302.7629880292      9.17E-04
    2    -302.7721397126      4.36E-04
    3    -302.7728878575      1.63E-04
    4    -302.7730506772      5.20E-05
    5    -302.7730760946      1.67E-05
    6    -302.7730798090      9.52E-06
    7    -302.7730806325      3.25E-06
    8    -302.7730808065      7.70E-07
    9    -302.7730808161      2.08E-07
   10    -302.7730808165      5.62E-08
   11    -302.7730808165      1.37E-08
   12    -302.7730808166      2.74E-09 Convergence criterion met
 ---------------------------------------
 SCF time:  CPU 66.32 s  wall 66.76 s
 Discretize the solute cavity surface with Lebedev spheres
	Using 302 Lebedev grid points for each H atom
	Using 302 Lebedev grid points for other atoms
	Atomic van der Waals radii will be scaled by 1.20
 Removing interior tesserae...
 Keep 1038 surface tesserae and discard 1680 interior tesserae
 Molecular Surface Area = 90.960 Angst**2
 A restricted Hartree-Fock SCF calculation will be
 performed using Pulay DIIS extrapolation
 Polarizable Continuum solvation model will be applied
 SCF converges when DIIS error is below 1.0E-08

 Citation of the SMD model:
 Marenich, A.V.; Cramer, C.J.; Truhlar, D.G.
 J. Phys. Chem. B 2009, 113, 6378-6396.
 iSolventCode=           1
 Solvent: water                                                           

 vradii
            1           2           3           4           5           6
    1   1.8500000   1.8500000   1.5200000   1.5200000   1.5200000   1.2000000
            7           8           9
    1   1.2000000   1.2000000   1.2000000
 ---------------------------------------
  Cycle       Energy         DIIS Error
 ---------------------------------------
    1    -302.7730808162      8.06E-10
 Time req'd to invert C: 1.34 s (CPU) 1.34 s (wall)
    2    -302.7985089484      7.19E-04
    3    -302.7985089483      7.19E-04
    4    -302.7985089494      7.19E-04
    5    -302.7985089605      7.19E-04
    6    -302.7985089624      7.19E-04
    7    -302.7985089622      7.19E-04
    8    -302.7985089605      7.19E-04
    9    -302.7985089606      7.19E-04
   10    -302.7985089585      7.19E-04
   11    -302.7985089623      7.19E-04
   12    -302.7985089580      7.19E-04
   13    -302.7985089564      7.19E-04
   14    -302.7985089618      7.19E-04
   15    -302.7985089614      7.19E-04
   16    -302.7985089480      7.19E-04
   17    -302.8036480268      3.42E-04
   18    -302.8043801716      1.55E-04
   19    -302.8046118362      5.05E-05
   20    -302.8046445811      1.55E-05
   21    -302.8046484155      8.78E-06
   22    -302.8046491420      3.02E-06
   23    -302.8046493017      6.73E-07
   24    -302.8046493086      1.76E-07
   25    -302.8046493089      5.30E-08
   26    -302.8046493088      1.37E-08
   27    -302.8046493089      5.65E-09 Convergence criterion met
 ---------------------------------------
 SCF time:  CPU 112.00 s  wall 113.14 s
(0)  E-EN(g) gas-phase elect-nuc energy                 -302.773080816 a.u.
(3)  G-ENP(liq) elect-nuc-pol free energy of system     -302.804649309 a.u.
(4)  G-CDS(liq) cavity-dispersion-solvent structure 
     free energy                                                3.8143 kcal/mol
(6)  G-S(liq) free energy of system                     -302.798570780 a.u.
(9)  DeltaG-S(liq) free energy of  solvation
     (9) = (6) - (0)                                          -15.9952 kcal/mol
 SCF   energy in the final basis set = -302.7985707803
 Total energy in the final basis set = -302.7985707803

 Components of the MP2 correlation energy:
        aaaa  correlation energy =        -0.1383830046 au
        abab  correlation energy =        -0.8231652780 au
        bbbb  correlation energy =        -0.1383830046 au
        non-Brillouin singles    =        -0.0000000000 au

 Total  MP2   correlation energy =        -1.0999312873 au
        MP2         total energy =      -303.8985020676 au

  Entering Z-vector solver.
 This version supports only Gaussian blurring of the apparent surface charges
 No PCM contribution added !! 
   1         0           1      0.000313    0.000313
 This version supports only Gaussian blurring of the apparent surface charges
 No PCM contribution added !! 
   2         0           1      0.000106    0.000106
 This version supports only Gaussian blurring of the apparent surface charges
 No PCM contribution added !! 
   3         0           1      0.000039    0.000039
 This version supports only Gaussian blurring of the apparent surface charges
 No PCM contribution added !! 
   4         0           1      0.000010    0.000010
 This version supports only Gaussian blurring of the apparent surface charges
 No PCM contribution added !! 
   5         0           1      0.000004    0.000004
 This version supports only Gaussian blurring of the apparent surface charges
 No PCM contribution added !! 
   6         0           1      0.000001    0.000001
 This version supports only Gaussian blurring of the apparent surface charges
 No PCM contribution added !! 
   7         1           0      0.000000    0.000000    Roots Converged

 --------------------------------------------------------------

                    Orbital Energies (a.u.)
 --------------------------------------------------------------

 Alpha MOs
 -- Occupied --
-20.620 -20.564 -20.560 -11.399 -11.288  -1.484  -1.391  -1.362
 -0.997  -0.850  -0.771  -0.692  -0.684  -0.641  -0.614  -0.610
 -0.540  -0.499  -0.474  -0.468
 -- Virtual --
  0.154   0.168   0.190   0.223   0.233   0.313   0.334   0.357
  0.422   0.461   0.473   0.501   0.535   0.558   0.584   0.620
  0.622   0.639   0.645   0.695   0.709   0.757   0.761   0.781
  0.806   0.831   0.838   0.845   0.875   0.917   0.928   0.953
  1.008   1.063   1.111   1.126   1.205   1.206   1.228   1.249
  1.327   1.329   1.392   1.431   1.446   1.447   1.492   1.522
  1.537   1.610   1.629   1.711   1.784   1.814   1.842   1.919
  2.004   2.052   2.067   2.183   2.189   2.249   2.276   2.295
  2.333   2.363   2.414   2.433   2.453   2.503   2.615   2.691
  2.705   2.752   2.874   2.911   2.952   2.993   3.032   3.093
  3.115   3.136   3.153   3.235   3.274   3.290   3.327   3.357
  3.381   3.411   3.456   3.506   3.523   3.555   3.560   3.622
  3.623   3.666   3.705   3.779   3.782   3.804   3.849   3.854
  3.932   3.965   3.995   4.056   4.056   4.106   4.148   4.166
  4.192   4.214   4.218   4.324   4.329   4.399   4.414   4.415
  4.465   4.475   4.532   4.574   4.624   4.669   4.679   4.779
  4.844   4.849   4.898   5.033   5.131   5.188   5.189   5.312
  5.338   5.361   5.442   5.471   5.624   5.642   5.646   5.698
  5.768   5.808   5.814   5.997   6.038   6.065   6.153   6.186
  6.208   6.392   6.451   6.486   6.642   6.703   6.710   6.857
  6.937   6.972   7.011   7.031   7.094   7.126   7.191   7.234
  7.269   7.276   7.323   7.329   7.408   7.465   7.540   7.556
  7.672   7.679   7.814   7.887   7.981   9.664  12.356  13.215
 13.555  13.891
 --------------------------------------------------------------

          Ground-State Mulliken Net Atomic Charges

     Atom                 Charge (a.u.)
  ----------------------------------------
      1 C                     0.279245
      2 C                    -0.019430
      3 O                    -0.389622
      4 O                    -0.252556
      5 O                    -0.458063
      6 H                     0.132752
      7 H                     0.132925
      8 H                     0.303129
      9 H                     0.271620
  ----------------------------------------
  Sum of atomic charges =    -0.000000

 -----------------------------------------------------------------
                    Cartesian Multipole Moments
 -----------------------------------------------------------------
    Charge (ESU x 10^10)
                 0.0000
    Dipole Moment (Debye)
         X       1.3591      Y       4.9748      Z       0.0102
       Tot       5.1571
    Quadrupole Moments (Debye-Ang)
        XX     -36.4158     XY       5.9934     YY     -26.1056
        XZ       0.0274     YZ      -0.0011     ZZ     -28.1448
    Octopole Moments (Debye-Ang^2)
       XXX      14.0079    XXY       2.2924    XYY       1.3896
       YYY      13.2831    XXZ      -0.0345    XYZ       0.0017
       YYZ       0.0070    XZZ       1.0860    YZZ       1.2105
       ZZZ      -0.0464
    Hexadecapole Moments (Debye-Ang^3)
      XXXX    -330.2546   XXXY      20.5772   XXYY     -54.5990
      XYYY      20.1344   YYYY    -129.4683   XXXZ       0.3147
      XXYZ      -0.0298   XYYZ       0.0931   YYYZ      -0.1535
      XXZZ     -54.9488   XYZZ       0.2437   YYZZ     -25.2572
      XZZZ       0.2145   YZZZ      -0.1081   ZZZZ     -29.6506
 -----------------------------------------------------------------
 DrvMan is completing analytic gradient of the MP2 energy
 MP2 relaxed dipole moment
            1
    1   0.5346961
    2   1.9572237
    3   0.0040257
	Magnitude:	 2.029 au	 5.157 Debye
 MP2 energy read as -303.898502
 Full Analytical Gradient of MP2 Energy (in au.)
             1             2             3             4             5
    1   -0.00006232    0.00004152   -0.00031158    0.00013744   -0.00002746
    2    0.00112870    0.00014764   -0.00152178   -0.00010916    0.00020306
    3    0.00000365    0.00000161   -0.00000265   -0.00000153   -0.00000155
             6             7             8             9
    1    0.00012257    0.00012578    0.00014091   -0.00016686
    2    0.00008212    0.00008709   -0.00021094    0.00019327
    3   -0.00001109    0.00001214   -0.00000085    0.00000026
 Gradient time:  CPU 0.10 s  wall 0.20 s
 ----------------------------------------------------------------
             Standard Nuclear Orientation (Angstroms)
    I     Atom           X                Y                Z
 ----------------------------------------------------------------
    1      C       0.5132941993    -0.1178492762    -0.0004640104
    2      C      -0.6869692920     0.7735164174     0.0036564355
    3      O       0.4111902229    -1.3315190494    -0.0021828459
    4      O       1.6968785046     0.4669928958    -0.0010048369
    5      O      -1.8667485047     0.0006778391     0.0034116235
    6      H      -0.6478085247     1.3862313392    -0.8744384097
    7      H      -0.6451022390     1.3816808357     0.8847749326
    8      H       1.6116183716     1.4081664772     0.0013159979
    9      H      -1.5717848378    -0.9216076789     0.0007794135
 ----------------------------------------------------------------
 Nuclear Repulsion Energy =   181.4650729996 hartrees
 There are       20 alpha and       20 beta electrons
 Discretize the solute cavity surface with Lebedev spheres
	Using 302 Lebedev grid points for each H atom
	Using 302 Lebedev grid points for other atoms
	Atomic van der Waals radii will be scaled by 1.20
 Removing interior tesserae...
 Keep 1038 surface tesserae and discard 1680 interior tesserae
 Molecular Surface Area = 90.960 Angst**2

                       Distance Matrix (Angstroms)
             C (  1)   C (  2)   O (  3)   O (  4)   O (  5)   H (  6)
   C (  2)  1.495053
   O (  3)  1.217958  2.374271
   O (  4)  1.320194  2.403478  2.210801
   O (  5)  2.382995  1.410375  2.638898  3.594010
   H (  6)  2.091471  1.071449  3.044417  2.665604  2.043574
   H (  7)  2.091440  1.071441  3.043666  2.665733  2.043622  1.759221
   H (  8)  1.880171  2.384595  2.991140  0.945030  3.752341  2.423311
   H (  9)  2.234633  1.912159  2.024902  3.551391  0.968308  2.635500
             H (  7)   H (  8)
   H (  8)  2.423631
   H (  9)  2.635399  3.944858

 Requested basis set is cc-pVTZ
 There are 74 shells and 206 basis functions
 A cutoff of  1.0D-11 yielded   2663 shell pairs
 There are     20735 function pairs (     27019 Cartesian)
 Smallest overlap matrix eigenvalue = 5.23E-04
 Guess MOs from SCF MO coefficient file
 Reading MOs from coefficient file
 Reading MOs from coefficient file
 A restricted Hartree-Fock SCF calculation will be
 performed using Pulay DIIS extrapolation
 SCF converges when DIIS error is below 1.0E-08
 ---------------------------------------
  Cycle       Energy         DIIS Error
 ---------------------------------------
    1    -302.7664361178      9.21E-04
    2    -302.7722303849      4.44E-04
    3    -302.7730076497      1.65E-04
    4    -302.7731745238      5.25E-05
    5    -302.7732011638      1.70E-05
    6    -302.7732050928      9.68E-06
    7    -302.7732059489      3.36E-06
    8    -302.7732061283      8.05E-07
    9    -302.7732061387      2.31E-07
   10    -302.7732061392      5.84E-08
   11    -302.7732061393      1.35E-08
   12    -302.7732061394      2.66E-09 Convergence criterion met
 ---------------------------------------
 SCF time:  CPU 67.19 s  wall 67.25 s
 Discretize the solute cavity surface with Lebedev spheres
	Using 302 Lebedev grid points for each H atom
	Using 302 Lebedev grid points for other atoms
	Atomic van der Waals radii will be scaled by 1.20
 Removing interior tesserae...
 Keep 1038 surface tesserae and discard 1680 interior tesserae
 Molecular Surface Area = 90.960 Angst**2
 A restricted Hartree-Fock SCF calculation will be
 performed using Pulay DIIS extrapolation
 Polarizable Continuum solvation model will be applied
 SCF converges when DIIS error is below 1.0E-08

 Citation of the SMD model:
 Marenich, A.V.; Cramer, C.J.; Truhlar, D.G.
 J. Phys. Chem. B 2009, 113, 6378-6396.
 iSolventCode=           1
 Solvent: water                                                           

 vradii
            1           2           3           4           5           6
    1   1.8500000   1.8500000   1.5200000   1.5200000   1.5200000   1.2000000
            7           8           9
    1   1.2000000   1.2000000   1.2000000
 ---------------------------------------
  Cycle       Energy         DIIS Error
 ---------------------------------------
    1    -302.7732061389      7.86E-10
 Time req'd to invert C: 0.90 s (CPU) 0.89 s (wall)
    2    -302.7986052841      7.19E-04
    3    -302.7986052838      7.19E-04
    4    -302.7986052916      7.19E-04
    5    -302.7986052883      7.19E-04
    6    -302.7986052824      7.19E-04
    7    -302.7986052823      7.19E-04
    8    -302.7986052825      7.19E-04
    9    -302.7986052848      7.19E-04
   10    -302.7986052839      7.19E-04
   11    -302.7986052841      7.19E-04
   12    -302.7986052827      7.19E-04
   13    -302.7986052839      7.19E-04
   14    -302.7986052859      7.19E-04
   15    -302.7986052863      7.19E-04
   16    -302.7986052844      7.19E-04
   17    -302.8037345327      3.41E-04
   18    -302.8044646801      1.55E-04
   19    -302.8046953921      5.04E-05
   20    -302.8047279591      1.55E-05
   21    -302.8047317623      8.74E-06
   22    -302.8047324806      3.01E-06
   23    -302.8047326385      6.70E-07
   24    -302.8047326453      1.76E-07
   25    -302.8047326457      5.28E-08
   26    -302.8047326456      1.37E-08
   27    -302.8047326456      5.69E-09 Convergence criterion met
 ---------------------------------------
 SCF time:  CPU 113.12 s  wall 113.19 s
(0)  E-EN(g) gas-phase elect-nuc energy                 -302.773206139 a.u.
(3)  G-ENP(liq) elect-nuc-pol free energy of system     -302.804732646 a.u.
(4)  G-CDS(liq) cavity-dispersion-solvent structure 
     free energy                                                3.8160 kcal/mol
(6)  G-S(liq) free energy of system                     -302.798651507 a.u.
(9)  DeltaG-S(liq) free energy of  solvation
     (9) = (6) - (0)                                          -15.9672 kcal/mol
 SCF   energy in the final basis set = -302.7986515070
 Total energy in the final basis set = -302.7986515070

 Components of the MP2 correlation energy:
        aaaa  correlation energy =        -0.1383742193 au
        abab  correlation energy =        -0.8231177704 au
        bbbb  correlation energy =        -0.1383742193 au
        non-Brillouin singles    =        -0.0000000000 au

 Total  MP2   correlation energy =        -1.0998662090 au
        MP2         total energy =      -303.8985177160 au

  Entering Z-vector solver.
 This version supports only Gaussian blurring of the apparent surface charges
 No PCM contribution added !! 
   1         0           1      0.000313    0.000313
 This version supports only Gaussian blurring of the apparent surface charges
 No PCM contribution added !! 
   2         0           1      0.000106    0.000106
 This version supports only Gaussian blurring of the apparent surface charges
 No PCM contribution added !! 
   3         0           1      0.000039    0.000039
 This version supports only Gaussian blurring of the apparent surface charges
 No PCM contribution added !! 
   4         0           1      0.000010    0.000010
 This version supports only Gaussian blurring of the apparent surface charges
 No PCM contribution added !! 
   5         0           1      0.000004    0.000004
 This version supports only Gaussian blurring of the apparent surface charges
 No PCM contribution added !! 
   6         0           1      0.000001    0.000001
 This version supports only Gaussian blurring of the apparent surface charges
 No PCM contribution added !! 
   7         1           0      0.000000    0.000000    Roots Converged

 --------------------------------------------------------------

                    Orbital Energies (a.u.)
 --------------------------------------------------------------

 Alpha MOs
 -- Occupied --
-20.620 -20.564 -20.560 -11.399 -11.288  -1.484  -1.392  -1.362
 -0.997  -0.850  -0.771  -0.692  -0.684  -0.641  -0.614  -0.610
 -0.540  -0.499  -0.474  -0.468
 -- Virtual --
  0.154   0.168   0.190   0.223   0.234   0.313   0.334   0.357
  0.422   0.461   0.473   0.501   0.535   0.558   0.584   0.620
  0.622   0.639   0.645   0.695   0.709   0.757   0.761   0.781
  0.806   0.831   0.838   0.845   0.875   0.917   0.928   0.953
  1.008   1.064   1.111   1.126   1.206   1.206   1.228   1.250
  1.327   1.329   1.392   1.431   1.446   1.447   1.492   1.523
  1.537   1.610   1.629   1.711   1.785   1.815   1.843   1.920
  2.004   2.052   2.067   2.184   2.189   2.249   2.276   2.295
  2.334   2.363   2.414   2.433   2.453   2.504   2.615   2.691
  2.705   2.752   2.875   2.911   2.953   2.994   3.033   3.093
  3.115   3.136   3.153   3.235   3.274   3.290   3.327   3.357
  3.381   3.411   3.456   3.506   3.523   3.555   3.560   3.622
  3.623   3.666   3.705   3.779   3.782   3.805   3.850   3.854
  3.932   3.965   3.995   4.056   4.057   4.106   4.148   4.166
  4.192   4.214   4.218   4.324   4.329   4.400   4.414   4.415
  4.465   4.475   4.532   4.574   4.624   4.670   4.679   4.781
  4.845   4.849   4.898   5.034   5.131   5.188   5.189   5.312
  5.338   5.361   5.442   5.471   5.624   5.642   5.646   5.699
  5.768   5.808   5.814   5.998   6.038   6.066   6.154   6.186
  6.208   6.392   6.452   6.487   6.643   6.705   6.712   6.857
  6.937   6.972   7.011   7.033   7.094   7.126   7.191   7.234
  7.269   7.276   7.323   7.330   7.408   7.466   7.541   7.556
  7.673   7.679   7.815   7.887   7.982   9.665  12.357  13.217
 13.572  13.891
 --------------------------------------------------------------

          Ground-State Mulliken Net Atomic Charges

     Atom                 Charge (a.u.)
  ----------------------------------------
      1 C                     0.279144
      2 C                    -0.019633
      3 O                    -0.388814
      4 O                    -0.252860
      5 O                    -0.458090
      6 H                     0.132663
      7 H                     0.132878
      8 H                     0.303071
      9 H                     0.271642
  ----------------------------------------
  Sum of atomic charges =    -0.000000

 -----------------------------------------------------------------
                    Cartesian Multipole Moments
 -----------------------------------------------------------------
    Charge (ESU x 10^10)
                -0.0000
    Dipole Moment (Debye)
         X       1.3580      Y       4.9666      Z       0.0078
       Tot       5.1489
    Quadrupole Moments (Debye-Ang)
        XX     -36.4202     XY       5.9899     YY     -26.0977
        XZ       0.0261     YZ       0.0030     ZZ     -28.1430
    Octopole Moments (Debye-Ang^2)
       XXX      14.0009    XXY       2.2761    XYY       1.3938
       YYY      13.2358    XXZ      -0.0407    XYZ       0.0032
       YYZ      -0.0028    XZZ       1.0868    YZZ       1.1990
       ZZZ      -0.0633
    Hexadecapole Moments (Debye-Ang^3)
      XXXX    -330.2858   XXXY      20.5575   XXYY     -54.5842
      XYYY      20.1169   YYYY    -129.3471   XXXZ       0.3069
      XXYZ      -0.0201   XYYZ       0.0884   YYYZ      -0.1231
      XXZZ     -54.9509   XYZZ       0.2398   YYZZ     -25.2398
      XZZZ       0.2073   YZZZ      -0.0845   ZZZZ     -29.6479
 -----------------------------------------------------------------
 DrvMan is completing analytic gradient of the MP2 energy
 MP2 relaxed dipole moment
            1
    1   0.5342684
    2   1.9540168
    3   0.0030609
	Magnitude:	 2.026 au	 5.149 Debye
 MP2 energy read as -303.898518
 Full Analytical Gradient of MP2 Energy (in au.)
             1             2             3             4             5
    1   -0.00003818    0.00004118   -0.00020916    0.00000634   -0.00003891
    2   -0.00006673    0.00005429   -0.00007336   -0.00024057    0.00022464
    3   -0.00015158    0.00006235    0.00006738    0.00002036    0.00000198
             6             7             8             9
    1    0.00013903    0.00012653    0.00013040   -0.00015724
    2    0.00006408    0.00008036   -0.00022080    0.00017808
    3   -0.00000911    0.00000226    0.00001578   -0.00000941
 Gradient time:  CPU 0.07 s  wall 0.07 s
 ----------------------------------------------------------------
             Standard Nuclear Orientation (Angstroms)
    I     Atom           X                Y                Z
 ----------------------------------------------------------------
    1      C       0.5132941993    -0.1178492762    -0.0004640104
    2      C      -0.6869692920     0.7735164174     0.0036564355
    3      O       0.4111902229    -1.3315190494    -0.0041828459
    4      O       1.6968785046     0.4669928958    -0.0010048369
    5      O      -1.8667485047     0.0006778391     0.0034116235
    6      H      -0.6478085247     1.3862313392    -0.8744384097
    7      H      -0.6451022390     1.3816808357     0.8847749326
    8      H       1.6116183716     1.4081664772     0.0013159979
    9      H      -1.5717848378    -0.9216076789     0.0007794135
 ----------------------------------------------------------------
 Nuclear Repulsion Energy =   181.4649221125 hartrees
 There are       20 alpha and       20 beta electrons
 Discretize the solute cavity surface with Lebedev spheres
	Using 302 Lebedev grid points for each H atom
	Using 302 Lebedev grid points for other atoms
	Atomic van der Waals radii will be scaled by 1.20
 Removing interior tesserae...
 Keep 1038 surface tesserae and discard 1680 interior tesserae
 Molecular Surface Area = 90.960 Angst**2

                       Distance Matrix (Angstroms)
             C (  1)   C (  2)   O (  3)   O (  4)   O (  5)   H (  6)
   C (  2)  1.495053
   O (  3)  1.217963  2.374277
   O (  4)  1.320194  2.403478  2.210803
   O (  5)  2.382995  1.410375  2.638903  3.594010
   H (  6)  2.091471  1.071449  3.043845  2.665604  2.043574
   H (  7)  2.091440  1.071441  3.044249  2.665733  2.043622  1.759221
   H (  8)  1.880171  2.384595  2.991143  0.945030  3.752341  2.423311
   H (  9)  2.234633  1.912159  2.024905  3.551391  0.968308  2.635500
             H (  7)   H (  8)
   H (  8)  2.423631
   H (  9)  2.635399  3.944858

 Requested basis set is cc-pVTZ
 There are 74 shells and 206 basis functions
 A cutoff of  1.0D-11 yielded   2663 shell pairs
 There are     20735 function pairs (     27019 Cartesian)
 Smallest overlap matrix eigenvalue = 5.23E-04
 Guess MOs from SCF MO coefficient file
 Reading MOs from coefficient file
 Reading MOs from coefficient file
 A restricted Hartree-Fock SCF calculation will be
 performed using Pulay DIIS extrapolation
 SCF converges when DIIS error is below 1.0E-08
 ---------------------------------------
  Cycle       Energy         DIIS Error
 ---------------------------------------
    1    -302.7653228860      9.19E-04
    2    -302.7722430303      4.41E-04
    3    -302.7730093689      1.64E-04
    4    -302.7731745597      5.23E-05
    5    -302.7732007283      1.69E-05
    6    -302.7732045697      9.62E-06
    7    -302.7732054116      3.32E-06
    8    -302.7732055884      7.89E-07
    9    -302.7732055985      2.23E-07
   10    -302.7732055990      5.77E-08
   11    -302.7732055990      1.36E-08
   12    -302.7732055991      2.71E-09 Convergence criterion met
 ---------------------------------------
 SCF time:  CPU 63.40 s  wall 63.52 s
 Discretize the solute cavity surface with Lebedev spheres
	Using 302 Lebedev grid points for each H atom
	Using 302 Lebedev grid points for other atoms
	Atomic van der Waals radii will be scaled by 1.20
 Removing interior tesserae...
 Keep 1038 surface tesserae and discard 1680 interior tesserae
 Molecular Surface Area = 90.960 Angst**2
 A restricted Hartree-Fock SCF calculation will be
 performed using Pulay DIIS extrapolation
 Polarizable Continuum solvation model will be applied
 SCF converges when DIIS error is below 1.0E-08

 Citation of the SMD model:
 Marenich, A.V.; Cramer, C.J.; Truhlar, D.G.
 J. Phys. Chem. B 2009, 113, 6378-6396.
 iSolventCode=           1
 Solvent: water                                                           

 vradii
            1           2           3           4           5           6
    1   1.8500000   1.8500000   1.5200000   1.5200000   1.5200000   1.2000000
            7           8           9
    1   1.2000000   1.2000000   1.2000000
 ---------------------------------------
  Cycle       Energy         DIIS Error
 ---------------------------------------
    1    -302.7732055986      8.18E-10
 Time req'd to invert C: 0.65 s (CPU) 0.65 s (wall)
    2    -302.7986049019      7.19E-04
    3    -302.7986049023      7.19E-04
    4    -302.7986049024      7.19E-04
    5    -302.7986049014      7.19E-04
    6    -302.7986049073      7.19E-04
    7    -302.7986049060      7.19E-04
    8    -302.7986049004      7.19E-04
    9    -302.7986048987      7.19E-04
   10    -302.7986048958      7.19E-04
   11    -302.7986048930      7.19E-04
   12    -302.7986048896      7.19E-04
   13    -302.7986048914      7.19E-04
   14    -302.7986048905      7.19E-04
   15    -302.7986048903      7.19E-04
   16    -302.7986049019      7.19E-04
   17    -302.8037342010      3.41E-04
   18    -302.8044643582      1.55E-04
   19    -302.8046950746      5.04E-05
   20    -302.8047276425      1.55E-05
   21    -302.8047314459      8.74E-06
   22    -302.8047321642      3.01E-06
   23    -302.8047323221      6.70E-07
   24    -302.8047323289      1.76E-07
   25    -302.8047323293      5.28E-08
   26    -302.8047323292      1.37E-08
   27    -302.8047323293      5.69E-09 Convergence criterion met
 ---------------------------------------
 SCF time:  CPU 110.37 s  wall 111.50 s
(0)  E-EN(g) gas-phase elect-nuc energy                 -302.773205599 a.u.
(3)  G-ENP(liq) elect-nuc-pol free energy of system     -302.804732329 a.u.
(4)  G-CDS(liq) cavity-dispersion-solvent structure 
     free energy                                                3.8160 kcal/mol
(6)  G-S(liq) free energy of system                     -302.798651201 a.u.
(9)  DeltaG-S(liq) free energy of  solvation
     (9) = (6) - (0)                                          -15.9674 kcal/mol
 SCF   energy in the final basis set = -302.7986512014
 Total energy in the final basis set = -302.7986512014

 Components of the MP2 correlation energy:
        aaaa  correlation energy =        -0.1383742535 au
        abab  correlation energy =        -0.8231179724 au
        bbbb  correlation energy =        -0.1383742535 au
        non-Brillouin singles    =        -0.0000000000 au

 Total  MP2   correlation energy =        -1.0998664794 au
        MP2         total energy =      -303.8985176807 au

  Entering Z-vector solver.
 This version supports only Gaussian blurring of the apparent surface charges
 No PCM contribution added !! 
   1         0           1      0.000313    0.000313
 This version supports only Gaussian blurring of the apparent surface charges
 No PCM contribution added !! 
   2         0           1      0.000106    0.000106
 This version supports only Gaussian blurring of the apparent surface charges
 No PCM contribution added !! 
   3         0           1      0.000039    0.000039
 This version supports only Gaussian blurring of the apparent surface charges
 No PCM contribution added !! 
   4         0           1      0.000010    0.000010
 This version supports only Gaussian blurring of the apparent surface charges
 No PCM contribution added !! 
   5         0           1      0.000004    0.000004
 This version supports only Gaussian blurring of the apparent surface charges
 No PCM contribution added !! 
   6         0           1      0.000001    0.000001
[truncated: 508,364 more chars]
