# Supplementary material for: A DFT investigation of the blue bottle experiment: E∘half-cell analysis of autoxidation catalysed by redox indicators
Source: R Soc Open Sci. 2017 Nov 8;4(11):170708. doi: 10.1098/rsos.170708 (PMC5717635; doi:10.1098/rsos.170708)
Supplement: output.zip [file rsos170708supp2.zip › MP2_cc-pVTZ/C2H6O.out]

pikachu 127.0.1
Q-Chem Developer Version! Running on 127.0.1.*
                  Welcome to Q-Chem
     A Quantum Leap Into The Future Of Chemistry


 Q-Chem 4.4, Q-Chem, Inc., Pleasanton, CA (2016)

 Y. Shao,  Z. Gan,  E. Epifanovsky,  A. T. B. Gilbert,  M. Wormit,  
 J. Kussmann,  A. W. Lange,  A. Behn,  J. Deng,  X. Feng,  D. Ghosh,  
 M. Goldey,  P. R. Horn,  L. D. Jacobson,  I. Kaliman,  F. Rob,  
 R. Z. Khaliullin,  T. Kus,  A. Landau,  J. Liu,  E. I. Proynov,  Y. M. Rhee,  
 R. M. Richard,  M. A. Rohrdanz,  R. P. Steele,  E. J. Sundstrom,  
 H. L. Woodcock III,  P. M. Zimmerman,  D. Zuev,  B. Albrecht,  E. Alguire,  
 B. Austin,  S. A. Baeppler,  G. J. O. Beran,  Y. A. Bernard,  
 E. J. Berquist,  K. Brandhorst,  K. B. Bravaya,  S. T. Brown,  D. Casanova,  
 C.-M. Chang,  Y. Chen,  S. H. Chien,  K. D. Closser,  M. P. Coons,  
 D. L. Crittenden,  S. Dasgupta,  M. Diedenhofen,  R. A. DiStasio Jr.,  
 H. Do,  A. D. Dutoi,  R. G. Edgar,  P.-T. Fang,  S. Fatehi,  Q. Feng,  
 L. Fusti-Molnar,  A. Ghysels,  A. Golubeva-Zadorozhnaya,  J. Gomes,  
 A. Gunina,  M. W. D. Hanson-Heine,  P. H. P. Harbach,  A. W. Hauser,  
 J. E. Herr,  E. G. Hohenstein,  Z. C. Holden,  K. Hui,  T.-C. Jagau,  H. Ji,  
 B. Kaduk,  K. Khistyaev,  Jaehoon Kim,  Jihan Kim,  R. A. King,  
 P. Klunzinger,  K. Koh,  D. Kosenkov,  T. Kowalczyk,  C. M. Krauter,  
 A. Kunitsa,  K. U. Lao,  A. Laurent,  K. V. Lawler,  J. Lee,  D. Lefrancois,  
 S. Lehtola,  S. V. Levchenko,  C. Y. Lin,  Y.-S. Lin,  F. Liu,  E. Livshits,  
 R. C. Lochan,  A. Luenser,  P. Manohar,  S. F. Manzer,  S.-P. Mao,  Y. Mao,  
 N. Mardirossian,  A. V. Marenich,  L. A. Martinez-Martinez,  S. A. Maurer,  
 N. J. Mayhall,  J.-M. Mewes,  A. F. Morrison,  K. Nanda,  T. S. Nguyen-Beck,  
 C. M. Oana,  R. Olivares-Amaya,  D. P. O'Neill,  J. A. Parkhill,  
 T. M. Perrine,  R. Peverati,  P. A. Pieniazek,  F. Plasser,  A. Prociuk,  
 D. R. Rehn,  E. Rosta,  N. J. Russ,  N. Sergueev,  S. M. Sharada,  
 S. Sharma,  D. W. Small,  A. Sodt,  T. Stauch,  T. Stein,  D. Stuck,  
 Y.-C. Su,  A. J. W. Thom,  T. Tsuchimochi,  L. Vogt,  O. Vydrov,  T. Wang,  
 M. A. Watson,  J. Wenzel,  A. White,  C. F. Williams,  V. Vanovschi,  
 K. Yao,  S. Yeganeh,  S. R. Yost,  Z.-Q. You,  I. Y. Zhang,  X. Zhang,  
 Y. Zhao,  B. R. Brooks,  G. K. L. Chan,  D. M. Chipman,  C. J. Cramer,  
 W. A. Goddard III,  M. S. Gordon,  W. J. Hehre,  A. Klamt,  
 H. F. Schaefer III,  M. W. Schmidt,  C. D. Sherrill,  D. G. Truhlar,  
 A. Warshel,  X. Xu,  A. Aspuru-Guzik,  R. Baer,  A. T. Bell,  N. A. Besley,  
 J.-D. Chai,  A. Dreuw,  B. D. Dunietz,  T. R. Furlani,  S. R. Gwaltney,  
 C.-P. Hsu,  Y. Jung,  J. Kong,  D. S. Lambrecht,  W. Liang,  C. Ochsenfeld,  
 V. A. Rassolov,  L. V. Slipchenko,  J. E. Subotnik,  T. Van Voorhis,  
 J. M. Herbert,  A. I. Krylov,  P. M. W. Gill,  M. Head-Gordon

 Contributors to earlier versions of Q-Chem not listed above: 
 R. D. Adamson,  J. Baker,  E. F. C. Byrd,  A. K. Chakraborty,  C.-L. Cheng,  
 H. Dachsel,  R. J. Doerksen,  G. Hawkins,  A. Heyden,  S. Hirata,  
 G. Kedziora,  F. J. Keil,  C. Kelley,  P. P. Korambath,  W. Kurlancheek,  
 A. M. Lee,  M. S. Lee,  D. Liotard,  I. Lotan,  P. E. Maslen,  N. Nair,  
 D. Neuhauser,  R. Olson,  B. Peters,  J. Ritchie,  N. E. Schultz,  
 N. Shenvi,  A. C. Simmonett,  K. S. Thanthiriwatte,  Q. Wu,  W. Zhang

 Please cite Q-Chem as follows:
 Y. Shao et al., Mol. Phys. 113, 184-215 (2015)
 DOI: 10.1080/00268976.2014.952696

 Q-Chem 4.4.2 for Intel X86 EM64T Linux

 Parts of Q-Chem use Armadillo 5.200.1 (Boston Tea Smuggler).
 http://arma.sourceforge.net/

 Q-Chem begins on Sun Jul  9 18:10:19 2017  


Host: 0

     Scratch files written to /scratch/taweetham/qchem1466//

Checking the input file for inconsistencies... 	...done.

--------------------------------------------------------------
User input:
--------------------------------------------------------------
C2H6O.out
$molecule
0 1
C
H  1 1.082076
H  1 1.082201 2 108.435864
O  1 1.432204 2 109.959632 3 113.774703 0
H  4 0.953441 1 108.391859 2 68.610483 0
C  1 1.507381 2 110.937833 3 -121.968725 0
H  6 1.078220 1 110.385228 2 -62.638774 0
H  6 1.080038 1 110.538231 2 57.360851 0
H  6 1.082934 1 110.087767 2 177.417919 0
$end

$rem
   BASIS  =   cc-pVTZ
   method  =  MP2
   JOBTYPE = optimization
   SOLVENT_METHOD = SMD
   SYM_IGNORE = TRUE
$end

--------------------------------------------------------------
 ----------------------------------------------------------------
             Standard Nuclear Orientation (Angstroms)
    I     Atom           X                Y                Z
 ----------------------------------------------------------------
    1      C       0.0000000000     0.0000000000     0.0000000000
    2      H       0.0000000000     0.0000000000     1.0820760000
    3      H       1.0266605474     0.0000000000    -0.3422384034
    4      O      -0.5426992540    -1.2319367663    -0.4888942842
    5      H      -1.4730314564    -1.2541578887    -0.2814383722
    6      C      -0.7453932680     1.1943287592    -0.5386698154
    7      H      -1.7804893472     1.1574742323    -0.2390430157
    8      H      -0.3134650214     2.1108420471    -0.1646063658
    9      H      -0.6982122976     1.2052712963    -1.6205202049
 ----------------------------------------------------------------
 Nuclear Repulsion Energy =    82.1293243781 hartrees
 There are       13 alpha and       13 beta electrons
 Requested basis set is cc-pVTZ
 There are 66 shells and 174 basis functions

 Total QAlloc Memory Limit   2000 MB
 Mega-Array Size        61 MB
 MEM_STATIC part        62 MB
 A cutoff of  1.0D-11 yielded   2185 shell pairs
 There are     15297 function pairs (     19278 Cartesian)

 -------------------------------------------------------
 OpenMP Integral Computing Module                       
 Release: version 1.0, May 2013, Q-Chem Inc. Pittsburgh 
 -------------------------------------------------------
 Integral Job Info:
 Integral job number is                      11
 Integral operator is                         1
 short-range coefficients                     0
 long-range coefficients              100000000
 Omega coefficients                           0
 if combine SR and LR in K                    0
 Integral screening is                        0
 Integral computing path is                   2
 max size of driver memory is            800000
 size of driver memory is                776718
 size of scratch memory is              4556032
 max col of scratch BK array              10000
 max len of scratch array in speh3          662
 max len of scratch index in speh4           32
 max int batch size is                      520
 min int batch size is                       52
 fixed nKL is                                52
 max L of basis functions is                  3
 order of int derivative is                   0
 number of shells is                         66
 number of basis is                         195
 number of cartesian basis is               195
 number of contracted shell pairs          2185
 number of primitive shell pairs           5918
 maxK2 (contraction) of shell pair           49
 max number of K2 of shell pair               1
 max number of CS2 of shell pair            336
 max number of PS2 of shell pair            840
 mem total for path MDJ                   52996
 -------------------------------------------------------
 Smallest overlap matrix eigenvalue = 1.06E-03

 Scale SEOQF with 1.000000e-01/1.000000e-01/1.000000e-01

 Standard Electronic Orientation quadrupole field applied
 Nucleus-field energy     =     0.0000000017 hartrees
 Guess from superposition of atomic densities
 Warning:  Energy on first SCF cycle will be non-variational
 A restricted Hartree-Fock SCF calculation will be
 performed using Pulay DIIS extrapolation
 SCF converges when DIIS error is below 1.0E-08
 ---------------------------------------
  Cycle       Energy         DIIS Error
 ---------------------------------------
    1    -154.8073779680      3.66E-02
    2    -154.0919060506      3.66E-03
    3    -154.1329928464      1.84E-03
    4    -154.1414516797      4.37E-04
    5    -154.1421987525      7.45E-05
    6    -154.1422301819      1.95E-05
    7    -154.1422323778      5.02E-06
    8    -154.1422325615      1.23E-06
    9    -154.1422325743      2.62E-07
   10    -154.1422325747      5.68E-08
   11    -154.1422325749      1.43E-08
   12    -154.1422325746      4.63E-09 Convergence criterion met
 ---------------------------------------
 SCF time:  CPU 58.84 s  wall 58.88 s

 Citation of the SMD model:
 Marenich, A.V.; Cramer, C.J.; Truhlar, D.G.
 J. Phys. Chem. B 2009, 113, 6378-6396.
 iSolventCode=           1
 Solvent: water                                                           

 vradii
            1           2           3           4           5           6
    1   1.8500000   1.2000000   1.2000000   1.5200000   1.2000000   1.8500000
            7           8           9
    1   1.2000000   1.2000000   1.2000000
Changing PCM_TESSEL_METHOD to VTN
Changing PCM_VDW_RADII to SMD_RADIUS
 Discretize the solute cavity surface with Lebedev spheres
	Using 302 Lebedev grid points for each H atom
	Using 302 Lebedev grid points for other atoms
	Atomic van der Waals radii will be scaled by 1.20
 Removing interior tesserae...
 Keep 969 surface tesserae and discard 1749 interior tesserae
 Molecular Surface Area = 80.733 Angst**2
Using SCRF singleton
 A restricted Hartree-Fock SCF calculation will be
 performed using Pulay DIIS extrapolation
 Polarizable Continuum solvation model will be applied
 SCF converges when DIIS error is below 1.0E-08

 Citation of the SMD model:
 Marenich, A.V.; Cramer, C.J.; Truhlar, D.G.
 J. Phys. Chem. B 2009, 113, 6378-6396.
 iSolventCode=           1
 Solvent: water                                                           

 vradii
            1           2           3           4           5           6
    1   1.8500000   1.2000000   1.2000000   1.5200000   1.2000000   1.8500000
            7           8           9
    1   1.2000000   1.2000000   1.2000000
 ---------------------------------------
  Cycle       Energy         DIIS Error
 ---------------------------------------
    1    -154.1422325748      1.02E-09
 Time req'd to invert C: 1.10 s (CPU) 1.11 s (wall)
    2    -154.1525178540      4.88E-04
    3    -154.1525178544      4.88E-04
    4    -154.1525178567      4.88E-04
    5    -154.1525178579      4.88E-04
    6    -154.1525178602      4.88E-04
    7    -154.1525178613      4.88E-04
    8    -154.1525178618      4.88E-04
    9    -154.1525178616      4.88E-04
   10    -154.1525178614      4.88E-04
   11    -154.1525178613      4.88E-04
   12    -154.1525178616      4.88E-04
   13    -154.1525178612      4.88E-04
   14    -154.1525178614      4.88E-04
   15    -154.1525178620      4.88E-04
   16    -154.1525178545      4.88E-04
   17    -154.1541494609      1.99E-04
   18    -154.1543587255      9.51E-05
   19    -154.1544087426      2.58E-05
   20    -154.1544143563      5.94E-06
   21    -154.1544147080      1.28E-06
   22    -154.1544147222      3.39E-07
   23    -154.1544147231      1.09E-07
   24    -154.1544147233      2.02E-08
   25    -154.1544147232      4.71E-09 Convergence criterion met
 ---------------------------------------
 SCF time:  CPU 98.98 s  wall 99.22 s
(0)  E-EN(g) gas-phase elect-nuc energy                 -154.142232575 a.u.
(3)  G-ENP(liq) elect-nuc-pol free energy of system     -154.154414723 a.u.
(4)  G-CDS(liq) cavity-dispersion-solvent structure 
     free energy                                                2.3473 kcal/mol
(6)  G-S(liq) free energy of system                     -154.150674108 a.u.
(9)  DeltaG-S(liq) free energy of  solvation
     (9) = (6) - (0)                                           -5.2971 kcal/mol
 SCF   energy in the final basis set = -154.1506741083
 Total energy in the final basis set = -154.1506741083

 Components of the MP2 correlation energy:
        aaaa  correlation energy =        -0.0725816275 au
        abab  correlation energy =        -0.5007100994 au
        bbbb  correlation energy =        -0.0725816275 au
        non-Brillouin singles    =        -0.0000000000 au

 Total  MP2   correlation energy =        -0.6458733545 au
        MP2         total energy =      -154.7965474627 au

  Entering Z-vector solver.
 This version supports only Gaussian blurring of the apparent surface charges
 No PCM contribution added !! 
   1         0           1      0.000229    0.000229
 This version supports only Gaussian blurring of the apparent surface charges
 No PCM contribution added !! 
   2         0           1      0.000053    0.000053
 This version supports only Gaussian blurring of the apparent surface charges
 No PCM contribution added !! 
   3         0           1      0.000012    0.000012
 This version supports only Gaussian blurring of the apparent surface charges
 No PCM contribution added !! 
   4         0           1      0.000004    0.000004
 This version supports only Gaussian blurring of the apparent surface charges
 No PCM contribution added !! 
   5         1           0      0.000000    0.000000    Roots Converged

 --------------------------------------------------------------

                    Orbital Energies (a.u.)
 --------------------------------------------------------------

 Alpha MOs
 -- Occupied --
-20.550 -11.262 -11.201  -1.356  -1.008  -0.844  -0.682  -0.618
 -0.608  -0.538  -0.518  -0.479  -0.444
 -- Virtual --
  0.152   0.190   0.195   0.216   0.239   0.252   0.314   0.348
  0.384   0.409   0.465   0.485   0.540   0.585   0.609   0.618
  0.653   0.654   0.669   0.678   0.716   0.746   0.770   0.787
  0.850   0.892   0.907   0.976   1.027   1.038   1.084   1.168
  1.178   1.225   1.244   1.277   1.282   1.311   1.352   1.373
  1.384   1.400   1.451   1.498   1.509   1.537   1.563   1.580
  1.619   1.677   1.758   1.794   1.815   1.849   2.109   2.202
  2.204   2.336   2.379   2.525   2.593   2.618   2.677   2.714
  2.758   2.824   2.875   2.937   3.015   3.038   3.121   3.141
  3.152   3.220   3.245   3.257   3.280   3.293   3.321   3.362
  3.393   3.428   3.443   3.466   3.500   3.551   3.578   3.640
  3.649   3.730   3.769   3.775   3.795   3.836   3.860   3.879
  3.906   3.965   4.022   4.081   4.109   4.143   4.158   4.174
  4.202   4.227   4.249   4.290   4.338   4.360   4.385   4.403
  4.417   4.457   4.494   4.541   4.571   4.615   4.635   4.682
  4.712   4.733   4.802   4.914   5.076   5.132   5.164   5.186
  5.215   5.239   5.262   5.316   5.412   5.476   5.540   5.603
  5.707   5.722   5.741   5.796   5.823   5.865   5.906   6.003
  6.164   6.233   6.294   6.316   6.450   6.683   7.016   7.136
  7.224   7.246   7.381   7.477   7.656   7.947  12.496  13.157
 14.310
 --------------------------------------------------------------

          Ground-State Mulliken Net Atomic Charges

     Atom                 Charge (a.u.)
  ----------------------------------------
      1 C                    -0.007904
      2 H                     0.095581
      3 H                     0.119753
      4 O                    -0.481907
      5 H                     0.282534
      6 C                    -0.380798
      7 H                     0.126508
      8 H                     0.124174
      9 H                     0.122059
  ----------------------------------------
  Sum of atomic charges =    -0.000000

 -----------------------------------------------------------------
                    Cartesian Multipole Moments
 -----------------------------------------------------------------
    Charge (ESU x 10^10)
                 0.0000
    Dipole Moment (Debye)
         X      -1.1269      Y       1.7160      Z       1.0600
       Tot       2.3105
    Quadrupole Moments (Debye-Ang)
        XX     -16.3265     XY       1.5620     YY     -22.7497
        XZ      -0.4869     YZ      -1.3322     ZZ     -20.9560
    Octopole Moments (Debye-Ang^2)
       XXX      20.5257    XXY      -6.6235    XYY       7.7300
       YYY      -1.2866    XXZ       6.2668    XYZ       0.1054
       YYZ       9.1102    XZZ       9.7522    YZZ      -0.5869
       ZZZ      21.1788
    Hexadecapole Moments (Debye-Ang^3)
      XXXX     -61.7843   XXXY      16.2469   XXYY     -33.6144
      XYYY      12.8208   YYYY    -161.4680   XXXZ     -14.5817
      XXYZ       3.1925   XYYZ      -5.1909   YYYZ       4.5336
      XXZZ     -22.8352   XYZZ       2.4054   YYZZ     -37.9688
      XZZZ     -15.2386   YZZZ       3.0542   ZZZZ     -54.7222
 -----------------------------------------------------------------
 DrvMan is completing analytic gradient of the MP2 energy
 MP2 relaxed dipole moment
            1
    1  -0.4433628
    2   0.6751387
    3   0.4170338
	Magnitude:	 0.909 au	 2.310 Debye
 MP2 energy read as -154.796547
 Full Analytical Gradient of MP2 Energy (in au.)
             1             2             3             4             5
    1   -0.00011027   -0.00012909    0.00010808    0.00013298    0.00018944
    2    0.00003553   -0.00005868    0.00013421    0.00000469   -0.00005946
    3    0.00006198   -0.00000344    0.00014277   -0.00009998   -0.00028523
             6             7             8             9
    1   -0.00012866   -0.00000420   -0.00015647    0.00009819
    2   -0.00007542   -0.00012710    0.00003617    0.00011006
    3    0.00007898   -0.00010490    0.00016179    0.00004802
 Gradient time:  CPU 0.11 s  wall 0.11 s
 Geometry Optimization Parameters
   NAtoms,    NIC,     NZ,  NCons,   NDum,   NFix, NCnnct, MaxDiis
        9      51       9       0       0       0       0       0


** GEOMETRY OPTIMIZATION IN DELOCALIZED INTERNAL COORDINATES **
   Searching for a Minimum

   Optimization Cycle:   1

                       Coordinates (Angstroms)
     ATOM                X               Y               Z
      1  C         0.0000000000    0.0000000000    0.0000000000
      2  H         0.0000000000    0.0000000000    1.0820760000
      3  H         1.0266605474    0.0000000000   -0.3422384034
      4  O        -0.5426992540   -1.2319367663   -0.4888942842
      5  H        -1.4730314564   -1.2541578887   -0.2814383722
      6  C        -0.7453932680    1.1943287592   -0.5386698154
      7  H        -1.7804893472    1.1574742323   -0.2390430157
      8  H        -0.3134650214    2.1108420471   -0.1646063658
      9  H        -0.6982122976    1.2052712963   -1.6205202049
   Point Group: c1    Number of degrees of freedom:    21


   Energy is   -154.796547463


 Attempting to Generate Delocalized Internal Coordinates

 21 Hessian modes will be used to form the next step
  Hessian Eigenvalues:
     0.008202    0.011385    0.050835    0.059161    0.059281    0.059631
     0.116788    0.139127    0.160000    0.160000    0.160000    0.160000
     0.220426    0.316151    0.356421    0.357297    0.357447    0.359897
     0.362102    0.406743    0.569084

 Minimum Search - Taking Simple RFO Step
 Searching for Lamda that Minimizes Along All modes
 Value Taken    Lamda =   0.00000000
 Step Taken.  Stepsize is  0.002692

                             Maximum     Tolerance    Cnvgd?
         Gradient           0.000064      0.000300     YES
         Displacement       0.002006      0.001200      NO
         Energy change     *********      0.000001      NO


 New Cartesian Coordinates Obtained by Inverse Iteration

 Displacement from previous Coordinates is:  0.002526
 ----------------------------------------------------------------
             Standard Nuclear Orientation (Angstroms)
    I     Atom           X                Y                Z
 ----------------------------------------------------------------
    1      C      -0.0000764883     0.0000091768    -0.0001010721
    2      H      -0.0001474703    -0.0002340708     1.0820294395
    3      H       1.0264862636     0.0000957225    -0.3422952938
    4      O      -0.5427334011    -1.2318933387    -0.4892163466
    5      H      -1.4728563665    -1.2549008027    -0.2806818027
    6      C      -0.7453282206     1.1945315325    -0.5387404506
    7      H      -1.7805952414     1.1578258251    -0.2392986106
    8      H      -0.3133754430     2.1108880170    -0.1644437390
    9      H      -0.6980037292     1.2054996182    -1.6205865855
 ----------------------------------------------------------------
 Nuclear Repulsion Energy =    82.1262676752 hartrees
 There are       13 alpha and       13 beta electrons
 Discretize the solute cavity surface with Lebedev spheres
	Using 302 Lebedev grid points for each H atom
	Using 302 Lebedev grid points for other atoms
	Atomic van der Waals radii will be scaled by 1.20
 Removing interior tesserae...
 Keep 969 surface tesserae and discard 1749 interior tesserae
 Molecular Surface Area = 80.733 Angst**2
 Applying Cartesian multipole field
    Component          Value
    ---------          -----
     (2,0,0)        1.00000E-11
     (0,2,0)        2.00000E-11
     (0,0,2)       -3.00000E-11
 Nucleus-field energy     =     0.0000000017 hartrees
 Requested basis set is cc-pVTZ
 There are 66 shells and 174 basis functions
 A cutoff of  1.0D-11 yielded   2185 shell pairs
 There are     15297 function pairs (     19278 Cartesian)
 Smallest overlap matrix eigenvalue = 1.06E-03
 Guess MOs from SCF MO coefficient file
 Reading MOs from coefficient file
 Reading MOs from coefficient file
 A restricted Hartree-Fock SCF calculation will be
 performed using Pulay DIIS extrapolation
 SCF converges when DIIS error is below 1.0E-08
 Geometry optimization detected.  Setting ReadMinima to 0
 Setting SaveMinima to 0
 ---------------------------------------
  Cycle       Energy         DIIS Error
 ---------------------------------------
    1    -154.1398323687      6.03E-04
    2    -154.1420076532      2.32E-04
    3    -154.1421913778      9.23E-05
    4    -154.1422292222      2.73E-05
    5    -154.1422342891      6.94E-06
    6    -154.1422347522      1.59E-06
    7    -154.1422347742      4.26E-07
    8    -154.1422347755      1.28E-07
    9    -154.1422347756      2.58E-08
   10    -154.1422347757      5.55E-09 Convergence criterion met
 ---------------------------------------
 SCF time:  CPU 51.74 s  wall 51.80 s
 Discretize the solute cavity surface with Lebedev spheres
	Using 302 Lebedev grid points for each H atom
	Using 302 Lebedev grid points for other atoms
	Atomic van der Waals radii will be scaled by 1.20
 Removing interior tesserae...
 Keep 969 surface tesserae and discard 1749 interior tesserae
 Molecular Surface Area = 80.733 Angst**2
Using SCRF singleton
 A restricted Hartree-Fock SCF calculation will be
 performed using Pulay DIIS extrapolation
 Polarizable Continuum solvation model will be applied
 SCF converges when DIIS error is below 1.0E-08
 Geometry optimization detected.  Setting ReadMinima to 0
 Setting SaveMinima to 0

 Citation of the SMD model:
 Marenich, A.V.; Cramer, C.J.; Truhlar, D.G.
 J. Phys. Chem. B 2009, 113, 6378-6396.
 iSolventCode=           1
 Solvent: water                                                           

 vradii
            1           2           3           4           5           6
    1   1.8500000   1.2000000   1.2000000   1.5200000   1.2000000   1.8500000
            7           8           9
    1   1.2000000   1.2000000   1.2000000
 ---------------------------------------
  Cycle       Energy         DIIS Error
 ---------------------------------------
    1    -154.1422347758      1.65E-09
 Time req'd to invert C: 1.10 s (CPU) 1.10 s (wall)
    2    -154.1525208575      4.88E-04
    3    -154.1525208588      4.88E-04
    4    -154.1525208592      4.88E-04
    5    -154.1525208643      4.88E-04
    6    -154.1525208653      4.88E-04
    7    -154.1525208655      4.88E-04
    8    -154.1525208656      4.88E-04
    9    -154.1525208668      4.88E-04
   10    -154.1525208638      4.88E-04
   11    -154.1525208659      4.88E-04
   12    -154.1525208660      4.88E-04
   13    -154.1525208673      4.88E-04
   14    -154.1525208667      4.88E-04
   15    -154.1525208682      4.88E-04
   16    -154.1525208577      4.88E-04
   17    -154.1541524958      1.99E-04
   18    -154.1543617813      9.51E-05
   19    -154.1544118077      2.59E-05
   20    -154.1544174235      5.95E-06
   21    -154.1544177754      1.28E-06
   22    -154.1544177896      3.39E-07
   23    -154.1544177905      1.09E-07
   24    -154.1544177907      2.02E-08
   25    -154.1544177906      4.72E-09 Convergence criterion met
 ---------------------------------------
 SCF time:  CPU 108.22 s  wall 108.37 s
(0)  E-EN(g) gas-phase elect-nuc energy                 -154.142234776 a.u.
(3)  G-ENP(liq) elect-nuc-pol free energy of system     -154.154417791 a.u.
(4)  G-CDS(liq) cavity-dispersion-solvent structure 
     free energy                                                2.3476 kcal/mol
(6)  G-S(liq) free energy of system                     -154.150676630 a.u.
(9)  DeltaG-S(liq) free energy of  solvation
     (9) = (6) - (0)                                           -5.2973 kcal/mol
 SCF   energy in the final basis set = -154.1506766301
 Total energy in the final basis set = -154.1506766301

 Components of the MP2 correlation energy:
        aaaa  correlation energy =        -0.0725811605 au
        abab  correlation energy =        -0.5007107412 au
        bbbb  correlation energy =        -0.0725811605 au
        non-Brillouin singles    =        -0.0000000000 au

 Total  MP2   correlation energy =        -0.6458730622 au
        MP2         total energy =      -154.7965496923 au

  Entering Z-vector solver.
 This version supports only Gaussian blurring of the apparent surface charges
 No PCM contribution added !! 
   1         0           1      0.000229    0.000229
 This version supports only Gaussian blurring of the apparent surface charges
 No PCM contribution added !! 
   2         0           1      0.000053    0.000053
 This version supports only Gaussian blurring of the apparent surface charges
 No PCM contribution added !! 
   3         0           1      0.000012    0.000012
 This version supports only Gaussian blurring of the apparent surface charges
 No PCM contribution added !! 
   4         0           1      0.000004    0.000004
 This version supports only Gaussian blurring of the apparent surface charges
 No PCM contribution added !! 
   5         1           0      0.000000    0.000000    Roots Converged

 --------------------------------------------------------------

                    Orbital Energies (a.u.)
 --------------------------------------------------------------

 Alpha MOs
 -- Occupied --
-20.550 -11.262 -11.201  -1.356  -1.008  -0.844  -0.682  -0.618
 -0.608  -0.538  -0.518  -0.479  -0.444
 -- Virtual --
  0.152   0.190   0.195   0.216   0.239   0.252   0.314   0.348
  0.384   0.409   0.465   0.485   0.540   0.585   0.609   0.619
  0.653   0.654   0.669   0.678   0.716   0.746   0.770   0.787
  0.850   0.892   0.907   0.976   1.027   1.038   1.084   1.168
  1.178   1.225   1.244   1.277   1.282   1.311   1.352   1.372
  1.384   1.400   1.451   1.498   1.509   1.537   1.563   1.580
  1.619   1.677   1.758   1.794   1.815   1.849   2.109   2.201
  2.204   2.336   2.379   2.525   2.593   2.618   2.677   2.715
  2.758   2.824   2.875   2.937   3.015   3.038   3.121   3.141
  3.152   3.220   3.245   3.257   3.279   3.293   3.321   3.362
  3.393   3.428   3.443   3.466   3.500   3.551   3.578   3.640
  3.649   3.730   3.769   3.774   3.795   3.836   3.860   3.879
  3.906   3.965   4.022   4.081   4.109   4.143   4.158   4.174
  4.202   4.227   4.249   4.290   4.338   4.360   4.385   4.403
  4.417   4.456   4.494   4.541   4.571   4.615   4.635   4.682
  4.712   4.732   4.802   4.914   5.076   5.131   5.165   5.186
  5.215   5.239   5.262   5.316   5.412   5.477   5.539   5.603
  5.707   5.721   5.741   5.796   5.823   5.865   5.906   6.003
  6.164   6.233   6.294   6.316   6.450   6.683   7.016   7.136
  7.224   7.246   7.381   7.476   7.656   7.947  12.495  13.157
 14.310
 --------------------------------------------------------------

          Ground-State Mulliken Net Atomic Charges

     Atom                 Charge (a.u.)
  ----------------------------------------
      1 C                    -0.007939
      2 H                     0.095585
      3 H                     0.119827
      4 O                    -0.481961
      5 H                     0.282561
      6 C                    -0.380792
      7 H                     0.126466
      8 H                     0.124195
      9 H                     0.122059
  ----------------------------------------
  Sum of atomic charges =     0.000000

 -----------------------------------------------------------------
                    Cartesian Multipole Moments
 -----------------------------------------------------------------
    Charge (ESU x 10^10)
                 0.0000
    Dipole Moment (Debye)
         X      -1.1263      Y       1.7143      Z       1.0625
       Tot       2.3101
    Quadrupole Moments (Debye-Ang)
        XX     -16.3283     XY       1.5643     YY     -22.7462
        XZ      -0.4905     YZ      -1.3351     ZZ     -20.9576
    Octopole Moments (Debye-Ang^2)
       XXX      20.5306    XXY      -6.6269    XYY       7.7244
       YYY      -1.3002    XXZ       6.2743    XYZ       0.1092
       YYZ       9.1173    XZZ       9.7554    YZZ      -0.5866
       ZZZ      21.1882
    Hexadecapole Moments (Debye-Ang^3)
      XXXX     -61.7876   XXXY      16.2499   XXYY     -33.6102
      XYYY      12.8350   YYYY    -161.4835   XXXZ     -14.5912
      XXYZ       3.1867   XYYZ      -5.1959   YYYZ       4.5316
      XXZZ     -22.8403   XYZZ       2.4034   YYZZ     -37.9783
      XZZZ     -15.2435   YZZZ       3.0516   ZZZZ     -54.7365
 -----------------------------------------------------------------
 DrvMan is completing analytic gradient of the MP2 energy
 MP2 relaxed dipole moment
            1
    1  -0.4431287
    2   0.6744725
    3   0.4180246
	Magnitude:	 0.909 au	 2.310 Debye
 MP2 energy read as -154.796550
 Full Analytical Gradient of MP2 Energy (in au.)
             1             2             3             4             5
    1   -0.00001067   -0.00013072    0.00004074    0.00017031    0.00013440
    2    0.00003157   -0.00007398    0.00014482   -0.00000315   -0.00007817
    3    0.00001775    0.00004029    0.00015946   -0.00010787   -0.00027495
             6             7             8             9
    1   -0.00005354   -0.00007106   -0.00017187    0.00009240
    2   -0.00001091   -0.00011884    0.00000913    0.00009953
    3    0.00004304   -0.00009115    0.00016431    0.00004913
 Gradient time:  CPU 0.11 s  wall 0.11 s
 Geometry Optimization Parameters
   NAtoms,    NIC,     NZ,  NCons,   NDum,   NFix, NCnnct, MaxDiis
        9      51       9       0       0       0       0       0

 Cartesian Hessian Update
 Hessian Updated using BFGS Update


** GEOMETRY OPTIMIZATION IN DELOCALIZED INTERNAL COORDINATES **
   Searching for a Minimum

   Optimization Cycle:   2

                       Coordinates (Angstroms)
     ATOM                X               Y               Z
      1  C        -0.0000764883    0.0000091768   -0.0001010721
      2  H        -0.0001474703   -0.0002340708    1.0820294395
      3  H         1.0264862636    0.0000957225   -0.3422952938
      4  O        -0.5427334011   -1.2318933387   -0.4892163466
      5  H        -1.4728563665   -1.2549008027   -0.2806818027
      6  C        -0.7453282206    1.1945315325   -0.5387404506
      7  H        -1.7805952414    1.1578258251   -0.2392986106
      8  H        -0.3133754430    2.1108880170   -0.1644437390
      9  H        -0.6980037292    1.2054996182   -1.6205865855
   Point Group: c1    Number of degrees of freedom:    21


   Energy is   -154.796549692

 Hessian Updated using BFGS Update

 19 Hessian modes will be used to form the next step
  Hessian Eigenvalues:
     0.004864    0.008203    0.050647    0.058928    0.059379    0.059495
     0.116628    0.142546    0.158175    0.165745    0.222138    0.319069
     0.356058    0.356759    0.359331    0.360516    0.396298    0.435629
     0.598218

 Minimum Search - Taking Simple RFO Step
 Searching for Lamda that Minimizes Along All modes
 Value Taken    Lamda =   0.00000000
 Step Taken.  Stepsize is  0.005033

                             Maximum     Tolerance    Cnvgd?
         Gradient           0.000018      0.000300     YES
         Displacement       0.003898      0.001200      NO
         Energy change     -0.000002      0.000001      NO


 New Cartesian Coordinates Obtained by Inverse Iteration

 Displacement from previous Coordinates is:  0.004119
 ----------------------------------------------------------------
             Standard Nuclear Orientation (Angstroms)
    I     Atom           X                Y                Z
 ----------------------------------------------------------------
    1      C      -0.0002361831     0.0000200960    -0.0002911087
    2      H      -0.0005242346    -0.0005271667     1.0818472431
    3      H       1.0263085978     0.0001443845    -0.3423515589
    4      O      -0.5428411266    -1.2317140444    -0.4898927534
    5      H      -1.4724868220    -1.2559291992    -0.2792887748
    6      C      -0.7452443533     1.1947930987    -0.5388292032
    7      H      -1.7806763256     1.1582034528    -0.2397004897
    8      H      -0.3132650304     2.1109574344    -0.1641561850
    9      H      -0.6976646193     1.2058736238    -1.6206716307
 ----------------------------------------------------------------
 Nuclear Repulsion Energy =    82.1246527664 hartrees
 There are       13 alpha and       13 beta electrons
 Discretize the solute cavity surface with Lebedev spheres
	Using 302 Lebedev grid points for each H atom
	Using 302 Lebedev grid points for other atoms
	Atomic van der Waals radii will be scaled by 1.20
 Removing interior tesserae...
 Keep 970 surface tesserae and discard 1748 interior tesserae
 Molecular Surface Area = 80.886 Angst**2
 Applying Cartesian multipole field
    Component          Value
    ---------          -----
     (2,0,0)        1.00000E-11
     (0,2,0)        2.00000E-11
     (0,0,2)       -3.00000E-11
 Nucleus-field energy     =     0.0000000017 hartrees
 Requested basis set is cc-pVTZ
 There are 66 shells and 174 basis functions
 A cutoff of  1.0D-11 yielded   2185 shell pairs
 There are     15297 function pairs (     19278 Cartesian)
 Smallest overlap matrix eigenvalue = 1.06E-03
 Guess MOs from SCF MO coefficient file
 Reading MOs from coefficient file
 Reading MOs from coefficient file
 A restricted Hartree-Fock SCF calculation will be
 performed using Pulay DIIS extrapolation
 SCF converges when DIIS error is below 1.0E-08
 Geometry optimization detected.  Setting ReadMinima to 0
 Setting SaveMinima to 0
 ---------------------------------------
  Cycle       Energy         DIIS Error
 ---------------------------------------
    1    -154.1398829651      6.03E-04
    2    -154.1420110644      2.33E-04
    3    -154.1421949488      9.24E-05
    4    -154.1422328669      2.73E-05
    5    -154.1422379424      6.93E-06
    6    -154.1422384053      1.60E-06
    7    -154.1422384274      4.27E-07
    8    -154.1422384287      1.28E-07
    9    -154.1422384288      2.60E-08
   10    -154.1422384289      5.65E-09 Convergence criterion met
 ---------------------------------------
 SCF time:  CPU 51.64 s  wall 51.66 s
 Discretize the solute cavity surface with Lebedev spheres
	Using 302 Lebedev grid points for each H atom
	Using 302 Lebedev grid points for other atoms
	Atomic van der Waals radii will be scaled by 1.20
 Removing interior tesserae...
 Keep 970 surface tesserae and discard 1748 interior tesserae
 Molecular Surface Area = 80.886 Angst**2
Using SCRF singleton
 A restricted Hartree-Fock SCF calculation will be
 performed using Pulay DIIS extrapolation
 Polarizable Continuum solvation model will be applied
 SCF converges when DIIS error is below 1.0E-08
 Geometry optimization detected.  Setting ReadMinima to 0
 Setting SaveMinima to 0

 Citation of the SMD model:
 Marenich, A.V.; Cramer, C.J.; Truhlar, D.G.
 J. Phys. Chem. B 2009, 113, 6378-6396.
 iSolventCode=           1
 Solvent: water                                                           

 vradii
            1           2           3           4           5           6
    1   1.8500000   1.2000000   1.2000000   1.5200000   1.2000000   1.8500000
            7           8           9
    1   1.2000000   1.2000000   1.2000000
 ---------------------------------------
  Cycle       Energy         DIIS Error
 ---------------------------------------
    1    -154.1422384290      1.69E-09
 Time req'd to invert C: 1.13 s (CPU) 1.13 s (wall)
    2    -154.1525294656      4.88E-04
    3    -154.1525294669      4.88E-04
    4    -154.1525294674      4.88E-04
    5    -154.1525294701      4.88E-04
    6    -154.1525294728      4.88E-04
    7    -154.1541619061      1.99E-04
    8    -154.1543713729      9.51E-05
    9    -154.1544214639      2.59E-05
   10    -154.1544270860      5.95E-06
   11    -154.1544274381      1.28E-06
   12    -154.1544274523      3.41E-07
   13    -154.1544274532      1.10E-07
   14    -154.1544274534      2.02E-08
   15    -154.1544274533      4.72E-09 Convergence criterion met
 ---------------------------------------
 SCF time:  CPU 74.54 s  wall 74.56 s
(0)  E-EN(g) gas-phase elect-nuc energy                 -154.142238429 a.u.
(3)  G-ENP(liq) elect-nuc-pol free energy of system     -154.154427453 a.u.
(4)  G-CDS(liq) cavity-dispersion-solvent structure 
     free energy                                                2.3480 kcal/mol
(6)  G-S(liq) free energy of system                     -154.150685716 a.u.
(9)  DeltaG-S(liq) free energy of  solvation
     (9) = (6) - (0)                                           -5.3008 kcal/mol
 SCF   energy in the final basis set = -154.1506857163
 Total energy in the final basis set = -154.1506857163

 Components of the MP2 correlation energy:
        aaaa  correlation energy =        -0.0725808416 au
        abab  correlation energy =        -0.5007103250 au
        bbbb  correlation energy =        -0.0725808416 au
        non-Brillouin singles    =        -0.0000000000 au

 Total  MP2   correlation energy =        -0.6458720082 au
        MP2         total energy =      -154.7965577244 au

  Entering Z-vector solver.
 This version supports only Gaussian blurring of the apparent surface charges
 No PCM contribution added !! 
   1         0           1      0.000229    0.000229
 This version supports only Gaussian blurring of the apparent surface charges
 No PCM contribution added !! 
   2         0           1      0.000053    0.000053
 This version supports only Gaussian blurring of the apparent surface charges
 No PCM contribution added !! 
   3         0           1      0.000012    0.000012
 This version supports only Gaussian blurring of the apparent surface charges
 No PCM contribution added !! 
   4         0           1      0.000004    0.000004
 This version supports only Gaussian blurring of the apparent surface charges
 No PCM contribution added !! 
   5         1           0      0.000000    0.000000    Roots Converged

 --------------------------------------------------------------

                    Orbital Energies (a.u.)
 --------------------------------------------------------------

 Alpha MOs
 -- Occupied --
-20.550 -11.262 -11.201  -1.356  -1.008  -0.844  -0.682  -0.618
 -0.607  -0.538  -0.518  -0.479  -0.444
 -- Virtual --
  0.152   0.190   0.195   0.216   0.239   0.252   0.314   0.347
  0.384   0.409   0.465   0.485   0.540   0.585   0.609   0.619
  0.653   0.654   0.669   0.678   0.716   0.746   0.770   0.787
  0.850   0.892   0.907   0.976   1.027   1.038   1.084   1.168
  1.178   1.225   1.244   1.277   1.282   1.311   1.352   1.372
  1.384   1.400   1.451   1.499   1.509   1.537   1.564   1.581
  1.619   1.677   1.758   1.794   1.815   1.849   2.109   2.201
  2.204   2.336   2.379   2.525   2.593   2.617   2.677   2.715
  2.758   2.824   2.875   2.937   3.015   3.038   3.121   3.141
  3.153   3.221   3.245   3.257   3.279   3.293   3.321   3.362
  3.393   3.428   3.443   3.466   3.500   3.551   3.578   3.639
  3.649   3.730   3.769   3.774   3.795   3.836   3.860   3.879
  3.906   3.965   4.022   4.081   4.109   4.143   4.158   4.174
  4.202   4.227   4.249   4.290   4.338   4.360   4.385   4.403
  4.417   4.456   4.494   4.541   4.571   4.614   4.635   4.682
  4.712   4.732   4.801   4.914   5.076   5.131   5.165   5.186
  5.215   5.239   5.262   5.316   5.412   5.477   5.539   5.603
  5.707   5.721   5.741   5.796   5.823   5.865   5.906   6.003
  6.164   6.233   6.294   6.316   6.450   6.683   7.016   7.136
  7.224   7.246   7.381   7.476   7.656   7.947  12.494  13.158
 14.309
 --------------------------------------------------------------

          Ground-State Mulliken Net Atomic Charges

     Atom                 Charge (a.u.)
  ----------------------------------------
      1 C                    -0.008042
      2 H                     0.095647
      3 H                     0.119902
      4 O                    -0.482079
      5 H                     0.282657
      6 C                    -0.380775
      7 H                     0.126443
      8 H                     0.124197
      9 H                     0.122050
  ----------------------------------------
  Sum of atomic charges =    -0.000000

 -----------------------------------------------------------------
                    Cartesian Multipole Moments
 -----------------------------------------------------------------
    Charge (ESU x 10^10)
                 0.0000
    Dipole Moment (Debye)
         X      -1.1254      Y       1.7118      Z       1.0669
       Tot       2.3098
    Quadrupole Moments (Debye-Ang)
        XX     -16.3311     XY       1.5674     YY     -22.7403
        XZ      -0.4972     YZ      -1.3399     ZZ     -20.9603
    Octopole Moments (Debye-Ang^2)
       XXX      20.5399    XXY      -6.6315    XYY       7.7171
       YYY      -1.3229    XXZ       6.2884    XYZ       0.1166
       YYZ       9.1297    XZZ       9.7612    YZZ      -0.5856
       ZZZ      21.2061
    Hexadecapole Moments (Debye-Ang^3)
      XXXX     -61.7936   XXXY      16.2516   XXYY     -33.6032
      XYYY      12.8550   YYYY    -161.4884   XXXZ     -14.6089
      XXYZ       3.1745   XYYZ      -5.2056   YYYZ       4.5242
      XXZZ     -22.8492   XYZZ       2.3994   YYZZ     -37.9906
      XZZZ     -15.2526   YZZZ       3.0443   ZZZZ     -54.7615
 -----------------------------------------------------------------
 DrvMan is completing analytic gradient of the MP2 energy
 MP2 relaxed dipole moment
            1
    1  -0.4427473
    2   0.6734821
    3   0.4197634
	Magnitude:	 0.909 au	 2.310 Debye
 MP2 energy read as -154.796558
 Full Analytical Gradient of MP2 Energy (in au.)
             1             2             3             4             5
    1    0.00003499   -0.00013715    0.00000143    0.00018715    0.00012364
    2   -0.00000524   -0.00007318    0.00014803    0.00001900   -0.00008349
    3    0.00001431    0.00004974    0.00016167   -0.00012146   -0.00026059
             6             7             8             9
    1   -0.00000625   -0.00011041   -0.00017977    0.00008638
    2    0.00002954   -0.00011274   -0.00000773    0.00008580
    3    0.00001950   -0.00008589    0.00017282    0.00004990
 Gradient time:  CPU 0.11 s  wall 0.11 s
 Geometry Optimization Parameters
   NAtoms,    NIC,     NZ,  NCons,   NDum,   NFix, NCnnct, MaxDiis
        9      51       9       0       0       0       0       0

 Cartesian Hessian Update
 Hessian Updated using BFGS Update


** GEOMETRY OPTIMIZATION IN DELOCALIZED INTERNAL COORDINATES **
   Searching for a Minimum

   Optimization Cycle:   3

                       Coordinates (Angstroms)
     ATOM                X               Y               Z
      1  C        -0.0002361831    0.0000200960   -0.0002911087
      2  H        -0.0005242346   -0.0005271667    1.0818472431
      3  H         1.0263085978    0.0001443845   -0.3423515589
      4  O        -0.5428411266   -1.2317140444   -0.4898927534
      5  H        -1.4724868220   -1.2559291992   -0.2792887748
      6  C        -0.7452443533    1.1947930987   -0.5388292032
      7  H        -1.7806763256    1.1582034528   -0.2397004897
      8  H        -0.3132650304    2.1109574344   -0.1641561850
      9  H        -0.6976646193    1.2058736238   -1.6206716307
   Point Group: c1    Number of degrees of freedom:    21


   Energy is   -154.796557724

 Hessian Updated using BFGS Update

 20 Hessian modes will be used to form the next step
  Hessian Eigenvalues:
     0.002854    0.008220    0.051064    0.059254    0.059400    0.060087
     0.117878    0.142554    0.159932    0.163027    0.166333    0.222140
     0.319587    0.356201    0.358058    0.359427    0.360579    0.414700
     0.454654    0.606909

 Minimum Search - Taking Simple RFO Step
 Searching for Lamda that Minimizes Along All modes
 Value Taken    Lamda =   0.00000000
 Step Taken.  Stepsize is  0.003436

                             Maximum     Tolerance    Cnvgd?
         Gradient           0.000031      0.000300     YES
         Displacement       0.002739      0.001200      NO
         Energy change     -0.000008      0.000001      NO


 New Cartesian Coordinates Obtained by Inverse Iteration

 Displacement from previous Coordinates is:  0.002726
 ----------------------------------------------------------------
             Standard Nuclear Orientation (Angstroms)
    I     Atom           X                Y                Z
 ----------------------------------------------------------------
    1      C      -0.0003554852     0.0000484711    -0.0004391293
    2      H      -0.0008281667    -0.0006920895     1.0816846036
    3      H       1.0262772766     0.0001362531    -0.3423100606
    4      O      -0.5429392182    -1.2316088591    -0.4903530912
    5      H      -1.4722516283    -1.2566399581    -0.2783750228
    6      C      -0.7452028304     1.1949574614    -0.5388824878
    7      H      -1.7806592835     1.1583903104    -0.2398962488
    8      H      -0.3131836716     2.1110436859    -0.1640350013
    9      H      -0.6974870899     1.2061864047    -1.6207280232
 ----------------------------------------------------------------
 Nuclear Repulsion Energy =    82.1233967327 hartrees
 There are       13 alpha and       13 beta electrons
 Discretize the solute cavity surface with Lebedev spheres
	Using 302 Lebedev grid points for each H atom
	Using 302 Lebedev grid points for other atoms
	Atomic van der Waals radii will be scaled by 1.20
 Removing interior tesserae...
 Keep 970 surface tesserae and discard 1748 interior tesserae
 Molecular Surface Area = 80.886 Angst**2
 Applying Cartesian multipole field
    Component          Value
    ---------          -----
     (2,0,0)        1.00000E-11
     (0,2,0)        2.00000E-11
     (0,0,2)       -3.00000E-11
 Nucleus-field energy     =     0.0000000017 hartrees
 Requested basis set is cc-pVTZ
 There are 66 shells and 174 basis functions
 A cutoff of  1.0D-11 yielded   2185 shell pairs
 There are     15297 function pairs (     19278 Cartesian)
 Smallest overlap matrix eigenvalue = 1.06E-03
 Guess MOs from SCF MO coefficient file
 Reading MOs from coefficient file
 Reading MOs from coefficient file
 A restricted Hartree-Fock SCF calculation will be
 performed using Pulay DIIS extrapolation
 SCF converges when DIIS error is below 1.0E-08
 Geometry optimization detected.  Setting ReadMinima to 0
 Setting SaveMinima to 0
 ---------------------------------------
  Cycle       Energy         DIIS Error
 ---------------------------------------
    1    -154.1398829061      6.03E-04
    2    -154.1420122109      2.32E-04
    3    -154.1421959605      9.24E-05
    4    -154.1422338980      2.73E-05
    5    -154.1422389762      6.93E-06
    6    -154.1422394387      1.59E-06
    7    -154.1422394607      4.27E-07
    8    -154.1422394621      1.28E-07
    9    -154.1422394621      2.59E-08
   10    -154.1422394622      5.58E-09 Convergence criterion met
 ---------------------------------------
 SCF time:  CPU 51.52 s  wall 52.07 s
 Discretize the solute cavity surface with Lebedev spheres
	Using 302 Lebedev grid points for each H atom
	Using 302 Lebedev grid points for other atoms
	Atomic van der Waals radii will be scaled by 1.20
 Removing interior tesserae...
 Keep 970 surface tesserae and discard 1748 interior tesserae
 Molecular Surface Area = 80.886 Angst**2
Using SCRF singleton
 A restricted Hartree-Fock SCF calculation will be
 performed using Pulay DIIS extrapolation
 Polarizable Continuum solvation model will be applied
 SCF converges when DIIS error is below 1.0E-08
 Geometry optimization detected.  Setting ReadMinima to 0
 Setting SaveMinima to 0

 Citation of the SMD model:
 Marenich, A.V.; Cramer, C.J.; Truhlar, D.G.
 J. Phys. Chem. B 2009, 113, 6378-6396.
 iSolventCode=           1
 Solvent: water                                                           

 vradii
            1           2           3           4           5           6
    1   1.8500000   1.2000000   1.2000000   1.5200000   1.2000000   1.8500000
            7           8           9
    1   1.2000000   1.2000000   1.2000000
 ---------------------------------------
  Cycle       Energy         DIIS Error
 ---------------------------------------
    1    -154.1422394623      1.65E-09
 Time req'd to invert C: 1.10 s (CPU) 1.10 s (wall)
    2    -154.1525310907      4.88E-04
    3    -154.1525310921      4.88E-04
    4    -154.1525310925      4.88E-04
    5    -154.1525310935      4.88E-04
    6    -154.1525310934      4.88E-04
    7    -154.1541637580      1.99E-04
    8    -154.1543732497      9.51E-05
    9    -154.1544233461      2.59E-05
   10    -154.1544289699      5.95E-06
   11    -154.1544293222      1.28E-06
   12    -154.1544293364      3.41E-07
   13    -154.1544293373      1.10E-07
   14    -154.1544293375      2.02E-08
   15    -154.1544293374      4.72E-09 Convergence criterion met
 ---------------------------------------
 SCF time:  CPU 76.04 s  wall 76.15 s
(0)  E-EN(g) gas-phase elect-nuc energy                 -154.142239462 a.u.
(3)  G-ENP(liq) elect-nuc-pol free energy of system     -154.154429337 a.u.
(4)  G-CDS(liq) cavity-dispersion-solvent structure 
     free energy                                                2.3482 kcal/mol
(6)  G-S(liq) free energy of system                     -154.150687294 a.u.
(9)  DeltaG-S(liq) free energy of  solvation
     (9) = (6) - (0)                                           -5.3011 kcal/mol
 SCF   energy in the final basis set = -154.1506872941
 Total energy in the final basis set = -154.1506872941

 Components of the MP2 correlation energy:
        aaaa  correlation energy =        -0.0725805862 au
        abab  correlation energy =        -0.5007103518 au
        bbbb  correlation energy =        -0.0725805862 au
        non-Brillouin singles    =        -0.0000000000 au

 Total  MP2   correlation energy =        -0.6458715241 au
        MP2         total energy =      -154.7965588182 au

  Entering Z-vector solver.
 This version supports only Gaussian blurring of the apparent surface charges
 No PCM contribution added !! 
   1         0           1      0.000229    0.000229
 This version supports only Gaussian blurring of the apparent surface charges
 No PCM contribution added !! 
   2         0           1      0.000053    0.000053
 This version supports only Gaussian blurring of the apparent surface charges
 No PCM contribution added !! 
   3         0           1      0.000012    0.000012
 This version supports only Gaussian blurring of the apparent surface charges
 No PCM contribution added !! 
   4         0           1      0.000004    0.000004
 This version supports only Gaussian blurring of the apparent surface charges
 No PCM contribution added !! 
   5         1           0      0.000000    0.000000    Roots Converged

 --------------------------------------------------------------

                    Orbital Energies (a.u.)
 --------------------------------------------------------------

 Alpha MOs
 -- Occupied --
-20.550 -11.262 -11.201  -1.356  -1.008  -0.844  -0.682  -0.618
 -0.607  -0.539  -0.518  -0.479  -0.444
 -- Virtual --
  0.152   0.190   0.195   0.216   0.239   0.252   0.314   0.347
  0.384   0.409   0.465   0.485   0.540   0.585   0.609   0.619
  0.653   0.654   0.669   0.678   0.716   0.746   0.770   0.787
  0.850   0.892   0.907   0.976   1.028   1.038   1.084   1.168
  1.178   1.225   1.244   1.277   1.282   1.311   1.352   1.372
  1.384   1.400   1.451   1.499   1.509   1.537   1.564   1.581
  1.619   1.677   1.758   1.794   1.815   1.849   2.109   2.201
  2.204   2.336   2.379   2.525   2.593   2.617   2.677   2.715
  2.758   2.824   2.875   2.937   3.015   3.038   3.121   3.141
  3.153   3.221   3.245   3.257   3.279   3.293   3.321   3.362
  3.393   3.428   3.443   3.466   3.500   3.551   3.578   3.639
  3.649   3.730   3.769   3.774   3.795   3.836   3.860   3.879
  3.906   3.965   4.022   4.081   4.109   4.143   4.158   4.174
  4.202   4.227   4.249   4.290   4.338   4.360   4.384   4.402
  4.417   4.456   4.494   4.541   4.571   4.614   4.635   4.683
  4.712   4.732   4.801   4.914   5.076   5.131   5.165   5.186
  5.215   5.239   5.261   5.316   5.412   5.477   5.539   5.603
  5.706   5.721   5.741   5.796   5.823   5.865   5.906   6.003
  6.164   6.233   6.294   6.316   6.450   6.683   7.016   7.136
  7.224   7.246   7.381   7.476   7.656   7.947  12.494  13.158
 14.309
 --------------------------------------------------------------

          Ground-State Mulliken Net Atomic Charges

     Atom                 Charge (a.u.)
  ----------------------------------------
      1 C                    -0.008077
      2 H                     0.095690
      3 H                     0.119923
      4 O                    -0.482108
      5 H                     0.282666
      6 C                    -0.380760
      7 H                     0.126452
      8 H                     0.124182
      9 H                     0.122031
  ----------------------------------------
  Sum of atomic charges =     0.000000

 -----------------------------------------------------------------
                    Cartesian Multipole Moments
 -----------------------------------------------------------------
    Charge (ESU x 10^10)
                 0.0000
    Dipole Moment (Debye)
         X      -1.1247      Y       1.7099      Z       1.0704
       Tot       2.3096
    Quadrupole Moments (Debye-Ang)
        XX     -16.3332     XY       1.5695     YY     -22.7363
        XZ      -0.5020     YZ      -1.3437     ZZ     -20.9627
    Octopole Moments (Debye-Ang^2)
       XXX      20.5469    XXY      -6.6346    XYY       7.7125
       YYY      -1.3381    XXZ       6.2985    XYZ       0.1217
       YYZ       9.1383    XZZ       9.7653    YZZ      -0.5847
       ZZZ      21.2191
    Hexadecapole Moments (Debye-Ang^3)
      XXXX     -61.7999   XXXY      16.2521   XXYY     -33.5997
      XYYY      12.8678   YYYY    -161.4924   XXXZ     -14.6215
      XXYZ       3.1663   XYYZ      -5.2124   YYYZ       4.5164
      XXZZ     -22.8558   XYZZ       2.3961   YYZZ     -37.9990
      XZZZ     -15.2594   YZZZ       3.0383   ZZZZ     -54.7794
 -----------------------------------------------------------------
 DrvMan is completing analytic gradient of the MP2 energy
 MP2 relaxed dipole moment
            1
    1  -0.4424973
    2   0.6727338
    3   0.4211102
	Magnitude:	 0.909 au	 2.310 Debye
 MP2 energy read as -154.796559
 Full Analytical Gradient of MP2 Energy (in au.)
             1             2             3             4             5
    1    0.00002637   -0.00014093    0.00001870    0.00018006    0.00012097
    2    0.00001894   -0.00007366    0.00014614    0.00000468   -0.00009003
    3    0.00001657    0.00004805    0.00016171   -0.00013276   -0.00025502
             6             7             8             9
    1   -0.00001928   -0.00009617   -0.00017689    0.00008716
    2    0.00002599   -0.00011438   -0.00000303    0.00008536
    3    0.00002704   -0.00008877    0.00017351    0.00004967
 Gradient time:  CPU 0.11 s  wall 0.11 s
 Geometry Optimization Parameters
   NAtoms,    NIC,     NZ,  NCons,   NDum,   NFix, NCnnct, MaxDiis
        9      51       9       0       0       0       0       0

 Cartesian Hessian Update
 Hessian Updated using BFGS Update


** GEOMETRY OPTIMIZATION IN DELOCALIZED INTERNAL COORDINATES **
   Searching for a Minimum

   Optimization Cycle:   4

                       Coordinates (Angstroms)
     ATOM                X               Y               Z
      1  C        -0.0003554852    0.0000484711   -0.0004391293
      2  H        -0.0008281667   -0.0006920895    1.0816846036
      3  H         1.0262772766    0.0001362531   -0.3423100606
      4  O        -0.5429392182   -1.2316088591   -0.4903530912
      5  H        -1.4722516283   -1.2566399581   -0.2783750228
      6  C        -0.7452028304    1.1949574614   -0.5388824878
      7  H        -1.7806592835    1.1583903104   -0.2398962488
      8  H        -0.3131836716    2.1110436859   -0.1640350013
      9  H        -0.6974870899    1.2061864047   -1.6207280232
   Point Group: c1    Number of degrees of freedom:    21


   Energy is   -154.796558818

 Hessian Updated using BFGS Update

 21 Hessian modes will be used to form the next step
  Hessian Eigenvalues:
     0.002177    0.008223    0.051323    0.059268    0.059349    0.059641
     0.116997    0.141529    0.159954    0.159993    0.160830    0.166002
     0.224429    0.318939    0.356013    0.358666    0.359444    0.360552
     0.405751    0.433092    0.589746

 Minimum Search - Taking Simple RFO Step
 Searching for Lamda that Minimizes Along All modes
 Value Taken    Lamda =   0.00000000
 Step Taken.  Stepsize is  0.001797

                             Maximum     Tolerance    Cnvgd?
         Gradient           0.000020      0.000300     YES
         Displacement       0.001450      0.001200      NO
         Energy change     -0.000001      0.000001      NO


 New Cartesian Coordinates Obtained by Inverse Iteration

 Displacement from previous Coordinates is:  0.001319
 ----------------------------------------------------------------
             Standard Nuclear Orientation (Angstroms)
    I     Atom           X                Y                Z
 ----------------------------------------------------------------
    1      C      -0.0004168206     0.0000562477    -0.0005018373
    2      H      -0.0009710917    -0.0007677453     1.0815975675
    3      H       1.0262758400     0.0000898132    -0.3422657400
    4      O      -0.5429954258    -1.2315166125    -0.4906090862
    5      H      -1.4721159604    -1.2569112760    -0.2779082394
    6      C      -0.7451942371     1.1950073159    -0.5389061643
    7      H      -1.7806475145     1.1584263239    -0.2399877337
    8      H      -0.3131635260     2.1110773328    -0.1639960962
    9      H      -0.6974013610     1.2063602802    -1.6207571317
 ----------------------------------------------------------------
 Nuclear Repulsion Energy =    82.1238490810 hartrees
 There are       13 alpha and       13 beta electrons
 Discretize the solute cavity surface with Lebedev spheres
	Using 302 Lebedev grid points for each H atom
	Using 302 Lebedev grid points for other atoms
	Atomic van der Waals radii will be scaled by 1.20
 Removing interior tesserae...
 Keep 970 surface tesserae and discard 1748 interior tesserae
 Molecular Surface Area = 80.886 Angst**2
 Applying Cartesian multipole field
    Component          Value
    ---------          -----
     (2,0,0)        1.00000E-11
     (0,2,0)        2.00000E-11
     (0,0,2)       -3.00000E-11
 Nucleus-field energy     =     0.0000000017 hartrees
 Requested basis set is cc-pVTZ
 There are 66 shells and 174 basis functions
 A cutoff of  1.0D-11 yielded   2185 shell pairs
 There are     15297 function pairs (     19278 Cartesian)
 Smallest overlap matrix eigenvalue = 1.06E-03
 Guess MOs from SCF MO coefficient file
 Reading MOs from coefficient file
 Reading MOs from coefficient file
 A restricted Hartree-Fock SCF calculation will be
 performed using Pulay DIIS extrapolation
 SCF converges when DIIS error is below 1.0E-08
 Geometry optimization detected.  Setting ReadMinima to 0
 Setting SaveMinima to 0
 ---------------------------------------
  Cycle       Energy         DIIS Error
 ---------------------------------------
    1    -154.1399196910      6.03E-04
    2    -154.1420133383      2.32E-04
    3    -154.1421971061      9.24E-05
    4    -154.1422350484      2.73E-05
    5    -154.1422401284      6.93E-06
    6    -154.1422405909      1.59E-06
    7    -154.1422406128      4.27E-07
    8    -154.1422406142      1.28E-07
    9    -154.1422406143      2.58E-08
   10    -154.1422406144      5.53E-09 Convergence criterion met
 ---------------------------------------
 SCF time:  CPU 51.94 s  wall 51.96 s
 Discretize the solute cavity surface with Lebedev spheres
	Using 302 Lebedev grid points for each H atom
	Using 302 Lebedev grid points for other atoms
	Atomic van der Waals radii will be scaled by 1.20
 Removing interior tesserae...
 Keep 970 surface tesserae and discard 1748 interior tesserae
 Molecular Surface Area = 80.886 Angst**2
Using SCRF singleton
 A restricted Hartree-Fock SCF calculation will be
 performed using Pulay DIIS extrapolation
 Polarizable Continuum solvation model will be applied
 SCF converges when DIIS error is below 1.0E-08
 Geometry optimization detected.  Setting ReadMinima to 0
 Setting SaveMinima to 0

 Citation of the SMD model:
 Marenich, A.V.; Cramer, C.J.; Truhlar, D.G.
 J. Phys. Chem. B 2009, 113, 6378-6396.
 iSolventCode=           1
 Solvent: water                                                           

 vradii
            1           2           3           4           5           6
    1   1.8500000   1.2000000   1.2000000   1.5200000   1.2000000   1.8500000
            7           8           9
    1   1.2000000   1.2000000   1.2000000
 ---------------------------------------
  Cycle       Energy         DIIS Error
 ---------------------------------------
    1    -154.1422406144      1.63E-09
 Time req'd to invert C: 1.12 s (CPU) 1.11 s (wall)
    2    -154.1525323118      4.88E-04
    3    -154.1525323132      4.88E-04
    4    -154.1525323135      4.88E-04
    5    -154.1525323087      4.88E-04
    6    -154.1525323101      4.88E-04
    7    -154.1525323111      4.88E-04
    8    -154.1525323135      4.88E-04
    9    -154.1525323136      4.88E-04
   10    -154.1525323142      4.88E-04
   11    -154.1525323159      4.88E-04
   12    -154.1525323155      4.88E-04
   13    -154.1525323157      4.88E-04
   14    -154.1525323150      4.88E-04
   15    -154.1525323146      4.88E-04
   16    -154.1525323122      4.88E-04
   17    -154.1541650994      1.99E-04
   18    -154.1543745976      9.51E-05
   19    -154.1544246929      2.59E-05
   20    -154.1544303170      5.95E-06
   21    -154.1544306693      1.28E-06
   22    -154.1544306835      3.41E-07
   23    -154.1544306844      1.10E-07
   24    -154.1544306846      2.02E-08
   25    -154.1544306845      4.72E-09 Convergence criterion met
 ---------------------------------------
 SCF time:  CPU 98.46 s  wall 99.38 s
(0)  E-EN(g) gas-phase elect-nuc energy                 -154.142240614 a.u.
(3)  G-ENP(liq) elect-nuc-pol free energy of system     -154.154430685 a.u.
(4)  G-CDS(liq) cavity-dispersion-solvent structure 
     free energy                                                2.3482 kcal/mol
(6)  G-S(liq) free energy of system                     -154.150688591 a.u.
(9)  DeltaG-S(liq) free energy of  solvation
     (9) = (6) - (0)                                           -5.3012 kcal/mol
 SCF   energy in the final basis set = -154.1506885910
 Total energy in the final basis set = -154.1506885910

 Components of the MP2 correlation energy:
        aaaa  correlation energy =        -0.0725805164 au
        abab  correlation energy =        -0.5007097821 au
        bbbb  correlation energy =        -0.0725805164 au
        non-Brillouin singles    =        -0.0000000000 au

 Total  MP2   correlation energy =        -0.6458708149 au
        MP2         total energy =      -154.7965594058 au

  Entering Z-vector solver.
 This version supports only Gaussian blurring of the apparent surface charges
 No PCM contribution added !! 
   1         0           1      0.000229    0.000229
 This version supports only Gaussian blurring of the apparent surface charges
 No PCM contribution added !! 
   2         0           1      0.000053    0.000053
 This version supports only Gaussian blurring of the apparent surface charges
 No PCM contribution added !! 
   3         0           1      0.000012    0.000012
 This version supports only Gaussian blurring of the apparent surface charges
 No PCM contribution added !! 
   4         0           1      0.000004    0.000004
 This version supports only Gaussian blurring of the apparent surface charges
 No PCM contribution added !! 
   5         1           0      0.000000    0.000000    Roots Converged

 --------------------------------------------------------------

                    Orbital Energies (a.u.)
 --------------------------------------------------------------

 Alpha MOs
 -- Occupied --
-20.550 -11.262 -11.201  -1.356  -1.008  -0.844  -0.682  -0.618
 -0.607  -0.539  -0.518  -0.479  -0.444
 -- Virtual --
  0.152   0.190   0.195   0.216   0.239   0.252   0.314   0.347
  0.384   0.409   0.465   0.485   0.540   0.585   0.609   0.619
  0.653   0.654   0.669   0.678   0.716   0.746   0.770   0.787
  0.850   0.892   0.907   0.976   1.028   1.038   1.084   1.168
  1.178   1.225   1.244   1.277   1.282   1.311   1.352   1.372
  1.384   1.400   1.450   1.499   1.509   1.537   1.564   1.581
  1.619   1.677   1.758   1.794   1.815   1.849   2.109   2.201
  2.204   2.336   2.379   2.525   2.593   2.617   2.677   2.715
  2.758   2.824   2.875   2.937   3.015   3.038   3.121   3.141
  3.153   3.221   3.245   3.257   3.279   3.293   3.321   3.362
  3.393   3.428   3.443   3.466   3.500   3.551   3.578   3.639
  3.649   3.730   3.769   3.774   3.795   3.836   3.860   3.879
  3.906   3.965   4.022   4.081   4.109   4.143   4.158   4.174
  4.202   4.227   4.249   4.290   4.338   4.360   4.384   4.402
  4.417   4.456   4.494   4.542   4.571   4.614   4.635   4.683
  4.712   4.732   4.801   4.914   5.076   5.131   5.165   5.186
  5.215   5.239   5.261   5.316   5.412   5.477   5.539   5.603
  5.706   5.721   5.741   5.796   5.823   5.865   5.906   6.003
  6.164   6.233   6.294   6.316   6.450   6.683   7.016   7.136
  7.224   7.246   7.381   7.476   7.656   7.947  12.494  13.158
 14.309
 --------------------------------------------------------------

          Ground-State Mulliken Net Atomic Charges

     Atom                 Charge (a.u.)
  ----------------------------------------
      1 C                    -0.008095
      2 H                     0.095716
      3 H                     0.119924
      4 O                    -0.482103
      5 H                     0.282663
      6 C                    -0.380754
      7 H                     0.126463
      8 H                     0.124166
      9 H                     0.122020
  ----------------------------------------
  Sum of atomic charges =     0.000000

 -----------------------------------------------------------------
                    Cartesian Multipole Moments
 -----------------------------------------------------------------
    Charge (ESU x 10^10)
                 0.0000
    Dipole Moment (Debye)
         X      -1.1244      Y       1.7089      Z       1.0722
       Tot       2.3096
    Quadrupole Moments (Debye-Ang)
        XX     -16.3343     XY       1.5702     YY     -22.7344
        XZ      -0.5044     YZ      -1.3458     ZZ     -20.9639
    Octopole Moments (Debye-Ang^2)
       XXX      20.5508    XXY      -6.6359    XYY       7.7110
       YYY      -1.3459    XXZ       6.3039    XYZ       0.1245
       YYZ       9.1424    XZZ       9.7676    YZZ      -0.5841
       ZZZ      21.2260
    Hexadecapole Moments (Debye-Ang^3)
      XXXX     -61.8042   XXXY      16.2517   XXYY     -33.5982
      XYYY      12.8734   YYYY    -161.4881   XXXZ     -14.6285
      XXYZ       3.1619   XYYZ      -5.2160   YYYZ       4.5112
      XXZZ     -22.8593   XYZZ       2.3945   YYZZ     -38.0017
      XZZZ     -15.2633   YZZZ       3.0346   ZZZZ     -54.7891
 -----------------------------------------------------------------
 DrvMan is completing analytic gradient of the MP2 energy
 MP2 relaxed dipole moment
            1
    1  -0.4423619
    2   0.6723332
    3   0.4218311
	Magnitude:	 0.909 au	 2.310 Debye
 MP2 energy read as -154.796559
 Full Analytical Gradient of MP2 Energy (in au.)
             1             2             3             4             5
    1    0.00000214   -0.00013963    0.00003348    0.00016949    0.00013802
    2    0.00002590   -0.00007125    0.00013903    0.00000988   -0.00008646
    3    0.00003436    0.00003584    0.00016069   -0.00013926   -0.00025312
             6             7             8             9
    1   -0.00003961   -0.00008109   -0.00017172    0.00008893
    2    0.00000492   -0.00011651    0.00000269    0.00009180
    3    0.00003534   -0.00009145    0.00017069    0.00004689
 Gradient time:  CPU 0.11 s  wall 0.11 s
 Geometry Optimization Parameters
   NAtoms,    NIC,     NZ,  NCons,   NDum,   NFix, NCnnct, MaxDiis
        9      51       9       0       0       0       0       0

 Cartesian Hessian Update
 Hessian Updated using BFGS Update


** GEOMETRY OPTIMIZATION IN DELOCALIZED INTERNAL COORDINATES **
   Searching for a Minimum

   Optimization Cycle:   5

                       Coordinates (Angstroms)
     ATOM                X               Y               Z
      1  C        -0.0004168206    0.0000562477   -0.0005018373
      2  H        -0.0009710917   -0.0007677453    1.0815975675
      3  H         1.0262758400    0.0000898132   -0.3422657400
      4  O        -0.5429954258   -1.2315166125   -0.4906090862
      5  H        -1.4721159604   -1.2569112760   -0.2779082394
      6  C        -0.7451942371    1.1950073159   -0.5389061643
      7  H        -1.7806475145    1.1584263239   -0.2399877337
      8  H        -0.3131635260    2.1110773328   -0.1639960962
      9  H        -0.6974013610    1.2063602802   -1.6207571317
   Point Group: c1    Number of degrees of freedom:    21


   Energy is   -154.796559406

 Hessian Updated using BFGS Update

 21 Hessian modes will be used to form the next step
  Hessian Eigenvalues:
     0.002344    0.008245    0.051430    0.057995    0.059336    0.060107
     0.118356    0.140001    0.154140    0.160500    0.160794    0.168161
     0.223769    0.318025    0.355431    0.358508    0.359577    0.359986
     0.381775    0.428812    0.577430

 Minimum Search - Taking Simple RFO Step
 Searching for Lamda that Minimizes Along All modes
 Value Taken    Lamda =   0.00000000
 Step Taken.  Stepsize is  0.000099

                             Maximum     Tolerance    Cnvgd?
         Gradient           0.000005      0.000300     YES
         Displacement       0.000048      0.001200     YES
         Energy change     -0.000001      0.000001     YES


                       Distance Matrix (Angstroms)
             C (  1)   H (  2)   H (  3)   O (  4)   H (  5)   C (  6)
   H (  2)  1.082100
   H (  3)  1.082082  1.755740
   O (  4)  1.432260  2.068905  2.000368
   H (  5)  1.955203  2.364407  2.797527  0.953494
   C (  6)  1.507475  2.147039  2.145834  2.435413  2.570689
   H (  7)  2.137381  2.501513  3.038260  2.703039  2.435259  1.078357
   H (  8)  2.140316  2.471610  2.506421  3.366368  3.563635  1.079996
   H (  9)  2.136863  3.040542  2.461847  2.691527  2.910521  1.082966
             H (  7)   H (  8)
   H (  8)  1.751236
   H (  9)  1.755632  1.757357

 Final energy is   -154.79655940582498     


 ******************************
 **  OPTIMIZATION CONVERGED  **
 ******************************

                       Coordinates (Angstroms)
     ATOM                X               Y               Z
      1  C        -0.0004168206    0.0000562477   -0.0005018373
      2  H        -0.0009710917   -0.0007677453    1.0815975675
      3  H         1.0262758400    0.0000898132   -0.3422657400
      4  O        -0.5429954258   -1.2315166125   -0.4906090862
      5  H        -1.4721159604   -1.2569112760   -0.2779082394
      6  C        -0.7451942371    1.1950073159   -0.5389061643
      7  H        -1.7806475145    1.1584263239   -0.2399877337
      8  H        -0.3131635260    2.1110773328   -0.1639960962
      9  H        -0.6974013610    1.2063602802   -1.6207571317

Z-matrix Print:
$molecule
0 1
C 
H  1 1.082082
H  1 1.082100 2 108.440835
O  1 1.432260 2 104.559479 3 -117.281459 0
H  4 0.953494 1 108.403689 2 -175.577225 0
C  1 1.507475 2 110.850956 3 122.023881 0
H  6 1.078357 1 110.395990 2 176.813384 0
H  6 1.079996 1 110.532978 2 -63.185185 0
H  6 1.082966 1 110.077765 2 56.880052 0
$end


 --------------------------------------------------------------

                    Orbital Energies (a.u.)
 --------------------------------------------------------------

 Alpha MOs
 -- Occupied --
-20.550 -11.262 -11.201  -1.356  -1.008  -0.844  -0.682  -0.618
 -0.607  -0.539  -0.518  -0.479  -0.444
 -- Virtual --
  0.152   0.190   0.195   0.216   0.239   0.252   0.314   0.347
  0.384   0.409   0.465   0.485   0.540   0.585   0.609   0.619
  0.653   0.654   0.669   0.678   0.716   0.746   0.770   0.787
  0.850   0.892   0.907   0.976   1.028   1.038   1.084   1.168
  1.178   1.225   1.244   1.277   1.282   1.311   1.352   1.372
  1.384   1.400   1.450   1.499   1.509   1.537   1.564   1.581
  1.619   1.677   1.758   1.794   1.815   1.849   2.109   2.201
  2.204   2.336   2.379   2.525   2.593   2.617   2.677   2.715
  2.758   2.824   2.875   2.937   3.015   3.038   3.121   3.141
  3.153   3.221   3.245   3.257   3.279   3.293   3.321   3.362
  3.393   3.428   3.443   3.466   3.500   3.551   3.578   3.639
  3.649   3.730   3.769   3.774   3.795   3.836   3.860   3.879
  3.906   3.965   4.022   4.081   4.109   4.143   4.158   4.174
  4.202   4.227   4.249   4.290   4.338   4.360   4.384   4.402
  4.417   4.456   4.494   4.542   4.571   4.614   4.635   4.683
  4.712   4.732   4.801   4.914   5.076   5.131   5.165   5.186
  5.215   5.239   5.261   5.316   5.412   5.477   5.539   5.603
  5.706   5.721   5.741   5.796   5.823   5.865   5.906   6.003
  6.164   6.233   6.294   6.316   6.450   6.683   7.016   7.136
  7.224   7.246   7.381   7.476   7.656   7.947  12.494  13.158
 14.309
 --------------------------------------------------------------

          Ground-State Mulliken Net Atomic Charges

     Atom                 Charge (a.u.)
  ----------------------------------------
      1 C                    -0.008095
      2 H                     0.095716
      3 H                     0.119924
      4 O                    -0.482103
      5 H                     0.282663
      6 C                    -0.380754
      7 H                     0.126463
      8 H                     0.124166
      9 H                     0.122020
  ----------------------------------------
  Sum of atomic charges =     0.000000

 -----------------------------------------------------------------
                    Cartesian Multipole Moments
 -----------------------------------------------------------------
    Charge (ESU x 10^10)
                 0.0000
    Dipole Moment (Debye)
         X      -1.1244      Y       1.7089      Z       1.0722
       Tot       2.3096
    Quadrupole Moments (Debye-Ang)
        XX     -16.3343     XY       1.5702     YY     -22.7344
        XZ      -0.5044     YZ      -1.3458     ZZ     -20.9639
    Octopole Moments (Debye-Ang^2)
       XXX      20.5508    XXY      -6.6359    XYY       7.7110
       YYY      -1.3459    XXZ       6.3039    XYZ       0.1245
       YYZ       9.1424    XZZ       9.7676    YZZ      -0.5841
       ZZZ      21.2260
    Hexadecapole Moments (Debye-Ang^3)
      XXXX     -61.8042   XXXY      16.2517   XXYY     -33.5982
      XYYY      12.8734   YYYY    -161.4881   XXXZ     -14.6285
      XXYZ       3.1619   XYYZ      -5.2160   YYYZ       4.5112
      XXZZ     -22.8593   XYZZ       2.3945   YYZZ     -38.0017
      XZZZ     -15.2633   YZZZ       3.0346   ZZZZ     -54.7891
 -----------------------------------------------------------------
Archival summary:
1\1\pikachu\OPT\MP2\BasisUnspecified\126\taweetha\SunJul918:33:122017SunJul918:33:122017\0\\#,OPT,MP2,BasisUnspecified,\\0,1\C\H,1,1.08208\H,1,1.0821,2,108.441\O,1,1.43226,2,104.559,3,-117.281,0\H,4,0.953494,1,108.404,2,-175.577,0\C,1,1.50747,2,110.851,3,122.024,0\H,6,1.07836,1,110.396,2,176.813,0\H,6,1.08,1,110.533,2,-63.1852,0\H,6,1.08297,1,110.078,2,56.8801,0\\HF=-154.150689\MP2=-154.796559\\@

 Total job time:  1372.09s(wall), 1360.77s(cpu) 
 Sun Jul  9 18:33:12 2017

        *************************************************************
        *                                                           *
        *  Thank you very much for using Q-Chem.  Have a nice day.  *
        *                                                           *
        *************************************************************


 
User input: 2 of 2 
 
pikachu 127.0.1
Q-Chem Developer Version! Running on 127.0.1.*
                  Welcome to Q-Chem
     A Quantum Leap Into The Future Of Chemistry


 Q-Chem 4.4, Q-Chem, Inc., Pleasanton, CA (2016)

 Y. Shao,  Z. Gan,  E. Epifanovsky,  A. T. B. Gilbert,  M. Wormit,  
 J. Kussmann,  A. W. Lange,  A. Behn,  J. Deng,  X. Feng,  D. Ghosh,  
 M. Goldey,  P. R. Horn,  L. D. Jacobson,  I. Kaliman,  F. Rob,  
 R. Z. Khaliullin,  T. Kus,  A. Landau,  J. Liu,  E. I. Proynov,  Y. M. Rhee,  
 R. M. Richard,  M. A. Rohrdanz,  R. P. Steele,  E. J. Sundstrom,  
 H. L. Woodcock III,  P. M. Zimmerman,  D. Zuev,  B. Albrecht,  E. Alguire,  
 B. Austin,  S. A. Baeppler,  G. J. O. Beran,  Y. A. Bernard,  
 E. J. Berquist,  K. Brandhorst,  K. B. Bravaya,  S. T. Brown,  D. Casanova,  
 C.-M. Chang,  Y. Chen,  S. H. Chien,  K. D. Closser,  M. P. Coons,  
 D. L. Crittenden,  S. Dasgupta,  M. Diedenhofen,  R. A. DiStasio Jr.,  
 H. Do,  A. D. Dutoi,  R. G. Edgar,  P.-T. Fang,  S. Fatehi,  Q. Feng,  
 L. Fusti-Molnar,  A. Ghysels,  A. Golubeva-Zadorozhnaya,  J. Gomes,  
 A. Gunina,  M. W. D. Hanson-Heine,  P. H. P. Harbach,  A. W. Hauser,  
 J. E. Herr,  E. G. Hohenstein,  Z. C. Holden,  K. Hui,  T.-C. Jagau,  H. Ji,  
 B. Kaduk,  K. Khistyaev,  Jaehoon Kim,  Jihan Kim,  R. A. King,  
 P. Klunzinger,  K. Koh,  D. Kosenkov,  T. Kowalczyk,  C. M. Krauter,  
 A. Kunitsa,  K. U. Lao,  A. Laurent,  K. V. Lawler,  J. Lee,  D. Lefrancois,  
 S. Lehtola,  S. V. Levchenko,  C. Y. Lin,  Y.-S. Lin,  F. Liu,  E. Livshits,  
 R. C. Lochan,  A. Luenser,  P. Manohar,  S. F. Manzer,  S.-P. Mao,  Y. Mao,  
 N. Mardirossian,  A. V. Marenich,  L. A. Martinez-Martinez,  S. A. Maurer,  
 N. J. Mayhall,  J.-M. Mewes,  A. F. Morrison,  K. Nanda,  T. S. Nguyen-Beck,  
 C. M. Oana,  R. Olivares-Amaya,  D. P. O'Neill,  J. A. Parkhill,  
 T. M. Perrine,  R. Peverati,  P. A. Pieniazek,  F. Plasser,  A. Prociuk,  
 D. R. Rehn,  E. Rosta,  N. J. Russ,  N. Sergueev,  S. M. Sharada,  
 S. Sharma,  D. W. Small,  A. Sodt,  T. Stauch,  T. Stein,  D. Stuck,  
 Y.-C. Su,  A. J. W. Thom,  T. Tsuchimochi,  L. Vogt,  O. Vydrov,  T. Wang,  
 M. A. Watson,  J. Wenzel,  A. White,  C. F. Williams,  V. Vanovschi,  
 K. Yao,  S. Yeganeh,  S. R. Yost,  Z.-Q. You,  I. Y. Zhang,  X. Zhang,  
 Y. Zhao,  B. R. Brooks,  G. K. L. Chan,  D. M. Chipman,  C. J. Cramer,  
 W. A. Goddard III,  M. S. Gordon,  W. J. Hehre,  A. Klamt,  
 H. F. Schaefer III,  M. W. Schmidt,  C. D. Sherrill,  D. G. Truhlar,  
 A. Warshel,  X. Xu,  A. Aspuru-Guzik,  R. Baer,  A. T. Bell,  N. A. Besley,  
 J.-D. Chai,  A. Dreuw,  B. D. Dunietz,  T. R. Furlani,  S. R. Gwaltney,  
 C.-P. Hsu,  Y. Jung,  J. Kong,  D. S. Lambrecht,  W. Liang,  C. Ochsenfeld,  
 V. A. Rassolov,  L. V. Slipchenko,  J. E. Subotnik,  T. Van Voorhis,  
 J. M. Herbert,  A. I. Krylov,  P. M. W. Gill,  M. Head-Gordon

 Contributors to earlier versions of Q-Chem not listed above: 
 R. D. Adamson,  J. Baker,  E. F. C. Byrd,  A. K. Chakraborty,  C.-L. Cheng,  
 H. Dachsel,  R. J. Doerksen,  G. Hawkins,  A. Heyden,  S. Hirata,  
 G. Kedziora,  F. J. Keil,  C. Kelley,  P. P. Korambath,  W. Kurlancheek,  
 A. M. Lee,  M. S. Lee,  D. Liotard,  I. Lotan,  P. E. Maslen,  N. Nair,  
 D. Neuhauser,  R. Olson,  B. Peters,  J. Ritchie,  N. E. Schultz,  
 N. Shenvi,  A. C. Simmonett,  K. S. Thanthiriwatte,  Q. Wu,  W. Zhang

 Please cite Q-Chem as follows:
 Y. Shao et al., Mol. Phys. 113, 184-215 (2015)
 DOI: 10.1080/00268976.2014.952696

 Q-Chem 4.4.2 for Intel X86 EM64T Linux

 Parts of Q-Chem use Armadillo 5.200.1 (Boston Tea Smuggler).
 http://arma.sourceforge.net/

 Q-Chem begins on Sun Jul  9 18:33:12 2017  


Host: 0

     Scratch files written to /scratch/taweetham/qchem1466//
The previous job contains 0 fragments, simply inherited here


!!********************************************.
!!******************Warning*******************.
!!Desired Analytical derivatives not available.
!!Finite difference job might take a long time.
!!********************************************.
!!********************************************.


 2-order derivative to be evaluated numerically with 1-order analytical derivatives

Checking the input file for inconsistencies... 	...done.

--------------------------------------------------------------
User input:
--------------------------------------------------------------

$molecule
   read
$end

$rem
   BASIS  =   cc-pVTZ
   method  =  MP2
   JOBTYPE = frequency
   SOLVENT_METHOD = SMD
   SYM_IGNORE = TRUE
   SCF_GUESS = read
$end
--------------------------------------------------------------
 ----------------------------------------------------------------
             Standard Nuclear Orientation (Angstroms)
    I     Atom           X                Y                Z
 ----------------------------------------------------------------
    1      C      -0.0004168206     0.0000562477    -0.0005018373
    2      H      -0.0009710917    -0.0007677453     1.0815975675
    3      H       1.0262758400     0.0000898132    -0.3422657400
    4      O      -0.5429954258    -1.2315166125    -0.4906090862
    5      H      -1.4721159604    -1.2569112760    -0.2779082394
    6      C      -0.7451942371     1.1950073159    -0.5389061643
    7      H      -1.7806475145     1.1584263239    -0.2399877337
    8      H      -0.3131635260     2.1110773328    -0.1639960962
    9      H      -0.6974013610     1.2063602802    -1.6207571317
 ----------------------------------------------------------------
 Nuclear Repulsion Energy =    82.1238490810 hartrees
 There are       13 alpha and       13 beta electrons
 Requested basis set is cc-pVTZ
 There are 66 shells and 174 basis functions

 Total QAlloc Memory Limit   2000 MB
 Mega-Array Size        61 MB
 MEM_STATIC part        62 MB

                       Distance Matrix (Angstroms)
             C (  1)   H (  2)   H (  3)   O (  4)   H (  5)   C (  6)
   H (  2)  1.082100
   H (  3)  1.082082  1.755740
   O (  4)  1.432260  2.068905  2.000368
   H (  5)  1.955203  2.364407  2.797527  0.953494
   C (  6)  1.507475  2.147039  2.145834  2.435413  2.570689
   H (  7)  2.137381  2.501513  3.038260  2.703039  2.435259  1.078357
   H (  8)  2.140316  2.471610  2.506421  3.366368  3.563635  1.079996
   H (  9)  2.136863  3.040542  2.461847  2.691527  2.910521  1.082966
             H (  7)   H (  8)
   H (  8)  1.751236
   H (  9)  1.755632  1.757357

 A cutoff of  1.0D-11 yielded   2185 shell pairs
 There are     15297 function pairs (     19278 Cartesian)

 -------------------------------------------------------
 OpenMP Integral Computing Module                       
 Release: version 1.0, May 2013, Q-Chem Inc. Pittsburgh 
 -------------------------------------------------------
 Integral Job Info:
 Integral job number is                      11
 Integral operator is                         1
 short-range coefficients                     0
 long-range coefficients              100000000
 Omega coefficients                           0
 if combine SR and LR in K                    0
 Integral screening is                        0
 Integral computing path is                   2
 max size of driver memory is            800000
 size of driver memory is                776718
 size of scratch memory is              4556032
 max col of scratch BK array              10000
 max len of scratch array in speh3          662
 max len of scratch index in speh4           32
 max int batch size is                      520
 min int batch size is                       52
 fixed nKL is                                52
 max L of basis functions is                  3
 order of int derivative is                   0
 number of shells is                         66
 number of basis is                         195
 number of cartesian basis is               195
 number of contracted shell pairs          2185
 number of primitive shell pairs           5917
 maxK2 (contraction) of shell pair           49
 max number of K2 of shell pair               1
 max number of CS2 of shell pair            336
 max number of PS2 of shell pair            840
 mem total for path MDJ                   52996
 -------------------------------------------------------
 Smallest overlap matrix eigenvalue = 1.06E-03
 Guess MOs from SCF MO coefficient file
 Reading MOs from coefficient file
 Reading MOs from coefficient file
 A restricted Hartree-Fock SCF calculation will be
 performed using Pulay DIIS extrapolation
 SCF converges when DIIS error is below 1.0E-08
 ---------------------------------------
  Cycle       Energy         DIIS Error
 ---------------------------------------
    1    -154.1399001147      6.03E-04
    2    -154.1420133841      2.32E-04
    3    -154.1421971310      9.24E-05
    4    -154.1422350487      2.73E-05
    5    -154.1422401278      6.93E-06
    6    -154.1422405909      1.59E-06
    7    -154.1422406129      4.26E-07
    8    -154.1422406142      1.28E-07
    9    -154.1422406143      2.58E-08
   10    -154.1422406144      5.52E-09 Convergence criterion met
 ---------------------------------------
 SCF time:  CPU 51.55 s  wall 52.99 s

 Citation of the SMD model:
 Marenich, A.V.; Cramer, C.J.; Truhlar, D.G.
 J. Phys. Chem. B 2009, 113, 6378-6396.
 iSolventCode=           1
 Solvent: water                                                           

 vradii
            1           2           3           4           5           6
    1   1.8500000   1.2000000   1.2000000   1.5200000   1.2000000   1.8500000
            7           8           9
    1   1.2000000   1.2000000   1.2000000
Changing PCM_TESSEL_METHOD to VTN
Changing PCM_VDW_RADII to SMD_RADIUS
 Discretize the solute cavity surface with Lebedev spheres
	Using 302 Lebedev grid points for each H atom
	Using 302 Lebedev grid points for other atoms
	Atomic van der Waals radii will be scaled by 1.20
 Removing interior tesserae...
 Keep 970 surface tesserae and discard 1748 interior tesserae
 Molecular Surface Area = 80.886 Angst**2
Using SCRF singleton
 A restricted Hartree-Fock SCF calculation will be
 performed using Pulay DIIS extrapolation
 Polarizable Continuum solvation model will be applied
 SCF converges when DIIS error is below 1.0E-08

 Citation of the SMD model:
 Marenich, A.V.; Cramer, C.J.; Truhlar, D.G.
 J. Phys. Chem. B 2009, 113, 6378-6396.
 iSolventCode=           1
 Solvent: water                                                           

 vradii
            1           2           3           4           5           6
    1   1.8500000   1.2000000   1.2000000   1.5200000   1.2000000   1.8500000
            7           8           9
    1   1.2000000   1.2000000   1.2000000
 ---------------------------------------
  Cycle       Energy         DIIS Error
 ---------------------------------------
    1    -154.1422406144      1.62E-09
 Time req'd to invert C: 1.10 s (CPU) 1.10 s (wall)
    2    -154.1525323118      4.88E-04
    3    -154.1525323132      4.88E-04
    4    -154.1525323135      4.88E-04
    5    -154.1525323187      4.88E-04
    6    -154.1525323182      4.88E-04
    7    -154.1525323197      4.88E-04
    8    -154.1525323222      4.88E-04
    9    -154.1525323225      4.88E-04
   10    -154.1525323213      4.88E-04
   11    -154.1525323210      4.88E-04
   12    -154.1525323213      4.88E-04
   13    -154.1525323223      4.88E-04
   14    -154.1525323215      4.88E-04
   15    -154.1525323209      4.88E-04
   16    -154.1525323125      4.88E-04
   17    -154.1541650995      1.99E-04
   18    -154.1543745976      9.51E-05
   19    -154.1544246929      2.59E-05
   20    -154.1544303170      5.95E-06
   21    -154.1544306693      1.28E-06
   22    -154.1544306835      3.41E-07
   23    -154.1544306844      1.10E-07
   24    -154.1544306846      2.02E-08
   25    -154.1544306845      4.72E-09 Convergence criterion met
 ---------------------------------------
 SCF time:  CPU 102.98 s  wall 103.03 s
(0)  E-EN(g) gas-phase elect-nuc energy                 -154.142240614 a.u.
(3)  G-ENP(liq) elect-nuc-pol free energy of system     -154.154430685 a.u.
(4)  G-CDS(liq) cavity-dispersion-solvent structure 
     free energy                                                2.3482 kcal/mol
(6)  G-S(liq) free energy of system                     -154.150688591 a.u.
(9)  DeltaG-S(liq) free energy of  solvation
     (9) = (6) - (0)                                           -5.3012 kcal/mol
 SCF   energy in the final basis set = -154.1506885910
 Total energy in the final basis set = -154.1506885910

 Components of the MP2 correlation energy:
        aaaa  correlation energy =        -0.0725805164 au
        abab  correlation energy =        -0.5007097821 au
        bbbb  correlation energy =        -0.0725805164 au
        non-Brillouin singles    =        -0.0000000000 au

 Total  MP2   correlation energy =        -0.6458708149 au
        MP2         total energy =      -154.7965594058 au

  Entering Z-vector solver.
 This version supports only Gaussian blurring of the apparent surface charges
 No PCM contribution added !! 
   1         0           1      0.000229    0.000229
 This version supports only Gaussian blurring of the apparent surface charges
 No PCM contribution added !! 
   2         0           1      0.000053    0.000053
 This version supports only Gaussian blurring of the apparent surface charges
 No PCM contribution added !! 
   3         0           1      0.000012    0.000012
 This version supports only Gaussian blurring of the apparent surface charges
 No PCM contribution added !! 
   4         0           1      0.000004    0.000004
 This version supports only Gaussian blurring of the apparent surface charges
 No PCM contribution added !! 
   5         1           0      0.000000    0.000000    Roots Converged

 --------------------------------------------------------------

                    Orbital Energies (a.u.)
 --------------------------------------------------------------

 Alpha MOs
 -- Occupied --
-20.550 -11.262 -11.201  -1.356  -1.008  -0.844  -0.682  -0.618
 -0.607  -0.539  -0.518  -0.479  -0.444
 -- Virtual --
  0.152   0.190   0.195   0.216   0.239   0.252   0.314   0.347
  0.384   0.409   0.465   0.485   0.540   0.585   0.609   0.619
  0.653   0.654   0.669   0.678   0.716   0.746   0.770   0.787
  0.850   0.892   0.907   0.976   1.028   1.038   1.084   1.168
  1.178   1.225   1.244   1.277   1.282   1.311   1.352   1.372
  1.384   1.400   1.450   1.499   1.509   1.537   1.564   1.581
  1.619   1.677   1.758   1.794   1.815   1.849   2.109   2.201
  2.204   2.336   2.379   2.525   2.593   2.617   2.677   2.715
  2.758   2.824   2.875   2.937   3.015   3.038   3.121   3.141
  3.153   3.221   3.245   3.257   3.279   3.293   3.321   3.362
  3.393   3.428   3.443   3.466   3.500   3.551   3.578   3.639
  3.649   3.730   3.769   3.774   3.795   3.836   3.860   3.879
  3.906   3.965   4.022   4.081   4.109   4.143   4.158   4.174
  4.202   4.227   4.249   4.290   4.338   4.360   4.384   4.402
  4.417   4.456   4.494   4.542   4.571   4.614   4.635   4.683
  4.712   4.732   4.801   4.914   5.076   5.131   5.165   5.186
  5.215   5.239   5.261   5.316   5.412   5.477   5.539   5.603
  5.706   5.721   5.741   5.796   5.823   5.865   5.906   6.003
  6.164   6.233   6.294   6.316   6.450   6.683   7.016   7.136
  7.224   7.246   7.381   7.476   7.656   7.947  12.494  13.158
 14.309
 --------------------------------------------------------------

          Ground-State Mulliken Net Atomic Charges

     Atom                 Charge (a.u.)
  ----------------------------------------
      1 C                    -0.008095
      2 H                     0.095716
      3 H                     0.119924
      4 O                    -0.482103
      5 H                     0.282663
      6 C                    -0.380754
      7 H                     0.126463
      8 H                     0.124166
      9 H                     0.122020
  ----------------------------------------
  Sum of atomic charges =     0.000000

 -----------------------------------------------------------------
                    Cartesian Multipole Moments
 -----------------------------------------------------------------
    Charge (ESU x 10^10)
                 0.0000
    Dipole Moment (Debye)
         X      -1.1244      Y       1.7089      Z       1.0722
       Tot       2.3096
    Quadrupole Moments (Debye-Ang)
        XX     -16.3343     XY       1.5702     YY     -22.7344
        XZ      -0.5044     YZ      -1.3458     ZZ     -20.9639
    Octopole Moments (Debye-Ang^2)
       XXX      20.5508    XXY      -6.6359    XYY       7.7110
       YYY      -1.3459    XXZ       6.3039    XYZ       0.1245
       YYZ       9.1424    XZZ       9.7676    YZZ      -0.5841
       ZZZ      21.2260
    Hexadecapole Moments (Debye-Ang^3)
      XXXX     -61.8042   XXXY      16.2517   XXYY     -33.5982
      XYYY      12.8734   YYYY    -161.4881   XXXZ     -14.6285
      XXYZ       3.1619   XYYZ      -5.2160   YYYZ       4.5112
      XXZZ     -22.8593   XYZZ       2.3945   YYZZ     -38.0017
      XZZZ     -15.2633   YZZZ       3.0346   ZZZZ     -54.7891
 -----------------------------------------------------------------
 DrvMan is completing analytic gradient of the MP2 energy
 MP2 relaxed dipole moment
            1
    1  -0.4423619
    2   0.6723332
    3   0.4218311
	Magnitude:	 0.909 au	 2.310 Debye
 MP2 energy read as -154.796559
 Full Analytical Gradient of MP2 Energy (in au.)
             1             2             3             4             5
    1    0.00000214   -0.00013963    0.00003348    0.00016949    0.00013802
    2    0.00002590   -0.00007125    0.00013903    0.00000988   -0.00008646
    3    0.00003436    0.00003584    0.00016069   -0.00013926   -0.00025312
             6             7             8             9
    1   -0.00003961   -0.00008109   -0.00017172    0.00008893
    2    0.00000492   -0.00011651    0.00000269    0.00009180
    3    0.00003534   -0.00009145    0.00017069    0.00004689
 Gradient time:  CPU 0.11 s  wall 0.11 s
 ######################################################
 ######################################################
 # Starting finite difference calculation for IDERIV  #
 Finite diff step size:  1.88973e-03 a.u.
 ----------------------------------------------------------------
             Standard Nuclear Orientation (Angstroms)
    I     Atom           X                Y                Z
 ----------------------------------------------------------------
    1      C       0.0005831794     0.0000562477    -0.0005018373
    2      H      -0.0009710917    -0.0007677453     1.0815975675
    3      H       1.0262758400     0.0000898132    -0.3422657400
    4      O      -0.5429954258    -1.2315166125    -0.4906090862
    5      H      -1.4721159604    -1.2569112760    -0.2779082394
    6      C      -0.7451942371     1.1950073159    -0.5389061643
    7      H      -1.7806475145     1.1584263239    -0.2399877337
    8      H      -0.3131635260     2.1110773328    -0.1639960962
    9      H      -0.6974013610     1.2063602802    -1.6207571317
 ----------------------------------------------------------------
 Nuclear Repulsion Energy =    82.1160537236 hartrees
 There are       13 alpha and       13 beta electrons
 Discretize the solute cavity surface with Lebedev spheres
	Using 302 Lebedev grid points for each H atom
	Using 302 Lebedev grid points for other atoms
	Atomic van der Waals radii will be scaled by 1.20
 Removing interior tesserae...
 Keep 970 surface tesserae and discard 1748 interior tesserae
 Molecular Surface Area = 80.886 Angst**2

                       Distance Matrix (Angstroms)
             C (  1)   H (  2)   H (  3)   O (  4)   H (  5)   C (  6)
   H (  2)  1.082101
   H (  3)  1.081133  1.755740
   O (  4)  1.432639  2.068905  2.000368
   H (  5)  1.955956  2.364407  2.797527  0.953494
   C (  6)  1.507969  2.147039  2.145834  2.435413  2.570689
   H (  7)  2.138214  2.501513  3.038260  2.703039  2.435259  1.078357
   H (  8)  2.140462  2.471610  2.506421  3.366368  3.563635  1.079996
   H (  9)  2.137190  3.040542  2.461847  2.691527  2.910521  1.082966
             H (  7)   H (  8)
   H (  8)  1.751236
   H (  9)  1.755632  1.757357

 Requested basis set is cc-pVTZ
 There are 66 shells and 174 basis functions
 A cutoff of  1.0D-11 yielded   2185 shell pairs
 There are     15297 function pairs (     19278 Cartesian)
 Smallest overlap matrix eigenvalue = 1.06E-03
 Guess MOs from SCF MO coefficient file
 Reading MOs from coefficient file
 Reading MOs from coefficient file
 A restricted Hartree-Fock SCF calculation will be
 performed using Pulay DIIS extrapolation
 SCF converges when DIIS error is below 1.0E-08
 ---------------------------------------
  Cycle       Energy         DIIS Error
 ---------------------------------------
    1    -154.1399642848      6.03E-04
    2    -154.1420069406      2.32E-04
    3    -154.1421902463      9.18E-05
    4    -154.1422278392      2.74E-05
    5    -154.1422328942      6.98E-06
    6    -154.1422333617      1.60E-06
    7    -154.1422333838      4.36E-07
    8    -154.1422333852      1.29E-07
    9    -154.1422333853      2.58E-08
   10    -154.1422333854      5.53E-09 Convergence criterion met
 ---------------------------------------
 SCF time:  CPU 51.77 s  wall 53.77 s
 Discretize the solute cavity surface with Lebedev spheres
	Using 302 Lebedev grid points for each H atom
	Using 302 Lebedev grid points for other atoms
	Atomic van der Waals radii will be scaled by 1.20
 Removing interior tesserae...
 Keep 970 surface tesserae and discard 1748 interior tesserae
 Molecular Surface Area = 80.886 Angst**2
Using SCRF singleton
 A restricted Hartree-Fock SCF calculation will be
 performed using Pulay DIIS extrapolation
 Polarizable Continuum solvation model will be applied
 SCF converges when DIIS error is below 1.0E-08

 Citation of the SMD model:
 Marenich, A.V.; Cramer, C.J.; Truhlar, D.G.
 J. Phys. Chem. B 2009, 113, 6378-6396.
 iSolventCode=           1
 Solvent: water                                                           

 vradii
            1           2           3           4           5           6
    1   1.8500000   1.2000000   1.2000000   1.5200000   1.2000000   1.8500000
            7           8           9
    1   1.2000000   1.2000000   1.2000000
 ---------------------------------------
  Cycle       Energy         DIIS Error
 ---------------------------------------
    1    -154.1422333855      1.66E-09
 Time req'd to invert C: 1.13 s (CPU) 1.13 s (wall)
    2    -154.1525315973      4.88E-04
    3    -154.1525315988      4.88E-04
    4    -154.1525315987      4.88E-04
    5    -154.1525316026      4.88E-04
    6    -154.1525316028      4.88E-04
    7    -154.1525316018      4.88E-04
    8    -154.1525316023      4.88E-04
    9    -154.1525316016      4.88E-04
   10    -154.1525316007      4.88E-04
   11    -154.1525316010      4.88E-04
   12    -154.1525316000      4.88E-04
   13    -154.1525316027      4.88E-04
   14    -154.1525316010      4.88E-04
   15    -154.1525316014      4.88E-04
   16    -154.1525315999      4.88E-04
   17    -154.1541647041      1.99E-04
   18    -154.1543743127      9.52E-05
   19    -154.1544244455      2.59E-05
   20    -154.1544300769      5.95E-06
   21    -154.1544304300      1.28E-06
   22    -154.1544304442      3.42E-07
   23    -154.1544304451      1.10E-07
   24    -154.1544304453      2.02E-08
   25    -154.1544304452      4.73E-09 Convergence criterion met
 ---------------------------------------
 SCF time:  CPU 104.86 s  wall 108.39 s
(0)  E-EN(g) gas-phase elect-nuc energy                 -154.142233385 a.u.
(3)  G-ENP(liq) elect-nuc-pol free energy of system     -154.154430445 a.u.
(4)  G-CDS(liq) cavity-dispersion-solvent structure 
     free energy                                                2.3492 kcal/mol
(6)  G-S(liq) free energy of system                     -154.150686797 a.u.
(9)  DeltaG-S(liq) free energy of  solvation
     (9) = (6) - (0)                                           -5.3046 kcal/mol
 SCF   energy in the final basis set = -154.1506867968
 Total energy in the final basis set = -154.1506867968

 Components of the MP2 correlation energy:
        aaaa  correlation energy =        -0.0725775384 au
        abab  correlation energy =        -0.5007080023 au
        bbbb  correlation energy =        -0.0725775384 au
        non-Brillouin singles    =        -0.0000000000 au

 Total  MP2   correlation energy =        -0.6458630790 au
        MP2         total energy =      -154.7965498758 au

  Entering Z-vector solver.
 This version supports only Gaussian blurring of the apparent surface charges
 No PCM contribution added !! 
   1         0           1      0.000229    0.000229
 This version supports only Gaussian blurring of the apparent surface charges
 No PCM contribution added !! 
   2         0           1      0.000053    0.000053
 This version supports only Gaussian blurring of the apparent surface charges
 No PCM contribution added !! 
   3         0           1      0.000012    0.000012
 This version supports only Gaussian blurring of the apparent surface charges
 No PCM contribution added !! 
   4         0           1      0.000004    0.000004
 This version supports only Gaussian blurring of the apparent surface charges
 No PCM contribution added !! 
   5         1           0      0.000000    0.000000    Roots Converged

 --------------------------------------------------------------

                    Orbital Energies (a.u.)
 --------------------------------------------------------------

 Alpha MOs
 -- Occupied --
-20.550 -11.262 -11.201  -1.355  -1.008  -0.844  -0.682  -0.618
 -0.607  -0.538  -0.518  -0.480  -0.444
 -- Virtual --
  0.152   0.190   0.195   0.216   0.239   0.252   0.314   0.347
  0.384   0.409   0.465   0.485   0.540   0.585   0.609   0.619
  0.652   0.654   0.669   0.678   0.716   0.746   0.770   0.787
  0.850   0.892   0.907   0.976   1.028   1.038   1.084   1.168
  1.178   1.225   1.244   1.277   1.282   1.311   1.352   1.372
  1.384   1.399   1.450   1.499   1.509   1.537   1.564   1.581
  1.619   1.677   1.759   1.794   1.815   1.849   2.109   2.201
  2.204   2.336   2.379   2.525   2.593   2.617   2.677   2.714
  2.758   2.824   2.875   2.936   3.015   3.038   3.122   3.141
  3.153   3.221   3.245   3.257   3.279   3.293   3.321   3.362
  3.393   3.428   3.443   3.466   3.500   3.550   3.578   3.639
  3.649   3.730   3.769   3.774   3.795   3.836   3.859   3.879
  3.906   3.965   4.022   4.081   4.109   4.143   4.158   4.174
  4.202   4.226   4.249   4.290   4.338   4.360   4.385   4.402
  4.417   4.456   4.494   4.542   4.571   4.614   4.635   4.683
  4.712   4.732   4.801   4.915   5.077   5.132   5.165   5.186
  5.215   5.239   5.262   5.317   5.413   5.477   5.540   5.603
  5.707   5.722   5.741   5.796   5.823   5.865   5.906   6.002
  6.163   6.233   6.293   6.316   6.448   6.683   7.016   7.136
  7.224   7.246   7.381   7.476   7.657   7.947  12.493  13.162
 14.306
 --------------------------------------------------------------

          Ground-State Mulliken Net Atomic Charges

     Atom                 Charge (a.u.)
  ----------------------------------------
      1 C                    -0.008357
      2 H                     0.095732
      3 H                     0.120512
      4 O                    -0.482406
      5 H                     0.282707
      6 C                    -0.380818
      7 H                     0.126529
      8 H                     0.124096
      9 H                     0.122006
  ----------------------------------------
  Sum of atomic charges =     0.000000

 -----------------------------------------------------------------
                    Cartesian Multipole Moments
 -----------------------------------------------------------------
    Charge (ESU x 10^10)
                 0.0000
    Dipole Moment (Debye)
         X      -1.1218      Y       1.7099      Z       1.0727
       Tot       2.3093
    Quadrupole Moments (Debye-Ang)
        XX     -16.3311     XY       1.5691     YY     -22.7384
        XZ      -0.5060     YZ      -1.3461     ZZ     -20.9640
    Octopole Moments (Debye-Ang^2)
       XXX      20.5391    XXY      -6.6334    XYY       7.7075
       YYY      -1.3463    XXZ       6.3023    XYZ       0.1250
       YYZ       9.1448    XZZ       9.7638    YZZ      -0.5838
       ZZZ      21.2281
    Hexadecapole Moments (Debye-Ang^3)
      XXXX     -61.7844   XXXY      16.2469   XXYY     -33.5935
      XYYY      12.8719   YYYY    -161.5201   XXXZ     -14.6294
      XXYZ       3.1611   XYYZ      -5.2168   YYYZ       4.5113
      XXZZ     -22.8571   XYZZ       2.3942   YYZZ     -38.0060
      XZZZ     -15.2678   YZZZ       3.0350   ZZZZ     -54.7895
 -----------------------------------------------------------------
 DrvMan is completing analytic gradient of the MP2 energy
 MP2 relaxed dipole moment
            1
    1  -0.4413652
    2   0.6727324
    3   0.4220399
	Magnitude:	 0.909 au	 2.309 Debye
 MP2 energy read as -154.796550
 Full Analytical Gradient of MP2 Energy (in au.)
             1             2             3             4             5
    1    0.00116292   -0.00025276   -0.00051002   -0.00004747    0.00011513
    2   -0.00001071   -0.00007117    0.00016507   -0.00002807   -0.00016336
    3   -0.00005131    0.00005091    0.00033664   -0.00014212   -0.00028510
             6             7             8             9
    1   -0.00028489   -0.00011455   -0.00015675    0.00008838
    2    0.00010236   -0.00005792   -0.00002619    0.00008999
    3   -0.00002110   -0.00012195    0.00018502    0.00004902
 Gradient time:  CPU 0.10 s  wall 0.10 s
 ----------------------------------------------------------------
             Standard Nuclear Orientation (Angstroms)
    I     Atom           X                Y                Z
 ----------------------------------------------------------------
    1      C      -0.0014168206     0.0000562477    -0.0005018373
    2      H      -0.0009710917    -0.0007677453     1.0815975675
    3      H       1.0262758400     0.0000898132    -0.3422657400
    4      O      -0.5429954258    -1.2315166125    -0.4906090862
    5      H      -1.4721159604    -1.2569112760    -0.2779082394
    6      C      -0.7451942371     1.1950073159    -0.5389061643
    7      H      -1.7806475145     1.1584263239    -0.2399877337
    8      H      -0.3131635260     2.1110773328    -0.1639960962
    9      H      -0.6974013610     1.2063602802    -1.6207571317
 ----------------------------------------------------------------
 Nuclear Repulsion Energy =    82.1316399066 hartrees
 There are       13 alpha and       13 beta electrons
 Discretize the solute cavity surface with Lebedev spheres
	Using 302 Lebedev grid points for each H atom
	Using 302 Lebedev grid points for other atoms
	Atomic van der Waals radii will be scaled by 1.20
 Removing interior tesserae...
 Keep 970 surface tesserae and discard 1748 interior tesserae
 Molecular Surface Area = 80.886 Angst**2

                       Distance Matrix (Angstroms)
             C (  1)   H (  2)   H (  3)   O (  4)   H (  5)   C (  6)
   H (  2)  1.082100
   H (  3)  1.083030  1.755740
   O (  4)  1.431881  2.068905  2.000368
   H (  5)  1.954451  2.364407  2.797527  0.953494
   C (  6)  1.506981  2.147039  2.145834  2.435413  2.570689
   H (  7)  2.136548  2.501513  3.038260  2.703039  2.435259  1.078357
   H (  8)  2.140170  2.471610  2.506421  3.366368  3.563635  1.079996
   H (  9)  2.136537  3.040542  2.461847  2.691527  2.910521  1.082966
             H (  7)   H (  8)
   H (  8)  1.751236
   H (  9)  1.755632  1.757357

 Requested basis set is cc-pVTZ
 There are 66 shells and 174 basis functions
 A cutoff of  1.0D-11 yielded   2185 shell pairs
 There are     15297 function pairs (     19278 Cartesian)
 Smallest overlap matrix eigenvalue = 1.06E-03
 Guess MOs from SCF MO coefficient file
 Reading MOs from coefficient file
 Reading MOs from coefficient file
 A restricted Hartree-Fock SCF calculation will be
 performed using Pulay DIIS extrapolation
 SCF converges when DIIS error is below 1.0E-08
 ---------------------------------------
  Cycle       Energy         DIIS Error
 ---------------------------------------
    1    -154.1397595406      6.07E-04
    2    -154.1420161771      2.33E-04
    3    -154.1422011445      9.39E-05
    4    -154.1422398152      2.73E-05
    5    -154.1422449719      6.86E-06
    6    -154.1422454286      1.58E-06
    7    -154.1422454505      4.08E-07
    8    -154.1422454518      1.25E-07
    9    -154.1422454517      2.60E-08
   10    -154.1422454518      5.54E-09 Convergence criterion met
 ---------------------------------------
 SCF time:  CPU 51.82 s  wall 51.85 s
 Discretize the solute cavity surface with Lebedev spheres
	Using 302 Lebedev grid points for each H atom
	Using 302 Lebedev grid points for other atoms
	Atomic van der Waals radii will be scaled by 1.20
 Removing interior tesserae...
 Keep 970 surface tesserae and discard 1748 interior tesserae
 Molecular Surface Area = 80.886 Angst**2
Using SCRF singleton
 A restricted Hartree-Fock SCF calculation will be
 performed using Pulay DIIS extrapolation
 Polarizable Continuum solvation model will be applied
 SCF converges when DIIS error is below 1.0E-08

 Citation of the SMD model:
 Marenich, A.V.; Cramer, C.J.; Truhlar, D.G.
 J. Phys. Chem. B 2009, 113, 6378-6396.
 iSolventCode=           1
 Solvent: water                                                           

 vradii
            1           2           3           4           5           6
    1   1.8500000   1.2000000   1.2000000   1.5200000   1.2000000   1.8500000
            7           8           9
    1   1.2000000   1.2000000   1.2000000
 ---------------------------------------
  Cycle       Energy         DIIS Error
 ---------------------------------------
    1    -154.1422454520      1.54E-09
 Time req'd to invert C: 1.12 s (CPU) 1.12 s (wall)
    2    -154.1525307391      4.88E-04
    3    -154.1525307403      4.88E-04
    4    -154.1525307408      4.88E-04
    5    -154.1525307455      4.88E-04
    6    -154.1525307432      4.88E-04
    7    -154.1525307451      4.88E-04
    8    -154.1525307489      4.88E-04
    9    -154.1525307489      4.88E-04
   10    -154.1525307506      4.88E-04
   11    -154.1525307500      4.88E-04
   12    -154.1525307502      4.88E-04
   13    -154.1525307494      4.88E-04
   14    -154.1525307501      4.88E-04
   15    -154.1525307498      4.88E-04
   16    -154.1525307394      4.88E-04
   17    -154.1541632461      1.99E-04
   18    -154.1543726377      9.51E-05
   19    -154.1544226963      2.59E-05
   20    -154.1544283133      5.94E-06
   21    -154.1544286649      1.28E-06
   22    -154.1544286790      3.40E-07
   23    -154.1544286799      1.09E-07
   24    -154.1544286801      2.01E-08
   25    -154.1544286800      4.71E-09 Convergence criterion met
 ---------------------------------------
 SCF time:  CPU 103.72 s  wall 103.78 s
(0)  E-EN(g) gas-phase elect-nuc energy                 -154.142245452 a.u.
(3)  G-ENP(liq) elect-nuc-pol free energy of system     -154.154428680 a.u.
(4)  G-CDS(liq) cavity-dispersion-solvent structure 
     free energy                                                2.3472 kcal/mol
(6)  G-S(liq) free energy of system                     -154.150688133 a.u.
(9)  DeltaG-S(liq) free energy of  solvation
     (9) = (6) - (0)                                           -5.2979 kcal/mol
 SCF   energy in the final basis set = -154.1506881335
 Total energy in the final basis set = -154.1506881335

 Components of the MP2 correlation energy:
        aaaa  correlation energy =        -0.0725835067 au
        abab  correlation energy =        -0.5007116748 au
        bbbb  correlation energy =        -0.0725835067 au
        non-Brillouin singles    =        -0.0000000000 au

 Total  MP2   correlation energy =        -0.6458786882 au
        MP2         total energy =      -154.7965668217 au

  Entering Z-vector solver.
 This version supports only Gaussian blurring of the apparent surface charges
 No PCM contribution added !! 
   1         0           1      0.000229    0.000229
 This version supports only Gaussian blurring of the apparent surface charges
 No PCM contribution added !! 
   2         0           1      0.000053    0.000053
 This version supports only Gaussian blurring of the apparent surface charges
 No PCM contribution added !! 
   3         0           1      0.000012    0.000012
 This version supports only Gaussian blurring of the apparent surface charges
 No PCM contribution added !! 
   4         0           1      0.000004    0.000004
 This version supports only Gaussian blurring of the apparent surface charges
 No PCM contribution added !! 
   5         1           0      0.000000    0.000000    Roots Converged

 --------------------------------------------------------------

                    Orbital Energies (a.u.)
 --------------------------------------------------------------

 Alpha MOs
 -- Occupied --
-20.550 -11.262 -11.201  -1.356  -1.008  -0.843  -0.682  -0.618
 -0.607  -0.539  -0.518  -0.479  -0.444
 -- Virtual --
  0.152   0.190   0.195   0.216   0.239   0.252   0.314   0.348
  0.384   0.409   0.465   0.485   0.540   0.585   0.609   0.619
  0.653   0.654   0.669   0.678   0.716   0.746   0.770   0.787
  0.850   0.892   0.907   0.976   1.028   1.038   1.084   1.168
  1.178   1.225   1.244   1.277   1.282   1.311   1.352   1.372
  1.384   1.400   1.451   1.499   1.508   1.537   1.564   1.581
  1.619   1.677   1.758   1.794   1.815   1.849   2.109   2.202
  2.204   2.336   2.380   2.526   2.593   2.617   2.678   2.715
  2.758   2.824   2.876   2.937   3.015   3.038   3.121   3.141
  3.153   3.220   3.245   3.257   3.279   3.293   3.321   3.362
  3.393   3.429   3.443   3.466   3.500   3.551   3.578   3.639
  3.649   3.730   3.769   3.774   3.796   3.836   3.860   3.879
  3.906   3.965   4.022   4.080   4.109   4.143   4.158   4.174
  4.202   4.227   4.249   4.290   4.338   4.360   4.384   4.402
  4.417   4.456   4.494   4.541   4.571   4.614   4.635   4.683
  4.712   4.732   4.802   4.914   5.076   5.131   5.165   5.186
  5.216   5.238   5.261   5.315   5.412   5.476   5.539   5.603
  5.706   5.721   5.741   5.796   5.823   5.865   5.906   6.003
  6.164   6.233   6.294   6.316   6.451   6.683   7.016   7.136
  7.224   7.246   7.381   7.477   7.656   7.947  12.495  13.154
 14.312
 --------------------------------------------------------------

          Ground-State Mulliken Net Atomic Charges

     Atom                 Charge (a.u.)
  ----------------------------------------
      1 C                    -0.007832
      2 H                     0.095700
      3 H                     0.119336
      4 O                    -0.481800
      5 H                     0.282620
      6 C                    -0.380692
      7 H                     0.126399
      8 H                     0.124235
      9 H                     0.122034
  ----------------------------------------
  Sum of atomic charges =    -0.000000

 -----------------------------------------------------------------
                    Cartesian Multipole Moments
 -----------------------------------------------------------------
    Charge (ESU x 10^10)
                 0.0000
    Dipole Moment (Debye)
         X      -1.1269      Y       1.7079      Z       1.0717
       Tot       2.3098
    Quadrupole Moments (Debye-Ang)
        XX     -16.3376     XY       1.5713     YY     -22.7305
        XZ      -0.5029     YZ      -1.3455     ZZ     -20.9640
    Octopole Moments (Debye-Ang^2)
       XXX      20.5625    XXY      -6.6384    XYY       7.7144
       YYY      -1.3455    XXZ       6.3055    XYZ       0.1240
       YYZ       9.1400    XZZ       9.7713    YZZ      -0.5845
       ZZZ      21.2239
    Hexadecapole Moments (Debye-Ang^3)
      XXXX     -61.8242   XXXY      16.2566   XXYY     -33.6029
      XYYY      12.8750   YYYY    -161.4562   XXXZ     -14.6276
      XXYZ       3.1626   XYYZ      -5.2153   YYYZ       4.5112
      XXZZ     -22.8616   XYZZ       2.3948   YYZZ     -37.9974
      XZZZ     -15.2587   YZZZ       3.0343   ZZZZ     -54.7888
 -----------------------------------------------------------------
 DrvMan is completing analytic gradient of the MP2 energy
 MP2 relaxed dipole moment
            1
    1  -0.4433647
    2   0.6719333
    3   0.4216246
	Magnitude:	 0.909 au	 2.310 Debye
 MP2 energy read as -154.796567
 Full Analytical Gradient of MP2 Energy (in au.)
             1             2             3             4             5
    1   -0.00115531   -0.00002664    0.00057351    0.00038675    0.00016076
    2    0.00006268   -0.00007134    0.00011304    0.00004800   -0.00000948
    3    0.00011761    0.00002138   -0.00001382   -0.00013630   -0.00022109
             6             7             8             9
    1    0.00020597   -0.00004776   -0.00018673    0.00008944
    2   -0.00009288   -0.00017515    0.00003156    0.00009358
    3    0.00009196   -0.00006089    0.00015637    0.00004479
 Gradient time:  CPU 0.10 s  wall 0.10 s
 ----------------------------------------------------------------
             Standard Nuclear Orientation (Angstroms)
    I     Atom           X                Y                Z
 ----------------------------------------------------------------
    1      C      -0.0004168206     0.0010562477    -0.0005018373
    2      H      -0.0009710917    -0.0007677453     1.0815975675
    3      H       1.0262758400     0.0000898132    -0.3422657400
    4      O      -0.5429954258    -1.2315166125    -0.4906090862
    5      H      -1.4721159604    -1.2569112760    -0.2779082394
    6      C      -0.7451942371     1.1950073159    -0.5389061643
    7      H      -1.7806475145     1.1584263239    -0.2399877337
    8      H      -0.3131635260     2.1110773328    -0.1639960962
    9      H      -0.6974013610     1.2063602802    -1.6207571317
 ----------------------------------------------------------------
 Nuclear Repulsion Energy =    82.1207694097 hartrees
 There are       13 alpha and       13 beta electrons
 Discretize the solute cavity surface with Lebedev spheres
	Using 302 Lebedev grid points for each H atom
	Using 302 Lebedev grid points for other atoms
	Atomic van der Waals radii will be scaled by 1.20
 Removing interior tesserae...
 Keep 970 surface tesserae and discard 1748 interior tesserae
 Molecular Surface Area = 80.886 Angst**2

                       Distance Matrix (Angstroms)
             C (  1)   H (  2)   H (  3)   O (  4)   H (  5)   C (  6)
   H (  2)  1.082101
   H (  3)  1.082082  1.755740
   O (  4)  1.433120  2.068905  2.000368
   H (  5)  1.955846  2.364407  2.797527  0.953494
   C (  6)  1.506682  2.147039  2.145834  2.435413  2.570689
   H (  7)  2.136839  2.501513  3.038260  2.703039  2.435259  1.078357
   H (  8)  2.139329  2.471610  2.506421  3.366368  3.563635  1.079996
   H (  9)  2.136299  3.040542  2.461847  2.691527  2.910521  1.082966
             H (  7)   H (  8)
   H (  8)  1.751236
   H (  9)  1.755632  1.757357

 Requested basis set is cc-pVTZ
 There are 66 shells and 174 basis functions
 A cutoff of  1.0D-11 yielded   2185 shell pairs
 There are     15297 function pairs (     19278 Cartesian)
 Smallest overlap matrix eigenvalue = 1.06E-03
 Guess MOs from SCF MO coefficient file
 Reading MOs from coefficient file
 Reading MOs from coefficient file
 A restricted Hartree-Fock SCF calculation will be
 performed using Pulay DIIS extrapolation
 SCF converges when DIIS error is below 1.0E-08
 ---------------------------------------
  Cycle       Energy         DIIS Error
 ---------------------------------------
    1    -154.1396711326      6.02E-04
    2    -154.1419777847      2.29E-04
    3    -154.1421580590      9.09E-05
    4    -154.1421950833      2.75E-05
    5    -154.1422000983      6.97E-06
    6    -154.1422005664      1.58E-06
    7    -154.1422005885      4.27E-07
    8    -154.1422005898      1.28E-07
    9    -154.1422005899      2.59E-08
   10    -154.1422005899      5.49E-09 Convergence criterion met
 ---------------------------------------
 SCF time:  CPU 51.33 s  wall 51.42 s
 Discretize the solute cavity surface with Lebedev spheres
	Using 302 Lebedev grid points for each H atom
	Using 302 Lebedev grid points for other atoms
	Atomic van der Waals radii will be scaled by 1.20
 Removing interior tesserae...
 Keep 970 surface tesserae and discard 1748 interior tesserae
 Molecular Surface Area = 80.886 Angst**2
Using SCRF singleton
 A restricted Hartree-Fock SCF calculation will be
 performed using Pulay DIIS extrapolation
 Polarizable Continuum solvation model will be applied
 SCF converges when DIIS error is below 1.0E-08

 Citation of the SMD model:
 Marenich, A.V.; Cramer, C.J.; Truhlar, D.G.
 J. Phys. Chem. B 2009, 113, 6378-6396.
 iSolventCode=           1
 Solvent: water                                                           

 vradii
            1           2           3           4           5           6
    1   1.8500000   1.2000000   1.2000000   1.5200000   1.2000000   1.8500000
            7           8           9
    1   1.2000000   1.2000000   1.2000000
 ---------------------------------------
  Cycle       Energy         DIIS Error
 ---------------------------------------
    1    -154.1422005901      1.60E-09
 Time req'd to invert C: 1.10 s (CPU) 1.10 s (wall)
    2    -154.1525030264      4.89E-04
    3    -154.1525030277      4.89E-04
    4    -154.1525030280      4.89E-04
    5    -154.1525030248      4.89E-04
    6    -154.1525030272      4.89E-04
    7    -154.1525030290      4.89E-04
    8    -154.1525030299      4.89E-04
    9    -154.1525030306      4.89E-04
   10    -154.1525030307      4.89E-04
   11    -154.1525030293      4.89E-04
   12    -154.1525030310      4.89E-04
   13    -154.1525030317      4.89E-04
   14    -154.1525030316      4.89E-04
   15    -154.1525030314      4.89E-04
   16    -154.1525030273      4.89E-04
   17    -154.1541379373      1.99E-04
   18    -154.1543478449      9.52E-05
   19    -154.1543981006      2.59E-05
   20    -154.1544037449      5.96E-06
   21    -154.1544040987      1.28E-06
   22    -154.1544041130      3.42E-07
   23    -154.1544041139      1.10E-07
   24    -154.1544041141      2.03E-08
   25    -154.1544041140      4.75E-09 Convergence criterion met
 ---------------------------------------
 SCF time:  CPU 101.40 s  wall 101.44 s
(0)  E-EN(g) gas-phase elect-nuc energy                 -154.142200590 a.u.
(3)  G-ENP(liq) elect-nuc-pol free energy of system     -154.154404114 a.u.
(4)  G-CDS(liq) cavity-dispersion-solvent structure 
     free energy                                                2.3475 kcal/mol
(6)  G-S(liq) free energy of system                     -154.150663206 a.u.
(9)  DeltaG-S(liq) free energy of  solvation
     (9) = (6) - (0)                                           -5.3104 kcal/mol
 SCF   energy in the final basis set = -154.1506632061
 Total energy in the final basis set = -154.1506632061

 Components of the MP2 correlation energy:
        aaaa  correlation energy =        -0.0725826210 au
        abab  correlation energy =        -0.5007226103 au
        bbbb  correlation energy =        -0.0725826210 au
        non-Brillouin singles    =        -0.0000000000 au

 Total  MP2   correlation energy =        -0.6458878522 au
        MP2         total energy =      -154.7965510583 au

  Entering Z-vector solver.
 This version supports only Gaussian blurring of the apparent surface charges
 No PCM contribution added !! 
   1         0           1      0.000229    0.000229
 This version supports only Gaussian blurring of the apparent surface charges
 No PCM contribution added !! 
   2         0           1      0.000053    0.000053
 This version supports only Gaussian blurring of the apparent surface charges
 No PCM contribution added !! 
   3         0           1      0.000012    0.000012
 This version supports only Gaussian blurring of the apparent surface charges
 No PCM contribution added !! 
   4         0           1      0.000004    0.000004
 This version supports only Gaussian blurring of the apparent surface charges
 No PCM contribution added !! 
   5         1           0      0.000000    0.000000    Roots Converged

 --------------------------------------------------------------

                    Orbital Energies (a.u.)
 --------------------------------------------------------------

 Alpha MOs
 -- Occupied --
-20.550 -11.262 -11.201  -1.355  -1.008  -0.843  -0.682  -0.618
 -0.607  -0.539  -0.518  -0.479  -0.444
 -- Virtual --
  0.152   0.190   0.195   0.216   0.239   0.252   0.314   0.348
  0.384   0.409   0.465   0.485   0.540   0.585   0.609   0.619
  0.653   0.654   0.669   0.678   0.716   0.746   0.770   0.787
  0.850   0.892   0.907   0.976   1.028   1.038   1.084   1.168
  1.178   1.225   1.244   1.277   1.282   1.311   1.352   1.373
  1.384   1.399   1.451   1.499   1.508   1.537   1.564   1.581
  1.619   1.677   1.758   1.794   1.815   1.849   2.109   2.201
  2.204   2.336   2.379   2.525   2.593   2.617   2.678   2.715
  2.758   2.825   2.875   2.937   3.015   3.038   3.121   3.141
  3.153   3.221   3.245   3.257   3.279   3.293   3.321   3.362
  3.393   3.428   3.443   3.466   3.500   3.551   3.579   3.639
  3.649   3.730   3.768   3.774   3.796   3.836   3.860   3.879
  3.906   3.965   4.022   4.081   4.109   4.143   4.158   4.174
  4.202   4.227   4.249   4.290   4.338   4.360   4.385   4.403
  4.417   4.456   4.494   4.541   4.571   4.614   4.635   4.683
  4.712   4.732   4.801   4.914   5.076   5.131   5.164   5.186
  5.216   5.239   5.262   5.317   5.412   5.477   5.540   5.603
  5.707   5.722   5.741   5.797   5.822   5.866   5.907   6.002
  6.162   6.232   6.294   6.317   6.448   6.682   7.016   7.136
  7.224   7.246   7.381   7.476   7.656   7.947  12.492  13.155
 14.313
 --------------------------------------------------------------

          Ground-State Mulliken Net Atomic Charges

     Atom                 Charge (a.u.)
  ----------------------------------------
      1 C                    -0.008242
      2 H                     0.095944
      3 H                     0.120035
      4 O                    -0.482575
      5 H                     0.282632
      6 C                    -0.380529
      7 H                     0.126496
      8 H                     0.124192
      9 H                     0.122047
  ----------------------------------------
  Sum of atomic charges =    -0.000000

 -----------------------------------------------------------------
                    Cartesian Multipole Moments
 -----------------------------------------------------------------
    Charge (ESU x 10^10)
                 0.0000
    Dipole Moment (Debye)
         X      -1.1234      Y       1.7137      Z       1.0729
       Tot       2.3130
    Quadrupole Moments (Debye-Ang)
        XX     -16.3335     XY       1.5663     YY     -22.7352
        XZ      -0.5042     YZ      -1.3482     ZZ     -20.9625
    Octopole Moments (Debye-Ang^2)
       XXX      20.5512    XXY      -6.6347    XYY       7.7114
       YYY      -1.3467    XXZ       6.3035    XYZ       0.1263
       YYZ       9.1423    XZZ       9.7674    YZZ      -0.5848
       ZZZ      21.2268
    Hexadecapole Moments (Debye-Ang^3)
      XXXX     -61.7971   XXXY      16.2379   XXYY     -33.5969
      XYYY      12.8635   YYYY    -161.4863   XXXZ     -14.6272
      XXYZ       3.1582   XYYZ      -5.2150   YYYZ       4.5052
      XXZZ     -22.8571   XYZZ       2.3901   YYZZ     -37.9998
      XZZZ     -15.2616   YZZZ       3.0263   ZZZZ     -54.7807
 -----------------------------------------------------------------
 DrvMan is completing analytic gradient of the MP2 energy
 MP2 relaxed dipole moment
            1
    1  -0.4419862
    2   0.6742303
    3   0.4221003
	Magnitude:	 0.910 au	 2.313 Debye
 MP2 energy read as -154.796551
 Full Analytical Gradient of MP2 Energy (in au.)
             1             2             3             4             5
    1   -0.00003549   -0.00013551    0.00004489    0.00002804    0.00015922
    2    0.00086142   -0.00016100    0.00005488   -0.00031121   -0.00009807
    3   -0.00000220    0.00006111    0.00016165   -0.00022353   -0.00026368
             6             7             8             9
    1    0.00008240   -0.00008917   -0.00014309    0.00008872
    2   -0.00029317   -0.00011909   -0.00002199    0.00008822
    3    0.00012726   -0.00009191    0.00019239    0.00003892
 Gradient time:  CPU 0.10 s  wall 0.10 s
 ----------------------------------------------------------------
             Standard Nuclear Orientation (Angstroms)
    I     Atom           X                Y                Z
 ----------------------------------------------------------------
    1      C      -0.0004168206    -0.0009437523    -0.0005018373
    2      H      -0.0009710917    -0.0007677453     1.0815975675
    3      H       1.0262758400     0.0000898132    -0.3422657400
    4      O      -0.5429954258    -1.2315166125    -0.4906090862
    5      H      -1.4721159604    -1.2569112760    -0.2779082394
    6      C      -0.7451942371     1.1950073159    -0.5389061643
    7      H      -1.7806475145     1.1584263239    -0.2399877337
    8      H      -0.3131635260     2.1110773328    -0.1639960962
    9      H      -0.6974013610     1.2063602802    -1.6207571317
 ----------------------------------------------------------------
 Nuclear Repulsion Energy =    82.1269398639 hartrees
 There are       13 alpha and       13 beta electrons
 Discretize the solute cavity surface with Lebedev spheres
	Using 302 Lebedev grid points for each H atom
	Using 302 Lebedev grid points for other atoms
	Atomic van der Waals radii will be scaled by 1.20
 Removing interior tesserae...
 Keep 970 surface tesserae and discard 1748 interior tesserae
 Molecular Surface Area = 80.886 Angst**2

                       Distance Matrix (Angstroms)
             C (  1)   H (  2)   H (  3)   O (  4)   H (  5)   C (  6)
   H (  2)  1.082100
   H (  3)  1.082082  1.755740
   O (  4)  1.431400  2.068905  2.000368
   H (  5)  1.954561  2.364407  2.797527  0.953494
   C (  6)  1.508268  2.147039  2.145834  2.435413  2.570689
   H (  7)  2.137923  2.501513  3.038260  2.703039  2.435259  1.078357
   H (  8)  2.141302  2.471610  2.506421  3.366368  3.563635  1.079996
   H (  9)  2.137428  3.040542  2.461847  2.691527  2.910521  1.082966
             H (  7)   H (  8)
   H (  8)  1.751236
   H (  9)  1.755632  1.757357

 Requested basis set is cc-pVTZ
 There are 66 shells and 174 basis functions
 A cutoff of  1.0D-11 yielded   2185 shell pairs
 There are     15297 function pairs (     19278 Cartesian)
 Smallest overlap matrix eigenvalue = 1.06E-03
 Guess MOs from SCF MO coefficient file
 Reading MOs from coefficient file
 Reading MOs from coefficient file
 A restricted Hartree-Fock SCF calculation will be
 performed using Pulay DIIS extrapolation
 SCF converges when DIIS error is below 1.0E-08
 ---------------------------------------
  Cycle       Energy         DIIS Error
 ---------------------------------------
    1    -154.1404573606      6.09E-04
    2    -154.1420433124      2.38E-04
    3    -154.1422340297      9.48E-05
    4    -154.1422731776      2.73E-05
    5    -154.1422783749      6.97E-06
    6    -154.1422788407      1.63E-06
    7    -154.1422788631      4.45E-07
    8    -154.1422788645      1.30E-07
    9    -154.1422788646      2.57E-08
   10    -154.1422788647      5.66E-09 Convergence criterion met
 ---------------------------------------
 SCF time:  CPU 51.44 s  wall 51.48 s
 Discretize the solute cavity surface with Lebedev spheres
	Using 302 Lebedev grid points for each H atom
	Using 302 Lebedev grid points for other atoms
	Atomic van der Waals radii will be scaled by 1.20
 Removing interior tesserae...
 Keep 970 surface tesserae and discard 1748 interior tesserae
 Molecular Surface Area = 80.886 Angst**2
Using SCRF singleton
 A restricted Hartree-Fock SCF calculation will be
 performed using Pulay DIIS extrapolation
 Polarizable Continuum solvation model will be applied
 SCF converges when DIIS error is below 1.0E-08

 Citation of the SMD model:
 Marenich, A.V.; Cramer, C.J.; Truhlar, D.G.
 J. Phys. Chem. B 2009, 113, 6378-6396.
 iSolventCode=           1
 Solvent: water                                                           

 vradii
            1           2           3           4           5           6
    1   1.8500000   1.2000000   1.2000000   1.5200000   1.2000000   1.8500000
            7           8           9
    1   1.2000000   1.2000000   1.2000000
 ---------------------------------------
  Cycle       Energy         DIIS Error
 ---------------------------------------
    1    -154.1422788648      1.74E-09
 Time req'd to invert C: 1.10 s (CPU) 1.10 s (wall)
    2    -154.1525599071      4.88E-04
    3    -154.1525599087      4.88E-04
    4    -154.1525599081      4.88E-04
    5    -154.1525599135      4.88E-04
    6    -154.1525599134      4.88E-04
    7    -154.1525599143      4.88E-04
    8    -154.1525599144      4.88E-04
    9    -154.1525599138      4.88E-04
   10    -154.1525599138      4.88E-04
   11    -154.1525599138      4.88E-04
   12    -154.1525599134      4.88E-04
   13    -154.1525599111      4.88E-04
   14    -154.1525599219      4.88E-04
   15    -154.1525599174      4.88E-04
   16    -154.1525599089      4.88E-04
   17    -154.1541905992      1.99E-04
   18    -154.1543996916      9.50E-05
   19    -154.1544496278      2.58E-05
   20    -154.1544552319      5.94E-06
   21    -154.1544555827      1.27E-06
   22    -154.1544555968      3.40E-07
   23    -154.1544555977      1.09E-07
   24    -154.1544555979      2.01E-08
   25    -154.1544555978      4.69E-09 Convergence criterion met
 ---------------------------------------
 SCF time:  CPU 104.04 s  wall 104.14 s
(0)  E-EN(g) gas-phase elect-nuc energy                 -154.142278865 a.u.
(3)  G-ENP(liq) elect-nuc-pol free energy of system     -154.154455598 a.u.
(4)  G-CDS(liq) cavity-dispersion-solvent structure 
     free energy                                                2.3489 kcal/mol
(6)  G-S(liq) free energy of system                     -154.150712309 a.u.
(9)  DeltaG-S(liq) free energy of  solvation
     (9) = (6) - (0)                                           -5.2921 kcal/mol
 SCF   energy in the final basis set = -154.1507123093
 Total energy in the final basis set = -154.1507123093

 Components of the MP2 correlation energy:
        aaaa  correlation energy =        -0.0725784423 au
        abab  correlation energy =        -0.5006970475 au
        bbbb  correlation energy =        -0.0725784423 au
        non-Brillouin singles    =        -0.0000000000 au

 Total  MP2   correlation energy =        -0.6458539321 au
        MP2         total energy =      -154.7965662413 au

  Entering Z-vector solver.
 This version supports only Gaussian blurring of the apparent surface charges
 No PCM contribution added !! 
   1         0           1      0.000229    0.000229
 This version supports only Gaussian blurring of the apparent surface charges
 No PCM contribution added !! 
   2         0           1      0.000053    0.000053
 This version supports only Gaussian blurring of the apparent surface charges
 No PCM contribution added !! 
   3         0           1      0.000012    0.000012
 This version supports only Gaussian blurring of the apparent surface charges
 No PCM contribution added !! 
   4         0           1      0.000004    0.000004
 This version supports only Gaussian blurring of the apparent surface charges
 No PCM contribution added !! 
   5         1           0      0.000000    0.000000    Roots Converged

 --------------------------------------------------------------

                    Orbital Energies (a.u.)
 --------------------------------------------------------------

 Alpha MOs
 -- Occupied --
-20.550 -11.262 -11.201  -1.356  -1.008  -0.844  -0.682  -0.618
 -0.607  -0.539  -0.518  -0.479  -0.444
 -- Virtual --
  0.152   0.190   0.195   0.216   0.240   0.252   0.314   0.347
  0.384   0.409   0.465   0.485   0.540   0.585   0.609   0.619
  0.653   0.654   0.669   0.678   0.716   0.746   0.770   0.787
  0.850   0.892   0.906   0.976   1.028   1.038   1.084   1.168
  1.178   1.225   1.244   1.277   1.282   1.311   1.352   1.372
  1.384   1.400   1.450   1.499   1.509   1.537   1.564   1.581
  1.619   1.677   1.758   1.794   1.815   1.849   2.109   2.202
  2.204   2.336   2.380   2.525   2.593   2.617   2.677   2.715
  2.758   2.824   2.875   2.936   3.015   3.038   3.122   3.141
  3.153   3.221   3.245   3.257   3.279   3.293   3.321   3.362
  3.393   3.429   3.443   3.466   3.501   3.551   3.578   3.639
  3.649   3.730   3.769   3.774   3.795   3.836   3.859   3.879
  3.906   3.965   4.022   4.080   4.109   4.143   4.158   4.174
  4.202   4.226   4.249   4.290   4.338   4.359   4.384   4.402
  4.417   4.456   4.494   4.542   4.571   4.614   4.635   4.682
  4.712   4.731   4.801   4.914   5.076   5.131   5.166   5.186
  5.215   5.239   5.261   5.315   5.413   5.477   5.539   5.603
  5.706   5.721   5.741   5.795   5.823   5.865   5.906   6.003
  6.165   6.233   6.294   6.316   6.451   6.684   7.016   7.136
  7.224   7.246   7.382   7.477   7.656   7.948  12.496  13.160
 14.305
 --------------------------------------------------------------

          Ground-State Mulliken Net Atomic Charges

     Atom                 Charge (a.u.)
  ----------------------------------------
      1 C                    -0.007947
      2 H                     0.095488
      3 H                     0.119813
      4 O                    -0.481631
      5 H                     0.282695
      6 C                    -0.380981
      7 H                     0.126431
      8 H                     0.124139
      9 H                     0.121993
  ----------------------------------------
  Sum of atomic charges =    -0.000000

 -----------------------------------------------------------------
                    Cartesian Multipole Moments
 -----------------------------------------------------------------
    Charge (ESU x 10^10)
                 0.0000
    Dipole Moment (Debye)
         X      -1.1253      Y       1.7041      Z       1.0715
       Tot       2.3062
    Quadrupole Moments (Debye-Ang)
        XX     -16.3352     XY       1.5740     YY     -22.7336
        XZ      -0.5046     YZ      -1.3435     ZZ     -20.9655
    Octopole Moments (Debye-Ang^2)
       XXX      20.5505    XXY      -6.6371    XYY       7.7105
       YYY      -1.3451    XXZ       6.3042    XYZ       0.1226
       YYZ       9.1426    XZZ       9.7677    YZZ      -0.5834
       ZZZ      21.2252
    Hexadecapole Moments (Debye-Ang^3)
      XXXX     -61.8114   XXXY      16.2655   XXYY     -33.5995
      XYYY      12.8834   YYYY    -161.4900   XXXZ     -14.6298
      XXYZ       3.1655   XYYZ      -5.2171   YYYZ       4.5173
      XXZZ     -22.8616   XYZZ       2.3989   YYZZ     -38.0036
      XZZZ     -15.2649   YZZZ       3.0430   ZZZZ     -54.7975
 -----------------------------------------------------------------
 DrvMan is completing analytic gradient of the MP2 energy
 MP2 relaxed dipole moment
            1
    1  -0.4427400
    2   0.6704346
    3   0.4215626
	Magnitude:	 0.907 au	 2.306 Debye
 MP2 energy read as -154.796566
 Full Analytical Gradient of MP2 Energy (in au.)
             1             2             3             4             5
    1    0.00003740   -0.00014366    0.00002251    0.00031200    0.00011671
    2   -0.00081006    0.00001850    0.00022319    0.00033279   -0.00007485
    3    0.00006911    0.00001103    0.00015969   -0.00005424   -0.00024254
             6             7             8             9
    1   -0.00016062   -0.00007312   -0.00020033    0.00008911
    2    0.00030178   -0.00011392    0.00002721    0.00009536
    3   -0.00005598   -0.00009099    0.00014903    0.00005489
 Gradient time:  CPU 0.10 s  wall 0.10 s
 ----------------------------------------------------------------
             Standard Nuclear Orientation (Angstroms)
    I     Atom           X                Y                Z
 ----------------------------------------------------------------
    1      C      -0.0004168206     0.0000562477     0.0004981627
    2      H      -0.0009710917    -0.0007677453     1.0815975675
    3      H       1.0262758400     0.0000898132    -0.3422657400
    4      O      -0.5429954258    -1.2315166125    -0.4906090862
    5      H      -1.4721159604    -1.2569112760    -0.2779082394
    6      C      -0.7451942371     1.1950073159    -0.5389061643
    7      H      -1.7806475145     1.1584263239    -0.2399877337
    8      H      -0.3131635260     2.1110773328    -0.1639960962
    9      H      -0.6974013610     1.2063602802    -1.6207571317
 ----------------------------------------------------------------
 Nuclear Repulsion Energy =    82.1176938473 hartrees
 There are       13 alpha and       13 beta electrons
 Discretize the solute cavity surface with Lebedev spheres
	Using 302 Lebedev grid points for each H atom
	Using 302 Lebedev grid points for other atoms
	Atomic van der Waals radii will be scaled by 1.20
 Removing interior tesserae...
 Keep 970 surface tesserae and discard 1748 interior tesserae
 Molecular Surface Area = 80.886 Angst**2

                       Distance Matrix (Angstroms)
             C (  1)   H (  2)   H (  3)   O (  4)   H (  5)   C (  6)
   H (  2)  1.081100
   H (  3)  1.082398  1.755740
   O (  4)  1.432602  2.068905  2.000368
   H (  5)  1.955345  2.364407  2.797527  0.953494
   C (  6)  1.507832  2.147039  2.145834  2.435413  2.570689
   H (  7)  2.137493  2.501513  3.038260  2.703039  2.435259  1.078357
   H (  8)  2.140392  2.471610  2.506421  3.366368  3.563635  1.079996
   H (  9)  2.137621  3.040542  2.461847  2.691527  2.910521  1.082966
             H (  7)   H (  8)
   H (  8)  1.751236
   H (  9)  1.755632  1.757357

 Requested basis set is cc-pVTZ
 There are 66 shells and 174 basis functions
 A cutoff of  1.0D-11 yielded   2185 shell pairs
 There are     15297 function pairs (     19278 Cartesian)
 Smallest overlap matrix eigenvalue = 1.06E-03
 Guess MOs from SCF MO coefficient file
 Reading MOs from coefficient file
 Reading MOs from coefficient file
 A restricted Hartree-Fock SCF calculation will be
 performed using Pulay DIIS extrapolation
 SCF converges when DIIS error is below 1.0E-08
 ---------------------------------------
  Cycle       Energy         DIIS Error
 ---------------------------------------
    1    -154.1396064681      6.02E-04
    2    -154.1419998084      2.28E-04
    3    -154.1421783602      9.11E-05
    4    -154.1422154353      2.74E-05
    5    -154.1422204546      6.90E-06
    6    -154.1422209155      1.57E-06
    7    -154.1422209373      4.20E-07
    8    -154.1422209386      1.26E-07
    9    -154.1422209386      2.58E-08
   10    -154.1422209387      5.44E-09 Convergence criterion met
 ---------------------------------------
 SCF time:  CPU 51.44 s  wall 51.46 s
 Discretize the solute cavity surface with Lebedev spheres
	Using 302 Lebedev grid points for each H atom
	Using 302 Lebedev grid points for other atoms
	Atomic van der Waals radii will be scaled by 1.20
 Removing interior tesserae...
 Keep 970 surface tesserae and discard 1748 interior tesserae
 Molecular Surface Area = 80.886 Angst**2
Using SCRF singleton
 A restricted Hartree-Fock SCF calculation will be
 performed using Pulay DIIS extrapolation
 Polarizable Continuum solvation model will be applied
 SCF converges when DIIS error is below 1.0E-08

 Citation of the SMD model:
 Marenich, A.V.; Cramer, C.J.; Truhlar, D.G.
 J. Phys. Chem. B 2009, 113, 6378-6396.
 iSolventCode=           1
 Solvent: water                                                           

 vradii
            1           2           3           4           5           6
    1   1.8500000   1.2000000   1.2000000   1.5200000   1.2000000   1.8500000
            7           8           9
    1   1.2000000   1.2000000   1.2000000
 ---------------------------------------
  Cycle       Energy         DIIS Error
 ---------------------------------------
    1    -154.1422209389      1.54E-09
 Time req'd to invert C: 1.10 s (CPU) 1.10 s (wall)
    2    -154.1525167927      4.89E-04
    3    -154.1525167939      4.89E-04
    4    -154.1525167946      4.89E-04
    5    -154.1525167889      4.89E-04
    6    -154.1525167887      4.89E-04
    7    -154.1525167894      4.89E-04
    8    -154.1525167915      4.89E-04
    9    -154.1525167922      4.89E-04
   10    -154.1525167934      4.89E-04
   11    -154.1525167948      4.89E-04
   12    -154.1525167942      4.89E-04
   13    -154.1525167939      4.89E-04
   14    -154.1525167942      4.89E-04
   15    -154.1525167937      4.89E-04
   16    -154.1525167940      4.89E-04
   17    -154.1541508513      1.99E-04
   18    -154.1543605468      9.52E-05
   19    -154.1544107174      2.59E-05
   20    -154.1544163511      5.95E-06
   21    -154.1544167042      1.28E-06
   22    -154.1544167184      3.41E-07
   23    -154.1544167193      1.10E-07
   24    -154.1544167195      2.02E-08
   25    -154.1544167194      4.73E-09 Convergence criterion met
 ---------------------------------------
 SCF time:  CPU 103.59 s  wall 104.21 s
(0)  E-EN(g) gas-phase elect-nuc energy                 -154.142220939 a.u.
(3)  G-ENP(liq) elect-nuc-pol free energy of system     -154.154416719 a.u.
(4)  G-CDS(liq) cavity-dispersion-solvent structure 
     free energy                                                2.3489 kcal/mol
(6)  G-S(liq) free energy of system                     -154.150673479 a.u.
(9)  DeltaG-S(liq) free energy of  solvation
     (9) = (6) - (0)                                           -5.3040 kcal/mol
 SCF   energy in the final basis set = -154.1506734794
 Total energy in the final basis set = -154.1506734794

 Components of the MP2 correlation energy:
        aaaa  correlation energy =        -0.0725796469 au
        abab  correlation energy =        -0.5007152633 au
        bbbb  correlation energy =        -0.0725796469 au
        non-Brillouin singles    =        -0.0000000000 au

 Total  MP2   correlation energy =        -0.6458745571 au
        MP2         total energy =      -154.7965480365 au

  Entering Z-vector solver.
 This version supports only Gaussian blurring of the apparent surface charges
 No PCM contribution added !! 
   1         0           1      0.000229    0.000229
 This version supports only Gaussian blurring of the apparent surface charges
 No PCM contribution added !! 
   2         0           1      0.000053    0.000053
 This version supports only Gaussian blurring of the apparent surface charges
 No PCM contribution added !! 
   3         0           1      0.000012    0.000012
 This version supports only Gaussian blurring of the apparent surface charges
 No PCM contribution added !! 
   4         0           1      0.000004    0.000004
 This version supports only Gaussian blurring of the apparent surface charges
 No PCM contribution added !! 
   5         1           0      0.000000    0.000000    Roots Converged

 --------------------------------------------------------------

                    Orbital Energies (a.u.)
 --------------------------------------------------------------

 Alpha MOs
 -- Occupied --
-20.550 -11.262 -11.201  -1.355  -1.008  -0.844  -0.682  -0.618
 -0.607  -0.539  -0.518  -0.479  -0.444
 -- Virtual --
  0.152   0.190   0.195   0.216   0.239   0.252   0.314   0.347
  0.384   0.409   0.465   0.485   0.540   0.585   0.609   0.619
  0.652   0.654   0.669   0.678   0.716   0.746   0.770   0.787
  0.850   0.892   0.906   0.976   1.028   1.038   1.084   1.168
  1.178   1.225   1.244   1.277   1.282   1.311   1.352   1.372
  1.384   1.399   1.451   1.499   1.509   1.537   1.564   1.581
  1.619   1.677   1.758   1.795   1.815   1.849   2.109   2.201
  2.204   2.336   2.379   2.525   2.593   2.617   2.678   2.715
  2.758   2.824   2.875   2.936   3.015   3.038   3.122   3.141
  3.153   3.221   3.245   3.257   3.279   3.293   3.321   3.362
  3.393   3.428   3.443   3.466   3.500   3.550   3.578   3.639
  3.649   3.730   3.769   3.774   3.796   3.836   3.859   3.879
  3.906   3.965   4.022   4.081   4.109   4.143   4.158   4.174
  4.202   4.226   4.249   4.290   4.338   4.360   4.384   4.403
  4.417   4.456   4.494   4.541   4.571   4.614   4.635   4.682
  4.712   4.731   4.801   4.915   5.078   5.131   5.165   5.186
  5.215   5.239   5.262   5.317   5.413   5.477   5.539   5.603
  5.707   5.722   5.741   5.796   5.823   5.865   5.906   6.003
  6.163   6.233   6.294   6.316   6.450   6.683   7.016   7.136
  7.224   7.246   7.381   7.476   7.656   7.947  12.494  13.160
 14.307
 --------------------------------------------------------------

          Ground-State Mulliken Net Atomic Charges

     Atom                 Charge (a.u.)
  ----------------------------------------
      1 C                    -0.008281
      2 H                     0.096392
      3 H                     0.119679
      4 O                    -0.482250
      5 H                     0.282635
      6 C                    -0.380811
      7 H                     0.126426
      8 H                     0.124121
      9 H                     0.122091
  ----------------------------------------
  Sum of atomic charges =    -0.000000

 -----------------------------------------------------------------
                    Cartesian Multipole Moments
 -----------------------------------------------------------------
    Charge (ESU x 10^10)
                 0.0000
    Dipole Moment (Debye)
         X      -1.1239      Y       1.7095      Z       1.0748
       Tot       2.3110
    Quadrupole Moments (Debye-Ang)
        XX     -16.3364     XY       1.5699     YY     -22.7368
        XZ      -0.5043     YZ      -1.3468     ZZ     -20.9598
    Octopole Moments (Debye-Ang^2)
       XXX      20.5527    XXY      -6.6356    XYY       7.7133
       YYY      -1.3466    XXZ       6.2995    XYZ       0.1254
       YYZ       9.1369    XZZ       9.7666    YZZ      -0.5818
       ZZZ      21.2163
    Hexadecapole Moments (Debye-Ang^3)
      XXXX     -61.8166   XXXY      16.2524   XXYY     -33.6042
      XYYY      12.8738   YYYY    -161.5099   XXXZ     -14.6289
      XXYZ       3.1609   XYYZ      -5.2135   YYYZ       4.5092
      XXZZ     -22.8558   XYZZ       2.3926   YYZZ     -37.9954
      XZZZ     -15.2601   YZZZ       3.0301   ZZZZ     -54.7680
 -----------------------------------------------------------------
 DrvMan is completing analytic gradient of the MP2 energy
 MP2 relaxed dipole moment
            1
    1  -0.4421586
    2   0.6725732
    3   0.4228654
	Magnitude:	 0.909 au	 2.311 Debye
 MP2 energy read as -154.796548
 Full Analytical Gradient of MP2 Energy (in au.)
             1             2             3             4             5
    1   -0.00008141   -0.00011756    0.00019174    0.00012275    0.00015451
    2   -0.00000661   -0.00004543    0.00013479   -0.00009187   -0.00007180
    3    0.00117758   -0.00055965   -0.00000206   -0.00030613   -0.00025091
             6             7             8             9
    1   -0.00009457   -0.00006874   -0.00015532    0.00004858
    2    0.00008504   -0.00013334   -0.00002094    0.00015016
    3   -0.00017679   -0.00008453    0.00017790    0.00002459
 Gradient time:  CPU 0.10 s  wall 0.10 s
 ----------------------------------------------------------------
             Standard Nuclear Orientation (Angstroms)
    I     Atom           X                Y                Z
 ----------------------------------------------------------------
    1      C      -0.0004168206     0.0000562477    -0.0015018373
    2      H      -0.0009710917    -0.0007677453     1.0815975675
    3      H       1.0262758400     0.0000898132    -0.3422657400
    4      O      -0.5429954258    -1.2315166125    -0.4906090862
    5      H      -1.4721159604    -1.2569112760    -0.2779082394
    6      C      -0.7451942371     1.1950073159    -0.5389061643
    7      H      -1.7806475145     1.1584263239    -0.2399877337
    8      H      -0.3131635260     2.1110773328    -0.1639960962
    9      H      -0.6974013610     1.2063602802    -1.6207571317
 ----------------------------------------------------------------
 Nuclear Repulsion Energy =    82.1299977347 hartrees
 There are       13 alpha and       13 beta electrons
 Discretize the solute cavity surface with Lebedev spheres
	Using 302 Lebedev grid points for each H atom
	Using 302 Lebedev grid points for other atoms
	Atomic van der Waals radii will be scaled by 1.20
 Removing interior tesserae...
 Keep 969 surface tesserae and discard 1749 interior tesserae
 Molecular Surface Area = 80.733 Angst**2

                       Distance Matrix (Angstroms)
             C (  1)   H (  2)   H (  3)   O (  4)   H (  5)   C (  6)
   H (  2)  1.083100
   H (  3)  1.081766  1.755740
   O (  4)  1.431918  2.068905  2.000368
   H (  5)  1.955062  2.364407  2.797527  0.953494
   C (  6)  1.507118  2.147039  2.145834  2.435413  2.570689
   H (  7)  2.137269  2.501513  3.038260  2.703039  2.435259  1.078357
   H (  8)  2.140239  2.471610  2.506421  3.366368  3.563635  1.079996
   H (  9)  2.136105  3.040542  2.461847  2.691527  2.910521  1.082966
             H (  7)   H (  8)
   H (  8)  1.751236
   H (  9)  1.755632  1.757357

 Requested basis set is cc-pVTZ
 There are 66 shells and 174 basis functions
 A cutoff of  1.0D-11 yielded   2185 shell pairs
 There are     15297 function pairs (     19278 Cartesian)
 Smallest overlap matrix eigenvalue = 1.06E-03
 Guess MOs from SCF MO coefficient file
 Reading MOs from coefficient file
 Reading MOs from coefficient file
 A restricted Hartree-Fock SCF calculation will be
 performed using Pulay DIIS extrapolation
 SCF converges when DIIS error is below 1.0E-08
 ---------------------------------------
  Cycle       Energy         DIIS Error
 ---------------------------------------
    1    -154.1399457853      6.07E-04
    2    -154.1420258389      2.35E-04
    3    -154.1422138952      9.32E-05
    4    -154.1422523060      2.75E-05
    5    -154.1422574434      7.01E-06
    6    -154.1422579144      1.60E-06
    7    -154.1422579367      4.20E-07
    8    -154.1422579380      1.29E-07
    9    -154.1422579380      2.62E-08
   10    -154.1422579381      5.64E-09 Convergence criterion met
 ---------------------------------------
 SCF time:  CPU 51.36 s  wall 51.38 s
 Discretize the solute cavity surface with Lebedev spheres
	Using 302 Lebedev grid points for each H atom
	Using 302 Lebedev grid points for other atoms
	Atomic van der Waals radii will be scaled by 1.20
 Removing interior tesserae...
 Keep 969 surface tesserae and discard 1749 interior tesserae
 Molecular Surface Area = 80.733 Angst**2
Using SCRF singleton
 A restricted Hartree-Fock SCF calculation will be
 performed using Pulay DIIS extrapolation
 Polarizable Continuum solvation model will be applied
 SCF converges when DIIS error is below 1.0E-08

 Citation of the SMD model:
 Marenich, A.V.; Cramer, C.J.; Truhlar, D.G.
 J. Phys. Chem. B 2009, 113, 6378-6396.
 iSolventCode=           1
 Solvent: water                                                           

 vradii
            1           2           3           4           5           6
    1   1.8500000   1.2000000   1.2000000   1.5200000   1.2000000   1.8500000
            7           8           9
    1   1.2000000   1.2000000   1.2000000
 ---------------------------------------
  Cycle       Energy         DIIS Error
 ---------------------------------------
    1    -154.1422579382      1.63E-09
 Time req'd to invert C: 1.10 s (CPU) 1.09 s (wall)
    2    -154.1525412395      4.88E-04
    3    -154.1525412408      4.88E-04
    4    -154.1525412410      4.88E-04
    5    -154.1525412447      4.88E-04
    6    -154.1525412445      4.88E-04
    7    -154.1525412453      4.88E-04
    8    -154.1525412439      4.88E-04
    9    -154.1525412438      4.88E-04
   10    -154.1525412440      4.88E-04
   11    -154.1525412434      4.88E-04
   12    -154.1525412431      4.88E-04
   13    -154.1525412440      4.88E-04
   14    -154.1525412449      4.88E-04
   15    -154.1525412430      4.88E-04
   16    -154.1525412396      4.88E-04
   17    -154.1541721833      1.99E-04
   18    -154.1543813292      9.50E-05
   19    -154.1544312907      2.58E-05
   20    -154.1544369012      5.94E-06
   21    -154.1544372527      1.28E-06
   22    -154.1544372668      3.38E-07
   23    -154.1544372677      1.09E-07
   24    -154.1544372678      2.01E-08
   25    -154.1544372678      4.70E-09 Convergence criterion met
 ---------------------------------------
 SCF time:  CPU 102.38 s  wall 102.48 s
(0)  E-EN(g) gas-phase elect-nuc energy                 -154.142257938 a.u.
(3)  G-ENP(liq) elect-nuc-pol free energy of system     -154.154437268 a.u.
(4)  G-CDS(liq) cavity-dispersion-solvent structure 
     free energy                                                2.3475 kcal/mol
(6)  G-S(liq) free energy of system                     -154.150696308 a.u.
(9)  DeltaG-S(liq) free energy of  solvation
     (9) = (6) - (0)                                           -5.2952 kcal/mol
 SCF   energy in the final basis set = -154.1506963082
 Total energy in the final basis set = -154.1506963082

 Components of the MP2 correlation energy:
        aaaa  correlation energy =        -0.0725812994 au
        abab  correlation energy =        -0.5007047879 au
        bbbb  correlation energy =        -0.0725812994 au
        non-Brillouin singles    =        -0.0000000000 au

 Total  MP2   correlation energy =        -0.6458673867 au
        MP2         total energy =      -154.7965636949 au

  Entering Z-vector solver.
 This version supports only Gaussian blurring of the apparent surface charges
 No PCM contribution added !! 
   1         0           1      0.000229    0.000229
 This version supports only Gaussian blurring of the apparent surface charges
 No PCM contribution added !! 
   2         0           1      0.000053    0.000053
 This version supports only Gaussian blurring of the apparent surface charges
 No PCM contribution added !! 
   3         0           1      0.000012    0.000012
 This version supports only Gaussian blurring of the apparent surface charges
 No PCM contribution added !! 
   4         0           1      0.000004    0.000004
 This version supports only Gaussian blurring of the apparent surface charges
 No PCM contribution added !! 
   5         1           0      0.000000    0.000000    Roots Converged

 --------------------------------------------------------------

                    Orbital Energies (a.u.)
 --------------------------------------------------------------

 Alpha MOs
 -- Occupied --
-20.550 -11.262 -11.201  -1.356  -1.008  -0.843  -0.682  -0.618
 -0.607  -0.539  -0.518  -0.479  -0.444
 -- Virtual --
  0.152   0.190   0.195   0.216   0.239   0.252   0.314   0.348
  0.384   0.409   0.465   0.485   0.540   0.585   0.609   0.619
  0.653   0.654   0.669   0.678   0.716   0.746   0.770   0.787
  0.850   0.892   0.907   0.976   1.028   1.038   1.084   1.168
  1.178   1.225   1.244   1.277   1.282   1.311   1.352   1.373
  1.384   1.400   1.450   1.499   1.508   1.537   1.564   1.581
  1.619   1.677   1.758   1.794   1.815   1.849   2.109   2.202
  2.204   2.336   2.380   2.525   2.593   2.617   2.677   2.715
  2.758   2.825   2.875   2.937   3.015   3.038   3.121   3.141
  3.153   3.220   3.245   3.257   3.279   3.293   3.321   3.362
  3.393   3.429   3.443   3.466   3.501   3.551   3.578   3.639
  3.649   3.730   3.768   3.774   3.795   3.836   3.860   3.879
  3.906   3.965   4.022   4.080   4.109   4.143   4.158   4.174
  4.202   4.227   4.249   4.290   4.338   4.359   4.385   4.402
  4.417   4.456   4.494   4.542   4.571   4.615   4.635   4.683
  4.712   4.732   4.801   4.914   5.075   5.132   5.165   5.186
  5.216   5.239   5.261   5.315   5.412   5.477   5.539   5.603
  5.706   5.721   5.741   5.796   5.823   5.865   5.906   6.003
  6.164   6.233   6.294   6.316   6.450   6.684   7.016   7.136
  7.224   7.246   7.381   7.477   7.656   7.947  12.494  13.155
 14.311
 --------------------------------------------------------------

          Ground-State Mulliken Net Atomic Charges

     Atom                 Charge (a.u.)
  ----------------------------------------
      1 C                    -0.007863
      2 H                     0.095020
      3 H                     0.120159
      4 O                    -0.481869
      5 H                     0.282613
      6 C                    -0.380699
      7 H                     0.126497
      8 H                     0.124204
      9 H                     0.121939
  ----------------------------------------
  Sum of atomic charges =     0.000000

 -----------------------------------------------------------------
                    Cartesian Multipole Moments
 -----------------------------------------------------------------
    Charge (ESU x 10^10)
                 0.0000
    Dipole Moment (Debye)
         X      -1.1249      Y       1.7077      Z       1.0702
       Tot       2.3080
    Quadrupole Moments (Debye-Ang)
        XX     -16.3329     XY       1.5705     YY     -22.7322
        XZ      -0.5049     YZ      -1.3454     ZZ     -20.9687
    Octopole Moments (Debye-Ang^2)
       XXX      20.5497    XXY      -6.6362    XYY       7.7090
       YYY      -1.3466    XXZ       6.3089    XYZ       0.1238
       YYZ       9.1490    XZZ       9.7688    YZZ      -0.5867
       ZZZ      21.2365
    Hexadecapole Moments (Debye-Ang^3)
      XXXX     -61.7946   XXXY      16.2509   XXYY     -33.5933
      XYYY      12.8734   YYYY    -161.4686   XXXZ     -14.6288
      XXYZ       3.1626   XYYZ      -5.2192   YYYZ       4.5122
      XXZZ     -22.8637   XYZZ       2.3964   YYZZ     -38.0089
      XZZZ     -15.2673   YZZZ       3.0388   ZZZZ     -54.8125
 -----------------------------------------------------------------
 DrvMan is completing analytic gradient of the MP2 energy
 MP2 relaxed dipole moment
            1
    1  -0.4425541
    2   0.6718759
    3   0.4210297
	Magnitude:	 0.908 au	 2.308 Debye
 MP2 energy read as -154.796564
 Full Analytical Gradient of MP2 Energy (in au.)
             1             2             3             4             5
    1    0.00009155   -0.00016330   -0.00012489    0.00022281    0.00011009
    2    0.00008991   -0.00010178    0.00014191    0.00009096   -0.00010249
    3   -0.00111262    0.00063586    0.00032488    0.00002312   -0.00025565
             6             7             8             9
    1    0.00001521   -0.00009325   -0.00018817    0.00012994
    2   -0.00007598   -0.00009975    0.00002463    0.00003259
    3    0.00024849   -0.00009813    0.00016337    0.00007068
 Gradient time:  CPU 0.10 s  wall 0.10 s
 ----------------------------------------------------------------
             Standard Nuclear Orientation (Angstroms)
    I     Atom           X                Y                Z
 ----------------------------------------------------------------
    1      C      -0.0004168206     0.0000562477    -0.0005018373
    2      H       0.0000289083    -0.0007677453     1.0815975675
    3      H       1.0262758400     0.0000898132    -0.3422657400
    4      O      -0.5429954258    -1.2315166125    -0.4906090862
    5      H      -1.4721159604    -1.2569112760    -0.2779082394
    6      C      -0.7451942371     1.1950073159    -0.5389061643
    7      H      -1.7806475145     1.1584263239    -0.2399877337
    8      H      -0.3131635260     2.1110773328    -0.1639960962
    9      H      -0.6974013610     1.2063602802    -1.6207571317
 ----------------------------------------------------------------
 Nuclear Repulsion Energy =    82.1233083800 hartrees
 There are       13 alpha and       13 beta electrons
 Discretize the solute cavity surface with Lebedev spheres
	Using 302 Lebedev grid points for each H atom
	Using 302 Lebedev grid points for other atoms
	Atomic van der Waals radii will be scaled by 1.20
 Removing interior tesserae...
 Keep 970 surface tesserae and discard 1748 interior tesserae
 Molecular Surface Area = 80.886 Angst**2

                       Distance Matrix (Angstroms)
             C (  1)   H (  2)   H (  3)   O (  4)   H (  5)   C (  6)
   H (  2)  1.082100
   H (  3)  1.082082  1.755155
   O (  4)  1.432260  2.069167  2.000368
   H (  5)  1.955203  2.365029  2.797527  0.953494
   C (  6)  1.507475  2.147386  2.145834  2.435413  2.570689
   H (  7)  2.137381  2.502224  3.038260  2.703039  2.435259  1.078357
   H (  8)  2.140316  2.471737  2.506421  3.366368  3.563635  1.079996
   H (  9)  2.136863  3.040771  2.461847  2.691527  2.910521  1.082966
             H (  7)   H (  8)
   H (  8)  1.751236
   H (  9)  1.755632  1.757357

 Requested basis set is cc-pVTZ
 There are 66 shells and 174 basis functions
 A cutoff of  1.0D-11 yielded   2185 shell pairs
 There are     15297 function pairs (     19278 Cartesian)
 Smallest overlap matrix eigenvalue = 1.06E-03
 Guess MOs from SCF MO coefficient file
 Reading MOs from coefficient file
 Reading MOs from coefficient file
 A restricted Hartree-Fock SCF calculation will be
 performed using Pulay DIIS extrapolation
 SCF converges when DIIS error is below 1.0E-08
 ---------------------------------------
  Cycle       Energy         DIIS Error
 ---------------------------------------
    1    -154.1398709627      6.03E-04
    2    -154.1420164897      2.31E-04
    3    -154.1421981907      9.21E-05
    4    -154.1422358737      2.73E-05
    5    -154.1422409363      6.90E-06
    6    -154.1422413966      1.59E-06
    7    -154.1422414185      4.26E-07
    8    -154.1422414198      1.27E-07
    9    -154.1422414198      2.57E-08
   10    -154.1422414199      5.47E-09 Convergence criterion met
 ---------------------------------------
 SCF time:  CPU 51.49 s  wall 51.52 s
 Discretize the solute cavity surface with Lebedev spheres
	Using 302 Lebedev grid points for each H atom
	Using 302 Lebedev grid points for other atoms
	Atomic van der Waals radii will be scaled by 1.20
 Removing interior tesserae...
 Keep 970 surface tesserae and discard 1748 interior tesserae
 Molecular Surface Area = 80.886 Angst**2
Using SCRF singleton
 A restricted Hartree-Fock SCF calculation will be
 performed using Pulay DIIS extrapolation
 Polarizable Continuum solvation model will be applied
 SCF converges when DIIS error is below 1.0E-08

 Citation of the SMD model:
 Marenich, A.V.; Cramer, C.J.; Truhlar, D.G.
 J. Phys. Chem. B 2009, 113, 6378-6396.
 iSolventCode=           1
 Solvent: water                                                           

 vradii
            1           2           3           4           5           6
    1   1.8500000   1.2000000   1.2000000   1.5200000   1.2000000   1.8500000
            7           8           9
    1   1.2000000   1.2000000   1.2000000
 ---------------------------------------
  Cycle       Energy         DIIS Error
 ---------------------------------------
    1    -154.1422414200      1.61E-09
 Time req'd to invert C: 1.10 s (CPU) 1.10 s (wall)
    2    -154.1525316792      4.88E-04
    3    -154.1525316805      4.88E-04
    4    -154.1525316807      4.88E-04
    5    -154.1525316850      4.88E-04
    6    -154.1525316844      4.88E-04
    7    -154.1525316853      4.88E-04
    8    -154.1525316875      4.88E-04
    9    -154.1525316871      4.88E-04
   10    -154.1525316884      4.88E-04
   11    -154.1525316879      4.88E-04
   12    -154.1525316886      4.88E-04
   13    -154.1525316885      4.88E-04
   14    -154.1525316884      4.88E-04
   15    -154.1525316897      4.88E-04
   16    -154.1525316799      4.88E-04
   17    -154.1541642134      1.99E-04
   18    -154.1543736823      9.51E-05
   19    -154.1544237729      2.59E-05
   20    -154.1544293960      5.95E-06
   21    -154.1544297482      1.28E-06
   22    -154.1544297624      3.41E-07
   23    -154.1544297633      1.10E-07
   24    -154.1544297635      2.02E-08
   25    -154.1544297634      4.72E-09 Convergence criterion met
 ---------------------------------------
 SCF time:  CPU 100.08 s  wall 100.23 s
(0)  E-EN(g) gas-phase elect-nuc energy                 -154.142241420 a.u.
(3)  G-ENP(liq) elect-nuc-pol free energy of system     -154.154429763 a.u.
(4)  G-CDS(liq) cavity-dispersion-solvent structure 
     free energy                                                2.3481 kcal/mol
(6)  G-S(liq) free energy of system                     -154.150687821 a.u.
(9)  DeltaG-S(liq) free energy of  solvation
     (9) = (6) - (0)                                           -5.3002 kcal/mol
 SCF   energy in the final basis set = -154.1506878205
 Total energy in the final basis set = -154.1506878205

 Components of the MP2 correlation energy:
        aaaa  correlation energy =        -0.0725806852 au
        abab  correlation energy =        -0.5007099365 au
        bbbb  correlation energy =        -0.0725806852 au
        non-Brillouin singles    =        -0.0000000000 au

 Total  MP2   correlation energy =        -0.6458713068 au
        MP2         total energy =      -154.7965591274 au

  Entering Z-vector solver.
 This version supports only Gaussian blurring of the apparent surface charges
 No PCM contribution added !! 
   1         0           1      0.000229    0.000229
 This version supports only Gaussian blurring of the apparent surface charges
 No PCM contribution added !! 
   2         0           1      0.000053    0.000053
 This version supports only Gaussian blurring of the apparent surface charges
 No PCM contribution added !! 
   3         0           1      0.000012    0.000012
 This version supports only Gaussian blurring of the apparent surface charges
 No PCM contribution added !! 
   4         0           1      0.000004    0.000004
 This version supports only Gaussian blurring of the apparent surface charges
 No PCM contribution added !! 
   5         1           0      0.000000    0.000000    Roots Converged

 --------------------------------------------------------------

                    Orbital Energies (a.u.)
 --------------------------------------------------------------

 Alpha MOs
 -- Occupied --
-20.550 -11.262 -11.201  -1.356  -1.008  -0.844  -0.682  -0.618
 -0.607  -0.539  -0.518  -0.479  -0.444
 -- Virtual --
  0.152   0.190   0.195   0.216   0.239   0.252   0.314   0.347
  0.384   0.409   0.465   0.485   0.540   0.585   0.609   0.619
  0.653   0.654   0.669   0.678   0.716   0.746   0.770   0.787
  0.850   0.892   0.907   0.976   1.027   1.038   1.084   1.168
  1.178   1.225   1.244   1.277   1.282   1.311   1.352   1.372
  1.384   1.399   1.451   1.499   1.509   1.537   1.564   1.581
  1.619   1.677   1.758   1.794   1.815   1.849   2.109   2.201
  2.204   2.336   2.379   2.525   2.593   2.617   2.677   2.715
  2.758   2.824   2.875   2.937   3.015   3.038   3.121   3.141
  3.153   3.220   3.245   3.257   3.279   3.293   3.321   3.362
  3.393   3.428   3.443   3.466   3.500   3.551   3.578   3.639
  3.649   3.730   3.769   3.774   3.796   3.836   3.859   3.879
  3.906   3.965   4.022   4.080   4.109   4.143   4.158   4.174
  4.202   4.226   4.249   4.290   4.338   4.360   4.385   4.403
  4.417   4.456   4.494   4.542   4.571   4.614   4.635   4.682
  4.712   4.732   4.801   4.914   5.076   5.131   5.165   5.186
  5.216   5.239   5.261   5.316   5.412   5.477   5.539   5.603
  5.707   5.722   5.741   5.796   5.823   5.865   5.906   6.003
  6.163   6.233   6.294   6.316   6.450   6.683   7.016   7.136
  7.224   7.246   7.381   7.476   7.656   7.947  12.494  13.157
 14.309
 --------------------------------------------------------------

          Ground-State Mulliken Net Atomic Charges

     Atom                 Charge (a.u.)
  ----------------------------------------
      1 C                    -0.008106
      2 H                     0.095715
      3 H                     0.119880
      4 O                    -0.482073
      5 H                     0.282662
      6 C                    -0.380755
      7 H                     0.126461
      8 H                     0.124172
      9 H                     0.122044
  ----------------------------------------
  Sum of atomic charges =     0.000000

 -----------------------------------------------------------------
                    Cartesian Multipole Moments
 -----------------------------------------------------------------
    Charge (ESU x 10^10)
                 0.0000
    Dipole Moment (Debye)
         X      -1.1242      Y       1.7088      Z       1.0722
       Tot       2.3094
    Quadrupole Moments (Debye-Ang)
        XX     -16.3345     XY       1.5701     YY     -22.7337
        XZ      -0.5026     YZ      -1.3460     ZZ     -20.9637
    Octopole Moments (Debye-Ang^2)
       XXX      20.5478    XXY      -6.6358    XYY       7.7098
       YYY      -1.3457    XXZ       6.3040    XYZ       0.1246
       YYZ       9.1415    XZZ       9.7674    YZZ      -0.5838
       ZZZ      21.2250
    Hexadecapole Moments (Debye-Ang^3)
      XXXX     -61.8048   XXXY      16.2516   XXYY     -33.5977
      XYYY      12.8731   YYYY    -161.4850   XXXZ     -14.6292
      XXYZ       3.1617   XYYZ      -5.2159   YYYZ       4.5107
      XXZZ     -22.8592   XYZZ       2.3941   YYZZ     -38.0002
      XZZZ     -15.2623   YZZZ       3.0336   ZZZZ     -54.7872
 -----------------------------------------------------------------
 DrvMan is completing analytic gradient of the MP2 energy
 MP2 relaxed dipole moment
            1
    1  -0.4422801
    2   0.6723133
    3   0.4218209
	Magnitude:	 0.909 au	 2.309 Debye
 MP2 energy read as -154.796559
 Full Analytical Gradient of MP2 Energy (in au.)
             1             2             3             4             5
    1   -0.00011077   -0.00003158    0.00003366    0.00016903    0.00013988
    2    0.00002869   -0.00006624    0.00013746   -0.00000513   -0.00008604
    3    0.00005718    0.00002863    0.00022158   -0.00017449   -0.00025567
             6             7             8             9
    1   -0.00003795   -0.00007877   -0.00017102    0.00008753
    2    0.00001026   -0.00011894    0.00000236    0.00009757
    3    0.00000031   -0.00009204    0.00017155    0.00004296
 Gradient time:  CPU 0.10 s  wall 0.10 s
 ----------------------------------------------------------------
             Standard Nuclear Orientation (Angstroms)
    I     Atom           X                Y                Z
 ----------------------------------------------------------------
    1      C      -0.0004168206     0.0000562477    -0.0005018373
    2      H      -0.0019710917    -0.0007677453     1.0815975675
    3      H       1.0262758400     0.0000898132    -0.3422657400
    4      O      -0.5429954258    -1.2315166125    -0.4906090862
    5      H      -1.4721159604    -1.2569112760    -0.2779082394
    6      C      -0.7451942371     1.1950073159    -0.5389061643
    7      H      -1.7806475145     1.1584263239    -0.2399877337
    8      H      -0.3131635260     2.1110773328    -0.1639960962
    9      H      -0.6974013610     1.2063602802    -1.6207571317
 ----------------------------------------------------------------
 Nuclear Repulsion Energy =    82.1243866687 hartrees
 There are       13 alpha and       13 beta electrons
 Discretize the solute cavity surface with Lebedev spheres
	Using 302 Lebedev grid points for each H atom
	Using 302 Lebedev grid points for other atoms
	Atomic van der Waals radii will be scaled by 1.20
 Removing interior tesserae...
 Keep 970 surface tesserae and discard 1748 interior tesserae
 Molecular Surface Area = 80.886 Angst**2

                       Distance Matrix (Angstroms)
             C (  1)   H (  2)   H (  3)   O (  4)   H (  5)   C (  6)
   H (  2)  1.082101
   H (  3)  1.082082  1.756325
   O (  4)  1.432260  2.068643  2.000368
   H (  5)  1.955203  2.363785  2.797527  0.953494
   C (  6)  1.507475  2.146693  2.145834  2.435413  2.570689
   H (  7)  2.137381  2.500802  3.038260  2.703039  2.435259  1.078357
   H (  8)  2.140316  2.471484  2.506421  3.366368  3.563635  1.079996
   H (  9)  2.136863  3.040313  2.461847  2.691527  2.910521  1.082966
             H (  7)   H (  8)
   H (  8)  1.751236
   H (  9)  1.755632  1.757357

 Requested basis set is cc-pVTZ
 There are 66 shells and 174 basis functions
 A cutoff of  1.0D-11 yielded   2185 shell pairs
 There are     15297 function pairs (     19278 Cartesian)
 Smallest overlap matrix eigenvalue = 1.06E-03
 Guess MOs from SCF MO coefficient file
 Reading MOs from coefficient file
 Reading MOs from coefficient file
 A restricted Hartree-Fock SCF calculation will be
 performed using Pulay DIIS extrapolation
 SCF converges when DIIS error is below 1.0E-08
 ---------------------------------------
  Cycle       Energy         DIIS Error
 ---------------------------------------
    1    -154.1399336862      6.03E-04
    2    -154.1420127398      2.32E-04
    3    -154.1421962133      9.22E-05
    4    -154.1422340367      2.74E-05
    5    -154.1422391047      6.94E-06
    6    -154.1422395676      1.60E-06
    7    -154.1422395896      4.31E-07
    8    -154.1422395910      1.29E-07
    9    -154.1422395911      2.58E-08
   10    -154.1422395912      5.55E-09 Convergence criterion met
 ---------------------------------------
 SCF time:  CPU 51.48 s  wall 51.51 s
 Discretize the solute cavity surface with Lebedev spheres
	Using 302 Lebedev grid points for each H atom
	Using 302 Lebedev grid points for other atoms
	Atomic van der Waals radii will be scaled by 1.20
 Removing interior tesserae...
 Keep 970 surface tesserae and discard 1748 interior tesserae
 Molecular Surface Area = 80.886 Angst**2
Using SCRF singleton
 A restricted Hartree-Fock SCF calculation will be
 performed using Pulay DIIS extrapolation
 Polarizable Continuum solvation model will be applied
 SCF converges when DIIS error is below 1.0E-08

 Citation of the SMD model:
 Marenich, A.V.; Cramer, C.J.; Truhlar, D.G.
 J. Phys. Chem. B 2009, 113, 6378-6396.
 iSolventCode=           1
 Solvent: water                                                           

 vradii
            1           2           3           4           5           6
    1   1.8500000   1.2000000   1.2000000   1.5200000   1.2000000   1.8500000
            7           8           9
    1   1.2000000   1.2000000   1.2000000
 ---------------------------------------
  Cycle       Energy         DIIS Error
 ---------------------------------------
    1    -154.1422395912      1.65E-09
 Time req'd to invert C: 1.10 s (CPU) 1.10 s (wall)
    2    -154.1525327311      4.88E-04
    3    -154.1525327325      4.88E-04
    4    -154.1525327328      4.88E-04
    5    -154.1525327294      4.88E-04
    6    -154.1525327318      4.88E-04
    7    -154.1525327332      4.88E-04
    8    -154.1525327338      4.88E-04
    9    -154.1525327340      4.88E-04
   10    -154.1525327354      4.88E-04
   11    -154.1525327356      4.88E-04
   12    -154.1525327351      4.88E-04
   13    -154.1525327305      4.88E-04
   14    -154.1525327351      4.88E-04
   15    -154.1525327355      4.88E-04
   16    -154.1525327326      4.88E-04
   17    -154.1541657729      1.99E-04
   18    -154.1543753001      9.51E-05
   19    -154.1544254002      2.59E-05
   20    -154.1544310253      5.95E-06
   21    -154.1544313777      1.28E-06
   22    -154.1544313918      3.41E-07
   23    -154.1544313928      1.10E-07
   24    -154.1544313929      2.02E-08
   25    -154.1544313929      4.72E-09 Convergence criterion met
 ---------------------------------------
 SCF time:  CPU 102.43 s  wall 102.49 s
(0)  E-EN(g) gas-phase elect-nuc energy                 -154.142239591 a.u.
(3)  G-ENP(liq) elect-nuc-pol free energy of system     -154.154431393 a.u.
(4)  G-CDS(liq) cavity-dispersion-solvent structure 
     free energy                                                2.3483 kcal/mol
(6)  G-S(liq) free energy of system                     -154.150689148 a.u.
(9)  DeltaG-S(liq) free energy of  solvation
     (9) = (6) - (0)                                           -5.3022 kcal/mol
 SCF   energy in the final basis set = -154.1506891476
 Total energy in the final basis set = -154.1506891476

 Components of the MP2 correlation energy:
        aaaa  correlation energy =        -0.0725803519 au
        abab  correlation energy =        -0.5007096448 au
        bbbb  correlation energy =        -0.0725803519 au
        non-Brillouin singles    =        -0.0000000000 au

 Total  MP2   correlation energy =        -0.6458703487 au
        MP2         total energy =      -154.7965594963 au

  Entering Z-vector solver.
 This version supports only Gaussian blurring of the apparent surface charges
 No PCM contribution added !! 
   1         0           1      0.000229    0.000229
 This version supports only Gaussian blurring of the apparent surface charges
 No PCM contribution added !! 
   2         0           1      0.000053    0.000053
 This version supports only Gaussian blurring of the apparent surface charges
 No PCM contribution added !! 
   3         0           1      0.000012    0.000012
 This version supports only Gaussian blurring of the apparent surface charges
 No PCM contribution added !! 
   4         0           1      0.000004    0.000004
 This version supports only Gaussian blurring of the apparent surface charges
 No PCM contribution added !! 
   5         1           0      0.000000    0.000000    Roots Converged

 --------------------------------------------------------------

                    Orbital Energies (a.u.)
 --------------------------------------------------------------

 Alpha MOs
 -- Occupied --
-20.550 -11.262 -11.201  -1.356  -1.008  -0.843  -0.682  -0.618
 -0.607  -0.539  -0.518  -0.479  -0.444
 -- Virtual --
  0.152   0.190   0.195   0.216   0.239   0.252   0.314   0.347
  0.384   0.409   0.465   0.485   0.540   0.585   0.609   0.619
  0.653   0.654   0.669   0.678   0.716   0.746   0.770   0.787
  0.850   0.892   0.907   0.976   1.028   1.038   1.084   1.168
  1.178   1.225   1.244   1.277   1.282   1.311   1.352   1.372
  1.384   1.400   1.450   1.499   1.508   1.537   1.564   1.581
  1.619   1.677   1.758   1.794   1.815   1.849   2.109   2.201
  2.204   2.336   2.379   2.525   2.593   2.617   2.678   2.715
  2.758   2.824   2.875   2.937   3.015   3.038   3.121   3.141
  3.153   3.221   3.245   3.257   3.279   3.293   3.321   3.362
  3.393   3.428   3.443   3.466   3.501   3.551   3.578   3.639
  3.649   3.730   3.769   3.774   3.795   3.836   3.860   3.879
  3.906   3.965   4.022   4.081   4.109   4.143   4.158   4.174
  4.202   4.227   4.249   4.290   4.338   4.360   4.384   4.402
  4.417   4.456   4.494   4.541   4.571   4.614   4.635   4.683
  4.712   4.731   4.801   4.914   5.076   5.131   5.165   5.186
  5.215   5.239   5.261   5.316   5.412   5.477   5.540   5.603
  5.706   5.721   5.741   5.796   5.823   5.865   5.906   6.003
  6.164   6.233   6.294   6.316   6.449   6.683   7.016   7.136
  7.224   7.246   7.381   7.476   7.656   7.947  12.494  13.159
 14.309
 --------------------------------------------------------------

          Ground-State Mulliken Net Atomic Charges

     Atom                 Charge (a.u.)
  ----------------------------------------
      1 C                    -0.008084
      2 H                     0.095717
      3 H                     0.119968
      4 O                    -0.482132
      5 H                     0.282664
      6 C                    -0.380753
      7 H                     0.126465
      8 H                     0.124159
      9 H                     0.121996
  ----------------------------------------
  Sum of atomic charges =     0.000000

 -----------------------------------------------------------------
                    Cartesian Multipole Moments
 -----------------------------------------------------------------
    Charge (ESU x 10^10)
                 0.0000
    Dipole Moment (Debye)
         X      -1.1246      Y       1.7090      Z       1.0722
       Tot       2.3097
    Quadrupole Moments (Debye-Ang)
        XX     -16.3342     XY       1.5702     YY     -22.7350
        XZ      -0.5062     YZ      -1.3456     ZZ     -20.9642
    Octopole Moments (Debye-Ang^2)
       XXX      20.5539    XXY      -6.6359    XYY       7.7122
       YYY      -1.3461    XXZ       6.3037    XYZ       0.1244
       YYZ       9.1433    XZZ       9.7677    YZZ      -0.5844
       ZZZ      21.2269
    Hexadecapole Moments (Debye-Ang^3)
      XXXX     -61.8037   XXXY      16.2519   XXYY     -33.5986
      XYYY      12.8737   YYYY    -161.4911   XXXZ     -14.6277
      XXYZ       3.1620   XYYZ      -5.2162   YYYZ       4.5118
      XXZZ     -22.8595   XYZZ       2.3948   YYZZ     -38.0031
      XZZZ     -15.2642   YZZZ       3.0357   ZZZZ     -54.7910
 -----------------------------------------------------------------
 DrvMan is completing analytic gradient of the MP2 energy
 MP2 relaxed dipole moment
            1
    1  -0.4424436
    2   0.6723531
    3   0.4218408
	Magnitude:	 0.909 au	 2.310 Debye
 MP2 energy read as -154.796559
 Full Analytical Gradient of MP2 Energy (in au.)
             1             2             3             4             5
    1    0.00011511   -0.00024772    0.00003330    0.00016994    0.00013615
    2    0.00002312   -0.00007626    0.00014059    0.00002490   -0.00008687
    3    0.00001109    0.00004344    0.00009984   -0.00010400   -0.00025057
             6             7             8             9
    1   -0.00004128   -0.00008342   -0.00017241    0.00009033
    2   -0.00000045   -0.00011408    0.00000303    0.00008602
    3    0.00007040   -0.00009086    0.00016983    0.00005083
 Gradient time:  CPU 0.10 s  wall 0.10 s
 ----------------------------------------------------------------
             Standard Nuclear Orientation (Angstroms)
    I     Atom           X                Y                Z
 ----------------------------------------------------------------
    1      C      -0.0004168206     0.0000562477    -0.0005018373
    2      H      -0.0009710917     0.0002322547     1.0815975675
    3      H       1.0262758400     0.0000898132    -0.3422657400
    4      O      -0.5429954258    -1.2315166125    -0.4906090862
    5      H      -1.4721159604    -1.2569112760    -0.2779082394
    6      C      -0.7451942371     1.1950073159    -0.5389061643
    7      H      -1.7806475145     1.1584263239    -0.2399877337
    8      H      -0.3131635260     2.1110773328    -0.1639960962
    9      H      -0.6974013610     1.2063602802    -1.6207571317
 ----------------------------------------------------------------
 Nuclear Repulsion Energy =    82.1237308256 hartrees
 There are       13 alpha and       13 beta electrons
 Discretize the solute cavity surface with Lebedev spheres
	Using 302 Lebedev grid points for each H atom
	Using 302 Lebedev grid points for other atoms
	Atomic van der Waals radii will be scaled by 1.20
 Removing interior tesserae...
 Keep 970 surface tesserae and discard 1748 interior tesserae
 Molecular Surface Area = 80.886 Angst**2

                       Distance Matrix (Angstroms)
             C (  1)   H (  2)   H (  3)   O (  4)   H (  5)   C (  6)
   H (  2)  1.082100
   H (  3)  1.082082  1.755740
   O (  4)  1.432260  2.069500  2.000368
   H (  5)  1.955203  2.364938  2.797527  0.953494
   C (  6)  1.507475  2.146483  2.145834  2.435413  2.570689
   H (  7)  2.137381  2.501050  3.038260  2.703039  2.435259  1.078357
   H (  8)  2.140316  2.470756  2.506421  3.366368  3.563635  1.079996
   H (  9)  2.136863  3.040145  2.461847  2.691527  2.910521  1.082966
             H (  7)   H (  8)
   H (  8)  1.751236
   H (  9)  1.755632  1.757357

 Requested basis set is cc-pVTZ
 There are 66 shells and 174 basis functions
 A cutoff of  1.0D-11 yielded   2185 shell pairs
 There are     15297 function pairs (     19278 Cartesian)
 Smallest overlap matrix eigenvalue = 1.06E-03
 Guess MOs from SCF MO coefficient file
 Reading MOs from coefficient file
 Reading MOs from coefficient file
 A restricted Hartree-Fock SCF calculation will be
 performed using Pulay DIIS extrapolation
 SCF converges when DIIS error is below 1.0E-08
 ---------------------------------------
  Cycle       Energy         DIIS Error
 ---------------------------------------
    1    -154.1398853121      6.03E-04
    2    -154.1420122291      2.33E-04
    3    -154.1421965955      9.26E-05
    4    -154.1422346769      2.73E-05
    5    -154.1422397701      6.93E-06
    6    -154.1422402329      1.59E-06
    7    -154.1422402549      4.25E-07
    8    -154.1422402563      1.28E-07
    9    -154.1422402563      2.58E-08
   10    -154.1422402564      5.49E-09 Convergence criterion met
 ---------------------------------------
 SCF time:  CPU 51.38 s  wall 51.45 s
 Discretize the solute cavity surface with Lebedev spheres
	Using 302 Lebedev grid points for each H atom
	Using 302 Lebedev grid points for other atoms
	Atomic van der Waals radii will be scaled by 1.20
 Removing interior tesserae...
 Keep 970 surface tesserae and discard 1748 interior tesserae
 Molecular Surface Area = 80.886 Angst**2
Using SCRF singleton
 A restricted Hartree-Fock SCF calculation will be
 performed using Pulay DIIS extrapolation
 Polarizable Continuum solvation model will be applied
 SCF converges when DIIS error is below 1.0E-08

 Citation of the SMD model:
 Marenich, A.V.; Cramer, C.J.; Truhlar, D.G.
 J. Phys. Chem. B 2009, 113, 6378-6396.
 iSolventCode=           1
 Solvent: water                                                           

 vradii
            1           2           3           4           5           6
    1   1.8500000   1.2000000   1.2000000   1.5200000   1.2000000   1.8500000
            7           8           9
    1   1.2000000   1.2000000   1.2000000
 ---------------------------------------
  Cycle       Energy         DIIS Error
 ---------------------------------------
    1    -154.1422402565      1.61E-09
 Time req'd to invert C: 1.09 s (CPU) 1.09 s (wall)
    2    -154.1525309401      4.88E-04
    3    -154.1525309414      4.88E-04
    4    -154.1525309418      4.88E-04
    5    -154.1525309428      4.88E-04
    6    -154.1525309473      4.88E-04
    7    -154.1525309500      4.88E-04
    8    -154.1525309504      4.88E-04
    9    -154.1525309495      4.88E-04
   10    -154.1525309486      4.88E-04
   11    -154.1525309461      4.88E-04
   12    -154.1525309467      4.88E-04
   13    -154.1525309487      4.88E-04
   14    -154.1525309522      4.88E-04
   15    -154.1525309474      4.88E-04
   16    -154.1525309401      4.88E-04
   17    -154.1541637201      1.99E-04
   18    -154.1543732098      9.51E-05
   19    -154.1544233039      2.59E-05
   20    -154.1544289273      5.95E-06
   21    -154.1544292796      1.28E-06
   22    -154.1544292938      3.41E-07
   23    -154.1544292947      1.10E-07
   24    -154.1544292949      2.02E-08
   25    -154.1544292948      4.72E-09 Convergence criterion met
 ---------------------------------------
 SCF time:  CPU 104.79 s  wall 104.86 s
(0)  E-EN(g) gas-phase elect-nuc energy                 -154.142240256 a.u.
(3)  G-ENP(liq) elect-nuc-pol free energy of system     -154.154429295 a.u.
(4)  G-CDS(liq) cavity-dispersion-solvent structure 
     free energy                                                2.3482 kcal/mol
(6)  G-S(liq) free energy of system                     -154.150687195 a.u.
(9)  DeltaG-S(liq) free energy of  solvation
     (9) = (6) - (0)                                           -5.3005 kcal/mol
 SCF   energy in the final basis set = -154.1506871952
 Total energy in the final basis set = -154.1506871952

 Components of the MP2 correlation energy:
        aaaa  correlation energy =        -0.0725810016 au
        abab  correlation energy =        -0.5007116896 au
        bbbb  correlation energy =        -0.0725810016 au
        non-Brillouin singles    =        -0.0000000000 au

 Total  MP2   correlation energy =        -0.6458736928 au
        MP2         total energy =      -154.7965608881 au

  Entering Z-vector solver.
 This version supports only Gaussian blurring of the apparent surface charges
 No PCM contribution added !! 
   1         0           1      0.000229    0.000229
 This version supports only Gaussian blurring of the apparent surface charges
 No PCM contribution added !! 
   2         0           1      0.000053    0.000053
 This version supports only Gaussian blurring of the apparent surface charges
 No PCM contribution added !! 
   3         0           1      0.000012    0.000012
 This version supports only Gaussian blurring of the apparent surface charges
 No PCM contribution added !! 
   4         0           1      0.000004    0.000004
 This version supports only Gaussian blurring of the apparent surface charges
 No PCM contribution added !! 
   5         1           0      0.000000    0.000000    Roots Converged

 --------------------------------------------------------------

                    Orbital Energies (a.u.)
 --------------------------------------------------------------

 Alpha MOs
 -- Occupied --
-20.550 -11.262 -11.201  -1.356  -1.008  -0.843  -0.682  -0.618
 -0.607  -0.539  -0.518  -0.479  -0.444
 -- Virtual --
  0.152   0.190   0.195   0.216   0.239   0.252   0.314   0.347
  0.384   0.409   0.465   0.485   0.540   0.585   0.609   0.619
  0.653   0.654   0.669   0.678   0.716   0.745   0.770   0.787
  0.850   0.892   0.907   0.976   1.028   1.038   1.084   1.168
  1.178   1.225   1.244   1.277   1.282   1.311   1.352   1.373
  1.384   1.400   1.450   1.499   1.509   1.537   1.564   1.581
  1.619   1.677   1.758   1.794   1.815   1.849   2.109   2.201
  2.204   2.336   2.380   2.525   2.593   2.617   2.677   2.715
  2.758   2.824   2.875   2.937   3.015   3.038   3.121   3.141
  3.153   3.221   3.245   3.257   3.279   3.293   3.321   3.362
  3.393   3.428   3.443   3.466   3.500   3.551   3.578   3.639
  3.649   3.730   3.769   3.774   3.795   3.836   3.859   3.879
  3.906   3.965   4.022   4.081   4.109   4.143   4.158   4.174
  4.202   4.227   4.249   4.290   4.338   4.360   4.385   4.402
  4.417   4.456   4.494   4.542   4.571   4.615   4.635   4.683
  4.712   4.732   4.801   4.914   5.076   5.131   5.165   5.186
  5.215   5.239   5.261   5.316   5.413   5.477   5.539   5.603
  5.706   5.722   5.741   5.796   5.823   5.865   5.906   6.003
  6.164   6.233   6.294   6.316   6.450   6.683   7.016   7.136
  7.224   7.246   7.381   7.476   7.656   7.947  12.494  13.158
 14.309
 --------------------------------------------------------------

          Ground-State Mulliken Net Atomic Charges

     Atom                 Charge (a.u.)
  ----------------------------------------
      1 C                    -0.008060
      2 H                     0.095674
      3 H                     0.119917
      4 O                    -0.482052
      5 H                     0.282664
      6 C                    -0.380758
      7 H                     0.126458
      8 H                     0.124162
      9 H                     0.121994
  ----------------------------------------
  Sum of atomic charges =    -0.000000

 -----------------------------------------------------------------
                    Cartesian Multipole Moments
 -----------------------------------------------------------------
    Charge (ESU x 10^10)
                 0.0000
    Dipole Moment (Debye)
         X      -1.1245      Y       1.7087      Z       1.0723
       Tot       2.3096
    Quadrupole Moments (Debye-Ang)
        XX     -16.3344     XY       1.5708     YY     -22.7343
        XZ      -0.5046     YZ      -1.3438     ZZ     -20.9645
    Octopole Moments (Debye-Ang^2)
       XXX      20.5508    XXY      -6.6374    XYY       7.7109
       YYY      -1.3506    XXZ       6.3040    XYZ       0.1236
       YYZ       9.1425    XZZ       9.7678    YZZ      -0.5851
       ZZZ      21.2268
    Hexadecapole Moments (Debye-Ang^3)
      XXXX     -61.8045   XXXY      16.2530   XXYY     -33.5983
      XYYY      12.8753   YYYY    -161.4884   XXXZ     -14.6289
      XXYZ       3.1621   XYYZ      -5.2163   YYYZ       4.5120
      XXZZ     -22.8599   XYZZ       2.3957   YYZZ     -38.0027
      XZZZ     -15.2643   YZZZ       3.0371   ZZZZ     -54.7924
 -----------------------------------------------------------------
 DrvMan is completing analytic gradient of the MP2 energy
 MP2 relaxed dipole moment
            1
    1  -0.4424048
    2   0.6722626
    3   0.4218821
	Magnitude:	 0.909 au	 2.310 Debye
 MP2 energy read as -154.796561
 Full Analytical Gradient of MP2 Energy (in au.)
             1             2             3             4             5
    1    0.00000172   -0.00013487    0.00003450    0.00015636    0.00014047
    2   -0.00006932    0.00005305    0.00014157   -0.00001774   -0.00008517
    3    0.00005563    0.00003063    0.00016067   -0.00021339   -0.00025279
             6             7             8             9
    1   -0.00003949   -0.00008171   -0.00017308    0.00009610
    2    0.00000373   -0.00011463    0.00000486    0.00008366
    3    0.00008971   -0.00009316    0.00016953    0.00005317
 Gradient time:  CPU 0.10 s  wall 0.10 s
 ----------------------------------------------------------------
             Standard Nuclear Orientation (Angstroms)
    I     Atom           X                Y                Z
 ----------------------------------------------------------------
    1      C      -0.0004168206     0.0000562477    -0.0005018373
    2      H      -0.0009710917    -0.0017677453     1.0815975675
    3      H       1.0262758400     0.0000898132    -0.3422657400
    4      O      -0.5429954258    -1.2315166125    -0.4906090862
    5      H      -1.4721159604    -1.2569112760    -0.2779082394
    6      C      -0.7451942371     1.1950073159    -0.5389061643
    7      H      -1.7806475145     1.1584263239    -0.2399877337
    8      H      -0.3131635260     2.1110773328    -0.1639960962
    9      H      -0.6974013610     1.2063602802    -1.6207571317
 ----------------------------------------------------------------
 Nuclear Repulsion Energy =    82.1239647536 hartrees
 There are       13 alpha and       13 beta electrons
 Discretize the solute cavity surface with Lebedev spheres
	Using 302 Lebedev grid points for each H atom
	Using 302 Lebedev grid points for other atoms
	Atomic van der Waals radii will be scaled by 1.20
 Removing interior tesserae...
 Keep 970 surface tesserae and discard 1748 interior tesserae
 Molecular Surface Area = 80.886 Angst**2

                       Distance Matrix (Angstroms)
             C (  1)   H (  2)   H (  3)   O (  4)   H (  5)   C (  6)
   H (  2)  1.082101
   H (  3)  1.082082  1.755741
   O (  4)  1.432260  2.068310  2.000368
   H (  5)  1.955203  2.363876  2.797527  0.953494
   C (  6)  1.507475  2.147597  2.145834  2.435413  2.570689
   H (  7)  2.137381  2.501976  3.038260  2.703039  2.435259  1.078357
   H (  8)  2.140316  2.472465  2.506421  3.366368  3.563635  1.079996
   H (  9)  2.136863  3.040939  2.461847  2.691527  2.910521  1.082966
             H (  7)   H (  8)
   H (  8)  1.751236
   H (  9)  1.755632  1.757357

 Requested basis set is cc-pVTZ
 There are 66 shells and 174 basis functions
 A cutoff of  1.0D-11 yielded   2185 shell pairs
 There are     15297 function pairs (     19278 Cartesian)
 Smallest overlap matrix eigenvalue = 1.06E-03
 Guess MOs from SCF MO coefficient file
 Reading MOs from coefficient file
 Reading MOs from coefficient file
 A restricted Hartree-Fock SCF calculation will be
 performed using Pulay DIIS extrapolation
 SCF converges when DIIS error is below 1.0E-08
 ---------------------------------------
  Cycle       Energy         DIIS Error
 ---------------------------------------
    1    -154.1398935398      6.03E-04
    2    -154.1420146186      2.31E-04
    3    -154.1421974748      9.20E-05
    4    -154.1422351699      2.74E-05
    5    -154.1422402331      6.94E-06
    6    -154.1422406972      1.59E-06
    7    -154.1422407191      4.24E-07
    8    -154.1422407205      1.28E-07
    9    -154.1422407205      2.59E-08
   10    -154.1422407207      5.54E-09 Convergence criterion met
 ---------------------------------------
 SCF time:  CPU 51.36 s  wall 51.50 s
 Discretize the solute cavity surface with Lebedev spheres
	Using 302 Lebedev grid points for each H atom
	Using 302 Lebedev grid points for other atoms
	Atomic van der Waals radii will be scaled by 1.20
 Removing interior tesserae...
 Keep 970 surface tesserae and discard 1748 interior tesserae
 Molecular Surface Area = 80.886 Angst**2
Using SCRF singleton
 A restricted Hartree-Fock SCF calculation will be
 performed using Pulay DIIS extrapolation
 Polarizable Continuum solvation model will be applied
 SCF converges when DIIS error is below 1.0E-08

 Citation of the SMD model:
 Marenich, A.V.; Cramer, C.J.; Truhlar, D.G.
 J. Phys. Chem. B 2009, 113, 6378-6396.
 iSolventCode=           1
 Solvent: water                                                           

 vradii
            1           2           3           4           5           6
    1   1.8500000   1.2000000   1.2000000   1.5200000   1.2000000   1.8500000
            7           8           9
    1   1.2000000   1.2000000   1.2000000
 ---------------------------------------
  Cycle       Energy         DIIS Error
 ---------------------------------------
    1    -154.1422407207      1.62E-09
 Time req'd to invert C: 1.10 s (CPU) 1.10 s (wall)
    2    -154.1525334315      4.88E-04
    3    -154.1525334328      4.88E-04
    4    -154.1525334332      4.88E-04
    5    -154.1525334365      4.88E-04
    6    -154.1525334387      4.88E-04
    7    -154.1525334393      4.88E-04
    8    -154.1525334422      4.88E-04
    9    -154.1525334438      4.88E-04
   10    -154.1525334445      4.88E-04
   11    -154.1525334440      4.88E-04
   12    -154.1525334451      4.88E-04
   13    -154.1525334449      4.88E-04
   14    -154.1525334460      4.88E-04
   15    -154.1525334448      4.88E-04
   16    -154.1525334314      4.88E-04
   17    -154.1541662264      1.99E-04
   18    -154.1543757331      9.51E-05
   19    -154.1544258296      2.59E-05
   20    -154.1544314543      5.95E-06
   21    -154.1544318067      1.28E-06
   22    -154.1544318209      3.41E-07
   23    -154.1544318218      1.10E-07
   24    -154.1544318220      2.02E-08
   25    -154.1544318219      4.72E-09 Convergence criterion met
 ---------------------------------------
 SCF time:  CPU 100.09 s  wall 100.14 s
(0)  E-EN(g) gas-phase elect-nuc energy                 -154.142240721 a.u.
(3)  G-ENP(liq) elect-nuc-pol free energy of system     -154.154431822 a.u.
(4)  G-CDS(liq) cavity-dispersion-solvent structure 
     free energy                                                2.3482 kcal/mol
(6)  G-S(liq) free energy of system                     -154.150689730 a.u.
(9)  DeltaG-S(liq) free energy of  solvation
     (9) = (6) - (0)                                           -5.3018 kcal/mol
 SCF   energy in the final basis set = -154.1506897302
 Total energy in the final basis set = -154.1506897302

 Components of the MP2 correlation energy:
        aaaa  correlation energy =        -0.0725800361 au
        abab  correlation energy =        -0.5007078943 au
        bbbb  correlation energy =        -0.0725800361 au
        non-Brillouin singles    =        -0.0000000000 au

 Total  MP2   correlation energy =        -0.6458679665 au
        MP2         total energy =      -154.7965576967 au

  Entering Z-vector solver.
 This version supports only Gaussian blurring of the apparent surface charges
 No PCM contribution added !! 
   1         0           1      0.000229    0.000229
 This version supports only Gaussian blurring of the apparent surface charges
 No PCM contribution added !! 
   2         0           1      0.000053    0.000053
 This version supports only Gaussian blurring of the apparent surface charges
 No PCM contribution added !! 
   3         0           1      0.000012    0.000012
 This version supports only Gaussian blurring of the apparent surface charges
 No PCM contribution added !! 
   4         0           1      0.000004    0.000004
 This version supports only Gaussian blurring of the apparent surface charges
 No PCM contribution added !! 
   5         1           0      0.000000    0.000000    Roots Converged

 --------------------------------------------------------------

                    Orbital Energies (a.u.)
 --------------------------------------------------------------

 Alpha MOs
 -- Occupied --
-20.550 -11.262 -11.201  -1.356  -1.008  -0.844  -0.682  -0.618
 -0.607  -0.539  -0.518  -0.479  -0.444
 -- Virtual --
  0.152   0.190   0.195   0.216   0.239   0.252   0.314   0.347
  0.384   0.409   0.465   0.485   0.540   0.585   0.609   0.619
  0.653   0.654   0.669   0.678   0.716   0.746   0.770   0.787
  0.850   0.892   0.907   0.976   1.028   1.038   1.084   1.168
  1.178   1.225   1.244   1.277   1.282   1.311   1.352   1.372
  1.384   1.400   1.451   1.499   1.509   1.537   1.564   1.581
  1.619   1.677   1.758   1.794   1.815   1.849   2.109   2.201
  2.204   2.336   2.379   2.525   2.593   2.617   2.678   2.715
  2.758   2.824   2.875   2.937   3.015   3.038   3.121   3.141
  3.153   3.221   3.245   3.257   3.279   3.293   3.321   3.362
  3.393   3.428   3.443   3.466   3.500   3.551   3.578   3.639
  3.649   3.730   3.769   3.774   3.796   3.836   3.860   3.879
  3.906   3.965   4.022   4.081   4.109   4.143   4.158   4.174
  4.202   4.227   4.249   4.290   4.338   4.360   4.384   4.403
  4.417   4.456   4.494   4.541   4.571   4.614   4.635   4.682
  4.712   4.732   4.801   4.914   5.076   5.131   5.165   5.186
  5.216   5.239   5.261   5.316   5.412   5.477   5.540   5.603
  5.706   5.721   5.741   5.796   5.823   5.865   5.906   6.003
  6.163   6.233   6.294   6.316   6.449   6.683   7.016   7.136
  7.224   7.246   7.381   7.476   7.656   7.947  12.493  13.157
 14.309
 --------------------------------------------------------------

          Ground-State Mulliken Net Atomic Charges

     Atom                 Charge (a.u.)
  ----------------------------------------
      1 C                    -0.008131
      2 H                     0.095759
      3 H                     0.119931
      4 O                    -0.482154
      5 H                     0.282662
      6 C                    -0.380750
      7 H                     0.126468
      8 H                     0.124169
      9 H                     0.122046
  ----------------------------------------
  Sum of atomic charges =    -0.000000

 -----------------------------------------------------------------
                    Cartesian Multipole Moments
 -----------------------------------------------------------------
    Charge (ESU x 10^10)
                 0.0000
    Dipole Moment (Debye)
         X      -1.1243      Y       1.7091      Z       1.0721
       Tot       2.3096
    Quadrupole Moments (Debye-Ang)
        XX     -16.3343     XY       1.5696     YY     -22.7345
        XZ      -0.5042     YZ      -1.3479     ZZ     -20.9634
    Octopole Moments (Debye-Ang^2)
       XXX      20.5508    XXY      -6.6343    XYY       7.7110
       YYY      -1.3412    XXZ       6.3038    XYZ       0.1253
       YYZ       9.1423    XZZ       9.7673    YZZ      -0.5832
       ZZZ      21.2252
    Hexadecapole Moments (Debye-Ang^3)
      XXXX     -61.8040   XXXY      16.2505   XXYY     -33.5980
      XYYY      12.8715   YYYY    -161.4877   XXXZ     -14.6281
      XXYZ       3.1616   XYYZ      -5.2157   YYYZ       4.5105
      XXZZ     -22.8587   XYZZ       2.3932   YYZZ     -38.0007
      XZZZ     -15.2622   YZZZ       3.0322   ZZZZ     -54.7858
 -----------------------------------------------------------------
 DrvMan is completing analytic gradient of the MP2 energy
 MP2 relaxed dipole moment
            1
    1  -0.4423193
    2   0.6724037
    3   0.4217795
	Magnitude:	 0.909 au	 2.310 Debye
 MP2 energy read as -154.796558
 Full Analytical Gradient of MP2 Energy (in au.)
             1             2             3             4             5
    1    0.00000251   -0.00014442    0.00003247    0.00018266    0.00013556
    2    0.00012111   -0.00019556    0.00013649    0.00003754   -0.00008774
    3    0.00001265    0.00004140    0.00016071   -0.00006506   -0.00025345
             6             7             8             9
    1   -0.00003971   -0.00008048   -0.00017036    0.00008176
    2    0.00000609   -0.00011839    0.00000052    0.00009994
    3   -0.00001899   -0.00008974    0.00017185    0.00004063
 Gradient time:  CPU 0.10 s  wall 0.10 s
 ----------------------------------------------------------------
             Standard Nuclear Orientation (Angstroms)
    I     Atom           X                Y                Z
 ----------------------------------------------------------------
    1      C      -0.0004168206     0.0000562477    -0.0005018373
    2      H      -0.0009710917    -0.0007677453     1.0825975675
    3      H       1.0262758400     0.0000898132    -0.3422657400
    4      O      -0.5429954258    -1.2315166125    -0.4906090862
    5      H      -1.4721159604    -1.2569112760    -0.2779082394
    6      C      -0.7451942371     1.1950073159    -0.5389061643
    7      H      -1.7806475145     1.1584263239    -0.2399877337
    8      H      -0.3131635260     2.1110773328    -0.1639960962
    9      H      -0.6974013610     1.2063602802    -1.6207571317
 ----------------------------------------------------------------
 Nuclear Repulsion Energy =    82.1195360860 hartrees
 There are       13 alpha and       13 beta electrons
 Discretize the solute cavity surface with Lebedev spheres
	Using 302 Lebedev grid points for each H atom
	Using 302 Lebedev grid points for other atoms
	Atomic van der Waals radii will be scaled by 1.20
 Removing interior tesserae...
 Keep 970 surface tesserae and discard 1748 interior tesserae
 Molecular Surface Area = 80.886 Angst**2

                       Distance Matrix (Angstroms)
             C (  1)   H (  2)   H (  3)   O (  4)   H (  5)   C (  6)
   H (  2)  1.083100
   H (  3)  1.082082  1.756551
   O (  4)  1.432260  2.069665  2.000368
   H (  5)  1.955203  2.364982  2.797527  0.953494
   C (  6)  1.507475  2.147794  2.145834  2.435413  2.570689
   H (  7)  2.137381  2.502041  3.038260  2.703039  2.435259  1.078357
   H (  8)  2.140316  2.472114  2.506421  3.366368  3.563635  1.079996
   H (  9)  2.136863  3.041431  2.461847  2.691527  2.910521  1.082966
             H (  7)   H (  8)
   H (  8)  1.751236
   H (  9)  1.755632  1.757357

 Requested basis set is cc-pVTZ
 There are 66 shells and 174 basis functions
 A cutoff of  1.0D-11 yielded   2185 shell pairs
 There are     15297 function pairs (     19278 Cartesian)
 Smallest overlap matrix eigenvalue = 1.06E-03
 Guess MOs from SCF MO coefficient file
 Reading MOs from coefficient file
 Reading MOs from coefficient file
 A restricted Hartree-Fock SCF calculation will be
 performed using Pulay DIIS extrapolation
 SCF converges when DIIS error is below 1.0E-08
 ---------------------------------------
  Cycle       Energy         DIIS Error
 ---------------------------------------
    1    -154.1395836549      6.04E-04
    2    -154.1420154218      2.33E-04
    3    -154.1422005594      9.27E-05
    4    -154.1422386908      2.74E-05
    5    -154.1422437945      6.95E-06
    6    -154.1422442594      1.59E-06
    7    -154.1422442815      4.19E-07
    8    -154.1422442828      1.27E-07
    9    -154.1422442828      2.58E-08
   10    -154.1422442829      5.49E-09 Convergence criterion met
 ---------------------------------------
 SCF time:  CPU 51.37 s  wall 51.40 s
 Discretize the solute cavity surface with Lebedev spheres
	Using 302 Lebedev grid points for each H atom
	Using 302 Lebedev grid points for other atoms
	Atomic van der Waals radii will be scaled by 1.20
 Removing interior tesserae...
 Keep 970 surface tesserae and discard 1748 interior tesserae
 Molecular Surface Area = 80.886 Angst**2
Using SCRF singleton
 A restricted Hartree-Fock SCF calculation will be
 performed using Pulay DIIS extrapolation
 Polarizable Continuum solvation model will be applied
 SCF converges when DIIS error is below 1.0E-08

 Citation of the SMD model:
 Marenich, A.V.; Cramer, C.J.; Truhlar, D.G.
 J. Phys. Chem. B 2009, 113, 6378-6396.
 iSolventCode=           1
 Solvent: water                                                           

 vradii
            1           2           3           4           5           6
    1   1.8500000   1.2000000   1.2000000   1.5200000   1.2000000   1.8500000
            7           8           9
    1   1.2000000   1.2000000   1.2000000
 ---------------------------------------
  Cycle       Energy         DIIS Error
 ---------------------------------------
    1    -154.1422442830      1.60E-09
 Time req'd to invert C: 1.10 s (CPU) 1.10 s (wall)
    2    -154.1525344450      4.88E-04
    3    -154.1525344463      4.88E-04
    4    -154.1525344466      4.88E-04
    5    -154.1525344410      4.88E-04
    6    -154.1525344453      4.88E-04
    7    -154.1525344451      4.88E-04
    8    -154.1525344452      4.88E-04
    9    -154.1525344433      4.88E-04
   10    -154.1525344455      4.88E-04
   11    -154.1525344453      4.88E-04
   12    -154.1525344472      4.88E-04
   13    -154.1525344483      4.88E-04
   14    -154.1525344450      4.88E-04
   15    -154.1525344474      4.88E-04
   16    -154.1525344460      4.88E-04
   17    -154.1541667236      1.99E-04
   18    -154.1543761622      9.51E-05
   19    -154.1544262425      2.59E-05
   20    -154.1544318645      5.95E-06
   21    -154.1544322167      1.28E-06
   22    -154.1544322308      3.42E-07
   23    -154.1544322318      1.10E-07
   24    -154.1544322319      2.02E-08
   25    -154.1544322319      4.72E-09 Convergence criterion met
 ---------------------------------------
 SCF time:  CPU 102.78 s  wall 102.83 s
(0)  E-EN(g) gas-phase elect-nuc energy                 -154.142244283 a.u.
(3)  G-ENP(liq) elect-nuc-pol free energy of system     -154.154432232 a.u.
(4)  G-CDS(liq) cavity-dispersion-solvent structure 
     free energy                                                2.3483 kcal/mol
(6)  G-S(liq) free energy of system                     -154.150690020 a.u.
(9)  DeltaG-S(liq) free energy of  solvation
     (9) = (6) - (0)                                           -5.2998 kcal/mol
 SCF   energy in the final basis set = -154.1506900205
 Total energy in the final basis set = -154.1506900205

 Components of the MP2 correlation energy:
        aaaa  correlation energy =        -0.0725805830 au
        abab  correlation energy =        -0.5007137071 au
        bbbb  correlation energy =        -0.0725805830 au
        non-Brillouin singles    =        -0.0000000000 au

 Total  MP2   correlation energy =        -0.6458748730 au
        MP2         total energy =      -154.7965648935 au

  Entering Z-vector solver.
 This version supports only Gaussian blurring of the apparent surface charges
 No PCM contribution added !! 
   1         0           1      0.000229    0.000229
 This version supports only Gaussian blurring of the apparent surface charges
 No PCM contribution added !! 
   2         0           1      0.000053    0.000053
 This version supports only Gaussian blurring of the apparent surface charges
 No PCM contribution added !! 
   3         0           1      0.000012    0.000012
 This version supports only Gaussian blurring of the apparent surface charges
 No PCM contribution added !! 
   4         0           1      0.000004    0.000004
 This version supports only Gaussian blurring of the apparent surface charges
 No PCM contribution added !! 
   5         1           0      0.000000    0.000000    Roots Converged

 --------------------------------------------------------------

                    Orbital Energies (a.u.)
 --------------------------------------------------------------

 Alpha MOs
 -- Occupied --
-20.550 -11.262 -11.201  -1.356  -1.008  -0.843  -0.682  -0.618
 -0.607  -0.539  -0.518  -0.479  -0.444
 -- Virtual --
  0.152   0.190   0.195   0.216   0.239   0.252   0.314   0.347
  0.384   0.409   0.465   0.485   0.540   0.585   0.609   0.618
  0.653   0.654   0.669   0.678   0.716   0.746   0.770   0.787
  0.850   0.892   0.906   0.976   1.028   1.038   1.084   1.168
  1.178   1.225   1.244   1.277   1.282   1.311   1.352   1.372
  1.384   1.400   1.450   1.499   1.508   1.537   1.564   1.581
  1.619   1.677   1.758   1.794   1.815   1.849   2.109   2.201
  2.204   2.336   2.379   2.525   2.593   2.617   2.677   2.715
  2.758   2.824   2.875   2.937   3.015   3.038   3.121   3.141
  3.153   3.221   3.245   3.257   3.279   3.293   3.321   3.362
  3.393   3.428   3.443   3.466   3.500   3.551   3.578   3.639
  3.649   3.730   3.768   3.774   3.795   3.836   3.859   3.879
  3.906   3.965   4.022   4.081   4.109   4.143   4.158   4.174
  4.202   4.226   4.249   4.290   4.338   4.359   4.384   4.402
  4.416   4.456   4.494   4.541   4.571   4.614   4.635   4.682
  4.712   4.731   4.801   4.914   5.075   5.131   5.165   5.186
  5.215   5.239   5.261   5.316   5.411   5.476   5.539   5.603
  5.706   5.721   5.741   5.795   5.822   5.865   5.906   6.002
  6.163   6.233   6.294   6.316   6.449   6.683   7.016   7.136
  7.224   7.246   7.381   7.476   7.656   7.947  12.493  13.151
 14.309
 --------------------------------------------------------------

          Ground-State Mulliken Net Atomic Charges

     Atom                 Charge (a.u.)
  ----------------------------------------
      1 C                    -0.007918
      2 H                     0.095297
      3 H                     0.120025
      4 O                    -0.482033
      5 H                     0.282664
      6 C                    -0.380712
      7 H                     0.126474
      8 H                     0.124173
      9 H                     0.122030
  ----------------------------------------
  Sum of atomic charges =     0.000000

 -----------------------------------------------------------------
                    Cartesian Multipole Moments
 -----------------------------------------------------------------
    Charge (ESU x 10^10)
                 0.0000
    Dipole Moment (Debye)
         X      -1.1246      Y       1.7088      Z       1.0710
       Tot       2.3090
    Quadrupole Moments (Debye-Ang)
        XX     -16.3348     XY       1.5702     YY     -22.7343
        XZ      -0.5044     YZ      -1.3459     ZZ     -20.9646
    Octopole Moments (Debye-Ang^2)
       XXX      20.5502    XXY      -6.6358    XYY       7.7100
       YYY      -1.3459    XXZ       6.3012    XYZ       0.1246
       YYZ       9.1394    XZZ       9.7671    YZZ      -0.5840
       ZZZ      21.2201
    Hexadecapole Moments (Debye-Ang^3)
      XXXX     -61.8033   XXXY      16.2516   XXYY     -33.5972
      XYYY      12.8733   YYYY    -161.4840   XXXZ     -14.6283
      XXYZ       3.1617   XYYZ      -5.2155   YYYZ       4.5109
      XXZZ     -22.8624   XYZZ       2.3943   YYZZ     -38.0039
      XZZZ     -15.2628   YZZZ       3.0342   ZZZZ     -54.8038
 -----------------------------------------------------------------
 DrvMan is completing analytic gradient of the MP2 energy
 MP2 relaxed dipole moment
            1
    1  -0.4424666
    2   0.6722851
    3   0.4213476
	Magnitude:	 0.908 au	 2.309 Debye
 MP2 energy read as -154.796565
 Full Analytical Gradient of MP2 Energy (in au.)
             1             2             3             4             5
    1    0.00001563   -0.00014543    0.00003689    0.00015855    0.00013879
    2    0.00004473   -0.00007814    0.00014163   -0.00000978   -0.00008740
    3   -0.00056775    0.00069051    0.00013996   -0.00015249   -0.00025357
             6             7             8             9
    1   -0.00003760   -0.00008146   -0.00017195    0.00008659
    2    0.00000735   -0.00011743    0.00000337    0.00009567
    3    0.00001841   -0.00009051    0.00017022    0.00004522
 Gradient time:  CPU 0.10 s  wall 0.10 s
 ----------------------------------------------------------------
             Standard Nuclear Orientation (Angstroms)
    I     Atom           X                Y                Z
 ----------------------------------------------------------------
    1      C      -0.0004168206     0.0000562477    -0.0005018373
    2      H      -0.0009710917    -0.0007677453     1.0805975675
    3      H       1.0262758400     0.0000898132    -0.3422657400
    4      O      -0.5429954258    -1.2315166125    -0.4906090862
    5      H      -1.4721159604    -1.2569112760    -0.2779082394
    6      C      -0.7451942371     1.1950073159    -0.5389061643
    7      H      -1.7806475145     1.1584263239    -0.2399877337
    8      H      -0.3131635260     2.1110773328    -0.1639960962
    9      H      -0.6974013610     1.2063602802    -1.6207571317
 ----------------------------------------------------------------
 Nuclear Repulsion Energy =    82.1281677719 hartrees
 There are       13 alpha and       13 beta electrons
 Discretize the solute cavity surface with Lebedev spheres
	Using 302 Lebedev grid points for each H atom
	Using 302 Lebedev grid points for other atoms
	Atomic van der Waals radii will be scaled by 1.20
 Removing interior tesserae...
 Keep 970 surface tesserae and discard 1748 interior tesserae
 Molecular Surface Area = 80.886 Angst**2

                       Distance Matrix (Angstroms)
             C (  1)   H (  2)   H (  3)   O (  4)   H (  5)   C (  6)
   H (  2)  1.081100
   H (  3)  1.082082  1.754929
   O (  4)  1.432260  2.068145  2.000368
   H (  5)  1.955203  2.363832  2.797527  0.953494
   C (  6)  1.507475  2.146285  2.145834  2.435413  2.570689
   H (  7)  2.137381  2.500985  3.038260  2.703039  2.435259  1.078357
   H (  8)  2.140316  2.471106  2.506421  3.366368  3.563635  1.079996
   H (  9)  2.136863  3.039653  2.461847  2.691527  2.910521  1.082966
             H (  7)   H (  8)
   H (  8)  1.751236
   H (  9)  1.755632  1.757357

 Requested basis set is cc-pVTZ
 There are 66 shells and 174 basis functions
 A cutoff of  1.0D-11 yielded   2185 shell pairs
 There are     15297 function pairs (     19278 Cartesian)
 Smallest overlap matrix eigenvalue = 1.06E-03
 Guess MOs from SCF MO coefficient file
 Reading MOs from coefficient file
 Reading MOs from coefficient file
 A restricted Hartree-Fock SCF calculation will be
 performed using Pulay DIIS extrapolation
 SCF converges when DIIS error is below 1.0E-08
 ---------------------------------------
  Cycle       Energy         DIIS Error
 ---------------------------------------
    1    -154.1405440336      6.03E-04
    2    -154.1420104344      2.31E-04
    3    -154.1421923795      9.23E-05
    4    -154.1422301125      2.73E-05
    5    -154.1422351715      6.91E-06
    6    -154.1422356312      1.60E-06
    7    -154.1422356532      4.44E-07
    8    -154.1422356546      1.30E-07
    9    -154.1422356547      2.58E-08
   10    -154.1422356548      5.57E-09 Convergence criterion met
 ---------------------------------------
 SCF time:  CPU 51.34 s  wall 51.40 s
 Discretize the solute cavity surface with Lebedev spheres
	Using 302 Lebedev grid points for each H atom
	Using 302 Lebedev grid points for other atoms
	Atomic van der Waals radii will be scaled by 1.20
 Removing interior tesserae...
 Keep 970 surface tesserae and discard 1748 interior tesserae
 Molecular Surface Area = 80.886 Angst**2
Using SCRF singleton
 A restricted Hartree-Fock SCF calculation will be
 performed using Pulay DIIS extrapolation
 Polarizable Continuum solvation model will be applied
 SCF converges when DIIS error is below 1.0E-08

 Citation of the SMD model:
 Marenich, A.V.; Cramer, C.J.; Truhlar, D.G.
 J. Phys. Chem. B 2009, 113, 6378-6396.
 iSolventCode=           1
 Solvent: water                                                           

 vradii
            1           2           3           4           5           6
    1   1.8500000   1.2000000   1.2000000   1.5200000   1.2000000   1.8500000
            7           8           9
    1   1.2000000   1.2000000   1.2000000
 ---------------------------------------
  Cycle       Energy         DIIS Error
 ---------------------------------------
    1    -154.1422356549      1.68E-09
 Time req'd to invert C: 1.12 s (CPU) 1.12 s (wall)
    2    -154.1525288892      4.88E-04
    3    -154.1525288906      4.88E-04
    4    -154.1525288910      4.88E-04
    5    -154.1525288925      4.88E-04
    6    -154.1525288944      4.88E-04
    7    -154.1525288930      4.88E-04
    8    -154.1525288943      4.88E-04
    9    -154.1525288944      4.88E-04
   10    -154.1525288950      4.88E-04
   11    -154.1525288944      4.88E-04
   12    -154.1525288949      4.88E-04
   13    -154.1525288964      4.88E-04
   14    -154.1525288957      4.88E-04
   15    -154.1525288950      4.88E-04
   16    -154.1525288894      4.88E-04
   17    -154.1541621853      1.99E-04
   18    -154.1543717427      9.51E-05
   19    -154.1544218530      2.59E-05
   20    -154.1544274792      5.95E-06
   21    -154.1544278316      1.28E-06
   22    -154.1544278458      3.40E-07
   23    -154.1544278467      1.10E-07
   24    -154.1544278469      2.02E-08
   25    -154.1544278468      4.72E-09 Convergence criterion met
 ---------------------------------------
 SCF time:  CPU 102.66 s  wall 102.69 s
(0)  E-EN(g) gas-phase elect-nuc energy                 -154.142235655 a.u.
(3)  G-ENP(liq) elect-nuc-pol free energy of system     -154.154427847 a.u.
(4)  G-CDS(liq) cavity-dispersion-solvent structure 
     free energy                                                2.3481 kcal/mol
(6)  G-S(liq) free energy of system                     -154.150685867 a.u.
(9)  DeltaG-S(liq) free energy of  solvation
     (9) = (6) - (0)                                           -5.3026 kcal/mol
 SCF   energy in the final basis set = -154.1506858672
 Total energy in the final basis set = -154.1506858672

 Components of the MP2 correlation energy:
        aaaa  correlation energy =        -0.0725804523 au
        abab  correlation energy =        -0.5007058910 au
        bbbb  correlation energy =        -0.0725804523 au
        non-Brillouin singles    =        -0.0000000000 au

 Total  MP2   correlation energy =        -0.6458667957 au
        MP2         total energy =      -154.7965526629 au

  Entering Z-vector solver.
 This version supports only Gaussian blurring of the apparent surface charges
 No PCM contribution added !! 
   1         0           1      0.000229    0.000229
 This version supports only Gaussian blurring of the apparent surface charges
 No PCM contribution added !! 
   2         0           1      0.000053    0.000053
 This version supports only Gaussian blurring of the apparent surface charges
 No PCM contribution added !! 
   3         0           1      0.000012    0.000012
 This version supports only Gaussian blurring of the apparent surface charges
 No PCM contribution added !! 
   4         0           1      0.000004    0.000004
 This version supports only Gaussian blurring of the apparent surface charges
 No PCM contribution added !! 
   5         1           0      0.000000    0.000000    Roots Converged

 --------------------------------------------------------------

                    Orbital Energies (a.u.)
 --------------------------------------------------------------

 Alpha MOs
 -- Occupied --
-20.550 -11.262 -11.201  -1.356  -1.008  -0.844  -0.682  -0.618
 -0.607  -0.539  -0.518  -0.479  -0.444
 -- Virtual --
  0.152   0.190   0.195   0.216   0.240   0.252   0.314   0.347
  0.384   0.409   0.465   0.485   0.540   0.585   0.609   0.619
  0.653   0.654   0.669   0.678   0.716   0.746   0.770   0.787
  0.850   0.892   0.907   0.976   1.028   1.038   1.084   1.168
  1.178   1.226   1.244   1.277   1.282   1.311   1.352   1.372
  1.384   1.400   1.451   1.499   1.509   1.537   1.564   1.581
  1.619   1.677   1.758   1.795   1.815   1.849   2.109   2.201
  2.204   2.336   2.379   2.525   2.593   2.617   2.678   2.715
  2.758   2.824   2.875   2.937   3.015   3.038   3.121   3.141
  3.153   3.221   3.245   3.257   3.279   3.293   3.321   3.362
  3.393   3.429   3.443   3.466   3.501   3.551   3.578   3.639
  3.649   3.730   3.769   3.774   3.796   3.836   3.860   3.879
  3.906   3.965   4.022   4.081   4.109   4.143   4.158   4.174
  4.202   4.227   4.249   4.290   4.338   4.360   4.385   4.403
  4.417   4.457   4.495   4.542   4.571   4.615   4.635   4.683
  4.712   4.732   4.802   4.915   5.077   5.132   5.165   5.187
  5.216   5.239   5.262   5.317   5.414   5.477   5.540   5.603
  5.707   5.722   5.741   5.797   5.823   5.866   5.907   6.003
  6.164   6.233   6.294   6.317   6.450   6.683   7.016   7.136
  7.224   7.246   7.381   7.476   7.656   7.947  12.494  13.164
 14.309
 --------------------------------------------------------------

          Ground-State Mulliken Net Atomic Charges

     Atom                 Charge (a.u.)
  ----------------------------------------
      1 C                    -0.008273
      2 H                     0.096136
      3 H                     0.119823
      4 O                    -0.482172
      5 H                     0.282662
      6 C                    -0.380796
      7 H                     0.126453
      8 H                     0.124158
      9 H                     0.122010
  ----------------------------------------
  Sum of atomic charges =    -0.000000

 -----------------------------------------------------------------
                    Cartesian Multipole Moments
 -----------------------------------------------------------------
    Charge (ESU x 10^10)
                 0.0000
    Dipole Moment (Debye)
         X      -1.1241      Y       1.7090      Z       1.0734
       Tot       2.3101
    Quadrupole Moments (Debye-Ang)
        XX     -16.3339     XY       1.5701     YY     -22.7345
        XZ      -0.5045     YZ      -1.3457     ZZ     -20.9633
    Octopole Moments (Debye-Ang^2)
       XXX      20.5515    XXY      -6.6359    XYY       7.7119
       YYY      -1.3458    XXZ       6.3066    XYZ       0.1244
       YYZ       9.1454    XZZ       9.7680    YZZ      -0.5842
       ZZZ      21.2318
    Hexadecapole Moments (Debye-Ang^3)
      XXXX     -61.8051   XXXY      16.2518   XXYY     -33.5991
      XYYY      12.8735   YYYY    -161.4921   XXXZ     -14.6286
      XXYZ       3.1620   XYYZ      -5.2165   YYYZ       4.5116
      XXZZ     -22.8562   XYZZ       2.3947   YYZZ     -37.9994
      XZZZ     -15.2637   YZZZ       3.0351   ZZZZ     -54.7744
 -----------------------------------------------------------------
 DrvMan is completing analytic gradient of the MP2 energy
 MP2 relaxed dipole moment
            1
    1  -0.4422574
    2   0.6723813
    3   0.4223130
	Magnitude:	 0.909 au	 2.310 Debye
 MP2 energy read as -154.796553
 Full Analytical Gradient of MP2 Energy (in au.)
             1             2             3             4             5
    1   -0.00001135   -0.00013381    0.00003007    0.00018041    0.00013724
    2    0.00000709   -0.00006434    0.00013643    0.00002950   -0.00008552
    3    0.00064044   -0.00062268    0.00018140   -0.00012606   -0.00025267
             6             7             8             9
    1   -0.00004162   -0.00008073   -0.00017148    0.00009126
    2    0.00000247   -0.00011559    0.00000202    0.00008793
    3    0.00005225   -0.00009240    0.00017116    0.00004856
 Gradient time:  CPU 0.10 s  wall 0.10 s
 ----------------------------------------------------------------
             Standard Nuclear Orientation (Angstroms)
    I     Atom           X                Y                Z
 ----------------------------------------------------------------
    1      C      -0.0004168206     0.0000562477    -0.0005018373
    2      H      -0.0009710917    -0.0007677453     1.0815975675
    3      H       1.0272758400     0.0000898132    -0.3422657400
    4      O      -0.5429954258    -1.2315166125    -0.4906090862
    5      H      -1.4721159604    -1.2569112760    -0.2779082394
    6      C      -0.7451942371     1.1950073159    -0.5389061643
    7      H      -1.7806475145     1.1584263239    -0.2399877337
    8      H      -0.3131635260     2.1110773328    -0.1639960962
    9      H      -0.6974013610     1.2063602802    -1.6207571317
 ----------------------------------------------------------------
 Nuclear Repulsion Energy =    82.1195596590 hartrees
 There are       13 alpha and       13 beta electrons
 Discretize the solute cavity surface with Lebedev spheres
	Using 302 Lebedev grid points for each H atom
	Using 302 Lebedev grid points for other atoms
	Atomic van der Waals radii will be scaled by 1.20
 Removing interior tesserae...
 Keep 970 surface tesserae and discard 1748 interior tesserae
 Molecular Surface Area = 80.886 Angst**2

                       Distance Matrix (Angstroms)
             C (  1)   H (  2)   H (  3)   O (  4)   H (  5)   C (  6)
   H (  2)  1.082100
   H (  3)  1.083030  1.756325
   O (  4)  1.432260  2.068905  2.001153
   H (  5)  1.955203  2.364407  2.798420  0.953494
   C (  6)  1.507475  2.147039  2.146659  2.435413  2.570689
   H (  7)  2.137381  2.501513  3.039184  2.703039  2.435259  1.078357
   H (  8)  2.140316  2.471610  2.506956  3.366368  3.563635  1.079996
   H (  9)  2.136863  3.040542  2.462547  2.691527  2.910521  1.082966
             H (  7)   H (  8)
   H (  8)  1.751236
   H (  9)  1.755632  1.757357

 Requested basis set is cc-pVTZ
 There are 66 shells and 174 basis functions
 A cutoff of  1.0D-11 yielded   2185 shell pairs
 There are     15297 function pairs (     19278 Cartesian)
 Smallest overlap matrix eigenvalue = 1.06E-03
 Guess MOs from SCF MO coefficient file
 Reading MOs from coefficient file
 Reading MOs from coefficient file
 A restricted Hartree-Fock SCF calculation will be
 performed using Pulay DIIS extrapolation
 SCF converges when DIIS error is below 1.0E-08
 ---------------------------------------
  Cycle       Energy         DIIS Error
 ---------------------------------------
    1    -154.1392666898      6.04E-04
    2    -154.1420114489      2.33E-04
    3    -154.1421959270      9.27E-05
    4    -154.1422340888      2.74E-05
    5    -154.1422392021      6.92E-06
    6    -154.1422396646      1.58E-06
    7    -154.1422396864      4.07E-07
    8    -154.1422396877      1.24E-07
    9    -154.1422396877      2.58E-08
   10    -154.1422396878      5.49E-09 Convergence criterion met
 ---------------------------------------
 SCF time:  CPU 51.63 s  wall 51.66 s
 Discretize the solute cavity surface with Lebedev spheres
	Using 302 Lebedev grid points for each H atom
	Using 302 Lebedev grid points for other atoms
	Atomic van der Waals radii will be scaled by 1.20
 Removing interior tesserae...
 Keep 970 surface tesserae and discard 1748 interior tesserae
 Molecular Surface Area = 80.886 Angst**2
Using SCRF singleton
 A restricted Hartree-Fock SCF calculation will be
 performed using Pulay DIIS extrapolation
 Polarizable Continuum solvation model will be applied
 SCF converges when DIIS error is below 1.0E-08

 Citation of the SMD model:
 Marenich, A.V.; Cramer, C.J.; Truhlar, D.G.
 J. Phys. Chem. B 2009, 113, 6378-6396.
 iSolventCode=           1
 Solvent: water                                                           

 vradii
            1           2           3           4           5           6
    1   1.8500000   1.2000000   1.2000000   1.5200000   1.2000000   1.8500000
            7           8           9
    1   1.2000000   1.2000000   1.2000000
 ---------------------------------------
  Cycle       Energy         DIIS Error
 ---------------------------------------
    1    -154.1422396879      1.55E-09
 Time req'd to invert C: 1.10 s (CPU) 1.10 s (wall)
    2    -154.1525314415      4.88E-04
    3    -154.1525314428      4.88E-04
    4    -154.1525314434      4.88E-04
    5    -154.1525314390      4.88E-04
    6    -154.1525314396      4.88E-04
    7    -154.1525314403      4.88E-04
    8    -154.1525314385      4.88E-04
    9    -154.1525314380      4.88E-04
   10    -154.1525314386      4.88E-04
   11    -154.1525314375      4.88E-04
   12    -154.1525314389      4.88E-04
   13    -154.1525314386      4.88E-04
   14    -154.1525314394      4.88E-04
   15    -154.1525314389      4.88E-04
   16    -154.1525314416      4.88E-04
   17    -154.1541645963      1.99E-04
   18    -154.1543741204      9.51E-05
   19    -154.1544242160      2.59E-05
   20    -154.1544298402      5.95E-06
   21    -154.1544301927      1.28E-06
   22    -154.1544302068      3.42E-07
   23    -154.1544302078      1.10E-07
   24    -154.1544302079      2.02E-08
   25    -154.1544302079      4.72E-09 Convergence criterion met
 ---------------------------------------
 SCF time:  CPU 99.31 s  wall 99.36 s
(0)  E-EN(g) gas-phase elect-nuc energy                 -154.142239688 a.u.
(3)  G-ENP(liq) elect-nuc-pol free energy of system     -154.154430208 a.u.
(4)  G-CDS(liq) cavity-dispersion-solvent structure 
     free energy                                                2.3482 kcal/mol
(6)  G-S(liq) free energy of system                     -154.150688045 a.u.
(9)  DeltaG-S(liq) free energy of  solvation
     (9) = (6) - (0)                                           -5.3014 kcal/mol
 SCF   energy in the final basis set = -154.1506880452
 Total energy in the final basis set = -154.1506880452

 Components of the MP2 correlation energy:
        aaaa  correlation energy =        -0.0725803437 au
        abab  correlation energy =        -0.5007123461 au
        bbbb  correlation energy =        -0.0725803437 au
        non-Brillouin singles    =        -0.0000000000 au

 Total  MP2   correlation energy =        -0.6458730336 au
        MP2         total energy =      -154.7965610788 au

  Entering Z-vector solver.
 This version supports only Gaussian blurring of the apparent surface charges
 No PCM contribution added !! 
   1         0           1      0.000229    0.000229
 This version supports only Gaussian blurring of the apparent surface charges
 No PCM contribution added !! 
   2         0           1      0.000053    0.000053
 This version supports only Gaussian blurring of the apparent surface charges
 No PCM contribution added !! 
   3         0           1      0.000012    0.000012
 This version supports only Gaussian blurring of the apparent surface charges
 No PCM contribution added !! 
   4         0           1      0.000004    0.000004
 This version supports only Gaussian blurring of the apparent surface charges
 No PCM contribution added !! 
   5         1           0      0.000000    0.000000    Roots Converged

 --------------------------------------------------------------

                    Orbital Energies (a.u.)
 --------------------------------------------------------------

 Alpha MOs
 -- Occupied --
-20.550 -11.262 -11.201  -1.356  -1.008  -0.843  -0.682  -0.618
 -0.607  -0.539  -0.518  -0.479  -0.444
 -- Virtual --
  0.152   0.190   0.195   0.216   0.239   0.252   0.314   0.347
  0.384   0.409   0.465   0.485   0.540   0.585   0.609   0.619
  0.653   0.654   0.669   0.678   0.716   0.746   0.770   0.787
  0.850   0.892   0.907   0.976   1.028   1.038   1.084   1.168
  1.178   1.225   1.244   1.277   1.282   1.311   1.352   1.372
  1.384   1.400   1.450   1.499   1.508   1.537   1.564   1.581
  1.619   1.677   1.758   1.794   1.815   1.849   2.109   2.201
  2.204   2.336   2.379   2.526   2.593   2.617   2.678   2.715
  2.758   2.824   2.875   2.937   3.015   3.038   3.121   3.141
  3.153   3.220   3.245   3.257   3.279   3.293   3.321   3.362
  3.393   3.428   3.443   3.466   3.500   3.551   3.578   3.639
  3.649   3.730   3.769   3.774   3.795   3.835   3.859   3.879
  3.906   3.965   4.022   4.080   4.109   4.143   4.158   4.174
  4.202   4.227   4.249   4.290   4.338   4.360   4.384   4.402
  4.416   4.456   4.494   4.541   4.571   4.614   4.635   4.682
  4.712   4.732   4.801   4.914   5.076   5.131   5.165   5.185
  5.215   5.238   5.261   5.315   5.412   5.475   5.539   5.603
  5.706   5.721   5.741   5.796   5.823   5.864   5.906   6.002
  6.163   6.233   6.294   6.316   6.449   6.683   7.016   7.136
  7.224   7.246   7.381   7.476   7.656   7.947  12.493  13.151
 14.309
 --------------------------------------------------------------

          Ground-State Mulliken Net Atomic Charges

     Atom                 Charge (a.u.)
  ----------------------------------------
      1 C                    -0.007898
      2 H                     0.095805
      3 H                     0.119541
      4 O                    -0.482072
      5 H                     0.282672
      6 C                    -0.380728
      7 H                     0.126477
      8 H                     0.124175
      9 H                     0.122029
  ----------------------------------------
  Sum of atomic charges =    -0.000000

 -----------------------------------------------------------------
                    Cartesian Multipole Moments
 -----------------------------------------------------------------
    Charge (ESU x 10^10)
                 0.0000
    Dipole Moment (Debye)
         X      -1.1252      Y       1.7089      Z       1.0724
       Tot       2.3101
    Quadrupole Moments (Debye-Ang)
        XX     -16.3343     XY       1.5700     YY     -22.7345
        XZ      -0.5041     YZ      -1.3458     ZZ     -20.9648
    Octopole Moments (Debye-Ang^2)
       XXX      20.5457    XXY      -6.6356    XYY       7.7080
       YYY      -1.3456    XXZ       6.3036    XYZ       0.1246
       YYZ       9.1423    XZZ       9.7654    YZZ      -0.5840
       ZZZ      21.2268
    Hexadecapole Moments (Debye-Ang^3)
      XXXX     -61.8146   XXXY      16.2509   XXYY     -33.5995
      XYYY      12.8729   YYYY    -161.4850   XXXZ     -14.6269
      XXYZ       3.1617   XYYZ      -5.2150   YYYZ       4.5111
      XXZZ     -22.8621   XYZZ       2.3944   YYZZ     -38.0015
      XZZZ     -15.2608   YZZZ       3.0345   ZZZZ     -54.7903
 -----------------------------------------------------------------
 DrvMan is completing analytic gradient of the MP2 energy
 MP2 relaxed dipole moment
            1
    1  -0.4427061
    2   0.6723241
    3   0.4218996
	Magnitude:	 0.909 au	 2.310 Debye
 MP2 energy read as -154.796561
 Full Analytical Gradient of MP2 Energy (in au.)
             1             2             3             4             5
    1   -0.00054832   -0.00013862    0.00063694    0.00014240    0.00013710
    2    0.00003499   -0.00006933    0.00013825   -0.00000225   -0.00009119
    3    0.00019338    0.00003970   -0.00001194   -0.00013611   -0.00025454
             6             7             8             9
    1   -0.00006366   -0.00008401   -0.00017160    0.00008977
    2    0.00000717   -0.00011115    0.00000304    0.00009048
    3    0.00004469   -0.00009306    0.00017078    0.00004710
 Gradient time:  CPU 0.10 s  wall 0.10 s
 ----------------------------------------------------------------
             Standard Nuclear Orientation (Angstroms)
    I     Atom           X                Y                Z
 ----------------------------------------------------------------
    1      C      -0.0004168206     0.0000562477    -0.0005018373
    2      H      -0.0009710917    -0.0007677453     1.0815975675
    3      H       1.0252758400     0.0000898132    -0.3422657400
    4      O      -0.5429954258    -1.2315166125    -0.4906090862
    5      H      -1.4721159604    -1.2569112760    -0.2779082394
    6      C      -0.7451942371     1.1950073159    -0.5389061643
    7      H      -1.7806475145     1.1584263239    -0.2399877337
    8      H      -0.3131635260     2.1110773328    -0.1639960962
    9      H      -0.6974013610     1.2063602802    -1.6207571317
 ----------------------------------------------------------------
 Nuclear Repulsion Energy =    82.1281436257 hartrees
 There are       13 alpha and       13 beta electrons
 Discretize the solute cavity surface with Lebedev spheres
	Using 302 Lebedev grid points for each H atom
	Using 302 Lebedev grid points for other atoms
	Atomic van der Waals radii will be scaled by 1.20
 Removing interior tesserae...
 Keep 970 surface tesserae and discard 1748 interior tesserae
 Molecular Surface Area = 80.886 Angst**2

                       Distance Matrix (Angstroms)
             C (  1)   H (  2)   H (  3)   O (  4)   H (  5)   C (  6)
   H (  2)  1.082100
   H (  3)  1.081133  1.755155
   O (  4)  1.432260  2.068905  1.999584
   H (  5)  1.955203  2.364407  2.796634  0.953494
   C (  6)  1.507475  2.147039  2.145008  2.435413  2.570689
   H (  7)  2.137381  2.501513  3.037336  2.703039  2.435259  1.078357
   H (  8)  2.140316  2.471610  2.505887  3.366368  3.563635  1.079996
   H (  9)  2.136863  3.040542  2.461147  2.691527  2.910521  1.082966
             H (  7)   H (  8)
   H (  8)  1.751236
   H (  9)  1.755632  1.757357

 Requested basis set is cc-pVTZ
 There are 66 shells and 174 basis functions
 A cutoff of  1.0D-11 yielded   2185 shell pairs
 There are     15297 function pairs (     19278 Cartesian)
 Smallest overlap matrix eigenvalue = 1.06E-03
 Guess MOs from SCF MO coefficient file
 Reading MOs from coefficient file
 Reading MOs from coefficient file
 A restricted Hartree-Fock SCF calculation will be
 performed using Pulay DIIS extrapolation
 SCF converges when DIIS error is below 1.0E-08
 ---------------------------------------
  Cycle       Energy         DIIS Error
 ---------------------------------------
    1    -154.1405151082      6.05E-04
    2    -154.1420127013      2.33E-04
    3    -154.1421971336      9.20E-05
    4    -154.1422347972      2.74E-05
    5    -154.1422398519      7.01E-06
    6    -154.1422403223      1.62E-06
    7    -154.1422403447      4.47E-07
    8    -154.1422403462      1.32E-07
    9    -154.1422403463      2.58E-08
   10    -154.1422403464      5.53E-09 Convergence criterion met
 ---------------------------------------
 SCF time:  CPU 51.48 s  wall 52.11 s
 Discretize the solute cavity surface with Lebedev spheres
	Using 302 Lebedev grid points for each H atom
	Using 302 Lebedev grid points for other atoms
	Atomic van der Waals radii will be scaled by 1.20
 Removing interior tesserae...
 Keep 970 surface tesserae and discard 1748 interior tesserae
 Molecular Surface Area = 80.886 Angst**2
Using SCRF singleton
 A restricted Hartree-Fock SCF calculation will be
 performed using Pulay DIIS extrapolation
 Polarizable Continuum solvation model will be applied
 SCF converges when DIIS error is below 1.0E-08

 Citation of the SMD model:
 Marenich, A.V.; Cramer, C.J.; Truhlar, D.G.
 J. Phys. Chem. B 2009, 113, 6378-6396.
 iSolventCode=           1
 Solvent: water                                                           

 vradii
            1           2           3           4           5           6
    1   1.8500000   1.2000000   1.2000000   1.5200000   1.2000000   1.8500000
            7           8           9
    1   1.2000000   1.2000000   1.2000000
 ---------------------------------------
  Cycle       Energy         DIIS Error
 ---------------------------------------
    1    -154.1422403464      1.68E-09
 Time req'd to invert C: 1.10 s (CPU) 1.10 s (wall)
    2    -154.1525319909      4.88E-04
    3    -154.1525319924      4.88E-04
    4    -154.1525319928      4.88E-04
    5    -154.1525319953      4.88E-04
    6    -154.1525319966      4.88E-04
    7    -154.1525319976      4.88E-04
    8    -154.1525319981      4.88E-04
    9    -154.1525319994      4.88E-04
   10    -154.1525320003      4.88E-04
   11    -154.1525320016      4.88E-04
   12    -154.1525320006      4.88E-04
   13    -154.1525320176      4.88E-04
   14    -154.1525319995      4.88E-04
   15    -154.1525319996      4.88E-04
   16    -154.1525319910      4.88E-04
   17    -154.1541644129      1.99E-04
   18    -154.1543738852      9.51E-05
   19    -154.1544239802      2.59E-05
   20    -154.1544296042      5.95E-06
   21    -154.1544299565      1.28E-06
   22    -154.1544299706      3.40E-07
   23    -154.1544299715      1.10E-07
   24    -154.1544299717      2.02E-08
   25    -154.1544299716      4.72E-09 Convergence criterion met
 ---------------------------------------
 SCF time:  CPU 105.77 s  wall 105.82 s
(0)  E-EN(g) gas-phase elect-nuc energy                 -154.142240346 a.u.
(3)  G-ENP(liq) elect-nuc-pol free energy of system     -154.154429972 a.u.
(4)  G-CDS(liq) cavity-dispersion-solvent structure 
     free energy                                                2.3482 kcal/mol
(6)  G-S(liq) free energy of system                     -154.150687944 a.u.
(9)  DeltaG-S(liq) free energy of  solvation
     (9) = (6) - (0)                                           -5.3009 kcal/mol
 SCF   energy in the final basis set = -154.1506879438
 Total energy in the final basis set = -154.1506879438

 Components of the MP2 correlation energy:
        aaaa  correlation energy =        -0.0725806915 au
        abab  correlation energy =        -0.5007072502 au
        bbbb  correlation energy =        -0.0725806915 au
        non-Brillouin singles    =        -0.0000000000 au

 Total  MP2   correlation energy =        -0.6458686333 au
        MP2         total energy =      -154.7965565771 au

  Entering Z-vector solver.
 This version supports only Gaussian blurring of the apparent surface charges
 No PCM contribution added !! 
   1         0           1      0.000229    0.000229
 This version supports only Gaussian blurring of the apparent surface charges
 No PCM contribution added !! 
   2         0           1      0.000053    0.000053
 This version supports only Gaussian blurring of the apparent surface charges
 No PCM contribution added !! 
   3         0           1      0.000012    0.000012
 This version supports only Gaussian blurring of the apparent surface charges
 No PCM contribution added !! 
   4         0           1      0.000004    0.000004
 This version supports only Gaussian blurring of the apparent surface charges
 No PCM contribution added !! 
   5         1           0      0.000000    0.000000    Roots Converged

 --------------------------------------------------------------

                    Orbital Energies (a.u.)
 --------------------------------------------------------------

 Alpha MOs
 -- Occupied --
-20.550 -11.262 -11.201  -1.356  -1.008  -0.844  -0.682  -0.618
 -0.607  -0.539  -0.518  -0.479  -0.444
 -- Virtual --
  0.152   0.190   0.195   0.216   0.239   0.252   0.314   0.347
  0.384   0.409   0.465   0.485   0.540   0.585   0.609   0.619
  0.653   0.654   0.669   0.678   0.716   0.746   0.770   0.787
  0.850   0.892   0.907   0.976   1.028   1.038   1.084   1.168
  1.178   1.225   1.244   1.277   1.282   1.311   1.352   1.372
  1.384   1.400   1.450   1.499   1.509   1.537   1.564   1.581
  1.619   1.677   1.759   1.794   1.815   1.849   2.109   2.201
  2.204   2.336   2.379   2.525   2.593   2.617   2.677   2.715
  2.758   2.824   2.875   2.937   3.015   3.038   3.121   3.141
  3.153   3.221   3.245   3.257   3.279   3.293   3.321   3.362
  3.393   3.429   3.443   3.466   3.501   3.551   3.578   3.639
  3.649   3.730   3.769   3.774   3.795   3.836   3.860   3.879
  3.906   3.965   4.022   4.081   4.109   4.143   4.158   4.174
  4.202   4.227   4.249   4.290   4.338   4.360   4.385   4.403
  4.417   4.457   4.494   4.542   4.571   4.615   4.635   4.683
  4.713   4.732   4.801   4.915   5.077   5.132   5.165   5.187
  5.216   5.239   5.262   5.317   5.413   5.478   5.540   5.604
  5.707   5.722   5.741   5.797   5.823   5.866   5.906   6.003
  6.164   6.233   6.294   6.316   6.450   6.684   7.016   7.136
  7.224   7.246   7.381   7.476   7.656   7.947  12.494  13.164
 14.309
 --------------------------------------------------------------

          Ground-State Mulliken Net Atomic Charges

     Atom                 Charge (a.u.)
  ----------------------------------------
      1 C                    -0.008293
      2 H                     0.095628
      3 H                     0.120309
      4 O                    -0.482134
      5 H                     0.282654
      6 C                    -0.380780
      7 H                     0.126449
      8 H                     0.124156
      9 H                     0.122011
  ----------------------------------------
  Sum of atomic charges =     0.000000

 -----------------------------------------------------------------
                    Cartesian Multipole Moments
 -----------------------------------------------------------------
    Charge (ESU x 10^10)
                 0.0000
    Dipole Moment (Debye)
         X      -1.1235      Y       1.7089      Z       1.0720
       Tot       2.3091
    Quadrupole Moments (Debye-Ang)
        XX     -16.3344     XY       1.5703     YY     -22.7343
        XZ      -0.5048     YZ      -1.3458     ZZ     -20.9631
    Octopole Moments (Debye-Ang^2)
       XXX      20.5560    XXY      -6.6362    XYY       7.7139
       YYY      -1.3462    XXZ       6.3041    XYZ       0.1244
       YYZ       9.1425    XZZ       9.7697    YZZ      -0.5842
       ZZZ      21.2251
    Hexadecapole Moments (Debye-Ang^3)
      XXXX     -61.7938   XXXY      16.2525   XXYY     -33.5968
      XYYY      12.8739   YYYY    -161.4911   XXXZ     -14.6300
      XXYZ       3.1620   XYYZ      -5.2171   YYYZ       4.5113
      XXZZ     -22.8566   XYZZ       2.3946   YYZZ     -38.0018
      XZZZ     -15.2657   YZZZ       3.0348   ZZZZ     -54.7879
 -----------------------------------------------------------------
 DrvMan is completing analytic gradient of the MP2 energy
 MP2 relaxed dipole moment
            1
    1  -0.4420190
    2   0.6723424
    3   0.4217629
	Magnitude:	 0.908 au	 2.309 Debye
 MP2 energy read as -154.796557
 Full Analytical Gradient of MP2 Energy (in au.)
             1             2             3             4             5
    1    0.00055584   -0.00014072   -0.00057315    0.00019659    0.00013893
    2    0.00001683   -0.00007316    0.00013980    0.00002201   -0.00008172
    3   -0.00012600    0.00003202    0.00033465   -0.00014241   -0.00025170
             6             7             8             9
    1   -0.00001556   -0.00007819   -0.00017183    0.00008808
    2    0.00000265   -0.00012187    0.00000235    0.00009312
    3    0.00002599   -0.00008984    0.00017060    0.00004669
 Gradient time:  CPU 0.10 s  wall 0.10 s
 ----------------------------------------------------------------
             Standard Nuclear Orientation (Angstroms)
    I     Atom           X                Y                Z
 ----------------------------------------------------------------
    1      C      -0.0004168206     0.0000562477    -0.0005018373
    2      H      -0.0009710917    -0.0007677453     1.0815975675
    3      H       1.0262758400     0.0010898132    -0.3422657400
    4      O      -0.5429954258    -1.2315166125    -0.4906090862
    5      H      -1.4721159604    -1.2569112760    -0.2779082394
    6      C      -0.7451942371     1.1950073159    -0.5389061643
    7      H      -1.7806475145     1.1584263239    -0.2399877337
    8      H      -0.3131635260     2.1110773328    -0.1639960962
    9      H      -0.6974013610     1.2063602802    -1.6207571317
 ----------------------------------------------------------------
 Nuclear Repulsion Energy =    82.1236854375 hartrees
 There are       13 alpha and       13 beta electrons
 Discretize the solute cavity surface with Lebedev spheres
	Using 302 Lebedev grid points for each H atom
	Using 302 Lebedev grid points for other atoms
	Atomic van der Waals radii will be scaled by 1.20
 Removing interior tesserae...
 Keep 970 surface tesserae and discard 1748 interior tesserae
 Molecular Surface Area = 80.886 Angst**2

                       Distance Matrix (Angstroms)
             C (  1)   H (  2)   H (  3)   O (  4)   H (  5)   C (  6)
   H (  2)  1.082100
   H (  3)  1.082082  1.755741
   O (  4)  1.432260  2.068905  2.000984
   H (  5)  1.955203  2.364407  2.797976  0.953494
   C (  6)  1.507475  2.147039  2.145277  2.435413  2.570689
   H (  7)  2.137381  2.501513  3.037879  2.703039  2.435259  1.078357
   H (  8)  2.140316  2.471610  2.505579  3.366368  3.563635  1.079996
   H (  9)  2.136863  3.040542  2.461357  2.691527  2.910521  1.082966
             H (  7)   H (  8)
   H (  8)  1.751236
   H (  9)  1.755632  1.757357

 Requested basis set is cc-pVTZ
 There are 66 shells and 174 basis functions
 A cutoff of  1.0D-11 yielded   2185 shell pairs
 There are     15297 function pairs (     19278 Cartesian)
 Smallest overlap matrix eigenvalue = 1.06E-03
 Guess MOs from SCF MO coefficient file
 Reading MOs from coefficient file
 Reading MOs from coefficient file
 A restricted Hartree-Fock SCF calculation will be
 performed using Pulay DIIS extrapolation
 SCF converges when DIIS error is below 1.0E-08
 ---------------------------------------
  Cycle       Energy         DIIS Error
 ---------------------------------------
    1    -154.1396066425      6.03E-04
    2    -154.1420156041      2.33E-04
    3    -154.1421995027      9.27E-05
    4    -154.1422376257      2.73E-05
    5    -154.1422427257      6.90E-06
    6    -154.1422431853      1.58E-06
    7    -154.1422432071      4.17E-07
    8    -154.1422432083      1.26E-07
    9    -154.1422432083      2.58E-08
   10    -154.1422432084      5.52E-09 Convergence criterion met
 ---------------------------------------
 SCF time:  CPU 51.42 s  wall 51.43 s
 Discretize the solute cavity surface with Lebedev spheres
	Using 302 Lebedev grid points for each H atom
	Using 302 Lebedev grid points for other atoms
	Atomic van der Waals radii will be scaled by 1.20
 Removing interior tesserae...
 Keep 970 surface tesserae and discard 1748 interior tesserae
 Molecular Surface Area = 80.886 Angst**2
Using SCRF singleton
 A restricted Hartree-Fock SCF calculation will be
 performed using Pulay DIIS extrapolation
 Polarizable Continuum solvation model will be applied
 SCF converges when DIIS error is below 1.0E-08

 Citation of the SMD model:
 Marenich, A.V.; Cramer, C.J.; Truhlar, D.G.
 J. Phys. Chem. B 2009, 113, 6378-6396.
 iSolventCode=           1
 Solvent: water                                                           

 vradii
            1           2           3           4           5           6
    1   1.8500000   1.2000000   1.2000000   1.5200000   1.2000000   1.8500000
            7           8           9
    1   1.2000000   1.2000000   1.2000000
 ---------------------------------------
  Cycle       Energy         DIIS Error
 ---------------------------------------
    1    -154.1422432086      1.59E-09
 Time req'd to invert C: 1.12 s (CPU) 1.12 s (wall)
    2    -154.1525357027      4.88E-04
    3    -154.1525357039      4.88E-04
    4    -154.1525357043      4.88E-04
    5    -154.1525357004      4.88E-04
    6    -154.1525356954      4.88E-04
    7    -154.1525356950      4.88E-04
    8    -154.1541687094      1.99E-04
    9    -154.1543782185      9.51E-05
   10    -154.1544283115      2.59E-05
   11    -154.1544339356      5.95E-06
   12    -154.1544342880      1.28E-06
   13    -154.1544343021      3.41E-07
   14    -154.1544343031      1.10E-07
   15    -154.1544343032      2.02E-08
   16    -154.1544343108      4.74E-09 Convergence criterion met
 ---------------------------------------
 SCF time:  CPU 78.06 s  wall 78.09 s
(0)  E-EN(g) gas-phase elect-nuc energy                 -154.142243209 a.u.
(3)  G-ENP(liq) elect-nuc-pol free energy of system     -154.154434311 a.u.
(4)  G-CDS(liq) cavity-dispersion-solvent structure 
     free energy                                                2.3481 kcal/mol
(6)  G-S(liq) free energy of system                     -154.150692408 a.u.
(9)  DeltaG-S(liq) free energy of  solvation
     (9) = (6) - (0)                                           -5.3020 kcal/mol
 SCF   energy in the final basis set = -154.1506924079
 Total energy in the final basis set = -154.1506924079

 Components of the MP2 correlation energy:
        aaaa  correlation energy =        -0.0725804379 au
        abab  correlation energy =        -0.5007093863 au
        bbbb  correlation energy =        -0.0725804379 au
        non-Brillouin singles    =        -0.0000000000 au

 Total  MP2   correlation energy =        -0.6458702620 au
        MP2         total energy =      -154.7965626699 au

  Entering Z-vector solver.
 This version supports only Gaussian blurring of the apparent surface charges
 No PCM contribution added !! 
   1         0           1      0.000229    0.000229
 This version supports only Gaussian blurring of the apparent surface charges
 No PCM contribution added !! 
   2         0           1      0.000053    0.000053
 This version supports only Gaussian blurring of the apparent surface charges
 No PCM contribution added !! 
   3         0           1      0.000012    0.000012
 This version supports only Gaussian blurring of the apparent surface charges
 No PCM contribution added !! 
   4         0           1      0.000004    0.000004
 This version supports only Gaussian blurring of the apparent surface charges
 No PCM contribution added !! 
   5         1           0      0.000000    0.000000    Roots Converged

 --------------------------------------------------------------

                    Orbital Energies (a.u.)
 --------------------------------------------------------------

 Alpha MOs
 -- Occupied --
-20.550 -11.262 -11.201  -1.356  -1.008  -0.843  -0.682  -0.618
 -0.607  -0.539  -0.518  -0.479  -0.444
 -- Virtual --
  0.152   0.190   0.195   0.216   0.239   0.252   0.314   0.347
  0.384   0.409   0.465   0.485   0.540   0.585   0.609   0.619
  0.653   0.654   0.669   0.678   0.716   0.746   0.770   0.787
  0.850   0.892   0.906   0.976   1.028   1.038   1.084   1.168
  1.178   1.225   1.244   1.277   1.282   1.311   1.352   1.372
  1.384   1.400   1.450   1.499   1.509   1.537   1.564   1.581
  1.619   1.677   1.758   1.794   1.815   1.849   2.109   2.201
  2.204   2.336   2.380   2.525   2.593   2.617   2.678   2.715
  2.758   2.824   2.875   2.937   3.015   3.038   3.121   3.141
  3.153   3.221   3.245   3.257   3.279   3.293   3.321   3.362
  3.393   3.429   3.443   3.466   3.500   3.551   3.578   3.639
  3.649   3.730   3.769   3.774   3.795   3.836   3.860   3.879
  3.906   3.965   4.022   4.081   4.109   4.143   4.158   4.174
  4.202   4.227   4.249   4.290   4.338   4.360   4.384   4.402
  4.417   4.456   4.494   4.542   4.571   4.614   4.635   4.683
  4.712   4.732   4.801   4.914   5.076   5.131   5.165   5.186
  5.215   5.239   5.261   5.316   5.413   5.476   5.539   5.603
  5.706   5.722   5.741   5.796   5.823   5.865   5.906   6.003
  6.164   6.233   6.294   6.316   6.450   6.683   7.016   7.136
  7.224   7.246   7.381   7.476   7.656   7.947  12.494  13.158
 14.309
 --------------------------------------------------------------

          Ground-State Mulliken Net Atomic Charges

     Atom                 Charge (a.u.)
  ----------------------------------------
      1 C                    -0.008047
      2 H                     0.095705
      3 H                     0.119910
      4 O                    -0.482109
      5 H                     0.282692
      6 C                    -0.380765
      7 H                     0.126435
      8 H                     0.124163
      9 H                     0.122017
  ----------------------------------------
  Sum of atomic charges =     0.000000

 -----------------------------------------------------------------
                    Cartesian Multipole Moments
 -----------------------------------------------------------------
    Charge (ESU x 10^10)
                 0.0000
    Dipole Moment (Debye)
         X      -1.1242      Y       1.7089      Z       1.0721
       Tot       2.3095
    Quadrupole Moments (Debye-Ang)
        XX     -16.3348     XY       1.5722     YY     -22.7345
        XZ      -0.5045     YZ      -1.3460     ZZ     -20.9639
    Octopole Moments (Debye-Ang^2)
       XXX      20.5518    XXY      -6.6372    XYY       7.7112
       YYY      -1.3498    XXZ       6.3040    XYZ       0.1237
       YYZ       9.1424    XZZ       9.7676    YZZ      -0.5849
       ZZZ      21.2260
    Hexadecapole Moments (Debye-Ang^3)
      XXXX     -61.8074   XXXY      16.2553   XXYY     -33.5990
      XYYY      12.8743   YYYY    -161.4889   XXXZ     -14.6289
      XXYZ       3.1622   XYYZ      -5.2161   YYYZ       4.5124
      XXZZ     -22.8596   XYZZ       2.3945   YYZZ     -38.0018
      XZZZ     -15.2635   YZZZ       3.0355   ZZZZ     -54.7891
 -----------------------------------------------------------------
 DrvMan is completing analytic gradient of the MP2 energy
 MP2 relaxed dipole moment
            1
    1  -0.4422882
    2   0.6723502
    3   0.4217993
	Magnitude:	 0.909 au	 2.309 Debye
 MP2 energy read as -154.796563
 Full Analytical Gradient of MP2 Energy (in au.)
             1             2             3             4             5
    1    0.00001955   -0.00014056    0.00003779    0.00010017    0.00013070
    2   -0.00006267   -0.00006872    0.00025794   -0.00000870   -0.00009637
    3    0.00003196    0.00003770    0.00016636   -0.00012829   -0.00025574
             6             7             8             9
    1    0.00001141   -0.00007322   -0.00017287    0.00008704
    2    0.00000496   -0.00012508    0.00000464    0.00009401
    3    0.00001849   -0.00008661    0.00017002    0.00004611
 Gradient time:  CPU 0.10 s  wall 0.10 s
 ----------------------------------------------------------------
             Standard Nuclear Orientation (Angstroms)
    I     Atom           X                Y                Z
 ----------------------------------------------------------------
    1      C      -0.0004168206     0.0000562477    -0.0005018373
    2      H      -0.0009710917    -0.0007677453     1.0815975675
    3      H       1.0262758400    -0.0009101868    -0.3422657400
    4      O      -0.5429954258    -1.2315166125    -0.4906090862
    5      H      -1.4721159604    -1.2569112760    -0.2779082394
    6      C      -0.7451942371     1.1950073159    -0.5389061643
    7      H      -1.7806475145     1.1584263239    -0.2399877337
    8      H      -0.3131635260     2.1110773328    -0.1639960962
    9      H      -0.6974013610     1.2063602802    -1.6207571317
 ----------------------------------------------------------------
 Nuclear Repulsion Energy =    82.1240101787 hartrees
 There are       13 alpha and       13 beta electrons
 Discretize the solute cavity surface with Lebedev spheres
	Using 302 Lebedev grid points for each H atom
	Using 302 Lebedev grid points for other atoms
	Atomic van der Waals radii will be scaled by 1.20
 Removing interior tesserae...
 Keep 970 surface tesserae and discard 1748 interior tesserae
 Molecular Surface Area = 80.886 Angst**2

                       Distance Matrix (Angstroms)
             C (  1)   H (  2)   H (  3)   O (  4)   H (  5)   C (  6)
   H (  2)  1.082100
   H (  3)  1.082082  1.755740
   O (  4)  1.432260  2.068905  1.999753
   H (  5)  1.955203  2.364407  2.797077  0.953494
   C (  6)  1.507475  2.147039  2.146391  2.435413  2.570689
   H (  7)  2.137381  2.501513  3.038641  2.703039  2.435259  1.078357
   H (  8)  2.140316  2.471610  2.507263  3.366368  3.563635  1.079996
   H (  9)  2.136863  3.040542  2.462337  2.691527  2.910521  1.082966
             H (  7)   H (  8)
   H (  8)  1.751236
   H (  9)  1.755632  1.757357

 Requested basis set is cc-pVTZ
 There are 66 shells and 174 basis functions
 A cutoff of  1.0D-11 yielded   2185 shell pairs
 There are     15297 function pairs (     19278 Cartesian)
 Smallest overlap matrix eigenvalue = 1.06E-03
 Guess MOs from SCF MO coefficient file
 Reading MOs from coefficient file
 Reading MOs from coefficient file
 A restricted Hartree-Fock SCF calculation will be
 performed using Pulay DIIS extrapolation
 SCF converges when DIIS error is below 1.0E-08
 ---------------------------------------
  Cycle       Energy         DIIS Error
 ---------------------------------------
    1    -154.1398739549      6.03E-04
    2    -154.1420115457      2.32E-04
    3    -154.1421944143      9.22E-05
    4    -154.1422322057      2.73E-05
    5    -154.1422372785      6.93E-06
    6    -154.1422377423      1.59E-06
    7    -154.1422377643      4.24E-07
    8    -154.1422377657      1.28E-07
    9    -154.1422377658      2.58E-08
   10    -154.1422377659      5.51E-09 Convergence criterion met
 ---------------------------------------
 SCF time:  CPU 51.43 s  wall 51.47 s
 Discretize the solute cavity surface with Lebedev spheres
	Using 302 Lebedev grid points for each H atom
	Using 302 Lebedev grid points for other atoms
	Atomic van der Waals radii will be scaled by 1.20
 Removing interior tesserae...
 Keep 970 surface tesserae and discard 1748 interior tesserae
 Molecular Surface Area = 80.886 Angst**2
Using SCRF singleton
 A restricted Hartree-Fock SCF calculation will be
 performed using Pulay DIIS extrapolation
 Polarizable Continuum solvation model will be applied
 SCF converges when DIIS error is below 1.0E-08

 Citation of the SMD model:
 Marenich, A.V.; Cramer, C.J.; Truhlar, D.G.
 J. Phys. Chem. B 2009, 113, 6378-6396.
 iSolventCode=           1
 Solvent: water                                                           

 vradii
            1           2           3           4           5           6
    1   1.8500000   1.2000000   1.2000000   1.5200000   1.2000000   1.8500000
            7           8           9
    1   1.2000000   1.2000000   1.2000000
 ---------------------------------------
  Cycle       Energy         DIIS Error
 ---------------------------------------
    1    -154.1422377659      1.60E-09
 Time req'd to invert C: 1.10 s (CPU) 1.10 s (wall)
    2    -154.1525286672      4.88E-04
    3    -154.1525286685      4.88E-04
    4    -154.1525286688      4.88E-04
    5    -154.1525286714      4.88E-04
    6    -154.1525286737      4.88E-04
    7    -154.1525286733      4.88E-04
    8    -154.1525286741      4.88E-04
    9    -154.1525286751      4.88E-04
   10    -154.1525286750      4.88E-04
   11    -154.1525286808      4.88E-04
   12    -154.1525286746      4.88E-04
   13    -154.1525286695      4.88E-04
   14    -154.1525286738      4.88E-04
   15    -154.1525286750      4.88E-04
   16    -154.1525286677      4.88E-04
   17    -154.1541612275      1.99E-04
   18    -154.1543707147      9.51E-05
   19    -154.1544208123      2.59E-05
   20    -154.1544264364      5.95E-06
   21    -154.1544267886      1.28E-06
   22    -154.1544268028      3.41E-07
   23    -154.1544268037      1.10E-07
   24    -154.1544268039      2.02E-08
   25    -154.1544268038      4.72E-09 Convergence criterion met
 ---------------------------------------
 SCF time:  CPU 106.93 s  wall 107.02 s
(0)  E-EN(g) gas-phase elect-nuc energy                 -154.142237766 a.u.
(3)  G-ENP(liq) elect-nuc-pol free energy of system     -154.154426804 a.u.
(4)  G-CDS(liq) cavity-dispersion-solvent structure 
     free energy                                                2.3483 kcal/mol
(6)  G-S(liq) free energy of system                     -154.150684518 a.u.
(9)  DeltaG-S(liq) free energy of  solvation
     (9) = (6) - (0)                                           -5.3004 kcal/mol
 SCF   energy in the final basis set = -154.1506845179
 Total energy in the final basis set = -154.1506845179

 Components of the MP2 correlation energy:
        aaaa  correlation energy =        -0.0725806000 au
        abab  correlation energy =        -0.5007101994 au
        bbbb  correlation energy =        -0.0725806000 au
        non-Brillouin singles    =        -0.0000000000 au

 Total  MP2   correlation energy =        -0.6458713994 au
        MP2         total energy =      -154.7965559173 au

  Entering Z-vector solver.
 This version supports only Gaussian blurring of the apparent surface charges
 No PCM contribution added !! 
   1         0           1      0.000229    0.000229
 This version supports only Gaussian blurring of the apparent surface charges
 No PCM contribution added !! 
   2         0           1      0.000053    0.000053
 This version supports only Gaussian blurring of the apparent surface charges
 No PCM contribution added !! 
   3         0           1      0.000012    0.000012
 This version supports only Gaussian blurring of the apparent surface charges
 No PCM contribution added !! 
   4         0           1      0.000004    0.000004
 This version supports only Gaussian blurring of the apparent surface charges
 No PCM contribution added !! 
   5         1           0      0.000000    0.000000    Roots Converged

 --------------------------------------------------------------

                    Orbital Energies (a.u.)
 --------------------------------------------------------------

 Alpha MOs
 -- Occupied --
-20.550 -11.262 -11.201  -1.356  -1.008  -0.844  -0.682  -0.618
 -0.607  -0.539  -0.518  -0.479  -0.444
 -- Virtual --
  0.152   0.190   0.195   0.216   0.239   0.252   0.314   0.347
  0.384   0.409   0.465   0.485   0.540   0.585   0.609   0.619
  0.653   0.654   0.669   0.678   0.716   0.746   0.770   0.787
  0.850   0.892   0.907   0.976   1.028   1.038   1.084   1.168
  1.178   1.225   1.244   1.277   1.282   1.311   1.352   1.372
  1.384   1.400   1.451   1.499   1.509   1.537   1.564   1.581
  1.619   1.677   1.758   1.794   1.815   1.849   2.109   2.201
  2.204   2.336   2.379   2.525   2.593   2.617   2.677   2.715
  2.758   2.824   2.875   2.937   3.015   3.038   3.121   3.141
  3.153   3.221   3.245   3.257   3.279   3.293   3.321   3.362
  3.393   3.428   3.443   3.466   3.500   3.551   3.578   3.639
  3.649   3.730   3.769   3.774   3.796   3.836   3.859   3.879
  3.906   3.965   4.022   4.081   4.109   4.143   4.158   4.174
  4.202   4.227   4.249   4.290   4.338   4.360   4.384   4.403
  4.417   4.456   4.494   4.541   4.571   4.614   4.635   4.683
  4.712   4.732   4.801   4.914   5.076   5.131   5.165   5.186
  5.216   5.239   5.261   5.316   5.412   5.477   5.539   5.603
  5.707   5.721   5.741   5.796   5.823   5.865   5.906   6.002
  6.163   6.233   6.294   6.316   6.449   6.683   7.016   7.136
  7.224   7.246   7.381   7.476   7.656   7.947  12.494  13.157
 14.309
 --------------------------------------------------------------

          Ground-State Mulliken Net Atomic Charges

     Atom                 Charge (a.u.)
  ----------------------------------------
      1 C                    -0.008144
      2 H                     0.095728
      3 H                     0.119938
      4 O                    -0.482096
      5 H                     0.282634
      6 C                    -0.380743
      7 H                     0.126491
      8 H                     0.124168
      9 H                     0.122023
  ----------------------------------------
  Sum of atomic charges =    -0.000000

 -----------------------------------------------------------------
                    Cartesian Multipole Moments
 -----------------------------------------------------------------
    Charge (ESU x 10^10)
                 0.0000
    Dipole Moment (Debye)
         X      -1.1246      Y       1.7089      Z       1.0723
       Tot       2.3097
    Quadrupole Moments (Debye-Ang)
        XX     -16.3339     XY       1.5681     YY     -22.7343
        XZ      -0.5043     YZ      -1.3456     ZZ     -20.9640
    Octopole Moments (Debye-Ang^2)
       XXX      20.5498    XXY      -6.6345    XYY       7.7107
       YYY      -1.3419    XXZ       6.3038    XYZ       0.1253
       YYZ       9.1424    XZZ       9.7675    YZZ      -0.5833
       ZZZ      21.2259
    Hexadecapole Moments (Debye-Ang^3)
      XXXX     -61.8011   XXXY      16.2481   XXYY     -33.5973
      XYYY      12.8725   YYYY    -161.4872   XXXZ     -14.6280
      XXYZ       3.1615   XYYZ      -5.2159   YYYZ       4.5101
      XXZZ     -22.8591   XYZZ       2.3945   YYZZ     -38.0016
      XZZZ     -15.2631   YZZZ       3.0338   ZZZZ     -54.7891
 -----------------------------------------------------------------
 DrvMan is completing analytic gradient of the MP2 energy
 MP2 relaxed dipole moment
            1
    1  -0.4424361
    2   0.6723163
    3   0.4218628
	Magnitude:	 0.909 au	 2.310 Debye
 MP2 energy read as -154.796556
 Full Analytical Gradient of MP2 Energy (in au.)
             1             2             3             4             5
    1   -0.00001572   -0.00013871    0.00002951    0.00023887    0.00014535
    2    0.00011446   -0.00007377    0.00002010    0.00002849   -0.00007655
    3    0.00003687    0.00003399    0.00015488   -0.00015020   -0.00025050
             6             7             8             9
    1   -0.00009060   -0.00008896   -0.00017056    0.00009082
    2    0.00000485   -0.00010794    0.00000075    0.00008959
    3    0.00005220   -0.00009629    0.00017136    0.00004768
 Gradient time:  CPU 0.10 s  wall 0.10 s
 ----------------------------------------------------------------
             Standard Nuclear Orientation (Angstroms)
    I     Atom           X                Y                Z
 ----------------------------------------------------------------
    1      C      -0.0004168206     0.0000562477    -0.0005018373
    2      H      -0.0009710917    -0.0007677453     1.0815975675
    3      H       1.0262758400     0.0000898132    -0.3412657400
    4      O      -0.5429954258    -1.2315166125    -0.4906090862
    5      H      -1.4721159604    -1.2569112760    -0.2779082394
    6      C      -0.7451942371     1.1950073159    -0.5389061643
    7      H      -1.7806475145     1.1584263239    -0.2399877337
    8      H      -0.3131635260     2.1110773328    -0.1639960962
    9      H      -0.6974013610     1.2063602802    -1.6207571317
 ----------------------------------------------------------------
 Nuclear Repulsion Energy =    82.1246659388 hartrees
 There are       13 alpha and       13 beta electrons
 Discretize the solute cavity surface with Lebedev spheres
	Using 302 Lebedev grid points for each H atom
	Using 302 Lebedev grid points for other atoms
	Atomic van der Waals radii will be scaled by 1.20
 Removing interior tesserae...
 Keep 970 surface tesserae and discard 1748 interior tesserae
 Molecular Surface Area = 80.886 Angst**2

                       Distance Matrix (Angstroms)
             C (  1)   H (  2)   H (  3)   O (  4)   H (  5)   C (  6)
   H (  2)  1.082100
   H (  3)  1.081766  1.754929
   O (  4)  1.432260  2.068905  2.000442
   H (  5)  1.955203  2.364407  2.797504  0.953494
   C (  6)  1.507475  2.147039  2.145925  2.435413  2.570689
   H (  7)  2.137381  2.501513  3.038226  2.703039  2.435259  1.078357
   H (  8)  2.140316  2.471610  2.506350  3.366368  3.563635  1.079996
   H (  9)  2.136863  3.040542  2.462367  2.691527  2.910521  1.082966
             H (  7)   H (  8)
   H (  8)  1.751236
   H (  9)  1.755632  1.757357

 Requested basis set is cc-pVTZ
 There are 66 shells and 174 basis functions
 A cutoff of  1.0D-11 yielded   2185 shell pairs
 There are     15297 function pairs (     19278 Cartesian)
 Smallest overlap matrix eigenvalue = 1.06E-03
 Guess MOs from SCF MO coefficient file
 Reading MOs from coefficient file
 Reading MOs from coefficient file
 A restricted Hartree-Fock SCF calculation will be
 performed using Pulay DIIS extrapolation
 SCF converges when DIIS error is below 1.0E-08
 ---------------------------------------
  Cycle       Energy         DIIS Error
 ---------------------------------------
    1    -154.1400086405      6.03E-04
    2    -154.1420163231      2.33E-04
    3    -154.1422009305      9.25E-05
    4    -154.1422389140      2.74E-05
    5    -154.1422439943      6.95E-06
    6    -154.1422444582      1.60E-06
    7    -154.1422444802      4.28E-07
    8    -154.1422444815      1.28E-07
    9    -154.1422444816      2.58E-08
   10    -154.1422444817      5.53E-09 Convergence criterion met
 ---------------------------------------
 SCF time:  CPU 51.47 s  wall 53.25 s
 Discretize the solute cavity surface with Lebedev spheres
	Using 302 Lebedev grid points for each H atom
	Using 302 Lebedev grid points for other atoms
	Atomic van der Waals radii will be scaled by 1.20
 Removing interior tesserae...
 Keep 970 surface tesserae and discard 1748 interior tesserae
 Molecular Surface Area = 80.886 Angst**2
Using SCRF singleton
 A restricted Hartree-Fock SCF calculation will be
 performed using Pulay DIIS extrapolation
 Polarizable Continuum solvation model will be applied
 SCF converges when DIIS error is below 1.0E-08

 Citation of the SMD model:
 Marenich, A.V.; Cramer, C.J.; Truhlar, D.G.
 J. Phys. Chem. B 2009, 113, 6378-6396.
 iSolventCode=           1
 Solvent: water                                                           

 vradii
            1           2           3           4           5           6
    1   1.8500000   1.2000000   1.2000000   1.5200000   1.2000000   1.8500000
            7           8           9
    1   1.2000000   1.2000000   1.2000000
 ---------------------------------------
  Cycle       Energy         DIIS Error
 ---------------------------------------
    1    -154.1422444818      1.63E-09
 Time req'd to invert C: 1.10 s (CPU) 1.10 s (wall)
    2    -154.1525360060      4.88E-04
    3    -154.1525360074      4.88E-04
    4    -154.1525360077      4.88E-04
    5    -154.1525360024      4.88E-04
    6    -154.1525360037      4.88E-04
    7    -154.1525360042      4.88E-04
    8    -154.1525360057      4.88E-04
    9    -154.1525360063      4.88E-04
   10    -154.1525360060      4.88E-04
   11    -154.1525360054      4.88E-04
   12    -154.1525360049      4.88E-04
   13    -154.1525360064      4.88E-04
   14    -154.1525360063      4.88E-04
   15    -154.1525360060      4.88E-04
   16    -154.1525360068      4.88E-04
   17    -154.1541686846      1.99E-04
   18    -154.1543781743      9.51E-05
   19    -154.1544282667      2.59E-05
   20    -154.1544338904      5.95E-06
   21    -154.1544342427      1.28E-06
   22    -154.1544342568      3.41E-07
   23    -154.1544342578      1.10E-07
   24    -154.1544342579      2.02E-08
   25    -154.1544342578      4.72E-09 Convergence criterion met
 ---------------------------------------
 SCF time:  CPU 103.34 s  wall 104.99 s
(0)  E-EN(g) gas-phase elect-nuc energy                 -154.142244482 a.u.
(3)  G-ENP(liq) elect-nuc-pol free energy of system     -154.154434258 a.u.
(4)  G-CDS(liq) cavity-dispersion-solvent structure 
     free energy                                                2.3480 kcal/mol
(6)  G-S(liq) free energy of system                     -154.150692464 a.u.
(9)  DeltaG-S(liq) free energy of  solvation
     (9) = (6) - (0)                                           -5.3012 kcal/mol
 SCF   energy in the final basis set = -154.1506924644
 Total energy in the final basis set = -154.1506924644

 Components of the MP2 correlation energy:
        aaaa  correlation energy =        -0.0725804078 au
        abab  correlation energy =        -0.5007075882 au
        bbbb  correlation energy =        -0.0725804078 au
        non-Brillouin singles    =        -0.0000000000 au

 Total  MP2   correlation energy =        -0.6458684038 au
        MP2         total energy =      -154.7965608682 au

  Entering Z-vector solver.
 This version supports only Gaussian blurring of the apparent surface charges
 No PCM contribution added !! 
   1         0           1      0.000229    0.000229
 This version supports only Gaussian blurring of the apparent surface charges
 No PCM contribution added !! 
   2         0           1      0.000053    0.000053
 This version supports only Gaussian blurring of the apparent surface charges
 No PCM contribution added !! 
   3         0           1      0.000012    0.000012
 This version supports only Gaussian blurring of the apparent surface charges
 No PCM contribution added !! 
   4         0           1      0.000004    0.000004
 This version supports only Gaussian blurring of the apparent surface charges
 No PCM contribution added !! 
   5         1           0      0.000000    0.000000    Roots Converged

 --------------------------------------------------------------

                    Orbital Energies (a.u.)
 --------------------------------------------------------------

 Alpha MOs
 -- Occupied --
-20.550 -11.262 -11.201  -1.356  -1.008  -0.844  -0.682  -0.618
 -0.607  -0.539  -0.518  -0.479  -0.444
 -- Virtual --
  0.152   0.190   0.195   0.216   0.239   0.252   0.314   0.347
  0.384   0.409   0.465   0.485   0.540   0.585   0.609   0.619
  0.653   0.654   0.669   0.678   0.716   0.746   0.770   0.787
  0.850   0.892   0.907   0.976   1.028   1.038   1.084   1.168
  1.178   1.225   1.244   1.277   1.282   1.311   1.352   1.372
  1.384   1.400   1.450   1.499   1.509   1.537   1.564   1.581
  1.619   1.677   1.758   1.794   1.815   1.849   2.109   2.201
  2.204   2.336   2.379   2.525   2.593   2.617   2.677   2.715
  2.758   2.824   2.875   2.937   3.015   3.038   3.121   3.141
  3.153   3.221   3.245   3.257   3.279   3.293   3.321   3.362
  3.393   3.429   3.443   3.466   3.500   3.551   3.578   3.639
  3.649   3.730   3.769   3.774   3.795   3.836   3.860   3.879
  3.906   3.965   4.022   4.080   4.109   4.143   4.158   4.174
  4.202   4.227   4.249   4.290   4.338   4.360   4.385   4.402
  4.417   4.456   4.494   4.542   4.571   4.615   4.635   4.683
  4.712   4.732   4.801   4.914   5.076   5.131   5.165   5.186
  5.216   5.239   5.261   5.316   5.413   5.477   5.539   5.603
  5.707   5.722   5.741   5.796   5.823   5.865   5.906   6.003
  6.164   6.233   6.294   6.316   6.450   6.683   7.016   7.136
  7.224   7.246   7.381   7.476   7.656   7.947  12.494  13.159
 14.309
 --------------------------------------------------------------

          Ground-State Mulliken Net Atomic Charges

     Atom                 Charge (a.u.)
  ----------------------------------------
      1 C                    -0.008194
      2 H                     0.095653
      3 H                     0.120082
      4 O                    -0.482117
      5 H                     0.282679
      6 C                    -0.380760
      7 H                     0.126477
      8 H                     0.124165
      9 H                     0.122016
  ----------------------------------------
  Sum of atomic charges =     0.000000

 -----------------------------------------------------------------
                    Cartesian Multipole Moments
 -----------------------------------------------------------------
    Charge (ESU x 10^10)
                 0.0000
    Dipole Moment (Debye)
         X      -1.1239      Y       1.7088      Z       1.0724
       Tot       2.3094
    Quadrupole Moments (Debye-Ang)
        XX     -16.3329     XY       1.5701     YY     -22.7339
        XZ      -0.5031     YZ      -1.3458     ZZ     -20.9650
    Octopole Moments (Debye-Ang^2)
       XXX      20.5518    XXY      -6.6358    XYY       7.7108
       YYY      -1.3460    XXZ       6.3040    XYZ       0.1245
       YYZ       9.1416    XZZ       9.7675    YZZ      -0.5842
       ZZZ      21.2229
    Hexadecapole Moments (Debye-Ang^3)
      XXXX     -61.7973   XXXY      16.2512   XXYY     -33.5962
      XYYY      12.8732   YYYY    -161.4868   XXXZ     -14.6289
      XXYZ       3.1619   XYYZ      -5.2166   YYYZ       4.5113
      XXZZ     -22.8592   XYZZ       2.3944   YYZZ     -38.0014
      XZZZ     -15.2645   YZZZ       3.0348   ZZZZ     -54.7886
 -----------------------------------------------------------------
 DrvMan is completing analytic gradient of the MP2 energy
 MP2 relaxed dipole moment
            1
    1  -0.4421896
    2   0.6723127
    3   0.4219108
	Magnitude:	 0.909 au	 2.309 Debye
 MP2 energy read as -154.796561
 Full Analytical Gradient of MP2 Energy (in au.)
             1             2             3             4             5
    1    0.00017408   -0.00007797   -0.00013647    0.00013901    0.00013351
    2    0.00002828   -0.00007168    0.00014590    0.00000306   -0.00009098
    3   -0.00012999    0.00001529    0.00032527   -0.00013049   -0.00025287
             6             7             8             9
    1   -0.00006539   -0.00008458   -0.00017070    0.00008850
    2    0.00000594   -0.00011231    0.00000199    0.00008981
    3    0.00004320   -0.00009083    0.00017093    0.00004951
 Gradient time:  CPU 0.10 s  wall 0.10 s
 ----------------------------------------------------------------
             Standard Nuclear Orientation (Angstroms)
    I     Atom           X                Y                Z
 ----------------------------------------------------------------
    1      C      -0.0004168206     0.0000562477    -0.0005018373
    2      H      -0.0009710917    -0.0007677453     1.0815975675
    3      H       1.0262758400     0.0000898132    -0.3432657400
    4      O      -0.5429954258    -1.2315166125    -0.4906090862
    5      H      -1.4721159604    -1.2569112760    -0.2779082394
    6      C      -0.7451942371     1.1950073159    -0.5389061643
    7      H      -1.7806475145     1.1584263239    -0.2399877337
    8      H      -0.3131635260     2.1110773328    -0.1639960962
    9      H      -0.6974013610     1.2063602802    -1.6207571317
 ----------------------------------------------------------------
 Nuclear Repulsion Energy =    82.1230296460 hartrees
 There are       13 alpha and       13 beta electrons
 Discretize the solute cavity surface with Lebedev spheres
	Using 302 Lebedev grid points for each H atom
	Using 302 Lebedev grid points for other atoms
	Atomic van der Waals radii will be scaled by 1.20
 Removing interior tesserae...
 Keep 970 surface tesserae and discard 1748 interior tesserae
 Molecular Surface Area = 80.886 Angst**2

                       Distance Matrix (Angstroms)
             C (  1)   H (  2)   H (  3)   O (  4)   H (  5)   C (  6)
   H (  2)  1.082100
   H (  3)  1.082398  1.756551
   O (  4)  1.432260  2.068905  2.000294
   H (  5)  1.955203  2.364407  2.797550  0.953494
   C (  6)  1.507475  2.147039  2.145742  2.435413  2.570689
   H (  7)  2.137381  2.501513  3.038294  2.703039  2.435259  1.078357
   H (  8)  2.140316  2.471610  2.506492  3.366368  3.563635  1.079996
   H (  9)  2.136863  3.040542  2.461328  2.691527  2.910521  1.082966
             H (  7)   H (  8)
   H (  8)  1.751236
   H (  9)  1.755632  1.757357

 Requested basis set is cc-pVTZ
 There are 66 shells and 174 basis functions
 A cutoff of  1.0D-11 yielded   2185 shell pairs
 There are     15297 function pairs (     19278 Cartesian)
 Smallest overlap matrix eigenvalue = 1.06E-03
 Guess MOs from SCF MO coefficient file
 Reading MOs from coefficient file
 Reading MOs from coefficient file
 A restricted Hartree-Fock SCF calculation will be
 performed using Pulay DIIS extrapolation
 SCF converges when DIIS error is below 1.0E-08
 ---------------------------------------
  Cycle       Energy         DIIS Error
 ---------------------------------------
    1    -154.1397100789      6.03E-04
    2    -154.1420099801      2.32E-04
    3    -154.1421929206      9.24E-05
    4    -154.1422308427      2.73E-05
    5    -154.1422359275      6.91E-06
    6    -154.1422363886      1.59E-06
    7    -154.1422364105      4.23E-07
    8    -154.1422364118      1.27E-07
    9    -154.1422364119      2.58E-08
   10    -154.1422364120      5.51E-09 Convergence criterion met
 ---------------------------------------
 SCF time:  CPU 51.45 s  wall 51.47 s
 Discretize the solute cavity surface with Lebedev spheres
	Using 302 Lebedev grid points for each H atom
	Using 302 Lebedev grid points for other atoms
	Atomic van der Waals radii will be scaled by 1.20
 Removing interior tesserae...
 Keep 970 surface tesserae and discard 1748 interior tesserae
 Molecular Surface Area = 80.886 Angst**2
Using SCRF singleton
 A restricted Hartree-Fock SCF calculation will be
 performed using Pulay DIIS extrapolation
 Polarizable Continuum solvation model will be applied
 SCF converges when DIIS error is below 1.0E-08

 Citation of the SMD model:
 Marenich, A.V.; Cramer, C.J.; Truhlar, D.G.
 J. Phys. Chem. B 2009, 113, 6378-6396.
 iSolventCode=           1
 Solvent: water                                                           

 vradii
            1           2           3           4           5           6
    1   1.8500000   1.2000000   1.2000000   1.5200000   1.2000000   1.8500000
            7           8           9
    1   1.2000000   1.2000000   1.2000000
 ---------------------------------------
  Cycle       Energy         DIIS Error
 ---------------------------------------
    1    -154.1422364121      1.61E-09
 Time req'd to invert C: 1.10 s (CPU) 1.11 s (wall)
    2    -154.1525282867      4.88E-04
    3    -154.1525282880      4.88E-04
    4    -154.1525282884      4.88E-04
    5    -154.1525282863      4.88E-04
    6    -154.1525282868      4.88E-04
    7    -154.1525282880      4.88E-04
    8    -154.1525282866      4.88E-04
    9    -154.1525282848      4.88E-04
   10    -154.1525282850      4.88E-04
   11    -154.1525282845      4.88E-04
   12    -154.1525282863      4.88E-04
   13    -154.1525282859      4.88E-04
   14    -154.1525282860      4.88E-04
   15    -154.1525282859      4.88E-04
   16    -154.1525282872      4.88E-04
   17    -154.1541611842      1.99E-04
   18    -154.1543706907      9.51E-05
   19    -154.1544207889      2.59E-05
   20    -154.1544264134      5.95E-06
   21    -154.1544267658      1.28E-06
   22    -154.1544267799      3.41E-07
   23    -154.1544267809      1.10E-07
   24    -154.1544267810      2.02E-08
   25    -154.1544267810      4.72E-09 Convergence criterion met
 ---------------------------------------
 SCF time:  CPU 102.89 s  wall 102.98 s
(0)  E-EN(g) gas-phase elect-nuc energy                 -154.142236412 a.u.
(3)  G-ENP(liq) elect-nuc-pol free energy of system     -154.154426781 a.u.
(4)  G-CDS(liq) cavity-dispersion-solvent structure 
     free energy                                                2.3484 kcal/mol
(6)  G-S(liq) free energy of system                     -154.150684386 a.u.
(9)  DeltaG-S(liq) free energy of  solvation
     (9) = (6) - (0)                                           -5.3012 kcal/mol
 SCF   energy in the final basis set = -154.1506843865
 Total energy in the final basis set = -154.1506843865

 Components of the MP2 correlation energy:
        aaaa  correlation energy =        -0.0725806290 au
        abab  correlation energy =        -0.5007119937 au
        bbbb  correlation energy =        -0.0725806290 au
        non-Brillouin singles    =        -0.0000000000 au

 Total  MP2   correlation energy =        -0.6458732517 au
        MP2         total energy =      -154.7965576381 au

  Entering Z-vector solver.
 This version supports only Gaussian blurring of the apparent surface charges
 No PCM contribution added !! 
   1         0           1      0.000229    0.000229
 This version supports only Gaussian blurring of the apparent surface charges
 No PCM contribution added !! 
   2         0           1      0.000053    0.000053
 This version supports only Gaussian blurring of the apparent surface charges
 No PCM contribution added !! 
   3         0           1      0.000012    0.000012
 This version supports only Gaussian blurring of the apparent surface charges
 No PCM contribution added !! 
   4         0           1      0.000004    0.000004
 This version supports only Gaussian blurring of the apparent surface charges
 No PCM contribution added !! 
   5         1           0      0.000000    0.000000    Roots Converged

 --------------------------------------------------------------

                    Orbital Energies (a.u.)
 --------------------------------------------------------------

 Alpha MOs
 -- Occupied --
-20.550 -11.262 -11.201  -1.356  -1.008  -0.843  -0.682  -0.618
 -0.607  -0.539  -0.518  -0.479  -0.444
 -- Virtual --
  0.152   0.190   0.195   0.216   0.239   0.252   0.314   0.347
  0.384   0.409   0.465   0.485   0.540   0.585   0.609   0.619
  0.653   0.654   0.669   0.678   0.716   0.746   0.770   0.787
  0.850   0.892   0.907   0.976   1.028   1.038   1.084   1.168
  1.178   1.225   1.244   1.277   1.282   1.311   1.352   1.372
  1.384   1.400   1.451   1.499   1.508   1.537   1.564   1.581
  1.619   1.677   1.758   1.794   1.815   1.849   2.109   2.201
  2.204   2.336   2.379   2.525   2.593   2.617   2.678   2.715
  2.758   2.824   2.875   2.937   3.015   3.038   3.121   3.141
  3.153   3.221   3.245   3.257   3.279   3.293   3.321   3.362
  3.393   3.428   3.443   3.466   3.500   3.551   3.578   3.639
  3.649   3.730   3.769   3.774   3.795   3.836   3.859   3.879
  3.906   3.965   4.022   4.081   4.109   4.143   4.158   4.174
  4.202   4.227   4.249   4.290   4.338   4.360   4.384   4.402
  4.417   4.456   4.494   4.541   4.571   4.614   4.635   4.683
  4.712   4.731   4.801   4.914   5.076   5.131   5.165   5.186
  5.215   5.238   5.261   5.316   5.412   5.476   5.539   5.603
  5.706   5.721   5.741   5.796   5.823   5.865   5.906   6.002
  6.163   6.233   6.294   6.316   6.450   6.683   7.016   7.136
  7.224   7.246   7.381   7.476   7.656   7.947  12.494  13.156
 14.309
 --------------------------------------------------------------

          Ground-State Mulliken Net Atomic Charges

     Atom                 Charge (a.u.)
  ----------------------------------------
      1 C                    -0.007996
      2 H                     0.095780
      3 H                     0.119767
      4 O                    -0.482089
      5 H                     0.282647
      6 C                    -0.380748
      7 H                     0.126450
      8 H                     0.124166
      9 H                     0.122024
  ----------------------------------------
  Sum of atomic charges =    -0.000000

 -----------------------------------------------------------------
                    Cartesian Multipole Moments
 -----------------------------------------------------------------
    Charge (ESU x 10^10)
                 0.0000
    Dipole Moment (Debye)
         X      -1.1248      Y       1.7090      Z       1.0720
       Tot       2.3097
    Quadrupole Moments (Debye-Ang)
        XX     -16.3358     XY       1.5703     YY     -22.7349
        XZ      -0.5057     YZ      -1.3459     ZZ     -20.9629
    Octopole Moments (Debye-Ang^2)
       XXX      20.5499    XXY      -6.6360    XYY       7.7111
       YYY      -1.3458    XXZ       6.3038    XYZ       0.1245
       YYZ       9.1432    XZZ       9.7676    YZZ      -0.5840
       ZZZ      21.2290
    Hexadecapole Moments (Debye-Ang^3)
      XXXX     -61.8112   XXXY      16.2522   XXYY     -33.6001
      XYYY      12.8736   YYYY    -161.4893   XXXZ     -14.6281
      XXYZ       3.1619   XYYZ      -5.2155   YYYZ       4.5112
      XXZZ     -22.8595   XYZZ       2.3945   YYZZ     -38.0020
      XZZZ     -15.2620   YZZZ       3.0345   ZZZZ     -54.7897
 -----------------------------------------------------------------
 DrvMan is completing analytic gradient of the MP2 energy
 MP2 relaxed dipole moment
            1
    1  -0.4425346
    2   0.6723537
    3   0.4217516
	Magnitude:	 0.909 au	 2.310 Debye
 MP2 energy read as -154.796558
 Full Analytical Gradient of MP2 Energy (in au.)
             1             2             3             4             5
    1   -0.00016973   -0.00020122    0.00020333    0.00019995    0.00014252
    2    0.00002353   -0.00007081    0.00013217    0.00001670   -0.00008193
    3    0.00019901    0.00005635   -0.00000410   -0.00014803   -0.00025337
             6             7             8             9
    1   -0.00001386   -0.00007761   -0.00017274    0.00008935
    2    0.00000389   -0.00012071    0.00000340    0.00009378
    3    0.00002749   -0.00009208    0.00017046    0.00004428
 Gradient time:  CPU 0.10 s  wall 0.10 s
 ----------------------------------------------------------------
             Standard Nuclear Orientation (Angstroms)
    I     Atom           X                Y                Z
 ----------------------------------------------------------------
    1      C      -0.0004168206     0.0000562477    -0.0005018373
    2      H      -0.0009710917    -0.0007677453     1.0815975675
    3      H       1.0262758400     0.0000898132    -0.3422657400
    4      O      -0.5419954258    -1.2315166125    -0.4906090862
    5      H      -1.4721159604    -1.2569112760    -0.2779082394
    6      C      -0.7451942371     1.1950073159    -0.5389061643
    7      H      -1.7806475145     1.1584263239    -0.2399877337
    8      H      -0.3131635260     2.1110773328    -0.1639960962
    9      H      -0.6974013610     1.2063602802    -1.6207571317
 ----------------------------------------------------------------
 Nuclear Repulsion Energy =    82.1244636076 hartrees
 There are       13 alpha and       13 beta electrons
 Discretize the solute cavity surface with Lebedev spheres
	Using 302 Lebedev grid points for each H atom
	Using 302 Lebedev grid points for other atoms
	Atomic van der Waals radii will be scaled by 1.20
 Removing interior tesserae...
 Keep 970 surface tesserae and discard 1748 interior tesserae
 Molecular Surface Area = 80.886 Angst**2

                       Distance Matrix (Angstroms)
             C (  1)   H (  2)   H (  3)   O (  4)   H (  5)   C (  6)
   H (  2)  1.082100
   H (  3)  1.082082  1.755740
   O (  4)  1.431881  2.068643  1.999584
   H (  5)  1.955203  2.364407  2.797527  0.954469
   C (  6)  1.507475  2.147039  2.145834  2.435496  2.570689
   H (  7)  2.137381  2.501513  3.038260  2.703497  2.435259  1.078357
   H (  8)  2.140316  2.471610  2.506421  3.366300  3.563635  1.079996
   H (  9)  2.136863  3.040542  2.461847  2.691585  2.910521  1.082966
             H (  7)   H (  8)
   H (  8)  1.751236
   H (  9)  1.755632  1.757357

 Requested basis set is cc-pVTZ
 There are 66 shells and 174 basis functions
 A cutoff of  1.0D-11 yielded   2185 shell pairs
 There are     15297 function pairs (     19278 Cartesian)
 Smallest overlap matrix eigenvalue = 1.06E-03
 Guess MOs from SCF MO coefficient file
 Reading MOs from coefficient file
 Reading MOs from coefficient file
 A restricted Hartree-Fock SCF calculation will be
 performed using Pulay DIIS extrapolation
 SCF converges when DIIS error is below 1.0E-08
 ---------------------------------------
  Cycle       Energy         DIIS Error
 ---------------------------------------
    1    -154.1395499665      6.05E-04
    2    -154.1419922186      2.34E-04
    3    -154.1421783546      9.22E-05
    4    -154.1422165443      2.77E-05
    5    -154.1422216740      7.04E-06
    6    -154.1422221494      1.60E-06
    7    -154.1422221719      4.31E-07
    8    -154.1422221733      1.30E-07
    9    -154.1422221734      2.59E-08
   10    -154.1422221735      5.60E-09 Convergence criterion met
 ---------------------------------------
 SCF time:  CPU 51.52 s  wall 53.14 s
 Discretize the solute cavity surface with Lebedev spheres
	Using 302 Lebedev grid points for each H atom
	Using 302 Lebedev grid points for other atoms
	Atomic van der Waals radii will be scaled by 1.20
 Removing interior tesserae...
 Keep 970 surface tesserae and discard 1748 interior tesserae
 Molecular Surface Area = 80.886 Angst**2
Using SCRF singleton
 A restricted Hartree-Fock SCF calculation will be
 performed using Pulay DIIS extrapolation
 Polarizable Continuum solvation model will be applied
 SCF converges when DIIS error is below 1.0E-08

 Citation of the SMD model:
 Marenich, A.V.; Cramer, C.J.; Truhlar, D.G.
 J. Phys. Chem. B 2009, 113, 6378-6396.
 iSolventCode=           1
 Solvent: water                                                           

 vradii
            1           2           3           4           5           6
    1   1.8500000   1.2000000   1.2000000   1.5200000   1.2000000   1.8500000
            7           8           9
    1   1.2000000   1.2000000   1.2000000
 ---------------------------------------
  Cycle       Energy         DIIS Error
 ---------------------------------------
    1    -154.1422221735      1.65E-09
 Time req'd to invert C: 1.10 s (CPU) 1.10 s (wall)
    2    -154.1525130665      4.88E-04
    3    -154.1525130678      4.88E-04
    4    -154.1525130682      4.88E-04
    5    -154.1525130637      4.88E-04
    6    -154.1525130647      4.88E-04
    7    -154.1525130654      4.88E-04
    8    -154.1525130683      4.88E-04
    9    -154.1525130684      4.88E-04
   10    -154.1525130688      4.88E-04
   11    -154.1525130690      4.88E-04
   12    -154.1525130722      4.88E-04
   13    -154.1525130704      4.88E-04
   14    -154.1525130679      4.88E-04
   15    -154.1525130705      4.88E-04
   16    -154.1525130679      4.88E-04
   17    -154.1541466645      1.99E-04
   18    -154.1543563800      9.52E-05
   19    -154.1544065874      2.59E-05
   20    -154.1544122210      5.95E-06
   21    -154.1544125731      1.28E-06
   22    -154.1544125872      3.40E-07
   23    -154.1544125881      1.09E-07
   24    -154.1544125883      2.01E-08
   25    -154.1544125882      4.71E-09 Convergence criterion met
 ---------------------------------------
 SCF time:  CPU 106.45 s  wall 106.53 s
(0)  E-EN(g) gas-phase elect-nuc energy                 -154.142222174 a.u.
(3)  G-ENP(liq) elect-nuc-pol free energy of system     -154.154412588 a.u.
(4)  G-CDS(liq) cavity-dispersion-solvent structure 
     free energy                                                2.3483 kcal/mol
(6)  G-S(liq) free energy of system                     -154.150670369 a.u.
(9)  DeltaG-S(liq) free energy of  solvation
     (9) = (6) - (0)                                           -5.3013 kcal/mol
 SCF   energy in the final basis set = -154.1506703690
 Total energy in the final basis set = -154.1506703690

 Components of the MP2 correlation energy:
        aaaa  correlation energy =        -0.0725864001 au
        abab  correlation energy =        -0.5007343073 au
        bbbb  correlation energy =        -0.0725864001 au
        non-Brillouin singles    =        -0.0000000000 au

 Total  MP2   correlation energy =        -0.6459071075 au
        MP2         total energy =      -154.7965774765 au

  Entering Z-vector solver.
 This version supports only Gaussian blurring of the apparent surface charges
 No PCM contribution added !! 
   1         0           1      0.000229    0.000229
 This version supports only Gaussian blurring of the apparent surface charges
 No PCM contribution added !! 
   2         0           1      0.000053    0.000053
 This version supports only Gaussian blurring of the apparent surface charges
 No PCM contribution added !! 
   3         0           1      0.000012    0.000012
 This version supports only Gaussian blurring of the apparent surface charges
 No PCM contribution added !! 
   4         0           1      0.000004    0.000004
 This version supports only Gaussian blurring of the apparent surface charges
 No PCM contribution added !! 
   5         1           0      0.000000    0.000000    Roots Converged

 --------------------------------------------------------------

                    Orbital Energies (a.u.)
 --------------------------------------------------------------

 Alpha MOs
 -- Occupied --
-20.550 -11.262 -11.201  -1.356  -1.008  -0.843  -0.682  -0.618
 -0.607  -0.539  -0.518  -0.479  -0.444
 -- Virtual --
  0.152   0.190   0.195   0.216   0.239   0.252   0.314   0.347
  0.384   0.409   0.465   0.485   0.540   0.585   0.609   0.619
  0.653   0.654   0.669   0.678   0.716   0.746   0.770   0.787
  0.850   0.892   0.907   0.976   1.028   1.038   1.084   1.168
  1.178   1.225   1.244   1.277   1.282   1.311   1.352   1.372
  1.384   1.400   1.451   1.499   1.509   1.537   1.564   1.580
  1.619   1.677   1.758   1.794   1.815   1.849   2.108   2.201
  2.204   2.336   2.379   2.525   2.593   2.617   2.677   2.715
  2.758   2.824   2.875   2.937   3.015   3.038   3.121   3.141
  3.153   3.221   3.245   3.257   3.279   3.293   3.321   3.362
  3.393   3.428   3.443   3.466   3.501   3.551   3.578   3.639
  3.649   3.730   3.769   3.774   3.795   3.836   3.860   3.879
  3.906   3.965   4.022   4.081   4.109   4.143   4.158   4.174
  4.202   4.226   4.249   4.290   4.338   4.359   4.384   4.402
  4.417   4.456   4.494   4.541   4.571   4.614   4.635   4.683
  4.712   4.731   4.801   4.914   5.076   5.129   5.165   5.187
  5.215   5.239   5.261   5.316   5.412   5.477   5.540   5.603
  5.706   5.722   5.741   5.796   5.823   5.865   5.906   6.002
  6.163   6.233   6.294   6.316   6.450   6.683   7.014   7.135
  7.221   7.247   7.381   7.476   7.656   7.945  12.486  13.159
 14.309
 --------------------------------------------------------------

          Ground-State Mulliken Net Atomic Charges

     Atom                 Charge (a.u.)
  ----------------------------------------
      1 C                    -0.008059
      2 H                     0.095620
      3 H                     0.119840
      4 O                    -0.482177
      5 H                     0.282923
      6 C                    -0.380792
      7 H                     0.126454
      8 H                     0.124180
      9 H                     0.122012
  ----------------------------------------
  Sum of atomic charges =     0.000000

 -----------------------------------------------------------------
                    Cartesian Multipole Moments
 -----------------------------------------------------------------
    Charge (ESU x 10^10)
                 0.0000
    Dipole Moment (Debye)
         X      -1.1275      Y       1.7074      Z       1.0714
       Tot       2.3096
    Quadrupole Moments (Debye-Ang)
        XX     -16.3337     XY       1.5734     YY     -22.7335
        XZ      -0.5029     YZ      -1.3449     ZZ     -20.9649
    Octopole Moments (Debye-Ang^2)
       XXX      20.5337    XXY      -6.6391    XYY       7.7016
       YYY      -1.3468    XXZ       6.3027    XYZ       0.1224
       YYZ       9.1414    XZZ       9.7615    YZZ      -0.5846
       ZZZ      21.2253
    Hexadecapole Moments (Debye-Ang^3)
      XXXX     -61.7800   XXXY      16.2712   XXYY     -33.5923
      XYYY      12.8980   YYYY    -161.4874   XXXZ     -14.6201
      XXYZ       3.1638   XYYZ      -5.2113   YYYZ       4.5137
      XXZZ     -22.8544   XYZZ       2.4023   YYZZ     -38.0024
      XZZZ     -15.2547   YZZZ       3.0352   ZZZZ     -54.7932
 -----------------------------------------------------------------
 DrvMan is completing analytic gradient of the MP2 energy
 MP2 relaxed dipole moment
            1
    1  -0.4436024
    2   0.6717301
    3   0.4215028
	Magnitude:	 0.909 au	 2.310 Debye
 MP2 energy read as -154.796577
 Full Analytical Gradient of MP2 Energy (in au.)
             1             2             3             4             5
    1   -0.00019719   -0.00014021   -0.00000496    0.00138698   -0.00085864
    2   -0.00009980   -0.00008642    0.00006496    0.00016467   -0.00004996
    3   -0.00000338    0.00002065    0.00013180   -0.00032410    0.00000445
             6             7             8             9
    1   -0.00002216   -0.00007895   -0.00017374    0.00008888
    2    0.00002733   -0.00011651    0.00000495    0.00009078
    3    0.00004495   -0.00008982    0.00016699    0.00004846
 Gradient time:  CPU 0.10 s  wall 0.10 s
 ----------------------------------------------------------------
             Standard Nuclear Orientation (Angstroms)
    I     Atom           X                Y                Z
 ----------------------------------------------------------------
    1      C      -0.0004168206     0.0000562477    -0.0005018373
    2      H      -0.0009710917    -0.0007677453     1.0815975675
    3      H       1.0262758400     0.0000898132    -0.3422657400
    4      O      -0.5439954258    -1.2315166125    -0.4906090862
    5      H      -1.4721159604    -1.2569112760    -0.2779082394
    6      C      -0.7451942371     1.1950073159    -0.5389061643
    7      H      -1.7806475145     1.1584263239    -0.2399877337
    8      H      -0.3131635260     2.1110773328    -0.1639960962
    9      H      -0.6974013610     1.2063602802    -1.6207571317
 ----------------------------------------------------------------
 Nuclear Repulsion Energy =    82.1232366008 hartrees
 There are       13 alpha and       13 beta electrons
 Discretize the solute cavity surface with Lebedev spheres
	Using 302 Lebedev grid points for each H atom
	Using 302 Lebedev grid points for other atoms
	Atomic van der Waals radii will be scaled by 1.20
 Removing interior tesserae...
 Keep 970 surface tesserae and discard 1748 interior tesserae
 Molecular Surface Area = 80.886 Angst**2

                       Distance Matrix (Angstroms)
             C (  1)   H (  2)   H (  3)   O (  4)   H (  5)   C (  6)
   H (  2)  1.082100
   H (  3)  1.082082  1.755740
   O (  4)  1.432639  2.069167  2.001153
   H (  5)  1.955203  2.364407  2.797527  0.952520
   C (  6)  1.507475  2.147039  2.145834  2.435330  2.570689
   H (  7)  2.137381  2.501513  3.038260  2.702581  2.435259  1.078357
   H (  8)  2.140316  2.471610  2.506421  3.366436  3.563635  1.079996
   H (  9)  2.136863  3.040542  2.461847  2.691470  2.910521  1.082966
             H (  7)   H (  8)
   H (  8)  1.751236
   H (  9)  1.755632  1.757357

 Requested basis set is cc-pVTZ
 There are 66 shells and 174 basis functions
 A cutoff of  1.0D-11 yielded   2185 shell pairs
 There are     15297 function pairs (     19278 Cartesian)
 Smallest overlap matrix eigenvalue = 1.06E-03
 Guess MOs from SCF MO coefficient file
 Reading MOs from coefficient file
 Reading MOs from coefficient file
 A restricted Hartree-Fock SCF calculation will be
 performed using Pulay DIIS extrapolation
 SCF converges when DIIS error is below 1.0E-08
 ---------------------------------------
  Cycle       Energy         DIIS Error
 ---------------------------------------
    1    -154.1407657012      6.04E-04
    2    -154.1420333116      2.31E-04
    3    -154.1422136959      9.32E-05
    4    -154.1422512188      2.68E-05
    5    -154.1422562363      6.77E-06
    6    -154.1422566810      1.58E-06
    7    -154.1422567022      4.19E-07
    8    -154.1422567035      1.26E-07
    9    -154.1422567035      2.57E-08
   10    -154.1422567036      5.39E-09 Convergence criterion met
 ---------------------------------------
 SCF time:  CPU 51.40 s  wall 51.41 s
 Discretize the solute cavity surface with Lebedev spheres
	Using 302 Lebedev grid points for each H atom
	Using 302 Lebedev grid points for other atoms
	Atomic van der Waals radii will be scaled by 1.20
 Removing interior tesserae...
 Keep 970 surface tesserae and discard 1748 interior tesserae
 Molecular Surface Area = 80.886 Angst**2
Using SCRF singleton
 A restricted Hartree-Fock SCF calculation will be
 performed using Pulay DIIS extrapolation
 Polarizable Continuum solvation model will be applied
 SCF converges when DIIS error is below 1.0E-08

 Citation of the SMD model:
 Marenich, A.V.; Cramer, C.J.; Truhlar, D.G.
 J. Phys. Chem. B 2009, 113, 6378-6396.
 iSolventCode=           1
 Solvent: water                                                           

 vradii
            1           2           3           4           5           6
    1   1.8500000   1.2000000   1.2000000   1.5200000   1.2000000   1.8500000
            7           8           9
    1   1.2000000   1.2000000   1.2000000
 ---------------------------------------
  Cycle       Energy         DIIS Error
 ---------------------------------------
    1    -154.1422567038      1.57E-09
 Time req'd to invert C: 1.10 s (CPU) 1.10 s (wall)
    2    -154.1525491380      4.88E-04
    3    -154.1525491393      4.88E-04
    4    -154.1525491393      4.88E-04
    5    -154.1525491434      4.88E-04
    6    -154.1525491446      4.88E-04
    7    -154.1525491457      4.88E-04
    8    -154.1525491447      4.88E-04
    9    -154.1541811142      1.99E-04
   10    -154.1543903944      9.51E-05
   11    -154.1544403777      2.58E-05
   12    -154.1544459924      5.95E-06
   13    -154.1544463450      1.28E-06
   14    -154.1544463592      3.43E-07
   15    -154.1544463601      1.10E-07
   16    -154.1544463534      2.03E-08
   17    -154.1544463538      4.74E-09 Convergence criterion met
 ---------------------------------------
 SCF time:  CPU 79.07 s  wall 79.13 s
(0)  E-EN(g) gas-phase elect-nuc energy                 -154.142256704 a.u.
(3)  G-ENP(liq) elect-nuc-pol free energy of system     -154.154446354 a.u.
(4)  G-CDS(liq) cavity-dispersion-solvent structure 
     free energy                                                2.3481 kcal/mol
(6)  G-S(liq) free energy of system                     -154.150704386 a.u.
(9)  DeltaG-S(liq) free energy of  solvation
     (9) = (6) - (0)                                           -5.3010 kcal/mol
 SCF   energy in the final basis set = -154.1507043861
 Total energy in the final basis set = -154.1507043861

 Components of the MP2 correlation energy:
        aaaa  correlation energy =        -0.0725746384 au
        abab  correlation energy =        -0.5006853142 au
        bbbb  correlation energy =        -0.0725746384 au
        non-Brillouin singles    =        -0.0000000000 au

 Total  MP2   correlation energy =        -0.6458345911 au
        MP2         total energy =      -154.7965389772 au

  Entering Z-vector solver.
 This version supports only Gaussian blurring of the apparent surface charges
 No PCM contribution added !! 
   1         0           1      0.000229    0.000229
 This version supports only Gaussian blurring of the apparent surface charges
 No PCM contribution added !! 
   2         0           1      0.000053    0.000053
 This version supports only Gaussian blurring of the apparent surface charges
 No PCM contribution added !! 
   3         0           1      0.000012    0.000012
 This version supports only Gaussian blurring of the apparent surface charges
 No PCM contribution added !! 
   4         0           1      0.000004    0.000004
 This version supports only Gaussian blurring of the apparent surface charges
 No PCM contribution added !! 
   5         1           0      0.000000    0.000000    Roots Converged

 --------------------------------------------------------------

                    Orbital Energies (a.u.)
 --------------------------------------------------------------

 Alpha MOs
 -- Occupied --
-20.550 -11.262 -11.201  -1.356  -1.008  -0.844  -0.682  -0.618
 -0.607  -0.539  -0.518  -0.479  -0.444
 -- Virtual --
  0.152   0.190   0.195   0.216   0.239   0.252   0.314   0.347
  0.384   0.409   0.465   0.485   0.540   0.585   0.609   0.619
  0.653   0.654   0.669   0.678   0.716   0.746   0.770   0.787
  0.850   0.892   0.907   0.976   1.028   1.038   1.084   1.168
  1.178   1.225   1.244   1.277   1.282   1.311   1.352   1.372
  1.384   1.400   1.450   1.499   1.509   1.537   1.564   1.581
  1.619   1.677   1.758   1.794   1.815   1.849   2.109   2.201
  2.204   2.336   2.379   2.525   2.593   2.617   2.678   2.715
  2.758   2.824   2.875   2.937   3.015   3.038   3.121   3.141
  3.153   3.221   3.245   3.257   3.279   3.293   3.321   3.362
  3.393   3.428   3.443   3.466   3.500   3.551   3.578   3.639
  3.649   3.730   3.769   3.774   3.796   3.836   3.859   3.879
  3.906   3.965   4.022   4.081   4.109   4.143   4.158   4.175
  4.202   4.227   4.249   4.290   4.338   4.360   4.385   4.403
  4.417   4.456   4.494   4.542   4.571   4.615   4.635   4.683
  4.712   4.732   4.801   4.914   5.077   5.134   5.165   5.186
  5.215   5.239   5.261   5.316   5.412   5.476   5.539   5.603
  5.706   5.721   5.741   5.796   5.823   5.865   5.906   6.003
  6.164   6.233   6.294   6.316   6.449   6.683   7.019   7.138
  7.227   7.246   7.381   7.477   7.656   7.949  12.501  13.157
 14.309
 --------------------------------------------------------------

          Ground-State Mulliken Net Atomic Charges

     Atom                 Charge (a.u.)
  ----------------------------------------
      1 C                    -0.008132
      2 H                     0.095812
      3 H                     0.120008
      4 O                    -0.482027
      5 H                     0.282402
      6 C                    -0.380716
      7 H                     0.126473
      8 H                     0.124151
      9 H                     0.122028
  ----------------------------------------
  Sum of atomic charges =    -0.000000

 -----------------------------------------------------------------
                    Cartesian Multipole Moments
 -----------------------------------------------------------------
    Charge (ESU x 10^10)
                 0.0000
    Dipole Moment (Debye)
         X      -1.1212      Y       1.7104      Z       1.0730
       Tot       2.3096
    Quadrupole Moments (Debye-Ang)
        XX     -16.3351     XY       1.5669     YY     -22.7353
        XZ      -0.5059     YZ      -1.3467     ZZ     -20.9630
    Octopole Moments (Debye-Ang^2)
       XXX      20.5679    XXY      -6.6326    XYY       7.7203
       YYY      -1.3450    XXZ       6.3051    XYZ       0.1266
       YYZ       9.1435    XZZ       9.7737    YZZ      -0.5836
       ZZZ      21.2266
    Hexadecapole Moments (Debye-Ang^3)
      XXXX     -61.8286   XXXY      16.2323   XXYY     -33.6041
      XYYY      12.8488   YYYY    -161.4887   XXXZ     -14.6369
      XXYZ       3.1599   XYYZ      -5.2208   YYYZ       4.5088
      XXZZ     -22.8643   XYZZ       2.3867   YYZZ     -38.0010
      XZZZ     -15.2718   YZZZ       3.0341   ZZZZ     -54.7850
 -----------------------------------------------------------------
 DrvMan is completing analytic gradient of the MP2 energy
 MP2 relaxed dipole moment
            1
    1  -0.4411204
    2   0.6729352
    3   0.4221604
	Magnitude:	 0.909 au	 2.310 Debye
 MP2 energy read as -154.796539
 Full Analytical Gradient of MP2 Energy (in au.)
             1             2             3             4             5
    1    0.00020148   -0.00013902    0.00007186   -0.00105455    0.00114123
    2    0.00015133   -0.00005608    0.00021301   -0.00014484   -0.00012268
    3    0.00007202    0.00005103    0.00018958    0.00004780   -0.00051282
             6             7             8             9
    1   -0.00005706   -0.00008323   -0.00016970    0.00008897
    2   -0.00001747   -0.00011651    0.00000043    0.00009281
    3    0.00002575   -0.00009308    0.00017439    0.00004533
 Gradient time:  CPU 0.10 s  wall 0.10 s
 ----------------------------------------------------------------
             Standard Nuclear Orientation (Angstroms)
    I     Atom           X                Y                Z
 ----------------------------------------------------------------
    1      C      -0.0004168206     0.0000562477    -0.0005018373
    2      H      -0.0009710917    -0.0007677453     1.0815975675
    3      H       1.0262758400     0.0000898132    -0.3422657400
    4      O      -0.5429954258    -1.2305166125    -0.4906090862
    5      H      -1.4721159604    -1.2569112760    -0.2779082394
    6      C      -0.7451942371     1.1950073159    -0.5389061643
    7      H      -1.7806475145     1.1584263239    -0.2399877337
    8      H      -0.3131635260     2.1110773328    -0.1639960962
    9      H      -0.6974013610     1.2063602802    -1.6207571317
 ----------------------------------------------------------------
 Nuclear Repulsion Energy =    82.1412964685 hartrees
 There are       13 alpha and       13 beta electrons
 Discretize the solute cavity surface with Lebedev spheres
	Using 302 Lebedev grid points for each H atom
	Using 302 Lebedev grid points for other atoms
	Atomic van der Waals radii will be scaled by 1.20
 Removing interior tesserae...
 Keep 970 surface tesserae and discard 1748 interior tesserae
 Molecular Surface Area = 80.886 Angst**2

                       Distance Matrix (Angstroms)
             C (  1)   H (  2)   H (  3)   O (  4)   H (  5)   C (  6)
   H (  2)  1.082100
   H (  3)  1.082082  1.755740
   O (  4)  1.431400  2.068310  1.999753
   H (  5)  1.955203  2.364407  2.797527  0.953522
   C (  6)  1.507475  2.147039  2.145834  2.434416  2.570689
   H (  7)  2.137381  2.501513  3.038260  2.702155  2.435259  1.078357
   H (  8)  2.140316  2.471610  2.506421  3.365375  3.563635  1.079996
   H (  9)  2.136863  3.040542  2.461847  2.690622  2.910521  1.082966
             H (  7)   H (  8)
   H (  8)  1.751236
   H (  9)  1.755632  1.757357

 Requested basis set is cc-pVTZ
 There are 66 shells and 174 basis functions
 A cutoff of  1.0D-11 yielded   2185 shell pairs
 There are     15297 function pairs (     19278 Cartesian)
 Smallest overlap matrix eigenvalue = 1.06E-03
 Guess MOs from SCF MO coefficient file
 Reading MOs from coefficient file
 Reading MOs from coefficient file
 A restricted Hartree-Fock SCF calculation will be
 performed using Pulay DIIS extrapolation
 SCF converges when DIIS error is below 1.0E-08
 ---------------------------------------
  Cycle       Energy         DIIS Error
 ---------------------------------------
    1    -154.1399398592      6.06E-04
    2    -154.1420397442      2.34E-04
    3    -154.1422261689      9.26E-05
    4    -154.1422643866      2.76E-05
    5    -154.1422695064      7.02E-06
    6    -154.1422699785      1.61E-06
    7    -154.1422700010      4.41E-07
    8    -154.1422700024      1.31E-07
    9    -154.1422700025      2.59E-08
   10    -154.1422700026      5.64E-09 Convergence criterion met
 ---------------------------------------
 SCF time:  CPU 51.45 s  wall 51.51 s
 Discretize the solute cavity surface with Lebedev spheres
	Using 302 Lebedev grid points for each H atom
	Using 302 Lebedev grid points for other atoms
	Atomic van der Waals radii will be scaled by 1.20
 Removing interior tesserae...
 Keep 970 surface tesserae and discard 1748 interior tesserae
 Molecular Surface Area = 80.886 Angst**2
Using SCRF singleton
 A restricted Hartree-Fock SCF calculation will be
 performed using Pulay DIIS extrapolation
 Polarizable Continuum solvation model will be applied
 SCF converges when DIIS error is below 1.0E-08

 Citation of the SMD model:
 Marenich, A.V.; Cramer, C.J.; Truhlar, D.G.
 J. Phys. Chem. B 2009, 113, 6378-6396.
 iSolventCode=           1
 Solvent: water                                                           

 vradii
            1           2           3           4           5           6
    1   1.8500000   1.2000000   1.2000000   1.5200000   1.2000000   1.8500000
            7           8           9
    1   1.2000000   1.2000000   1.2000000
 ---------------------------------------
  Cycle       Energy         DIIS Error
 ---------------------------------------
    1    -154.1422700026      1.70E-09
 Time req'd to invert C: 1.09 s (CPU) 1.09 s (wall)
    2    -154.1525530114      4.88E-04
    3    -154.1525530129      4.88E-04
    4    -154.1525530133      4.88E-04
    5    -154.1525530116      4.88E-04
    6    -154.1525530118      4.88E-04
    7    -154.1525530133      4.88E-04
    8    -154.1525530133      4.88E-04
    9    -154.1525530137      4.88E-04
   10    -154.1525530144      4.88E-04
   11    -154.1525530136      4.88E-04
   12    -154.1525530138      4.88E-04
   13    -154.1525530146      4.88E-04
   14    -154.1525530147      4.88E-04
   15    -154.1525530161      4.88E-04
   16    -154.1525530126      4.88E-04
   17    -154.1541833886      1.99E-04
   18    -154.1543924701      9.50E-05
   19    -154.1544423957      2.58E-05
   20    -154.1544480003      5.94E-06
   21    -154.1544483512      1.27E-06
   22    -154.1544483652      3.40E-07
   23    -154.1544483662      1.09E-07
   24    -154.1544483663      2.00E-08
   25    -154.1544483663      4.69E-09 Convergence criterion met
 ---------------------------------------
 SCF time:  CPU 104.63 s  wall 104.68 s
(0)  E-EN(g) gas-phase elect-nuc energy                 -154.142270003 a.u.
(3)  G-ENP(liq) elect-nuc-pol free energy of system     -154.154448366 a.u.
(4)  G-CDS(liq) cavity-dispersion-solvent structure 
     free energy                                                2.3484 kcal/mol
(6)  G-S(liq) free energy of system                     -154.150705915 a.u.
(9)  DeltaG-S(liq) free energy of  solvation
     (9) = (6) - (0)                                           -5.2936 kcal/mol
 SCF   energy in the final basis set = -154.1507059147
 Total energy in the final basis set = -154.1507059147

 Components of the MP2 correlation energy:
        aaaa  correlation energy =        -0.0725800652 au
        abab  correlation energy =        -0.5006926541 au
        bbbb  correlation energy =        -0.0725800652 au
        non-Brillouin singles    =        -0.0000000000 au

 Total  MP2   correlation energy =        -0.6458527844 au
        MP2         total energy =      -154.7965586991 au

  Entering Z-vector solver.
 This version supports only Gaussian blurring of the apparent surface charges
 No PCM contribution added !! 
   1         0           1      0.000229    0.000229
 This version supports only Gaussian blurring of the apparent surface charges
 No PCM contribution added !! 
   2         0           1      0.000053    0.000053
 This version supports only Gaussian blurring of the apparent surface charges
 No PCM contribution added !! 
   3         0           1      0.000012    0.000012
 This version supports only Gaussian blurring of the apparent surface charges
 No PCM contribution added !! 
   4         0           1      0.000004    0.000004
 This version supports only Gaussian blurring of the apparent surface charges
 No PCM contribution added !! 
   5         1           0      0.000000    0.000000    Roots Converged

 --------------------------------------------------------------

                    Orbital Energies (a.u.)
 --------------------------------------------------------------

 Alpha MOs
 -- Occupied --
-20.550 -11.262 -11.201  -1.356  -1.008  -0.844  -0.682  -0.618
 -0.607  -0.539  -0.518  -0.479  -0.444
 -- Virtual --
  0.152   0.190   0.195   0.216   0.240   0.252   0.314   0.347
  0.384   0.409   0.465   0.485   0.540   0.585   0.609   0.619
  0.653   0.654   0.669   0.678   0.716   0.746   0.770   0.787
  0.850   0.892   0.907   0.976   1.028   1.038   1.084   1.168
  1.178   1.226   1.244   1.277   1.282   1.311   1.352   1.372
  1.384   1.400   1.450   1.499   1.509   1.537   1.564   1.581
  1.619   1.677   1.758   1.794   1.815   1.849   2.109   2.201
  2.204   2.336   2.380   2.525   2.593   2.617   2.678   2.715
  2.758   2.824   2.875   2.937   3.015   3.038   3.122   3.141
  3.153   3.221   3.246   3.257   3.279   3.294   3.321   3.362
  3.393   3.428   3.443   3.466   3.501   3.551   3.578   3.639
  3.649   3.730   3.769   3.774   3.796   3.836   3.860   3.879
  3.906   3.965   4.022   4.081   4.109   4.143   4.158   4.174
  4.202   4.227   4.249   4.290   4.338   4.360   4.384   4.403
  4.417   4.456   4.494   4.542   4.571   4.614   4.635   4.683
  4.712   4.732   4.801   4.914   5.076   5.132   5.165   5.186
  5.216   5.239   5.261   5.316   5.413   5.477   5.540   5.604
  5.706   5.722   5.741   5.796   5.824   5.865   5.906   6.003
  6.164   6.233   6.294   6.316   6.451   6.685   7.017   7.136
  7.225   7.246   7.382   7.477   7.657   7.948  12.496  13.162
 14.309
 --------------------------------------------------------------

          Ground-State Mulliken Net Atomic Charges

     Atom                 Charge (a.u.)
  ----------------------------------------
      1 C                    -0.007912
      2 H                     0.095529
      3 H                     0.119835
      4 O                    -0.481807
      5 H                     0.282669
      6 C                    -0.380830
      7 H                     0.126446
      8 H                     0.124070
      9 H                     0.121999
  ----------------------------------------
  Sum of atomic charges =    -0.000000

 -----------------------------------------------------------------
                    Cartesian Multipole Moments
 -----------------------------------------------------------------
    Charge (ESU x 10^10)
                 0.0000
    Dipole Moment (Debye)
         X      -1.1253      Y       1.7031      Z       1.0718
       Tot       2.3056
    Quadrupole Moments (Debye-Ang)
        XX     -16.3338     XY       1.5740     YY     -22.7284
        XZ      -0.5045     YZ      -1.3442     ZZ     -20.9645
    Octopole Moments (Debye-Ang^2)
       XXX      20.5488    XXY      -6.6470    XYY       7.7060
       YYY      -1.3910    XXZ       6.3037    XYZ       0.1229
       YYZ       9.1402    XZZ       9.7671    YZZ      -0.5936
       ZZZ      21.2241
    Hexadecapole Moments (Debye-Ang^3)
      XXXX     -61.8052   XXXY      16.2687   XXYY     -33.5802
      XYYY      12.9003   YYYY    -161.3897   XXXZ     -14.6281
      XXYZ       3.1667   XYYZ      -5.2141   YYYZ       4.5291
      XXZZ     -22.8597   XYZZ       2.4002   YYZZ     -37.9860
      XZZZ     -15.2637   YZZZ       3.0467   ZZZZ     -54.7936
 -----------------------------------------------------------------
 DrvMan is completing analytic gradient of the MP2 energy
 MP2 relaxed dipole moment
            1
    1  -0.4427389
    2   0.6700486
    3   0.4216813
	Magnitude:	 0.907 au	 2.306 Debye
 MP2 energy read as -154.796559
 Full Analytical Gradient of MP2 Energy (in au.)
             1             2             3             4             5
    1   -0.00003053   -0.00015684    0.00001604    0.00033865    0.00007227
    2   -0.00028411   -0.00010479    0.00011740    0.00053094   -0.00015144
    3   -0.00005970    0.00000761    0.00015466    0.00003609   -0.00026867
             6             7             8             9
    1   -0.00008350   -0.00007667   -0.00016535    0.00008593
    2   -0.00007247   -0.00010942   -0.00002363    0.00009752
    3   -0.00000193   -0.00009562    0.00017448    0.00005309
 Gradient time:  CPU 0.11 s  wall 0.10 s
 ----------------------------------------------------------------
             Standard Nuclear Orientation (Angstroms)
    I     Atom           X                Y                Z
 ----------------------------------------------------------------
    1      C      -0.0004168206     0.0000562477    -0.0005018373
    2      H      -0.0009710917    -0.0007677453     1.0815975675
    3      H       1.0262758400     0.0000898132    -0.3422657400
    4      O      -0.5429954258    -1.2325166125    -0.4906090862
    5      H      -1.4721159604    -1.2569112760    -0.2779082394
    6      C      -0.7451942371     1.1950073159    -0.5389061643
    7      H      -1.7806475145     1.1584263239    -0.2399877337
    8      H      -0.3131635260     2.1110773328    -0.1639960962
    9      H      -0.6974013610     1.2063602802    -1.6207571317
 ----------------------------------------------------------------
 Nuclear Repulsion Energy =    82.1064117551 hartrees
 There are       13 alpha and       13 beta electrons
 Discretize the solute cavity surface with Lebedev spheres
	Using 302 Lebedev grid points for each H atom
	Using 302 Lebedev grid points for other atoms
	Atomic van der Waals radii will be scaled by 1.20
 Removing interior tesserae...
 Keep 970 surface tesserae and discard 1748 interior tesserae
 Molecular Surface Area = 80.886 Angst**2

                       Distance Matrix (Angstroms)
             C (  1)   H (  2)   H (  3)   O (  4)   H (  5)   C (  6)
   H (  2)  1.082100
   H (  3)  1.082082  1.755740
   O (  4)  1.433120  2.069500  2.000984
   H (  5)  1.955203  2.364407  2.797527  0.953468
   C (  6)  1.507475  2.147039  2.145834  2.436409  2.570689
   H (  7)  2.137381  2.501513  3.038260  2.703923  2.435259  1.078357
   H (  8)  2.140316  2.471610  2.506421  3.367361  3.563635  1.079996
   H (  9)  2.136863  3.040542  2.461847  2.692433  2.910521  1.082966
             H (  7)   H (  8)
   H (  8)  1.751236
   H (  9)  1.755632  1.757357

 Requested basis set is cc-pVTZ
 There are 66 shells and 174 basis functions
 A cutoff of  1.0D-11 yielded   2185 shell pairs
 There are     15297 function pairs (     19278 Cartesian)
 Smallest overlap matrix eigenvalue = 1.06E-03
 Guess MOs from SCF MO coefficient file
 Reading MOs from coefficient file
 Reading MOs from coefficient file
 A restricted Hartree-Fock SCF calculation will be
 performed using Pulay DIIS extrapolation
 SCF converges when DIIS error is below 1.0E-08
 ---------------------------------------
  Cycle       Energy         DIIS Error
 ---------------------------------------
    1    -154.1390098049      6.04E-04
    2    -154.1419854829      2.30E-04
    3    -154.1421669015      9.17E-05
    4    -154.1422045316      2.75E-05
    5    -154.1422096258      6.94E-06
    6    -154.1422100929      1.57E-06
    7    -154.1422101149      4.02E-07
    8    -154.1422101162      1.23E-07
    9    -154.1422101161      2.59E-08
   10    -154.1422101162      5.49E-09 Convergence criterion met
 ---------------------------------------
 SCF time:  CPU 51.42 s  wall 51.46 s
 Discretize the solute cavity surface with Lebedev spheres
	Using 302 Lebedev grid points for each H atom
	Using 302 Lebedev grid points for other atoms
	Atomic van der Waals radii will be scaled by 1.20
 Removing interior tesserae...
 Keep 970 surface tesserae and discard 1748 interior tesserae
 Molecular Surface Area = 80.886 Angst**2
Using SCRF singleton
 A restricted Hartree-Fock SCF calculation will be
 performed using Pulay DIIS extrapolation
 Polarizable Continuum solvation model will be applied
 SCF converges when DIIS error is below 1.0E-08

 Citation of the SMD model:
 Marenich, A.V.; Cramer, C.J.; Truhlar, D.G.
 J. Phys. Chem. B 2009, 113, 6378-6396.
 iSolventCode=           1
 Solvent: water                                                           

 vradii
            1           2           3           4           5           6
    1   1.8500000   1.2000000   1.2000000   1.5200000   1.2000000   1.8500000
            7           8           9
    1   1.2000000   1.2000000   1.2000000
 ---------------------------------------
  Cycle       Energy         DIIS Error
 ---------------------------------------
    1    -154.1422101164      1.50E-09
 Time req'd to invert C: 1.10 s (CPU) 1.10 s (wall)
    2    -154.1525105022      4.89E-04
    3    -154.1525105032      4.89E-04
    4    -154.1525105041      4.89E-04
    5    -154.1525104983      4.89E-04
    6    -154.1525104979      4.89E-04
    7    -154.1525104996      4.89E-04
    8    -154.1525105023      4.89E-04
    9    -154.1525105026      4.89E-04
   10    -154.1525105025      4.89E-04
   11    -154.1525105044      4.89E-04
   12    -154.1525105039      4.89E-04
   13    -154.1525105044      4.89E-04
   14    -154.1525105036      4.89E-04
   15    -154.1525105048      4.89E-04
   16    -154.1525105031      4.89E-04
   17    -154.1541457046      1.99E-04
   18    -154.1543556208      9.52E-05
   19    -154.1544058867      2.59E-05
   20    -154.1544115304      5.96E-06
   21    -154.1544118842      1.28E-06
   22    -154.1544118985      3.43E-07
   23    -154.1544118995      1.10E-07
   24    -154.1544118996      2.03E-08
   25    -154.1544118995      4.75E-09 Convergence criterion met
 ---------------------------------------
 SCF time:  CPU 101.64 s  wall 101.79 s
(0)  E-EN(g) gas-phase elect-nuc energy                 -154.142210116 a.u.
(3)  G-ENP(liq) elect-nuc-pol free energy of system     -154.154411900 a.u.
(4)  G-CDS(liq) cavity-dispersion-solvent structure 
     free energy                                                2.3480 kcal/mol
(6)  G-S(liq) free energy of system                     -154.150670163 a.u.
(9)  DeltaG-S(liq) free energy of  solvation
     (9) = (6) - (0)                                           -5.3088 kcal/mol
 SCF   energy in the final basis set = -154.1506701629
 Total energy in the final basis set = -154.1506701629

 Components of the MP2 correlation energy:
        aaaa  correlation energy =        -0.0725809876 au
        abab  correlation energy =        -0.5007269900 au
        bbbb  correlation energy =        -0.0725809876 au
        non-Brillouin singles    =        -0.0000000000 au

 Total  MP2   correlation energy =        -0.6458889653 au
        MP2         total energy =      -154.7965591282 au

  Entering Z-vector solver.
 This version supports only Gaussian blurring of the apparent surface charges
 No PCM contribution added !! 
   1         0           1      0.000229    0.000229
 This version supports only Gaussian blurring of the apparent surface charges
 No PCM contribution added !! 
   2         0           1      0.000053    0.000053
 This version supports only Gaussian blurring of the apparent surface charges
 No PCM contribution added !! 
   3         0           1      0.000012    0.000012
 This version supports only Gaussian blurring of the apparent surface charges
 No PCM contribution added !! 
   4         0           1      0.000004    0.000004
 This version supports only Gaussian blurring of the apparent surface charges
 No PCM contribution added !! 
   5         1           0      0.000000    0.000000    Roots Converged

 --------------------------------------------------------------

                    Orbital Energies (a.u.)
 --------------------------------------------------------------

 Alpha MOs
 -- Occupied --
-20.550 -11.262 -11.201  -1.355  -1.008  -0.843  -0.682  -0.618
 -0.607  -0.539  -0.518  -0.480  -0.444
 -- Virtual --
  0.152   0.190   0.195   0.216   0.239   0.252   0.314   0.347
  0.384   0.409   0.465   0.485   0.540   0.585   0.609   0.619
  0.652   0.654   0.669   0.678   0.716   0.746   0.770   0.787
  0.850   0.892   0.906   0.976   1.028   1.038   1.084   1.168
  1.178   1.225   1.244   1.277   1.282   1.311   1.352   1.372
  1.384   1.399   1.451   1.499   1.508   1.537   1.564   1.581
  1.619   1.677   1.758   1.794   1.815   1.849   2.109   2.201
  2.204   2.336   2.379   2.525   2.593   2.617   2.677   2.715
  2.758   2.824   2.875   2.937   3.015   3.038   3.121   3.141
  3.153   3.221   3.245   3.257   3.278   3.293   3.321   3.362
  3.393   3.428   3.443   3.466   3.500   3.551   3.578   3.639
  3.649   3.730   3.768   3.774   3.795   3.836   3.859   3.879
  3.906   3.965   4.022   4.081   4.109   4.143   4.158   4.174
  4.202   4.226   4.249   4.290   4.338   4.360   4.384   4.402
  4.417   4.456   4.494   4.541   4.571   4.614   4.635   4.682
  4.712   4.732   4.801   4.914   5.076   5.131   5.165   5.186
  5.215   5.239   5.261   5.316   5.412   5.477   5.539   5.603
  5.706   5.721   5.741   5.796   5.822   5.865   5.906   6.002
  6.163   6.232   6.294   6.316   6.448   6.682   7.016   7.136
  7.223   7.246   7.380   7.476   7.656   7.946  12.491  13.154
 14.309
 --------------------------------------------------------------

          Ground-State Mulliken Net Atomic Charges

     Atom                 Charge (a.u.)
  ----------------------------------------
      1 C                    -0.008279
      2 H                     0.095903
      3 H                     0.120013
      4 O                    -0.482398
      5 H                     0.282657
      6 C                    -0.380679
      7 H                     0.126481
      8 H                     0.124261
      9 H                     0.122041
  ----------------------------------------
  Sum of atomic charges =    -0.000000

 -----------------------------------------------------------------
                    Cartesian Multipole Moments
 -----------------------------------------------------------------
    Charge (ESU x 10^10)
                 0.0000
    Dipole Moment (Debye)
         X      -1.1234      Y       1.7147      Z       1.0726
       Tot       2.3136
    Quadrupole Moments (Debye-Ang)
        XX     -16.3349     XY       1.5663     YY     -22.7404
        XZ      -0.5044     YZ      -1.3475     ZZ     -20.9635
    Octopole Moments (Debye-Ang^2)
       XXX      20.5529    XXY      -6.6248    XYY       7.7159
       YYY      -1.3007    XXZ       6.3040    XYZ       0.1260
       YYZ       9.1446    XZZ       9.7680    YZZ      -0.5747
       ZZZ      21.2278
    Hexadecapole Moments (Debye-Ang^3)
      XXXX     -61.8033   XXXY      16.2347   XXYY     -33.6162
      XYYY      12.8465   YYYY    -161.5866   XXXZ     -14.6289
      XXYZ       3.1570   XYYZ      -5.2179   YYYZ       4.4934
      XXZZ     -22.8590   XYZZ       2.3888   YYZZ     -38.0174
      XZZZ     -15.2628   YZZZ       3.0226   ZZZZ     -54.7847
 -----------------------------------------------------------------
 DrvMan is completing analytic gradient of the MP2 energy
 MP2 relaxed dipole moment
            1
    1  -0.4419854
    2   0.6746160
    3   0.4219804
	Magnitude:	 0.910 au	 2.314 Debye
 MP2 energy read as -154.796559
 Full Analytical Gradient of MP2 Energy (in au.)
             1             2             3             4             5
    1    0.00003394   -0.00012245    0.00005087    0.00000234    0.00020275
    2    0.00033405   -0.00003770    0.00016063   -0.00050891   -0.00002160
    3    0.00012759    0.00006400    0.00016672   -0.00031378   -0.00023740
             6             7             8             9
    1    0.00000424   -0.00008552   -0.00017808    0.00009191
    2    0.00008208   -0.00012360    0.00002897    0.00008609
    3    0.00007257   -0.00008729    0.00016690    0.00004070
 Gradient time:  CPU 0.11 s  wall 0.10 s
 ----------------------------------------------------------------
             Standard Nuclear Orientation (Angstroms)
    I     Atom           X                Y                Z
 ----------------------------------------------------------------
    1      C      -0.0004168206     0.0000562477    -0.0005018373
    2      H      -0.0009710917    -0.0007677453     1.0815975675
    3      H       1.0262758400     0.0000898132    -0.3422657400
    4      O      -0.5429954258    -1.2315166125    -0.4896090862
    5      H      -1.4721159604    -1.2569112760    -0.2779082394
    6      C      -0.7451942371     1.1950073159    -0.5389061643
    7      H      -1.7806475145     1.1584263239    -0.2399877337
    8      H      -0.3131635260     2.1110773328    -0.1639960962
    9      H      -0.6974013610     1.2063602802    -1.6207571317
 ----------------------------------------------------------------
 Nuclear Repulsion Energy =    82.1297085619 hartrees
 There are       13 alpha and       13 beta electrons
 Discretize the solute cavity surface with Lebedev spheres
	Using 302 Lebedev grid points for each H atom
	Using 302 Lebedev grid points for other atoms
	Atomic van der Waals radii will be scaled by 1.20
 Removing interior tesserae...
 Keep 969 surface tesserae and discard 1749 interior tesserae
 Molecular Surface Area = 80.733 Angst**2

                       Distance Matrix (Angstroms)
             C (  1)   H (  2)   H (  3)   O (  4)   H (  5)   C (  6)
   H (  2)  1.082100
   H (  3)  1.082082  1.755740
   O (  4)  1.431918  2.068145  2.000294
   H (  5)  1.955203  2.364407  2.797527  0.953272
   C (  6)  1.507475  2.147039  2.145834  2.435433  2.570689
   H (  7)  2.137381  2.501513  3.038260  2.702947  2.435259  1.078357
   H (  8)  2.140316  2.471610  2.506421  3.366271  3.563635  1.079996
   H (  9)  2.136863  3.040542  2.461847  2.691947  2.910521  1.082966
             H (  7)   H (  8)
   H (  8)  1.751236
   H (  9)  1.755632  1.757357

 Requested basis set is cc-pVTZ
 There are 66 shells and 174 basis functions
 A cutoff of  1.0D-11 yielded   2185 shell pairs
 There are     15297 function pairs (     19278 Cartesian)
 Smallest overlap matrix eigenvalue = 1.06E-03
 Guess MOs from SCF MO coefficient file
 Reading MOs from coefficient file
 Reading MOs from coefficient file
 A restricted Hartree-Fock SCF calculation will be
 performed using Pulay DIIS extrapolation
 SCF converges when DIIS error is below 1.0E-08
 ---------------------------------------
  Cycle       Energy         DIIS Error
 ---------------------------------------
    1    -154.1406488694      6.05E-04
    2    -154.1420314934      2.34E-04
    3    -154.1422166070      9.31E-05
    4    -154.1422546879      2.72E-05
    5    -154.1422597620      6.93E-06
    6    -154.1422602221      1.61E-06
    7    -154.1422602441      4.41E-07
    8    -154.1422602455      1.31E-07
    9    -154.1422602456      2.59E-08
   10    -154.1422602457      5.62E-09 Convergence criterion met
 ---------------------------------------
 SCF time:  CPU 51.52 s  wall 51.55 s
 Discretize the solute cavity surface with Lebedev spheres
	Using 302 Lebedev grid points for each H atom
	Using 302 Lebedev grid points for other atoms
	Atomic van der Waals radii will be scaled by 1.20
 Removing interior tesserae...
 Keep 969 surface tesserae and discard 1749 interior tesserae
 Molecular Surface Area = 80.733 Angst**2
Using SCRF singleton
 A restricted Hartree-Fock SCF calculation will be
 performed using Pulay DIIS extrapolation
 Polarizable Continuum solvation model will be applied
 SCF converges when DIIS error is below 1.0E-08

 Citation of the SMD model:
 Marenich, A.V.; Cramer, C.J.; Truhlar, D.G.
 J. Phys. Chem. B 2009, 113, 6378-6396.
 iSolventCode=           1
 Solvent: water                                                           

 vradii
            1           2           3           4           5           6
    1   1.8500000   1.2000000   1.2000000   1.5200000   1.2000000   1.8500000
            7           8           9
    1   1.2000000   1.2000000   1.2000000
 ---------------------------------------
  Cycle       Energy         DIIS Error
 ---------------------------------------
    1    -154.1422602457      1.71E-09
 Time req'd to invert C: 1.09 s (CPU) 1.09 s (wall)
    2    -154.1525436589      4.88E-04
    3    -154.1525436604      4.88E-04
    4    -154.1525436607      4.88E-04
    5    -154.1525436568      4.88E-04
    6    -154.1525436572      4.88E-04
    7    -154.1525436573      4.88E-04
    8    -154.1525436568      4.88E-04
    9    -154.1525436542      4.88E-04
   10    -154.1525436550      4.88E-04
   11    -154.1525436532      4.88E-04
   12    -154.1525436529      4.88E-04
   13    -154.1525436532      4.88E-04
   14    -154.1525436523      4.88E-04
   15    -154.1525436519      4.88E-04
   16    -154.1525436590      4.88E-04
   17    -154.1541743465      1.99E-04
   18    -154.1543834201      9.50E-05
   19    -154.1544333450      2.58E-05
   20    -154.1544389526      5.94E-06
   21    -154.1544393041      1.28E-06
   22    -154.1544393181      3.38E-07
   23    -154.1544393191      1.09E-07
   24    -154.1544393192      2.01E-08
   25    -154.1544393192      4.70E-09 Convergence criterion met
 ---------------------------------------
 SCF time:  CPU 101.52 s  wall 101.58 s
(0)  E-EN(g) gas-phase elect-nuc energy                 -154.142260246 a.u.
(3)  G-ENP(liq) elect-nuc-pol free energy of system     -154.154439319 a.u.
(4)  G-CDS(liq) cavity-dispersion-solvent structure 
     free energy                                                2.3481 kcal/mol
(6)  G-S(liq) free energy of system                     -154.150697357 a.u.
(9)  DeltaG-S(liq) free energy of  solvation
     (9) = (6) - (0)                                           -5.2944 kcal/mol
 SCF   energy in the final basis set = -154.1506973567
 Total energy in the final basis set = -154.1506973567

 Components of the MP2 correlation energy:
        aaaa  correlation energy =        -0.0725783851 au
        abab  correlation energy =        -0.5006942114 au
        bbbb  correlation energy =        -0.0725783851 au
        non-Brillouin singles    =        -0.0000000000 au

 Total  MP2   correlation energy =        -0.6458509815 au
        MP2         total energy =      -154.7965483381 au

  Entering Z-vector solver.
 This version supports only Gaussian blurring of the apparent surface charges
 No PCM contribution added !! 
   1         0           1      0.000229    0.000229
 This version supports only Gaussian blurring of the apparent surface charges
 No PCM contribution added !! 
   2         0           1      0.000053    0.000053
 This version supports only Gaussian blurring of the apparent surface charges
 No PCM contribution added !! 
   3         0           1      0.000012    0.000012
 This version supports only Gaussian blurring of the apparent surface charges
 No PCM contribution added !! 
   4         0           1      0.000004    0.000004
 This version supports only Gaussian blurring of the apparent surface charges
 No PCM contribution added !! 
   5         1           0      0.000000    0.000000    Roots Converged

 --------------------------------------------------------------

                    Orbital Energies (a.u.)
 --------------------------------------------------------------

 Alpha MOs
 -- Occupied --
-20.550 -11.262 -11.201  -1.356  -1.008  -0.844  -0.682  -0.618
 -0.607  -0.539  -0.518  -0.479  -0.444
 -- Virtual --
  0.152   0.190   0.195   0.216   0.240   0.252   0.314   0.347
  0.384   0.409   0.465   0.485   0.540   0.585   0.609   0.619
  0.653   0.654   0.669   0.678   0.716   0.746   0.770   0.787
  0.850   0.892   0.907   0.976   1.028   1.038   1.084   1.168
  1.178   1.226   1.244   1.277   1.282   1.311   1.352   1.372
  1.384   1.400   1.451   1.499   1.509   1.537   1.564   1.581
  1.619   1.677   1.758   1.794   1.815   1.849   2.109   2.201
  2.204   2.336   2.380   2.525   2.593   2.617   2.678   2.715
  2.758   2.824   2.875   2.937   3.015   3.038   3.121   3.141
  3.153   3.221   3.245   3.257   3.279   3.293   3.321   3.362
  3.393   3.429   3.443   3.466   3.501   3.551   3.578   3.639
  3.649   3.730   3.769   3.774   3.796   3.836   3.860   3.879
  3.906   3.965   4.022   4.081   4.109   4.143   4.158   4.174
  4.202   4.227   4.249   4.290   4.338   4.360   4.384   4.403
  4.417   4.456   4.494   4.542   4.571   4.615   4.635   4.683
  4.712   4.732   4.801   4.914   5.076   5.132   5.165   5.186
  5.216   5.239   5.262   5.316   5.413   5.477   5.540   5.603
  5.706   5.722   5.741   5.796   5.824   5.865   5.906   6.003
  6.164   6.233   6.294   6.316   6.450   6.684   7.017   7.136
  7.225   7.246   7.381   7.477   7.657   7.948  12.496  13.159
 14.309
 --------------------------------------------------------------

          Ground-State Mulliken Net Atomic Charges

     Atom                 Charge (a.u.)
  ----------------------------------------
      1 C                    -0.007955
      2 H                     0.095572
      3 H                     0.119879
      4 O                    -0.481866
      5 H                     0.282525
      6 C                    -0.380791
      7 H                     0.126459
      8 H                     0.124168
      9 H                     0.122009
  ----------------------------------------
  Sum of atomic charges =     0.000000

 -----------------------------------------------------------------
                    Cartesian Multipole Moments
 -----------------------------------------------------------------
    Charge (ESU x 10^10)
                 0.0000
    Dipole Moment (Debye)
         X      -1.1250      Y       1.7079      Z       1.0692
       Tot       2.3078
    Quadrupole Moments (Debye-Ang)
        XX     -16.3336     XY       1.5708     YY     -22.7340
        XZ      -0.5027     YZ      -1.3430     ZZ     -20.9621
    Octopole Moments (Debye-Ang^2)
       XXX      20.5486    XXY      -6.6377    XYY       7.7104
       YYY      -1.3485    XXZ       6.2966    XYZ       0.1219
       YYZ       9.1329    XZZ       9.7649    YZZ      -0.5889
       ZZZ      21.2042
    Hexadecapole Moments (Debye-Ang^3)
      XXXX     -61.8013   XXXY      16.2552   XXYY     -33.5964
      XYYY      12.8763   YYYY    -161.4839   XXXZ     -14.6171
      XXYZ       3.1711   XYYZ      -5.2106   YYYZ       4.5385
      XXZZ     -22.8525   XYZZ       2.3975   YYZZ     -37.9929
      XZZZ     -15.2521   YZZZ       3.0597   ZZZZ     -54.7556
 -----------------------------------------------------------------
 DrvMan is completing analytic gradient of the MP2 energy
 MP2 relaxed dipole moment
            1
    1  -0.4426247
    2   0.6719590
    3   0.4206729
	Magnitude:	 0.908 au	 2.308 Debye
 MP2 energy read as -154.796548
 Full Analytical Gradient of MP2 Energy (in au.)
             1             2             3             4             5
    1    0.00000704   -0.00017719    0.00003565   -0.00000452    0.00033641
    2   -0.00002692   -0.00015196    0.00014882    0.00016666   -0.00012781
    3   -0.00012819    0.00001953    0.00017037    0.00008510   -0.00032867
             6             7             8             9
    1   -0.00003432   -0.00008112   -0.00017481    0.00009287
    2    0.00001475   -0.00011659    0.00000407    0.00008899
    3    0.00005620   -0.00009282    0.00017136    0.00004713
 Gradient time:  CPU 0.10 s  wall 0.11 s
 ----------------------------------------------------------------
             Standard Nuclear Orientation (Angstroms)
    I     Atom           X                Y                Z
 ----------------------------------------------------------------
    1      C      -0.0004168206     0.0000562477    -0.0005018373
    2      H      -0.0009710917    -0.0007677453     1.0815975675
    3      H       1.0262758400     0.0000898132    -0.3422657400
    4      O      -0.5429954258    -1.2315166125    -0.4916090862
    5      H      -1.4721159604    -1.2569112760    -0.2779082394
    6      C      -0.7451942371     1.1950073159    -0.5389061643
    7      H      -1.7806475145     1.1584263239    -0.2399877337
    8      H      -0.3131635260     2.1110773328    -0.1639960962
    9      H      -0.6974013610     1.2063602802    -1.6207571317
 ----------------------------------------------------------------
 Nuclear Repulsion Energy =    82.1179774919 hartrees
 There are       13 alpha and       13 beta electrons
 Discretize the solute cavity surface with Lebedev spheres
	Using 302 Lebedev grid points for each H atom
	Using 302 Lebedev grid points for other atoms
	Atomic van der Waals radii will be scaled by 1.20
 Removing interior tesserae...
 Keep 970 surface tesserae and discard 1748 interior tesserae
 Molecular Surface Area = 80.886 Angst**2

                       Distance Matrix (Angstroms)
             C (  1)   H (  2)   H (  3)   O (  4)   H (  5)   C (  6)
   H (  2)  1.082100
   H (  3)  1.082082  1.755740
   O (  4)  1.432602  2.069665  2.000442
   H (  5)  1.955203  2.364407  2.797527  0.953718
   C (  6)  1.507475  2.147039  2.145834  2.435393  2.570689
   H (  7)  2.137381  2.501513  3.038260  2.703132  2.435259  1.078357
   H (  8)  2.140316  2.471610  2.506421  3.366465  3.563635  1.079996
   H (  9)  2.136863  3.040542  2.461847  2.691108  2.910521  1.082966
             H (  7)   H (  8)
   H (  8)  1.751236
   H (  9)  1.755632  1.757357

 Requested basis set is cc-pVTZ
 There are 66 shells and 174 basis functions
 A cutoff of  1.0D-11 yielded   2185 shell pairs
 There are     15297 function pairs (     19278 Cartesian)
 Smallest overlap matrix eigenvalue = 1.06E-03
 Guess MOs from SCF MO coefficient file
 Reading MOs from coefficient file
 Reading MOs from coefficient file
 A restricted Hartree-Fock SCF calculation will be
 performed using Pulay DIIS extrapolation
 SCF converges when DIIS error is below 1.0E-08
 ---------------------------------------
  Cycle       Energy         DIIS Error
 ---------------------------------------
    1    -154.1392815907      6.04E-04
    2    -154.1419931531      2.32E-04
    3    -154.1421768854      9.21E-05
    4    -154.1422148562      2.75E-05
    5    -154.1422199698      6.97E-06
    6    -154.1422204388      1.59E-06
    7    -154.1422204609      4.20E-07
    8    -154.1422204622      1.26E-07
    9    -154.1422204623      2.58E-08
   10    -154.1422204624      5.50E-09 Convergence criterion met
 ---------------------------------------
 SCF time:  CPU 51.31 s  wall 51.34 s
 Discretize the solute cavity surface with Lebedev spheres
	Using 302 Lebedev grid points for each H atom
	Using 302 Lebedev grid points for other atoms
	Atomic van der Waals radii will be scaled by 1.20
 Removing interior tesserae...
 Keep 970 surface tesserae and discard 1748 interior tesserae
 Molecular Surface Area = 80.886 Angst**2
Using SCRF singleton
 A restricted Hartree-Fock SCF calculation will be
 performed using Pulay DIIS extrapolation
 Polarizable Continuum solvation model will be applied
 SCF converges when DIIS error is below 1.0E-08

 Citation of the SMD model:
 Marenich, A.V.; Cramer, C.J.; Truhlar, D.G.
 J. Phys. Chem. B 2009, 113, 6378-6396.
 iSolventCode=           1
 Solvent: water                                                           

 vradii
            1           2           3           4           5           6
    1   1.8500000   1.2000000   1.2000000   1.5200000   1.2000000   1.8500000
            7           8           9
    1   1.2000000   1.2000000   1.2000000
 ---------------------------------------
  Cycle       Energy         DIIS Error
 ---------------------------------------
    1    -154.1422204625      1.60E-09
 Time req'd to invert C: 1.09 s (CPU) 1.09 s (wall)
    2    -154.1525161442      4.89E-04
    3    -154.1525161455      4.89E-04
    4    -154.1525161460      4.89E-04
    5    -154.1525161436      4.89E-04
    6    -154.1525161443      4.89E-04
    7    -154.1525161455      4.89E-04
    8    -154.1525161475      4.89E-04
    9    -154.1525161459      4.89E-04
   10    -154.1525161473      4.89E-04
   11    -154.1525161458      4.89E-04
   12    -154.1525161478      4.89E-04
   13    -154.1525161459      4.89E-04
   14    -154.1525161460      4.89E-04
   15    -154.1525161459      4.89E-04
   16    -154.1525161446      4.89E-04
   17    -154.1541504470      1.99E-04
   18    -154.1543602142      9.52E-05
   19    -154.1544104215      2.59E-05
   20    -154.1544160581      5.95E-06
   21    -154.1544164111      1.28E-06
   22    -154.1544164253      3.41E-07
   23    -154.1544164262      1.10E-07
   24    -154.1544164264      2.02E-08
   25    -154.1544164263      4.73E-09 Convergence criterion met
 ---------------------------------------
 SCF time:  CPU 102.02 s  wall 102.09 s
(0)  E-EN(g) gas-phase elect-nuc energy                 -154.142220463 a.u.
(3)  G-ENP(liq) elect-nuc-pol free energy of system     -154.154416426 a.u.
(4)  G-CDS(liq) cavity-dispersion-solvent structure 
     free energy                                                2.3483 kcal/mol
(6)  G-S(liq) free energy of system                     -154.150674199 a.u.
(9)  DeltaG-S(liq) free energy of  solvation
     (9) = (6) - (0)                                           -5.3048 kcal/mol
 SCF   energy in the final basis set = -154.1506741991
 Total energy in the final basis set = -154.1506741991

 Components of the MP2 correlation energy:
        aaaa  correlation energy =        -0.0725825619 au
        abab  correlation energy =        -0.5007257917 au
        bbbb  correlation energy =        -0.0725825619 au
        non-Brillouin singles    =        -0.0000000000 au

 Total  MP2   correlation energy =        -0.6458909155 au
        MP2         total energy =      -154.7965651146 au

  Entering Z-vector solver.
 This version supports only Gaussian blurring of the apparent surface charges
 No PCM contribution added !! 
   1         0           1      0.000229    0.000229
 This version supports only Gaussian blurring of the apparent surface charges
 No PCM contribution added !! 
   2         0           1      0.000053    0.000053
 This version supports only Gaussian blurring of the apparent surface charges
 No PCM contribution added !! 
   3         0           1      0.000012    0.000012
 This version supports only Gaussian blurring of the apparent surface charges
 No PCM contribution added !! 
   4         0           1      0.000004    0.000004
 This version supports only Gaussian blurring of the apparent surface charges
 No PCM contribution added !! 
   5         1           0      0.000000    0.000000    Roots Converged

 --------------------------------------------------------------

                    Orbital Energies (a.u.)
 --------------------------------------------------------------

 Alpha MOs
 -- Occupied --
-20.550 -11.262 -11.201  -1.355  -1.008  -0.843  -0.682  -0.618
 -0.607  -0.539  -0.518  -0.479  -0.444
 -- Virtual --
  0.152   0.190   0.195   0.216   0.239   0.252   0.314   0.347
  0.384   0.409   0.465   0.485   0.540   0.585   0.609   0.619
  0.653   0.654   0.669   0.678   0.716   0.746   0.770   0.787
  0.850   0.892   0.906   0.976   1.028   1.038   1.084   1.168
  1.178   1.225   1.244   1.277   1.282   1.311   1.352   1.372
  1.384   1.399   1.450   1.499   1.509   1.537   1.564   1.581
  1.619   1.677   1.758   1.794   1.815   1.849   2.109   2.201
  2.204   2.336   2.379   2.525   2.593   2.617   2.677   2.715
  2.758   2.824   2.875   2.937   3.015   3.038   3.121   3.141
  3.153   3.221   3.245   3.257   3.279   3.293   3.321   3.362
  3.393   3.428   3.443   3.466   3.500   3.550   3.578   3.639
  3.649   3.730   3.769   3.774   3.795   3.836   3.859   3.879
  3.906   3.965   4.022   4.081   4.109   4.143   4.158   4.174
  4.202   4.226   4.249   4.290   4.338   4.360   4.384   4.402
  4.417   4.456   4.494   4.541   4.571   4.614   4.635   4.683
  4.712   4.731   4.801   4.914   5.076   5.131   5.165   5.186
  5.215   5.239   5.261   5.316   5.412   5.477   5.539   5.603
  5.706   5.721   5.741   5.796   5.822   5.865   5.906   6.002
  6.163   6.233   6.294   6.316   6.449   6.682   7.016   7.136
  7.223   7.246   7.381   7.476   7.656   7.946  12.491  13.156
 14.309
 --------------------------------------------------------------

          Ground-State Mulliken Net Atomic Charges

     Atom                 Charge (a.u.)
  ----------------------------------------
      1 C                    -0.008188
      2 H                     0.095839
      3 H                     0.119958
      4 O                    -0.482253
      5 H                     0.282723
      6 C                    -0.380719
      7 H                     0.126463
      8 H                     0.124156
      9 H                     0.122020
  ----------------------------------------
  Sum of atomic charges =    -0.000000

 -----------------------------------------------------------------
                    Cartesian Multipole Moments
 -----------------------------------------------------------------
    Charge (ESU x 10^10)
                 0.0000
    Dipole Moment (Debye)
         X      -1.1237      Y       1.7093      Z       1.0757
       Tot       2.3112
    Quadrupole Moments (Debye-Ang)
        XX     -16.3357     XY       1.5696     YY     -22.7349
        XZ      -0.5066     YZ      -1.3493     ZZ     -20.9664
    Octopole Moments (Debye-Ang^2)
       XXX      20.5537    XXY      -6.6341    XYY       7.7119
       YYY      -1.3447    XXZ       6.3118    XYZ       0.1273
       YYZ       9.1530    XZZ       9.7704    YZZ      -0.5795
       ZZZ      21.2486
    Hexadecapole Moments (Debye-Ang^3)
      XXXX     -61.8100   XXXY      16.2481   XXYY     -33.6011
      XYYY      12.8709   YYYY    -161.4945   XXXZ     -14.6405
      XXYZ       3.1523   XYYZ      -5.2222   YYYZ       4.4830
      XXZZ     -22.8669   XYZZ       2.3914   YYZZ     -38.0113
      XZZZ     -15.2752   YZZZ       3.0092   ZZZZ     -54.8249
 -----------------------------------------------------------------
 DrvMan is completing analytic gradient of the MP2 energy
 MP2 relaxed dipole moment
            1
    1  -0.4420854
    2   0.6724907
    3   0.4232254
	Magnitude:	 0.909 au	 2.311 Debye
 MP2 energy read as -154.796565
 Full Analytical Gradient of MP2 Energy (in au.)
             1             2             3             4             5
    1    0.00000304   -0.00010371    0.00003125    0.00035062   -0.00007219
    2    0.00010984    0.00000464    0.00012786   -0.00016737   -0.00004641
    3    0.00018855    0.00006082    0.00015283   -0.00036877   -0.00017720
             6             7             8             9
    1   -0.00004524   -0.00008076   -0.00016865    0.00008563
    2   -0.00000550   -0.00011652   -0.00000037    0.00009382
    3    0.00001567   -0.00008986    0.00016987    0.00004809
 Gradient time:  CPU 0.10 s  wall 0.10 s
 ----------------------------------------------------------------
             Standard Nuclear Orientation (Angstroms)
    I     Atom           X                Y                Z
 ----------------------------------------------------------------
    1      C      -0.0004168206     0.0000562477    -0.0005018373
    2      H      -0.0009710917    -0.0007677453     1.0815975675
    3      H       1.0262758400     0.0000898132    -0.3422657400
    4      O      -0.5429954258    -1.2315166125    -0.4906090862
    5      H      -1.4711159604    -1.2569112760    -0.2779082394
    6      C      -0.7451942371     1.1950073159    -0.5389061643
    7      H      -1.7806475145     1.1584263239    -0.2399877337
    8      H      -0.3131635260     2.1110773328    -0.1639960962
    9      H      -0.6974013610     1.2063602802    -1.6207571317
 ----------------------------------------------------------------
 Nuclear Repulsion Energy =    82.1292902684 hartrees
 There are       13 alpha and       13 beta electrons
 Discretize the solute cavity surface with Lebedev spheres
	Using 302 Lebedev grid points for each H atom
	Using 302 Lebedev grid points for other atoms
	Atomic van der Waals radii will be scaled by 1.20
 Removing interior tesserae...
 Keep 970 surface tesserae and discard 1748 interior tesserae
 Molecular Surface Area = 80.886 Angst**2

                       Distance Matrix (Angstroms)
             C (  1)   H (  2)   H (  3)   O (  4)   H (  5)   C (  6)
   H (  2)  1.082100
   H (  3)  1.082082  1.755740
   O (  4)  1.432260  2.068905  2.000368
   H (  5)  1.954451  2.363785  2.796634  0.952520
   C (  6)  1.507475  2.147039  2.145834  2.435413  2.570406
   H (  7)  2.137381  2.501513  3.038260  2.703039  2.435386  1.078357
   H (  8)  2.140316  2.471610  2.506421  3.366368  3.563310  1.079996
   H (  9)  2.136863  3.040542  2.461847  2.691527  2.910255  1.082966
             H (  7)   H (  8)
   H (  8)  1.751236
   H (  9)  1.755632  1.757357

 Requested basis set is cc-pVTZ
 There are 66 shells and 174 basis functions
 A cutoff of  1.0D-11 yielded   2185 shell pairs
 There are     15297 function pairs (     19278 Cartesian)
 Smallest overlap matrix eigenvalue = 1.06E-03
 Guess MOs from SCF MO coefficient file
 Reading MOs from coefficient file
 Reading MOs from coefficient file
 A restricted Hartree-Fock SCF calculation will be
 performed using Pulay DIIS extrapolation
 SCF converges when DIIS error is below 1.0E-08
 ---------------------------------------
  Cycle       Energy         DIIS Error
 ---------------------------------------
    1    -154.1407967262      6.04E-04
    2    -154.1420407475      2.32E-04
    3    -154.1422234403      9.32E-05
    4    -154.1422612347      2.70E-05
    5    -154.1422662692      6.84E-06
    6    -154.1422667199      1.59E-06
    7    -154.1422667416      4.28E-07
    8    -154.1422667429      1.28E-07
    9    -154.1422667430      2.58E-08
   10    -154.1422667431      5.53E-09 Convergence criterion met
 ---------------------------------------
 SCF time:  CPU 51.32 s  wall 51.36 s
 Discretize the solute cavity surface with Lebedev spheres
	Using 302 Lebedev grid points for each H atom
	Using 302 Lebedev grid points for other atoms
	Atomic van der Waals radii will be scaled by 1.20
 Removing interior tesserae...
 Keep 970 surface tesserae and discard 1748 interior tesserae
 Molecular Surface Area = 80.886 Angst**2
Using SCRF singleton
 A restricted Hartree-Fock SCF calculation will be
 performed using Pulay DIIS extrapolation
 Polarizable Continuum solvation model will be applied
 SCF converges when DIIS error is below 1.0E-08

 Citation of the SMD model:
 Marenich, A.V.; Cramer, C.J.; Truhlar, D.G.
 J. Phys. Chem. B 2009, 113, 6378-6396.
 iSolventCode=           1
 Solvent: water                                                           

 vradii
            1           2           3           4           5           6
    1   1.8500000   1.2000000   1.2000000   1.5200000   1.2000000   1.8500000
            7           8           9
    1   1.2000000   1.2000000   1.2000000
 ---------------------------------------
  Cycle       Energy         DIIS Error
 ---------------------------------------
    1    -154.1422667432      1.63E-09
 Time req'd to invert C: 1.10 s (CPU) 1.10 s (wall)
    2    -154.1525541899      4.88E-04
    3    -154.1525541912      4.88E-04
    4    -154.1525541914      4.88E-04
    5    -154.1525541954      4.88E-04
    6    -154.1525541957      4.88E-04
    7    -154.1525541961      4.88E-04
    8    -154.1525541945      4.88E-04
    9    -154.1525541949      4.88E-04
   10    -154.1525541951      4.88E-04
   11    -154.1525541948      4.88E-04
   12    -154.1525541943      4.88E-04
   13    -154.1525542046      4.88E-04
   14    -154.1525541958      4.88E-04
   15    -154.1525541966      4.88E-04
   16    -154.1525541927      4.88E-04
   17    -154.1541854988      1.99E-04
   18    -154.1543946556      9.50E-05
   19    -154.1544446007      2.58E-05
   20    -154.1544502086      5.95E-06
   21    -154.1544505604      1.28E-06
   22    -154.1544505745      3.41E-07
   23    -154.1544505755      1.10E-07
   24    -154.1544505756      2.02E-08
   25    -154.1544505755      4.72E-09 Convergence criterion met
 ---------------------------------------
 SCF time:  CPU 104.95 s  wall 105.78 s
(0)  E-EN(g) gas-phase elect-nuc energy                 -154.142266743 a.u.
(3)  G-ENP(liq) elect-nuc-pol free energy of system     -154.154450576 a.u.
(4)  G-CDS(liq) cavity-dispersion-solvent structure 
     free energy                                                2.3478 kcal/mol
(6)  G-S(liq) free energy of system                     -154.150709152 a.u.
(9)  DeltaG-S(liq) free energy of  solvation
     (9) = (6) - (0)                                           -5.2977 kcal/mol
 SCF   energy in the final basis set = -154.1507091523
 Total energy in the final basis set = -154.1507091523

 Components of the MP2 correlation energy:
        aaaa  correlation energy =        -0.0725755991 au
        abab  correlation energy =        -0.5006829898 au
        bbbb  correlation energy =        -0.0725755991 au
        non-Brillouin singles    =        -0.0000000000 au

 Total  MP2   correlation energy =        -0.6458341880 au
        MP2         total energy =      -154.7965433403 au

  Entering Z-vector solver.
 This version supports only Gaussian blurring of the apparent surface charges
 No PCM contribution added !! 
   1         0           1      0.000229    0.000229
 This version supports only Gaussian blurring of the apparent surface charges
 No PCM contribution added !! 
   2         0           1      0.000053    0.000053
 This version supports only Gaussian blurring of the apparent surface charges
 No PCM contribution added !! 
   3         0           1      0.000012    0.000012
 This version supports only Gaussian blurring of the apparent surface charges
 No PCM contribution added !! 
   4         0           1      0.000004    0.000004
 This version supports only Gaussian blurring of the apparent surface charges
 No PCM contribution added !! 
   5         1           0      0.000000    0.000000    Roots Converged

 --------------------------------------------------------------

                    Orbital Energies (a.u.)
 --------------------------------------------------------------

 Alpha MOs
 -- Occupied --
-20.550 -11.262 -11.201  -1.356  -1.008  -0.844  -0.682  -0.618
 -0.607  -0.539  -0.518  -0.479  -0.444
 -- Virtual --
  0.152   0.190   0.195   0.216   0.239   0.252   0.314   0.347
  0.384   0.409   0.465   0.485   0.540   0.585   0.609   0.619
  0.653   0.654   0.669   0.678   0.716   0.746   0.770   0.787
  0.850   0.892   0.907   0.976   1.028   1.038   1.084   1.168
  1.178   1.225   1.244   1.277   1.282   1.311   1.352   1.372
  1.384   1.400   1.451   1.499   1.509   1.537   1.564   1.581
  1.619   1.677   1.758   1.794   1.815   1.849   2.109   2.201
  2.204   2.336   2.379   2.525   2.593   2.617   2.677   2.715
  2.758   2.824   2.875   2.937   3.015   3.038   3.121   3.141
  3.153   3.221   3.245   3.257   3.279   3.293   3.321   3.362
  3.393   3.428   3.443   3.466   3.501   3.551   3.578   3.639
  3.649   3.730   3.769   3.774   3.796   3.836   3.860   3.879
  3.906   3.966   4.022   4.081   4.109   4.143   4.158   4.174
  4.202   4.227   4.249   4.290   4.338   4.360   4.384   4.403
  4.417   4.457   4.494   4.542   4.571   4.615   4.635   4.683
  4.712   4.732   4.801   4.914   5.077   5.134   5.165   5.186
  5.216   5.239   5.261   5.316   5.413   5.477   5.539   5.603
  5.706   5.722   5.741   5.796   5.823   5.865   5.906   6.003
  6.164   6.233   6.294   6.316   6.450   6.683   7.019   7.138
  7.227   7.246   7.381   7.478   7.656   7.949  12.502  13.158
 14.309
 --------------------------------------------------------------

          Ground-State Mulliken Net Atomic Charges

     Atom                 Charge (a.u.)
  ----------------------------------------
      1 C                    -0.008123
      2 H                     0.095724
      3 H                     0.119921
      4 O                    -0.481789
      5 H                     0.282362
      6 C                    -0.380754
      7 H                     0.126471
      8 H                     0.124168
      9 H                     0.122021
  ----------------------------------------
  Sum of atomic charges =    -0.000000

 -----------------------------------------------------------------
                    Cartesian Multipole Moments
 -----------------------------------------------------------------
    Charge (ESU x 10^10)
                 0.0000
    Dipole Moment (Debye)
         X      -1.1230      Y       1.7091      Z       1.0725
       Tot       2.3092
    Quadrupole Moments (Debye-Ang)
        XX     -16.3384     XY       1.5684     YY     -22.7334
        XZ      -0.5049     YZ      -1.3462     ZZ     -20.9628
    Octopole Moments (Debye-Ang^2)
       XXX      20.5588    XXY      -6.6305    XYY       7.7114
       YYY      -1.3485    XXZ       6.3049    XYZ       0.1251
       YYZ       9.1427    XZZ       9.7660    YZZ      -0.5850
       ZZZ      21.2251
    Hexadecapole Moments (Debye-Ang^3)
      XXXX     -61.8139   XXXY      16.2411   XXYY     -33.6018
      XYYY      12.8767   YYYY    -161.4772   XXXZ     -14.6303
      XXYZ       3.1604   XYYZ      -5.2164   YYYZ       4.5110
      XXZZ     -22.8561   XYZZ       2.3963   YYZZ     -37.9998
      XZZZ     -15.2617   YZZZ       3.0355   ZZZZ     -54.7863
 -----------------------------------------------------------------
 DrvMan is completing analytic gradient of the MP2 energy
 MP2 relaxed dipole moment
            1
    1  -0.4418363
    2   0.6724111
    3   0.4219361
	Magnitude:	 0.909 au	 2.309 Debye
 MP2 energy read as -154.796543
 Full Analytical Gradient of MP2 Energy (in au.)
             1             2             3             4             5
    1   -0.00002906   -0.00013808    0.00003730   -0.00083143    0.00115887
    2    0.00003524   -0.00006828    0.00013403   -0.00004408   -0.00004243
    3    0.00004217    0.00004019    0.00015555    0.00007632   -0.00047796
             6             7             8             9
    1   -0.00003385   -0.00008110   -0.00017168    0.00008904
    2    0.00000713   -0.00011826    0.00000532    0.00009133
    3    0.00003716   -0.00009018    0.00017052    0.00004623
 Gradient time:  CPU 0.10 s  wall 0.10 s
 ----------------------------------------------------------------
             Standard Nuclear Orientation (Angstroms)
    I     Atom           X                Y                Z
 ----------------------------------------------------------------
    1      C      -0.0004168206     0.0000562477    -0.0005018373
    2      H      -0.0009710917    -0.0007677453     1.0815975675
    3      H       1.0262758400     0.0000898132    -0.3422657400
    4      O      -0.5429954258    -1.2315166125    -0.4906090862
    5      H      -1.4731159604    -1.2569112760    -0.2779082394
    6      C      -0.7451942371     1.1950073159    -0.5389061643
    7      H      -1.7806475145     1.1584263239    -0.2399877337
    8      H      -0.3131635260     2.1110773328    -0.1639960962
    9      H      -0.6974013610     1.2063602802    -1.6207571317
 ----------------------------------------------------------------
 Nuclear Repulsion Energy =    82.1184170567 hartrees
 There are       13 alpha and       13 beta electrons
 Discretize the solute cavity surface with Lebedev spheres
	Using 302 Lebedev grid points for each H atom
	Using 302 Lebedev grid points for other atoms
	Atomic van der Waals radii will be scaled by 1.20
 Removing interior tesserae...
 Keep 970 surface tesserae and discard 1748 interior tesserae
 Molecular Surface Area = 80.886 Angst**2

                       Distance Matrix (Angstroms)
             C (  1)   H (  2)   H (  3)   O (  4)   H (  5)   C (  6)
   H (  2)  1.082100
   H (  3)  1.082082  1.755740
   O (  4)  1.432260  2.068905  2.000368
   H (  5)  1.955956  2.365029  2.798420  0.954469
   C (  6)  1.507475  2.147039  2.145834  2.435413  2.570972
   H (  7)  2.137381  2.501513  3.038260  2.703039  2.435132  1.078357
   H (  8)  2.140316  2.471610  2.506421  3.366368  3.563960  1.079996
   H (  9)  2.136863  3.040542  2.461847  2.691527  2.910787  1.082966
             H (  7)   H (  8)
   H (  8)  1.751236
   H (  9)  1.755632  1.757357

 Requested basis set is cc-pVTZ
 There are 66 shells and 174 basis functions
 A cutoff of  1.0D-11 yielded   2185 shell pairs
 There are     15297 function pairs (     19278 Cartesian)
 Smallest overlap matrix eigenvalue = 1.06E-03
 Guess MOs from SCF MO coefficient file
 Reading MOs from coefficient file
 Reading MOs from coefficient file
 A restricted Hartree-Fock SCF calculation will be
 performed using Pulay DIIS extrapolation
 SCF converges when DIIS error is below 1.0E-08
 ---------------------------------------
  Cycle       Energy         DIIS Error
 ---------------------------------------
    1    -154.1387323526      6.05E-04
    2    -154.1419827450      2.33E-04
    3    -154.1421687489      9.16E-05
    4    -154.1422068856      2.79E-05
    5    -154.1422120458      7.11E-06
    6    -154.1422125311      1.60E-06
    7    -154.1422125537      4.29E-07
    8    -154.1422125551      1.29E-07
    9    -154.1422125552      2.60E-08
   10    -154.1422125552      5.63E-09 Convergence criterion met
 ---------------------------------------
 SCF time:  CPU 51.32 s  wall 51.35 s
 Discretize the solute cavity surface with Lebedev spheres
	Using 302 Lebedev grid points for each H atom
	Using 302 Lebedev grid points for other atoms
	Atomic van der Waals radii will be scaled by 1.20
 Removing interior tesserae...
 Keep 970 surface tesserae and discard 1748 interior tesserae
 Molecular Surface Area = 80.886 Angst**2
Using SCRF singleton
 A restricted Hartree-Fock SCF calculation will be
 performed using Pulay DIIS extrapolation
 Polarizable Continuum solvation model will be applied
 SCF converges when DIIS error is below 1.0E-08

 Citation of the SMD model:
 Marenich, A.V.; Cramer, C.J.; Truhlar, D.G.
 J. Phys. Chem. B 2009, 113, 6378-6396.
 iSolventCode=           1
 Solvent: water                                                           

 vradii
            1           2           3           4           5           6
    1   1.8500000   1.2000000   1.2000000   1.5200000   1.2000000   1.8500000
            7           8           9
    1   1.2000000   1.2000000   1.2000000
 ---------------------------------------
  Cycle       Energy         DIIS Error
 ---------------------------------------
    1    -154.1422125554      1.65E-09
 Time req'd to invert C: 1.10 s (CPU) 1.09 s (wall)
    2    -154.1525085030      4.89E-04
    3    -154.1525085044      4.89E-04
    4    -154.1525085048      4.89E-04
    5    -154.1525085068      4.89E-04
    6    -154.1525085036      4.89E-04
    7    -154.1525085038      4.89E-04
    8    -154.1525085042      4.89E-04
    9    -154.1525085029      4.89E-04
   10    -154.1525085040      4.89E-04
   11    -154.1525085033      4.89E-04
   12    -154.1525085037      4.89E-04
   13    -154.1525085029      4.89E-04
   14    -154.1525085042      4.89E-04
   15    -154.1525085036      4.89E-04
   16    -154.1525085040      4.89E-04
   17    -154.1541427912      1.99E-04
   18    -154.1543526323      9.52E-05
   19    -154.1544028782      2.59E-05
   20    -154.1544085186      5.95E-06
   21    -154.1544088715      1.28E-06
   22    -154.1544088857      3.42E-07
   23    -154.1544088866      1.10E-07
   24    -154.1544088868      2.02E-08
   25    -154.1544088867      4.72E-09 Convergence criterion met
 ---------------------------------------
 SCF time:  CPU 102.42 s  wall 102.50 s
(0)  E-EN(g) gas-phase elect-nuc energy                 -154.142212555 a.u.
(3)  G-ENP(liq) elect-nuc-pol free energy of system     -154.154408887 a.u.
(4)  G-CDS(liq) cavity-dispersion-solvent structure 
     free energy                                                2.3486 kcal/mol
(6)  G-S(liq) free energy of system                     -154.150666123 a.u.
(9)  DeltaG-S(liq) free energy of  solvation
     (9) = (6) - (0)                                           -5.3047 kcal/mol
 SCF   energy in the final basis set = -154.1506661233
 Total energy in the final basis set = -154.1506661233

 Components of the MP2 correlation energy:
        aaaa  correlation energy =        -0.0725854292 au
        abab  correlation energy =        -0.5007365955 au
        bbbb  correlation energy =        -0.0725854292 au
        non-Brillouin singles    =        -0.0000000000 au

 Total  MP2   correlation energy =        -0.6459074540 au
        MP2         total energy =      -154.7965735772 au

  Entering Z-vector solver.
 This version supports only Gaussian blurring of the apparent surface charges
 No PCM contribution added !! 
   1         0           1      0.000229    0.000229
 This version supports only Gaussian blurring of the apparent surface charges
 No PCM contribution added !! 
   2         0           1      0.000053    0.000053
 This version supports only Gaussian blurring of the apparent surface charges
 No PCM contribution added !! 
   3         0           1      0.000012    0.000012
 This version supports only Gaussian blurring of the apparent surface charges
 No PCM contribution added !! 
   4         0           1      0.000004    0.000004
 This version supports only Gaussian blurring of the apparent surface charges
 No PCM contribution added !! 
   5         1           0      0.000000    0.000000    Roots Converged

 --------------------------------------------------------------

                    Orbital Energies (a.u.)
 --------------------------------------------------------------

 Alpha MOs
 -- Occupied --
-20.550 -11.262 -11.201  -1.355  -1.008  -0.843  -0.682  -0.618
 -0.607  -0.539  -0.518  -0.479  -0.444
 -- Virtual --
  0.152   0.190   0.195   0.216   0.239   0.252   0.314   0.347
  0.384   0.409   0.465   0.485   0.540   0.585   0.609   0.619
  0.653   0.654   0.669   0.678   0.716   0.746   0.770   0.787
  0.850   0.892   0.907   0.976   1.028   1.038   1.084   1.168
  1.178   1.225   1.244   1.277   1.282   1.311   1.352   1.372
  1.384   1.400   1.450   1.499   1.509   1.537   1.564   1.580
  1.619   1.677   1.758   1.794   1.815   1.849   2.108   2.201
  2.204   2.336   2.379   2.525   2.593   2.617   2.677   2.715
  2.758   2.824   2.875   2.937   3.015   3.038   3.121   3.141
  3.153   3.221   3.245   3.257   3.279   3.293   3.321   3.362
  3.393   3.428   3.443   3.466   3.500   3.551   3.578   3.639
  3.649   3.730   3.769   3.774   3.795   3.836   3.859   3.879
  3.906   3.965   4.022   4.080   4.109   4.143   4.158   4.174
  4.202   4.226   4.249   4.290   4.338   4.359   4.384   4.402
  4.417   4.456   4.494   4.541   4.571   4.614   4.635   4.682
  4.712   4.732   4.801   4.914   5.076   5.129   5.165   5.186
  5.215   5.239   5.261   5.316   5.412   5.477   5.539   5.603
  5.706   5.721   5.741   5.796   5.823   5.865   5.906   6.002
  6.163   6.233   6.294   6.316   6.449   6.683   7.014   7.135
  7.221   7.246   7.381   7.475   7.656   7.945  12.485  13.157
 14.309
 --------------------------------------------------------------

          Ground-State Mulliken Net Atomic Charges

     Atom                 Charge (a.u.)
  ----------------------------------------
      1 C                    -0.008066
      2 H                     0.095708
      3 H                     0.119927
      4 O                    -0.482416
      5 H                     0.282964
      6 C                    -0.380756
      7 H                     0.126457
      8 H                     0.124164
      9 H                     0.122018
  ----------------------------------------
  Sum of atomic charges =     0.000000

 -----------------------------------------------------------------
                    Cartesian Multipole Moments
 -----------------------------------------------------------------
    Charge (ESU x 10^10)
                 0.0000
    Dipole Moment (Debye)
         X      -1.1257      Y       1.7087      Z       1.0719
       Tot       2.3100
    Quadrupole Moments (Debye-Ang)
        XX     -16.3303     XY       1.5719     YY     -22.7354
        XZ      -0.5040     YZ      -1.3454     ZZ     -20.9651
    Octopole Moments (Debye-Ang^2)
       XXX      20.5428    XXY      -6.6413    XYY       7.7105
       YYY      -1.3433    XXZ       6.3029    XYZ       0.1238
       YYZ       9.1421    XZZ       9.7691    YZZ      -0.5833
       ZZZ      21.2268
    Hexadecapole Moments (Debye-Ang^3)
      XXXX     -61.7945   XXXY      16.2624   XXYY     -33.5946
      XYYY      12.8702   YYYY    -161.4990   XXXZ     -14.6267
      XXYZ       3.1633   XYYZ      -5.2157   YYYZ       4.5115
      XXZZ     -22.8626   XYZZ       2.3927   YYZZ     -38.0036
      XZZZ     -15.2648   YZZZ       3.0338   ZZZZ     -54.7920
 -----------------------------------------------------------------
 DrvMan is completing analytic gradient of the MP2 energy
 MP2 relaxed dipole moment
            1
    1  -0.4428918
    2   0.6722516
    3   0.4217286
	Magnitude:	 0.909 au	 2.310 Debye
 MP2 energy read as -154.796574
 Full Analytical Gradient of MP2 Energy (in au.)
             1             2             3             4             5
    1    0.00003354   -0.00014119    0.00002962    0.00116416   -0.00087661
    2    0.00001672   -0.00007425    0.00014403    0.00006337   -0.00013019
    3    0.00002667    0.00003156    0.00016586   -0.00035298   -0.00003028
             6             7             8             9
    1   -0.00004522   -0.00008129   -0.00017180    0.00008879
    2    0.00000282   -0.00011473   -0.00000001    0.00009224
    3    0.00003336   -0.00009268    0.00017089    0.00004759
 Gradient time:  CPU 0.10 s  wall 0.10 s
 ----------------------------------------------------------------
             Standard Nuclear Orientation (Angstroms)
    I     Atom           X                Y                Z
 ----------------------------------------------------------------
    1      C      -0.0004168206     0.0000562477    -0.0005018373
    2      H      -0.0009710917    -0.0007677453     1.0815975675
    3      H       1.0262758400     0.0000898132    -0.3422657400
    4      O      -0.5429954258    -1.2315166125    -0.4906090862
    5      H      -1.4721159604    -1.2559112760    -0.2779082394
    6      C      -0.7451942371     1.1950073159    -0.5389061643
    7      H      -1.7806475145     1.1584263239    -0.2399877337
    8      H      -0.3131635260     2.1110773328    -0.1639960962
    9      H      -0.6974013610     1.2063602802    -1.6207571317
 ----------------------------------------------------------------
 Nuclear Repulsion Energy =    82.1252245527 hartrees
 There are       13 alpha and       13 beta electrons
 Discretize the solute cavity surface with Lebedev spheres
	Using 302 Lebedev grid points for each H atom
	Using 302 Lebedev grid points for other atoms
	Atomic van der Waals radii will be scaled by 1.20
 Removing interior tesserae...
 Keep 970 surface tesserae and discard 1748 interior tesserae
 Molecular Surface Area = 80.886 Angst**2

                       Distance Matrix (Angstroms)
             C (  1)   H (  2)   H (  3)   O (  4)   H (  5)   C (  6)
   H (  2)  1.082100
   H (  3)  1.082082  1.755740
   O (  4)  1.432260  2.068905  2.000368
   H (  5)  1.954561  2.363876  2.797077  0.953468
   C (  6)  1.507475  2.147039  2.145834  2.435413  2.569735
   H (  7)  2.137381  2.501513  3.038260  2.703039  2.434267  1.078357
   H (  8)  2.140316  2.471610  2.506421  3.366368  3.562690  1.079996
   H (  9)  2.136863  3.040542  2.461847  2.691527  2.909675  1.082966
             H (  7)   H (  8)
   H (  8)  1.751236
   H (  9)  1.755632  1.757357

 Requested basis set is cc-pVTZ
 There are 66 shells and 174 basis functions
 A cutoff of  1.0D-11 yielded   2185 shell pairs
 There are     15297 function pairs (     19278 Cartesian)
 Smallest overlap matrix eigenvalue = 1.06E-03
 Guess MOs from SCF MO coefficient file
 Reading MOs from coefficient file
 Reading MOs from coefficient file
 A restricted Hartree-Fock SCF calculation will be
 performed using Pulay DIIS extrapolation
 SCF converges when DIIS error is below 1.0E-08
 ---------------------------------------
  Cycle       Energy         DIIS Error
 ---------------------------------------
    1    -154.1404776978      6.04E-04
    2    -154.1420109046      2.33E-04
    3    -154.1421943424      9.32E-05
    4    -154.1422323830      2.71E-05
    5    -154.1422374636      6.86E-06
    6    -154.1422379184      1.59E-06
    7    -154.1422379402      4.24E-07
    8    -154.1422379415      1.27E-07
    9    -154.1422379415      2.57E-08
   10    -154.1422379416      5.48E-09 Convergence criterion met
 ---------------------------------------
 SCF time:  CPU 51.38 s  wall 51.47 s
 Discretize the solute cavity surface with Lebedev spheres
	Using 302 Lebedev grid points for each H atom
	Using 302 Lebedev grid points for other atoms
	Atomic van der Waals radii will be scaled by 1.20
 Removing interior tesserae...
 Keep 970 surface tesserae and discard 1748 interior tesserae
 Molecular Surface Area = 80.886 Angst**2
Using SCRF singleton
 A restricted Hartree-Fock SCF calculation will be
 performed using Pulay DIIS extrapolation
 Polarizable Continuum solvation model will be applied
 SCF converges when DIIS error is below 1.0E-08

 Citation of the SMD model:
 Marenich, A.V.; Cramer, C.J.; Truhlar, D.G.
 J. Phys. Chem. B 2009, 113, 6378-6396.
 iSolventCode=           1
 Solvent: water                                                           

 vradii
            1           2           3           4           5           6
    1   1.8500000   1.2000000   1.2000000   1.5200000   1.2000000   1.8500000
            7           8           9
    1   1.2000000   1.2000000   1.2000000
 ---------------------------------------
  Cycle       Energy         DIIS Error
 ---------------------------------------
    1    -154.1422379417      1.60E-09
 Time req'd to invert C: 1.09 s (CPU) 1.09 s (wall)
    2    -154.1525305567      4.89E-04
    3    -154.1525305581      4.89E-04
    4    -154.1525305584      4.89E-04
    5    -154.1525305630      4.89E-04
    6    -154.1525305648      4.89E-04
    7    -154.1525305649      4.89E-04
    8    -154.1525305709      4.89E-04
    9    -154.1525305639      4.89E-04
   10    -154.1525305658      4.89E-04
   11    -154.1525305662      4.89E-04
   12    -154.1525305660      4.89E-04
   13    -154.1525305659      4.89E-04
   14    -154.1525305637      4.89E-04
   15    -154.1525305631      4.89E-04
   16    -154.1525305576      4.89E-04
   17    -154.1541640986      1.99E-04
   18    -154.1543736874      9.51E-05
   19    -154.1544238142      2.59E-05
   20    -154.1544294402      5.95E-06
   21    -154.1544297926      1.28E-06
   22    -154.1544298067      3.40E-07
   23    -154.1544298077      1.10E-07
   24    -154.1544298078      2.02E-08
   25    -154.1544298078      4.72E-09 Convergence criterion met
 ---------------------------------------
 SCF time:  CPU 105.90 s  wall 105.98 s
(0)  E-EN(g) gas-phase elect-nuc energy                 -154.142237942 a.u.
(3)  G-ENP(liq) elect-nuc-pol free energy of system     -154.154429808 a.u.
(4)  G-CDS(liq) cavity-dispersion-solvent structure 
     free energy                                                2.3477 kcal/mol
(6)  G-S(liq) free energy of system                     -154.150688472 a.u.
(9)  DeltaG-S(liq) free energy of  solvation
     (9) = (6) - (0)                                           -5.3028 kcal/mol
 SCF   energy in the final basis set = -154.1506884718
 Total energy in the final basis set = -154.1506884718

 Components of the MP2 correlation energy:
        aaaa  correlation energy =        -0.0725814166 au
        abab  correlation energy =        -0.5007131023 au
        bbbb  correlation energy =        -0.0725814166 au
[truncated: 362,421 more chars]
