# Supplementary material for: A DFT investigation of the blue bottle experiment: E∘half-cell analysis of autoxidation catalysed by redox indicators
Source: R Soc Open Sci. 2017 Nov 8;4(11):170708. doi: 10.1098/rsos.170708 (PMC5717635; doi:10.1098/rsos.170708)
Supplement: output.zip [file rsos170708supp2.zip › MP2_cc-pVTZ/C3H2O3.out]

User input: 4 of 5 
 
TWL01 127.0.1
Q-Chem Developer Version! Running on 127.0.1.*
                  Welcome to Q-Chem
     A Quantum Leap Into The Future Of Chemistry


 Q-Chem 4.4, Q-Chem, Inc., Pleasanton, CA (2016)

 Y. Shao,  Z. Gan,  E. Epifanovsky,  A. T. B. Gilbert,  M. Wormit,  
 J. Kussmann,  A. W. Lange,  A. Behn,  J. Deng,  X. Feng,  D. Ghosh,  
 M. Goldey,  P. R. Horn,  L. D. Jacobson,  I. Kaliman,  F. Rob,  
 R. Z. Khaliullin,  T. Kus,  A. Landau,  J. Liu,  E. I. Proynov,  Y. M. Rhee,  
 R. M. Richard,  M. A. Rohrdanz,  R. P. Steele,  E. J. Sundstrom,  
 H. L. Woodcock III,  P. M. Zimmerman,  D. Zuev,  B. Albrecht,  E. Alguire,  
 B. Austin,  S. A. Baeppler,  G. J. O. Beran,  Y. A. Bernard,  E. Berquist,  
 K. Brandhorst,  K. B. Bravaya,  S. T. Brown,  D. Casanova,  C.-M. Chang,  
 Y. Chen,  S. H. Chien,  K. D. Closser,  M. P. Coons,  D. L. Crittenden,  
 S. Dasgupta,  M. Diedenhofen,  R. A. DiStasio Jr.,  H. Do,  A. D. Dutoi,  
 R. G. Edgar,  P.-T. Fang,  S. Fatehi,  Q. Feng,  L. Fusti-Molnar,  
 A. Ghysels,  A. Golubeva-Zadorozhnaya,  J. Gomes,  A. Gunina,  
 M. W. D. Hanson-Heine,  P. H. P. Harbach,  A. W. Hauser,  J. E. Herr,  
 E. G. Hohenstein,  Z. C. Holden,  K. Hui,  T.-C. Jagau,  H. Ji,  B. Kaduk,  
 K. Khistyaev,  Jaehoon Kim,  Jihan Kim,  R. A. King,  P. Klunzinger,  
 K. Koh,  D. Kosenkov,  T. Kowalczyk,  C. M. Krauter,  A. Kunitsa,  
 K. U. Lao,  A. Laurent,  K. V. Lawler,  J. Lee,  D. Lefrancois,  S. Lehtola,  
 S. V. Levchenko,  C. Y. Lin,  Y.-S. Lin,  F. Liu,  E. Livshits,  
 R. C. Lochan,  A. Luenser,  P. Manohar,  S. F. Manzer,  S.-P. Mao,  Y. Mao,  
 N. Mardirossian,  A. V. Marenich,  L. A. Martinez-Martinez,  S. A. Maurer,  
 N. J. Mayhall,  J.-M. Mewes,  A. F. Morrison,  K. Nanda,  T. S. Nguyen-Beck,  
 C. M. Oana,  R. Olivares-Amaya,  D. P. O'Neill,  J. A. Parkhill,  
 T. M. Perrine,  R. Peverati,  P. A. Pieniazek,  F. Plasser,  A. Prociuk,  
 D. R. Rehn,  E. Rosta,  N. J. Russ,  N. Sergueev,  S. M. Sharada,  
 S. Sharma,  D. W. Small,  A. Sodt,  T. Stauch,  T. Stein,  D. Stuck,  
 Y.-C. Su,  A. J. W. Thom,  T. Tsuchimochi,  L. Vogt,  O. Vydrov,  T. Wang,  
 M. A. Watson,  J. Wenzel,  A. White,  C. F. Williams,  V. Vanovschi,  
 K. Yao,  S. Yeganeh,  S. R. Yost,  Z.-Q. You,  I. Y. Zhang,  X. Zhang,  
 Y. Zhao,  B. R. Brooks,  G. K. L. Chan,  D. M. Chipman,  C. J. Cramer,  
 W. A. Goddard III,  M. S. Gordon,  W. J. Hehre,  A. Klamt,  
 H. F. Schaefer III,  M. W. Schmidt,  C. D. Sherrill,  D. G. Truhlar,  
 A. Warshel,  X. Xu,  A. Aspuru-Guzik,  R. Baer,  A. T. Bell,  N. A. Besley,  
 J.-D. Chai,  A. Dreuw,  B. D. Dunietz,  T. R. Furlani,  S. R. Gwaltney,  
 C.-P. Hsu,  Y. Jung,  J. Kong,  D. S. Lambrecht,  W. Liang,  C. Ochsenfeld,  
 V. A. Rassolov,  L. V. Slipchenko,  J. E. Subotnik,  T. Van Voorhis,  
 J. M. Herbert,  A. I. Krylov,  P. M. W. Gill,  M. Head-Gordon

 Contributors to earlier versions of Q-Chem not listed above: 
 R. D. Adamson,  J. Baker,  E. F. C. Byrd,  A. K. Chakraborty,  C.-L. Cheng,  
 H. Dachsel,  R. J. Doerksen,  G. Hawkins,  A. Heyden,  S. Hirata,  
 G. Kedziora,  F. J. Keil,  C. Kelley,  P. P. Korambath,  W. Kurlancheek,  
 A. M. Lee,  M. S. Lee,  D. Liotard,  I. Lotan,  P. E. Maslen,  N. Nair,  
 D. Neuhauser,  R. Olson,  B. Peters,  J. Ritchie,  N. E. Schultz,  
 N. Shenvi,  A. C. Simmonett,  K. S. Thanthiriwatte,  Q. Wu,  W. Zhang

 Please cite Q-Chem as follows:
 Y. Shao et al., Mol. Phys. 113, 184-215 (2015)
 DOI: 10.1080/00268976.2014.952696

 Q-Chem 4.4.2 for Intel X86 EM64T Linux

 Parts of Q-Chem use Armadillo 5.200.1 (Boston Tea Smuggler).
 http://arma.sourceforge.net/

 Q-Chem begins on Sun Jun 11 21:49:36 2017  


Host: 0

     Scratch files written to /scratch/taweetham/qchem41877//
The previous job contains 0 fragments, simply inherited here
FILE_GEOM_ORG=        593

Checking the input file for inconsistencies... 	...done.

--------------------------------------------------------------
User input:
--------------------------------------------------------------

$molecule
   read
$end

$rem
   BASIS  =   cc-pVTZ
   method  =  MP2
   JOBTYPE = optimization
   SYM_IGNORE = TRUE
   SOLVENT_METHOD = SMD
   MEM_STATIC = 2000
   MEM_TOTAL  = 2000
$end

--------------------------------------------------------------
 ----------------------------------------------------------------
             Standard Nuclear Orientation (Angstroms)
    I     Atom           X                Y                Z
 ----------------------------------------------------------------
    1      C       1.3482089070     0.5970720502     0.0918523136
    2      C       0.0218312801    -0.1709592005    -0.0071952699
    3      O       0.0131463847    -1.3737095765     0.0910322620
    4      C      -1.2918276986     0.5918476865    -0.2315795236
    5      H       2.2309481115     0.0224548984    -0.2498416304
    6      H      -2.1853079734     0.0916691051     0.1898612665
    7      O      -1.3402043923     1.5868438848    -0.9009666216
    8      O       1.4168463810     1.6831404519     0.5979500034
 ----------------------------------------------------------------
 Nuclear Repulsion Energy =   205.3004080862 hartrees
 There are       22 alpha and       22 beta electrons
 Requested basis set is cc-pVTZ
 There are 72 shells and 208 basis functions

 Total QAlloc Memory Limit   2000 MB
 Mega-Array Size      1956 MB
 MEM_STATIC part      2000 MB
 A cutoff of  1.0D-11 yielded   2458 shell pairs
 There are     20646 function pairs (     27482 Cartesian)

 -------------------------------------------------------
 OpenMP Integral Computing Module                       
 Release: version 1.0, May 2013, Q-Chem Inc. Pittsburgh 
 -------------------------------------------------------
 Integral Job Info:
 Integral job number is                      11
 Integral operator is                         1
 short-range coefficients                     0
 long-range coefficients              100000000
 Omega coefficients                           0
 if combine SR and LR in K                    0
 Integral screening is                        0
 Integral computing path is                   2
 max size of driver memory is            800000
 size of driver memory is                776718
 size of scratch memory is              4556032
 max col of scratch BK array              10000
 max len of scratch array in speh3          662
 max len of scratch index in speh4           32
 max int batch size is                      520
 min int batch size is                       52
 fixed nKL is                                52
 max L of basis functions is                  3
 order of int derivative is                   0
 number of shells is                         72
 number of basis is                         240
 number of cartesian basis is               240
 number of contracted shell pairs          2458
 number of primitive shell pairs           8149
 maxK2 (contraction) of shell pair           49
 max number of K2 of shell pair               1
 max number of CS2 of shell pair            272
 max number of PS2 of shell pair           1260
 mem total for path MDJ                   93212
 -------------------------------------------------------
 Smallest overlap matrix eigenvalue = 7.83E-04

 Scale SEOQF with 1.000000e-01/1.000000e-01/1.000000e+00

 Standard Electronic Orientation quadrupole field applied
 Nucleus-field energy     =    -0.0000000040 hartrees
 Guess from superposition of atomic densities
 Warning:  Energy on first SCF cycle will be non-variational
 A restricted Hartree-Fock SCF calculation will be
 performed using Pulay DIIS extrapolation
 SCF converges when DIIS error is below 1.0E-08
 ---------------------------------------
  Cycle       Energy         DIIS Error
 ---------------------------------------
    1    -340.6719151560      3.96E-02
    2    -339.2008379634      6.73E-03
    3    -339.2852552121      6.16E-03
    4    -339.4271074455      5.27E-04
    5    -339.4300501048      1.98E-04
    6    -339.4305294936      8.49E-05
    7    -339.4306473708      3.70E-05
    8    -339.4306597607      1.51E-05
    9    -339.4306615433      2.98E-06
   10    -339.4306616508      8.00E-07
   11    -339.4306616635      3.55E-07
   12    -339.4306616675      1.67E-07
   13    -339.4306616688      6.43E-08
   14    -339.4306616688      2.12E-08
   15    -339.4306616689      8.70E-09 Convergence criterion met
 ---------------------------------------
 SCF time:  CPU 73.64 s  wall 73.70 s

 Citation of the SMD model:
 Marenich, A.V.; Cramer, C.J.; Truhlar, D.G.
 J. Phys. Chem. B 2009, 113, 6378-6396.
 iSolventCode=           1
 Solvent: water                                                           

 vradii
            1           2           3           4           5           6
    1   1.8500000   1.8500000   1.5200000   1.8500000   1.2000000   1.2000000
            7           8
    1   1.5200000   1.5200000
Changing PCM_TESSEL_METHOD to VTN
Changing PCM_VDW_RADII to SMD_RADIUS
 Discretize the solute cavity surface with Lebedev spheres
	Using 302 Lebedev grid points for each H atom
	Using 302 Lebedev grid points for other atoms
	Atomic van der Waals radii will be scaled by 1.20
 Removing interior tesserae...
 Keep 1006 surface tesserae and discard 1410 interior tesserae
 Molecular Surface Area = 101.649 Angst**2
 A restricted Hartree-Fock SCF calculation will be
 performed using Pulay DIIS extrapolation
 Polarizable Continuum solvation model will be applied
 SCF converges when DIIS error is below 1.0E-08

 Citation of the SMD model:
 Marenich, A.V.; Cramer, C.J.; Truhlar, D.G.
 J. Phys. Chem. B 2009, 113, 6378-6396.
 iSolventCode=           1
 Solvent: water                                                           

 vradii
            1           2           3           4           5           6
    1   1.8500000   1.8500000   1.5200000   1.8500000   1.2000000   1.2000000
            7           8
    1   1.5200000   1.5200000
 ---------------------------------------
  Cycle       Energy         DIIS Error
 ---------------------------------------
    1    -339.4306616683      4.42E-09
 Time req'd to invert C: 0.59 s (CPU) 0.59 s (wall)
    2    -339.4496021675      5.82E-04
    3    -339.4496021693      5.82E-04
    4    -339.4496021698      5.82E-04
    5    -339.4496021661      5.82E-04
    6    -339.4496021720      5.82E-04
    7    -339.4496021717      5.82E-04
    8    -339.4496021729      5.82E-04
    9    -339.4496021765      5.82E-04
   10    -339.4496021794      5.82E-04
   11    -339.4496021756      5.82E-04
   12    -339.4496021781      5.82E-04
   13    -339.4496021800      5.82E-04
   14    -339.4531398603      3.99E-04
   15    -339.4538939754      1.29E-04
   16    -339.4541962464      5.38E-05
   17    -339.4542462581      2.07E-05
   18    -339.4542530433      9.01E-06
   19    -339.4542539895      3.85E-06
   20    -339.4542541500      8.67E-07
   21    -339.4542541700      4.58E-07
   22    -339.4542541782      2.20E-07
   23    -339.4542541806      8.22E-08
   24    -339.4542541812      3.22E-08
   25    -339.4542541812      1.33E-08
   26    -339.4542541813      4.04E-09 Convergence criterion met
 ---------------------------------------
 SCF time:  CPU 113.09 s  wall 113.19 s
(0)  E-EN(g) gas-phase elect-nuc energy                 -339.430661668 a.u.
(3)  G-ENP(liq) elect-nuc-pol free energy of system     -339.454254181 a.u.
(4)  G-CDS(liq) cavity-dispersion-solvent structure 
     free energy                                                5.9151 kcal/mol
(6)  G-S(liq) free energy of system                     -339.444827936 a.u.
(9)  DeltaG-S(liq) free energy of  solvation
     (9) = (6) - (0)                                           -8.8895 kcal/mol
 SCF   energy in the final basis set = -339.4448279361
 Total energy in the final basis set = -339.4448279361

 Components of the MP2 correlation energy:
        aaaa  correlation energy =        -0.1525896626 au
        abab  correlation energy =        -0.9101114153 au
        bbbb  correlation energy =        -0.1525896626 au
        non-Brillouin singles    =        -0.0000000000 au

 Total  MP2   correlation energy =        -1.2152907405 au
        MP2         total energy =      -340.6601186766 au

  Entering Z-vector solver.
 This version supports only Gaussian blurring of the apparent surface charges
 No PCM contribution added !! 
   1         0           1      0.000406    0.000406
 This version supports only Gaussian blurring of the apparent surface charges
 No PCM contribution added !! 
   2         0           1      0.000130    0.000130
 This version supports only Gaussian blurring of the apparent surface charges
 No PCM contribution added !! 
   3         0           1      0.000042    0.000042
 This version supports only Gaussian blurring of the apparent surface charges
 No PCM contribution added !! 
   4         0           1      0.000017    0.000017
 This version supports only Gaussian blurring of the apparent surface charges
 No PCM contribution added !! 
   5         0           1      0.000008    0.000008
 This version supports only Gaussian blurring of the apparent surface charges
 No PCM contribution added !! 
   6         0           1      0.000005    0.000005
 This version supports only Gaussian blurring of the apparent surface charges
 No PCM contribution added !! 
   7         0           1      0.000002    0.000002
 This version supports only Gaussian blurring of the apparent surface charges
 No PCM contribution added !! 
   8         1           0      0.000000    0.000000    Roots Converged

 --------------------------------------------------------------

                    Orbital Energies (a.u.)
 --------------------------------------------------------------

 Alpha MOs
 -- Occupied --
-20.611 -20.598 -20.598 -11.377 -11.365 -11.365  -1.456  -1.433
 -1.431  -0.986  -0.902  -0.779  -0.721  -0.710  -0.691  -0.668
 -0.600  -0.566  -0.548  -0.534  -0.496  -0.418
 -- Virtual --
  0.040   0.110   0.181   0.195   0.233   0.267   0.305   0.327
  0.400   0.428   0.453   0.464   0.473   0.519   0.551   0.559
  0.583   0.592   0.608   0.625   0.628   0.659   0.701   0.727
  0.729   0.760   0.784   0.836   0.846   0.888   0.894   0.918
  0.928   0.943   1.012   1.029   1.033   1.094   1.151   1.162
  1.196   1.206   1.288   1.299   1.317   1.382   1.411   1.437
  1.465   1.466   1.521   1.544   1.619   1.667   1.796   1.827
  1.877   1.912   1.949   1.984   2.008   2.063   2.200   2.229
  2.239   2.271   2.282   2.299   2.345   2.377   2.392   2.412
  2.465   2.531   2.546   2.639   2.679   2.697   2.727   2.803
  2.820   2.849   2.941   2.961   2.963   2.988   3.077   3.087
  3.137   3.143   3.194   3.245   3.245   3.292   3.332   3.356
  3.370   3.439   3.457   3.515   3.516   3.561   3.584   3.599
  3.603   3.673   3.717   3.740   3.808   3.833   3.835   3.874
  3.931   3.954   4.071   4.117   4.121   4.160   4.190   4.222
  4.327   4.358   4.411   4.445   4.501   4.516   4.553   4.561
  4.589   4.704   4.716   4.823   4.896   4.900   4.984   5.007
  5.168   5.254   5.273   5.301   5.400   5.471   5.578   5.594
  5.612   5.623   5.628   5.646   5.739   5.810   5.987   6.028
  6.076   6.083   6.173   6.180   6.573   6.607   6.634   6.657
  6.663   6.681   6.839   6.848   6.857   6.859   6.885   6.950
  6.972   7.227   7.282   7.285   7.292   7.408   7.457   7.491
  7.503   7.513   7.530   7.583   8.816  10.637  10.899  13.436
 13.554  13.850
 --------------------------------------------------------------

          Ground-State Mulliken Net Atomic Charges

     Atom                 Charge (a.u.)
  ----------------------------------------
      1 C                     0.141799
      2 C                     0.240290
      3 O                    -0.250682
      4 C                     0.141148
      5 H                     0.136811
      6 H                     0.137725
      7 O                    -0.273471
      8 O                    -0.273620
  ----------------------------------------
  Sum of atomic charges =    -0.000000

 -----------------------------------------------------------------
                    Cartesian Multipole Moments
 -----------------------------------------------------------------
    Charge (ESU x 10^10)
                -0.0000
    Dipole Moment (Debye)
         X      -0.0334      Y      -2.2990      Z       0.1708
       Tot       2.3055
    Quadrupole Moments (Debye-Ang)
        XX     -29.8697     XY      -0.5086     YY     -45.7582
        XZ      -3.9849     YZ       1.0896     ZZ     -33.2674
    Octopole Moments (Debye-Ang^2)
       XXX      -2.8741    XXY     -25.5380    XYY      -2.2701
       YYY     -58.8030    XXZ       2.3339    XYZ      -6.8235
       YYZ       2.6527    XZZ       0.3100    YZZ     -19.5493
       ZZZ       6.7755
    Hexadecapole Moments (Debye-Ang^3)
      XXXX    -278.6956   XXXY      -6.6431   XXYY    -120.3473
      XYYY      -7.2789   YYYY    -328.5298   XXXZ     -50.4418
      XXYZ       4.7543   XYYZ     -25.1600   YYYZ      12.4402
      XXZZ     -63.9743   XYZZ       0.6659   YYZZ     -66.2270
      XZZZ     -39.7122   YZZZ      12.1198   ZZZZ     -68.3200
 -----------------------------------------------------------------
 DrvMan is completing analytic gradient of the MP2 energy
 MP2 relaxed dipole moment
            1
    1  -0.0131458
    2  -0.9044833
    3   0.0672162
	Magnitude:	 0.907 au	 2.306 Debye
 MP2 energy read as -340.660119
 Full Analytical Gradient of MP2 Energy (in au.)
             1             2             3             4             5
    1   -0.01076581   -0.00024395    0.00003516    0.01143531    0.01600774
    2    0.03075527   -0.01055208   -0.00633413    0.02807292   -0.00982993
    3    0.01296870    0.00072478    0.00054902   -0.01734495   -0.00589880
             6             7             8
    1   -0.01633508   -0.00149094    0.00135757
    2   -0.00855286   -0.01123525   -0.01232393
    3    0.00723653    0.00725673   -0.00549201
 Gradient time:  CPU 0.09 s  wall 0.74 s
 Geometry Optimization Parameters
   NAtoms,    NIC,     NZ,  NCons,   NDum,   NFix, NCnnct, MaxDiis
        8      40       0       0       0       0       0       0


** GEOMETRY OPTIMIZATION IN DELOCALIZED INTERNAL COORDINATES **
   Searching for a Minimum

   Optimization Cycle:   1

                       Coordinates (Angstroms)
     ATOM                X               Y               Z
      1  C         1.3482089070    0.5970720502    0.0918523136
      2  C         0.0218312801   -0.1709592005   -0.0071952699
      3  O         0.0131463847   -1.3737095765    0.0910322620
      4  C        -1.2918276986    0.5918476865   -0.2315795236
      5  H         2.2309481115    0.0224548984   -0.2498416304
      6  H        -2.1853079734    0.0916691051    0.1898612665
      7  O        -1.3402043923    1.5868438848   -0.9009666216
      8  O         1.4168463810    1.6831404519    0.5979500034
   Point Group: c1    Number of degrees of freedom:    18


   Energy is   -340.660118677


 Attempting to Generate Delocalized Internal Coordinates

 18 Hessian modes will be used to form the next step
  Hessian Eigenvalues:
     0.004431    0.004453    0.004476    0.004929    0.004975    0.160000
     0.160000    0.220157    0.220157    0.250000    0.250000    0.288861
     0.289165    0.328849    0.328883    1.014859    1.047317    1.047413

 Minimum Search - Taking Simple RFO Step
 Searching for Lamda that Minimizes Along All modes
 Value Taken    Lamda =  -0.00382122
 Step Taken.  Stepsize is  0.151242

                             Maximum     Tolerance    Cnvgd?
         Gradient           0.021370      0.000300      NO
         Displacement       0.074801      0.001200      NO
         Energy change     *********      0.000001      NO


 New Cartesian Coordinates Obtained by Inverse Iteration

 Displacement from previous Coordinates is:  0.179447
 ----------------------------------------------------------------
             Standard Nuclear Orientation (Angstroms)
    I     Atom           X                Y                Z
 ----------------------------------------------------------------
    1      C       1.3409101780     0.5837013765     0.0873221466
    2      C       0.0220552356    -0.1609950491    -0.0084701469
    3      O       0.0131936027    -1.3604861695     0.0890755899
    4      C      -1.2848240003     0.5787569188    -0.2266046611
    5      H       2.1979115545     0.0113616545    -0.2218192213
    6      H      -2.1511427567     0.0771122938     0.1670614169
    7      O      -1.3238330395     1.6045007906    -0.8614044988
    8      O       1.3993702257     1.6944074844     0.5559521747
 ----------------------------------------------------------------
 Nuclear Repulsion Energy =   206.6788061236 hartrees
 There are       22 alpha and       22 beta electrons
 Discretize the solute cavity surface with Lebedev spheres
	Using 302 Lebedev grid points for each H atom
	Using 302 Lebedev grid points for other atoms
	Atomic van der Waals radii will be scaled by 1.20
 Removing interior tesserae...
 Keep 1003 surface tesserae and discard 1413 interior tesserae
 Molecular Surface Area = 101.779 Angst**2
 Applying Cartesian multipole field
    Component          Value
    ---------          -----
     (2,0,0)        1.00000E-11
     (0,2,0)        2.00000E-11
     (0,0,2)       -3.00000E-10
 Nucleus-field energy     =    -0.0000000029 hartrees
 Requested basis set is cc-pVTZ
 There are 72 shells and 208 basis functions
 A cutoff of  1.0D-11 yielded   2466 shell pairs
 There are     20694 function pairs (     27538 Cartesian)
 Smallest overlap matrix eigenvalue = 7.27E-04
 Guess MOs from SCF MO coefficient file
 Reading MOs from coefficient file
 Reading MOs from coefficient file
 A restricted Hartree-Fock SCF calculation will be
 performed using Pulay DIIS extrapolation
 SCF converges when DIIS error is below 1.0E-08
 Geometry optimization detected.  Setting ReadMinima to 0
 Setting SaveMinima to 0
 ---------------------------------------
  Cycle       Energy         DIIS Error
 ---------------------------------------
    1    -339.4410900896      1.55E-03
    2    -339.4289137669      4.48E-04
    3    -339.4297864225      2.40E-04
    4    -339.4301274525      9.14E-05
    5    -339.4302137604      2.95E-05
    6    -339.4302318756      1.13E-05
    7    -339.4302349317      4.14E-06
    8    -339.4302353452      2.31E-06
    9    -339.4302354814      1.51E-06
   10    -339.4302355732      5.59E-07
   11    -339.4302355886      1.65E-07
   12    -339.4302355896      7.96E-08
   13    -339.4302355898      3.50E-08
   14    -339.4302355898      1.20E-08
   15    -339.4302355901      3.59E-09 Convergence criterion met
 ---------------------------------------
 SCF time:  CPU 74.87 s  wall 75.01 s
 Discretize the solute cavity surface with Lebedev spheres
	Using 302 Lebedev grid points for each H atom
	Using 302 Lebedev grid points for other atoms
	Atomic van der Waals radii will be scaled by 1.20
 Removing interior tesserae...
 Keep 1003 surface tesserae and discard 1413 interior tesserae
 Molecular Surface Area = 101.779 Angst**2
 A restricted Hartree-Fock SCF calculation will be
 performed using Pulay DIIS extrapolation
 Polarizable Continuum solvation model will be applied
 SCF converges when DIIS error is below 1.0E-08
 Geometry optimization detected.  Setting ReadMinima to 0
 Setting SaveMinima to 0

 Citation of the SMD model:
 Marenich, A.V.; Cramer, C.J.; Truhlar, D.G.
 J. Phys. Chem. B 2009, 113, 6378-6396.
 iSolventCode=           1
 Solvent: water                                                           

 vradii
            1           2           3           4           5           6
    1   1.8500000   1.8500000   1.5200000   1.8500000   1.2000000   1.2000000
            7           8
    1   1.5200000   1.5200000
 ---------------------------------------
  Cycle       Energy         DIIS Error
 ---------------------------------------
    1    -339.4302355892      1.30E-09
 Time req'd to invert C: 0.57 s (CPU) 0.58 s (wall)
    2    -339.4497890684      5.96E-04
    3    -339.4497890701      5.96E-04
    4    -339.4497890678      5.96E-04
    5    -339.4497890687      5.96E-04
    6    -339.4497890675      5.96E-04
    7    -339.4497890636      5.96E-04
    8    -339.4497890559      5.96E-04
    9    -339.4497890414      5.96E-04
   10    -339.4497890289      5.96E-04
   11    -339.4535037913      4.09E-04
   12    -339.4542914710      1.32E-04
   13    -339.4546079600      5.57E-05
   14    -339.4546614006      2.16E-05
   15    -339.4546688840      9.09E-06
   16    -339.4546698734      4.01E-06
   17    -339.4546700279      8.27E-07
   18    -339.4546700443      4.27E-07
   19    -339.4546700500      1.91E-07
   20    -339.4546700515      8.02E-08
   21    -339.4546700519      3.86E-08
   22    -339.4546700520      1.64E-08
   23    -339.4546700519      4.20E-09 Convergence criterion met
 ---------------------------------------
 SCF time:  CPU 109.58 s  wall 109.80 s
(0)  E-EN(g) gas-phase elect-nuc energy                 -339.430235589 a.u.
(3)  G-ENP(liq) elect-nuc-pol free energy of system     -339.454670052 a.u.
(4)  G-CDS(liq) cavity-dispersion-solvent structure 
     free energy                                                5.8405 kcal/mol
(6)  G-S(liq) free energy of system                     -339.445362633 a.u.
(9)  DeltaG-S(liq) free energy of  solvation
     (9) = (6) - (0)                                           -9.4924 kcal/mol
 SCF   energy in the final basis set = -339.4453626326
 Total energy in the final basis set = -339.4453626326

 Components of the MP2 correlation energy:
        aaaa  correlation energy =        -0.1526326842 au
        abab  correlation energy =        -0.9102850882 au
        bbbb  correlation energy =        -0.1526326842 au
        non-Brillouin singles    =        -0.0000000000 au

 Total  MP2   correlation energy =        -1.2155504567 au
        MP2         total energy =      -340.6609130894 au

  Entering Z-vector solver.
 This version supports only Gaussian blurring of the apparent surface charges
 No PCM contribution added !! 
   1         0           1      0.000399    0.000399
 This version supports only Gaussian blurring of the apparent surface charges
 No PCM contribution added !! 
   2         0           1      0.000128    0.000128
 This version supports only Gaussian blurring of the apparent surface charges
 No PCM contribution added !! 
   3         0           1      0.000041    0.000041
 This version supports only Gaussian blurring of the apparent surface charges
 No PCM contribution added !! 
   4         0           1      0.000017    0.000017
 This version supports only Gaussian blurring of the apparent surface charges
 No PCM contribution added !! 
   5         0           1      0.000007    0.000007
 This version supports only Gaussian blurring of the apparent surface charges
 No PCM contribution added !! 
   6         0           1      0.000004    0.000004
 This version supports only Gaussian blurring of the apparent surface charges
 No PCM contribution added !! 
   7         0           1      0.000002    0.000002
 This version supports only Gaussian blurring of the apparent surface charges
 No PCM contribution added !! 
   8         1           0      0.000000    0.000000    Roots Converged

 --------------------------------------------------------------

                    Orbital Energies (a.u.)
 --------------------------------------------------------------

 Alpha MOs
 -- Occupied --
-20.610 -20.597 -20.597 -11.373 -11.362 -11.362  -1.457  -1.429
 -1.428  -0.992  -0.913  -0.786  -0.723  -0.712  -0.693  -0.667
 -0.602  -0.563  -0.548  -0.531  -0.498  -0.422
 -- Virtual --
  0.038   0.108   0.182   0.196   0.239   0.267   0.307   0.327
  0.410   0.427   0.455   0.466   0.476   0.520   0.552   0.568
  0.577   0.599   0.611   0.630   0.639   0.664   0.698   0.722
  0.729   0.767   0.781   0.832   0.848   0.889   0.899   0.922
  0.926   0.949   1.020   1.025   1.039   1.100   1.157   1.169
  1.201   1.208   1.298   1.300   1.329   1.383   1.414   1.437
  1.468   1.469   1.526   1.548   1.651   1.696   1.802   1.835
  1.882   1.915   1.963   1.986   2.027   2.064   2.203   2.224
  2.240   2.266   2.289   2.297   2.334   2.369   2.386   2.416
  2.472   2.533   2.547   2.644   2.680   2.701   2.729   2.802
  2.823   2.850   2.953   2.968   2.978   2.999   3.069   3.093
  3.139   3.151   3.199   3.253   3.254   3.296   3.337   3.359
  3.381   3.438   3.461   3.528   3.552   3.562   3.599   3.606
  3.622   3.677   3.730   3.747   3.809   3.857   3.862   3.911
  3.958   3.978   4.094   4.134   4.144   4.178   4.217   4.258
  4.360   4.392   4.465   4.479   4.520   4.526   4.565   4.570
  4.604   4.728   4.750   4.863   4.944   4.945   5.055   5.077
  5.229   5.312   5.333   5.340   5.426   5.504   5.581   5.601
  5.617   5.629   5.646   5.668   5.757   5.853   5.998   6.044
  6.083   6.103   6.183   6.197   6.576   6.604   6.629   6.662
  6.665   6.675   6.843   6.853   6.861   6.866   6.888   6.971
  6.976   7.264   7.284   7.286   7.295   7.422   7.462   7.494
  7.511   7.516   7.537   7.637   8.955  10.942  11.165  13.486
 13.561  13.999
 --------------------------------------------------------------

          Ground-State Mulliken Net Atomic Charges

     Atom                 Charge (a.u.)
  ----------------------------------------
      1 C                     0.132389
      2 C                     0.251042
      3 O                    -0.253191
      4 C                     0.132086
      5 H                     0.151914
      6 H                     0.152457
      7 O                    -0.283290
      8 O                    -0.283407
  ----------------------------------------
  Sum of atomic charges =     0.000000

 -----------------------------------------------------------------
                    Cartesian Multipole Moments
 -----------------------------------------------------------------
    Charge (ESU x 10^10)
                -0.0000
    Dipole Moment (Debye)
         X      -0.0295      Y      -2.5012      Z       0.1872
       Tot       2.5083
    Quadrupole Moments (Debye-Ang)
        XX     -29.7197     XY      -0.4964     YY     -46.1010
        XZ      -3.7794     YZ       1.1427     ZZ     -32.9529
    Octopole Moments (Debye-Ang^2)
       XXX      -2.8125    XXY     -25.9427    XYY      -2.2245
       YYY     -60.2868    XXZ       2.3986    XYZ      -6.5595
       YYZ       2.8264    XZZ       0.2715    YZZ     -19.3416
       ZZZ       6.7445
    Hexadecapole Moments (Debye-Ang^3)
      XXXX    -272.2532   XXXY      -6.4231   XXYY    -119.8565
      XYYY      -7.0400   YYYY    -331.4774   XXXZ     -47.5210
      XXYZ       4.9169   XYYZ     -24.0891   YYYZ      12.9459
      XXZZ     -61.6809   XYZZ       0.6809   YYZZ     -65.1280
      XZZZ     -37.3820   YZZZ      12.1748   ZZZZ     -63.8522
 -----------------------------------------------------------------
 DrvMan is completing analytic gradient of the MP2 energy
 MP2 relaxed dipole moment
            1
    1  -0.0116170
    2  -0.9840294
    3   0.0736468
	Magnitude:	 0.987 au	 2.508 Debye
 MP2 energy read as -340.660913
 Full Analytical Gradient of MP2 Energy (in au.)
             1             2             3             4             5
    1    0.00233257   -0.00008791    0.00004653   -0.00235175   -0.00004913
    2    0.00848111   -0.00775484    0.00365749    0.00713088   -0.00067933
    3    0.00518172    0.00096186   -0.00036017   -0.00710390   -0.00113497
             6             7             8
    1    0.00012812    0.00154049   -0.00155891
    2   -0.00030741   -0.00492103   -0.00560688
    3    0.00143422    0.00421509   -0.00319385
 Gradient time:  CPU 0.08 s  wall 0.94 s
 Geometry Optimization Parameters
   NAtoms,    NIC,     NZ,  NCons,   NDum,   NFix, NCnnct, MaxDiis
        8      40       0       0       0       0       0       0

 Cartesian Hessian Update
 Hessian Updated using BFGS Update


** GEOMETRY OPTIMIZATION IN DELOCALIZED INTERNAL COORDINATES **
   Searching for a Minimum

   Optimization Cycle:   2

                       Coordinates (Angstroms)
     ATOM                X               Y               Z
      1  C         1.3409101780    0.5837013765    0.0873221466
      2  C         0.0220552356   -0.1609950491   -0.0084701469
      3  O         0.0131936027   -1.3604861695    0.0890755899
      4  C        -1.2848240003    0.5787569188   -0.2266046611
      5  H         2.1979115545    0.0113616545   -0.2218192213
      6  H        -2.1511427567    0.0771122938    0.1670614169
      7  O        -1.3238330395    1.6045007906   -0.8614044988
      8  O         1.3993702257    1.6944074844    0.5559521747
   Point Group: c1    Number of degrees of freedom:    18


   Energy is   -340.660913089

 Hessian Updated using BFGS Update

 18 Hessian modes will be used to form the next step
  Hessian Eigenvalues:
     0.004345    0.004454    0.004458    0.004946    0.005518    0.159874
     0.160017    0.216894    0.220211    0.224804    0.250001    0.282835
     0.289020    0.328854    0.342471    0.986702    1.035615    1.047365

 Minimum Search - Taking Simple RFO Step
 Searching for Lamda that Minimizes Along All modes
 Value Taken    Lamda =  -0.00195245
 Calculated Step too Large.  Step scaled by  0.620903
 Step Taken.  Stepsize is  0.300000

                             Maximum     Tolerance    Cnvgd?
         Gradient           0.007818      0.000300      NO
         Displacement       0.246061      0.001200      NO
         Energy change     -0.000794      0.000001      NO


 New Cartesian Coordinates Obtained by Inverse Iteration

 Displacement from previous Coordinates is:  0.264002
 ----------------------------------------------------------------
             Standard Nuclear Orientation (Angstroms)
    I     Atom           X                Y                Z
 ----------------------------------------------------------------
    1      C       1.3458268263     0.5977230995     0.0431598922
    2      C       0.0219871760    -0.1256002667    -0.0103911381
    3      O       0.0105617918    -1.3253121151     0.0868610024
    4      C      -1.2881550892     0.6059665507    -0.1745012917
    5      H       2.1825896860    -0.0119581403    -0.2064027886
    6      H      -2.1353181841     0.0461871887     0.1460123731
    7      O      -1.3656477959     1.5713222581    -0.9021028233
    8      O       1.4417965890     1.6700307252     0.5984775740
 ----------------------------------------------------------------
 Nuclear Repulsion Energy =   206.7013364674 hartrees
 There are       22 alpha and       22 beta electrons
 Discretize the solute cavity surface with Lebedev spheres
	Using 302 Lebedev grid points for each H atom
	Using 302 Lebedev grid points for other atoms
	Atomic van der Waals radii will be scaled by 1.20
 Removing interior tesserae...
 Keep 998 surface tesserae and discard 1418 interior tesserae
 Molecular Surface Area = 101.788 Angst**2
 Applying Cartesian multipole field
    Component          Value
    ---------          -----
     (2,0,0)        1.00000E-11
     (0,2,0)        2.00000E-11
     (0,0,2)       -3.00000E-10
 Nucleus-field energy     =    -0.0000000039 hartrees
 Requested basis set is cc-pVTZ
 There are 72 shells and 208 basis functions
 A cutoff of  1.0D-11 yielded   2462 shell pairs
 There are     20666 function pairs (     27506 Cartesian)
 Smallest overlap matrix eigenvalue = 6.84E-04
 Guess MOs from SCF MO coefficient file
 Reading MOs from coefficient file
 Reading MOs from coefficient file
 A restricted Hartree-Fock SCF calculation will be
 performed using Pulay DIIS extrapolation
 SCF converges when DIIS error is below 1.0E-08
 Geometry optimization detected.  Setting ReadMinima to 0
 Setting SaveMinima to 0
 ---------------------------------------
  Cycle       Energy         DIIS Error
 ---------------------------------------
    1    -339.3827306975      2.63E-03
    2    -339.4220874357      5.83E-04
    3    -339.4241421186      3.36E-04
    4    -339.4248391010      1.38E-04
    5    -339.4250853958      5.40E-05
    6    -339.4251690093      2.98E-05
    7    -339.4252085819      1.20E-05
    8    -339.4252152765      6.39E-06
    9    -339.4252168266      3.51E-06
   10    -339.4252170409      6.98E-07
   11    -339.4252170560      2.82E-07
   12    -339.4252170579      1.24E-07
   13    -339.4252170582      5.19E-08
   14    -339.4252170583      2.02E-08
   15    -339.4252170586      1.11E-08
   16    -339.4252170592      5.01E-09 Convergence criterion met
 ---------------------------------------
 SCF time:  CPU 84.29 s  wall 84.59 s
 Discretize the solute cavity surface with Lebedev spheres
	Using 302 Lebedev grid points for each H atom
	Using 302 Lebedev grid points for other atoms
	Atomic van der Waals radii will be scaled by 1.20
 Removing interior tesserae...
 Keep 998 surface tesserae and discard 1418 interior tesserae
 Molecular Surface Area = 101.788 Angst**2
 A restricted Hartree-Fock SCF calculation will be
 performed using Pulay DIIS extrapolation
 Polarizable Continuum solvation model will be applied
 SCF converges when DIIS error is below 1.0E-08
 Geometry optimization detected.  Setting ReadMinima to 0
 Setting SaveMinima to 0

 Citation of the SMD model:
 Marenich, A.V.; Cramer, C.J.; Truhlar, D.G.
 J. Phys. Chem. B 2009, 113, 6378-6396.
 iSolventCode=           1
 Solvent: water                                                           

 vradii
            1           2           3           4           5           6
    1   1.8500000   1.8500000   1.5200000   1.8500000   1.2000000   1.2000000
            7           8
    1   1.5200000   1.5200000
 ---------------------------------------
  Cycle       Energy         DIIS Error
 ---------------------------------------
    1    -339.4252170592      1.64E-09
 Time req'd to invert C: 0.72 s (CPU) 0.73 s (wall)
    2    -339.4443889759      5.82E-04
    3    -339.4443889764      5.82E-04
    4    -339.4443889769      5.82E-04
    5    -339.4443889685      5.82E-04
    6    -339.4443889703      5.82E-04
    7    -339.4479013019      3.99E-04
    8    -339.4486472785      1.28E-04
    9    -339.4489441273      5.47E-05
   10    -339.4489956891      2.12E-05
   11    -339.4490032832      8.77E-06
   12    -339.4490042730      4.00E-06
   13    -339.4490044264      8.67E-07
   14    -339.4490044453      4.60E-07
   15    -339.4490044517      1.92E-07
   16    -339.4490044591      7.96E-08
   17    -339.4490044595      3.90E-08
   18    -339.4490044598      1.70E-08
   19    -339.4490044598      6.45E-09 Convergence criterion met
 ---------------------------------------
 SCF time:  CPU 102.51 s  wall 102.63 s
(0)  E-EN(g) gas-phase elect-nuc energy                 -339.425217059 a.u.
(3)  G-ENP(liq) elect-nuc-pol free energy of system     -339.449004460 a.u.
(4)  G-CDS(liq) cavity-dispersion-solvent structure 
     free energy                                                5.8281 kcal/mol
(6)  G-S(liq) free energy of system                     -339.439716776 a.u.
(9)  DeltaG-S(liq) free energy of  solvation
     (9) = (6) - (0)                                           -9.0987 kcal/mol
 SCF   energy in the final basis set = -339.4397167761
 Total energy in the final basis set = -339.4397167761

 Components of the MP2 correlation energy:
        aaaa  correlation energy =        -0.1529545508 au
        abab  correlation energy =        -0.9115383633 au
        bbbb  correlation energy =        -0.1529545508 au
        non-Brillouin singles    =        -0.0000000000 au

 Total  MP2   correlation energy =        -1.2174474648 au
        MP2         total energy =      -340.6571642409 au

  Entering Z-vector solver.
 This version supports only Gaussian blurring of the apparent surface charges
 No PCM contribution added !! 
   1         0           1      0.000406    0.000406
 This version supports only Gaussian blurring of the apparent surface charges
 No PCM contribution added !! 
   2         0           1      0.000134    0.000134
 This version supports only Gaussian blurring of the apparent surface charges
 No PCM contribution added !! 
   3         0           1      0.000046    0.000046
 This version supports only Gaussian blurring of the apparent surface charges
 No PCM contribution added !! 
   4         0           1      0.000020    0.000020
 This version supports only Gaussian blurring of the apparent surface charges
 No PCM contribution added !! 
   5         0           1      0.000008    0.000008
 This version supports only Gaussian blurring of the apparent surface charges
 No PCM contribution added !! 
   6         0           1      0.000005    0.000005
 This version supports only Gaussian blurring of the apparent surface charges
 No PCM contribution added !! 
   7         0           1      0.000002    0.000002
 This version supports only Gaussian blurring of the apparent surface charges
 No PCM contribution added !! 
   8         1           0      0.000000    0.000000    Roots Converged

 --------------------------------------------------------------

                    Orbital Energies (a.u.)
 --------------------------------------------------------------

 Alpha MOs
 -- Occupied --
-20.611 -20.598 -20.598 -11.373 -11.361 -11.361  -1.458  -1.427
 -1.426  -0.994  -0.919  -0.788  -0.724  -0.712  -0.693  -0.666
 -0.605  -0.561  -0.547  -0.529  -0.498  -0.426
 -- Virtual --
  0.038   0.105   0.183   0.197   0.228   0.269   0.306   0.331
  0.404   0.419   0.447   0.470   0.472   0.515   0.565   0.571
  0.578   0.602   0.612   0.636   0.645   0.675   0.689   0.724
  0.728   0.781   0.785   0.842   0.843   0.882   0.891   0.913
  0.924   0.929   1.015   1.039   1.047   1.086   1.154   1.164
  1.217   1.236   1.294   1.313   1.317   1.393   1.424   1.428
  1.469   1.480   1.521   1.557   1.660   1.695   1.799   1.809
  1.865   1.917   1.957   1.999   2.008   2.051   2.205   2.217
  2.266   2.270   2.295   2.304   2.327   2.372   2.401   2.410
  2.468   2.529   2.560   2.650   2.674   2.688   2.695   2.784
  2.821   2.883   2.944   2.964   2.979   3.027   3.071   3.092
  3.142   3.172   3.206   3.239   3.268   3.298   3.311   3.353
  3.401   3.431   3.489   3.530   3.556   3.580   3.585   3.609
  3.655   3.701   3.723   3.762   3.801   3.828   3.857   3.922
  3.926   3.969   4.138   4.147   4.181   4.184   4.224   4.290
  4.354   4.392   4.468   4.495   4.501   4.516   4.579   4.582
  4.642   4.737   4.768   4.846   4.957   4.978   5.093   5.095
  5.244   5.308   5.348   5.355   5.434   5.511   5.579   5.604
  5.618   5.633   5.667   5.669   5.768   5.843   5.988   6.060
  6.082   6.089   6.189   6.200   6.579   6.607   6.624   6.664
  6.668   6.685   6.841   6.852   6.860   6.867   6.879   6.970
  6.986   7.226   7.282   7.287   7.302   7.409   7.455   7.502
  7.511   7.512   7.524   7.611   8.927  11.011  11.223  13.511
 13.549  13.844
 --------------------------------------------------------------

          Ground-State Mulliken Net Atomic Charges

     Atom                 Charge (a.u.)
  ----------------------------------------
      1 C                     0.126778
      2 C                     0.255256
      3 O                    -0.248935
      4 C                     0.126941
      5 H                     0.155814
      6 H                     0.155736
      7 O                    -0.285741
      8 O                    -0.285849
  ----------------------------------------
  Sum of atomic charges =     0.000000

 -----------------------------------------------------------------
                    Cartesian Multipole Moments
 -----------------------------------------------------------------
    Charge (ESU x 10^10)
                 0.0000
    Dipole Moment (Debye)
         X      -0.0210      Y      -2.3744      Z       0.1900
       Tot       2.3821
    Quadrupole Moments (Debye-Ang)
        XX     -30.2330     XY      -0.5420     YY     -45.3681
        XZ      -4.1988     YZ       1.0720     ZZ     -33.2889
    Octopole Moments (Debye-Ang^2)
       XXX      -2.8199    XXY     -26.7106    XYY      -2.3505
       YYY     -60.2054    XXZ       2.3811    XYZ      -7.2634
       YYZ       2.6947    XZZ       0.4283    YZZ     -19.9251
       ZZZ       6.7981
    Hexadecapole Moments (Debye-Ang^3)
      XXXX    -282.9170   XXXY      -6.6653   XXYY    -119.5278
      XYYY      -7.4110   YYYY    -320.0245   XXXZ     -49.7976
      XXYZ       4.6626   XYYZ     -25.1434   YYYZ      12.0569
      XXZZ     -64.6194   XYZZ       0.7363   YYZZ     -64.8738
      XZZZ     -39.1815   YZZZ      11.8764   ZZZZ     -67.1916
 -----------------------------------------------------------------
 DrvMan is completing analytic gradient of the MP2 energy
 MP2 relaxed dipole moment
            1
    1  -0.0082672
    2  -0.9341510
    3   0.0747584
	Magnitude:	 0.937 au	 2.382 Debye
 MP2 energy read as -340.657164
 Full Analytical Gradient of MP2 Energy (in au.)
             1             2             3             4             5
    1    0.00292919   -0.00061920    0.00022968   -0.00291612   -0.00642893
    2    0.00583805   -0.01017963    0.00287548    0.01104462    0.00107608
    3   -0.01597426   -0.00140543    0.00021722    0.01898477    0.00834941
             6             7             8
    1    0.00680932   -0.00078221    0.00077828
    2   -0.00095475   -0.00589183   -0.00380804
    3   -0.01007637   -0.00438764    0.00429229
 Gradient time:  CPU 0.07 s  wall 0.07 s
 Geometry Optimization Parameters
   NAtoms,    NIC,     NZ,  NCons,   NDum,   NFix, NCnnct, MaxDiis
        8      40       0       0       0       0       0       0

 Cartesian Hessian Update
 Hessian Updated using BFGS Update


** GEOMETRY OPTIMIZATION IN DELOCALIZED INTERNAL COORDINATES **
   Searching for a Minimum

   Optimization Cycle:   3

                       Coordinates (Angstroms)
     ATOM                X               Y               Z
      1  C         1.3458268263    0.5977230995    0.0431598922
      2  C         0.0219871760   -0.1256002667   -0.0103911381
      3  O         0.0105617918   -1.3253121151    0.0868610024
      4  C        -1.2881550892    0.6059665507   -0.1745012917
      5  H         2.1825896860   -0.0119581403   -0.2064027886
      6  H        -2.1353181841    0.0461871887    0.1460123731
      7  O        -1.3656477959    1.5713222581   -0.9021028233
      8  O         1.4417965890    1.6700307252    0.5984775740
   Point Group: c1    Number of degrees of freedom:    18


   Energy is   -340.657164241

 Hessian Updated using BFGS Update

 18 Hessian modes will be used to form the next step
  Hessian Eigenvalues:
     0.004450    0.004454    0.004575    0.004947    0.073908    0.154081
     0.160034    0.202915    0.220233    0.226227    0.250032    0.283329
     0.289024    0.328855    0.357400    0.939617    1.027735    1.047400

 Minimum Search - Taking Simple RFO Step
 Searching for Lamda that Minimizes Along All modes
 Value Taken    Lamda =  -0.00503948
 Step Taken.  Stepsize is  0.243086

                             Maximum     Tolerance    Cnvgd?
         Gradient           0.016967      0.000300      NO
         Displacement       0.198956      0.001200      NO
         Energy change      0.003749      0.000001      NO


 New Cartesian Coordinates Obtained by Inverse Iteration

 Displacement from previous Coordinates is:  0.175596
 ----------------------------------------------------------------
             Standard Nuclear Orientation (Angstroms)
    I     Atom           X                Y                Z
 ----------------------------------------------------------------
    1      C       1.3452282563     0.5832982298     0.0806812182
    2      C       0.0225706720    -0.1426713097    -0.0109145105
    3      O       0.0128666958    -1.3442065433     0.0872204033
    4      C      -1.2884690906     0.5804319758    -0.2189567083
    5      H       2.1964310563     0.0053949869    -0.2227100268
    6      H      -2.1488781191     0.0715909416     0.1701392482
    7      O      -1.3519531369     1.5905006163    -0.8857378158
    8      O       1.4258446662     1.6840204026     0.5813909917
 ----------------------------------------------------------------
 Nuclear Repulsion Energy =   206.3296696752 hartrees
 There are       22 alpha and       22 beta electrons
 Discretize the solute cavity surface with Lebedev spheres
	Using 302 Lebedev grid points for each H atom
	Using 302 Lebedev grid points for other atoms
	Atomic van der Waals radii will be scaled by 1.20
 Removing interior tesserae...
 Keep 1006 surface tesserae and discard 1410 interior tesserae
 Molecular Surface Area = 102.172 Angst**2
 Applying Cartesian multipole field
    Component          Value
    ---------          -----
     (2,0,0)        1.00000E-11
     (0,2,0)        2.00000E-11
     (0,0,2)       -3.00000E-10
 Nucleus-field energy     =    -0.0000000035 hartrees
 Requested basis set is cc-pVTZ
 There are 72 shells and 208 basis functions
 A cutoff of  1.0D-11 yielded   2462 shell pairs
 There are     20666 function pairs (     27506 Cartesian)
 Smallest overlap matrix eigenvalue = 6.95E-04
 Guess MOs from SCF MO coefficient file
 Reading MOs from coefficient file
 Reading MOs from coefficient file
 A restricted Hartree-Fock SCF calculation will be
 performed using Pulay DIIS extrapolation
 SCF converges when DIIS error is below 1.0E-08
 Geometry optimization detected.  Setting ReadMinima to 0
 Setting SaveMinima to 0
 ---------------------------------------
  Cycle       Energy         DIIS Error
 ---------------------------------------
    1    -339.4000335865      1.81E-03
    2    -339.4265359270      5.80E-04
    3    -339.4278797193      3.51E-04
    4    -339.4285093482      8.86E-05
    5    -339.4286395831      3.76E-05
    6    -339.4286768752      2.13E-05
    7    -339.4286956317      1.06E-05
    8    -339.4286990389      5.98E-06
    9    -339.4287004637      2.61E-06
   10    -339.4287007033      5.90E-07
   11    -339.4287007122      1.83E-07
   12    -339.4287007133      7.80E-08
   13    -339.4287007134      3.61E-08
   14    -339.4287007133      1.30E-08
   15    -339.4287007132      3.80E-09 Convergence criterion met
 ---------------------------------------
 SCF time:  CPU 75.78 s  wall 75.83 s
 Discretize the solute cavity surface with Lebedev spheres
	Using 302 Lebedev grid points for each H atom
	Using 302 Lebedev grid points for other atoms
	Atomic van der Waals radii will be scaled by 1.20
 Removing interior tesserae...
 Keep 1006 surface tesserae and discard 1410 interior tesserae
 Molecular Surface Area = 102.172 Angst**2
 A restricted Hartree-Fock SCF calculation will be
 performed using Pulay DIIS extrapolation
 Polarizable Continuum solvation model will be applied
 SCF converges when DIIS error is below 1.0E-08
 Geometry optimization detected.  Setting ReadMinima to 0
 Setting SaveMinima to 0

 Citation of the SMD model:
 Marenich, A.V.; Cramer, C.J.; Truhlar, D.G.
 J. Phys. Chem. B 2009, 113, 6378-6396.
 iSolventCode=           1
 Solvent: water                                                           

 vradii
            1           2           3           4           5           6
    1   1.8500000   1.8500000   1.5200000   1.8500000   1.2000000   1.2000000
            7           8
    1   1.5200000   1.5200000
 ---------------------------------------
  Cycle       Energy         DIIS Error
 ---------------------------------------
    1    -339.4287007130      1.99E-09
 Time req'd to invert C: 0.57 s (CPU) 0.57 s (wall)
    2    -339.4483392839      5.94E-04
    3    -339.4483392856      5.94E-04
    4    -339.4483392858      5.94E-04
    5    -339.4483392816      5.94E-04
    6    -339.4483392803      5.94E-04
    7    -339.4483392786      5.94E-04
    8    -339.4483392803      5.94E-04
    9    -339.4483392827      5.94E-04
   10    -339.4483392906      5.94E-04
   11    -339.4483392860      5.94E-04
   12    -339.4483392869      5.94E-04
   13    -339.4483392823      5.94E-04
   14    -339.4483392889      5.94E-04
   15    -339.4483392866      5.94E-04
   16    -339.4483392882      5.94E-04
   17    -339.4520223324      4.09E-04
   18    -339.4528087794      1.31E-04
   19    -339.4531243645      5.61E-05
   20    -339.4531786918      2.18E-05
   21    -339.4531865324      9.05E-06
   22    -339.4531875465      4.07E-06
   23    -339.4531877021      8.43E-07
   24    -339.4531877194      4.37E-07
   25    -339.4531877252      1.89E-07
   26    -339.4531877266      7.94E-08
   27    -339.4531877271      3.86E-08
   28    -339.4531877272      1.64E-08
   29    -339.4531877272      4.43E-09 Convergence criterion met
 ---------------------------------------
 SCF time:  CPU 127.29 s  wall 128.49 s
(0)  E-EN(g) gas-phase elect-nuc energy                 -339.428700713 a.u.
(3)  G-ENP(liq) elect-nuc-pol free energy of system     -339.453187727 a.u.
(4)  G-CDS(liq) cavity-dispersion-solvent structure 
     free energy                                                5.8151 kcal/mol
(6)  G-S(liq) free energy of system                     -339.443920747 a.u.
(9)  DeltaG-S(liq) free energy of  solvation
     (9) = (6) - (0)                                           -9.5507 kcal/mol
 SCF   energy in the final basis set = -339.4439207469
 Total energy in the final basis set = -339.4439207469

 Components of the MP2 correlation energy:
        aaaa  correlation energy =        -0.1527927725 au
        abab  correlation energy =        -0.9111039606 au
        bbbb  correlation energy =        -0.1527927725 au
        non-Brillouin singles    =        -0.0000000000 au

 Total  MP2   correlation energy =        -1.2166895056 au
        MP2         total energy =      -340.6606102525 au

  Entering Z-vector solver.
 This version supports only Gaussian blurring of the apparent surface charges
 No PCM contribution added !! 
   1         0           1      0.000403    0.000403
 This version supports only Gaussian blurring of the apparent surface charges
 No PCM contribution added !! 
   2         0           1      0.000131    0.000131
 This version supports only Gaussian blurring of the apparent surface charges
 No PCM contribution added !! 
   3         0           1      0.000043    0.000043
 This version supports only Gaussian blurring of the apparent surface charges
 No PCM contribution added !! 
   4         0           1      0.000018    0.000018
 This version supports only Gaussian blurring of the apparent surface charges
 No PCM contribution added !! 
   5         0           1      0.000007    0.000007
 This version supports only Gaussian blurring of the apparent surface charges
 No PCM contribution added !! 
   6         0           1      0.000004    0.000004
 This version supports only Gaussian blurring of the apparent surface charges
 No PCM contribution added !! 
   7         0           1      0.000002    0.000002
 This version supports only Gaussian blurring of the apparent surface charges
 No PCM contribution added !! 
   8         1           0      0.000000    0.000000    Roots Converged

 --------------------------------------------------------------

                    Orbital Energies (a.u.)
 --------------------------------------------------------------

 Alpha MOs
 -- Occupied --
-20.611 -20.598 -20.598 -11.374 -11.363 -11.363  -1.457  -1.426
 -1.425  -0.994  -0.916  -0.787  -0.723  -0.713  -0.693  -0.666
 -0.602  -0.561  -0.547  -0.529  -0.498  -0.426
 -- Virtual --
  0.037   0.106   0.182   0.196   0.235   0.268   0.307   0.327
  0.409   0.426   0.452   0.466   0.472   0.520   0.556   0.570
  0.576   0.601   0.614   0.632   0.641   0.667   0.693   0.724
  0.727   0.767   0.783   0.836   0.848   0.886   0.895   0.922
  0.927   0.939   1.019   1.029   1.035   1.100   1.153   1.167
  1.205   1.212   1.300   1.302   1.322   1.389   1.416   1.433
  1.471   1.472   1.525   1.552   1.649   1.698   1.801   1.828
  1.877   1.915   1.964   1.989   2.024   2.061   2.204   2.229
  2.251   2.257   2.289   2.295   2.335   2.366   2.386   2.415
  2.469   2.529   2.553   2.646   2.677   2.700   2.724   2.797
  2.820   2.861   2.947   2.968   2.978   3.009   3.067   3.093
  3.142   3.155   3.200   3.248   3.259   3.294   3.332   3.360
  3.385   3.437   3.461   3.533   3.555   3.563   3.598   3.604
  3.625   3.684   3.732   3.749   3.802   3.856   3.857   3.914
  3.948   3.974   4.103   4.136   4.152   4.178   4.222   4.270
  4.367   4.397   4.467   4.490   4.509   4.521   4.562   4.564
  4.606   4.730   4.749   4.870   4.946   4.955   5.064   5.085
  5.233   5.316   5.344   5.344   5.424   5.504   5.580   5.602
  5.617   5.630   5.649   5.668   5.760   5.858   5.995   6.040
  6.078   6.100   6.181   6.189   6.568   6.596   6.618   6.653
  6.658   6.667   6.840   6.851   6.862   6.864   6.886   6.971
  6.971   7.250   7.283   7.284   7.295   7.418   7.459   7.495
  7.508   7.513   7.528   7.619   8.956  10.983  11.208  13.449
 13.511  13.910
 --------------------------------------------------------------

          Ground-State Mulliken Net Atomic Charges

     Atom                 Charge (a.u.)
  ----------------------------------------
      1 C                     0.129994
      2 C                     0.257473
      3 O                    -0.253330
      4 C                     0.129756
      5 H                     0.154730
      6 H                     0.155204
      7 O                    -0.287017
      8 O                    -0.286810
  ----------------------------------------
  Sum of atomic charges =    -0.000000

 -----------------------------------------------------------------
                    Cartesian Multipole Moments
 -----------------------------------------------------------------
    Charge (ESU x 10^10)
                 0.0000
    Dipole Moment (Debye)
         X      -0.0213      Y      -2.4845      Z       0.1903
       Tot       2.4919
    Quadrupole Moments (Debye-Ang)
        XX     -29.9720     XY      -0.5069     YY     -45.8782
        XZ      -4.0406     YZ       1.1146     ZZ     -33.1472
    Octopole Moments (Debye-Ang^2)
       XXX      -2.7903    XXY     -26.4593    XYY      -2.2546
       YYY     -60.2359    XXZ       2.4443    XYZ      -6.9467
       YYZ       2.7873    XZZ       0.3501    YZZ     -19.6711
       ZZZ       6.8598
    Hexadecapole Moments (Debye-Ang^3)
      XXXX    -278.7671   XXXY      -6.5392   XXYY    -120.5067
      XYYY      -7.1591   YYYY    -326.0412   XXXZ     -50.0525
      XXYZ       4.8321   XYYZ     -25.0868   YYYZ      12.5048
      XXZZ     -63.5302   XYZZ       0.7375   YYZZ     -65.2591
      XZZZ     -39.2544   YZZZ      12.0565   ZZZZ     -66.3265
 -----------------------------------------------------------------
 DrvMan is completing analytic gradient of the MP2 energy
 MP2 relaxed dipole moment
            1
    1  -0.0083854
    2  -0.9774897
    3   0.0748725
	Magnitude:	 0.980 au	 2.492 Debye
 MP2 energy read as -340.660610
 Full Analytical Gradient of MP2 Energy (in au.)
             1             2             3             4             5
    1    0.00063845    0.00001823    0.00000770   -0.00051174   -0.00077258
    2   -0.00047102   -0.00299084    0.00183260   -0.00025245    0.00064947
    3   -0.00157928    0.00019835   -0.00011166    0.00150997    0.00107283
             6             7             8
    1    0.00067286   -0.00033416    0.00028124
    2    0.00051735    0.00028622    0.00042867
    3   -0.00112100   -0.00076941    0.00080019
 Gradient time:  CPU 0.08 s  wall 0.44 s
 Geometry Optimization Parameters
   NAtoms,    NIC,     NZ,  NCons,   NDum,   NFix, NCnnct, MaxDiis
        8      40       0       0       0       0       0       0

 Cartesian Hessian Update
 Hessian Updated using BFGS Update


** GEOMETRY OPTIMIZATION IN DELOCALIZED INTERNAL COORDINATES **
   Searching for a Minimum

   Optimization Cycle:   4

                       Coordinates (Angstroms)
     ATOM                X               Y               Z
      1  C         1.3452282563    0.5832982298    0.0806812182
      2  C         0.0225706720   -0.1426713097   -0.0109145105
      3  O         0.0128666958   -1.3442065433    0.0872204033
      4  C        -1.2884690906    0.5804319758   -0.2189567083
      5  H         2.1964310563    0.0053949869   -0.2227100268
      6  H        -2.1488781191    0.0715909416    0.1701392482
      7  O        -1.3519531369    1.5905006163   -0.8857378158
      8  O         1.4258446662    1.6840204026    0.5813909917
   Point Group: c1    Number of degrees of freedom:    18


   Energy is   -340.660610253

 Hessian Updated using BFGS Update

 18 Hessian modes will be used to form the next step
  Hessian Eigenvalues:
     0.004450    0.004454    0.004590    0.004946    0.074511    0.155240
     0.160079    0.203245    0.220257    0.225417    0.250034    0.283868
     0.289029    0.328854    0.350499    0.940518    1.026449    1.047392

 Minimum Search - Taking Simple RFO Step
 Searching for Lamda that Minimizes Along All modes
 Value Taken    Lamda =  -0.00004764
 Step Taken.  Stepsize is  0.053970

                             Maximum     Tolerance    Cnvgd?
         Gradient           0.002134      0.000300      NO
         Displacement       0.027165      0.001200      NO
         Energy change     -0.003446      0.000001      NO


 New Cartesian Coordinates Obtained by Inverse Iteration

 Displacement from previous Coordinates is:  0.052365
 ----------------------------------------------------------------
             Standard Nuclear Orientation (Angstroms)
    I     Atom           X                Y                Z
 ----------------------------------------------------------------
    1      C       1.3455370679     0.5794873876     0.0916855759
    2      C       0.0219159337    -0.1426591664    -0.0051853231
    3      O       0.0099356958    -1.3456675256     0.0870582131
    4      C      -1.2868591773     0.5827223899    -0.2142845570
    5      H       2.1958259576     0.0051035432    -0.2277142273
    6      H      -2.1506444062     0.0640684237     0.1592439011
    7      O      -1.3451590932     1.5946846452    -0.8777917327
    8      O       1.4230890218     1.6906196024     0.5681009500
 ----------------------------------------------------------------
 Nuclear Repulsion Energy =   206.4160545448 hartrees
 There are       22 alpha and       22 beta electrons
 Discretize the solute cavity surface with Lebedev spheres
	Using 302 Lebedev grid points for each H atom
	Using 302 Lebedev grid points for other atoms
	Atomic van der Waals radii will be scaled by 1.20
 Removing interior tesserae...
 Keep 1001 surface tesserae and discard 1415 interior tesserae
 Molecular Surface Area = 101.504 Angst**2
 Applying Cartesian multipole field
    Component          Value
    ---------          -----
     (2,0,0)        1.00000E-11
     (0,2,0)        2.00000E-11
     (0,0,2)       -3.00000E-10
 Nucleus-field energy     =    -0.0000000033 hartrees
 Requested basis set is cc-pVTZ
 There are 72 shells and 208 basis functions
 A cutoff of  1.0D-11 yielded   2463 shell pairs
 There are     20669 function pairs (     27509 Cartesian)
 Smallest overlap matrix eigenvalue = 6.94E-04
 Guess MOs from SCF MO coefficient file
 Reading MOs from coefficient file
 Reading MOs from coefficient file
 A restricted Hartree-Fock SCF calculation will be
 performed using Pulay DIIS extrapolation
 SCF converges when DIIS error is below 1.0E-08
 Geometry optimization detected.  Setting ReadMinima to 0
 Setting SaveMinima to 0
 ---------------------------------------
  Cycle       Energy         DIIS Error
 ---------------------------------------
    1    -339.4206261605      8.90E-04
    2    -339.4272486959      5.64E-04
    3    -339.4284705430      1.61E-04
    4    -339.4287157172      6.07E-05
    5    -339.4287676758      2.39E-05
    6    -339.4287767496      1.03E-05
    7    -339.4287781873      4.69E-06
    8    -339.4287784223      1.44E-06
    9    -339.4287784774      7.90E-07
   10    -339.4287785010      3.31E-07
   11    -339.4287785055      8.71E-08
   12    -339.4287785055      3.03E-08
   13    -339.4287785053      1.34E-08
   14    -339.4287785053      5.44E-09 Convergence criterion met
 ---------------------------------------
 SCF time:  CPU 69.77 s  wall 70.02 s
 Discretize the solute cavity surface with Lebedev spheres
	Using 302 Lebedev grid points for each H atom
	Using 302 Lebedev grid points for other atoms
	Atomic van der Waals radii will be scaled by 1.20
 Removing interior tesserae...
 Keep 1001 surface tesserae and discard 1415 interior tesserae
 Molecular Surface Area = 101.504 Angst**2
 A restricted Hartree-Fock SCF calculation will be
 performed using Pulay DIIS extrapolation
 Polarizable Continuum solvation model will be applied
 SCF converges when DIIS error is below 1.0E-08
 Geometry optimization detected.  Setting ReadMinima to 0
 Setting SaveMinima to 0

 Citation of the SMD model:
 Marenich, A.V.; Cramer, C.J.; Truhlar, D.G.
 J. Phys. Chem. B 2009, 113, 6378-6396.
 iSolventCode=           1
 Solvent: water                                                           

 vradii
            1           2           3           4           5           6
    1   1.8500000   1.8500000   1.5200000   1.8500000   1.2000000   1.2000000
            7           8
    1   1.5200000   1.5200000
 ---------------------------------------
  Cycle       Energy         DIIS Error
 ---------------------------------------
    1    -339.4287785053      2.70E-09
 Time req'd to invert C: 0.58 s (CPU) 0.60 s (wall)
    2    -339.4484297054      5.95E-04
    3    -339.4484297060      5.95E-04
    4    -339.4484297089      5.95E-04
    5    -339.4484297072      5.95E-04
    6    -339.4484296996      5.95E-04
    7    -339.4484296978      5.95E-04
    8    -339.4484296977      5.95E-04
    9    -339.4484296995      5.95E-04
   10    -339.4484296990      5.95E-04
   11    -339.4484297004      5.95E-04
   12    -339.4484296998      5.95E-04
   13    -339.4484297026      5.95E-04
   14    -339.4484297001      5.95E-04
   15    -339.4484297010      5.95E-04
   16    -339.4484297059      5.95E-04
   17    -339.4521301380      4.10E-04
   18    -339.4529199378      1.32E-04
   19    -339.4532373001      5.62E-05
   20    -339.4532917434      2.18E-05
   21    -339.4532995461      9.10E-06
   22    -339.4533005620      4.08E-06
   23    -339.4533007186      8.38E-07
   24    -339.4533007355      4.33E-07
   25    -339.4533007411      1.87E-07
   26    -339.4533007424      7.86E-08
   27    -339.4533007429      3.85E-08
   28    -339.4533007430      1.67E-08
   29    -339.4533007429      5.04E-09 Convergence criterion met
 ---------------------------------------
 SCF time:  CPU 115.30 s  wall 115.56 s
(0)  E-EN(g) gas-phase elect-nuc energy                 -339.428778505 a.u.
(3)  G-ENP(liq) elect-nuc-pol free energy of system     -339.453300743 a.u.
(4)  G-CDS(liq) cavity-dispersion-solvent structure 
     free energy                                                5.8123 kcal/mol
(6)  G-S(liq) free energy of system                     -339.444038258 a.u.
(9)  DeltaG-S(liq) free energy of  solvation
     (9) = (6) - (0)                                           -9.5756 kcal/mol
 SCF   energy in the final basis set = -339.4440382576
 Total energy in the final basis set = -339.4440382576

 Components of the MP2 correlation energy:
        aaaa  correlation energy =        -0.1528002964 au
        abab  correlation energy =        -0.9111159891 au
        bbbb  correlation energy =        -0.1528002964 au
        non-Brillouin singles    =        -0.0000000000 au

 Total  MP2   correlation energy =        -1.2167165818 au
        MP2         total energy =      -340.6607548394 au

  Entering Z-vector solver.
 This version supports only Gaussian blurring of the apparent surface charges
 No PCM contribution added !! 
   1         0           1      0.000402    0.000402
 This version supports only Gaussian blurring of the apparent surface charges
 No PCM contribution added !! 
   2         0           1      0.000131    0.000131
 This version supports only Gaussian blurring of the apparent surface charges
 No PCM contribution added !! 
   3         0           1      0.000042    0.000042
 This version supports only Gaussian blurring of the apparent surface charges
 No PCM contribution added !! 
   4         0           1      0.000017    0.000017
 This version supports only Gaussian blurring of the apparent surface charges
 No PCM contribution added !! 
   5         0           1      0.000007    0.000007
 This version supports only Gaussian blurring of the apparent surface charges
 No PCM contribution added !! 
   6         0           1      0.000004    0.000004
 This version supports only Gaussian blurring of the apparent surface charges
 No PCM contribution added !! 
   7         0           1      0.000002    0.000002
 This version supports only Gaussian blurring of the apparent surface charges
 No PCM contribution added !! 
   8         1           0      0.000000    0.000000    Roots Converged

 --------------------------------------------------------------

                    Orbital Energies (a.u.)
 --------------------------------------------------------------

 Alpha MOs
 -- Occupied --
-20.610 -20.598 -20.597 -11.373 -11.363 -11.363  -1.456  -1.426
 -1.425  -0.994  -0.916  -0.786  -0.722  -0.713  -0.693  -0.665
 -0.602  -0.561  -0.547  -0.529  -0.498  -0.426
 -- Virtual --
  0.037   0.106   0.182   0.196   0.237   0.267   0.307   0.327
  0.410   0.426   0.453   0.466   0.472   0.521   0.555   0.570
  0.576   0.600   0.614   0.632   0.641   0.667   0.694   0.724
  0.727   0.767   0.782   0.835   0.848   0.887   0.896   0.922
  0.926   0.942   1.020   1.026   1.037   1.100   1.153   1.169
  1.204   1.210   1.300   1.302   1.323   1.388   1.415   1.434
  1.469   1.473   1.525   1.551   1.649   1.697   1.801   1.830
  1.879   1.914   1.965   1.988   2.026   2.062   2.204   2.225
  2.247   2.261   2.290   2.296   2.335   2.366   2.386   2.415
  2.471   2.530   2.550   2.646   2.677   2.701   2.727   2.796
  2.822   2.859   2.949   2.969   2.979   3.007   3.066   3.094
  3.140   3.153   3.199   3.250   3.258   3.294   3.334   3.361
  3.385   3.437   3.460   3.530   3.554   3.562   3.598   3.606
  3.624   3.681   3.733   3.749   3.800   3.855   3.858   3.915
  3.950   3.975   4.099   4.134   4.151   4.178   4.221   4.269
  4.368   4.395   4.463   4.489   4.512   4.523   4.560   4.564
  4.604   4.729   4.749   4.870   4.943   4.951   5.058   5.081
  5.230   5.315   5.342   5.343   5.424   5.504   5.580   5.602
  5.617   5.629   5.647   5.667   5.760   5.861   5.994   6.040
  6.079   6.101   6.179   6.190   6.566   6.596   6.619   6.650
  6.657   6.667   6.841   6.851   6.861   6.864   6.887   6.969
  6.971   7.252   7.283   7.284   7.295   7.418   7.459   7.494
  7.508   7.514   7.530   7.622   8.954  10.981  11.212  13.428
 13.509  13.926
 --------------------------------------------------------------

          Ground-State Mulliken Net Atomic Charges

     Atom                 Charge (a.u.)
  ----------------------------------------
      1 C                     0.130254
      2 C                     0.257531
      3 O                    -0.254438
      4 C                     0.130287
      5 H                     0.154406
      6 H                     0.154209
      7 O                    -0.286181
      8 O                    -0.286068
  ----------------------------------------
  Sum of atomic charges =    -0.000000

 -----------------------------------------------------------------
                    Cartesian Multipole Moments
 -----------------------------------------------------------------
    Charge (ESU x 10^10)
                 0.0000
    Dipole Moment (Debye)
         X      -0.0211      Y      -2.5002      Z       0.2243
       Tot       2.5103
    Quadrupole Moments (Debye-Ang)
        XX     -29.9237     XY      -0.5477     YY     -45.9706
        XZ      -3.9508     YZ       1.1419     ZZ     -33.0771
    Octopole Moments (Debye-Ang^2)
       XXX      -2.8644    XXY     -26.4801    XYY      -2.3427
       YYY     -60.5097    XXZ       2.3796    XYZ      -6.8114
       YYZ       2.7807    XZZ       0.3766    YZZ     -19.5941
       ZZZ       6.6673
    Hexadecapole Moments (Debye-Ang^3)
      XXXX    -277.6494   XXXY      -6.7725   XXYY    -120.6125
      XYYY      -7.5209   YYYY    -327.8130   XXXZ     -49.3083
      XXYZ       4.9142   XYYZ     -24.7720   YYYZ      12.6096
      XXZZ     -63.0498   XYZZ       0.6923   YYZZ     -65.1260
      XZZZ     -38.6757   YZZZ      12.0725   ZZZZ     -65.2646
 -----------------------------------------------------------------
 DrvMan is completing analytic gradient of the MP2 energy
 MP2 relaxed dipole moment
            1
    1  -0.0082972
    2  -0.9836352
    3   0.0882600
	Magnitude:	 0.988 au	 2.510 Debye
 MP2 energy read as -340.660755
 Full Analytical Gradient of MP2 Energy (in au.)
             1             2             3             4             5
    1    0.00047869   -0.00087844    0.00045372    0.00026387    0.00013310
    2   -0.00138983   -0.00083472    0.00070446    0.00186225    0.00038302
    3    0.00375412   -0.00225248    0.00031173    0.00236510   -0.00127921
             6             7             8
    1   -0.00018267    0.00022074   -0.00048899
    2   -0.00061338   -0.00067832    0.00056652
    3   -0.00118237   -0.00078548   -0.00093140
 Gradient time:  CPU 0.07 s  wall 0.09 s
 Geometry Optimization Parameters
   NAtoms,    NIC,     NZ,  NCons,   NDum,   NFix, NCnnct, MaxDiis
        8      40       0       0       0       0       0       0

 Cartesian Hessian Update
 Hessian Updated using BFGS Update


** GEOMETRY OPTIMIZATION IN DELOCALIZED INTERNAL COORDINATES **
   Searching for a Minimum

   Optimization Cycle:   5

                       Coordinates (Angstroms)
     ATOM                X               Y               Z
      1  C         1.3455370679    0.5794873876    0.0916855759
      2  C         0.0219159337   -0.1426591664   -0.0051853231
      3  O         0.0099356958   -1.3456675256    0.0870582131
      4  C        -1.2868591773    0.5827223899   -0.2142845570
      5  H         2.1958259576    0.0051035432   -0.2277142273
      6  H        -2.1506444062    0.0640684237    0.1592439011
      7  O        -1.3451590932    1.5946846452   -0.8777917327
      8  O         1.4230890218    1.6906196024    0.5681009500
   Point Group: c1    Number of degrees of freedom:    18


   Energy is   -340.660754839

 Hessian Updated using BFGS Update

 18 Hessian modes will be used to form the next step
  Hessian Eigenvalues:
     0.003943    0.004451    0.004491    0.030268    0.072963    0.154294
     0.160108    0.200067    0.220263    0.223954    0.254159    0.279663
     0.289025    0.316385    0.329210    0.931240    0.967634    1.047563

 Minimum Search - Taking Simple RFO Step
 Searching for Lamda that Minimizes Along All modes
 Value Taken    Lamda =  -0.00021210
 Step Taken.  Stepsize is  0.084951

                             Maximum     Tolerance    Cnvgd?
         Gradient           0.001839      0.000300      NO
         Displacement       0.051969      0.001200      NO
         Energy change     -0.000145      0.000001      NO


 New Cartesian Coordinates Obtained by Inverse Iteration

 Displacement from previous Coordinates is:  0.077105
 ----------------------------------------------------------------
             Standard Nuclear Orientation (Angstroms)
    I     Atom           X                Y                Z
 ----------------------------------------------------------------
    1      C       1.3427797746     0.5832923645     0.0834606434
    2      C       0.0216622246    -0.1413680695    -0.0066712865
    3      O       0.0143898916    -1.3467638296     0.0824417574
    4      C      -1.2881541661     0.5755739256    -0.2271110134
    5      H       2.1974638644    -0.0062036204    -0.2081298852
    6      H      -2.1509888409     0.0611549460     0.1642800605
    7      O      -1.3404663949     1.6061359625    -0.8601783960
    8      O       1.4169546468     1.6965376210     0.5530209199
 ----------------------------------------------------------------
 Nuclear Repulsion Energy =   206.5445726157 hartrees
 There are       22 alpha and       22 beta electrons
 Discretize the solute cavity surface with Lebedev spheres
	Using 302 Lebedev grid points for each H atom
	Using 302 Lebedev grid points for other atoms
	Atomic van der Waals radii will be scaled by 1.20
 Removing interior tesserae...
 Keep 1003 surface tesserae and discard 1413 interior tesserae
 Molecular Surface Area = 101.894 Angst**2
 Applying Cartesian multipole field
    Component          Value
    ---------          -----
     (2,0,0)        1.00000E-11
     (0,2,0)        2.00000E-11
     (0,0,2)       -3.00000E-10
 Nucleus-field energy     =    -0.0000000029 hartrees
 Requested basis set is cc-pVTZ
 There are 72 shells and 208 basis functions
 A cutoff of  1.0D-11 yielded   2462 shell pairs
 There are     20666 function pairs (     27506 Cartesian)
 Smallest overlap matrix eigenvalue = 6.92E-04
 Guess MOs from SCF MO coefficient file
 Reading MOs from coefficient file
 Reading MOs from coefficient file
 A restricted Hartree-Fock SCF calculation will be
 performed using Pulay DIIS extrapolation
 SCF converges when DIIS error is below 1.0E-08
 Geometry optimization detected.  Setting ReadMinima to 0
 Setting SaveMinima to 0
 ---------------------------------------
  Cycle       Energy         DIIS Error
 ---------------------------------------
    1    -339.4191037953      9.91E-04
    2    -339.4273057569      5.73E-04
    3    -339.4285601921      1.90E-04
    4    -339.4288429599      6.35E-05
    5    -339.4288992081      2.48E-05
    6    -339.4289089819      1.09E-05
    7    -339.4289106324      4.95E-06
    8    -339.4289109013      1.53E-06
    9    -339.4289109616      8.26E-07
   10    -339.4289109870      3.54E-07
   11    -339.4289109922      9.63E-08
   12    -339.4289109924      3.68E-08
   13    -339.4289109924      1.90E-08
   14    -339.4289109925      9.75E-09 Convergence criterion met
 ---------------------------------------
 SCF time:  CPU 70.42 s  wall 70.47 s
 Discretize the solute cavity surface with Lebedev spheres
	Using 302 Lebedev grid points for each H atom
	Using 302 Lebedev grid points for other atoms
	Atomic van der Waals radii will be scaled by 1.20
 Removing interior tesserae...
 Keep 1003 surface tesserae and discard 1413 interior tesserae
 Molecular Surface Area = 101.894 Angst**2
 A restricted Hartree-Fock SCF calculation will be
 performed using Pulay DIIS extrapolation
 Polarizable Continuum solvation model will be applied
 SCF converges when DIIS error is below 1.0E-08
 Geometry optimization detected.  Setting ReadMinima to 0
 Setting SaveMinima to 0

 Citation of the SMD model:
 Marenich, A.V.; Cramer, C.J.; Truhlar, D.G.
 J. Phys. Chem. B 2009, 113, 6378-6396.
 iSolventCode=           1
 Solvent: water                                                           

 vradii
            1           2           3           4           5           6
    1   1.8500000   1.8500000   1.5200000   1.8500000   1.2000000   1.2000000
            7           8
    1   1.5200000   1.5200000
 ---------------------------------------
  Cycle       Energy         DIIS Error
 ---------------------------------------
    1    -339.4289109920      5.67E-09
 Time req'd to invert C: 0.68 s (CPU) 0.67 s (wall)
    2    -339.4485997234      5.97E-04
    3    -339.4485997245      5.97E-04
    4    -339.4485997261      5.97E-04
    5    -339.4485997173      5.97E-04
    6    -339.4485997202      5.97E-04
    7    -339.4485997252      5.97E-04
    8    -339.4485997270      5.97E-04
    9    -339.4485997301      5.97E-04
   10    -339.4485997287      5.97E-04
   11    -339.4485997316      5.97E-04
   12    -339.4485997350      5.97E-04
   13    -339.4485997362      5.97E-04
   14    -339.4485997379      5.97E-04
   15    -339.4485997388      5.97E-04
   16    -339.4485997240      5.97E-04
   17    -339.4523260025      4.11E-04
   18    -339.4531214340      1.32E-04
   19    -339.4534417386      5.63E-05
   20    -339.4534964826      2.19E-05
   21    -339.4535042393      9.19E-06
   22    -339.4535052574      4.09E-06
   23    -339.4535054153      8.28E-07
   24    -339.4535054316      4.24E-07
   25    -339.4535054368      1.84E-07
   26    -339.4535054382      7.73E-08
   27    -339.4535054385      3.81E-08
   28    -339.4535054386      1.69E-08
   29    -339.4535054385      5.37E-09 Convergence criterion met
 ---------------------------------------
 SCF time:  CPU 125.28 s  wall 125.44 s
(0)  E-EN(g) gas-phase elect-nuc energy                 -339.428910992 a.u.
(3)  G-ENP(liq) elect-nuc-pol free energy of system     -339.453505439 a.u.
(4)  G-CDS(liq) cavity-dispersion-solvent structure 
     free energy                                                5.8079 kcal/mol
(6)  G-S(liq) free energy of system                     -339.444250026 a.u.
(9)  DeltaG-S(liq) free energy of  solvation
     (9) = (6) - (0)                                           -9.6254 kcal/mol
 SCF   energy in the final basis set = -339.4442500263
 Total energy in the final basis set = -339.4442500263

 Components of the MP2 correlation energy:
        aaaa  correlation energy =        -0.1528216275 au
        abab  correlation energy =        -0.9111579455 au
        bbbb  correlation energy =        -0.1528216275 au
        non-Brillouin singles    =        -0.0000000000 au

 Total  MP2   correlation energy =        -1.2168012004 au
        MP2         total energy =      -340.6610512267 au

  Entering Z-vector solver.
 This version supports only Gaussian blurring of the apparent surface charges
 No PCM contribution added !! 
   1         0           1      0.000402    0.000402
 This version supports only Gaussian blurring of the apparent surface charges
 No PCM contribution added !! 
   2         0           1      0.000130    0.000130
 This version supports only Gaussian blurring of the apparent surface charges
 No PCM contribution added !! 
   3         0           1      0.000042    0.000042
 This version supports only Gaussian blurring of the apparent surface charges
 No PCM contribution added !! 
   4         0           1      0.000017    0.000017
 This version supports only Gaussian blurring of the apparent surface charges
 No PCM contribution added !! 
   5         0           1      0.000007    0.000007
 This version supports only Gaussian blurring of the apparent surface charges
 No PCM contribution added !! 
   6         0           1      0.000004    0.000004
 This version supports only Gaussian blurring of the apparent surface charges
 No PCM contribution added !! 
   7         0           1      0.000002    0.000002
 This version supports only Gaussian blurring of the apparent surface charges
 No PCM contribution added !! 
   8         1           0      0.000000    0.000000    Roots Converged

 --------------------------------------------------------------

                    Orbital Energies (a.u.)
 --------------------------------------------------------------

 Alpha MOs
 -- Occupied --
-20.610 -20.598 -20.598 -11.373 -11.363 -11.363  -1.455  -1.426
 -1.426  -0.994  -0.916  -0.785  -0.722  -0.712  -0.692  -0.665
 -0.602  -0.561  -0.546  -0.529  -0.498  -0.426
 -- Virtual --
  0.036   0.107   0.182   0.196   0.239   0.267   0.307   0.326
  0.412   0.426   0.453   0.466   0.472   0.521   0.554   0.571
  0.576   0.600   0.613   0.631   0.640   0.667   0.695   0.723
  0.727   0.768   0.780   0.833   0.848   0.888   0.898   0.922
  0.925   0.943   1.020   1.024   1.038   1.100   1.157   1.169
  1.203   1.206   1.299   1.303   1.324   1.385   1.415   1.435
  1.466   1.475   1.525   1.548   1.648   1.693   1.801   1.834
  1.881   1.914   1.966   1.986   2.031   2.061   2.203   2.222
  2.244   2.262   2.290   2.298   2.336   2.365   2.385   2.416
  2.473   2.530   2.546   2.647   2.676   2.705   2.729   2.797
  2.821   2.858   2.952   2.971   2.979   3.006   3.066   3.096
  3.138   3.151   3.199   3.252   3.256   3.292   3.336   3.362
  3.385   3.437   3.459   3.525   3.550   3.562   3.600   3.605
  3.625   3.678   3.734   3.748   3.797   3.854   3.858   3.919
  3.954   3.974   4.095   4.132   4.151   4.177   4.219   4.269
  4.370   4.392   4.457   4.488   4.517   4.522   4.560   4.563
  4.602   4.726   4.747   4.871   4.938   4.945   5.049   5.073
  5.223   5.313   5.340   5.341   5.425   5.503   5.580   5.603
  5.616   5.628   5.644   5.666   5.760   5.865   5.991   6.040
  6.079   6.101   6.176   6.190   6.564   6.597   6.620   6.647
  6.654   6.668   6.841   6.851   6.861   6.864   6.886   6.967
  6.971   7.254   7.284   7.285   7.295   7.419   7.460   7.492
  7.508   7.516   7.532   7.627   8.947  10.979  11.220  13.391
 13.510  13.947
 --------------------------------------------------------------

          Ground-State Mulliken Net Atomic Charges

     Atom                 Charge (a.u.)
  ----------------------------------------
      1 C                     0.130776
      2 C                     0.258543
      3 O                    -0.256499
      4 C                     0.131023
      5 H                     0.152421
      6 H                     0.153342
      7 O                    -0.284823
      8 O                    -0.284783
  ----------------------------------------
  Sum of atomic charges =    -0.000000

 -----------------------------------------------------------------
                    Cartesian Multipole Moments
 -----------------------------------------------------------------
    Charge (ESU x 10^10)
                -0.0000
    Dipole Moment (Debye)
         X      -0.0387      Y      -2.5234      Z       0.2095
       Tot       2.5324
    Quadrupole Moments (Debye-Ang)
        XX     -29.8763     XY      -0.5008     YY     -46.1081
        XZ      -3.8271     YZ       1.1283     ZZ     -32.9611
    Octopole Moments (Debye-Ang^2)
       XXX      -2.8646    XXY     -26.5506    XYY      -2.2533
       YYY     -60.9776    XXZ       2.5227    XYZ      -6.6470
       YYZ       2.9297    XZZ       0.2789    YZZ     -19.4692
       ZZZ       6.9068
    Hexadecapole Moments (Debye-Ang^3)
      XXXX    -276.4618   XXXY      -6.6252   XXYY    -120.8631
      XYYY      -7.1924   YYYY    -330.4276   XXXZ     -48.1888
      XXYZ       4.9249   XYYZ     -24.3470   YYYZ      12.8456
      XXZZ     -62.4133   XYZZ       0.6994   YYZZ     -64.9019
      XZZZ     -37.7681   YZZZ      12.1193   ZZZZ     -63.6288
 -----------------------------------------------------------------
 DrvMan is completing analytic gradient of the MP2 energy
 MP2 relaxed dipole moment
            1
    1  -0.0152206
    2  -0.9927722
    3   0.0824136
	Magnitude:	 0.996 au	 2.532 Debye
 MP2 energy read as -340.661051
 Full Analytical Gradient of MP2 Energy (in au.)
             1             2             3             4             5
    1   -0.00128964   -0.00001925   -0.00004217    0.00084851    0.00198745
    2    0.00240888    0.00376077   -0.00194387    0.00000939   -0.00172683
    3    0.00053514    0.00285221   -0.00065463   -0.00569836   -0.00057932
             6             7             8
    1   -0.00160499    0.00146493   -0.00134485
    2   -0.00098520   -0.00016326   -0.00135990
    3    0.00243255    0.00157526   -0.00046286
 Gradient time:  CPU 0.08 s  wall 0.10 s
 Geometry Optimization Parameters
   NAtoms,    NIC,     NZ,  NCons,   NDum,   NFix, NCnnct, MaxDiis
        8      40       0       0       0       0       0       0

 Cartesian Hessian Update
 Hessian Updated using BFGS Update


** GEOMETRY OPTIMIZATION IN DELOCALIZED INTERNAL COORDINATES **
   Searching for a Minimum

   Optimization Cycle:   6

                       Coordinates (Angstroms)
     ATOM                X               Y               Z
      1  C         1.3427797746    0.5832923645    0.0834606434
      2  C         0.0216622246   -0.1413680695   -0.0066712865
      3  O         0.0143898916   -1.3467638296    0.0824417574
      4  C        -1.2881541661    0.5755739256   -0.2271110134
      5  H         2.1974638644   -0.0062036204   -0.2081298852
      6  H        -2.1509888409    0.0611549460    0.1642800605
      7  O        -1.3404663949    1.6061359625   -0.8601783960
      8  O         1.4169546468    1.6965376210    0.5530209199
   Point Group: c1    Number of degrees of freedom:    18


   Energy is   -340.661051227

 Hessian Updated using BFGS Update

 18 Hessian modes will be used to form the next step
  Hessian Eigenvalues:
     0.004346    0.004471    0.004827    0.052859    0.074253    0.156374
     0.160232    0.199076    0.220067    0.231631    0.253374    0.286501
     0.289012    0.327468    0.331384    0.937103    0.973240    1.047905

 Minimum Search - Taking Simple RFO Step
 Searching for Lamda that Minimizes Along All modes
 Value Taken    Lamda =  -0.00028300
 Step Taken.  Stepsize is  0.111909

                             Maximum     Tolerance    Cnvgd?
         Gradient           0.003718      0.000300      NO
         Displacement       0.071596      0.001200      NO
         Energy change     -0.000296      0.000001      NO


 New Cartesian Coordinates Obtained by Inverse Iteration

 Displacement from previous Coordinates is:  0.110876
 ----------------------------------------------------------------
             Standard Nuclear Orientation (Angstroms)
    I     Atom           X                Y                Z
 ----------------------------------------------------------------
    1      C       1.3458853858     0.5834854233     0.0778497722
    2      C       0.0245816507    -0.1411928895    -0.0291896504
    3      O       0.0125519375    -1.3420729411     0.0895806760
    4      C      -1.2890043813     0.5786705517    -0.2259734398
    5      H       2.1995531254     0.0006179755    -0.2105886531
    6      H      -2.1432934160     0.0726943149     0.1812857904
    7      O      -1.3607605412     1.5936280331    -0.8842574189
    8      O       1.4241272389     1.6825288320     0.5824057237
 ----------------------------------------------------------------
 Nuclear Repulsion Energy =   206.2844223607 hartrees
 There are       22 alpha and       22 beta electrons
 Discretize the solute cavity surface with Lebedev spheres
	Using 302 Lebedev grid points for each H atom
	Using 302 Lebedev grid points for other atoms
	Atomic van der Waals radii will be scaled by 1.20
 Removing interior tesserae...
 Keep 1000 surface tesserae and discard 1416 interior tesserae
 Molecular Surface Area = 101.753 Angst**2
 Applying Cartesian multipole field
    Component          Value
    ---------          -----
     (2,0,0)        1.00000E-11
     (0,2,0)        2.00000E-11
     (0,0,2)       -3.00000E-10
 Nucleus-field energy     =    -0.0000000035 hartrees
 Requested basis set is cc-pVTZ
 There are 72 shells and 208 basis functions
 A cutoff of  1.0D-11 yielded   2463 shell pairs
 There are     20669 function pairs (     27509 Cartesian)
 Smallest overlap matrix eigenvalue = 6.91E-04
 Guess MOs from SCF MO coefficient file
 Reading MOs from coefficient file
 Reading MOs from coefficient file
 A restricted Hartree-Fock SCF calculation will be
 performed using Pulay DIIS extrapolation
 SCF converges when DIIS error is below 1.0E-08
 Geometry optimization detected.  Setting ReadMinima to 0
 Setting SaveMinima to 0
 ---------------------------------------
  Cycle       Energy         DIIS Error
 ---------------------------------------
    1    -339.4189966462      1.23E-03
    2    -339.4269725899      5.43E-04
    3    -339.4280849004      2.54E-04
    4    -339.4284745099      7.26E-05
    5    -339.4285475297      2.70E-05
    6    -339.4285607770      1.14E-05
    7    -339.4285636342      5.25E-06
    8    -339.4285640424      2.45E-06
    9    -339.4285642372      1.30E-06
   10    -339.4285643074      3.54E-07
   11    -339.4285643117      1.15E-07
   12    -339.4285643118      5.80E-08
   13    -339.4285643120      2.69E-08
   14    -339.4285643122      1.30E-08
   15    -339.4285643125      7.55E-09 Convergence criterion met
 ---------------------------------------
 SCF time:  CPU 74.35 s  wall 74.39 s
 Discretize the solute cavity surface with Lebedev spheres
	Using 302 Lebedev grid points for each H atom
	Using 302 Lebedev grid points for other atoms
	Atomic van der Waals radii will be scaled by 1.20
 Removing interior tesserae...
 Keep 1000 surface tesserae and discard 1416 interior tesserae
 Molecular Surface Area = 101.753 Angst**2
 A restricted Hartree-Fock SCF calculation will be
 performed using Pulay DIIS extrapolation
 Polarizable Continuum solvation model will be applied
 SCF converges when DIIS error is below 1.0E-08
 Geometry optimization detected.  Setting ReadMinima to 0
 Setting SaveMinima to 0

 Citation of the SMD model:
 Marenich, A.V.; Cramer, C.J.; Truhlar, D.G.
 J. Phys. Chem. B 2009, 113, 6378-6396.
 iSolventCode=           1
 Solvent: water                                                           

 vradii
            1           2           3           4           5           6
    1   1.8500000   1.8500000   1.5200000   1.8500000   1.2000000   1.2000000
            7           8
    1   1.5200000   1.5200000
 ---------------------------------------
  Cycle       Energy         DIIS Error
 ---------------------------------------
    1    -339.4285643120      3.75E-09
 Time req'd to invert C: 0.66 s (CPU) 0.67 s (wall)
    2    -339.4481682283      5.93E-04
    3    -339.4481682322      5.93E-04
    4    -339.4481682255      5.93E-04
    5    -339.4481682220      5.93E-04
    6    -339.4481682203      5.93E-04
    7    -339.4481682150      5.93E-04
    8    -339.4481682022      5.93E-04
    9    -339.4481682354      5.93E-04
   10    -339.4481682342      5.93E-04
   11    -339.4518419002      4.09E-04
   12    -339.4526263931      1.31E-04
   13    -339.4529411250      5.60E-05
   14    -339.4529952579      2.18E-05
   15    -339.4530030593      9.09E-06
   16    -339.4530040814      4.07E-06
   17    -339.4530042378      8.36E-07
   18    -339.4530042547      4.32E-07
   19    -339.4530042602      1.87E-07
   20    -339.4530042616      7.84E-08
   21    -339.4530042620      3.82E-08
   22    -339.4530042622      1.66E-08
   23    -339.4530042621      5.39E-09 Convergence criterion met
 ---------------------------------------
 SCF time:  CPU 110.62 s  wall 111.54 s
(0)  E-EN(g) gas-phase elect-nuc energy                 -339.428564312 a.u.
(3)  G-ENP(liq) elect-nuc-pol free energy of system     -339.453004262 a.u.
(4)  G-CDS(liq) cavity-dispersion-solvent structure 
     free energy                                                5.8133 kcal/mol
(6)  G-S(liq) free energy of system                     -339.443740245 a.u.
(9)  DeltaG-S(liq) free energy of  solvation
     (9) = (6) - (0)                                           -9.5230 kcal/mol
 SCF   energy in the final basis set = -339.4437402446
 Total energy in the final basis set = -339.4437402446

 Components of the MP2 correlation energy:
        aaaa  correlation energy =        -0.1528120804 au
        abab  correlation energy =        -0.9111939628 au
        bbbb  correlation energy =        -0.1528120804 au
        non-Brillouin singles    =        -0.0000000000 au

 Total  MP2   correlation energy =        -1.2168181235 au
        MP2         total energy =      -340.6605583682 au

  Entering Z-vector solver.
 This version supports only Gaussian blurring of the apparent surface charges
 No PCM contribution added !! 
   1         0           1      0.000403    0.000403
 This version supports only Gaussian blurring of the apparent surface charges
 No PCM contribution added !! 
   2         0           1      0.000131    0.000131
 This version supports only Gaussian blurring of the apparent surface charges
 No PCM contribution added !! 
   3         0           1      0.000043    0.000043
 This version supports only Gaussian blurring of the apparent surface charges
 No PCM contribution added !! 
   4         0           1      0.000018    0.000018
 This version supports only Gaussian blurring of the apparent surface charges
 No PCM contribution added !! 
   5         0           1      0.000007    0.000007
 This version supports only Gaussian blurring of the apparent surface charges
 No PCM contribution added !! 
   6         0           1      0.000004    0.000004
 This version supports only Gaussian blurring of the apparent surface charges
 No PCM contribution added !! 
   7         0           1      0.000002    0.000002
 This version supports only Gaussian blurring of the apparent surface charges
 No PCM contribution added !! 
   8         1           0      0.000000    0.000000    Roots Converged

 --------------------------------------------------------------

                    Orbital Energies (a.u.)
 --------------------------------------------------------------

 Alpha MOs
 -- Occupied --
-20.611 -20.598 -20.598 -11.374 -11.363 -11.362  -1.456  -1.426
 -1.425  -0.994  -0.917  -0.786  -0.722  -0.713  -0.693  -0.666
 -0.602  -0.561  -0.547  -0.529  -0.498  -0.426
 -- Virtual --
  0.037   0.106   0.182   0.196   0.235   0.268   0.307   0.327
  0.410   0.426   0.452   0.467   0.471   0.520   0.556   0.570
  0.576   0.601   0.614   0.632   0.641   0.667   0.693   0.724
  0.727   0.766   0.783   0.836   0.849   0.887   0.895   0.921
  0.927   0.939   1.017   1.030   1.035   1.101   1.152   1.168
  1.205   1.212   1.300   1.303   1.321   1.389   1.416   1.432
  1.467   1.476   1.525   1.552   1.648   1.697   1.801   1.828
  1.877   1.914   1.964   1.988   2.026   2.061   2.204   2.227
  2.250   2.258   2.288   2.296   2.335   2.366   2.386   2.414
  2.469   2.529   2.552   2.645   2.677   2.700   2.725   2.796
  2.821   2.861   2.947   2.967   2.980   3.008   3.065   3.094
  3.141   3.155   3.200   3.248   3.258   3.294   3.333   3.360
  3.385   3.436   3.460   3.532   3.555   3.562   3.599   3.603
  3.625   3.683   3.733   3.749   3.800   3.853   3.860   3.915
  3.949   3.974   4.102   4.134   4.152   4.178   4.222   4.270
  4.368   4.397   4.466   4.491   4.508   4.522   4.561   4.564
  4.605   4.730   4.748   4.871   4.945   4.953   5.062   5.084
  5.233   5.315   5.344   5.345   5.424   5.504   5.580   5.602
  5.617   5.629   5.648   5.667   5.760   5.861   5.994   6.039
  6.079   6.100   6.180   6.188   6.565   6.595   6.618   6.651
  6.656   6.666   6.840   6.850   6.861   6.864   6.886   6.969
  6.969   7.251   7.283   7.284   7.295   7.417   7.459   7.494
  7.507   7.513   7.528   7.618   8.956  10.989  11.213  13.421
 13.519  13.909
 --------------------------------------------------------------

          Ground-State Mulliken Net Atomic Charges

     Atom                 Charge (a.u.)
  ----------------------------------------
      1 C                     0.130738
      2 C                     0.257509
      3 O                    -0.253941
      4 C                     0.129840
      5 H                     0.154444
      6 H                     0.154612
      7 O                    -0.287029
      8 O                    -0.286172
  ----------------------------------------
  Sum of atomic charges =     0.000000

 -----------------------------------------------------------------
                    Cartesian Multipole Moments
 -----------------------------------------------------------------
    Charge (ESU x 10^10)
                 0.0000
    Dipole Moment (Debye)
         X       0.0135      Y      -2.4902      Z       0.1442
       Tot       2.4944
    Quadrupole Moments (Debye-Ang)
        XX     -30.0120     XY      -0.4369     YY     -45.8753
        XZ      -4.0482     YZ       1.1218     ZZ     -33.1394
    Octopole Moments (Debye-Ang^2)
       XXX      -2.4237    XXY     -26.5403    XYY      -2.0432
       YYY     -60.3193    XXZ       2.5742    XYZ      -6.9670
       YYZ       2.8662    XZZ       0.3458    YZZ     -19.6783
       ZZZ       7.0937
    Hexadecapole Moments (Debye-Ang^3)
      XXXX    -279.7224   XXXY      -5.8620   XXYY    -120.6940
      XYYY      -6.4177   YYYY    -325.9146   XXXZ     -50.3033
      XXYZ       4.8681   XYYZ     -25.2035   YYYZ      12.6608
      XXZZ     -63.6610   XYZZ       0.8533   YYZZ     -65.2592
      XZZZ     -39.4250   YZZZ      12.1204   ZZZZ     -66.3739
 -----------------------------------------------------------------
 DrvMan is completing analytic gradient of the MP2 energy
 MP2 relaxed dipole moment
            1
    1   0.0053041
    2  -0.9797048
    3   0.0567418
	Magnitude:	 0.981 au	 2.494 Debye
 MP2 energy read as -340.660558
 Full Analytical Gradient of MP2 Energy (in au.)
             1             2             3             4             5
    1   -0.00049673    0.00144884   -0.00080759   -0.00083670   -0.00054890
    2    0.00031089   -0.00102054    0.00044726   -0.00153197    0.00027563
    3   -0.00085838   -0.00264747    0.00103802    0.00092766    0.00115291
             6             7             8
    1    0.00052238    0.00002093    0.00069778
    2    0.00075309    0.00034458    0.00042107
    3   -0.00037932   -0.00021148    0.00097806
 Gradient time:  CPU 0.07 s  wall 0.25 s
 Geometry Optimization Parameters
   NAtoms,    NIC,     NZ,  NCons,   NDum,   NFix, NCnnct, MaxDiis
        8      40       0       0       0       0       0       0

 Cartesian Hessian Update
 Hessian Updated using BFGS Update


** GEOMETRY OPTIMIZATION IN DELOCALIZED INTERNAL COORDINATES **
   Searching for a Minimum

   Optimization Cycle:   7

                       Coordinates (Angstroms)
     ATOM                X               Y               Z
      1  C         1.3458853858    0.5834854233    0.0778497722
      2  C         0.0245816507   -0.1411928895   -0.0291896504
      3  O         0.0125519375   -1.3420729411    0.0895806760
      4  C        -1.2890043813    0.5786705517   -0.2259734398
      5  H         2.1995531254    0.0006179755   -0.2105886531
      6  H        -2.1432934160    0.0726943149    0.1812857904
      7  O        -1.3607605412    1.5936280331   -0.8842574189
      8  O         1.4241272389    1.6825288320    0.5824057237
   Point Group: c1    Number of degrees of freedom:    18


   Energy is   -340.660558368

 Hessian Updated using BFGS Update

 18 Hessian modes will be used to form the next step
  Hessian Eigenvalues:
     0.004088    0.004461    0.010107    0.057017    0.060437    0.156324
     0.160687    0.198721    0.217356    0.233808    0.253873    0.284650
     0.289276    0.328408    0.334124    0.938647    0.971369    1.048391

 Minimum Search - Taking Simple RFO Step
 Searching for Lamda that Minimizes Along All modes
 Value Taken    Lamda =  -0.00029225
 Step Taken.  Stepsize is  0.168226

                             Maximum     Tolerance    Cnvgd?
         Gradient           0.001464      0.000300      NO
         Displacement       0.097919      0.001200      NO
         Energy change      0.000493      0.000001      NO


 New Cartesian Coordinates Obtained by Inverse Iteration

 Displacement from previous Coordinates is:  0.145915
 ----------------------------------------------------------------
             Standard Nuclear Orientation (Angstroms)
    I     Atom           X                Y                Z
 ----------------------------------------------------------------
    1      C       1.3473166563     0.5831435157     0.0887101126
    2      C       0.0196476654    -0.1366374877     0.0178578188
    3      O       0.0135837853    -1.3402136379     0.0797861369
    4      C      -1.2903836154     0.5838659244    -0.2094198073
    5      H       2.1868347536     0.0098444773    -0.2436785456
    6      H      -2.1534069158     0.0685096492     0.1570431888
    7      O      -1.3560227293     1.5778205533    -0.9011482633
    8      O       1.4460714000     1.6820263057     0.5919621591
 ----------------------------------------------------------------
 Nuclear Repulsion Energy =   206.1332174014 hartrees
 There are       22 alpha and       22 beta electrons
 Discretize the solute cavity surface with Lebedev spheres
	Using 302 Lebedev grid points for each H atom
	Using 302 Lebedev grid points for other atoms
	Atomic van der Waals radii will be scaled by 1.20
 Removing interior tesserae...
 Keep 1001 surface tesserae and discard 1415 interior tesserae
 Molecular Surface Area = 101.437 Angst**2
 Applying Cartesian multipole field
    Component          Value
    ---------          -----
     (2,0,0)        1.00000E-11
     (0,2,0)        2.00000E-11
     (0,0,2)       -3.00000E-10
 Nucleus-field energy     =    -0.0000000039 hartrees
 Requested basis set is cc-pVTZ
 There are 72 shells and 208 basis functions
 A cutoff of  1.0D-11 yielded   2462 shell pairs
 There are     20666 function pairs (     27506 Cartesian)
 Smallest overlap matrix eigenvalue = 6.93E-04
 Guess MOs from SCF MO coefficient file
 Reading MOs from coefficient file
 Reading MOs from coefficient file
 A restricted Hartree-Fock SCF calculation will be
 performed using Pulay DIIS extrapolation
 SCF converges when DIIS error is below 1.0E-08
 Geometry optimization detected.  Setting ReadMinima to 0
 Setting SaveMinima to 0
 ---------------------------------------
  Cycle       Energy         DIIS Error
 ---------------------------------------
    1    -339.4149463456      1.42E-03
    2    -339.4261896144      5.68E-04
    3    -339.4274649783      2.96E-04
    4    -339.4279761325      8.33E-05
    5    -339.4280915242      3.43E-05
    6    -339.4281197855      1.67E-05
    7    -339.4281285696      8.23E-06
    8    -339.4281300695      4.34E-06
    9    -339.4281306929      1.88E-06
   10    -339.4281308041      4.39E-07
   11    -339.4281308081      1.36E-07
   12    -339.4281308083      5.91E-08
   13    -339.4281308084      2.74E-08
   14    -339.4281308085      1.34E-08
   15    -339.4281308086      6.28E-09 Convergence criterion met
 ---------------------------------------
 SCF time:  CPU 74.65 s  wall 74.91 s
 Discretize the solute cavity surface with Lebedev spheres
	Using 302 Lebedev grid points for each H atom
	Using 302 Lebedev grid points for other atoms
	Atomic van der Waals radii will be scaled by 1.20
 Removing interior tesserae...
 Keep 1001 surface tesserae and discard 1415 interior tesserae
 Molecular Surface Area = 101.437 Angst**2
 A restricted Hartree-Fock SCF calculation will be
 performed using Pulay DIIS extrapolation
 Polarizable Continuum solvation model will be applied
 SCF converges when DIIS error is below 1.0E-08
 Geometry optimization detected.  Setting ReadMinima to 0
 Setting SaveMinima to 0

 Citation of the SMD model:
 Marenich, A.V.; Cramer, C.J.; Truhlar, D.G.
 J. Phys. Chem. B 2009, 113, 6378-6396.
 iSolventCode=           1
 Solvent: water                                                           

 vradii
            1           2           3           4           5           6
    1   1.8500000   1.8500000   1.5200000   1.8500000   1.2000000   1.2000000
            7           8
    1   1.5200000   1.5200000
 ---------------------------------------
  Cycle       Energy         DIIS Error
 ---------------------------------------
    1    -339.4281308089      3.49E-09
 Time req'd to invert C: 0.56 s (CPU) 0.58 s (wall)
    2    -339.4477156835      5.92E-04
    3    -339.4477156869      5.92E-04
    4    -339.4477156814      5.92E-04
    5    -339.4477156863      5.92E-04
    6    -339.4477156848      5.92E-04
    7    -339.4477156808      5.92E-04
    8    -339.4477156802      5.92E-04
    9    -339.4477156783      5.92E-04
   10    -339.4477156579      5.92E-04
   11    -339.4477157750      5.92E-04
   12    -339.4477157022      5.92E-04
   13    -339.4477157061      5.92E-04
   14    -339.4513668799      4.08E-04
   15    -339.4521471801      1.31E-04
   16    -339.4524593831      5.59E-05
   17    -339.4525133233      2.17E-05
   18    -339.4525211816      8.99E-06
   19    -339.4525221906      4.05E-06
   20    -339.4525223442      8.43E-07
   21    -339.4525223615      4.38E-07
   22    -339.4525223673      1.89E-07
   23    -339.4525223688      7.94E-08
   24    -339.4525223691      3.84E-08
   25    -339.4525223693      1.66E-08
   26    -339.4525223693      6.22E-09 Convergence criterion met
 ---------------------------------------
 SCF time:  CPU 115.78 s  wall 115.94 s
(0)  E-EN(g) gas-phase elect-nuc energy                 -339.428130809 a.u.
(3)  G-ENP(liq) elect-nuc-pol free energy of system     -339.452522369 a.u.
(4)  G-CDS(liq) cavity-dispersion-solvent structure 
     free energy                                                5.8182 kcal/mol
(6)  G-S(liq) free energy of system                     -339.443250520 a.u.
(9)  DeltaG-S(liq) free energy of  solvation
     (9) = (6) - (0)                                           -9.4878 kcal/mol
 SCF   energy in the final basis set = -339.4432505200
 Total energy in the final basis set = -339.4432505200

 Components of the MP2 correlation energy:
        aaaa  correlation energy =        -0.1528019876 au
        abab  correlation energy =        -0.9111989145 au
        bbbb  correlation energy =        -0.1528019876 au
        non-Brillouin singles    =        -0.0000000000 au

 Total  MP2   correlation energy =        -1.2168028897 au
        MP2         total energy =      -340.6600534097 au

  Entering Z-vector solver.
 This version supports only Gaussian blurring of the apparent surface charges
 No PCM contribution added !! 
   1         0           1      0.000403    0.000403
 This version supports only Gaussian blurring of the apparent surface charges
 No PCM contribution added !! 
   2         0           1      0.000132    0.000132
 This version supports only Gaussian blurring of the apparent surface charges
 No PCM contribution added !! 
   3         0           1      0.000043    0.000043
 This version supports only Gaussian blurring of the apparent surface charges
 No PCM contribution added !! 
   4         0           1      0.000018    0.000018
 This version supports only Gaussian blurring of the apparent surface charges
 No PCM contribution added !! 
   5         0           1      0.000007    0.000007
 This version supports only Gaussian blurring of the apparent surface charges
 No PCM contribution added !! 
   6         0           1      0.000004    0.000004
 This version supports only Gaussian blurring of the apparent surface charges
 No PCM contribution added !! 
   7         0           1      0.000002    0.000002
 This version supports only Gaussian blurring of the apparent surface charges
 No PCM contribution added !! 
   8         1           0      0.000000    0.000000    Roots Converged

 --------------------------------------------------------------

                    Orbital Energies (a.u.)
 --------------------------------------------------------------

 Alpha MOs
 -- Occupied --
-20.611 -20.598 -20.597 -11.374 -11.363 -11.362  -1.457  -1.426
 -1.425  -0.994  -0.917  -0.787  -0.723  -0.714  -0.693  -0.666
 -0.602  -0.560  -0.547  -0.529  -0.498  -0.426
 -- Virtual --
  0.037   0.106   0.182   0.196   0.234   0.268   0.307   0.328
  0.408   0.426   0.451   0.467   0.471   0.520   0.557   0.570
  0.576   0.601   0.614   0.633   0.642   0.667   0.692   0.724
  0.728   0.765   0.784   0.838   0.848   0.885   0.893   0.921
  0.929   0.937   1.014   1.033   1.036   1.101   1.149   1.169
  1.206   1.216   1.301   1.303   1.319   1.392   1.416   1.431
  1.466   1.479   1.525   1.554   1.649   1.700   1.801   1.824
  1.875   1.915   1.962   1.989   2.023   2.061   2.204   2.229
  2.251   2.257   2.287   2.295   2.334   2.366   2.388   2.414
  2.467   2.528   2.555   2.642   2.678   2.697   2.723   2.796
  2.820   2.863   2.944   2.964   2.981   3.010   3.065   3.093
  3.141   3.158   3.200   3.246   3.261   3.295   3.331   3.360
  3.385   3.435   3.462   3.537   3.558   3.562   3.596   3.603
  3.627   3.686   3.734   3.750   3.801   3.851   3.861   3.912
  3.947   3.974   4.106   4.136   4.152   4.180   4.223   4.271
  4.365   4.400   4.471   4.492   4.503   4.522   4.561   4.566
  4.607   4.734   4.749   4.871   4.948   4.960   5.071   5.092
  5.239   5.316   5.348   5.348   5.424   5.504   5.580   5.602
  5.618   5.630   5.651   5.668   5.761   5.858   5.996   6.039
  6.078   6.099   6.184   6.188   6.567   6.594   6.618   6.652
  6.660   6.666   6.840   6.850   6.862   6.864   6.886   6.968
  6.971   7.248   7.282   7.284   7.296   7.416   7.458   7.496
  7.508   7.511   7.526   7.612   8.959  10.993  11.205  13.439
 13.528  13.887
 --------------------------------------------------------------

          Ground-State Mulliken Net Atomic Charges

     Atom                 Charge (a.u.)
  ----------------------------------------
      1 C                     0.129581
      2 C                     0.256791
      3 O                    -0.252239
      4 C                     0.129571
      5 H                     0.155551
      6 H                     0.156185
      7 O                    -0.287132
      8 O                    -0.288307
  ----------------------------------------
  Sum of atomic charges =    -0.000000

 -----------------------------------------------------------------
                    Cartesian Multipole Moments
 -----------------------------------------------------------------
    Charge (ESU x 10^10)
                -0.0000
    Dipole Moment (Debye)
         X      -0.0711      Y      -2.4563      Z       0.2757
       Tot       2.4728
    Quadrupole Moments (Debye-Ang)
        XX     -30.1051     XY      -0.6328     YY     -45.7454
        XZ      -4.1463     YZ       1.0814     ZZ     -33.2384
    Octopole Moments (Debye-Ang^2)
       XXX      -3.3646    XXY     -26.5878    XYY      -2.6235
       YYY     -59.9942    XXZ       2.2920    XYZ      -7.0846
       YYZ       2.6585    XZZ       0.3965    YZZ     -19.8086
       ZZZ       6.5782
    Hexadecapole Moments (Debye-Ang^3)
      XXXX    -281.9641   XXXY      -7.7606   XXYY    -120.7069
      XYYY      -8.4857   YYYY    -323.5077   XXXZ     -51.2464
      XXYZ       4.7198   XYYZ     -25.5072   YYYZ      11.9409
      XXZZ     -64.3693   XYZZ       0.5736   YYZZ     -65.3527
      XZZZ     -40.2494   YZZZ      11.8430   ZZZZ     -67.6934
 -----------------------------------------------------------------
 DrvMan is completing analytic gradient of the MP2 energy
 MP2 relaxed dipole moment
            1
    1  -0.0279668
    2  -0.9663918
    3   0.1084734
	Magnitude:	 0.973 au	 2.473 Debye
 MP2 energy read as -340.660053
 Full Analytical Gradient of MP2 Energy (in au.)
             1             2             3             4             5
    1    0.00252247   -0.00225493    0.00137519    0.00021279   -0.00228739
    2   -0.00384439   -0.00409733    0.00234148    0.00011888    0.00233676
    3   -0.00355108    0.00463353   -0.00180973    0.00375298    0.00158356
             6             7             8
    1    0.00194286   -0.00220221    0.00069122
    2    0.00110491    0.00081584    0.00122385
    3   -0.00316433   -0.00247176    0.00102683
 Gradient time:  CPU 0.08 s  wall 0.73 s
 Geometry Optimization Parameters
   NAtoms,    NIC,     NZ,  NCons,   NDum,   NFix, NCnnct, MaxDiis
        8      40       0       0       0       0       0       0

 Cartesian Hessian Update
 Hessian Updated using BFGS Update


** GEOMETRY OPTIMIZATION IN DELOCALIZED INTERNAL COORDINATES **
   Searching for a Minimum

   Optimization Cycle:   8

                       Coordinates (Angstroms)
     ATOM                X               Y               Z
      1  C         1.3473166563    0.5831435157    0.0887101126
      2  C         0.0196476654   -0.1366374877    0.0178578188
      3  O         0.0135837853   -1.3402136379    0.0797861369
      4  C        -1.2903836154    0.5838659244   -0.2094198073
      5  H         2.1868347536    0.0098444773   -0.2436785456
      6  H        -2.1534069158    0.0685096492    0.1570431888
      7  O        -1.3560227293    1.5778205533   -0.9011482633
      8  O         1.4460714000    1.6820263057    0.5919621591
   Point Group: c1    Number of degrees of freedom:    18


   Energy is   -340.660053410

 Hessian Updated using BFGS Update

 18 Hessian modes will be used to form the next step
  Hessian Eigenvalues:
     0.004446    0.004698    0.027013    0.053560    0.066236    0.157269
     0.160345    0.198780    0.226580    0.231974    0.260908    0.285754
     0.289675    0.328919    0.336444    0.939521    0.974222    1.048624

 Minimum Search - Taking Simple RFO Step
 Searching for Lamda that Minimizes Along All modes
 Value Taken    Lamda =  -0.00055113
 Step Taken.  Stepsize is  0.122841

                             Maximum     Tolerance    Cnvgd?
         Gradient           0.004672      0.000300      NO
         Displacement       0.059327      0.001200      NO
         Energy change      0.000505      0.000001      NO


 New Cartesian Coordinates Obtained by Inverse Iteration

 Displacement from previous Coordinates is:  0.130620
 ----------------------------------------------------------------
             Standard Nuclear Orientation (Angstroms)
    I     Atom           X                Y                Z
 ----------------------------------------------------------------
    1      C       1.3455242288     0.5818530277     0.0860229223
    2      C       0.0222170691    -0.1404785750    -0.0087350907
    3      O       0.0121436092    -1.3442043278     0.0851955045
    4      C      -1.2886255651     0.5797638577    -0.2201947862
    5      H       2.1969685191    -0.0019139030    -0.2158404647
    6      H      -2.1502303972     0.0620545831     0.1622365334
    7      O      -1.3489191116     1.5992856814    -0.8713189296
    8      O       1.4245626476     1.6919989560     0.5637471111
 ----------------------------------------------------------------
 Nuclear Repulsion Energy =   206.3928819115 hartrees
 There are       22 alpha and       22 beta electrons
 Discretize the solute cavity surface with Lebedev spheres
	Using 302 Lebedev grid points for each H atom
	Using 302 Lebedev grid points for other atoms
	Atomic van der Waals radii will be scaled by 1.20
 Removing interior tesserae...
 Keep 1006 surface tesserae and discard 1410 interior tesserae
 Molecular Surface Area = 102.067 Angst**2
 Applying Cartesian multipole field
    Component          Value
    ---------          -----
     (2,0,0)        1.00000E-11
     (0,2,0)        2.00000E-11
     (0,0,2)       -3.00000E-10
 Nucleus-field energy     =    -0.0000000031 hartrees
 Requested basis set is cc-pVTZ
 There are 72 shells and 208 basis functions
 A cutoff of  1.0D-11 yielded   2462 shell pairs
 There are     20666 function pairs (     27506 Cartesian)
 Smallest overlap matrix eigenvalue = 6.91E-04
 Guess MOs from SCF MO coefficient file
 Reading MOs from coefficient file
 Reading MOs from coefficient file
 A restricted Hartree-Fock SCF calculation will be
 performed using Pulay DIIS extrapolation
 SCF converges when DIIS error is below 1.0E-08
 Geometry optimization detected.  Setting ReadMinima to 0
 Setting SaveMinima to 0
 ---------------------------------------
  Cycle       Energy         DIIS Error
 ---------------------------------------
    1    -339.4151688293      1.34E-03
    2    -339.4269547248      5.94E-04
    3    -339.4282847267      2.84E-04
    4    -339.4287470333      7.53E-05
    5    -339.4288318001      3.00E-05
    6    -339.4288489793      1.41E-05
    7    -339.4288532573      6.85E-06
    8    -339.4288540628      2.97E-06
    9    -339.4288543485      1.52E-06
   10    -339.4288544365      4.58E-07
   11    -339.4288544431      1.16E-07
   12    -339.4288544434      4.48E-08
   13    -339.4288544434      2.18E-08
   14    -339.4288544434      1.23E-08
   15    -339.4288544435      5.68E-09 Convergence criterion met
 ---------------------------------------
 SCF time:  CPU 74.50 s  wall 74.92 s
 Discretize the solute cavity surface with Lebedev spheres
	Using 302 Lebedev grid points for each H atom
	Using 302 Lebedev grid points for other atoms
	Atomic van der Waals radii will be scaled by 1.20
 Removing interior tesserae...
 Keep 1006 surface tesserae and discard 1410 interior tesserae
 Molecular Surface Area = 102.067 Angst**2
 A restricted Hartree-Fock SCF calculation will be
 performed using Pulay DIIS extrapolation
 Polarizable Continuum solvation model will be applied
 SCF converges when DIIS error is below 1.0E-08
 Geometry optimization detected.  Setting ReadMinima to 0
 Setting SaveMinima to 0

 Citation of the SMD model:
 Marenich, A.V.; Cramer, C.J.; Truhlar, D.G.
 J. Phys. Chem. B 2009, 113, 6378-6396.
 iSolventCode=           1
 Solvent: water                                                           

 vradii
            1           2           3           4           5           6
    1   1.8500000   1.8500000   1.5200000   1.8500000   1.2000000   1.2000000
            7           8
    1   1.5200000   1.5200000
 ---------------------------------------
  Cycle       Energy         DIIS Error
 ---------------------------------------
    1    -339.4288544432      1.64E-09
 Time req'd to invert C: 0.72 s (CPU) 0.72 s (wall)
    2    -339.4485255218      5.96E-04
    3    -339.4485255232      5.96E-04
    4    -339.4485255243      5.96E-04
    5    -339.4485255274      5.96E-04
    6    -339.4485255232      5.96E-04
    7    -339.4485255213      5.96E-04
    8    -339.4485255174      5.96E-04
    9    -339.4485255161      5.96E-04
   10    -339.4485255171      5.96E-04
   11    -339.4485255203      5.96E-04
   12    -339.4485255199      5.96E-04
   13    -339.4485255190      5.96E-04
   14    -339.4485255189      5.96E-04
   15    -339.4485255199      5.96E-04
   16    -339.4485255224      5.96E-04
   17    -339.4522321602      4.10E-04
   18    -339.4530238279      1.32E-04
   19    -339.4533419907      5.63E-05
   20    -339.4533965918      2.19E-05
   21    -339.4534044006      9.12E-06
   22    -339.4534054158      4.08E-06
   23    -339.4534055726      8.35E-07
   24    -339.4534055893      4.30E-07
   25    -339.4534055948      1.86E-07
   26    -339.4534055962      7.82E-08
   27    -339.4534055966      3.83E-08
   28    -339.4534055967      1.66E-08
   29    -339.4534055967      4.68E-09 Convergence criterion met
 ---------------------------------------
 SCF time:  CPU 129.47 s  wall 129.66 s
(0)  E-EN(g) gas-phase elect-nuc energy                 -339.428854443 a.u.
(3)  G-ENP(liq) elect-nuc-pol free energy of system     -339.453405597 a.u.
(4)  G-CDS(liq) cavity-dispersion-solvent structure 
     free energy                                                5.8130 kcal/mol
(6)  G-S(liq) free energy of system                     -339.444142009 a.u.
(9)  DeltaG-S(liq) free energy of  solvation
     (9) = (6) - (0)                                           -9.5931 kcal/mol
 SCF   energy in the final basis set = -339.4441420091
 Total energy in the final basis set = -339.4441420091

 Components of the MP2 correlation energy:
        aaaa  correlation energy =        -0.1528052532 au
        abab  correlation energy =        -0.9111336064 au
        bbbb  correlation energy =        -0.1528052532 au
        non-Brillouin singles    =        -0.0000000000 au

 Total  MP2   correlation energy =        -1.2167441128 au
        MP2         total energy =      -340.6608861219 au

  Entering Z-vector solver.
 This version supports only Gaussian blurring of the apparent surface charges
 No PCM contribution added !! 
   1         0           1      0.000402    0.000402
 This version supports only Gaussian blurring of the apparent surface charges
 No PCM contribution added !! 
   2         0           1      0.000130    0.000130
 This version supports only Gaussian blurring of the apparent surface charges
 No PCM contribution added !! 
   3         0           1      0.000042    0.000042
 This version supports only Gaussian blurring of the apparent surface charges
 No PCM contribution added !! 
   4         0           1      0.000017    0.000017
 This version supports only Gaussian blurring of the apparent surface charges
 No PCM contribution added !! 
   5         0           1      0.000007    0.000007
 This version supports only Gaussian blurring of the apparent surface charges
 No PCM contribution added !! 
   6         0           1      0.000004    0.000004
 This version supports only Gaussian blurring of the apparent surface charges
 No PCM contribution added !! 
   7         0           1      0.000002    0.000002
 This version supports only Gaussian blurring of the apparent surface charges
 No PCM contribution added !! 
   8         1           0      0.000000    0.000000    Roots Converged

 --------------------------------------------------------------

                    Orbital Energies (a.u.)
 --------------------------------------------------------------

 Alpha MOs
 -- Occupied --
-20.610 -20.598 -20.598 -11.373 -11.363 -11.363  -1.456  -1.426
 -1.426  -0.994  -0.916  -0.786  -0.722  -0.713  -0.693  -0.665
 -0.602  -0.561  -0.547  -0.529  -0.498  -0.426
 -- Virtual --
  0.036   0.107   0.182   0.196   0.237   0.267   0.307   0.327
  0.411   0.426   0.453   0.467   0.471   0.521   0.556   0.571
  0.576   0.600   0.614   0.631   0.641   0.667   0.694   0.724
  0.727   0.767   0.781   0.834   0.848   0.888   0.896   0.922
  0.926   0.940   1.021   1.025   1.036   1.100   1.155   1.168
  1.204   1.209   1.300   1.303   1.323   1.388   1.415   1.434
  1.468   1.474   1.524   1.550   1.648   1.695   1.801   1.831
  1.880   1.915   1.965   1.987   2.029   2.061   2.204   2.226
  2.248   2.260   2.290   2.297   2.336   2.365   2.385   2.415
  2.471   2.529   2.549   2.647   2.676   2.704   2.727   2.796
  2.820   2.859   2.950   2.969   2.979   3.008   3.066   3.095
  3.139   3.152   3.199   3.251   3.257   3.292   3.334   3.361
  3.386   3.437   3.460   3.529   3.552   3.563   3.601   3.603
  3.625   3.681   3.734   3.749   3.799   3.855   3.857   3.917
  3.950   3.973   4.099   4.134   4.152   4.178   4.220   4.269
  4.369   4.394   4.462   4.490   4.514   4.521   4.560   4.563
  4.603   4.729   4.747   4.872   4.942   4.949   5.056   5.079
  5.228   5.315   5.342   5.343   5.424   5.504   5.580   5.602
  5.617   5.629   5.646   5.667   5.760   5.863   5.992   6.040
  6.079   6.101   6.179   6.189   6.565   6.597   6.619   6.650
  6.655   6.667   6.841   6.850   6.861   6.864   6.886   6.969
  6.970   7.252   7.284   7.284   7.295   7.418   7.459   7.493
  7.508   7.515   7.530   7.624   8.950  10.984  11.213  13.416
 13.511  13.930
 --------------------------------------------------------------

          Ground-State Mulliken Net Atomic Charges

     Atom                 Charge (a.u.)
  ----------------------------------------
      1 C                     0.130404
      2 C                     0.258025
      3 O                    -0.255085
      4 C                     0.130425
      5 H                     0.153678
      6 H                     0.154050
      7 O                    -0.285862
      8 O                    -0.285635
  ----------------------------------------
  Sum of atomic charges =     0.000000

 -----------------------------------------------------------------
                    Cartesian Multipole Moments
 -----------------------------------------------------------------
    Charge (ESU x 10^10)
                -0.0000
    Dipole Moment (Debye)
         X      -0.0242      Y      -2.5106      Z       0.2089
       Tot       2.5194
    Quadrupole Moments (Debye-Ang)
        XX     -29.9512     XY      -0.5151     YY     -46.0081
        XZ      -3.9203     YZ       1.1328     ZZ     -33.0388
    Octopole Moments (Debye-Ang^2)
       XXX      -2.8284    XXY     -26.6051    XYY      -2.2724
       YYY     -60.7500    XXZ       2.4657    XYZ      -6.7854
       YYZ       2.8550    XZZ       0.3360    YZZ     -19.5686
       ZZZ       6.8176
    Hexadecapole Moments (Debye-Ang^3)
      XXXX    -278.4533   XXXY      -6.6155   XXYY    -120.9433
      XYYY      -7.2589   YYYY    -328.5144   XXXZ     -49.0949
      XXYZ       4.9145   XYYZ     -24.7122   YYYZ      12.7003
      XXZZ     -63.0353   XYZZ       0.7193   YYZZ     -65.0261
      XZZZ     -38.4838   YZZZ      12.0870   ZZZZ     -64.6947
 -----------------------------------------------------------------
 DrvMan is completing analytic gradient of the MP2 energy
 MP2 relaxed dipole moment
            1
    1  -0.0095282
    2  -0.9877584
    3   0.0822025
	Magnitude:	 0.991 au	 2.519 Debye
 MP2 energy read as -340.660886
 Full Analytical Gradient of MP2 Energy (in au.)
             1             2             3             4             5
    1   -0.00017531   -0.00022012    0.00009468    0.00032468    0.00061236
    2    0.00022010    0.00075857   -0.00038991    0.00068279   -0.00032897
    3    0.00135537   -0.00018705    0.00000177   -0.00056965   -0.00042934
             6             7             8
    1   -0.00059396    0.00045993   -0.00050227
    2   -0.00048441   -0.00031708   -0.00014108
    3    0.00008307    0.00006080   -0.00031498
 Gradient time:  CPU 0.08 s  wall 0.07 s
 Geometry Optimization Parameters
   NAtoms,    NIC,     NZ,  NCons,   NDum,   NFix, NCnnct, MaxDiis
        8      40       0       0       0       0       0       0

 Cartesian Hessian Update
 Hessian Updated using BFGS Update


** GEOMETRY OPTIMIZATION IN DELOCALIZED INTERNAL COORDINATES **
   Searching for a Minimum

   Optimization Cycle:   9

                       Coordinates (Angstroms)
     ATOM                X               Y               Z
      1  C         1.3455242288    0.5818530277    0.0860229223
      2  C         0.0222170691   -0.1404785750   -0.0087350907
      3  O         0.0121436092   -1.3442043278    0.0851955045
      4  C        -1.2886255651    0.5797638577   -0.2201947862
      5  H         2.1969685191   -0.0019139030   -0.2158404647
      6  H        -2.1502303972    0.0620545831    0.1622365334
      7  O        -1.3489191116    1.5992856814   -0.8713189296
      8  O         1.4245626476    1.6919989560    0.5637471111
   Point Group: c1    Number of degrees of freedom:    18


   Energy is   -340.660886122

 Hessian Updated using BFGS Update

 18 Hessian modes will be used to form the next step
  Hessian Eigenvalues:
     0.004448    0.004844    0.024492    0.055743    0.066947    0.158141
     0.160437    0.199040    0.226245    0.238632    0.259059    0.288414
     0.290280    0.329114    0.354212    0.942115    0.976455    1.048660

 Minimum Search - Taking Simple RFO Step
 Searching for Lamda that Minimizes Along All modes
 Value Taken    Lamda =  -0.00002353
 Step Taken.  Stepsize is  0.028191

                             Maximum     Tolerance    Cnvgd?
         Gradient           0.000965      0.000300      NO
         Displacement       0.015974      0.001200      NO
         Energy change     -0.000833      0.000001      NO


 New Cartesian Coordinates Obtained by Inverse Iteration

 Displacement from previous Coordinates is:  0.035863
 ----------------------------------------------------------------
             Standard Nuclear Orientation (Angstroms)
    I     Atom           X                Y                Z
 ----------------------------------------------------------------
    1      C       1.3458595234     0.5830652500     0.0829023727
    2      C       0.0226987844    -0.1394711246    -0.0127337151
    3      O       0.0129566452    -1.3425199658     0.0853232718
    4      C      -1.2893584999     0.5793212469    -0.2222361047
    5      H       2.1962957260    -0.0010000512    -0.2158520790
    6      H      -2.1477734128     0.0661691989     0.1692719301
    7      O      -1.3550955306     1.5951431268    -0.8792867208
    8      O       1.4280577642     1.6876516190     0.5737238449
 ----------------------------------------------------------------
 Nuclear Repulsion Energy =   206.3118506608 hartrees
 There are       22 alpha and       22 beta electrons
 Discretize the solute cavity surface with Lebedev spheres
	Using 302 Lebedev grid points for each H atom
	Using 302 Lebedev grid points for other atoms
	Atomic van der Waals radii will be scaled by 1.20
 Removing interior tesserae...
 Keep 1004 surface tesserae and discard 1412 interior tesserae
 Molecular Surface Area = 102.036 Angst**2
 Applying Cartesian multipole field
    Component          Value
    ---------          -----
     (2,0,0)        1.00000E-11
     (0,2,0)        2.00000E-11
     (0,0,2)       -3.00000E-10
 Nucleus-field energy     =    -0.0000000034 hartrees
 Requested basis set is cc-pVTZ
 There are 72 shells and 208 basis functions
 A cutoff of  1.0D-11 yielded   2462 shell pairs
 There are     20666 function pairs (     27506 Cartesian)
 Smallest overlap matrix eigenvalue = 6.89E-04
 Guess MOs from SCF MO coefficient file
 Reading MOs from coefficient file
 Reading MOs from coefficient file
 A restricted Hartree-Fock SCF calculation will be
 performed using Pulay DIIS extrapolation
 SCF converges when DIIS error is below 1.0E-08
 Geometry optimization detected.  Setting ReadMinima to 0
 Setting SaveMinima to 0
 ---------------------------------------
  Cycle       Energy         DIIS Error
 ---------------------------------------
    1    -339.4225720322      8.04E-04
    2    -339.4273056178      5.46E-04
    3    -339.4284527972      1.39E-04
    4    -339.4286731369      5.79E-05
    5    -339.4287198294      2.27E-05
    6    -339.4287277056      9.24E-06
    7    -339.4287287442      4.15E-06
    8    -339.4287288910      1.07E-06
    9    -339.4287289184      5.82E-07
   10    -339.4287289312      2.82E-07
   11    -339.4287289352      9.54E-08
   12    -339.4287289354      4.09E-08
   13    -339.4287289354      1.90E-08
   14    -339.4287289355      7.46E-09 Convergence criterion met
 ---------------------------------------
 SCF time:  CPU 70.97 s  wall 71.05 s
 Discretize the solute cavity surface with Lebedev spheres
	Using 302 Lebedev grid points for each H atom
	Using 302 Lebedev grid points for other atoms
	Atomic van der Waals radii will be scaled by 1.20
 Removing interior tesserae...
 Keep 1004 surface tesserae and discard 1412 interior tesserae
 Molecular Surface Area = 102.036 Angst**2
 A restricted Hartree-Fock SCF calculation will be
 performed using Pulay DIIS extrapolation
 Polarizable Continuum solvation model will be applied
 SCF converges when DIIS error is below 1.0E-08
 Geometry optimization detected.  Setting ReadMinima to 0
 Setting SaveMinima to 0

 Citation of the SMD model:
 Marenich, A.V.; Cramer, C.J.; Truhlar, D.G.
 J. Phys. Chem. B 2009, 113, 6378-6396.
 iSolventCode=           1
 Solvent: water                                                           

 vradii
            1           2           3           4           5           6
    1   1.8500000   1.8500000   1.5200000   1.8500000   1.2000000   1.2000000
            7           8
    1   1.5200000   1.5200000
 ---------------------------------------
  Cycle       Energy         DIIS Error
 ---------------------------------------
    1    -339.4287289347      3.54E-09
 Time req'd to invert C: 0.65 s (CPU) 0.65 s (wall)
    2    -339.4483739083      5.95E-04
    3    -339.4483739097      5.95E-04
    4    -339.4483739101      5.95E-04
    5    -339.4483739147      5.95E-04
    6    -339.4483739148      5.95E-04
    7    -339.4483739181      5.95E-04
    8    -339.4483739550      5.95E-04
    9    -339.4483739192      5.95E-04
   10    -339.4483739171      5.95E-04
   11    -339.4483739217      5.95E-04
   12    -339.4483739148      5.95E-04
   13    -339.4483739180      5.95E-04
   14    -339.4483739131      5.95E-04
   15    -339.4483739086      5.95E-04
   16    -339.4483739040      5.95E-04
   17    -339.4520607695      4.10E-04
   18    -339.4528486459      1.31E-04
   19    -339.4531646624      5.61E-05
   20    -339.4532190351      2.18E-05
   21    -339.4532268579      9.08E-06
   22    -339.4532278704      4.07E-06
   23    -339.4532280265      8.38E-07
   24    -339.4532280436      4.34E-07
   25    -339.4532280492      1.88E-07
   26    -339.4532280507      7.89E-08
   27    -339.4532280511      3.84E-08
   28    -339.4532280512      1.64E-08
   29    -339.4532280512      4.34E-09 Convergence criterion met
 ---------------------------------------
 SCF time:  CPU 127.16 s  wall 127.64 s
(0)  E-EN(g) gas-phase elect-nuc energy                 -339.428728935 a.u.
(3)  G-ENP(liq) elect-nuc-pol free energy of system     -339.453228051 a.u.
(4)  G-CDS(liq) cavity-dispersion-solvent structure 
     free energy                                                5.8140 kcal/mol
(6)  G-S(liq) free energy of system                     -339.443962916 a.u.
(9)  DeltaG-S(liq) free energy of  solvation
     (9) = (6) - (0)                                           -9.5595 kcal/mol
 SCF   energy in the final basis set = -339.4439629159
 Total energy in the final basis set = -339.4439629159

 Components of the MP2 correlation energy:
        aaaa  correlation energy =        -0.1528052057 au
        abab  correlation energy =        -0.9111560568 au
        bbbb  correlation energy =        -0.1528052057 au
        non-Brillouin singles    =        -0.0000000000 au

 Total  MP2   correlation energy =        -1.2167664682 au
        MP2         total energy =      -340.6607293841 au

  Entering Z-vector solver.
 This version supports only Gaussian blurring of the apparent surface charges
 No PCM contribution added !! 
   1         0           1      0.000402    0.000402
 This version supports only Gaussian blurring of the apparent surface charges
 No PCM contribution added !! 
   2         0           1      0.000131    0.000131
 This version supports only Gaussian blurring of the apparent surface charges
 No PCM contribution added !! 
   3         0           1      0.000043    0.000043
 This version supports only Gaussian blurring of the apparent surface charges
 No PCM contribution added !! 
   4         0           1      0.000018    0.000018
 This version supports only Gaussian blurring of the apparent surface charges
 No PCM contribution added !! 
   5         0           1      0.000007    0.000007
 This version supports only Gaussian blurring of the apparent surface charges
 No PCM contribution added !! 
   6         0           1      0.000004    0.000004
 This version supports only Gaussian blurring of the apparent surface charges
 No PCM contribution added !! 
   7         0           1      0.000002    0.000002
 This version supports only Gaussian blurring of the apparent surface charges
 No PCM contribution added !! 
   8         1           0      0.000000    0.000000    Roots Converged

 --------------------------------------------------------------

                    Orbital Energies (a.u.)
 --------------------------------------------------------------

 Alpha MOs
 -- Occupied --
-20.611 -20.598 -20.598 -11.374 -11.363 -11.363  -1.456  -1.426
 -1.425  -0.994  -0.917  -0.786  -0.722  -0.713  -0.693  -0.665
 -0.602  -0.561  -0.547  -0.529  -0.498  -0.426
 -- Virtual --
  0.036   0.106   0.182   0.196   0.236   0.267   0.307   0.327
  0.410   0.426   0.452   0.467   0.471   0.521   0.556   0.571
  0.576   0.601   0.614   0.632   0.641   0.667   0.694   0.724
  0.727   0.767   0.782   0.836   0.848   0.887   0.896   0.922
  0.927   0.939   1.020   1.027   1.035   1.100   1.154   1.167
  1.205   1.210   1.300   1.303   1.321   1.389   1.416   1.433
  1.470   1.473   1.525   1.551   1.648   1.696   1.801   1.829
  1.878   1.915   1.965   1.988   2.027   2.061   2.204   2.227
  2.250   2.259   2.290   2.296   2.335   2.366   2.386   2.415
  2.470   2.528   2.551   2.647   2.676   2.702   2.726   2.796
  2.820   2.861   2.949   2.968   2.978   3.008   3.066   3.094
  3.140   3.153   3.199   3.249   3.258   3.293   3.333   3.361
  3.386   3.437   3.460   3.530   3.554   3.563   3.600   3.603
  3.625   3.682   3.734   3.749   3.799   3.855   3.857   3.917
  3.949   3.974   4.101   4.134   4.152   4.178   4.221   4.269
  4.369   4.395   4.465   4.491   4.511   4.521   4.561   4.564
  4.604   4.730   4.747   4.872   4.944   4.952   5.060   5.082
  5.231   5.316   5.343   5.344   5.424   5.504   5.580   5.602
  5.617   5.629   5.647   5.667   5.761   5.863   5.993   6.039
  6.079   6.101   6.180   6.189   6.566   6.596   6.619   6.651
  6.655   6.667   6.840   6.850   6.861   6.864   6.886   6.969
  6.969   7.252   7.283   7.284   7.295   7.418   7.459   7.494
  7.508   7.514   7.529   7.622   8.954  10.990  11.214  13.422
 13.514  13.918
 --------------------------------------------------------------

          Ground-State Mulliken Net Atomic Charges

     Atom                 Charge (a.u.)
  ----------------------------------------
      1 C                     0.130332
      2 C                     0.258138
      3 O                    -0.254583
      4 C                     0.130230
      5 H                     0.153945
      6 H                     0.154402
      7 O                    -0.286408
      8 O                    -0.286056
  ----------------------------------------
  Sum of atomic charges =     0.000000

 -----------------------------------------------------------------
                    Cartesian Multipole Moments
 -----------------------------------------------------------------
    Charge (ESU x 10^10)
                -0.0000
    Dipole Moment (Debye)
         X      -0.0190      Y      -2.4964      Z       0.1949
       Tot       2.5041
    Quadrupole Moments (Debye-Ang)
        XX     -30.0099     XY      -0.4978     YY     -45.9317
        XZ      -3.9927     YZ       1.1200     ZZ     -33.0958
    Octopole Moments (Debye-Ang^2)
       XXX      -2.7576    XXY     -26.6142    XYY      -2.2301
       YYY     -60.5407    XXZ       2.5027    XYZ      -6.8900
       YYZ       2.8491    XZZ       0.3412    YZZ     -19.6409
       ZZZ       6.9173
    Hexadecapole Moments (Debye-Ang^3)
      XXXX    -279.6712   XXXY      -6.4868   XXYY    -120.9061
      XYYY      -7.0957   YYYY    -327.0239   XXXZ     -49.8283
      XXYZ       4.8721   XYYZ     -25.0078   YYYZ      12.5910
      XXZZ     -63.4556   XYZZ       0.7535   YYZZ     -65.1458
      XZZZ     -39.0628   YZZZ      12.0681   ZZZZ     -65.6261
 -----------------------------------------------------------------
 DrvMan is completing analytic gradient of the MP2 energy
 MP2 relaxed dipole moment
            1
    1  -0.0074679
    2  -0.9821528
    3   0.0766989
	Magnitude:	 0.985 au	 2.504 Debye
 MP2 energy read as -340.660729
 Full Analytical Gradient of MP2 Energy (in au.)
             1             2             3             4             5
    1   -0.00002961    0.00018274   -0.00009769   -0.00011904   -0.00016061
    2   -0.00009191   -0.00011396    0.00003347   -0.00049581    0.00011263
    3   -0.00046349    0.00008629    0.00002884   -0.00015254    0.00050730
             6             7             8
    1    0.00015812   -0.00000819    0.00007428
    2    0.00019526    0.00020656    0.00015377
    3   -0.00022333   -0.00020872    0.00042565
 Gradient time:  CPU 0.08 s  wall 0.14 s
 Geometry Optimization Parameters
   NAtoms,    NIC,     NZ,  NCons,   NDum,   NFix, NCnnct, MaxDiis
        8      40       0       0       0       0       0       0

 Cartesian Hessian Update
 Hessian Updated using BFGS Update


** GEOMETRY OPTIMIZATION IN DELOCALIZED INTERNAL COORDINATES **
   Searching for a Minimum

   Optimization Cycle:  10

                       Coordinates (Angstroms)
     ATOM                X               Y               Z
      1  C         1.3458595234    0.5830652500    0.0829023727
      2  C         0.0226987844   -0.1394711246   -0.0127337151
      3  O         0.0129566452   -1.3425199658    0.0853232718
      4  C        -1.2893584999    0.5793212469   -0.2222361047
      5  H         2.1962957260   -0.0010000512   -0.2158520790
      6  H        -2.1477734128    0.0661691989    0.1692719301
      7  O        -1.3550955306    1.5951431268   -0.8792867208
      8  O         1.4280577642    1.6876516190    0.5737238449
   Point Group: c1    Number of degrees of freedom:    18


   Energy is   -340.660729384

 Hessian Updated using BFGS Update

 18 Hessian modes will be used to form the next step
  Hessian Eigenvalues:
     0.004448    0.005181    0.026440    0.065639    0.069300    0.158758
     0.160711    0.199300    0.226278    0.240355    0.261169    0.288022
     0.289849    0.329175    0.364675    0.949408    0.975381    1.048603

 Minimum Search - Taking Simple RFO Step
 Searching for Lamda that Minimizes Along All modes
 Value Taken    Lamda =  -0.00000425
 Step Taken.  Stepsize is  0.012896

                             Maximum     Tolerance    Cnvgd?
         Gradient           0.000329      0.000300      NO
         Displacement       0.008122      0.001200      NO
         Energy change      0.000157      0.000001      NO


 New Cartesian Coordinates Obtained by Inverse Iteration

 Displacement from previous Coordinates is:  0.016099
 ----------------------------------------------------------------
             Standard Nuclear Orientation (Angstroms)
    I     Atom           X                Y                Z
 ----------------------------------------------------------------
    1      C       1.3459247998     0.5825943616     0.0839513792
    2      C       0.0225092697    -0.1396945477    -0.0110849963
    3      O       0.0126833339    -1.3429231275     0.0850794290
    4      C      -1.2892353628     0.5796660640    -0.2210062505
    5      H       2.1965144807    -0.0018617359    -0.2149135758
    6      H      -2.1487512450     0.0639542091     0.1656575094
    7      O      -1.3534784216     1.5970159167    -0.8756010787
    8      O       1.4274741453     1.6896081597     0.5690303837
 ----------------------------------------------------------------
 Nuclear Repulsion Energy =   206.3356528770 hartrees
 There are       22 alpha and       22 beta electrons
 Discretize the solute cavity surface with Lebedev spheres
	Using 302 Lebedev grid points for each H atom
	Using 302 Lebedev grid points for other atoms
	Atomic van der Waals radii will be scaled by 1.20
 Removing interior tesserae...
 Keep 1005 surface tesserae and discard 1411 interior tesserae
 Molecular Surface Area = 102.101 Angst**2
 Applying Cartesian multipole field
    Component          Value
    ---------          -----
     (2,0,0)        1.00000E-11
     (0,2,0)        2.00000E-11
     (0,0,2)       -3.00000E-10
 Nucleus-field energy     =    -0.0000000032 hartrees
 Requested basis set is cc-pVTZ
 There are 72 shells and 208 basis functions
 A cutoff of  1.0D-11 yielded   2462 shell pairs
 There are     20666 function pairs (     27506 Cartesian)
 Smallest overlap matrix eigenvalue = 6.90E-04
 Guess MOs from SCF MO coefficient file
 Reading MOs from coefficient file
 Reading MOs from coefficient file
 A restricted Hartree-Fock SCF calculation will be
 performed using Pulay DIIS extrapolation
 SCF converges when DIIS error is below 1.0E-08
 Geometry optimization detected.  Setting ReadMinima to 0
 Setting SaveMinima to 0
 ---------------------------------------
  Cycle       Energy         DIIS Error
 ---------------------------------------
    1    -339.4225321589      7.67E-04
    2    -339.4273279700      5.55E-04
    3    -339.4285137256      1.28E-04
    4    -339.4287241533      5.65E-05
    5    -339.4287692323      2.24E-05
    6    -339.4287769010      9.45E-06
    7    -339.4287778833      4.13E-06
    8    -339.4287780222      9.54E-07
    9    -339.4287780417      4.95E-07
   10    -339.4287780503      2.67E-07
   11    -339.4287780542      9.80E-08
   12    -339.4287780544      3.80E-08
   13    -339.4287780543      1.76E-08
   14    -339.4287780544      6.58E-09 Convergence criterion met
 ---------------------------------------
 SCF time:  CPU 69.49 s  wall 69.65 s
 Discretize the solute cavity surface with Lebedev spheres
	Using 302 Lebedev grid points for each H atom
	Using 302 Lebedev grid points for other atoms
	Atomic van der Waals radii will be scaled by 1.20
 Removing interior tesserae...
 Keep 1005 surface tesserae and discard 1411 interior tesserae
 Molecular Surface Area = 102.101 Angst**2
 A restricted Hartree-Fock SCF calculation will be
 performed using Pulay DIIS extrapolation
 Polarizable Continuum solvation model will be applied
 SCF converges when DIIS error is below 1.0E-08
 Geometry optimization detected.  Setting ReadMinima to 0
 Setting SaveMinima to 0

 Citation of the SMD model:
 Marenich, A.V.; Cramer, C.J.; Truhlar, D.G.
 J. Phys. Chem. B 2009, 113, 6378-6396.
 iSolventCode=           1
 Solvent: water                                                           

 vradii
            1           2           3           4           5           6
    1   1.8500000   1.8500000   1.5200000   1.8500000   1.2000000   1.2000000
            7           8
    1   1.5200000   1.5200000
 ---------------------------------------
  Cycle       Energy         DIIS Error
 ---------------------------------------
    1    -339.4287780536      2.29E-09
 Time req'd to invert C: 0.57 s (CPU) 0.57 s (wall)
    2    -339.4484319443      5.95E-04
    3    -339.4484319459      5.95E-04
    4    -339.4484319441      5.95E-04
    5    -339.4484319366      5.95E-04
    6    -339.4484319350      5.95E-04
    7    -339.4484319378      5.95E-04
    8    -339.4484319382      5.95E-04
    9    -339.4484319406      5.95E-04
   10    -339.4484319456      5.95E-04
   11    -339.4484319449      5.95E-04
   12    -339.4484319443      5.95E-04
   13    -339.4484319496      5.95E-04
   14    -339.4484319451      5.95E-04
   15    -339.4484319478      5.95E-04
   16    -339.4484319446      5.95E-04
   17    -339.4521254501      4.10E-04
   18    -339.4529146901      1.31E-04
   19    -339.4532314567      5.62E-05
   20    -339.4532859394      2.18E-05
   21    -339.4532937649      9.09E-06
   22    -339.4532947782      4.08E-06
   23    -339.4532949345      8.38E-07
   24    -339.4532949515      4.33E-07
   25    -339.4532949571      1.87E-07
   26    -339.4532949586      7.87E-08
   27    -339.4532949590      3.85E-08
   28    -339.4532949591      1.65E-08
   29    -339.4532949591      4.42E-09 Convergence criterion met
 ---------------------------------------
 SCF time:  CPU 124.93 s  wall 125.16 s
(0)  E-EN(g) gas-phase elect-nuc energy                 -339.428778054 a.u.
(3)  G-ENP(liq) elect-nuc-pol free energy of system     -339.453294959 a.u.
(4)  G-CDS(liq) cavity-dispersion-solvent structure 
     free energy                                                5.8142 kcal/mol
(6)  G-S(liq) free energy of system                     -339.444029409 a.u.
(9)  DeltaG-S(liq) free energy of  solvation
     (9) = (6) - (0)                                           -9.5704 kcal/mol
 SCF   energy in the final basis set = -339.4440294089
 Total energy in the final basis set = -339.4440294089

 Components of the MP2 correlation energy:
        aaaa  correlation energy =        -0.1528033292 au
        abab  correlation energy =        -0.9111427029 au
        bbbb  correlation energy =        -0.1528033292 au
        non-Brillouin singles    =        -0.0000000000 au

 Total  MP2   correlation energy =        -1.2167493613 au
        MP2         total energy =      -340.6607787702 au

  Entering Z-vector solver.
 This version supports only Gaussian blurring of the apparent surface charges
 No PCM contribution added !! 
   1         0           1      0.000402    0.000402
 This version supports only Gaussian blurring of the apparent surface charges
 No PCM contribution added !! 
   2         0           1      0.000131    0.000131
 This version supports only Gaussian blurring of the apparent surface charges
 No PCM contribution added !! 
   3         0           1      0.000042    0.000042
 This version supports only Gaussian blurring of the apparent surface charges
 No PCM contribution added !! 
   4         0           1      0.000017    0.000017
 This version supports only Gaussian blurring of the apparent surface charges
 No PCM contribution added !! 
   5         0           1      0.000007    0.000007
 This version supports only Gaussian blurring of the apparent surface charges
 No PCM contribution added !! 
   6         0           1      0.000004    0.000004
 This version supports only Gaussian blurring of the apparent surface charges
 No PCM contribution added !! 
   7         0           1      0.000002    0.000002
 This version supports only Gaussian blurring of the apparent surface charges
 No PCM contribution added !! 
   8         1           0      0.000000    0.000000    Roots Converged

 --------------------------------------------------------------

                    Orbital Energies (a.u.)
 --------------------------------------------------------------

 Alpha MOs
 -- Occupied --
-20.611 -20.598 -20.598 -11.373 -11.363 -11.363  -1.456  -1.426
 -1.425  -0.994  -0.917  -0.786  -0.722  -0.713  -0.693  -0.665
 -0.602  -0.561  -0.547  -0.529  -0.498  -0.426
 -- Virtual --
  0.036   0.107   0.182   0.196   0.237   0.267   0.307   0.327
  0.410   0.426   0.452   0.467   0.471   0.521   0.556   0.571
  0.576   0.601   0.614   0.632   0.641   0.667   0.694   0.724
  0.727   0.767   0.781   0.835   0.848   0.887   0.896   0.922
  0.926   0.939   1.021   1.026   1.036   1.100   1.155   1.168
  1.205   1.210   1.300   1.303   1.322   1.389   1.415   1.433
  1.469   1.473   1.524   1.550   1.649   1.696   1.801   1.830
  1.879   1.915   1.965   1.988   2.028   2.061   2.204   2.227
  2.249   2.259   2.290   2.296   2.336   2.366   2.386   2.415
  2.470   2.528   2.550   2.647   2.676   2.703   2.726   2.796
  2.820   2.860   2.949   2.968   2.978   3.008   3.066   3.094
  3.140   3.153   3.199   3.250   3.258   3.292   3.333   3.361
  3.386   3.437   3.460   3.530   3.553   3.563   3.600   3.603
  3.625   3.682   3.734   3.749   3.799   3.855   3.857   3.917
  3.949   3.973   4.100   4.134   4.152   4.178   4.221   4.269
  4.369   4.394   4.464   4.491   4.512   4.521   4.561   4.564
  4.604   4.730   4.747   4.872   4.944   4.951   5.059   5.081
  5.230   5.316   5.343   5.344   5.424   5.504   5.580   5.602
  5.617   5.629   5.647   5.667   5.761   5.863   5.993   6.039
  6.079   6.101   6.180   6.189   6.566   6.596   6.619   6.651
  6.655   6.667   6.841   6.850   6.861   6.864   6.886   6.969
  6.969   7.252   7.284   7.284   7.295   7.418   7.459   7.494
  7.508   7.514   7.529   7.623   8.952  10.989  11.213  13.422
 13.513  13.923
 --------------------------------------------------------------

          Ground-State Mulliken Net Atomic Charges

     Atom                 Charge (a.u.)
  ----------------------------------------
      1 C                     0.130314
      2 C                     0.258036
      3 O                    -0.254650
      4 C                     0.130193
      5 H                     0.153847
      6 H                     0.154384
      7 O                    -0.286230
      8 O                    -0.285895
  ----------------------------------------
  Sum of atomic charges =     0.000000

 -----------------------------------------------------------------
                    Cartesian Multipole Moments
 -----------------------------------------------------------------
    Charge (ESU x 10^10)
                 0.0000
    Dipole Moment (Debye)
         X      -0.0216      Y      -2.5040      Z       0.2021
       Tot       2.5123
    Quadrupole Moments (Debye-Ang)
        XX     -29.9951     XY      -0.5047     YY     -45.9632
        XZ      -3.9606     YZ       1.1257     ZZ     -33.0695
    Octopole Moments (Debye-Ang^2)
       XXX      -2.7910    XXY     -26.6332    XYY      -2.2481
       YYY     -60.6540    XXZ       2.4931    XYZ      -6.8484
       YYZ       2.8564    XZZ       0.3401    YZZ     -19.6107
       ZZZ       6.8794
    Hexadecapole Moments (Debye-Ang^3)
      XXXX    -279.4020   XXXY      -6.5365   XXYY    -120.9799
      XYYY      -7.1599   YYYY    -327.6644   XXXZ     -49.5121
      XXYZ       4.8936   XYYZ     -24.8858   YYYZ      12.6404
      XXZZ     -63.3077   XYZZ       0.7430   YYZZ     -65.0807
      XZZZ     -38.8155   YZZZ      12.0764   ZZZZ     -65.1803
 -----------------------------------------------------------------
 DrvMan is completing analytic gradient of the MP2 energy
 MP2 relaxed dipole moment
            1
    1  -0.0084839
    2  -0.9851659
    3   0.0795257
	Magnitude:	 0.988 au	 2.512 Debye
 MP2 energy read as -340.660779
 Full Analytical Gradient of MP2 Energy (in au.)
             1             2             3             4             5
    1    0.00001409   -0.00000935   -0.00000023    0.00001891    0.00002246
    2   -0.00004535   -0.00001335    0.00000461   -0.00002304    0.00004389
    3    0.00011005   -0.00000936    0.00000607   -0.00009933    0.00023646
             6             7             8
    1   -0.00004182    0.00009767   -0.00010173
    2   -0.00000552   -0.00000047    0.00003921
    3   -0.00023994   -0.00016328    0.00015934
 Gradient time:  CPU 0.08 s  wall 0.87 s
 Geometry Optimization Parameters
   NAtoms,    NIC,     NZ,  NCons,   NDum,   NFix, NCnnct, MaxDiis
        8      40       0       0       0       0       0       0

 Cartesian Hessian Update
 Hessian Updated using BFGS Update


** GEOMETRY OPTIMIZATION IN DELOCALIZED INTERNAL COORDINATES **
   Searching for a Minimum

   Optimization Cycle:  11

                       Coordinates (Angstroms)
     ATOM                X               Y               Z
      1  C         1.3459247998    0.5825943616    0.0839513792
      2  C         0.0225092697   -0.1396945477   -0.0110849963
      3  O         0.0126833339   -1.3429231275    0.0850794290
      4  C        -1.2892353628    0.5796660640   -0.2210062505
      5  H         2.1965144807   -0.0018617359   -0.2149135758
      6  H        -2.1487512450    0.0639542091    0.1656575094
      7  O        -1.3534784216    1.5970159167   -0.8756010787
      8  O         1.4274741453    1.6896081597    0.5690303837
   Point Group: c1    Number of degrees of freedom:    18


   Energy is   -340.660778770

 Hessian Updated using BFGS Update

 18 Hessian modes will be used to form the next step
  Hessian Eigenvalues:
     0.004445    0.005163    0.026035    0.064987    0.069794    0.157535
     0.160404    0.201648    0.226410    0.247774    0.262197    0.289325
     0.291421    0.329025    0.365644    0.944703    0.975274    1.048544

 Minimum Search - Taking Simple RFO Step
 Searching for Lamda that Minimizes Along All modes
 Value Taken    Lamda =   0.00000000
 Step Taken.  Stepsize is  0.000832

                             Maximum     Tolerance    Cnvgd?
         Gradient           0.000111      0.000300     YES
         Displacement       0.000453      0.001200     YES
         Energy change     -0.000049      0.000001      NO


                       Distance Matrix (Angstroms)
             C (  1)   C (  2)   O (  3)   C (  4)   H (  5)   H (  6)
   C (  2)  1.510683
   O (  3)  2.342040  1.207105
   C (  4)  2.652749  1.510702  2.342014
   H (  5)  1.074436  2.187885  2.580225  3.533930
   H (  6)  3.533896  2.187940  2.580232  1.074353  4.362396
   O (  7)  3.039173  2.378422  3.381205  1.211455  3.949097  2.016670
   O (  8)  1.211376  2.378405  3.381137  3.039184  2.016696  3.949031
             O (  7)
   O (  8)  3.135160

 Final energy is   -340.66077877023559     


 ******************************
 **  OPTIMIZATION CONVERGED  **
 ******************************

                       Coordinates (Angstroms)
     ATOM                X               Y               Z
      1  C         1.3459247998    0.5825943616    0.0839513792
      2  C         0.0225092697   -0.1396945477   -0.0110849963
      3  O         0.0126833339   -1.3429231275    0.0850794290
      4  C        -1.2892353628    0.5796660640   -0.2210062505
      5  H         2.1965144807   -0.0018617359   -0.2149135758
      6  H        -2.1487512450    0.0639542091    0.1656575094
      7  O        -1.3534784216    1.5970159167   -0.8756010787
      8  O         1.4274741453    1.6896081597    0.5690303837

Z-matrix Print:
$molecule
0 1
C 
O  1 1.207105
C  1 1.510683 2 118.600837
H  3 1.074436 1 114.578883 2 26.788910 0
O  3 1.211376 1 121.405784 2 -147.232502 0
C  1 1.510702 2 118.597206 3 -179.985182 0
H  6 1.074353 1 114.587511 2 26.770541 0
O  6 1.211455 1 121.400040 2 -147.252577 0
$end


 --------------------------------------------------------------

                    Orbital Energies (a.u.)
 --------------------------------------------------------------

 Alpha MOs
 -- Occupied --
-20.611 -20.598 -20.598 -11.373 -11.363 -11.363  -1.456  -1.426
 -1.425  -0.994  -0.917  -0.786  -0.722  -0.713  -0.693  -0.665
 -0.602  -0.561  -0.547  -0.529  -0.498  -0.426
 -- Virtual --
  0.036   0.107   0.182   0.196   0.237   0.267   0.307   0.327
  0.410   0.426   0.452   0.467   0.471   0.521   0.556   0.571
  0.576   0.601   0.614   0.632   0.641   0.667   0.694   0.724
  0.727   0.767   0.781   0.835   0.848   0.887   0.896   0.922
  0.926   0.939   1.021   1.026   1.036   1.100   1.155   1.168
  1.205   1.210   1.300   1.303   1.322   1.389   1.415   1.433
  1.469   1.473   1.524   1.550   1.649   1.696   1.801   1.830
  1.879   1.915   1.965   1.988   2.028   2.061   2.204   2.227
  2.249   2.259   2.290   2.296   2.336   2.366   2.386   2.415
  2.470   2.528   2.550   2.647   2.676   2.703   2.726   2.796
  2.820   2.860   2.949   2.968   2.978   3.008   3.066   3.094
  3.140   3.153   3.199   3.250   3.258   3.292   3.333   3.361
  3.386   3.437   3.460   3.530   3.553   3.563   3.600   3.603
  3.625   3.682   3.734   3.749   3.799   3.855   3.857   3.917
  3.949   3.973   4.100   4.134   4.152   4.178   4.221   4.269
  4.369   4.394   4.464   4.491   4.512   4.521   4.561   4.564
  4.604   4.730   4.747   4.872   4.944   4.951   5.059   5.081
  5.230   5.316   5.343   5.344   5.424   5.504   5.580   5.602
  5.617   5.629   5.647   5.667   5.761   5.863   5.993   6.039
  6.079   6.101   6.180   6.189   6.566   6.596   6.619   6.651
  6.655   6.667   6.841   6.850   6.861   6.864   6.886   6.969
  6.969   7.252   7.284   7.284   7.295   7.418   7.459   7.494
  7.508   7.514   7.529   7.623   8.952  10.989  11.213  13.422
 13.513  13.923
 --------------------------------------------------------------

          Ground-State Mulliken Net Atomic Charges

     Atom                 Charge (a.u.)
  ----------------------------------------
      1 C                     0.130314
      2 C                     0.258036
      3 O                    -0.254650
      4 C                     0.130193
      5 H                     0.153847
      6 H                     0.154384
      7 O                    -0.286230
      8 O                    -0.285895
  ----------------------------------------
  Sum of atomic charges =     0.000000

 -----------------------------------------------------------------
                    Cartesian Multipole Moments
 -----------------------------------------------------------------
    Charge (ESU x 10^10)
                 0.0000
    Dipole Moment (Debye)
         X      -0.0216      Y      -2.5040      Z       0.2021
       Tot       2.5123
    Quadrupole Moments (Debye-Ang)
        XX     -29.9951     XY      -0.5047     YY     -45.9632
        XZ      -3.9606     YZ       1.1257     ZZ     -33.0695
    Octopole Moments (Debye-Ang^2)
       XXX      -2.7910    XXY     -26.6332    XYY      -2.2481
       YYY     -60.6540    XXZ       2.4931    XYZ      -6.8484
       YYZ       2.8564    XZZ       0.3401    YZZ     -19.6107
       ZZZ       6.8794
    Hexadecapole Moments (Debye-Ang^3)
      XXXX    -279.4020   XXXY      -6.5365   XXYY    -120.9799
      XYYY      -7.1599   YYYY    -327.6644   XXXZ     -49.5121
      XXYZ       4.8936   XYYZ     -24.8858   YYYZ      12.6404
      XXZZ     -63.3077   XYZZ       0.7430   YYZZ     -65.0807
      XZZZ     -38.8155   YZZZ      12.0764   ZZZZ     -65.1803
 -----------------------------------------------------------------
Archival summary:
1\1\TWL01\OPT\MP2\BasisUnspecified\332\taweetha\SunJun1123:02:232017SunJun1123:02:232017\0\\#,OPT,MP2,BasisUnspecified,\\0,1\C\O,1,1.20711\C,1,1.51068,2,118.601\H,3,1.07444,1,114.579,2,26.7889,0\O,3,1.21138,1,121.406,2,-147.233,0\C,1,1.5107,2,118.597,3,-179.985,0\H,6,1.07435,1,114.588,2,26.7705,0\O,6,1.21145,1,121.4,2,-147.253,0\\HF=-339.444029\MP2=-340.660779\\@

 Total job time:  4367.85s(wall), 4305.90s(cpu) 
 Sun Jun 11 23:02:24 2017

        *************************************************************
        *                                                           *
        *  Thank you very much for using Q-Chem.  Have a nice day.  *
        *                                                           *
        *************************************************************


 
User input: 5 of 5 
 
TWL01 127.0.1
Q-Chem Developer Version! Running on 127.0.1.*
                  Welcome to Q-Chem
     A Quantum Leap Into The Future Of Chemistry


 Q-Chem 4.4, Q-Chem, Inc., Pleasanton, CA (2016)

 Y. Shao,  Z. Gan,  E. Epifanovsky,  A. T. B. Gilbert,  M. Wormit,  
 J. Kussmann,  A. W. Lange,  A. Behn,  J. Deng,  X. Feng,  D. Ghosh,  
 M. Goldey,  P. R. Horn,  L. D. Jacobson,  I. Kaliman,  F. Rob,  
 R. Z. Khaliullin,  T. Kus,  A. Landau,  J. Liu,  E. I. Proynov,  Y. M. Rhee,  
 R. M. Richard,  M. A. Rohrdanz,  R. P. Steele,  E. J. Sundstrom,  
 H. L. Woodcock III,  P. M. Zimmerman,  D. Zuev,  B. Albrecht,  E. Alguire,  
 B. Austin,  S. A. Baeppler,  G. J. O. Beran,  Y. A. Bernard,  E. Berquist,  
 K. Brandhorst,  K. B. Bravaya,  S. T. Brown,  D. Casanova,  C.-M. Chang,  
 Y. Chen,  S. H. Chien,  K. D. Closser,  M. P. Coons,  D. L. Crittenden,  
 S. Dasgupta,  M. Diedenhofen,  R. A. DiStasio Jr.,  H. Do,  A. D. Dutoi,  
 R. G. Edgar,  P.-T. Fang,  S. Fatehi,  Q. Feng,  L. Fusti-Molnar,  
 A. Ghysels,  A. Golubeva-Zadorozhnaya,  J. Gomes,  A. Gunina,  
 M. W. D. Hanson-Heine,  P. H. P. Harbach,  A. W. Hauser,  J. E. Herr,  
 E. G. Hohenstein,  Z. C. Holden,  K. Hui,  T.-C. Jagau,  H. Ji,  B. Kaduk,  
 K. Khistyaev,  Jaehoon Kim,  Jihan Kim,  R. A. King,  P. Klunzinger,  
 K. Koh,  D. Kosenkov,  T. Kowalczyk,  C. M. Krauter,  A. Kunitsa,  
 K. U. Lao,  A. Laurent,  K. V. Lawler,  J. Lee,  D. Lefrancois,  S. Lehtola,  
 S. V. Levchenko,  C. Y. Lin,  Y.-S. Lin,  F. Liu,  E. Livshits,  
 R. C. Lochan,  A. Luenser,  P. Manohar,  S. F. Manzer,  S.-P. Mao,  Y. Mao,  
 N. Mardirossian,  A. V. Marenich,  L. A. Martinez-Martinez,  S. A. Maurer,  
 N. J. Mayhall,  J.-M. Mewes,  A. F. Morrison,  K. Nanda,  T. S. Nguyen-Beck,  
 C. M. Oana,  R. Olivares-Amaya,  D. P. O'Neill,  J. A. Parkhill,  
 T. M. Perrine,  R. Peverati,  P. A. Pieniazek,  F. Plasser,  A. Prociuk,  
 D. R. Rehn,  E. Rosta,  N. J. Russ,  N. Sergueev,  S. M. Sharada,  
 S. Sharma,  D. W. Small,  A. Sodt,  T. Stauch,  T. Stein,  D. Stuck,  
 Y.-C. Su,  A. J. W. Thom,  T. Tsuchimochi,  L. Vogt,  O. Vydrov,  T. Wang,  
 M. A. Watson,  J. Wenzel,  A. White,  C. F. Williams,  V. Vanovschi,  
 K. Yao,  S. Yeganeh,  S. R. Yost,  Z.-Q. You,  I. Y. Zhang,  X. Zhang,  
 Y. Zhao,  B. R. Brooks,  G. K. L. Chan,  D. M. Chipman,  C. J. Cramer,  
 W. A. Goddard III,  M. S. Gordon,  W. J. Hehre,  A. Klamt,  
 H. F. Schaefer III,  M. W. Schmidt,  C. D. Sherrill,  D. G. Truhlar,  
 A. Warshel,  X. Xu,  A. Aspuru-Guzik,  R. Baer,  A. T. Bell,  N. A. Besley,  
 J.-D. Chai,  A. Dreuw,  B. D. Dunietz,  T. R. Furlani,  S. R. Gwaltney,  
 C.-P. Hsu,  Y. Jung,  J. Kong,  D. S. Lambrecht,  W. Liang,  C. Ochsenfeld,  
 V. A. Rassolov,  L. V. Slipchenko,  J. E. Subotnik,  T. Van Voorhis,  
 J. M. Herbert,  A. I. Krylov,  P. M. W. Gill,  M. Head-Gordon

 Contributors to earlier versions of Q-Chem not listed above: 
 R. D. Adamson,  J. Baker,  E. F. C. Byrd,  A. K. Chakraborty,  C.-L. Cheng,  
 H. Dachsel,  R. J. Doerksen,  G. Hawkins,  A. Heyden,  S. Hirata,  
 G. Kedziora,  F. J. Keil,  C. Kelley,  P. P. Korambath,  W. Kurlancheek,  
 A. M. Lee,  M. S. Lee,  D. Liotard,  I. Lotan,  P. E. Maslen,  N. Nair,  
 D. Neuhauser,  R. Olson,  B. Peters,  J. Ritchie,  N. E. Schultz,  
 N. Shenvi,  A. C. Simmonett,  K. S. Thanthiriwatte,  Q. Wu,  W. Zhang

 Please cite Q-Chem as follows:
 Y. Shao et al., Mol. Phys. 113, 184-215 (2015)
 DOI: 10.1080/00268976.2014.952696

 Q-Chem 4.4.2 for Intel X86 EM64T Linux

 Parts of Q-Chem use Armadillo 5.200.1 (Boston Tea Smuggler).
 http://arma.sourceforge.net/

 Q-Chem begins on Sun Jun 11 23:02:26 2017  


Host: 0

     Scratch files written to /scratch/taweetham/qchem41877//
The previous job contains 0 fragments, simply inherited here
FILE_GEOM_ORG=        593


!!********************************************.
!!******************Warning*******************.
!!Desired Analytical derivatives not available.
!!Finite difference job might take a long time.
!!********************************************.
!!********************************************.


 2-order derivative to be evaluated numerically with 1-order analytical derivatives

Checking the input file for inconsistencies... 	...done.

--------------------------------------------------------------
User input:
--------------------------------------------------------------

$molecule
read
$end

$rem
   BASIS  =   cc-pVTZ
   method  =  MP2
   JOBTYPE	= FREQUENCY
   SOLVENT_METHOD = SMD
   MEM_STATIC = 2000
   MEM_TOTAL  = 2000
$end


--------------------------------------------------------------
 ----------------------------------------------------------------
             Standard Nuclear Orientation (Angstroms)
    I     Atom           X                Y                Z
 ----------------------------------------------------------------
    1      C       1.3459247998     0.5825943616     0.0839513792
    2      C       0.0225092697    -0.1396945477    -0.0110849963
    3      O       0.0126833339    -1.3429231275     0.0850794290
    4      C      -1.2892353628     0.5796660640    -0.2210062505
    5      H       2.1965144807    -0.0018617359    -0.2149135758
    6      H      -2.1487512450     0.0639542091     0.1656575094
    7      O      -1.3534784216     1.5970159167    -0.8756010787
    8      O       1.4274741453     1.6896081597     0.5690303837
 ----------------------------------------------------------------
 Nuclear Repulsion Energy =   206.3356528770 hartrees
 There are       22 alpha and       22 beta electrons
 Requested basis set is cc-pVTZ
 There are 72 shells and 208 basis functions

 Total QAlloc Memory Limit   2000 MB
 Mega-Array Size      1956 MB
 MEM_STATIC part      2000 MB

                       Distance Matrix (Angstroms)
             C (  1)   C (  2)   O (  3)   C (  4)   H (  5)   H (  6)
   C (  2)  1.510683
   O (  3)  2.342040  1.207105
   C (  4)  2.652749  1.510702  2.342014
   H (  5)  1.074436  2.187885  2.580225  3.533930
   H (  6)  3.533896  2.187940  2.580232  1.074353  4.362396
   O (  7)  3.039173  2.378422  3.381205  1.211455  3.949097  2.016670
   O (  8)  1.211376  2.378405  3.381137  3.039184  2.016696  3.949031
             O (  7)
   O (  8)  3.135160

 A cutoff of  1.0D-11 yielded   2462 shell pairs
 There are     20666 function pairs (     27506 Cartesian)

 -------------------------------------------------------
 OpenMP Integral Computing Module                       
 Release: version 1.0, May 2013, Q-Chem Inc. Pittsburgh 
 -------------------------------------------------------
 Integral Job Info:
 Integral job number is                      11
 Integral operator is                         1
 short-range coefficients                     0
 long-range coefficients              100000000
 Omega coefficients                           0
 if combine SR and LR in K                    0
 Integral screening is                        0
 Integral computing path is                   2
 max size of driver memory is            800000
 size of driver memory is                776718
 size of scratch memory is              4556032
 max col of scratch BK array              10000
 max len of scratch array in speh3          662
 max len of scratch index in speh4           32
 max int batch size is                      520
 min int batch size is                       52
 fixed nKL is                                52
 max L of basis functions is                  3
 order of int derivative is                   0
 number of shells is                         72
 number of basis is                         240
 number of cartesian basis is               240
 number of contracted shell pairs          2462
 number of primitive shell pairs           8177
 maxK2 (contraction) of shell pair           49
 max number of K2 of shell pair               1
 max number of CS2 of shell pair            272
 max number of PS2 of shell pair           1260
 mem total for path MDJ                   93212
 -------------------------------------------------------
 Smallest overlap matrix eigenvalue = 6.90E-04
 Guess from superposition of atomic densities
 Warning:  Energy on first SCF cycle will be non-variational
 A restricted Hartree-Fock SCF calculation will be
 performed using Pulay DIIS extrapolation
 SCF converges when DIIS error is below 1.0E-08
 ---------------------------------------
  Cycle       Energy         DIIS Error
 ---------------------------------------
    1    -340.7395008463      3.99E-02
    2    -339.1997729431      6.71E-03
    3    -339.2843958705      6.14E-03
    4    -339.4252737420      5.27E-04
    5    -339.4281817937      1.96E-04
    6    -339.4286482123      8.36E-05
    7    -339.4287655084      3.40E-05
    8    -339.4287761360      1.46E-05
    9    -339.4287778084      3.41E-06
   10    -339.4287779849      1.24E-06
   11    -339.4287780330      6.84E-07
   12    -339.4287780552      2.84E-07
   13    -339.4287780592      1.02E-07
   14    -339.4287780595      4.71E-08
   15    -339.4287780594      2.22E-08
   16    -339.4287780601      8.74E-09 Convergence criterion met
 ---------------------------------------
 SCF time:  CPU 85.45 s  wall 85.63 s

 Citation of the SMD model:
 Marenich, A.V.; Cramer, C.J.; Truhlar, D.G.
 J. Phys. Chem. B 2009, 113, 6378-6396.
 iSolventCode=           1
 Solvent: water                                                           

 vradii
            1           2           3           4           5           6
    1   1.8500000   1.8500000   1.5200000   1.8500000   1.2000000   1.2000000
            7           8
    1   1.5200000   1.5200000
Changing PCM_TESSEL_METHOD to VTN
Changing PCM_VDW_RADII to SMD_RADIUS
 Discretize the solute cavity surface with Lebedev spheres
	Using 302 Lebedev grid points for each H atom
	Using 302 Lebedev grid points for other atoms
	Atomic van der Waals radii will be scaled by 1.20
 Removing interior tesserae...
 Keep 1005 surface tesserae and discard 1411 interior tesserae
 Molecular Surface Area = 102.101 Angst**2
 A restricted Hartree-Fock SCF calculation will be
 performed using Pulay DIIS extrapolation
 Polarizable Continuum solvation model will be applied
 SCF converges when DIIS error is below 1.0E-08

 Citation of the SMD model:
 Marenich, A.V.; Cramer, C.J.; Truhlar, D.G.
 J. Phys. Chem. B 2009, 113, 6378-6396.
 iSolventCode=           1
 Solvent: water                                                           

 vradii
            1           2           3           4           5           6
    1   1.8500000   1.8500000   1.5200000   1.8500000   1.2000000   1.2000000
            7           8
    1   1.5200000   1.5200000
 ---------------------------------------
  Cycle       Energy         DIIS Error
 ---------------------------------------
    1    -339.4287780601      4.86E-09
 Time req'd to invert C: 0.74 s (CPU) 0.76 s (wall)
    2    -339.4484319491      5.95E-04
    3    -339.4484319485      5.95E-04
    4    -339.4484319495      5.95E-04
    5    -339.4484319547      5.95E-04
    6    -339.4484319558      5.95E-04
    7    -339.4484319529      5.95E-04
    8    -339.4484319580      5.95E-04
    9    -339.4484319565      5.95E-04
   10    -339.4484319538      5.95E-04
   11    -339.4484319536      5.95E-04
   12    -339.4484319519      5.95E-04
   13    -339.4484319542      5.95E-04
   14    -339.4484319520      5.95E-04
   15    -339.4484319605      5.95E-04
   16    -339.4484319511      5.95E-04
   17    -339.4521254561      4.10E-04
   18    -339.4529146962      1.31E-04
   19    -339.4532314631      5.62E-05
   20    -339.4532859458      2.18E-05
   21    -339.4532937714      9.09E-06
   22    -339.4532947846      4.08E-06
   23    -339.4532949410      8.38E-07
   24    -339.4532949580      4.33E-07
   25    -339.4532949636      1.87E-07
   26    -339.4532949651      7.87E-08
   27    -339.4532949655      3.85E-08
   28    -339.4532949656      1.65E-08
   29    -339.4532949656      4.42E-09 Convergence criterion met
 ---------------------------------------
 SCF time:  CPU 129.82 s  wall 129.98 s
(0)  E-EN(g) gas-phase elect-nuc energy                 -339.428778060 a.u.
(3)  G-ENP(liq) elect-nuc-pol free energy of system     -339.453294966 a.u.
(4)  G-CDS(liq) cavity-dispersion-solvent structure 
     free energy                                                5.8142 kcal/mol
(6)  G-S(liq) free energy of system                     -339.444029415 a.u.
(9)  DeltaG-S(liq) free energy of  solvation
     (9) = (6) - (0)                                           -9.5704 kcal/mol
 SCF   energy in the final basis set = -339.4440294154
 Total energy in the final basis set = -339.4440294154

 Components of the MP2 correlation energy:
        aaaa  correlation energy =        -0.1528033292 au
        abab  correlation energy =        -0.9111427028 au
        bbbb  correlation energy =        -0.1528033292 au
        non-Brillouin singles    =        -0.0000000000 au

 Total  MP2   correlation energy =        -1.2167493613 au
        MP2         total energy =      -340.6607787767 au

  Entering Z-vector solver.
 This version supports only Gaussian blurring of the apparent surface charges
 No PCM contribution added !! 
   1         0           1      0.000402    0.000402
 This version supports only Gaussian blurring of the apparent surface charges
 No PCM contribution added !! 
   2         0           1      0.000131    0.000131
 This version supports only Gaussian blurring of the apparent surface charges
 No PCM contribution added !! 
   3         0           1      0.000042    0.000042
 This version supports only Gaussian blurring of the apparent surface charges
 No PCM contribution added !! 
   4         0           1      0.000017    0.000017
 This version supports only Gaussian blurring of the apparent surface charges
 No PCM contribution added !! 
   5         0           1      0.000007    0.000007
 This version supports only Gaussian blurring of the apparent surface charges
 No PCM contribution added !! 
   6         0           1      0.000004    0.000004
 This version supports only Gaussian blurring of the apparent surface charges
 No PCM contribution added !! 
   7         0           1      0.000002    0.000002
 This version supports only Gaussian blurring of the apparent surface charges
 No PCM contribution added !! 
   8         1           0      0.000000    0.000000    Roots Converged

 --------------------------------------------------------------

                    Orbital Energies (a.u.)
 --------------------------------------------------------------

 Alpha MOs
 -- Occupied --
-20.611 -20.598 -20.598 -11.373 -11.363 -11.363  -1.456  -1.426
 -1.425  -0.994  -0.917  -0.786  -0.722  -0.713  -0.693  -0.665
 -0.602  -0.561  -0.547  -0.529  -0.498  -0.426
 -- Virtual --
  0.036   0.107   0.182   0.196   0.237   0.267   0.307   0.327
  0.410   0.426   0.452   0.467   0.471   0.521   0.556   0.571
  0.576   0.601   0.614   0.632   0.641   0.667   0.694   0.724
  0.727   0.767   0.781   0.835   0.848   0.887   0.896   0.922
  0.926   0.939   1.021   1.026   1.036   1.100   1.155   1.168
  1.205   1.210   1.300   1.303   1.322   1.389   1.415   1.433
  1.469   1.473   1.524   1.550   1.649   1.696   1.801   1.830
  1.879   1.915   1.965   1.988   2.028   2.061   2.204   2.227
  2.249   2.259   2.290   2.296   2.336   2.366   2.386   2.415
  2.470   2.528   2.550   2.647   2.676   2.703   2.726   2.796
  2.820   2.860   2.949   2.968   2.978   3.008   3.066   3.094
  3.140   3.153   3.199   3.250   3.258   3.292   3.333   3.361
  3.386   3.437   3.460   3.530   3.553   3.563   3.600   3.603
  3.625   3.682   3.734   3.749   3.799   3.855   3.857   3.917
  3.949   3.973   4.100   4.134   4.152   4.178   4.221   4.269
  4.369   4.394   4.464   4.491   4.512   4.521   4.561   4.564
  4.604   4.730   4.747   4.872   4.944   4.951   5.059   5.081
  5.230   5.316   5.343   5.344   5.424   5.504   5.580   5.602
  5.617   5.629   5.647   5.667   5.761   5.863   5.993   6.039
  6.079   6.101   6.180   6.189   6.566   6.596   6.619   6.651
  6.655   6.667   6.841   6.850   6.861   6.864   6.886   6.969
  6.969   7.252   7.284   7.284   7.295   7.418   7.459   7.494
  7.508   7.514   7.529   7.623   8.952  10.989  11.213  13.422
 13.513  13.923
 --------------------------------------------------------------

          Ground-State Mulliken Net Atomic Charges

     Atom                 Charge (a.u.)
  ----------------------------------------
      1 C                     0.130314
      2 C                     0.258036
      3 O                    -0.254650
      4 C                     0.130193
      5 H                     0.153848
      6 H                     0.154384
      7 O                    -0.286230
      8 O                    -0.285895
  ----------------------------------------
  Sum of atomic charges =     0.000000

 -----------------------------------------------------------------
                    Cartesian Multipole Moments
 -----------------------------------------------------------------
    Charge (ESU x 10^10)
                 0.0000
    Dipole Moment (Debye)
         X      -0.0216      Y      -2.5040      Z       0.2021
       Tot       2.5123
    Quadrupole Moments (Debye-Ang)
        XX     -29.9951     XY      -0.5047     YY     -45.9632
        XZ      -3.9606     YZ       1.1257     ZZ     -33.0695
    Octopole Moments (Debye-Ang^2)
       XXX      -2.7910    XXY     -26.6332    XYY      -2.2481
       YYY     -60.6540    XXZ       2.4931    XYZ      -6.8484
       YYZ       2.8564    XZZ       0.3401    YZZ     -19.6107
       ZZZ       6.8794
    Hexadecapole Moments (Debye-Ang^3)
      XXXX    -279.4020   XXXY      -6.5365   XXYY    -120.9799
      XYYY      -7.1599   YYYY    -327.6644   XXXZ     -49.5121
      XXYZ       4.8936   XYYZ     -24.8858   YYYZ      12.6404
      XXZZ     -63.3077   XYZZ       0.7430   YYZZ     -65.0807
      XZZZ     -38.8155   YZZZ      12.0764   ZZZZ     -65.1803
 -----------------------------------------------------------------
 DrvMan is completing analytic gradient of the MP2 energy
 MP2 relaxed dipole moment
            1
    1  -0.0084839
    2  -0.9851659
    3   0.0795257
	Magnitude:	 0.988 au	 2.512 Debye
 MP2 energy read as -340.660779
 Full Analytical Gradient of MP2 Energy (in au.)
             1             2             3             4             5
    1    0.00001409   -0.00000935   -0.00000023    0.00001891    0.00002246
    2   -0.00004535   -0.00001335    0.00000461   -0.00002304    0.00004389
    3    0.00011005   -0.00000936    0.00000607   -0.00009933    0.00023646
             6             7             8
    1   -0.00004181    0.00009767   -0.00010173
    2   -0.00000552   -0.00000047    0.00003921
    3   -0.00023994   -0.00016328    0.00015934
 Gradient time:  CPU 0.09 s  wall 0.16 s
 ######################################################
 ######################################################
 # Starting finite difference calculation for IDERIV  #
 Finite diff step size: 1.89e-03 a.u.
 ----------------------------------------------------------------
             Standard Nuclear Orientation (Angstroms)
    I     Atom           X                Y                Z
 ----------------------------------------------------------------
    1      C       1.3469247998     0.5825943616     0.0839513792
    2      C       0.0225092697    -0.1396945477    -0.0110849963
    3      O       0.0126833339    -1.3429231275     0.0850794290
    4      C      -1.2892353628     0.5796660640    -0.2210062505
    5      H       2.1965144807    -0.0018617359    -0.2149135758
    6      H      -2.1487512450     0.0639542091     0.1656575094
    7      O      -1.3534784216     1.5970159167    -0.8756010787
    8      O       1.4274741453     1.6896081597     0.5690303837
 ----------------------------------------------------------------
 Nuclear Repulsion Energy =   206.3236627998 hartrees
 There are       22 alpha and       22 beta electrons
 Discretize the solute cavity surface with Lebedev spheres
	Using 302 Lebedev grid points for each H atom
	Using 302 Lebedev grid points for other atoms
	Atomic van der Waals radii will be scaled by 1.20
 Removing interior tesserae...
 Keep 1005 surface tesserae and discard 1411 interior tesserae
 Molecular Surface Area = 102.101 Angst**2

                       Distance Matrix (Angstroms)
             C (  1)   C (  2)   O (  3)   C (  4)   H (  5)   H (  6)
   C (  2)  1.511559
   O (  3)  2.342609  1.207105
   C (  4)  2.653742  1.510702  2.342014
   H (  5)  1.073644  2.187885  2.580225  3.533930
   H (  6)  3.534885  2.187940  2.580232  1.074353  4.362396
   O (  7)  3.040061  2.378422  3.381205  1.211455  3.949097  2.016670
   O (  8)  1.211309  2.378405  3.381137  3.039184  2.016696  3.949031
             O (  7)
   O (  8)  3.135160

 Requested basis set is cc-pVTZ
 There are 72 shells and 208 basis functions
 A cutoff of  1.0D-11 yielded   2462 shell pairs
 There are     20666 function pairs (     27506 Cartesian)
 Smallest overlap matrix eigenvalue = 6.90E-04
 Guess MOs from SCF MO coefficient file
 Reading MOs from coefficient file
 Reading MOs from coefficient file
 A restricted Hartree-Fock SCF calculation will be
 performed using Pulay DIIS extrapolation
 SCF converges when DIIS error is below 1.0E-08
 ---------------------------------------
  Cycle       Energy         DIIS Error
 ---------------------------------------
    1    -339.4227981801      7.57E-04
    2    -339.4273348764      5.53E-04
    3    -339.4285099689      1.26E-04
    4    -339.4287178440      5.60E-05
    5    -339.4287620013      2.22E-05
    6    -339.4287694780      9.33E-06
    7    -339.4287704153      4.04E-06
    8    -339.4287705412      8.75E-07
    9    -339.4287705560      4.30E-07
   10    -339.4287705621      2.38E-07
   11    -339.4287705653      9.71E-08
   12    -339.4287705655      3.76E-08
   13    -339.4287705654      1.62E-08
   14    -339.4287705655      5.10E-09 Convergence criterion met
 ---------------------------------------
 SCF time:  CPU 71.90 s  wall 72.39 s
 Discretize the solute cavity surface with Lebedev spheres
	Using 302 Lebedev grid points for each H atom
	Using 302 Lebedev grid points for other atoms
	Atomic van der Waals radii will be scaled by 1.20
 Removing interior tesserae...
 Keep 1005 surface tesserae and discard 1411 interior tesserae
 Molecular Surface Area = 102.101 Angst**2
 A restricted Hartree-Fock SCF calculation will be
 performed using Pulay DIIS extrapolation
 Polarizable Continuum solvation model will be applied
 SCF converges when DIIS error is below 1.0E-08

 Citation of the SMD model:
 Marenich, A.V.; Cramer, C.J.; Truhlar, D.G.
 J. Phys. Chem. B 2009, 113, 6378-6396.
 iSolventCode=           1
 Solvent: water                                                           

 vradii
            1           2           3           4           5           6
    1   1.8500000   1.8500000   1.5200000   1.8500000   1.2000000   1.2000000
            7           8
    1   1.5200000   1.5200000
 ---------------------------------------
  Cycle       Energy         DIIS Error
 ---------------------------------------
    1    -339.4287705648      1.66E-09
 Time req'd to invert C: 0.56 s (CPU) 0.56 s (wall)
    2    -339.4484308653      5.95E-04
    3    -339.4484308665      5.95E-04
    4    -339.4484308662      5.95E-04
    5    -339.4484308635      5.95E-04
    6    -339.4484308597      5.95E-04
    7    -339.4484308486      5.95E-04
    8    -339.4484308671      5.95E-04
    9    -339.4484308651      5.95E-04
   10    -339.4484308665      5.95E-04
   11    -339.4484308655      5.95E-04
   12    -339.4484308673      5.95E-04
   13    -339.4484308661      5.95E-04
   14    -339.4484308643      5.95E-04
   15    -339.4484308602      5.95E-04
   16    -339.4484308671      5.95E-04
   17    -339.4521254869      4.10E-04
   18    -339.4529147352      1.31E-04
   19    -339.4532314853      5.62E-05
   20    -339.4532859466      2.18E-05
   21    -339.4532937688      9.09E-06
   22    -339.4532947815      4.08E-06
   23    -339.4532949376      8.37E-07
   24    -339.4532949546      4.33E-07
   25    -339.4532949602      1.87E-07
   26    -339.4532949617      7.87E-08
   27    -339.4532949621      3.84E-08
   28    -339.4532949622      1.65E-08
   29    -339.4532949622      4.28E-09 Convergence criterion met
 ---------------------------------------
 SCF time:  CPU 127.26 s  wall 127.40 s
(0)  E-EN(g) gas-phase elect-nuc energy                 -339.428770565 a.u.
(3)  G-ENP(liq) elect-nuc-pol free energy of system     -339.453294962 a.u.
(4)  G-CDS(liq) cavity-dispersion-solvent structure 
     free energy                                                5.8158 kcal/mol
(6)  G-S(liq) free energy of system                     -339.444026880 a.u.
(9)  DeltaG-S(liq) free energy of  solvation
     (9) = (6) - (0)                                           -9.5735 kcal/mol
 SCF   energy in the final basis set = -339.4440268804
 Total energy in the final basis set = -339.4440268804

 Components of the MP2 correlation energy:
        aaaa  correlation energy =        -0.1527986066 au
        abab  correlation energy =        -0.9111281928 au
        bbbb  correlation energy =        -0.1527986066 au
        non-Brillouin singles    =        -0.0000000000 au

 Total  MP2   correlation energy =        -1.2167254060 au
        MP2         total energy =      -340.6607522865 au

  Entering Z-vector solver.
 This version supports only Gaussian blurring of the apparent surface charges
 No PCM contribution added !! 
   1         0           1      0.000402    0.000402
 This version supports only Gaussian blurring of the apparent surface charges
 No PCM contribution added !! 
   2         0           1      0.000131    0.000131
 This version supports only Gaussian blurring of the apparent surface charges
 No PCM contribution added !! 
   3         0           1      0.000042    0.000042
 This version supports only Gaussian blurring of the apparent surface charges
 No PCM contribution added !! 
   4         0           1      0.000018    0.000018
 This version supports only Gaussian blurring of the apparent surface charges
 No PCM contribution added !! 
   5         0           1      0.000007    0.000007
 This version supports only Gaussian blurring of the apparent surface charges
 No PCM contribution added !! 
   6         0           1      0.000004    0.000004
 This version supports only Gaussian blurring of the apparent surface charges
 No PCM contribution added !! 
   7         0           1      0.000002    0.000002
 This version supports only Gaussian blurring of the apparent surface charges
 No PCM contribution added !! 
   8         1           0      0.000000    0.000000    Roots Converged

 --------------------------------------------------------------

                    Orbital Energies (a.u.)
 --------------------------------------------------------------

 Alpha MOs
 -- Occupied --
-20.610 -20.598 -20.598 -11.373 -11.363 -11.363  -1.456  -1.426
 -1.425  -0.994  -0.917  -0.786  -0.722  -0.713  -0.693  -0.665
 -0.602  -0.561  -0.547  -0.529  -0.498  -0.426
 -- Virtual --
  0.036   0.107   0.182   0.196   0.237   0.267   0.307   0.327
  0.410   0.426   0.452   0.467   0.471   0.521   0.556   0.571
  0.576   0.601   0.614   0.632   0.641   0.668   0.694   0.724
  0.727   0.767   0.781   0.835   0.848   0.887   0.896   0.922
  0.926   0.939   1.021   1.026   1.036   1.100   1.155   1.168
  1.205   1.209   1.300   1.303   1.322   1.389   1.415   1.433
  1.469   1.474   1.524   1.550   1.649   1.696   1.801   1.830
  1.879   1.915   1.965   1.988   2.028   2.060   2.204   2.227
  2.249   2.259   2.290   2.296   2.335   2.365   2.386   2.415
  2.470   2.528   2.550   2.647   2.676   2.703   2.726   2.796
  2.820   2.860   2.950   2.969   2.978   3.008   3.066   3.095
  3.140   3.153   3.199   3.250   3.258   3.292   3.333   3.361
  3.386   3.436   3.460   3.530   3.553   3.563   3.600   3.603
  3.625   3.681   3.734   3.749   3.799   3.855   3.857   3.917
  3.950   3.973   4.100   4.134   4.152   4.178   4.221   4.269
  4.368   4.395   4.465   4.491   4.512   4.521   4.561   4.563
  4.604   4.730   4.747   4.872   4.943   4.952   5.060   5.082
  5.230   5.316   5.343   5.344   5.424   5.504   5.580   5.602
  5.617   5.629   5.647   5.667   5.761   5.863   5.993   6.040
  6.079   6.101   6.180   6.189   6.566   6.597   6.619   6.651
  6.655   6.667   6.841   6.850   6.861   6.863   6.886   6.969
  6.969   7.252   7.284   7.284   7.295   7.418   7.459   7.494
  7.508   7.514   7.529   7.623   8.952  10.989  11.211  13.422
 13.515  13.923
 --------------------------------------------------------------

          Ground-State Mulliken Net Atomic Charges

     Atom                 Charge (a.u.)
  ----------------------------------------
      1 C                     0.130434
      2 C                     0.257619
      3 O                    -0.254726
      4 C                     0.130245
      5 H                     0.154253
      6 H                     0.154392
      7 O                    -0.286242
      8 O                    -0.285974
  ----------------------------------------
  Sum of atomic charges =    -0.000000

 -----------------------------------------------------------------
                    Cartesian Multipole Moments
 -----------------------------------------------------------------
    Charge (ESU x 10^10)
                -0.0000
    Dipole Moment (Debye)
         X      -0.0178      Y      -2.5037      Z       0.2019
       Tot       2.5119
    Quadrupole Moments (Debye-Ang)
        XX     -29.9859     XY      -0.5050     YY     -45.9648
        XZ      -3.9615     YZ       1.1258     ZZ     -33.0695
    Octopole Moments (Debye-Ang^2)
       XXX      -2.7829    XXY     -26.6332    XYY      -2.2520
       YYY     -60.6521    XXZ       2.4912    XYZ      -6.8497
       YYZ       2.8562    XZZ       0.3380    YZZ     -19.6104
       ZZZ       6.8788
    Hexadecapole Moments (Debye-Ang^3)
      XXXX    -279.4291   XXXY      -6.5452   XXYY    -120.9933
      XYYY      -7.1744   YYYY    -327.6720   XXXZ     -49.5189
      XXYZ       4.8913   XYYZ     -24.8890   YYYZ      12.6412
      XXZZ     -63.3153   XYZZ       0.7396   YYZZ     -65.0813
      XZZZ     -38.8192   YZZZ      12.0768   ZZZZ     -65.1804
 -----------------------------------------------------------------
 DrvMan is completing analytic gradient of the MP2 energy
 MP2 relaxed dipole moment
            1
    1  -0.0069982
    2  -0.9850294
    3   0.0794350
	Magnitude:	 0.988 au	 2.512 Debye
 MP2 energy read as -340.660752
 Full Analytical Gradient of MP2 Energy (in au.)
             1             2             3             4             5
    1    0.00113502   -0.00044474    0.00003851   -0.00001510   -0.00046247
    2   -0.00015454   -0.00006238    0.00000916   -0.00004116    0.00025696
    3    0.00001495    0.00000741   -0.00000063   -0.00011156    0.00033897
             6             7             8
    1   -0.00003957    0.00010447   -0.00031611
    2   -0.00000117   -0.00000933    0.00000246
    3   -0.00024168   -0.00015354    0.00014608
 Gradient time:  CPU 0.07 s  wall 0.08 s
 ----------------------------------------------------------------
             Standard Nuclear Orientation (Angstroms)
    I     Atom           X                Y                Z
 ----------------------------------------------------------------
    1      C       1.3449247998     0.5825943616     0.0839513792
    2      C       0.0225092697    -0.1396945477    -0.0110849963
    3      O       0.0126833339    -1.3429231275     0.0850794290
    4      C      -1.2892353628     0.5796660640    -0.2210062505
    5      H       2.1965144807    -0.0018617359    -0.2149135758
    6      H      -2.1487512450     0.0639542091     0.1656575094
    7      O      -1.3534784216     1.5970159167    -0.8756010787
    8      O       1.4274741453     1.6896081597     0.5690303837
 ----------------------------------------------------------------
 Nuclear Repulsion Energy =   206.3476416300 hartrees
 There are       22 alpha and       22 beta electrons
 Discretize the solute cavity surface with Lebedev spheres
	Using 302 Lebedev grid points for each H atom
	Using 302 Lebedev grid points for other atoms
	Atomic van der Waals radii will be scaled by 1.20
 Removing interior tesserae...
 Keep 1005 surface tesserae and discard 1411 interior tesserae
 Molecular Surface Area = 102.101 Angst**2

                       Distance Matrix (Angstroms)
             C (  1)   C (  2)   O (  3)   C (  4)   H (  5)   H (  6)
   C (  2)  1.509807
   O (  3)  2.341471  1.207105
   C (  4)  2.651756  1.510702  2.342014
   H (  5)  1.075227  2.187885  2.580225  3.533930
   H (  6)  3.532908  2.187940  2.580232  1.074353  4.362396
   O (  7)  3.038284  2.378422  3.381205  1.211455  3.949097  2.016670
   O (  8)  1.211444  2.378405  3.381137  3.039184  2.016696  3.949031
             O (  7)
   O (  8)  3.135160

 Requested basis set is cc-pVTZ
 There are 72 shells and 208 basis functions
 A cutoff of  1.0D-11 yielded   2462 shell pairs
 There are     20666 function pairs (     27506 Cartesian)
 Smallest overlap matrix eigenvalue = 6.89E-04
 Guess MOs from SCF MO coefficient file
 Reading MOs from coefficient file
 Reading MOs from coefficient file
 A restricted Hartree-Fock SCF calculation will be
 performed using Pulay DIIS extrapolation
 SCF converges when DIIS error is below 1.0E-08
 ---------------------------------------
  Cycle       Energy         DIIS Error
 ---------------------------------------
    1    -339.4220957446      7.60E-04
    2    -339.4273439978      5.53E-04
    3    -339.4285209946      1.26E-04
    4    -339.4287301263      5.63E-05
    5    -339.4287745854      2.22E-05
    6    -339.4287820852      9.33E-06
    7    -339.4287830091      4.08E-06
    8    -339.4287831343      8.31E-07
    9    -339.4287831472      3.95E-07
   10    -339.4287831521      2.19E-07
   11    -339.4287831548      9.11E-08
   12    -339.4287831549      3.59E-08
   13    -339.4287831548      1.58E-08
   14    -339.4287831549      5.07E-09 Convergence criterion met
 ---------------------------------------
 SCF time:  CPU 69.21 s  wall 69.27 s
 Discretize the solute cavity surface with Lebedev spheres
	Using 302 Lebedev grid points for each H atom
	Using 302 Lebedev grid points for other atoms
	Atomic van der Waals radii will be scaled by 1.20
 Removing interior tesserae...
 Keep 1005 surface tesserae and discard 1411 interior tesserae
 Molecular Surface Area = 102.101 Angst**2
 A restricted Hartree-Fock SCF calculation will be
 performed using Pulay DIIS extrapolation
 Polarizable Continuum solvation model will be applied
 SCF converges when DIIS error is below 1.0E-08

 Citation of the SMD model:
 Marenich, A.V.; Cramer, C.J.; Truhlar, D.G.
 J. Phys. Chem. B 2009, 113, 6378-6396.
 iSolventCode=           1
 Solvent: water                                                           

 vradii
            1           2           3           4           5           6
    1   1.8500000   1.8500000   1.5200000   1.8500000   1.2000000   1.2000000
            7           8
    1   1.5200000   1.5200000
 ---------------------------------------
  Cycle       Energy         DIIS Error
 ---------------------------------------
    1    -339.4287831543      1.39E-09
 Time req'd to invert C: 0.56 s (CPU) 0.57 s (wall)
    2    -339.4484306450      5.95E-04
    3    -339.4484306463      5.95E-04
    4    -339.4484306456      5.95E-04
    5    -339.4484306408      5.95E-04
    6    -339.4484306341      5.95E-04
    7    -339.4484306087      5.95E-04
    8    -339.4484306517      5.95E-04
    9    -339.4484306463      5.95E-04
   10    -339.4484306461      5.95E-04
   11    -339.4484306399      5.95E-04
   12    -339.4484306322      5.95E-04
   13    -339.4484306306      5.95E-04
   14    -339.4484306249      5.95E-04
   15    -339.4484306296      5.95E-04
   16    -339.4484306387      5.95E-04
   17    -339.4521230323      4.10E-04
   18    -339.4529122652      1.31E-04
   19    -339.4532290490      5.62E-05
   20    -339.4532835535      2.18E-05
   21    -339.4532913825      9.09E-06
   22    -339.4532923963      4.08E-06
   23    -339.4532925528      8.39E-07
   24    -339.4532925699      4.34E-07
   25    -339.4532925755      1.87E-07
   26    -339.4532925769      7.87E-08
   27    -339.4532925774      3.85E-08
   28    -339.4532925774      1.66E-08
   29    -339.4532925775      4.63E-09 Convergence criterion met
 ---------------------------------------
 SCF time:  CPU 132.34 s  wall 133.02 s
(0)  E-EN(g) gas-phase elect-nuc energy                 -339.428783154 a.u.
(3)  G-ENP(liq) elect-nuc-pol free energy of system     -339.453292577 a.u.
(4)  G-CDS(liq) cavity-dispersion-solvent structure 
     free energy                                                5.8126 kcal/mol
(6)  G-S(liq) free energy of system                     -339.444029555 a.u.
(9)  DeltaG-S(liq) free energy of  solvation
     (9) = (6) - (0)                                           -9.5673 kcal/mol
 SCF   energy in the final basis set = -339.4440295550
 Total energy in the final basis set = -339.4440295550

 Components of the MP2 correlation energy:
        aaaa  correlation energy =        -0.1528080976 au
        abab  correlation energy =        -0.9111574311 au
        bbbb  correlation energy =        -0.1528080976 au
        non-Brillouin singles    =        -0.0000000000 au

 Total  MP2   correlation energy =        -1.2167736263 au
        MP2         total energy =      -340.6608031813 au

  Entering Z-vector solver.
 This version supports only Gaussian blurring of the apparent surface charges
 No PCM contribution added !! 
   1         0           1      0.000402    0.000402
 This version supports only Gaussian blurring of the apparent surface charges
 No PCM contribution added !! 
   2         0           1      0.000131    0.000131
 This version supports only Gaussian blurring of the apparent surface charges
 No PCM contribution added !! 
   3         0           1      0.000042    0.000042
 This version supports only Gaussian blurring of the apparent surface charges
 No PCM contribution added !! 
   4         0           1      0.000017    0.000017
 This version supports only Gaussian blurring of the apparent surface charges
 No PCM contribution added !! 
   5         0           1      0.000007    0.000007
 This version supports only Gaussian blurring of the apparent surface charges
 No PCM contribution added !! 
   6         0           1      0.000004    0.000004
 This version supports only Gaussian blurring of the apparent surface charges
 No PCM contribution added !! 
   7         0           1      0.000002    0.000002
 This version supports only Gaussian blurring of the apparent surface charges
 No PCM contribution added !! 
   8         1           0      0.000000    0.000000    Roots Converged

 --------------------------------------------------------------

                    Orbital Energies (a.u.)
 --------------------------------------------------------------

 Alpha MOs
 -- Occupied --
-20.611 -20.598 -20.598 -11.373 -11.363 -11.363  -1.456  -1.426
 -1.425  -0.994  -0.917  -0.786  -0.722  -0.713  -0.693  -0.665
 -0.602  -0.561  -0.547  -0.529  -0.498  -0.426
 -- Virtual --
  0.036   0.107   0.182   0.196   0.237   0.267   0.307   0.327
  0.410   0.426   0.452   0.467   0.471   0.521   0.556   0.571
  0.576   0.600   0.614   0.632   0.641   0.667   0.694   0.724
  0.727   0.767   0.781   0.835   0.848   0.887   0.896   0.922
  0.927   0.939   1.021   1.026   1.036   1.100   1.155   1.168
  1.205   1.210   1.300   1.303   1.322   1.389   1.416   1.433
  1.469   1.473   1.524   1.550   1.648   1.696   1.801   1.830
  1.879   1.915   1.965   1.988   2.028   2.061   2.204   2.227
  2.249   2.259   2.290   2.297   2.336   2.366   2.386   2.415
  2.470   2.528   2.550   2.647   2.676   2.703   2.726   2.796
  2.820   2.860   2.949   2.968   2.979   3.008   3.066   3.094
  3.140   3.153   3.199   3.250   3.257   3.292   3.333   3.361
  3.386   3.437   3.460   3.530   3.553   3.564   3.600   3.603
  3.625   3.682   3.734   3.749   3.799   3.855   3.857   3.917
  3.949   3.973   4.100   4.134   4.153   4.178   4.221   4.270
  4.369   4.394   4.463   4.491   4.512   4.521   4.561   4.564
  4.603   4.730   4.748   4.873   4.944   4.951   5.058   5.080
  5.229   5.315   5.342   5.344   5.424   5.504   5.580   5.602
  5.617   5.629   5.647   5.667   5.761   5.863   5.993   6.039
  6.079   6.101   6.180   6.189   6.566   6.596   6.619   6.651
  6.655   6.667   6.841   6.850   6.861   6.864   6.886   6.969
  6.969   7.252   7.284   7.284   7.295   7.418   7.459   7.494
  7.508   7.515   7.529   7.623   8.953  10.990  11.216  13.423
 13.512  13.923
 --------------------------------------------------------------

          Ground-State Mulliken Net Atomic Charges

     Atom                 Charge (a.u.)
  ----------------------------------------
      1 C                     0.130193
      2 C                     0.258452
      3 O                    -0.254573
      4 C                     0.130141
      5 H                     0.153443
      6 H                     0.154377
      7 O                    -0.286218
      8 O                    -0.285815
  ----------------------------------------
  Sum of atomic charges =    -0.000000

 -----------------------------------------------------------------
                    Cartesian Multipole Moments
 -----------------------------------------------------------------
    Charge (ESU x 10^10)
                 0.0000
    Dipole Moment (Debye)
         X      -0.0253      Y      -2.5044      Z       0.2024
       Tot       2.5127
    Quadrupole Moments (Debye-Ang)
        XX     -30.0042     XY      -0.5044     YY     -45.9615
        XZ      -3.9597     YZ       1.1255     ZZ     -33.0695
    Octopole Moments (Debye-Ang^2)
       XXX      -2.7990    XXY     -26.6332    XYY      -2.2442
       YYY     -60.6560    XXZ       2.4950    XYZ      -6.8471
       YYZ       2.8565    XZZ       0.3421    YZZ     -19.6111
       ZZZ       6.8800
    Hexadecapole Moments (Debye-Ang^3)
      XXXX    -279.3749   XXXY      -6.5278   XXYY    -120.9666
      XYYY      -7.1453   YYYY    -327.6567   XXXZ     -49.5053
      XXYZ       4.8960   XYYZ     -24.8825   YYYZ      12.6396
      XXZZ     -63.3000   XYZZ       0.7465   YYZZ     -65.0800
      XZZZ     -38.8118   YZZZ      12.0760   ZZZZ     -65.1803
 -----------------------------------------------------------------
 DrvMan is completing analytic gradient of the MP2 energy
 MP2 relaxed dipole moment
            1
    1  -0.0099680
    2  -0.9853002
    3   0.0796175
	Magnitude:	 0.989 au	 2.513 Debye
 MP2 energy read as -340.660803
 Full Analytical Gradient of MP2 Energy (in au.)
             1             2             3             4             5
    1   -0.00110706    0.00042766   -0.00003889    0.00005304    0.00050573
    2    0.00006024    0.00003660    0.00000027   -0.00000489   -0.00016751
    3    0.00020378   -0.00002595    0.00001273   -0.00008707    0.00013481
             6             7             8
    1   -0.00004403    0.00009087    0.00011269
    2   -0.00000986    0.00000839    0.00007676
    3   -0.00023821   -0.00017303    0.00017294
 Gradient time:  CPU 0.08 s  wall 0.81 s
 ----------------------------------------------------------------
             Standard Nuclear Orientation (Angstroms)
    I     Atom           X                Y                Z
 ----------------------------------------------------------------
    1      C       1.3459247998     0.5835943616     0.0839513792
    2      C       0.0225092697    -0.1396945477    -0.0110849963
    3      O       0.0126833339    -1.3429231275     0.0850794290
    4      C      -1.2892353628     0.5796660640    -0.2210062505
    5      H       2.1965144807    -0.0018617359    -0.2149135758
    6      H      -2.1487512450     0.0639542091     0.1656575094
    7      O      -1.3534784216     1.5970159167    -0.8756010787
    8      O       1.4274741453     1.6896081597     0.5690303837
 ----------------------------------------------------------------
 Nuclear Repulsion Energy =   206.3430642157 hartrees
 There are       22 alpha and       22 beta electrons
 Discretize the solute cavity surface with Lebedev spheres
	Using 302 Lebedev grid points for each H atom
	Using 302 Lebedev grid points for other atoms
	Atomic van der Waals radii will be scaled by 1.20
 Removing interior tesserae...
 Keep 1006 surface tesserae and discard 1410 interior tesserae
 Molecular Surface Area = 102.166 Angst**2

                       Distance Matrix (Angstroms)
             C (  1)   C (  2)   O (  3)   C (  4)   H (  5)   H (  6)
   C (  2)  1.511161
   O (  3)  2.342862  1.207105
   C (  4)  2.652750  1.510702  2.342014
   H (  5)  1.074980  2.187885  2.580225  3.533930
   H (  6)  3.534043  2.187940  2.580232  1.074353  4.362396
   O (  7)  3.038839  2.378422  3.381205  1.211455  3.949097  2.016670
   O (  8)  1.210462  2.378405  3.381137  3.039184  2.016696  3.949031
             O (  7)
   O (  8)  3.135160

 Requested basis set is cc-pVTZ
 There are 72 shells and 208 basis functions
 A cutoff of  1.0D-11 yielded   2462 shell pairs
 There are     20666 function pairs (     27506 Cartesian)
 Smallest overlap matrix eigenvalue = 6.90E-04
 Guess MOs from SCF MO coefficient file
 Reading MOs from coefficient file
 Reading MOs from coefficient file
 A restricted Hartree-Fock SCF calculation will be
 performed using Pulay DIIS extrapolation
 SCF converges when DIIS error is below 1.0E-08
 ---------------------------------------
  Cycle       Energy         DIIS Error
 ---------------------------------------
    1    -339.4238118813      7.59E-04
    2    -339.4274494384      5.56E-04
    3    -339.4286373514      1.26E-04
    4    -339.4288450256      5.57E-05
    5    -339.4288891921      2.21E-05
    6    -339.4288965587      9.45E-06
    7    -339.4288975030      4.06E-06
    8    -339.4288976317      8.70E-07
    9    -339.4288976464      4.28E-07
   10    -339.4288976524      2.38E-07
   11    -339.4288976555      9.75E-08
   12    -339.4288976558      3.80E-08
   13    -339.4288976557      1.73E-08
   14    -339.4288976558      8.15E-09 Convergence criterion met
 ---------------------------------------
 SCF time:  CPU 74.78 s  wall 75.50 s
 Discretize the solute cavity surface with Lebedev spheres
	Using 302 Lebedev grid points for each H atom
	Using 302 Lebedev grid points for other atoms
	Atomic van der Waals radii will be scaled by 1.20
 Removing interior tesserae...
 Keep 1006 surface tesserae and discard 1410 interior tesserae
 Molecular Surface Area = 102.166 Angst**2
 A restricted Hartree-Fock SCF calculation will be
 performed using Pulay DIIS extrapolation
 Polarizable Continuum solvation model will be applied
 SCF converges when DIIS error is below 1.0E-08

 Citation of the SMD model:
 Marenich, A.V.; Cramer, C.J.; Truhlar, D.G.
 J. Phys. Chem. B 2009, 113, 6378-6396.
 iSolventCode=           1
 Solvent: water                                                           

 vradii
            1           2           3           4           5           6
    1   1.8500000   1.8500000   1.5200000   1.8500000   1.2000000   1.2000000
            7           8
    1   1.5200000   1.5200000
 ---------------------------------------
  Cycle       Energy         DIIS Error
 ---------------------------------------
    1    -339.4288976550      3.16E-09
 Time req'd to invert C: 0.57 s (CPU) 0.59 s (wall)
    2    -339.4485376164      5.95E-04
    3    -339.4485376163      5.95E-04
    4    -339.4485376140      5.95E-04
    5    -339.4485376163      5.95E-04
    6    -339.4485376211      5.95E-04
    7    -339.4485376184      5.95E-04
    8    -339.4485376154      5.95E-04
    9    -339.4485376132      5.95E-04
   10    -339.4485376153      5.95E-04
   11    -339.4485376137      5.95E-04
   12    -339.4485376129      5.95E-04
   13    -339.4485376157      5.95E-04
   14    -339.4485376185      5.95E-04
   15    -339.4485376203      5.95E-04
   16    -339.4485376163      5.95E-04
   17    -339.4522276614      4.10E-04
   18    -339.4530158005      1.31E-04
   19    -339.4533319748      5.61E-05
   20    -339.4533862740      2.18E-05
   21    -339.4533940594      9.08E-06
   22    -339.4533950686      4.07E-06
   23    -339.4533952247      8.37E-07
   24    -339.4533952416      4.32E-07
   25    -339.4533952472      1.88E-07
   26    -339.4533952487      7.88E-08
   27    -339.4533952491      3.84E-08
   28    -339.4533952492      1.66E-08
   29    -339.4533952492      5.11E-09 Convergence criterion met
 ---------------------------------------
 SCF time:  CPU 119.32 s  wall 119.69 s
(0)  E-EN(g) gas-phase elect-nuc energy                 -339.428897655 a.u.
(3)  G-ENP(liq) elect-nuc-pol free energy of system     -339.453395249 a.u.
(4)  G-CDS(liq) cavity-dispersion-solvent structure 
     free energy                                                5.8165 kcal/mol
(6)  G-S(liq) free energy of system                     -339.444126014 a.u.
(9)  DeltaG-S(liq) free energy of  solvation
     (9) = (6) - (0)                                           -9.5559 kcal/mol
 SCF   energy in the final basis set = -339.4441260142
 Total energy in the final basis set = -339.4441260142

 Components of the MP2 correlation energy:
        aaaa  correlation energy =        -0.1527927141 au
        abab  correlation energy =        -0.9110835178 au
        bbbb  correlation energy =        -0.1527927141 au
        non-Brillouin singles    =        -0.0000000000 au

 Total  MP2   correlation energy =        -1.2166689459 au
        MP2         total energy =      -340.6607949602 au

  Entering Z-vector solver.
 This version supports only Gaussian blurring of the apparent surface charges
 No PCM contribution added !! 
   1         0           1      0.000402    0.000402
 This version supports only Gaussian blurring of the apparent surface charges
 No PCM contribution added !! 
   2         0           1      0.000130    0.000130
 This version supports only Gaussian blurring of the apparent surface charges
 No PCM contribution added !! 
   3         0           1      0.000042    0.000042
 This version supports only Gaussian blurring of the apparent surface charges
 No PCM contribution added !! 
   4         0           1      0.000017    0.000017
 This version supports only Gaussian blurring of the apparent surface charges
 No PCM contribution added !! 
   5         0           1      0.000007    0.000007
 This version supports only Gaussian blurring of the apparent surface charges
 No PCM contribution added !! 
   6         0           1      0.000004    0.000004
 This version supports only Gaussian blurring of the apparent surface charges
 No PCM contribution added !! 
   7         0           1      0.000002    0.000002
 This version supports only Gaussian blurring of the apparent surface charges
 No PCM contribution added !! 
   8         1           0      0.000000    0.000000    Roots Converged

 --------------------------------------------------------------

                    Orbital Energies (a.u.)
 --------------------------------------------------------------

 Alpha MOs
 -- Occupied --
-20.611 -20.598 -20.598 -11.373 -11.363 -11.363  -1.456  -1.426
 -1.426  -0.994  -0.916  -0.786  -0.722  -0.713  -0.693  -0.666
 -0.602  -0.561  -0.547  -0.529  -0.498  -0.426
 -- Virtual --
  0.036   0.107   0.182   0.196   0.237   0.267   0.307   0.327
  0.410   0.426   0.452   0.467   0.471   0.521   0.556   0.571
  0.576   0.601   0.614   0.632   0.641   0.667   0.694   0.725
  0.727   0.767   0.781   0.835   0.848   0.887   0.896   0.922
  0.926   0.939   1.021   1.026   1.036   1.100   1.155   1.168
  1.205   1.210   1.300   1.303   1.322   1.389   1.416   1.433
  1.469   1.473   1.524   1.550   1.648   1.696   1.801   1.830
  1.879   1.915   1.965   1.988   2.028   2.061   2.204   2.227
  2.249   2.259   2.290   2.297   2.336   2.366   2.386   2.415
  2.470   2.528   2.550   2.648   2.676   2.702   2.726   2.796
  2.820   2.860   2.950   2.968   2.978   3.008   3.066   3.094
  3.140   3.153   3.199   3.250   3.258   3.292   3.333   3.361
  3.386   3.437   3.460   3.530   3.553   3.564   3.600   3.603
  3.625   3.681   3.734   3.749   3.799   3.856   3.857   3.917
  3.949   3.973   4.100   4.134   4.152   4.178   4.221   4.269
  4.368   4.394   4.464   4.491   4.512   4.521   4.561   4.564
  4.604   4.730   4.748   4.872   4.943   4.951   5.058   5.080
  5.229   5.315   5.342   5.343   5.424   5.504   5.580   5.602
  5.617   5.629   5.647   5.667   5.761   5.862   5.993   6.040
  6.080   6.101   6.180   6.189   6.566   6.597   6.620   6.652
  6.656   6.668   6.841   6.850   6.861   6.864   6.886   6.969
  6.970   7.253   7.284   7.284   7.295   7.418   7.459   7.494
  7.508   7.515   7.530   7.624   8.951  10.987  11.211  13.424
 13.520  13.927
 --------------------------------------------------------------

          Ground-State Mulliken Net Atomic Charges

     Atom                 Charge (a.u.)
  ----------------------------------------
      1 C                     0.130530
      2 C                     0.257762
      3 O                    -0.254683
      4 C                     0.130237
      5 H                     0.153322
      6 H                     0.154341
      7 O                    -0.286271
      8 O                    -0.285239
  ----------------------------------------
  Sum of atomic charges =     0.000000

 -----------------------------------------------------------------
                    Cartesian Multipole Moments
 -----------------------------------------------------------------
    Charge (ESU x 10^10)
                 0.0000
    Dipole Moment (Debye)
         X      -0.0207      Y      -2.4994      Z       0.2034
       Tot       2.5078
    Quadrupole Moments (Debye-Ang)
        XX     -29.9991     XY      -0.4975     YY     -45.9573
        XZ      -3.9588     YZ       1.1271     ZZ     -33.0683
    Octopole Moments (Debye-Ang^2)
       XXX      -2.7941    XXY     -26.6255    XYY      -2.2383
       YYY     -60.6546    XXZ       2.4984    XYZ      -6.8468
       YYZ       2.8586    XZZ       0.3425    YZZ     -19.6116
       ZZZ       6.8835
    Hexadecapole Moments (Debye-Ang^3)
      XXXX    -279.4505   XXXY      -6.5240   XXYY    -120.9688
      XYYY      -7.1565   YYYY    -327.6757   XXXZ     -49.4967
      XXYZ       4.8985   XYYZ     -24.8838   YYYZ      12.6433
      XXZZ     -63.3069   XYZZ       0.7427   YYZZ     -65.0821
      XZZZ     -38.8098   YZZZ      12.0796   ZZZZ     -65.1765
 -----------------------------------------------------------------
 DrvMan is completing analytic gradient of the MP2 energy
 MP2 relaxed dipole moment
            1
    1  -0.0081309
    2  -0.9833562
    3   0.0800185
	Magnitude:	 0.987 au	 2.508 Debye
 MP2 energy read as -340.660795
 Full Analytical Gradient of MP2 Energy (in au.)
             1             2             3             4             5
    1   -0.00010686    0.00001553   -0.00008244    0.00004358    0.00022990
    2    0.00155400   -0.00015677   -0.00007321    0.00001900   -0.00018629
    3    0.00061147    0.00000651    0.00000904   -0.00010277    0.00018355
             6             7             8
    1   -0.00002343    0.00008623   -0.00016251
    2   -0.00001193   -0.00000839   -0.00113641
    3   -0.00024206   -0.00016398   -0.00030177
 Gradient time:  CPU 0.07 s  wall 0.15 s
 ----------------------------------------------------------------
             Standard Nuclear Orientation (Angstroms)
    I     Atom           X                Y                Z
 ----------------------------------------------------------------
    1      C       1.3459247998     0.5815943616     0.0839513792
    2      C       0.0225092697    -0.1396945477    -0.0110849963
    3      O       0.0126833339    -1.3429231275     0.0850794290
    4      C      -1.2892353628     0.5796660640    -0.2210062505
    5      H       2.1965144807    -0.0018617359    -0.2149135758
    6      H      -2.1487512450     0.0639542091     0.1656575094
    7      O      -1.3534784216     1.5970159167    -0.8756010787
    8      O       1.4274741453     1.6896081597     0.5690303837
 ----------------------------------------------------------------
 Nuclear Repulsion Energy =   206.3282613669 hartrees
 There are       22 alpha and       22 beta electrons
 Discretize the solute cavity surface with Lebedev spheres
	Using 302 Lebedev grid points for each H atom
	Using 302 Lebedev grid points for other atoms
	Atomic van der Waals radii will be scaled by 1.20
 Removing interior tesserae...
 Keep 1005 surface tesserae and discard 1411 interior tesserae
 Molecular Surface Area = 102.101 Angst**2

                       Distance Matrix (Angstroms)
             C (  1)   C (  2)   O (  3)   C (  4)   H (  5)   H (  6)
   C (  2)  1.510205
   O (  3)  2.341218  1.207105
   C (  4)  2.652748  1.510702  2.342014
   H (  5)  1.073892  2.187885  2.580225  3.533930
   H (  6)  3.533750  2.187940  2.580232  1.074353  4.362396
   O (  7)  3.039506  2.378422  3.381205  1.211455  3.949097  2.016670
   O (  8)  1.212290  2.378405  3.381137  3.039184  2.016696  3.949031
             O (  7)
   O (  8)  3.135160

 Requested basis set is cc-pVTZ
 There are 72 shells and 208 basis functions
 A cutoff of  1.0D-11 yielded   2462 shell pairs
 There are     20666 function pairs (     27506 Cartesian)
 Smallest overlap matrix eigenvalue = 6.89E-04
 Guess MOs from SCF MO coefficient file
 Reading MOs from coefficient file
 Reading MOs from coefficient file
 A restricted Hartree-Fock SCF calculation will be
 performed using Pulay DIIS extrapolation
 SCF converges when DIIS error is below 1.0E-08
 ---------------------------------------
  Cycle       Energy         DIIS Error
 ---------------------------------------
    1    -339.4206869980      7.59E-04
    2    -339.4272445336      5.46E-04
    3    -339.4283934974      1.27E-04
    4    -339.4286020972      5.69E-05
    5    -339.4286464371      2.24E-05
    6    -339.4286541378      9.14E-06
    7    -339.4286550716      4.03E-06
    8    -339.4286551934      8.79E-07
    9    -339.4286552081      4.24E-07
   10    -339.4286552140      2.34E-07
   11    -339.4286552171      9.49E-08
   12    -339.4286552173      3.79E-08
   13    -339.4286552173      1.71E-08
   14    -339.4286552173      8.09E-09 Convergence criterion met
 ---------------------------------------
 SCF time:  CPU 70.23 s  wall 70.30 s
 Discretize the solute cavity surface with Lebedev spheres
	Using 302 Lebedev grid points for each H atom
	Using 302 Lebedev grid points for other atoms
	Atomic van der Waals radii will be scaled by 1.20
 Removing interior tesserae...
 Keep 1005 surface tesserae and discard 1411 interior tesserae
 Molecular Surface Area = 102.101 Angst**2
 A restricted Hartree-Fock SCF calculation will be
 performed using Pulay DIIS extrapolation
 Polarizable Continuum solvation model will be applied
 SCF converges when DIIS error is below 1.0E-08

 Citation of the SMD model:
 Marenich, A.V.; Cramer, C.J.; Truhlar, D.G.
 J. Phys. Chem. B 2009, 113, 6378-6396.
 iSolventCode=           1
 Solvent: water                                                           

 vradii
            1           2           3           4           5           6
    1   1.8500000   1.8500000   1.5200000   1.8500000   1.2000000   1.2000000
            7           8
    1   1.5200000   1.5200000
 ---------------------------------------
  Cycle       Energy         DIIS Error
 ---------------------------------------
    1    -339.4286552166      3.13E-09
 Time req'd to invert C: 0.56 s (CPU) 0.56 s (wall)
    2    -339.4483278984      5.95E-04
    3    -339.4483278978      5.95E-04
    4    -339.4483278952      5.95E-04
    5    -339.4483279008      5.95E-04
    6    -339.4483279060      5.95E-04
    7    -339.4483279093      5.95E-04
    8    -339.4483279101      5.95E-04
    9    -339.4483279129      5.95E-04
   10    -339.4483279136      5.95E-04
   11    -339.4483279126      5.95E-04
   12    -339.4483279143      5.95E-04
   13    -339.4483279158      5.95E-04
   14    -339.4483279155      5.95E-04
   15    -339.4483279154      5.95E-04
   16    -339.4483278995      5.95E-04
   17    -339.4520269171      4.10E-04
   18    -339.4528176545      1.32E-04
   19    -339.4531352064      5.63E-05
   20    -339.4531898887      2.19E-05
   21    -339.4531977553      9.10E-06
   22    -339.4531987731      4.09E-06
   23    -339.4531989298      8.39E-07
   24    -339.4531989467      4.34E-07
   25    -339.4531989523      1.87E-07
   26    -339.4531989537      7.85E-08
   27    -339.4531989542      3.85E-08
   28    -339.4531989543      1.65E-08
   29    -339.4531989543      4.30E-09 Convergence criterion met
 ---------------------------------------
 SCF time:  CPU 124.01 s  wall 124.12 s
(0)  E-EN(g) gas-phase elect-nuc energy                 -339.428655217 a.u.
(3)  G-ENP(liq) elect-nuc-pol free energy of system     -339.453198954 a.u.
(4)  G-CDS(liq) cavity-dispersion-solvent structure 
     free energy                                                5.8119 kcal/mol
(6)  G-S(liq) free energy of system                     -339.443937108 a.u.
(9)  DeltaG-S(liq) free energy of  solvation
     (9) = (6) - (0)                                           -9.5895 kcal/mol
 SCF   energy in the final basis set = -339.4439371079
 Total energy in the final basis set = -339.4439371079

 Components of the MP2 correlation energy:
        aaaa  correlation energy =        -0.1528136830 au
        abab  correlation energy =        -0.9112002870 au
        bbbb  correlation energy =        -0.1528136830 au
        non-Brillouin singles    =        -0.0000000000 au

 Total  MP2   correlation energy =        -1.2168276530 au
        MP2         total energy =      -340.6607647609 au

  Entering Z-vector solver.
 This version supports only Gaussian blurring of the apparent surface charges
 No PCM contribution added !! 
   1         0           1      0.000402    0.000402
 This version supports only Gaussian blurring of the apparent surface charges
 No PCM contribution added !! 
   2         0           1      0.000131    0.000131
 This version supports only Gaussian blurring of the apparent surface charges
 No PCM contribution added !! 
   3         0           1      0.000042    0.000042
 This version supports only Gaussian blurring of the apparent surface charges
 No PCM contribution added !! 
   4         0           1      0.000018    0.000018
 This version supports only Gaussian blurring of the apparent surface charges
 No PCM contribution added !! 
   5         0           1      0.000007    0.000007
 This version supports only Gaussian blurring of the apparent surface charges
 No PCM contribution added !! 
   6         0           1      0.000004    0.000004
 This version supports only Gaussian blurring of the apparent surface charges
 No PCM contribution added !! 
   7         0           1      0.000002    0.000002
 This version supports only Gaussian blurring of the apparent surface charges
 No PCM contribution added !! 
   8         1           0      0.000000    0.000000    Roots Converged

 --------------------------------------------------------------

                    Orbital Energies (a.u.)
 --------------------------------------------------------------

 Alpha MOs
 -- Occupied --
-20.611 -20.598 -20.598 -11.374 -11.363 -11.363  -1.456  -1.426
 -1.425  -0.994  -0.917  -0.786  -0.722  -0.713  -0.693  -0.665
 -0.602  -0.560  -0.547  -0.529  -0.498  -0.426
 -- Virtual --
  0.036   0.106   0.182   0.196   0.237   0.267   0.307   0.327
  0.410   0.426   0.452   0.467   0.471   0.521   0.556   0.571
  0.576   0.601   0.614   0.632   0.641   0.668   0.694   0.724
  0.727   0.767   0.781   0.835   0.848   0.887   0.896   0.922
  0.926   0.939   1.021   1.026   1.036   1.100   1.155   1.168
  1.205   1.209   1.300   1.303   1.322   1.389   1.415   1.433
  1.469   1.473   1.524   1.550   1.649   1.696   1.801   1.830
  1.879   1.915   1.965   1.988   2.028   2.060   2.204   2.227
  2.249   2.258   2.290   2.296   2.336   2.365   2.386   2.415
  2.470   2.528   2.550   2.647   2.676   2.703   2.726   2.796
  2.820   2.860   2.949   2.969   2.979   3.008   3.066   3.095
  3.140   3.153   3.199   3.250   3.258   3.292   3.333   3.361
  3.386   3.436   3.460   3.530   3.554   3.563   3.600   3.603
  3.625   3.682   3.734   3.749   3.799   3.855   3.857   3.917
  3.949   3.973   4.100   4.134   4.152   4.178   4.221   4.270
  4.369   4.395   4.464   4.491   4.512   4.521   4.560   4.563
  4.603   4.730   4.747   4.873   4.944   4.952   5.059   5.082
  5.230   5.316   5.343   5.345   5.424   5.504   5.580   5.602
  5.617   5.629   5.647   5.667   5.761   5.863   5.993   6.039
  6.078   6.101   6.179   6.189   6.565   6.595   6.618   6.650
  6.655   6.667   6.841   6.850   6.861   6.863   6.886   6.969
  6.969   7.251   7.283   7.284   7.295   7.418   7.459   7.494
  7.508   7.514   7.529   7.623   8.953  10.991  11.215  13.420
 13.507  13.920
 --------------------------------------------------------------

          Ground-State Mulliken Net Atomic Charges

     Atom                 Charge (a.u.)
  ----------------------------------------
      1 C                     0.130027
      2 C                     0.258332
      3 O                    -0.254634
      4 C                     0.130148
      5 H                     0.154473
      6 H                     0.154425
      7 O                    -0.286193
      8 O                    -0.286577
  ----------------------------------------
  Sum of atomic charges =     0.000000

 -----------------------------------------------------------------
                    Cartesian Multipole Moments
 -----------------------------------------------------------------
    Charge (ESU x 10^10)
                 0.0000
    Dipole Moment (Debye)
         X      -0.0222      Y      -2.5090      Z       0.2005
       Tot       2.5171
    Quadrupole Moments (Debye-Ang)
        XX     -29.9908     XY      -0.5125     YY     -45.9699
        XZ      -3.9631     YZ       1.1242     ZZ     -33.0707
    Octopole Moments (Debye-Ang^2)
       XXX      -2.7870    XXY     -26.6421    XYY      -2.2584
       YYY     -60.6548    XXZ       2.4864    XYZ      -6.8502
       YYZ       2.8538    XZZ       0.3378    YZZ     -19.6101
       ZZZ       6.8749
    Hexadecapole Moments (Debye-Ang^3)
      XXXX    -279.3537   XXXY      -6.5514   XXYY    -120.9925
      XYYY      -7.1649   YYYY    -327.6572   XXXZ     -49.5304
      XXYZ       4.8886   XYYZ     -24.8883   YYYZ      12.6371
      XXZZ     -63.3083   XYZZ       0.7431   YYZZ     -65.0798
      XZZZ     -38.8219   YZZZ      12.0731   ZZZZ     -65.1844
 -----------------------------------------------------------------
 DrvMan is completing analytic gradient of the MP2 energy
 MP2 relaxed dipole moment
            1
    1  -0.0087276
    2  -0.9871172
    3   0.0788880
	Magnitude:	 0.990 au	 2.517 Debye
 MP2 energy read as -340.660765
 Full Analytical Gradient of MP2 Energy (in au.)
             1             2             3             4             5
    1    0.00010911   -0.00002985    0.00008191   -0.00000571   -0.00016939
    2   -0.00162124    0.00013016    0.00007876   -0.00006349    0.00026826
    3   -0.00038071   -0.00002704    0.00000392   -0.00009654    0.00028637
             6             7             8
    1   -0.00005931    0.00010937   -0.00003612
    2    0.00000070    0.00000683    0.00120001
    3   -0.00023792   -0.00016185    0.00061377
 Gradient time:  CPU 0.07 s  wall 0.08 s
 ----------------------------------------------------------------
             Standard Nuclear Orientation (Angstroms)
    I     Atom           X                Y                Z
 ----------------------------------------------------------------
    1      C       1.3459247998     0.5825943616     0.0849513792
    2      C       0.0225092697    -0.1396945477    -0.0110849963
    3      O       0.0126833339    -1.3429231275     0.0850794290
    4      C      -1.2892353628     0.5796660640    -0.2210062505
    5      H       2.1965144807    -0.0018617359    -0.2149135758
    6      H      -2.1487512450     0.0639542091     0.1656575094
    7      O      -1.3534784216     1.5970159167    -0.8756010787
    8      O       1.4274741453     1.6896081597     0.5690303837
 ----------------------------------------------------------------
 Nuclear Repulsion Energy =   206.3401134407 hartrees
 There are       22 alpha and       22 beta electrons
 Discretize the solute cavity surface with Lebedev spheres
	Using 302 Lebedev grid points for each H atom
	Using 302 Lebedev grid points for other atoms
	Atomic van der Waals radii will be scaled by 1.20
 Removing interior tesserae...
 Keep 1006 surface tesserae and discard 1410 interior tesserae
 Molecular Surface Area = 102.166 Angst**2

                       Distance Matrix (Angstroms)
             C (  1)   C (  2)   O (  3)   C (  4)   H (  5)   H (  6)
   C (  2)  1.510746
   O (  3)  2.342040  1.207105
   C (  4)  2.652864  1.510702  2.342014
   H (  5)  1.074714  2.187885  2.580225  3.533930
   H (  6)  3.533873  2.187940  2.580232  1.074353  4.362396
   O (  7)  3.039488  2.378422  3.381205  1.211455  3.949097  2.016670
   O (  8)  1.210976  2.378405  3.381137  3.039184  2.016696  3.949031
             O (  7)
   O (  8)  3.135160

 Requested basis set is cc-pVTZ
 There are 72 shells and 208 basis functions
 A cutoff of  1.0D-11 yielded   2462 shell pairs
 There are     20666 function pairs (     27506 Cartesian)
 Smallest overlap matrix eigenvalue = 6.90E-04
 Guess MOs from SCF MO coefficient file
 Reading MOs from coefficient file
 Reading MOs from coefficient file
 A restricted Hartree-Fock SCF calculation will be
 performed using Pulay DIIS extrapolation
 SCF converges when DIIS error is below 1.0E-08
 ---------------------------------------
  Cycle       Energy         DIIS Error
 ---------------------------------------
    1    -339.4239008674      7.61E-04
    2    -339.4273780380      5.57E-04
    3    -339.4285738660      1.26E-04
    4    -339.4287821653      5.57E-05
    5    -339.4288265112      2.21E-05
    6    -339.4288338494      9.47E-06
    7    -339.4288347834      4.06E-06
    8    -339.4288349085      8.20E-07
    9    -339.4288349205      3.81E-07
   10    -339.4288349247      2.09E-07
   11    -339.4288349270      9.04E-08
   12    -339.4288349272      3.63E-08
   13    -339.4288349272      1.67E-08
   14    -339.4288349273      7.02E-09 Convergence criterion met
 ---------------------------------------
 SCF time:  CPU 69.23 s  wall 69.27 s
 Discretize the solute cavity surface with Lebedev spheres
	Using 302 Lebedev grid points for each H atom
	Using 302 Lebedev grid points for other atoms
	Atomic van der Waals radii will be scaled by 1.20
 Removing interior tesserae...
 Keep 1006 surface tesserae and discard 1410 interior tesserae
 Molecular Surface Area = 102.166 Angst**2
 A restricted Hartree-Fock SCF calculation will be
 performed using Pulay DIIS extrapolation
 Polarizable Continuum solvation model will be applied
 SCF converges when DIIS error is below 1.0E-08

 Citation of the SMD model:
 Marenich, A.V.; Cramer, C.J.; Truhlar, D.G.
 J. Phys. Chem. B 2009, 113, 6378-6396.
 iSolventCode=           1
 Solvent: water                                                           

 vradii
            1           2           3           4           5           6
    1   1.8500000   1.8500000   1.5200000   1.8500000   1.2000000   1.2000000
            7           8
    1   1.5200000   1.5200000
 ---------------------------------------
  Cycle       Energy         DIIS Error
 ---------------------------------------
    1    -339.4288349266      3.27E-09
 Time req'd to invert C: 0.60 s (CPU) 0.60 s (wall)
    2    -339.4484884302      5.95E-04
    3    -339.4484884300      5.95E-04
    4    -339.4484884288      5.95E-04
    5    -339.4484884286      5.95E-04
    6    -339.4484884308      5.95E-04
    7    -339.4484884284      5.95E-04
    8    -339.4484884286      5.95E-04
    9    -339.4484884268      5.95E-04
   10    -339.4484884306      5.95E-04
   11    -339.4484884317      5.95E-04
   12    -339.4484884347      5.95E-04
   13    -339.4484884383      5.95E-04
   14    -339.4484884383      5.95E-04
   15    -339.4484884395      5.95E-04
   16    -339.4484884303      5.95E-04
   17    -339.4521824657      4.10E-04
   18    -339.4529716540      1.31E-04
   19    -339.4532883704      5.62E-05
   20    -339.4533427974      2.18E-05
   21    -339.4533506068      9.09E-06
   22    -339.4533516182      4.07E-06
   23    -339.4533517744      8.37E-07
   24    -339.4533517913      4.32E-07
   25    -339.4533517969      1.87E-07
   26    -339.4533517983      7.86E-08
   27    -339.4533517987      3.84E-08
   28    -339.4533517988      1.65E-08
   29    -339.4533517988      4.55E-09 Convergence criterion met
 ---------------------------------------
 SCF time:  CPU 117.32 s  wall 118.21 s
(0)  E-EN(g) gas-phase elect-nuc energy                 -339.428834927 a.u.
(3)  G-ENP(liq) elect-nuc-pol free energy of system     -339.453351799 a.u.
(4)  G-CDS(liq) cavity-dispersion-solvent structure 
     free energy                                                5.8150 kcal/mol
(6)  G-S(liq) free energy of system                     -339.444084942 a.u.
(9)  DeltaG-S(liq) free energy of  solvation
     (9) = (6) - (0)                                           -9.5695 kcal/mol
 SCF   energy in the final basis set = -339.4440849424
 Total energy in the final basis set = -339.4440849424

 Components of the MP2 correlation energy:
        aaaa  correlation energy =        -0.1527973752 au
        abab  correlation energy =        -0.9111113803 au
        bbbb  correlation energy =        -0.1527973752 au
        non-Brillouin singles    =        -0.0000000000 au

 Total  MP2   correlation energy =        -1.2167061308 au
        MP2         total energy =      -340.6607910732 au

  Entering Z-vector solver.
 This version supports only Gaussian blurring of the apparent surface charges
 No PCM contribution added !! 
   1         0           1      0.000402    0.000402
 This version supports only Gaussian blurring of the apparent surface charges
 No PCM contribution added !! 
   2         0           1      0.000131    0.000131
 This version supports only Gaussian blurring of the apparent surface charges
 No PCM contribution added !! 
   3         0           1      0.000042    0.000042
 This version supports only Gaussian blurring of the apparent surface charges
 No PCM contribution added !! 
   4         0           1      0.000017    0.000017
 This version supports only Gaussian blurring of the apparent surface charges
 No PCM contribution added !! 
   5         0           1      0.000007    0.000007
 This version supports only Gaussian blurring of the apparent surface charges
 No PCM contribution added !! 
   6         0           1      0.000004    0.000004
 This version supports only Gaussian blurring of the apparent surface charges
 No PCM contribution added !! 
   7         0           1      0.000002    0.000002
 This version supports only Gaussian blurring of the apparent surface charges
 No PCM contribution added !! 
   8         1           0      0.000000    0.000000    Roots Converged

 --------------------------------------------------------------

                    Orbital Energies (a.u.)
 --------------------------------------------------------------

 Alpha MOs
 -- Occupied --
-20.611 -20.598 -20.598 -11.373 -11.363 -11.363  -1.456  -1.426
 -1.426  -0.994  -0.916  -0.786  -0.722  -0.713  -0.693  -0.665
 -0.602  -0.561  -0.547  -0.529  -0.498  -0.426
 -- Virtual --
  0.036   0.107   0.182   0.196   0.237   0.267   0.307   0.327
  0.410   0.426   0.453   0.467   0.471   0.521   0.556   0.571
  0.576   0.601   0.614   0.632   0.641   0.667   0.694   0.724
  0.727   0.767   0.781   0.835   0.848   0.887   0.896   0.922
  0.926   0.939   1.021   1.026   1.036   1.100   1.155   1.168
  1.205   1.209   1.300   1.303   1.322   1.389   1.415   1.433
  1.469   1.473   1.524   1.550   1.648   1.696   1.801   1.830
  1.879   1.915   1.965   1.988   2.028   2.061   2.204   2.227
  2.249   2.259   2.290   2.296   2.336   2.366   2.386   2.415
  2.470   2.528   2.550   2.647   2.676   2.703   2.726   2.796
  2.820   2.860   2.950   2.969   2.978   3.008   3.066   3.094
  3.140   3.153   3.199   3.250   3.257   3.292   3.333   3.361
  3.386   3.437   3.460   3.530   3.553   3.563   3.600   3.603
  3.625   3.681   3.734   3.749   3.799   3.855   3.857   3.917
  3.950   3.974   4.100   4.134   4.152   4.178   4.221   4.269
  4.369   4.394   4.464   4.491   4.512   4.521   4.561   4.564
  4.604   4.730   4.747   4.873   4.944   4.951   5.059   5.081
  5.230   5.316   5.343   5.344   5.424   5.504   5.580   5.602
  5.617   5.629   5.647   5.667   5.761   5.863   5.993   6.040
  6.079   6.101   6.180   6.189   6.566   6.597   6.620   6.651
  6.655   6.667   6.841   6.850   6.861   6.864   6.886   6.969
  6.970   7.253   7.284   7.284   7.295   7.418   7.459   7.494
  7.508   7.515   7.529   7.624   8.952  10.989  11.213  13.423
 13.516  13.926
 --------------------------------------------------------------

          Ground-State Mulliken Net Atomic Charges

     Atom                 Charge (a.u.)
  ----------------------------------------
      1 C                     0.130349
      2 C                     0.257997
      3 O                    -0.254719
      4 C                     0.130221
      5 H                     0.153679
      6 H                     0.154370
      7 O                    -0.286259
      8 O                    -0.285638
  ----------------------------------------
  Sum of atomic charges =    -0.000000

 -----------------------------------------------------------------
                    Cartesian Multipole Moments
 -----------------------------------------------------------------
    Charge (ESU x 10^10)
                 0.0000
    Dipole Moment (Debye)
         X      -0.0214      Y      -2.5029      Z       0.2038
       Tot       2.5113
    Quadrupole Moments (Debye-Ang)
        XX     -29.9963     XY      -0.5032     YY     -45.9631
        XZ      -3.9592     YZ       1.1268     ZZ     -33.0684
    Octopole Moments (Debye-Ang^2)
       XXX      -2.7938    XXY     -26.6299    XYY      -2.2460
       YYY     -60.6498    XXZ       2.4909    XYZ      -6.8463
       YYZ       2.8528    XZZ       0.3419    YZZ     -19.6097
       ZZZ       6.8669
    Hexadecapole Moments (Debye-Ang^3)
      XXXX    -279.4197   XXXY      -6.5247   XXYY    -120.9779
      XYYY      -7.1536   YYYY    -327.6615   XXXZ     -49.5286
      XXYZ       4.8946   XYYZ     -24.8924   YYYZ      12.6320
      XXZZ     -63.3061   XYZZ       0.7449   YYZZ     -65.0806
      XZZZ     -38.8331   YZZZ      12.0688   ZZZZ     -65.1842
 -----------------------------------------------------------------
 DrvMan is completing analytic gradient of the MP2 energy
 MP2 relaxed dipole moment
            1
    1  -0.0084137
    2  -0.9847270
    3   0.0801749
	Magnitude:	 0.988 au	 2.511 Debye
 MP2 energy read as -340.660791
 Full Analytical Gradient of MP2 Energy (in au.)
             1             2             3             4             5
    1   -0.00010294   -0.00000023    0.00000810    0.00000799    0.00015100
    2    0.00046577   -0.00000195    0.00002197   -0.00001345   -0.00001623
    3    0.00067762   -0.00019208    0.00004682   -0.00005913    0.00008075
             6             7             8
    1   -0.00003946    0.00010417   -0.00012862
    2   -0.00000633   -0.00001189   -0.00043788
    3   -0.00024369   -0.00016709   -0.00014320
 Gradient time:  CPU 0.07 s  wall 0.63 s
 ----------------------------------------------------------------
             Standard Nuclear Orientation (Angstroms)
    I     Atom           X                Y                Z
 ----------------------------------------------------------------
    1      C       1.3459247998     0.5825943616     0.0829513792
    2      C       0.0225092697    -0.1396945477    -0.0110849963
    3      O       0.0126833339    -1.3429231275     0.0850794290
    4      C      -1.2892353628     0.5796660640    -0.2210062505
    5      H       2.1965144807    -0.0018617359    -0.2149135758
    6      H      -2.1487512450     0.0639542091     0.1656575094
    7      O      -1.3534784216     1.5970159167    -0.8756010787
    8      O       1.4274741453     1.6896081597     0.5690303837
 ----------------------------------------------------------------
 Nuclear Repulsion Energy =   206.3311738089 hartrees
 There are       22 alpha and       22 beta electrons
 Discretize the solute cavity surface with Lebedev spheres
	Using 302 Lebedev grid points for each H atom
	Using 302 Lebedev grid points for other atoms
	Atomic van der Waals radii will be scaled by 1.20
 Removing interior tesserae...
 Keep 1005 surface tesserae and discard 1411 interior tesserae
 Molecular Surface Area = 102.101 Angst**2

                       Distance Matrix (Angstroms)
             C (  1)   C (  2)   O (  3)   C (  4)   H (  5)   H (  6)
   C (  2)  1.510620
   O (  3)  2.342041  1.207105
   C (  4)  2.652634  1.510702  2.342014
   H (  5)  1.074158  2.187885  2.580225  3.533930
   H (  6)  3.533920  2.187940  2.580232  1.074353  4.362396
   O (  7)  3.038857  2.378422  3.381205  1.211455  3.949097  2.016670
   O (  8)  1.211777  2.378405  3.381137  3.039184  2.016696  3.949031
             O (  7)
   O (  8)  3.135160

 Requested basis set is cc-pVTZ
 There are 72 shells and 208 basis functions
 A cutoff of  1.0D-11 yielded   2462 shell pairs
 There are     20666 function pairs (     27506 Cartesian)
 Smallest overlap matrix eigenvalue = 6.90E-04
 Guess MOs from SCF MO coefficient file
 Reading MOs from coefficient file
 Reading MOs from coefficient file
 A restricted Hartree-Fock SCF calculation will be
 performed using Pulay DIIS extrapolation
 SCF converges when DIIS error is below 1.0E-08
 ---------------------------------------
  Cycle       Energy         DIIS Error
 ---------------------------------------
    1    -339.4216944523      7.57E-04
    2    -339.4272906820      5.51E-04
    3    -339.4284579745      1.26E-04
    4    -339.4286668246      5.64E-05
    5    -339.4287112395      2.23E-05
    6    -339.4287188728      9.27E-06
    7    -339.4287198244      4.07E-06
    8    -339.4287199566      9.40E-07
    9    -339.4287199757      4.92E-07
   10    -339.4287199845      2.70E-07
   11    -339.4287199886      1.01E-07
   12    -339.4287199888      3.83E-08
   13    -339.4287199887      1.62E-08
   14    -339.4287199888      5.84E-09 Convergence criterion met
 ---------------------------------------
 SCF time:  CPU 74.78 s  wall 74.88 s
 Discretize the solute cavity surface with Lebedev spheres
	Using 302 Lebedev grid points for each H atom
	Using 302 Lebedev grid points for other atoms
	Atomic van der Waals radii will be scaled by 1.20
 Removing interior tesserae...
 Keep 1005 surface tesserae and discard 1411 interior tesserae
 Molecular Surface Area = 102.101 Angst**2
 A restricted Hartree-Fock SCF calculation will be
 performed using Pulay DIIS extrapolation
 Polarizable Continuum solvation model will be applied
 SCF converges when DIIS error is below 1.0E-08

 Citation of the SMD model:
 Marenich, A.V.; Cramer, C.J.; Truhlar, D.G.
 J. Phys. Chem. B 2009, 113, 6378-6396.
 iSolventCode=           1
 Solvent: water                                                           

 vradii
            1           2           3           4           5           6
    1   1.8500000   1.8500000   1.5200000   1.8500000   1.2000000   1.2000000
            7           8
    1   1.5200000   1.5200000
 ---------------------------------------
  Cycle       Energy         DIIS Error
 ---------------------------------------
    1    -339.4287199882      2.85E-09
 Time req'd to invert C: 0.58 s (CPU) 0.59 s (wall)
    2    -339.4483791617      5.95E-04
    3    -339.4483791615      5.95E-04
    4    -339.4483791661      5.95E-04
    5    -339.4483791692      5.95E-04
    6    -339.4483791677      5.95E-04
    7    -339.4483791640      5.95E-04
    8    -339.4483791658      5.95E-04
    9    -339.4483791685      5.95E-04
   10    -339.4483791697      5.95E-04
   11    -339.4483791697      5.95E-04
   12    -339.4483791699      5.95E-04
   13    -339.4483791690      5.95E-04
   14    -339.4483791699      5.95E-04
   15    -339.4483791707      5.95E-04
   16    -339.4483791619      5.95E-04
   17    -339.4520741973      4.10E-04
   18    -339.4528638840      1.31E-04
   19    -339.4531808921      5.62E-05
   20    -339.4532354453      2.18E-05
   21    -339.4532432876      9.10E-06
   22    -339.4532443030      4.08E-06
   23    -339.4532444596      8.39E-07
   24    -339.4532444766      4.34E-07
   25    -339.4532444822      1.87E-07
   26    -339.4532444837      7.87E-08
   27    -339.4532444841      3.85E-08
   28    -339.4532444842      1.65E-08
   29    -339.4532444842      4.30E-09 Convergence criterion met
 ---------------------------------------
 SCF time:  CPU 119.33 s  wall 119.59 s
(0)  E-EN(g) gas-phase elect-nuc energy                 -339.428719988 a.u.
(3)  G-ENP(liq) elect-nuc-pol free energy of system     -339.453244484 a.u.
(4)  G-CDS(liq) cavity-dispersion-solvent structure 
     free energy                                                5.8134 kcal/mol
(6)  G-S(liq) free energy of system                     -339.443980244 a.u.
(9)  DeltaG-S(liq) free energy of  solvation
     (9) = (6) - (0)                                           -9.5760 kcal/mol
 SCF   energy in the final basis set = -339.4439802437
 Total energy in the final basis set = -339.4439802437

 Components of the MP2 correlation energy:
        aaaa  correlation energy =        -0.1528090086 au
        abab  correlation energy =        -0.9111724084 au
        bbbb  correlation energy =        -0.1528090086 au
        non-Brillouin singles    =        -0.0000000000 au

 Total  MP2   correlation energy =        -1.2167904255 au
        MP2         total energy =      -340.6607706692 au

  Entering Z-vector solver.
 This version supports only Gaussian blurring of the apparent surface charges
 No PCM contribution added !! 
   1         0           1      0.000402    0.000402
 This version supports only Gaussian blurring of the apparent surface charges
 No PCM contribution added !! 
   2         0           1      0.000131    0.000131
 This version supports only Gaussian blurring of the apparent surface charges
 No PCM contribution added !! 
   3         0           1      0.000042    0.000042
 This version supports only Gaussian blurring of the apparent surface charges
 No PCM contribution added !! 
   4         0           1      0.000018    0.000018
 This version supports only Gaussian blurring of the apparent surface charges
 No PCM contribution added !! 
   5         0           1      0.000007    0.000007
 This version supports only Gaussian blurring of the apparent surface charges
 No PCM contribution added !! 
   6         0           1      0.000004    0.000004
 This version supports only Gaussian blurring of the apparent surface charges
 No PCM contribution added !! 
   7         0           1      0.000002    0.000002
 This version supports only Gaussian blurring of the apparent surface charges
 No PCM contribution added !! 
   8         1           0      0.000000    0.000000    Roots Converged

 --------------------------------------------------------------

                    Orbital Energies (a.u.)
 --------------------------------------------------------------

 Alpha MOs
 -- Occupied --
-20.611 -20.598 -20.598 -11.374 -11.363 -11.363  -1.456  -1.426
 -1.425  -0.994  -0.917  -0.786  -0.722  -0.713  -0.693  -0.665
 -0.602  -0.561  -0.547  -0.529  -0.498  -0.426
 -- Virtual --
  0.036   0.106   0.182   0.196   0.237   0.267   0.307   0.327
  0.410   0.426   0.452   0.467   0.471   0.521   0.556   0.571
  0.576   0.601   0.614   0.632   0.641   0.668   0.694   0.724
  0.727   0.767   0.781   0.835   0.848   0.887   0.896   0.922
  0.926   0.939   1.021   1.026   1.036   1.100   1.155   1.168
  1.205   1.210   1.300   1.303   1.322   1.389   1.416   1.433
  1.469   1.473   1.524   1.550   1.649   1.696   1.801   1.830
  1.879   1.915   1.965   1.988   2.027   2.060   2.204   2.227
  2.249   2.259   2.290   2.296   2.336   2.366   2.386   2.415
  2.470   2.528   2.550   2.647   2.676   2.703   2.726   2.796
  2.820   2.860   2.949   2.968   2.979   3.008   3.066   3.094
  3.140   3.153   3.199   3.250   3.258   3.292   3.333   3.361
  3.386   3.437   3.460   3.530   3.553   3.563   3.600   3.603
  3.625   3.682   3.734   3.749   3.799   3.855   3.857   3.917
  3.949   3.973   4.100   4.134   4.152   4.178   4.221   4.270
  4.368   4.394   4.464   4.491   4.512   4.521   4.561   4.563
  4.604   4.730   4.748   4.872   4.944   4.952   5.059   5.081
  5.230   5.316   5.343   5.344   5.424   5.504   5.580   5.602
  5.617   5.629   5.647   5.667   5.761   5.863   5.993   6.039
  6.079   6.101   6.180   6.189   6.565   6.596   6.619   6.651
  6.655   6.667   6.841   6.850   6.861   6.863   6.886   6.969
  6.969   7.252   7.284   7.284   7.295   7.418   7.459   7.494
  7.508   7.514   7.529   7.623   8.952  10.990  11.213  13.422
 13.510  13.921
 --------------------------------------------------------------

          Ground-State Mulliken Net Atomic Charges

     Atom                 Charge (a.u.)
  ----------------------------------------
      1 C                     0.130209
      2 C                     0.258097
      3 O                    -0.254598
      4 C                     0.130164
      5 H                     0.154117
      6 H                     0.154396
      7 O                    -0.286205
      8 O                    -0.286181
  ----------------------------------------
  Sum of atomic charges =     0.000000

 -----------------------------------------------------------------
                    Cartesian Multipole Moments
 -----------------------------------------------------------------
    Charge (ESU x 10^10)
                 0.0000
    Dipole Moment (Debye)
         X      -0.0215      Y      -2.5055      Z       0.2001
       Tot       2.5136
    Quadrupole Moments (Debye-Ang)
        XX     -29.9936     XY      -0.5068     YY     -45.9641
        XZ      -3.9627     YZ       1.1244     ZZ     -33.0707
    Octopole Moments (Debye-Ang^2)
       XXX      -2.7873    XXY     -26.6378    XYY      -2.2508
       YYY     -60.6596    XXZ       2.4939    XYZ      -6.8507
       YYZ       2.8596    XZZ       0.3385    YZZ     -19.6121
       ZZZ       6.8915
    Hexadecapole Moments (Debye-Ang^3)
      XXXX    -279.3843   XXXY      -6.5508   XXYY    -120.9834
      XYYY      -7.1679   YYYY    -327.6714   XXXZ     -49.4985
      XXYZ       4.8926   XYYZ     -24.8798   YYYZ      12.6484
      XXZZ     -63.3090   XYZZ       0.7409   YYZZ     -65.0813
      XZZZ     -38.7986   YZZZ      12.0839   ZZZZ     -65.1767
 -----------------------------------------------------------------
 DrvMan is completing analytic gradient of the MP2 energy
 MP2 relaxed dipole moment
            1
    1  -0.0084446
    2  -0.9857512
    3   0.0787302
	Magnitude:	 0.989 au	 2.514 Debye
 MP2 energy read as -340.660771
 Full Analytical Gradient of MP2 Energy (in au.)
             1             2             3             4             5
    1    0.00010428   -0.00001460   -0.00000877    0.00002984   -0.00008943
    2   -0.00053834   -0.00002465   -0.00001674   -0.00003108    0.00009802
    3   -0.00044992    0.00017133   -0.00003381   -0.00014018    0.00038838
             6             7             8
    1   -0.00004331    0.00009146   -0.00006946
    2   -0.00000490    0.00001032    0.00050736
    3   -0.00023629   -0.00015872    0.00045920
 Gradient time:  CPU 0.08 s  wall 0.15 s
 ----------------------------------------------------------------
             Standard Nuclear Orientation (Angstroms)
    I     Atom           X                Y                Z
 ----------------------------------------------------------------
    1      C       1.3459247998     0.5825943616     0.0839513792
    2      C       0.0235092697    -0.1396945477    -0.0110849963
    3      O       0.0126833339    -1.3429231275     0.0850794290
    4      C      -1.2892353628     0.5796660640    -0.2210062505
    5      H       2.1965144807    -0.0018617359    -0.2149135758
    6      H      -2.1487512450     0.0639542091     0.1656575094
    7      O      -1.3534784216     1.5970159167    -0.8756010787
    8      O       1.4274741453     1.6896081597     0.5690303837
 ----------------------------------------------------------------
 Nuclear Repulsion Energy =   206.3356319007 hartrees
 There are       22 alpha and       22 beta electrons
 Discretize the solute cavity surface with Lebedev spheres
	Using 302 Lebedev grid points for each H atom
	Using 302 Lebedev grid points for other atoms
	Atomic van der Waals radii will be scaled by 1.20
 Removing interior tesserae...
 Keep 1005 surface tesserae and discard 1411 interior tesserae
 Molecular Surface Area = 102.101 Angst**2

                       Distance Matrix (Angstroms)
             C (  1)   C (  2)   O (  3)   C (  4)   H (  5)   H (  6)
   C (  2)  1.509807
   O (  3)  2.342040  1.207114
   C (  4)  2.652749  1.511570  2.342014
   H (  5)  1.074436  2.186892  2.580225  3.533930
   H (  6)  3.533896  2.188933  2.580232  1.074353  4.362396
   O (  7)  3.039173  2.379001  3.381205  1.211455  3.949097  2.016670
   O (  8)  1.211376  2.377814  3.381137  3.039184  2.016696  3.949031
             O (  7)
   O (  8)  3.135160

 Requested basis set is cc-pVTZ
 There are 72 shells and 208 basis functions
 A cutoff of  1.0D-11 yielded   2462 shell pairs
 There are     20666 function pairs (     27506 Cartesian)
 Smallest overlap matrix eigenvalue = 6.90E-04
 Guess MOs from SCF MO coefficient file
 Reading MOs from coefficient file
 Reading MOs from coefficient file
 A restricted Hartree-Fock SCF calculation will be
 performed using Pulay DIIS extrapolation
 SCF converges when DIIS error is below 1.0E-08
 ---------------------------------------
  Cycle       Energy         DIIS Error
 ---------------------------------------
    1    -339.4229582775      7.59E-04
    2    -339.4273342644      5.54E-04
    3    -339.4285151447      1.26E-04
    4    -339.4287233344      5.60E-05
    5    -339.4287675798      2.22E-05
    6    -339.4287750051      9.37E-06
    7    -339.4287759330      4.05E-06
    8    -339.4287760564      8.26E-07
    9    -339.4287760686      3.84E-07
   10    -339.4287760730      2.11E-07
   11    -339.4287760754      9.04E-08
   12    -339.4287760756      3.62E-08
   13    -339.4287760755      1.61E-08
   14    -339.4287760756      5.29E-09 Convergence criterion met
 ---------------------------------------
 SCF time:  CPU 70.04 s  wall 70.09 s
 Discretize the solute cavity surface with Lebedev spheres
	Using 302 Lebedev grid points for each H atom
	Using 302 Lebedev grid points for other atoms
	Atomic van der Waals radii will be scaled by 1.20
 Removing interior tesserae...
 Keep 1005 surface tesserae and discard 1411 interior tesserae
 Molecular Surface Area = 102.101 Angst**2
 A restricted Hartree-Fock SCF calculation will be
 performed using Pulay DIIS extrapolation
 Polarizable Continuum solvation model will be applied
 SCF converges when DIIS error is below 1.0E-08

 Citation of the SMD model:
 Marenich, A.V.; Cramer, C.J.; Truhlar, D.G.
 J. Phys. Chem. B 2009, 113, 6378-6396.
 iSolventCode=           1
 Solvent: water                                                           

 vradii
            1           2           3           4           5           6
    1   1.8500000   1.8500000   1.5200000   1.8500000   1.2000000   1.2000000
            7           8
    1   1.5200000   1.5200000
 ---------------------------------------
  Cycle       Energy         DIIS Error
 ---------------------------------------
    1    -339.4287760750      2.05E-09
 Time req'd to invert C: 0.57 s (CPU) 0.57 s (wall)
    2    -339.4484299288      5.95E-04
    3    -339.4484299300      5.95E-04
    4    -339.4484299305      5.95E-04
    5    -339.4484299346      5.95E-04
    6    -339.4484299319      5.95E-04
    7    -339.4484299347      5.95E-04
    8    -339.4484299325      5.95E-04
    9    -339.4484299352      5.95E-04
   10    -339.4484299342      5.95E-04
   11    -339.4484299354      5.95E-04
   12    -339.4484299362      5.95E-04
   13    -339.4484299385      5.95E-04
   14    -339.4484299359      5.95E-04
   15    -339.4484299365      5.95E-04
   16    -339.4484299305      5.95E-04
   17    -339.4521234031      4.10E-04
   18    -339.4529126364      1.31E-04
   19    -339.4532294010      5.62E-05
   20    -339.4532838831      2.18E-05
   21    -339.4532917085      9.09E-06
   22    -339.4532927218      4.08E-06
   23    -339.4532928782      8.38E-07
   24    -339.4532928952      4.33E-07
   25    -339.4532929008      1.87E-07
   26    -339.4532929022      7.87E-08
   27    -339.4532929026      3.85E-08
   28    -339.4532929027      1.66E-08
   29    -339.4532929027      4.82E-09 Convergence criterion met
 ---------------------------------------
 SCF time:  CPU 123.57 s  wall 123.66 s
(0)  E-EN(g) gas-phase elect-nuc energy                 -339.428776075 a.u.
(3)  G-ENP(liq) elect-nuc-pol free energy of system     -339.453292903 a.u.
(4)  G-CDS(liq) cavity-dispersion-solvent structure 
     free energy                                                5.8142 kcal/mol
(6)  G-S(liq) free energy of system                     -339.444027388 a.u.
(9)  DeltaG-S(liq) free energy of  solvation
     (9) = (6) - (0)                                           -9.5703 kcal/mol
 SCF   energy in the final basis set = -339.4440273883
 Total energy in the final basis set = -339.4440273883

 Components of the MP2 correlation energy:
        aaaa  correlation energy =        -0.1528034946 au
        abab  correlation energy =        -0.9111434571 au
        bbbb  correlation energy =        -0.1528034946 au
        non-Brillouin singles    =        -0.0000000000 au

 Total  MP2   correlation energy =        -1.2167504463 au
        MP2         total energy =      -340.6607778346 au

  Entering Z-vector solver.
 This version supports only Gaussian blurring of the apparent surface charges
 No PCM contribution added !! 
   1         0           1      0.000402    0.000402
 This version supports only Gaussian blurring of the apparent surface charges
 No PCM contribution added !! 
   2         0           1      0.000131    0.000131
 This version supports only Gaussian blurring of the apparent surface charges
 No PCM contribution added !! 
   3         0           1      0.000042    0.000042
 This version supports only Gaussian blurring of the apparent surface charges
 No PCM contribution added !! 
   4         0           1      0.000017    0.000017
 This version supports only Gaussian blurring of the apparent surface charges
 No PCM contribution added !! 
   5         0           1      0.000007    0.000007
 This version supports only Gaussian blurring of the apparent surface charges
 No PCM contribution added !! 
   6         0           1      0.000004    0.000004
 This version supports only Gaussian blurring of the apparent surface charges
 No PCM contribution added !! 
   7         0           1      0.000002    0.000002
 This version supports only Gaussian blurring of the apparent surface charges
 No PCM contribution added !! 
   8         1           0      0.000000    0.000000    Roots Converged

 --------------------------------------------------------------

                    Orbital Energies (a.u.)
 --------------------------------------------------------------

 Alpha MOs
 -- Occupied --
-20.611 -20.598 -20.598 -11.373 -11.363 -11.363  -1.456  -1.426
 -1.425  -0.994  -0.917  -0.786  -0.722  -0.713  -0.693  -0.665
 -0.602  -0.561  -0.547  -0.529  -0.498  -0.426
 -- Virtual --
  0.036   0.107   0.182   0.196   0.237   0.267   0.307   0.327
  0.410   0.426   0.452   0.467   0.471   0.521   0.556   0.571
  0.576   0.601   0.614   0.632   0.641   0.667   0.694   0.724
  0.727   0.767   0.781   0.835   0.848   0.887   0.896   0.922
  0.926   0.939   1.021   1.026   1.036   1.100   1.155   1.168
  1.205   1.210   1.300   1.303   1.322   1.389   1.415   1.433
  1.469   1.473   1.524   1.550   1.649   1.696   1.801   1.830
  1.879   1.915   1.965   1.988   2.028   2.061   2.204   2.227
  2.249   2.259   2.290   2.296   2.336   2.366   2.386   2.415
  2.470   2.528   2.550   2.647   2.676   2.703   2.726   2.796
  2.820   2.860   2.949   2.968   2.979   3.008   3.066   3.094
  3.140   3.153   3.199   3.250   3.258   3.292   3.333   3.361
  3.386   3.437   3.460   3.530   3.553   3.563   3.600   3.603
  3.625   3.682   3.734   3.749   3.799   3.855   3.857   3.917
  3.949   3.973   4.100   4.134   4.152   4.178   4.221   4.269
  4.369   4.394   4.464   4.491   4.512   4.521   4.561   4.564
  4.604   4.730   4.747   4.872   4.944   4.951   5.059   5.081
  5.230   5.316   5.343   5.344   5.424   5.504   5.580   5.602
  5.617   5.629   5.647   5.667   5.761   5.863   5.993   6.039
  6.079   6.101   6.180   6.189   6.566   6.596   6.619   6.651
  6.655   6.667   6.841   6.850   6.861   6.864   6.886   6.969
  6.969   7.252   7.284   7.284   7.295   7.418   7.459   7.494
  7.508   7.514   7.529   7.623   8.952  10.989  11.213  13.422
 13.513  13.923
 --------------------------------------------------------------

          Ground-State Mulliken Net Atomic Charges

     Atom                 Charge (a.u.)
  ----------------------------------------
      1 C                     0.130285
      2 C                     0.258036
      3 O                    -0.254654
      4 C                     0.130222
      5 H                     0.153787
      6 H                     0.154448
      7 O                    -0.286318
      8 O                    -0.285806
  ----------------------------------------
  Sum of atomic charges =    -0.000000

 -----------------------------------------------------------------
                    Cartesian Multipole Moments
 -----------------------------------------------------------------
    Charge (ESU x 10^10)
                -0.0000
    Dipole Moment (Debye)
         X      -0.0187      Y      -2.5040      Z       0.2027
       Tot       2.5122
    Quadrupole Moments (Debye-Ang)
        XX     -29.9948     XY      -0.5015     YY     -45.9630
        XZ      -3.9609     YZ       1.1269     ZZ     -33.0698
    Octopole Moments (Debye-Ang^2)
       XXX      -2.8070    XXY     -26.6326    XYY      -2.2473
       YYY     -60.6535    XXZ       2.4968    XYZ      -6.8486
       YYZ       2.8588    XZZ       0.3392    YZZ     -19.6110
       ZZZ       6.8817
    Hexadecapole Moments (Debye-Ang^3)
      XXXX    -279.4026   XXXY      -6.5260   XXYY    -120.9789
      XYYY      -7.1398   YYYY    -327.6631   XXXZ     -49.5122
      XXYZ       4.8984   XYYZ     -24.8865   YYYZ      12.6460
      XXZZ     -63.3085   XYZZ       0.7483   YYZZ     -65.0812
      XZZZ     -38.8166   YZZZ      12.0796   ZZZZ     -65.1815
 -----------------------------------------------------------------
 DrvMan is completing analytic gradient of the MP2 energy
 MP2 relaxed dipole moment
            1
    1  -0.0073623
    2  -0.9851455
    3   0.0797362
	Magnitude:	 0.988 au	 2.512 Debye
 MP2 energy read as -340.660778
 Full Analytical Gradient of MP2 Energy (in au.)
             1             2             3             4             5
    1   -0.00042938    0.00106756   -0.00020621   -0.00042213   -0.00001830
    2   -0.00003975   -0.00000617   -0.00000501   -0.00002486    0.00000381
    3    0.00010648   -0.00000401    0.00001034   -0.00010246    0.00023944
             6             7             8
    1   -0.00008244    0.00014579   -0.00005490
    2    0.00003548    0.00001957    0.00001693
    3   -0.00024328   -0.00016585    0.00015935
 Gradient time:  CPU 0.06 s  wall 0.06 s
 ----------------------------------------------------------------
             Standard Nuclear Orientation (Angstroms)
    I     Atom           X                Y                Z
 ----------------------------------------------------------------
    1      C       1.3459247998     0.5825943616     0.0839513792
    2      C       0.0215092697    -0.1396945477    -0.0110849963
    3      O       0.0126833339    -1.3429231275     0.0850794290
    4      C      -1.2892353628     0.5796660640    -0.2210062505
    5      H       2.1965144807    -0.0018617359    -0.2149135758
    6      H      -2.1487512450     0.0639542091     0.1656575094
    7      O      -1.3534784216     1.5970159167    -0.8756010787
    8      O       1.4274741453     1.6896081597     0.5690303837
 ----------------------------------------------------------------
 Nuclear Repulsion Energy =   206.3356748667 hartrees
 There are       22 alpha and       22 beta electrons
 Discretize the solute cavity surface with Lebedev spheres
	Using 302 Lebedev grid points for each H atom
	Using 302 Lebedev grid points for other atoms
	Atomic van der Waals radii will be scaled by 1.20
 Removing interior tesserae...
 Keep 1005 surface tesserae and discard 1411 interior tesserae
 Molecular Surface Area = 102.101 Angst**2

                       Distance Matrix (Angstroms)
             C (  1)   C (  2)   O (  3)   C (  4)   H (  5)   H (  6)
   C (  2)  1.511559
   O (  3)  2.342040  1.207098
   C (  4)  2.652749  1.509834  2.342014
   H (  5)  1.074436  2.188879  2.580225  3.533930
   H (  6)  3.533896  2.186948  2.580232  1.074353  4.362396
   O (  7)  3.039173  2.377844  3.381205  1.211455  3.949097  2.016670
   O (  8)  1.211376  2.378995  3.381137  3.039184  2.016696  3.949031
             O (  7)
   O (  8)  3.135160

 Requested basis set is cc-pVTZ
 There are 72 shells and 208 basis functions
 A cutoff of  1.0D-11 yielded   2462 shell pairs
 There are     20666 function pairs (     27506 Cartesian)
 Smallest overlap matrix eigenvalue = 6.90E-04
 Guess MOs from SCF MO coefficient file
 Reading MOs from coefficient file
 Reading MOs from coefficient file
 A restricted Hartree-Fock SCF calculation will be
 performed using Pulay DIIS extrapolation
 SCF converges when DIIS error is below 1.0E-08
 ---------------------------------------
  Cycle       Energy         DIIS Error
 ---------------------------------------
    1    -339.4225905307      7.60E-04
    2    -339.4273405880      5.53E-04
    3    -339.4285164088      1.26E-04
    4    -339.4287248172      5.62E-05
    5    -339.4287691555      2.22E-05
    6    -339.4287766441      9.33E-06
    7    -339.4287775790      4.06E-06
    8    -339.4287777047      8.62E-07
    9    -339.4287777190      4.19E-07
   10    -339.4287777246      2.32E-07
   11    -339.4287777276      9.52E-08
   12    -339.4287777278      3.72E-08
   13    -339.4287777277      1.61E-08
   14    -339.4287777278      5.18E-09 Convergence criterion met
 ---------------------------------------
 SCF time:  CPU 69.30 s  wall 69.39 s
 Discretize the solute cavity surface with Lebedev spheres
	Using 302 Lebedev grid points for each H atom
	Using 302 Lebedev grid points for other atoms
	Atomic van der Waals radii will be scaled by 1.20
 Removing interior tesserae...
 Keep 1005 surface tesserae and discard 1411 interior tesserae
 Molecular Surface Area = 102.101 Angst**2
 A restricted Hartree-Fock SCF calculation will be
 performed using Pulay DIIS extrapolation
 Polarizable Continuum solvation model will be applied
 SCF converges when DIIS error is below 1.0E-08

 Citation of the SMD model:
 Marenich, A.V.; Cramer, C.J.; Truhlar, D.G.
 J. Phys. Chem. B 2009, 113, 6378-6396.
 iSolventCode=           1
 Solvent: water                                                           

 vradii
            1           2           3           4           5           6
    1   1.8500000   1.8500000   1.5200000   1.8500000   1.2000000   1.2000000
            7           8
    1   1.5200000   1.5200000
 ---------------------------------------
  Cycle       Energy         DIIS Error
 ---------------------------------------
    1    -339.4287777272      1.88E-09
 Time req'd to invert C: 0.56 s (CPU) 0.56 s (wall)
    2    -339.4484316527      5.95E-04
    3    -339.4484316538      5.95E-04
    4    -339.4484316545      5.95E-04
    5    -339.4484316565      5.95E-04
    6    -339.4484316554      5.95E-04
    7    -339.4484316568      5.95E-04
    8    -339.4484316585      5.95E-04
    9    -339.4484316609      5.95E-04
   10    -339.4484316641      5.95E-04
   11    -339.4484316632      5.95E-04
   12    -339.4484316667      5.95E-04
   13    -339.4484316686      5.95E-04
   14    -339.4484316671      5.95E-04
   15    -339.4484316710      5.95E-04
   16    -339.4484316550      5.95E-04
   17    -339.4521251888      4.10E-04
   18    -339.4529144347      1.31E-04
   19    -339.4532312033      5.62E-05
   20    -339.4532856866      2.18E-05
   21    -339.4532935123      9.09E-06
   22    -339.4532945255      4.08E-06
   23    -339.4532946819      8.38E-07
   24    -339.4532946989      4.33E-07
   25    -339.4532947045      1.87E-07
   26    -339.4532947059      7.87E-08
   27    -339.4532947064      3.85E-08
   28    -339.4532947065      1.65E-08
   29    -339.4532947065      4.25E-09 Convergence criterion met
 ---------------------------------------
 SCF time:  CPU 121.14 s  wall 121.25 s
(0)  E-EN(g) gas-phase elect-nuc energy                 -339.428777727 a.u.
(3)  G-ENP(liq) elect-nuc-pol free energy of system     -339.453294706 a.u.
(4)  G-CDS(liq) cavity-dispersion-solvent structure 
     free energy                                                5.8142 kcal/mol
(6)  G-S(liq) free energy of system                     -339.444029118 a.u.
(9)  DeltaG-S(liq) free energy of  solvation
     (9) = (6) - (0)                                           -9.5704 kcal/mol
 SCF   energy in the final basis set = -339.4440291181
 Total energy in the final basis set = -339.4440291181

 Components of the MP2 correlation energy:
        aaaa  correlation energy =        -0.1528032296 au
        abab  correlation energy =        -0.9111422252 au
        bbbb  correlation energy =        -0.1528032296 au
        non-Brillouin singles    =        -0.0000000000 au

 Total  MP2   correlation energy =        -1.2167486844 au
        MP2         total energy =      -340.6607778025 au

  Entering Z-vector solver.
 This version supports only Gaussian blurring of the apparent surface charges
 No PCM contribution added !! 
   1         0           1      0.000402    0.000402
 This version supports only Gaussian blurring of the apparent surface charges
 No PCM contribution added !! 
   2         0           1      0.000131    0.000131
 This version supports only Gaussian blurring of the apparent surface charges
 No PCM contribution added !! 
   3         0           1      0.000042    0.000042
 This version supports only Gaussian blurring of the apparent surface charges
 No PCM contribution added !! 
   4         0           1      0.000017    0.000017
 This version supports only Gaussian blurring of the apparent surface charges
 No PCM contribution added !! 
   5         0           1      0.000007    0.000007
 This version supports only Gaussian blurring of the apparent surface charges
 No PCM contribution added !! 
   6         0           1      0.000004    0.000004
 This version supports only Gaussian blurring of the apparent surface charges
 No PCM contribution added !! 
   7         0           1      0.000002    0.000002
 This version supports only Gaussian blurring of the apparent surface charges
 No PCM contribution added !! 
   8         1           0      0.000000    0.000000    Roots Converged

 --------------------------------------------------------------

                    Orbital Energies (a.u.)
 --------------------------------------------------------------

 Alpha MOs
 -- Occupied --
-20.611 -20.598 -20.598 -11.373 -11.363 -11.363  -1.456  -1.426
 -1.425  -0.994  -0.917  -0.786  -0.722  -0.713  -0.693  -0.665
 -0.602  -0.561  -0.547  -0.529  -0.498  -0.426
 -- Virtual --
  0.036   0.107   0.182   0.196   0.237   0.267   0.307   0.327
  0.410   0.426   0.452   0.467   0.471   0.521   0.556   0.571
  0.576   0.601   0.614   0.632   0.641   0.667   0.694   0.724
  0.727   0.767   0.781   0.835   0.848   0.887   0.896   0.922
  0.926   0.939   1.021   1.026   1.036   1.100   1.155   1.168
  1.205   1.210   1.300   1.303   1.322   1.389   1.415   1.433
  1.469   1.473   1.524   1.550   1.649   1.696   1.801   1.830
  1.879   1.915   1.965   1.988   2.028   2.061   2.204   2.227
  2.249   2.259   2.290   2.296   2.336   2.366   2.386   2.415
  2.470   2.528   2.550   2.647   2.676   2.703   2.726   2.796
  2.820   2.860   2.949   2.968   2.979   3.008   3.066   3.094
  3.140   3.153   3.199   3.250   3.258   3.292   3.333   3.361
  3.386   3.437   3.460   3.530   3.553   3.563   3.600   3.603
  3.625   3.682   3.734   3.749   3.799   3.855   3.857   3.917
  3.949   3.973   4.100   4.134   4.152   4.178   4.221   4.269
  4.369   4.394   4.464   4.491   4.512   4.521   4.561   4.564
  4.604   4.730   4.747   4.872   4.944   4.951   5.059   5.081
  5.230   5.316   5.343   5.344   5.424   5.504   5.580   5.602
  5.617   5.629   5.647   5.667   5.761   5.863   5.993   6.039
  6.079   6.101   6.180   6.189   6.566   6.596   6.619   6.651
  6.655   6.667   6.841   6.850   6.861   6.864   6.886   6.969
  6.969   7.252   7.284   7.284   7.295   7.418   7.459   7.494
  7.508   7.514   7.529   7.623   8.952  10.989  11.213  13.422
 13.513  13.923
 --------------------------------------------------------------

          Ground-State Mulliken Net Atomic Charges

     Atom                 Charge (a.u.)
  ----------------------------------------
      1 C                     0.130342
      2 C                     0.258037
      3 O                    -0.254646
      4 C                     0.130163
      5 H                     0.153908
      6 H                     0.154321
      7 O                    -0.286142
      8 O                    -0.285983
  ----------------------------------------
  Sum of atomic charges =    -0.000000

 -----------------------------------------------------------------
                    Cartesian Multipole Moments
 -----------------------------------------------------------------
    Charge (ESU x 10^10)
                -0.0000
    Dipole Moment (Debye)
         X      -0.0244      Y      -2.5041      Z       0.2016
       Tot       2.5123
    Quadrupole Moments (Debye-Ang)
        XX     -29.9953     XY      -0.5079     YY     -45.9633
        XZ      -3.9603     YZ       1.1244     ZZ     -33.0693
    Octopole Moments (Debye-Ang^2)
       XXX      -2.7750    XXY     -26.6338    XYY      -2.2489
       YYY     -60.6545    XXZ       2.4894    XYZ      -6.8482
       YYZ       2.8540    XZZ       0.3409    YZZ     -19.6105
       ZZZ       6.8771
    Hexadecapole Moments (Debye-Ang^3)
      XXXX    -279.4015   XXXY      -6.5471   XXYY    -120.9809
      XYYY      -7.1799   YYYY    -327.6657   XXXZ     -49.5119
      XXYZ       4.8888   XYYZ     -24.8850   YYYZ      12.6348
      XXZZ     -63.3068   XYZZ       0.7378   YYZZ     -65.0801
      XZZZ     -38.8144   YZZZ      12.0732   ZZZZ     -65.1791
 -----------------------------------------------------------------
 DrvMan is completing analytic gradient of the MP2 energy
 MP2 relaxed dipole moment
            1
    1  -0.0096055
    2  -0.9851864
    3   0.0793150
	Magnitude:	 0.988 au	 2.512 Debye
 MP2 energy read as -340.660778
 Full Analytical Gradient of MP2 Energy (in au.)
             1             2             3             4             5
    1    0.00045592   -0.00108619    0.00020572    0.00046154    0.00006306
    2   -0.00005187   -0.00001771    0.00001350   -0.00002214    0.00008395
    3    0.00011349   -0.00001494    0.00000186   -0.00009591    0.00023351
             6             7             8
    1   -0.00000103    0.00004959   -0.00014862
    2   -0.00004654   -0.00002058    0.00006138
    3   -0.00023663   -0.00016067    0.00015930
 Gradient time:  CPU 0.08 s  wall 0.08 s
 ----------------------------------------------------------------
             Standard Nuclear Orientation (Angstroms)
    I     Atom           X                Y                Z
 ----------------------------------------------------------------
    1      C       1.3459247998     0.5825943616     0.0839513792
    2      C       0.0225092697    -0.1386945477    -0.0110849963
    3      O       0.0126833339    -1.3429231275     0.0850794290
    4      C      -1.2892353628     0.5796660640    -0.2210062505
    5      H       2.1965144807    -0.0018617359    -0.2149135758
    6      H      -2.1487512450     0.0639542091     0.1656575094
    7      O      -1.3534784216     1.5970159167    -0.8756010787
    8      O       1.4274741453     1.6896081597     0.5690303837
 ----------------------------------------------------------------
 Nuclear Repulsion Energy =   206.3330919292 hartrees
 There are       22 alpha and       22 beta electrons
 Discretize the solute cavity surface with Lebedev spheres
	Using 302 Lebedev grid points for each H atom
	Using 302 Lebedev grid points for other atoms
	Atomic van der Waals radii will be scaled by 1.20
 Removing interior tesserae...
 Keep 1005 surface tesserae and discard 1411 interior tesserae
 Molecular Surface Area = 102.101 Angst**2

                       Distance Matrix (Angstroms)
             C (  1)   C (  2)   O (  3)   C (  4)   H (  5)   H (  6)
   C (  2)  1.510205
   O (  3)  2.342040  1.208102
   C (  4)  2.652749  1.510226  2.342014
   H (  5)  1.074436  2.187823  2.580225  3.533930
   H (  6)  3.533896  2.187847  2.580232  1.074353  4.362396
   O (  7)  3.039173  2.377692  3.381205  1.211455  3.949097  2.016670
   O (  8)  1.211376  2.377636  3.381137  3.039184  2.016696  3.949031
             O (  7)
   O (  8)  3.135160

 Requested basis set is cc-pVTZ
 There are 72 shells and 208 basis functions
 A cutoff of  1.0D-11 yielded   2462 shell pairs
 There are     20666 function pairs (     27506 Cartesian)
 Smallest overlap matrix eigenvalue = 6.88E-04
 Guess MOs from SCF MO coefficient file
 Reading MOs from coefficient file
 Reading MOs from coefficient file
 A restricted Hartree-Fock SCF calculation will be
 performed using Pulay DIIS extrapolation
 SCF converges when DIIS error is below 1.0E-08
 ---------------------------------------
  Cycle       Energy         DIIS Error
 ---------------------------------------
    1    -339.4213480080      7.59E-04
    2    -339.4272497035      5.52E-04
    3    -339.4284225631      1.26E-04
    4    -339.4286310674      5.67E-05
    5    -339.4286755894      2.24E-05
    6    -339.4286832316      9.50E-06
    7    -339.4286842040      4.14E-06
    8    -339.4286843385      9.02E-07
    9    -339.4286843544      4.46E-07
   10    -339.4286843610      2.48E-07
   11    -339.4286843644      9.97E-08
   12    -339.4286843647      3.85E-08
   13    -339.4286843646      1.64E-08
   14    -339.4286843647      5.21E-09 Convergence criterion met
 ---------------------------------------
 SCF time:  CPU 72.98 s  wall 73.07 s
 Discretize the solute cavity surface with Lebedev spheres
	Using 302 Lebedev grid points for each H atom
	Using 302 Lebedev grid points for other atoms
	Atomic van der Waals radii will be scaled by 1.20
 Removing interior tesserae...
 Keep 1005 surface tesserae and discard 1411 interior tesserae
 Molecular Surface Area = 102.101 Angst**2
 A restricted Hartree-Fock SCF calculation will be
 performed using Pulay DIIS extrapolation
 Polarizable Continuum solvation model will be applied
 SCF converges when DIIS error is below 1.0E-08

 Citation of the SMD model:
 Marenich, A.V.; Cramer, C.J.; Truhlar, D.G.
 J. Phys. Chem. B 2009, 113, 6378-6396.
 iSolventCode=           1
 Solvent: water                                                           

 vradii
            1           2           3           4           5           6
    1   1.8500000   1.8500000   1.5200000   1.8500000   1.2000000   1.2000000
            7           8
    1   1.5200000   1.5200000
 ---------------------------------------
  Cycle       Energy         DIIS Error
 ---------------------------------------
    1    -339.4286843640      1.44E-09
 Time req'd to invert C: 0.56 s (CPU) 0.56 s (wall)
    2    -339.4483451862      5.95E-04
    3    -339.4483451875      5.95E-04
    4    -339.4483451878      5.95E-04
    5    -339.4483451862      5.95E-04
    6    -339.4483451918      5.95E-04
    7    -339.4483451881      5.95E-04
    8    -339.4483451992      5.95E-04
    9    -339.4483451960      5.95E-04
   10    -339.4483451944      5.95E-04
   11    -339.4483451944      5.95E-04
   12    -339.4483451943      5.95E-04
   13    -339.4483451953      5.95E-04
   14    -339.4483451949      5.95E-04
   15    -339.4483451988      5.95E-04
   16    -339.4483451866      5.95E-04
   17    -339.4520376128      4.10E-04
   18    -339.4528267778      1.31E-04
   19    -339.4531434303      5.62E-05
   20    -339.4531978847      2.18E-05
   21    -339.4532057055      9.12E-06
   22    -339.4532067206      4.08E-06
   23    -339.4532068777      8.37E-07
   24    -339.4532068946      4.32E-07
   25    -339.4532069002      1.87E-07
   26    -339.4532069016      7.85E-08
   27    -339.4532069021      3.83E-08
   28    -339.4532069022      1.65E-08
   29    -339.4532069021      4.42E-09 Convergence criterion met
 ---------------------------------------
 SCF time:  CPU 125.39 s  wall 125.47 s
(0)  E-EN(g) gas-phase elect-nuc energy                 -339.428684364 a.u.
(3)  G-ENP(liq) elect-nuc-pol free energy of system     -339.453206902 a.u.
(4)  G-CDS(liq) cavity-dispersion-solvent structure 
     free energy                                                5.8114 kcal/mol
(6)  G-S(liq) free energy of system                     -339.443945925 a.u.
(9)  DeltaG-S(liq) free energy of  solvation
     (9) = (6) - (0)                                           -9.5768 kcal/mol
 SCF   energy in the final basis set = -339.4439459249
 Total energy in the final basis set = -339.4439459249

 Components of the MP2 correlation energy:
        aaaa  correlation energy =        -0.1528183846 au
        abab  correlation energy =        -0.9112135812 au
        bbbb  correlation energy =        -0.1528183846 au
        non-Brillouin singles    =        -0.0000000000 au

 Total  MP2   correlation energy =        -1.2168503504 au
        MP2         total energy =      -340.6607962753 au

  Entering Z-vector solver.
 This version supports only Gaussian blurring of the apparent surface charges
 No PCM contribution added !! 
   1         0           1      0.000403    0.000403
 This version supports only Gaussian blurring of the apparent surface charges
 No PCM contribution added !! 
   2         0           1      0.000131    0.000131
 This version supports only Gaussian blurring of the apparent surface charges
 No PCM contribution added !! 
   3         0           1      0.000042    0.000042
 This version supports only Gaussian blurring of the apparent surface charges
 No PCM contribution added !! 
   4         0           1      0.000018    0.000018
 This version supports only Gaussian blurring of the apparent surface charges
 No PCM contribution added !! 
   5         0           1      0.000007    0.000007
 This version supports only Gaussian blurring of the apparent surface charges
 No PCM contribution added !! 
   6         0           1      0.000004    0.000004
 This version supports only Gaussian blurring of the apparent surface charges
 No PCM contribution added !! 
   7         0           1      0.000002    0.000002
 This version supports only Gaussian blurring of the apparent surface charges
 No PCM contribution added !! 
   8         1           0      0.000000    0.000000    Roots Converged

 --------------------------------------------------------------

                    Orbital Energies (a.u.)
 --------------------------------------------------------------

 Alpha MOs
 -- Occupied --
-20.611 -20.598 -20.598 -11.374 -11.363 -11.363  -1.456  -1.426
 -1.425  -0.994  -0.917  -0.786  -0.722  -0.713  -0.693  -0.665
 -0.602  -0.561  -0.547  -0.529  -0.498  -0.426
 -- Virtual --
  0.036   0.106   0.182   0.196   0.237   0.267   0.307   0.327
  0.410   0.426   0.452   0.467   0.471   0.521   0.556   0.571
  0.576   0.601   0.614   0.632   0.641   0.668   0.694   0.724
  0.726   0.767   0.781   0.835   0.848   0.887   0.896   0.922
  0.926   0.939   1.021   1.026   1.036   1.100   1.155   1.168
  1.205   1.210   1.300   1.303   1.322   1.389   1.416   1.433
  1.469   1.474   1.524   1.550   1.649   1.696   1.801   1.830
  1.879   1.915   1.965   1.988   2.028   2.060   2.204   2.227
  2.249   2.259   2.290   2.296   2.336   2.365   2.386   2.415
  2.470   2.528   2.550   2.648   2.676   2.702   2.726   2.796
  2.820   2.860   2.949   2.969   2.979   3.009   3.066   3.095
  3.140   3.153   3.199   3.250   3.258   3.292   3.333   3.361
  3.386   3.436   3.460   3.530   3.553   3.563   3.601   3.603
  3.625   3.682   3.734   3.749   3.798   3.855   3.857   3.917
  3.949   3.973   4.100   4.134   4.153   4.178   4.221   4.270
  4.369   4.395   4.464   4.491   4.512   4.520   4.560   4.563
  4.604   4.730   4.748   4.872   4.943   4.951   5.059   5.081
  5.230   5.316   5.343   5.344   5.424   5.504   5.580   5.602
  5.617   5.629   5.647   5.667   5.761   5.863   5.992   6.039
  6.079   6.100   6.180   6.189   6.564   6.596   6.619   6.650
  6.654   6.667   6.840   6.850   6.861   6.863   6.886   6.968
  6.969   7.252   7.284   7.284   7.295   7.418   7.459   7.494
  7.507   7.514   7.529   7.623   8.952  10.992  11.217  13.406
 13.514  13.921
 --------------------------------------------------------------

          Ground-State Mulliken Net Atomic Charges

     Atom                 Charge (a.u.)
  ----------------------------------------
      1 C                     0.130331
      2 C                     0.258332
      3 O                    -0.255319
      4 C                     0.130214
      5 H                     0.153968
      6 H                     0.154500
      7 O                    -0.286178
      8 O                    -0.285848
  ----------------------------------------
  Sum of atomic charges =    -0.000000

 -----------------------------------------------------------------
                    Cartesian Multipole Moments
 -----------------------------------------------------------------
    Charge (ESU x 10^10)
                 0.0000
    Dipole Moment (Debye)
         X      -0.0215      Y      -2.4989      Z       0.2019
       Tot       2.5071
    Quadrupole Moments (Debye-Ang)
        XX     -29.9891     XY      -0.5048     YY     -45.9647
        XZ      -3.9612     YZ       1.1255     ZZ     -33.0709
    Octopole Moments (Debye-Ang^2)
       XXX      -2.7901    XXY     -26.6325    XYY      -2.2485
       YYY     -60.6566    XXZ       2.4926    XYZ      -6.8490
       YYZ       2.8561    XZZ       0.3402    YZZ     -19.6116
       ZZZ       6.8787
    Hexadecapole Moments (Debye-Ang^3)
      XXXX    -279.3423   XXXY      -6.5381   XXYY    -120.9780
      XYYY      -7.1610   YYYY    -327.6568   XXXZ     -49.5190
      XXYZ       4.8937   XYYZ     -24.8864   YYYZ      12.6400
      XXZZ     -63.3061   XYZZ       0.7432   YYZZ     -65.0807
      XZZZ     -38.8159   YZZZ      12.0766   ZZZZ     -65.1821
 -----------------------------------------------------------------
 DrvMan is completing analytic gradient of the MP2 energy
 MP2 relaxed dipole moment
            1
    1  -0.0084663
    2  -0.9831378
    3   0.0794240
	Magnitude:	 0.986 au	 2.507 Debye
 MP2 energy read as -340.660796
 Full Analytical Gradient of MP2 Energy (in au.)
             1             2             3             4             5
    1   -0.00002695   -0.00000352   -0.00000782    0.00006589    0.00006642
    2   -0.00019810    0.00167958   -0.00135245   -0.00017832    0.00006255
    3    0.00011024   -0.00011756    0.00010708   -0.00010412    0.00022789
             6             7             8
    1   -0.00008228    0.00014847   -0.00016020
    2    0.00001637   -0.00002939   -0.00000023
    3   -0.00022814   -0.00013348    0.00013810
 Gradient time:  CPU 0.06 s  wall 0.07 s
 ----------------------------------------------------------------
             Standard Nuclear Orientation (Angstroms)
    I     Atom           X                Y                Z
 ----------------------------------------------------------------
    1      C       1.3459247998     0.5825943616     0.0839513792
    2      C       0.0225092697    -0.1406945477    -0.0110849963
    3      O       0.0126833339    -1.3429231275     0.0850794290
    4      C      -1.2892353628     0.5796660640    -0.2210062505
    5      H       2.1965144807    -0.0018617359    -0.2149135758
    6      H      -2.1487512450     0.0639542091     0.1656575094
    7      O      -1.3534784216     1.5970159167    -0.8756010787
    8      O       1.4274741453     1.6896081597     0.5690303837
 ----------------------------------------------------------------
 Nuclear Repulsion Energy =   206.3382409262 hartrees
 There are       22 alpha and       22 beta electrons
 Discretize the solute cavity surface with Lebedev spheres
	Using 302 Lebedev grid points for each H atom
	Using 302 Lebedev grid points for other atoms
	Atomic van der Waals radii will be scaled by 1.20
 Removing interior tesserae...
 Keep 1005 surface tesserae and discard 1411 interior tesserae
 Molecular Surface Area = 102.101 Angst**2

                       Distance Matrix (Angstroms)
             C (  1)   C (  2)   O (  3)   C (  4)   H (  5)   H (  6)
   C (  2)  1.511161
   O (  3)  2.342040  1.206108
   C (  4)  2.652749  1.511178  2.342014
   H (  5)  1.074436  2.187949  2.580225  3.533930
   H (  6)  3.533896  2.188034  2.580232  1.074353  4.362396
   O (  7)  3.039173  2.379153  3.381205  1.211455  3.949097  2.016670
   O (  8)  1.211376  2.379174  3.381137  3.039184  2.016696  3.949031
             O (  7)
   O (  8)  3.135160

 Requested basis set is cc-pVTZ
 There are 72 shells and 208 basis functions
 A cutoff of  1.0D-11 yielded   2462 shell pairs
 There are     20666 function pairs (     27506 Cartesian)
 Smallest overlap matrix eigenvalue = 6.91E-04
 Guess MOs from SCF MO coefficient file
 Reading MOs from coefficient file
 Reading MOs from coefficient file
 A restricted Hartree-Fock SCF calculation will be
 performed using Pulay DIIS extrapolation
 SCF converges when DIIS error is below 1.0E-08
 ---------------------------------------
  Cycle       Energy         DIIS Error
 ---------------------------------------
    1    -339.4249043866      7.61E-04
    2    -339.4274256658      5.55E-04
    3    -339.4286077941      1.26E-04
    4    -339.4288159666      5.53E-05
    5    -339.4288599649      2.19E-05
    6    -339.4288671613      9.01E-06
    7    -339.4288680281      3.90E-06
    8    -339.4288681383      7.88E-07
    9    -339.4288681497      3.64E-07
   10    -339.4288681537      1.99E-07
   11    -339.4288681558      8.51E-08
   12    -339.4288681559      3.33E-08
   13    -339.4288681559      1.48E-08
   14    -339.4288681560      4.81E-09 Convergence criterion met
 ---------------------------------------
 SCF time:  CPU 69.35 s  wall 70.96 s
 Discretize the solute cavity surface with Lebedev spheres
	Using 302 Lebedev grid points for each H atom
	Using 302 Lebedev grid points for other atoms
	Atomic van der Waals radii will be scaled by 1.20
 Removing interior tesserae...
 Keep 1005 surface tesserae and discard 1411 interior tesserae
 Molecular Surface Area = 102.101 Angst**2
 A restricted Hartree-Fock SCF calculation will be
 performed using Pulay DIIS extrapolation
 Polarizable Continuum solvation model will be applied
 SCF converges when DIIS error is below 1.0E-08

 Citation of the SMD model:
 Marenich, A.V.; Cramer, C.J.; Truhlar, D.G.
 J. Phys. Chem. B 2009, 113, 6378-6396.
 iSolventCode=           1
 Solvent: water                                                           

 vradii
            1           2           3           4           5           6
    1   1.8500000   1.8500000   1.5200000   1.8500000   1.2000000   1.2000000
            7           8
    1   1.5200000   1.5200000
 ---------------------------------------
  Cycle       Energy         DIIS Error
 ---------------------------------------
    1    -339.4288681553      1.41E-09
 Time req'd to invert C: 0.57 s (CPU) 0.57 s (wall)
    2    -339.4485151325      5.95E-04
    3    -339.4485151337      5.95E-04
    4    -339.4485151342      5.95E-04
    5    -339.4485151345      5.95E-04
    6    -339.4485151314      5.95E-04
    7    -339.4485151300      5.95E-04
    8    -339.4485151304      5.95E-04
    9    -339.4485151304      5.95E-04
   10    -339.4485151330      5.95E-04
   11    -339.4485151298      5.95E-04
   12    -339.4485151412      5.95E-04
   13    -339.4485151441      5.95E-04
   14    -339.4485151447      5.95E-04
   15    -339.4485151439      5.95E-04
   16    -339.4485151318      5.95E-04
   17    -339.4522097290      4.10E-04
   18    -339.4529990482      1.31E-04
   19    -339.4533159313      5.62E-05
   20    -339.4533704429      2.18E-05
   21    -339.4533782734      9.07E-06
   22    -339.4533792849      4.07E-06
   23    -339.4533794404      8.39E-07
   24    -339.4533794575      4.34E-07
   25    -339.4533794631      1.87E-07
   26    -339.4533794646      7.88E-08
   27    -339.4533794650      3.86E-08
   28    -339.4533794651      1.65E-08
   29    -339.4533794651      4.41E-09 Convergence criterion met
 ---------------------------------------
 SCF time:  CPU 129.69 s  wall 129.81 s
(0)  E-EN(g) gas-phase elect-nuc energy                 -339.428868155 a.u.
(3)  G-ENP(liq) elect-nuc-pol free energy of system     -339.453379465 a.u.
(4)  G-CDS(liq) cavity-dispersion-solvent structure 
     free energy                                                5.8171 kcal/mol
(6)  G-S(liq) free energy of system                     -339.444109364 a.u.
(9)  DeltaG-S(liq) free energy of  solvation
     (9) = (6) - (0)                                           -9.5640 kcal/mol
 SCF   energy in the final basis set = -339.4441093645
 Total energy in the final basis set = -339.4441093645

 Components of the MP2 correlation energy:
        aaaa  correlation energy =        -0.1527883251 au
        abab  correlation energy =        -0.9110720090 au
        bbbb  correlation energy =        -0.1527883251 au
        non-Brillouin singles    =        -0.0000000000 au

 Total  MP2   correlation energy =        -1.2166486593 au
        MP2         total energy =      -340.6607580237 au

  Entering Z-vector solver.
 This version supports only Gaussian blurring of the apparent surface charges
 No PCM contribution added !! 
   1         0           1      0.000402    0.000402
 This version supports only Gaussian blurring of the apparent surface charges
 No PCM contribution added !! 
   2         0           1      0.000130    0.000130
 This version supports only Gaussian blurring of the apparent surface charges
 No PCM contribution added !! 
   3         0           1      0.000042    0.000042
 This version supports only Gaussian blurring of the apparent surface charges
 No PCM contribution added !! 
   4         0           1      0.000017    0.000017
 This version supports only Gaussian blurring of the apparent surface charges
 No PCM contribution added !! 
   5         0           1      0.000007    0.000007
 This version supports only Gaussian blurring of the apparent surface charges
 No PCM contribution added !! 
   6         0           1      0.000004    0.000004
 This version supports only Gaussian blurring of the apparent surface charges
 No PCM contribution added !! 
   7         0           1      0.000002    0.000002
 This version supports only Gaussian blurring of the apparent surface charges
 No PCM contribution added !! 
   8         1           0      0.000000    0.000000    Roots Converged

 --------------------------------------------------------------

                    Orbital Energies (a.u.)
 --------------------------------------------------------------

 Alpha MOs
 -- Occupied --
-20.611 -20.598 -20.598 -11.373 -11.363 -11.363  -1.457  -1.426
 -1.425  -0.994  -0.916  -0.786  -0.722  -0.713  -0.693  -0.666
 -0.602  -0.561  -0.547  -0.529  -0.498  -0.426
 -- Virtual --
  0.037   0.107   0.182   0.196   0.237   0.267   0.307   0.327
  0.410   0.426   0.453   0.467   0.471   0.521   0.556   0.571
  0.576   0.601   0.614   0.632   0.641   0.667   0.694   0.724
  0.727   0.767   0.781   0.835   0.848   0.887   0.896   0.922
  0.926   0.939   1.021   1.026   1.036   1.100   1.155   1.168
  1.205   1.210   1.300   1.303   1.322   1.389   1.415   1.433
  1.469   1.473   1.524   1.550   1.649   1.696   1.801   1.830
  1.879   1.915   1.965   1.988   2.028   2.061   2.204   2.227
  2.249   2.259   2.290   2.297   2.336   2.366   2.386   2.415
  2.470   2.528   2.550   2.647   2.676   2.703   2.726   2.796
  2.820   2.860   2.950   2.968   2.978   3.008   3.066   3.094
  3.140   3.153   3.199   3.250   3.258   3.292   3.333   3.361
  3.386   3.437   3.460   3.530   3.553   3.564   3.600   3.603
  3.625   3.681   3.734   3.749   3.800   3.855   3.857   3.917
  3.949   3.973   4.100   4.135   4.152   4.178   4.221   4.269
  4.368   4.394   4.464   4.491   4.512   4.521   4.561   4.564
  4.604   4.730   4.747   4.872   4.944   4.951   5.059   5.081
  5.230   5.316   5.342   5.344   5.424   5.504   5.580   5.602
  5.617   5.629   5.647   5.667   5.761   5.862   5.994   6.040
  6.079   6.102   6.180   6.189   6.567   6.597   6.620   6.652
  6.657   6.668   6.841   6.850   6.861   6.864   6.886   6.970
  6.970   7.252   7.284   7.284   7.295   7.418   7.459   7.494
  7.509   7.515   7.529   7.624   8.952  10.987  11.209  13.438
 13.512  13.926
 --------------------------------------------------------------

          Ground-State Mulliken Net Atomic Charges

     Atom                 Charge (a.u.)
  ----------------------------------------
      1 C                     0.130296
      2 C                     0.257739
      3 O                    -0.253978
      4 C                     0.130171
      5 H                     0.153727
      6 H                     0.154269
      7 O                    -0.286283
      8 O                    -0.285942
  ----------------------------------------
  Sum of atomic charges =    -0.000000

 -----------------------------------------------------------------
                    Cartesian Multipole Moments
 -----------------------------------------------------------------
    Charge (ESU x 10^10)
                -0.0000
    Dipole Moment (Debye)
         X      -0.0216      Y      -2.5092      Z       0.2024
       Tot       2.5175
    Quadrupole Moments (Debye-Ang)
        XX     -30.0010     XY      -0.5046     YY     -45.9617
        XZ      -3.9600     YZ       1.1258     ZZ     -33.0682
    Octopole Moments (Debye-Ang^2)
       XXX      -2.7919    XXY     -26.6339    XYY      -2.2477
       YYY     -60.6515    XXZ       2.4935    XYZ      -6.8478
       YYZ       2.8567    XZZ       0.3399    YZZ     -19.6099
       ZZZ       6.8801
    Hexadecapole Moments (Debye-Ang^3)
      XXXX    -279.4618   XXXY      -6.5349   XXYY    -120.9818
      XYYY      -7.1587   YYYY    -327.6719   XXXZ     -49.5051
      XXYZ       4.8936   XYYZ     -24.8851   YYYZ      12.6409
      XXZZ     -63.3093   XYZZ       0.7429   YYZZ     -65.0807
      XZZZ     -38.8150   YZZZ      12.0762   ZZZZ     -65.1785
 -----------------------------------------------------------------
 DrvMan is completing analytic gradient of the MP2 energy
 MP2 relaxed dipole moment
            1
    1  -0.0085015
    2  -0.9872016
    3   0.0796279
	Magnitude:	 0.990 au	 2.517 Debye
 MP2 energy read as -340.660758
 Full Analytical Gradient of MP2 Energy (in au.)
             1             2             3             4             5
    1    0.00005475   -0.00001523    0.00000744   -0.00002770   -0.00002156
    2    0.00010740   -0.00171559    0.00137152    0.00013223    0.00002523
    3    0.00010992    0.00009968   -0.00009588   -0.00009455    0.00024502
             6             7             8
    1   -0.00000129    0.00004700   -0.00004341
    2   -0.00002741    0.00002824    0.00007839
    3   -0.00025174   -0.00019290    0.00018045
 Gradient time:  CPU 0.06 s  wall 0.06 s
 ----------------------------------------------------------------
             Standard Nuclear Orientation (Angstroms)
    I     Atom           X                Y                Z
 ----------------------------------------------------------------
    1      C       1.3459247998     0.5825943616     0.0839513792
    2      C       0.0225092697    -0.1396945477    -0.0100849963
    3      O       0.0126833339    -1.3429231275     0.0850794290
    4      C      -1.2892353628     0.5796660640    -0.2210062505
    5      H       2.1965144807    -0.0018617359    -0.2149135758
    6      H      -2.1487512450     0.0639542091     0.1656575094
    7      O      -1.3534784216     1.5970159167    -0.8756010787
    8      O       1.4274741453     1.6896081597     0.5690303837
 ----------------------------------------------------------------
 Nuclear Repulsion Energy =   206.3358476837 hartrees
 There are       22 alpha and       22 beta electrons
 Discretize the solute cavity surface with Lebedev spheres
	Using 302 Lebedev grid points for each H atom
	Using 302 Lebedev grid points for other atoms
	Atomic van der Waals radii will be scaled by 1.20
 Removing interior tesserae...
 Keep 1005 surface tesserae and discard 1411 interior tesserae
 Molecular Surface Area = 102.101 Angst**2

                       Distance Matrix (Angstroms)
             C (  1)   C (  2)   O (  3)   C (  4)   H (  5)   H (  6)
   C (  2)  1.510620
   O (  3)  2.342040  1.207026
   C (  4)  2.652749  1.510841  2.342014
   H (  5)  1.074436  2.187979  2.580225  3.533930
   H (  6)  3.533896  2.187860  2.580232  1.074353  4.362396
   O (  7)  3.039173  2.378786  3.381205  1.211455  3.949097  2.016670
   O (  8)  1.211376  2.378161  3.381137  3.039184  2.016696  3.949031
             O (  7)
   O (  8)  3.135160

 Requested basis set is cc-pVTZ
 There are 72 shells and 208 basis functions
 A cutoff of  1.0D-11 yielded   2462 shell pairs
 There are     20666 function pairs (     27506 Cartesian)
 Smallest overlap matrix eigenvalue = 6.90E-04
 Guess MOs from SCF MO coefficient file
 Reading MOs from coefficient file
 Reading MOs from coefficient file
 A restricted Hartree-Fock SCF calculation will be
 performed using Pulay DIIS extrapolation
 SCF converges when DIIS error is below 1.0E-08
 ---------------------------------------
  Cycle       Energy         DIIS Error
 ---------------------------------------
    1    -339.4215386607      7.59E-04
    2    -339.4273498958      5.52E-04
    3    -339.4285233618      1.26E-04
    4    -339.4287318213      5.66E-05
    5    -339.4287763119      2.24E-05
    6    -339.4287839450      9.45E-06
    7    -339.4287849121      4.11E-06
    8    -339.4287850446      9.01E-07
    9    -339.4287850605      4.47E-07
   10    -339.4287850671      2.48E-07
   11    -339.4287850705      9.94E-08
   12    -339.4287850707      3.86E-08
   13    -339.4287850706      1.65E-08
   14    -339.4287850707      5.26E-09 Convergence criterion met
 ---------------------------------------
 SCF time:  CPU 69.50 s  wall 69.68 s
 Discretize the solute cavity surface with Lebedev spheres
	Using 302 Lebedev grid points for each H atom
	Using 302 Lebedev grid points for other atoms
	Atomic van der Waals radii will be scaled by 1.20
 Removing interior tesserae...
 Keep 1005 surface tesserae and discard 1411 interior tesserae
 Molecular Surface Area = 102.101 Angst**2
 A restricted Hartree-Fock SCF calculation will be
 performed using Pulay DIIS extrapolation
 Polarizable Continuum solvation model will be applied
 SCF converges when DIIS error is below 1.0E-08

 Citation of the SMD model:
 Marenich, A.V.; Cramer, C.J.; Truhlar, D.G.
 J. Phys. Chem. B 2009, 113, 6378-6396.
 iSolventCode=           1
 Solvent: water                                                           

 vradii
            1           2           3           4           5           6
    1   1.8500000   1.8500000   1.5200000   1.8500000   1.2000000   1.2000000
            7           8
    1   1.5200000   1.5200000
 ---------------------------------------
  Cycle       Energy         DIIS Error
 ---------------------------------------
    1    -339.4287850701      1.50E-09
 Time req'd to invert C: 0.58 s (CPU) 0.58 s (wall)
    2    -339.4484380385      5.95E-04
    3    -339.4484380398      5.95E-04
    4    -339.4484380404      5.95E-04
    5    -339.4484380426      5.95E-04
    6    -339.4484380401      5.95E-04
    7    -339.4484380438      5.95E-04
    8    -339.4484380451      5.95E-04
    9    -339.4484380421      5.95E-04
   10    -339.4484380562      5.95E-04
   11    -339.4484380507      5.95E-04
   12    -339.4484380531      5.95E-04
   13    -339.4484380522      5.95E-04
   14    -339.4484380500      5.95E-04
   15    -339.4484380522      5.95E-04
   16    -339.4484380412      5.95E-04
   17    -339.4521315301      4.10E-04
   18    -339.4529207505      1.31E-04
   19    -339.4532375134      5.62E-05
   20    -339.4532919957      2.18E-05
   21    -339.4532998213      9.09E-06
   22    -339.4533008343      4.08E-06
   23    -339.4533009906      8.38E-07
   24    -339.4533010077      4.33E-07
   25    -339.4533010132      1.87E-07
   26    -339.4533010147      7.87E-08
   27    -339.4533010151      3.85E-08
   28    -339.4533010152      1.65E-08
   29    -339.4533010152      4.40E-09 Convergence criterion met
 ---------------------------------------
 SCF time:  CPU 126.89 s  wall 127.94 s
(0)  E-EN(g) gas-phase elect-nuc energy                 -339.428785070 a.u.
(3)  G-ENP(liq) elect-nuc-pol free energy of system     -339.453301015 a.u.
(4)  G-CDS(liq) cavity-dispersion-solvent structure 
     free energy                                                5.8144 kcal/mol
(6)  G-S(liq) free energy of system                     -339.444035101 a.u.
(9)  DeltaG-S(liq) free energy of  solvation
     (9) = (6) - (0)                                           -9.5695 kcal/mol
 SCF   energy in the final basis set = -339.4440351011
 Total energy in the final basis set = -339.4440351011

 Components of the MP2 correlation energy:
        aaaa  correlation energy =        -0.1528021677 au
        abab  correlation energy =        -0.9111372423 au
        bbbb  correlation energy =        -0.1528021677 au
        non-Brillouin singles    =        -0.0000000000 au

 Total  MP2   correlation energy =        -1.2167415776 au
        MP2         total energy =      -340.6607766787 au

  Entering Z-vector solver.
 This version supports only Gaussian blurring of the apparent surface charges
 No PCM contribution added !! 
   1         0           1      0.000402    0.000402
 This version supports only Gaussian blurring of the apparent surface charges
 No PCM contribution added !! 
   2         0           1      0.000131    0.000131
 This version supports only Gaussian blurring of the apparent surface charges
 No PCM contribution added !! 
   3         0           1      0.000042    0.000042
 This version supports only Gaussian blurring of the apparent surface charges
 No PCM contribution added !! 
   4         0           1      0.000017    0.000017
 This version supports only Gaussian blurring of the apparent surface charges
 No PCM contribution added !! 
   5         0           1      0.000007    0.000007
 This version supports only Gaussian blurring of the apparent surface charges
 No PCM contribution added !! 
   6         0           1      0.000004    0.000004
 This version supports only Gaussian blurring of the apparent surface charges
 No PCM contribution added !! 
   7         0           1      0.000002    0.000002
 This version supports only Gaussian blurring of the apparent surface charges
 No PCM contribution added !! 
   8         1           0      0.000000    0.000000    Roots Converged

 --------------------------------------------------------------

                    Orbital Energies (a.u.)
 --------------------------------------------------------------

 Alpha MOs
 -- Occupied --
-20.611 -20.598 -20.598 -11.373 -11.363 -11.363  -1.456  -1.426
 -1.425  -0.994  -0.917  -0.786  -0.722  -0.713  -0.693  -0.665
 -0.602  -0.561  -0.547  -0.529  -0.498  -0.426
 -- Virtual --
  0.036   0.107   0.182   0.196   0.237   0.267   0.307   0.327
  0.410   0.426   0.452   0.467   0.471   0.521   0.556   0.571
  0.576   0.601   0.614   0.632   0.641   0.667   0.694   0.724
  0.727   0.767   0.781   0.835   0.848   0.887   0.896   0.922
  0.926   0.939   1.021   1.026   1.036   1.100   1.155   1.168
  1.205   1.210   1.300   1.303   1.322   1.389   1.415   1.433
  1.469   1.473   1.524   1.550   1.649   1.696   1.801   1.830
  1.879   1.915   1.965   1.988   2.028   2.061   2.204   2.227
  2.249   2.259   2.290   2.296   2.336   2.366   2.386   2.415
  2.470   2.528   2.550   2.647   2.676   2.703   2.726   2.796
  2.820   2.860   2.949   2.968   2.978   3.008   3.066   3.094
  3.140   3.153   3.199   3.250   3.258   3.292   3.333   3.361
  3.386   3.437   3.460   3.530   3.553   3.563   3.600   3.603
  3.625   3.682   3.734   3.749   3.799   3.855   3.857   3.917
  3.949   3.973   4.100   4.134   4.152   4.178   4.221   4.269
  4.368   4.394   4.464   4.491   4.512   4.521   4.561   4.564
  4.604   4.730   4.747   4.872   4.944   4.951   5.059   5.081
  5.230   5.316   5.343   5.344   5.424   5.504   5.580   5.602
  5.617   5.629   5.647   5.667   5.761   5.863   5.993   6.039
  6.079   6.101   6.180   6.189   6.566   6.596   6.619   6.651
  6.655   6.667   6.841   6.850   6.861   6.864   6.886   6.969
  6.969   7.252   7.284   7.284   7.295   7.418   7.459   7.494
  7.508   7.514   7.529   7.623   8.952  10.989  11.213  13.424
 13.513  13.923
 --------------------------------------------------------------

          Ground-State Mulliken Net Atomic Charges

     Atom                 Charge (a.u.)
  ----------------------------------------
      1 C                     0.130294
      2 C                     0.258010
      3 O                    -0.254596
      4 C                     0.130207
      5 H                     0.153859
      6 H                     0.154355
      7 O                    -0.286207
      8 O                    -0.285923
  ----------------------------------------
  Sum of atomic charges =     0.000000

 -----------------------------------------------------------------
                    Cartesian Multipole Moments
 -----------------------------------------------------------------
    Charge (ESU x 10^10)
                 0.0000
    Dipole Moment (Debye)
         X      -0.0212      Y      -2.5043      Z       0.2041
       Tot       2.5127
    Quadrupole Moments (Debye-Ang)
        XX     -29.9955     XY      -0.5060     YY     -45.9631
        XZ      -3.9604     YZ       1.1253     ZZ     -33.0695
    Octopole Moments (Debye-Ang^2)
       XXX      -2.7868    XXY     -26.6336    XYY      -2.2508
       YYY     -60.6548    XXZ       2.4907    XYZ      -6.8480
       YYZ       2.8518    XZZ       0.3411    YZZ     -19.6109
       ZZZ       6.8673
    Hexadecapole Moments (Debye-Ang^3)
      XXXX    -279.4065   XXXY      -6.5430   XXYY    -120.9799
      XYYY      -7.1688   YYYY    -327.6640   XXXZ     -49.5112
      XXYZ       4.8956   XYYZ     -24.8849   YYYZ      12.6420
      XXZZ     -63.3079   XYZZ       0.7441   YYZZ     -65.0801
      XZZZ     -38.8160   YZZZ      12.0799   ZZZZ     -65.1802
 -----------------------------------------------------------------
 DrvMan is completing analytic gradient of the MP2 energy
 MP2 relaxed dipole moment
            1
    1  -0.0083247
    2  -0.9852626
    3   0.0802935
	Magnitude:	 0.989 au	 2.513 Debye
 MP2 energy read as -340.660777
 Full Analytical Gradient of MP2 Energy (in au.)
             1             2             3             4             5
    1    0.00002457    0.00000073    0.00002372    0.00002214    0.00003439
    2   -0.00003538   -0.00012237    0.00010637   -0.00003819    0.00003558
    3   -0.00007208    0.00033583   -0.00009329   -0.00027872    0.00027847
             6             7             8
    1   -0.00002279    0.00005436   -0.00013712
    2    0.00000599    0.00005448   -0.00000646
    3   -0.00020114   -0.00015207    0.00018299
 Gradient time:  CPU 0.09 s  wall 0.09 s
 ----------------------------------------------------------------
             Standard Nuclear Orientation (Angstroms)
    I     Atom           X                Y                Z
 ----------------------------------------------------------------
    1      C       1.3459247998     0.5825943616     0.0839513792
    2      C       0.0225092697    -0.1396945477    -0.0120849963
    3      O       0.0126833339    -1.3429231275     0.0850794290
    4      C      -1.2892353628     0.5796660640    -0.2210062505
    5      H       2.1965144807    -0.0018617359    -0.2149135758
    6      H      -2.1487512450     0.0639542091     0.1656575094
    7      O      -1.3534784216     1.5970159167    -0.8756010787
    8      O       1.4274741453     1.6896081597     0.5690303837
 ----------------------------------------------------------------
 Nuclear Repulsion Energy =   206.3354299555 hartrees
 There are       22 alpha and       22 beta electrons
 Discretize the solute cavity surface with Lebedev spheres
	Using 302 Lebedev grid points for each H atom
	Using 302 Lebedev grid points for other atoms
	Atomic van der Waals radii will be scaled by 1.20
 Removing interior tesserae...
 Keep 1005 surface tesserae and discard 1411 interior tesserae
 Molecular Surface Area = 102.101 Angst**2

                       Distance Matrix (Angstroms)
             C (  1)   C (  2)   O (  3)   C (  4)   H (  5)   H (  6)
   C (  2)  1.510746
   O (  3)  2.342040  1.207185
   C (  4)  2.652749  1.510563  2.342014
   H (  5)  1.074436  2.187792  2.580225  3.533930
   H (  6)  3.533896  2.188021  2.580232  1.074353  4.362396
   O (  7)  3.039173  2.378059  3.381205  1.211455  3.949097  2.016670
   O (  8)  1.211376  2.378649  3.381137  3.039184  2.016696  3.949031
             O (  7)
   O (  8)  3.135160

 Requested basis set is cc-pVTZ
 There are 72 shells and 208 basis functions
 A cutoff of  1.0D-11 yielded   2462 shell pairs
 There are     20666 function pairs (     27506 Cartesian)
 Smallest overlap matrix eigenvalue = 6.90E-04
 Guess MOs from SCF MO coefficient file
 Reading MOs from coefficient file
 Reading MOs from coefficient file
 A restricted Hartree-Fock SCF calculation will be
 performed using Pulay DIIS extrapolation
 SCF converges when DIIS error is below 1.0E-08
 ---------------------------------------
  Cycle       Energy         DIIS Error
 ---------------------------------------
    1    -339.4223747349      7.58E-04
    2    -339.4273334915      5.53E-04
    3    -339.4285089269      1.26E-04
    4    -339.4287173318      5.62E-05
    5    -339.4287616513      2.22E-05
    6    -339.4287691678      9.36E-06
    7    -339.4287701096      4.07E-06
    8    -339.4287702378      8.76E-07
    9    -339.4287702528      4.31E-07
   10    -339.4287702589      2.38E-07
   11    -339.4287702620      9.58E-08
   12    -339.4287702622      3.74E-08
   13    -339.4287702621      1.64E-08
   14    -339.4287702622      5.53E-09 Convergence criterion met
 ---------------------------------------
 SCF time:  CPU 70.71 s  wall 70.82 s
 Discretize the solute cavity surface with Lebedev spheres
	Using 302 Lebedev grid points for each H atom
	Using 302 Lebedev grid points for other atoms
	Atomic van der Waals radii will be scaled by 1.20
 Removing interior tesserae...
 Keep 1005 surface tesserae and discard 1411 interior tesserae
 Molecular Surface Area = 102.101 Angst**2
 A restricted Hartree-Fock SCF calculation will be
 performed using Pulay DIIS extrapolation
 Polarizable Continuum solvation model will be applied
 SCF converges when DIIS error is below 1.0E-08

 Citation of the SMD model:
 Marenich, A.V.; Cramer, C.J.; Truhlar, D.G.
 J. Phys. Chem. B 2009, 113, 6378-6396.
 iSolventCode=           1
 Solvent: water                                                           

 vradii
            1           2           3           4           5           6
    1   1.8500000   1.8500000   1.5200000   1.8500000   1.2000000   1.2000000
            7           8
    1   1.5200000   1.5200000
 ---------------------------------------
  Cycle       Energy         DIIS Error
 ---------------------------------------
    1    -339.4287702615      2.44E-09
 Time req'd to invert C: 0.57 s (CPU) 0.57 s (wall)
    2    -339.4484251044      5.95E-04
    3    -339.4484251054      5.95E-04
    4    -339.4484251055      5.95E-04
    5    -339.4484251119      5.95E-04
    6    -339.4484251103      5.95E-04
    7    -339.4484251063      5.95E-04
    8    -339.4484251034      5.95E-04
    9    -339.4484251022      5.95E-04
   10    -339.4484250995      5.95E-04
   11    -339.4484251032      5.95E-04
   12    -339.4484251041      5.95E-04
   13    -339.4484251077      5.95E-04
   14    -339.4484251091      5.95E-04
   15    -339.4484251099      5.95E-04
   16    -339.4484251052      5.95E-04
   17    -339.4521186315      4.10E-04
   18    -339.4529078922      1.31E-04
   19    -339.4532246632      5.62E-05
   20    -339.4532791465      2.18E-05
   21    -339.4532869721      9.09E-06
   22    -339.4532879855      4.08E-06
   23    -339.4532881419      8.38E-07
   24    -339.4532881589      4.33E-07
   25    -339.4532881645      1.87E-07
   26    -339.4532881660      7.87E-08
   27    -339.4532881664      3.85E-08
   28    -339.4532881665      1.65E-08
   29    -339.4532881665      4.43E-09 Convergence criterion met
 ---------------------------------------
 SCF time:  CPU 119.40 s  wall 119.50 s
(0)  E-EN(g) gas-phase elect-nuc energy                 -339.428770262 a.u.
(3)  G-ENP(liq) elect-nuc-pol free energy of system     -339.453288166 a.u.
(4)  G-CDS(liq) cavity-dispersion-solvent structure 
     free energy                                                5.8140 kcal/mol
(6)  G-S(liq) free energy of system                     -339.444022981 a.u.
(9)  DeltaG-S(liq) free energy of  solvation
     (9) = (6) - (0)                                           -9.5712 kcal/mol
 SCF   energy in the final basis set = -339.4440229807
 Total energy in the final basis set = -339.4440229807

 Components of the MP2 correlation energy:
        aaaa  correlation energy =        -0.1528045145 au
        abab  correlation energy =        -0.9111482861 au
        bbbb  correlation energy =        -0.1528045145 au
        non-Brillouin singles    =        -0.0000000000 au

 Total  MP2   correlation energy =        -1.2167573151 au
        MP2         total energy =      -340.6607802958 au

  Entering Z-vector solver.
 This version supports only Gaussian blurring of the apparent surface charges
 No PCM contribution added !! 
   1         0           1      0.000402    0.000402
 This version supports only Gaussian blurring of the apparent surface charges
 No PCM contribution added !! 
   2         0           1      0.000131    0.000131
 This version supports only Gaussian blurring of the apparent surface charges
 No PCM contribution added !! 
   3         0           1      0.000042    0.000042
 This version supports only Gaussian blurring of the apparent surface charges
 No PCM contribution added !! 
   4         0           1      0.000018    0.000018
 This version supports only Gaussian blurring of the apparent surface charges
 No PCM contribution added !! 
   5         0           1      0.000007    0.000007
 This version supports only Gaussian blurring of the apparent surface charges
 No PCM contribution added !! 
   6         0           1      0.000004    0.000004
 This version supports only Gaussian blurring of the apparent surface charges
 No PCM contribution added !! 
   7         0           1      0.000002    0.000002
 This version supports only Gaussian blurring of the apparent surface charges
 No PCM contribution added !! 
   8         1           0      0.000000    0.000000    Roots Converged

 --------------------------------------------------------------

                    Orbital Energies (a.u.)
 --------------------------------------------------------------

 Alpha MOs
 -- Occupied --
-20.611 -20.598 -20.598 -11.373 -11.363 -11.363  -1.456  -1.426
 -1.425  -0.994  -0.917  -0.786  -0.722  -0.713  -0.693  -0.665
 -0.602  -0.561  -0.547  -0.529  -0.498  -0.426
 -- Virtual --
  0.036   0.107   0.182   0.196   0.237   0.267   0.307   0.327
  0.410   0.426   0.452   0.467   0.471   0.521   0.556   0.571
  0.576   0.601   0.614   0.632   0.641   0.668   0.694   0.724
  0.727   0.767   0.781   0.835   0.848   0.887   0.896   0.922
  0.926   0.939   1.021   1.026   1.036   1.100   1.155   1.168
  1.205   1.210   1.300   1.303   1.322   1.389   1.416   1.433
  1.469   1.473   1.524   1.550   1.649   1.696   1.801   1.830
  1.879   1.915   1.965   1.988   2.028   2.061   2.204   2.227
  2.249   2.259   2.290   2.296   2.336   2.366   2.386   2.415
  2.470   2.528   2.550   2.647   2.676   2.703   2.726   2.796
  2.820   2.860   2.949   2.968   2.979   3.008   3.066   3.094
  3.140   3.153   3.199   3.250   3.258   3.292   3.333   3.361
  3.386   3.437   3.460   3.530   3.553   3.563   3.600   3.603
  3.625   3.682   3.734   3.749   3.799   3.855   3.857   3.917
  3.949   3.973   4.100   4.134   4.152   4.178   4.221   4.269
  4.369   4.394   4.464   4.491   4.512   4.521   4.561   4.564
  4.604   4.730   4.748   4.872   4.943   4.951   5.059   5.081
  5.230   5.316   5.343   5.344   5.424   5.504   5.580   5.602
  5.617   5.629   5.647   5.667   5.761   5.863   5.993   6.039
  6.079   6.101   6.180   6.189   6.566   6.596   6.619   6.651
  6.655   6.667   6.841   6.850   6.861   6.864   6.886   6.969
  6.969   7.252   7.284   7.284   7.295   7.418   7.459   7.494
  7.508   7.514   7.529   7.623   8.952  10.990  11.214  13.421
 13.513  13.923
 --------------------------------------------------------------

          Ground-State Mulliken Net Atomic Charges

     Atom                 Charge (a.u.)
  ----------------------------------------
      1 C                     0.130335
      2 C                     0.258061
      3 O                    -0.254705
      4 C                     0.130180
      5 H                     0.153836
      6 H                     0.154414
      7 O                    -0.286253
      8 O                    -0.285867
  ----------------------------------------
  Sum of atomic charges =    -0.000000

 -----------------------------------------------------------------
                    Cartesian Multipole Moments
 -----------------------------------------------------------------
    Charge (ESU x 10^10)
                -0.0000
    Dipole Moment (Debye)
         X      -0.0220      Y      -2.5038      Z       0.2002
       Tot       2.5119
    Quadrupole Moments (Debye-Ang)
        XX     -29.9946     XY      -0.5034     YY     -45.9633
        XZ      -3.9608     YZ       1.1260     ZZ     -33.0696
    Octopole Moments (Debye-Ang^2)
       XXX      -2.7952    XXY     -26.6328    XYY      -2.2454
       YYY     -60.6532    XXZ       2.4955    XYZ      -6.8488
       YYZ       2.8610    XZZ       0.3390    YZZ     -19.6106
       ZZZ       6.8914
    Hexadecapole Moments (Debye-Ang^3)
      XXXX    -279.3974   XXXY      -6.5300   XXYY    -120.9800
      XYYY      -7.1509   YYYY    -327.6648   XXXZ     -49.5129
      XXYZ       4.8917   XYYZ     -24.8867   YYYZ      12.6388
      XXZZ     -63.3074   XYZZ       0.7420   YYZZ     -65.0812
      XZZZ     -38.8149   YZZZ      12.0730   ZZZZ     -65.1804
 -----------------------------------------------------------------
 DrvMan is completing analytic gradient of the MP2 energy
 MP2 relaxed dipole moment
            1
    1  -0.0086430
    2  -0.9850694
    3   0.0787579
	Magnitude:	 0.988 au	 2.512 Debye
 MP2 energy read as -340.660780
 Full Analytical Gradient of MP2 Energy (in au.)
             1             2             3             4             5
    1    0.00000369   -0.00001947   -0.00002420    0.00001564    0.00001055
    2   -0.00005527    0.00009635   -0.00009793   -0.00000785    0.00005223
    3    0.00029211   -0.00035474    0.00010564    0.00008006    0.00019443
             6             7             8
    1   -0.00006086    0.00014099   -0.00006634
    2   -0.00001699   -0.00005543    0.00008490
    3   -0.00027872   -0.00017454    0.00013575
 Gradient time:  CPU 0.07 s  wall 0.07 s
 ----------------------------------------------------------------
             Standard Nuclear Orientation (Angstroms)
    I     Atom           X                Y                Z
 ----------------------------------------------------------------
    1      C       1.3459247998     0.5825943616     0.0839513792
    2      C       0.0225092697    -0.1396945477    -0.0110849963
    3      O       0.0136833339    -1.3429231275     0.0850794290
    4      C      -1.2892353628     0.5796660640    -0.2210062505
    5      H       2.1965144807    -0.0018617359    -0.2149135758
    6      H      -2.1487512450     0.0639542091     0.1656575094
    7      O      -1.3534784216     1.5970159167    -0.8756010787
    8      O       1.4274741453     1.6896081597     0.5690303837
 ----------------------------------------------------------------
 Nuclear Repulsion Energy =   206.3358973544 hartrees
 There are       22 alpha and       22 beta electrons
 Discretize the solute cavity surface with Lebedev spheres
	Using 302 Lebedev grid points for each H atom
	Using 302 Lebedev grid points for other atoms
	Atomic van der Waals radii will be scaled by 1.20
 Removing interior tesserae...
 Keep 1005 surface tesserae and discard 1411 interior tesserae
 Molecular Surface Area = 102.101 Angst**2

                       Distance Matrix (Angstroms)
             C (  1)   C (  2)   O (  3)   C (  4)   H (  5)   H (  6)
   C (  2)  1.510683
   O (  3)  2.341471  1.207098
   C (  4)  2.652749  1.510702  2.342570
   H (  5)  1.074436  2.187885  2.579378  3.533930
   H (  6)  3.533896  2.187940  2.581070  1.074353  4.362396
   O (  7)  3.039173  2.378422  3.381609  1.211455  3.949097  2.016670
   O (  8)  1.211376  2.378405  3.380719  3.039184  2.016696  3.949031
             O (  7)
   O (  8)  3.135160

 Requested basis set is cc-pVTZ
 There are 72 shells and 208 basis functions
 A cutoff of  1.0D-11 yielded   2462 shell pairs
 There are     20666 function pairs (     27506 Cartesian)
 Smallest overlap matrix eigenvalue = 6.90E-04
 Guess MOs from SCF MO coefficient file
 Reading MOs from coefficient file
 Reading MOs from coefficient file
 A restricted Hartree-Fock SCF calculation will be
 performed using Pulay DIIS extrapolation
 SCF converges when DIIS error is below 1.0E-08
 ---------------------------------------
  Cycle       Energy         DIIS Error
 ---------------------------------------
    1    -339.4226672387      7.57E-04
    2    -339.4273415113      5.53E-04
    3    -339.4285175118      1.26E-04
    4    -339.4287257786      5.61E-05
    5    -339.4287700081      2.22E-05
    6    -339.4287774767      9.32E-06
    7    -339.4287784062      4.05E-06
    8    -339.4287785315      8.57E-07
    9    -339.4287785456      4.17E-07
   10    -339.4287785512      2.31E-07
   11    -339.4287785543      9.48E-08
   12    -339.4287785544      3.70E-08
   13    -339.4287785543      1.61E-08
   14    -339.4287785544      5.12E-09 Convergence criterion met
 ---------------------------------------
 SCF time:  CPU 69.49 s  wall 69.56 s
 Discretize the solute cavity surface with Lebedev spheres
	Using 302 Lebedev grid points for each H atom
	Using 302 Lebedev grid points for other atoms
	Atomic van der Waals radii will be scaled by 1.20
 Removing interior tesserae...
 Keep 1005 surface tesserae and discard 1411 interior tesserae
 Molecular Surface Area = 102.101 Angst**2
 A restricted Hartree-Fock SCF calculation will be
 performed using Pulay DIIS extrapolation
 Polarizable Continuum solvation model will be applied
 SCF converges when DIIS error is below 1.0E-08

 Citation of the SMD model:
 Marenich, A.V.; Cramer, C.J.; Truhlar, D.G.
 J. Phys. Chem. B 2009, 113, 6378-6396.
 iSolventCode=           1
 Solvent: water                                                           

 vradii
            1           2           3           4           5           6
    1   1.8500000   1.8500000   1.5200000   1.8500000   1.2000000   1.2000000
            7           8
    1   1.5200000   1.5200000
 ---------------------------------------
  Cycle       Energy         DIIS Error
 ---------------------------------------
    1    -339.4287785537      1.60E-09
 Time req'd to invert C: 0.57 s (CPU) 0.57 s (wall)
    2    -339.4484323747      5.95E-04
    3    -339.4484323759      5.95E-04
    4    -339.4484323756      5.95E-04
    5    -339.4484323728      5.95E-04
    6    -339.4484323796      5.95E-04
    7    -339.4484323690      5.95E-04
    8    -339.4484323960      5.95E-04
    9    -339.4484323899      5.95E-04
   10    -339.4484323905      5.95E-04
   11    -339.4484323888      5.95E-04
   12    -339.4484323916      5.95E-04
   13    -339.4484323897      5.95E-04
   14    -339.4484323907      5.95E-04
   15    -339.4484323934      5.95E-04
   16    -339.4484323813      5.95E-04
   17    -339.4521258822      4.10E-04
   18    -339.4529151180      1.31E-04
   19    -339.4532318842      5.62E-05
   20    -339.4532863667      2.18E-05
   21    -339.4532941923      9.09E-06
   22    -339.4532952055      4.08E-06
   23    -339.4532953618      8.38E-07
   24    -339.4532953788      4.33E-07
   25    -339.4532953844      1.87E-07
   26    -339.4532953859      7.87E-08
   27    -339.4532953863      3.85E-08
   28    -339.4532953864      1.65E-08
   29    -339.4532953864      4.27E-09 Convergence criterion met
 ---------------------------------------
 SCF time:  CPU 133.06 s  wall 133.15 s
(0)  E-EN(g) gas-phase elect-nuc energy                 -339.428778554 a.u.
(3)  G-ENP(liq) elect-nuc-pol free energy of system     -339.453295386 a.u.
(4)  G-CDS(liq) cavity-dispersion-solvent structure 
     free energy                                                5.8142 kcal/mol
(6)  G-S(liq) free energy of system                     -339.444029816 a.u.
(9)  DeltaG-S(liq) free energy of  solvation
     (9) = (6) - (0)                                           -9.5703 kcal/mol
 SCF   energy in the final basis set = -339.4440298160
 Total energy in the final basis set = -339.4440298160

 Components of the MP2 correlation energy:
        aaaa  correlation energy =        -0.1528032250 au
        abab  correlation energy =        -0.9111421223 au
        bbbb  correlation energy =        -0.1528032250 au
        non-Brillouin singles    =        -0.0000000000 au

 Total  MP2   correlation energy =        -1.2167485722 au
        MP2         total energy =      -340.6607783882 au

  Entering Z-vector solver.
 This version supports only Gaussian blurring of the apparent surface charges
 No PCM contribution added !! 
   1         0           1      0.000402    0.000402
 This version supports only Gaussian blurring of the apparent surface charges
 No PCM contribution added !! 
   2         0           1      0.000131    0.000131
 This version supports only Gaussian blurring of the apparent surface charges
 No PCM contribution added !! 
   3         0           1      0.000042    0.000042
 This version supports only Gaussian blurring of the apparent surface charges
 No PCM contribution added !! 
   4         0           1      0.000017    0.000017
 This version supports only Gaussian blurring of the apparent surface charges
 No PCM contribution added !! 
   5         0           1      0.000007    0.000007
 This version supports only Gaussian blurring of the apparent surface charges
 No PCM contribution added !! 
   6         0           1      0.000004    0.000004
 This version supports only Gaussian blurring of the apparent surface charges
 No PCM contribution added !! 
   7         0           1      0.000002    0.000002
 This version supports only Gaussian blurring of the apparent surface charges
 No PCM contribution added !! 
   8         1           0      0.000000    0.000000    Roots Converged

 --------------------------------------------------------------

                    Orbital Energies (a.u.)
 --------------------------------------------------------------

 Alpha MOs
 -- Occupied --
-20.611 -20.598 -20.598 -11.373 -11.363 -11.363  -1.456  -1.426
 -1.425  -0.994  -0.917  -0.786  -0.722  -0.713  -0.693  -0.665
 -0.602  -0.561  -0.547  -0.529  -0.498  -0.426
 -- Virtual --
  0.036   0.107   0.182   0.196   0.237   0.267   0.307   0.327
  0.410   0.426   0.452   0.467   0.471   0.521   0.556   0.571
  0.576   0.601   0.614   0.632   0.641   0.667   0.694   0.724
  0.727   0.767   0.781   0.835   0.848   0.887   0.896   0.922
  0.926   0.939   1.021   1.026   1.036   1.100   1.155   1.168
  1.205   1.210   1.300   1.303   1.322   1.389   1.415   1.433
  1.469   1.473   1.524   1.550   1.649   1.696   1.801   1.830
  1.879   1.915   1.965   1.988   2.028   2.061   2.204   2.227
  2.249   2.259   2.290   2.296   2.336   2.366   2.386   2.415
  2.470   2.528   2.550   2.647   2.676   2.703   2.726   2.796
  2.820   2.860   2.949   2.968   2.978   3.008   3.066   3.094
  3.140   3.153   3.199   3.250   3.258   3.292   3.333   3.361
  3.386   3.437   3.460   3.530   3.553   3.563   3.600   3.603
  3.625   3.682   3.734   3.749   3.799   3.855   3.857   3.917
  3.949   3.973   4.100   4.134   4.152   4.178   4.221   4.269
  4.369   4.394   4.464   4.491   4.512   4.521   4.561   4.564
  4.604   4.730   4.747   4.872   4.944   4.951   5.059   5.081
  5.230   5.316   5.343   5.344   5.424   5.504   5.580   5.602
  5.617   5.629   5.647   5.667   5.761   5.863   5.993   6.039
  6.079   6.101   6.180   6.189   6.566   6.596   6.619   6.651
  6.655   6.667   6.841   6.850   6.861   6.864   6.886   6.969
  6.969   7.252   7.284   7.284   7.295   7.418   7.459   7.494
  7.508   7.514   7.529   7.623   8.952  10.989  11.213  13.422
 13.513  13.923
 --------------------------------------------------------------

          Ground-State Mulliken Net Atomic Charges

     Atom                 Charge (a.u.)
  ----------------------------------------
      1 C                     0.130286
      2 C                     0.258036
      3 O                    -0.254645
      4 C                     0.130218
      5 H                     0.153838
      6 H                     0.154394
      7 O                    -0.286171
      8 O                    -0.285955
  ----------------------------------------
  Sum of atomic charges =    -0.000000

 -----------------------------------------------------------------
                    Cartesian Multipole Moments
 -----------------------------------------------------------------
    Charge (ESU x 10^10)
                 0.0000
    Dipole Moment (Debye)
         X      -0.0249      Y      -2.5041      Z       0.2017
       Tot       2.5123
    Quadrupole Moments (Debye-Ang)
        XX     -29.9952     XY      -0.5044     YY     -45.9633
        XZ      -3.9606     YZ       1.1247     ZZ     -33.0693
    Octopole Moments (Debye-Ang^2)
       XXX      -2.8134    XXY     -26.6335    XYY      -2.2602
       YYY     -60.6545    XXZ       2.4911    XYZ      -6.8480
       YYZ       2.8545    XZZ       0.3330    YZZ     -19.6105
       ZZZ       6.8781
    Hexadecapole Moments (Debye-Ang^3)
      XXXX    -279.4037   XXXY      -6.5186   XXYY    -120.9810
      XYYY      -7.1440   YYYY    -327.6655   XXXZ     -49.5133
      XXYZ       4.8905   XYYZ     -24.8861   YYYZ      12.6362
      XXZZ     -63.3074   XYZZ       0.7475   YYZZ     -65.0802
      XZZZ     -38.8161   YZZZ      12.0743   ZZZZ     -65.1795
 -----------------------------------------------------------------
 DrvMan is completing analytic gradient of the MP2 energy
 MP2 relaxed dipole moment
            1
    1  -0.0098100
    2  -0.9851853
    3   0.0793452
	Magnitude:	 0.988 au	 2.512 Debye
 MP2 energy read as -340.660778
 Full Analytical Gradient of MP2 Energy (in au.)
             1             2             3             4             5
    1    0.00006155   -0.00021356    0.00015558    0.00006777    0.00002214
    2   -0.00012451   -0.00002050    0.00001600    0.00005455    0.00005588
    3    0.00012031    0.00001552    0.00000858   -0.00010186    0.00023418
             6             7             8
    1   -0.00004219    0.00007441   -0.00012569
    2   -0.00001759    0.00001812    0.00001806
    3   -0.00024023   -0.00018097    0.00014447
 Gradient time:  CPU 0.06 s  wall 0.06 s
 ----------------------------------------------------------------
             Standard Nuclear Orientation (Angstroms)
    I     Atom           X                Y                Z
 ----------------------------------------------------------------
    1      C       1.3459247998     0.5825943616     0.0839513792
    2      C       0.0225092697    -0.1396945477    -0.0110849963
    3      O       0.0116833339    -1.3429231275     0.0850794290
    4      C      -1.2892353628     0.5796660640    -0.2210062505
    5      H       2.1965144807    -0.0018617359    -0.2149135758
    6      H      -2.1487512450     0.0639542091     0.1656575094
    7      O      -1.3534784216     1.5970159167    -0.8756010787
    8      O       1.4274741453     1.6896081597     0.5690303837
 ----------------------------------------------------------------
 Nuclear Repulsion Energy =   206.3353934545 hartrees
 There are       22 alpha and       22 beta electrons
 Discretize the solute cavity surface with Lebedev spheres
	Using 302 Lebedev grid points for each H atom
	Using 302 Lebedev grid points for other atoms
	Atomic van der Waals radii will be scaled by 1.20
 Removing interior tesserae...
 Keep 1005 surface tesserae and discard 1411 interior tesserae
 Molecular Surface Area = 102.101 Angst**2

                       Distance Matrix (Angstroms)
             C (  1)   C (  2)   O (  3)   C (  4)   H (  5)   H (  6)
   C (  2)  1.510683
   O (  3)  2.342609  1.207114
   C (  4)  2.652749  1.510702  2.341458
   H (  5)  1.074436  2.187885  2.581071  3.533930
   H (  6)  3.533896  2.187940  2.579394  1.074353  4.362396
   O (  7)  3.039173  2.378422  3.380801  1.211455  3.949097  2.016670
   O (  8)  1.211376  2.378405  3.381556  3.039184  2.016696  3.949031
             O (  7)
   O (  8)  3.135160

 Requested basis set is cc-pVTZ
 There are 72 shells and 208 basis functions
 A cutoff of  1.0D-11 yielded   2462 shell pairs
 There are     20666 function pairs (     27506 Cartesian)
 Smallest overlap matrix eigenvalue = 6.90E-04
 Guess MOs from SCF MO coefficient file
 Reading MOs from coefficient file
 Reading MOs from coefficient file
 A restricted Hartree-Fock SCF calculation will be
 performed using Pulay DIIS extrapolation
 SCF converges when DIIS error is below 1.0E-08
 ---------------------------------------
  Cycle       Energy         DIIS Error
 ---------------------------------------
    1    -339.4225446262      7.58E-04
    2    -339.4273402171      5.53E-04
    3    -339.4285160754      1.26E-04
    4    -339.4287243530      5.61E-05
    5    -339.4287686025      2.22E-05
    6    -339.4287760843      9.33E-06
    7    -339.4287770173      4.06E-06
    8    -339.4287771431      8.60E-07
    9    -339.4287771573      4.18E-07
   10    -339.4287771629      2.32E-07
   11    -339.4287771659      9.52E-08
   12    -339.4287771661      3.71E-08
   13    -339.4287771659      1.61E-08
   14    -339.4287771660      5.14E-09 Convergence criterion met
 ---------------------------------------
 SCF time:  CPU 69.26 s  wall 69.33 s
 Discretize the solute cavity surface with Lebedev spheres
	Using 302 Lebedev grid points for each H atom
	Using 302 Lebedev grid points for other atoms
	Atomic van der Waals radii will be scaled by 1.20
 Removing interior tesserae...
 Keep 1005 surface tesserae and discard 1411 interior tesserae
 Molecular Surface Area = 102.101 Angst**2
 A restricted Hartree-Fock SCF calculation will be
 performed using Pulay DIIS extrapolation
 Polarizable Continuum solvation model will be applied
 SCF converges when DIIS error is below 1.0E-08

 Citation of the SMD model:
 Marenich, A.V.; Cramer, C.J.; Truhlar, D.G.
 J. Phys. Chem. B 2009, 113, 6378-6396.
 iSolventCode=           1
 Solvent: water                                                           

 vradii
            1           2           3           4           5           6
    1   1.8500000   1.8500000   1.5200000   1.8500000   1.2000000   1.2000000
            7           8
    1   1.5200000   1.5200000
 ---------------------------------------
  Cycle       Energy         DIIS Error
 ---------------------------------------
    1    -339.4287771655      1.86E-09
 Time req'd to invert C: 0.57 s (CPU) 0.57 s (wall)
    2    -339.4484311389      5.95E-04
    3    -339.4484311400      5.95E-04
    4    -339.4484311394      5.95E-04
    5    -339.4484311455      5.95E-04
    6    -339.4484311442      5.95E-04
    7    -339.4484311431      5.95E-04
    8    -339.4484311428      5.95E-04
    9    -339.4484311494      5.95E-04
   10    -339.4484311503      5.95E-04
   11    -339.4484311497      5.95E-04
   12    -339.4484311530      5.95E-04
   13    -339.4484311554      5.95E-04
   14    -339.4484311451      5.95E-04
   15    -339.4484311566      5.95E-04
   16    -339.4484311378      5.95E-04
   17    -339.4521246453      4.10E-04
   18    -339.4529138890      1.31E-04
   19    -339.4532306561      5.62E-05
   20    -339.4532851390      2.18E-05
   21    -339.4532929646      9.09E-06
   22    -339.4532939778      4.08E-06
   23    -339.4532941342      8.38E-07
   24    -339.4532941512      4.33E-07
   25    -339.4532941568      1.87E-07
   26    -339.4532941582      7.87E-08
   27    -339.4532941587      3.85E-08
   28    -339.4532941588      1.65E-08
   29    -339.4532941587      4.70E-09 Convergence criterion met
 ---------------------------------------
 SCF time:  CPU 127.22 s  wall 127.90 s
(0)  E-EN(g) gas-phase elect-nuc energy                 -339.428777165 a.u.
(3)  G-ENP(liq) elect-nuc-pol free energy of system     -339.453294159 a.u.
(4)  G-CDS(liq) cavity-dispersion-solvent structure 
     free energy                                                5.8142 kcal/mol
(6)  G-S(liq) free energy of system                     -339.444028632 a.u.
(9)  DeltaG-S(liq) free energy of  solvation
     (9) = (6) - (0)                                           -9.5704 kcal/mol
 SCF   energy in the final basis set = -339.4440286316
 Total energy in the final basis set = -339.4440286316

 Components of the MP2 correlation energy:
        aaaa  correlation energy =        -0.1528034527 au
        abab  correlation energy =        -0.9111433679 au
        bbbb  correlation energy =        -0.1528034527 au
        non-Brillouin singles    =        -0.0000000000 au

 Total  MP2   correlation energy =        -1.2167502733 au
        MP2         total energy =      -340.6607789049 au

  Entering Z-vector solver.
 This version supports only Gaussian blurring of the apparent surface charges
 No PCM contribution added !! 
   1         0           1      0.000402    0.000402
 This version supports only Gaussian blurring of the apparent surface charges
 No PCM contribution added !! 
   2         0           1      0.000131    0.000131
 This version supports only Gaussian blurring of the apparent surface charges
 No PCM contribution added !! 
   3         0           1      0.000042    0.000042
 This version supports only Gaussian blurring of the apparent surface charges
 No PCM contribution added !! 
   4         0           1      0.000017    0.000017
 This version supports only Gaussian blurring of the apparent surface charges
 No PCM contribution added !! 
   5         0           1      0.000007    0.000007
 This version supports only Gaussian blurring of the apparent surface charges
 No PCM contribution added !! 
   6         0           1      0.000004    0.000004
 This version supports only Gaussian blurring of the apparent surface charges
 No PCM contribution added !! 
   7         0           1      0.000002    0.000002
 This version supports only Gaussian blurring of the apparent surface charges
 No PCM contribution added !! 
   8         1           0      0.000000    0.000000    Roots Converged

 --------------------------------------------------------------

                    Orbital Energies (a.u.)
 --------------------------------------------------------------

 Alpha MOs
 -- Occupied --
-20.611 -20.598 -20.598 -11.373 -11.363 -11.363  -1.456  -1.426
 -1.425  -0.994  -0.917  -0.786  -0.722  -0.713  -0.693  -0.665
 -0.602  -0.561  -0.547  -0.529  -0.498  -0.426
 -- Virtual --
  0.036   0.107   0.182   0.196   0.237   0.267   0.307   0.327
  0.410   0.426   0.452   0.467   0.471   0.521   0.556   0.571
  0.576   0.601   0.614   0.632   0.641   0.667   0.694   0.724
  0.727   0.767   0.781   0.835   0.848   0.887   0.896   0.922
  0.926   0.939   1.021   1.026   1.036   1.100   1.155   1.168
  1.205   1.210   1.300   1.303   1.322   1.389   1.415   1.433
  1.469   1.473   1.524   1.550   1.649   1.696   1.801   1.830
  1.879   1.915   1.965   1.988   2.028   2.061   2.204   2.227
  2.249   2.259   2.290   2.296   2.336   2.366   2.386   2.415
  2.470   2.528   2.550   2.647   2.676   2.703   2.726   2.796
  2.820   2.860   2.949   2.968   2.978   3.008   3.066   3.094
  3.140   3.153   3.199   3.250   3.258   3.292   3.333   3.361
  3.386   3.437   3.460   3.530   3.553   3.563   3.600   3.603
  3.625   3.682   3.734   3.749   3.799   3.855   3.857   3.917
  3.949   3.973   4.100   4.134   4.152   4.178   4.221   4.269
  4.369   4.394   4.464   4.491   4.512   4.521   4.561   4.564
  4.604   4.730   4.747   4.872   4.944   4.951   5.059   5.081
  5.230   5.316   5.343   5.344   5.424   5.504   5.580   5.602
  5.617   5.629   5.647   5.667   5.761   5.863   5.993   6.039
  6.079   6.101   6.180   6.189   6.566   6.596   6.619   6.651
  6.655   6.667   6.841   6.850   6.861   6.864   6.886   6.969
  6.969   7.252   7.284   7.284   7.295   7.418   7.459   7.494
  7.508   7.514   7.529   7.623   8.952  10.989  11.213  13.422
 13.513  13.923
 --------------------------------------------------------------

          Ground-State Mulliken Net Atomic Charges

     Atom                 Charge (a.u.)
  ----------------------------------------
      1 C                     0.130341
      2 C                     0.258036
      3 O                    -0.254655
      4 C                     0.130169
      5 H                     0.153858
      6 H                     0.154375
      7 O                    -0.286289
      8 O                    -0.285835
  ----------------------------------------
  Sum of atomic charges =    -0.000000

 -----------------------------------------------------------------
                    Cartesian Multipole Moments
 -----------------------------------------------------------------
    Charge (ESU x 10^10)
                -0.0000
    Dipole Moment (Debye)
         X      -0.0182      Y      -2.5040      Z       0.2026
       Tot       2.5122
    Quadrupole Moments (Debye-Ang)
        XX     -29.9949     XY      -0.5050     YY     -45.9631
        XZ      -3.9606     YZ       1.1266     ZZ     -33.0697
    Octopole Moments (Debye-Ang^2)
       XXX      -2.7686    XXY     -26.6329    XYY      -2.2360
       YYY     -60.6535    XXZ       2.4951    XYZ      -6.8488
       YYZ       2.8583    XZZ       0.3472    YZZ     -19.6110
       ZZZ       6.8807
    Hexadecapole Moments (Debye-Ang^3)
      XXXX    -279.4003   XXXY      -6.5544   XXYY    -120.9789
      XYYY      -7.1758   YYYY    -327.6633   XXXZ     -49.5109
      XXYZ       4.8968   XYYZ     -24.8854   YYYZ      12.6447
      XXZZ     -63.3080   XYZZ       0.7386   YYZZ     -65.0811
      XZZZ     -38.8148   YZZZ      12.0785   ZZZZ     -65.1811
 -----------------------------------------------------------------
 DrvMan is completing analytic gradient of the MP2 energy
 MP2 relaxed dipole moment
            1
    1  -0.0071577
    2  -0.9851463
    3   0.0797061
	Magnitude:	 0.988 au	 2.512 Debye
 MP2 energy read as -340.660779
 Full Analytical Gradient of MP2 Energy (in au.)
             1             2             3             4             5
    1   -0.00003339    0.00019489   -0.00015607   -0.00002993    0.00002280
    2    0.00003379   -0.00000536   -0.00000755   -0.00010066    0.00003189
    3    0.00009978   -0.00003432    0.00000362   -0.00009679    0.00023874
             6             7             8
    1   -0.00004146    0.00012091   -0.00007776
    2    0.00000654   -0.00001903    0.00006038
    3   -0.00023965   -0.00014560    0.00017421
 Gradient time:  CPU 0.06 s  wall 0.06 s
 ----------------------------------------------------------------
             Standard Nuclear Orientation (Angstroms)
    I     Atom           X                Y                Z
 ----------------------------------------------------------------
    1      C       1.3459247998     0.5825943616     0.0839513792
    2      C       0.0225092697    -0.1396945477    -0.0110849963
    3      O       0.0126833339    -1.3419231275     0.0850794290
    4      C      -1.2892353628     0.5796660640    -0.2210062505
    5      H       2.1965144807    -0.0018617359    -0.2149135758
    6      H      -2.1487512450     0.0639542091     0.1656575094
    7      O      -1.3534784216     1.5970159167    -0.8756010787
    8      O       1.4274741453     1.6896081597     0.5690303837
 ----------------------------------------------------------------
 Nuclear Repulsion Energy =   206.3665653311 hartrees
 There are       22 alpha and       22 beta electrons
 Discretize the solute cavity surface with Lebedev spheres
	Using 302 Lebedev grid points for each H atom
	Using 302 Lebedev grid points for other atoms
	Atomic van der Waals radii will be scaled by 1.20
 Removing interior tesserae...
 Keep 1005 surface tesserae and discard 1411 interior tesserae
 Molecular Surface Area = 102.101 Angst**2

                       Distance Matrix (Angstroms)
             C (  1)   C (  2)   O (  3)   C (  4)   H (  5)   H (  6)
   C (  2)  1.510683
   O (  3)  2.341218  1.206108
   C (  4)  2.652749  1.510702  2.341193
   H (  5)  1.074436  2.187885  2.579705  3.533930
   H (  6)  3.533896  2.187940  2.579687  1.074353  4.362396
   O (  7)  3.039173  2.378422  3.380335  1.211455  3.949097  2.016670
   O (  8)  1.211376  2.378405  3.380240  3.039184  2.016696  3.949031
             O (  7)
   O (  8)  3.135160

 Requested basis set is cc-pVTZ
 There are 72 shells and 208 basis functions
 A cutoff of  1.0D-11 yielded   2462 shell pairs
 There are     20666 function pairs (     27506 Cartesian)
 Smallest overlap matrix eigenvalue = 6.89E-04
 Guess MOs from SCF MO coefficient file
 Reading MOs from coefficient file
 Reading MOs from coefficient file
 A restricted Hartree-Fock SCF calculation will be
 performed using Pulay DIIS extrapolation
 SCF converges when DIIS error is below 1.0E-08
 ---------------------------------------
  Cycle       Energy         DIIS Error
 ---------------------------------------
    1    -339.4239528307      7.57E-04
    2    -339.4274271475      5.52E-04
    3    -339.4285971371      1.26E-04
    4    -339.4288058320      5.59E-05
    5    -339.4288501579      2.21E-05
    6    -339.4288575499      9.14E-06
    7    -339.4288584508      3.97E-06
    8    -339.4288585701      8.52E-07
    9    -339.4288585845      4.21E-07
   10    -339.4288585903      2.32E-07
   11    -339.4288585934      9.37E-08
   12    -339.4288585935      3.63E-08
   13    -339.4288585934      1.58E-08
   14    -339.4288585935      5.02E-09 Convergence criterion met
 ---------------------------------------
 SCF time:  CPU 69.33 s  wall 69.43 s
 Discretize the solute cavity surface with Lebedev spheres
	Using 302 Lebedev grid points for each H atom
	Using 302 Lebedev grid points for other atoms
	Atomic van der Waals radii will be scaled by 1.20
 Removing interior tesserae...
 Keep 1005 surface tesserae and discard 1411 interior tesserae
 Molecular Surface Area = 102.101 Angst**2
 A restricted Hartree-Fock SCF calculation will be
 performed using Pulay DIIS extrapolation
 Polarizable Continuum solvation model will be applied
 SCF converges when DIIS error is below 1.0E-08

 Citation of the SMD model:
 Marenich, A.V.; Cramer, C.J.; Truhlar, D.G.
 J. Phys. Chem. B 2009, 113, 6378-6396.
 iSolventCode=           1
 Solvent: water                                                           

 vradii
            1           2           3           4           5           6
    1   1.8500000   1.8500000   1.5200000   1.8500000   1.2000000   1.2000000
            7           8
    1   1.5200000   1.5200000
 ---------------------------------------
  Cycle       Energy         DIIS Error
 ---------------------------------------
    1    -339.4288585928      1.50E-09
 Time req'd to invert C: 0.56 s (CPU) 0.56 s (wall)
    2    -339.4485085177      5.95E-04
    3    -339.4485085190      5.95E-04
    4    -339.4485085198      5.95E-04
    5    -339.4485085250      5.95E-04
    6    -339.4485085290      5.95E-04
    7    -339.4485085282      5.95E-04
    8    -339.4485085255      5.95E-04
    9    -339.4485085290      5.95E-04
   10    -339.4485085312      5.95E-04
   11    -339.4485085313      5.95E-04
   12    -339.4485085335      5.95E-04
   13    -339.4485085344      5.95E-04
   14    -339.4485085335      5.95E-04
   15    -339.4485085325      5.95E-04
   16    -339.4485085149      5.95E-04
   17    -339.4522027955      4.10E-04
   18    -339.4529918585      1.31E-04
   19    -339.4533086596      5.62E-05
   20    -339.4533631496      2.18E-05
   21    -339.4533709749      9.06E-06
   22    -339.4533719852      4.07E-06
   23    -339.4533721405      8.39E-07
   24    -339.4533721575      4.34E-07
   25    -339.4533721631      1.87E-07
   26    -339.4533721645      7.86E-08
   27    -339.4533721650      3.85E-08
   28    -339.4533721651      1.65E-08
   29    -339.4533721650      4.40E-09 Convergence criterion met
 ---------------------------------------
 SCF time:  CPU 120.72 s  wall 120.79 s
(0)  E-EN(g) gas-phase elect-nuc energy                 -339.428858593 a.u.
(3)  G-ENP(liq) elect-nuc-pol free energy of system     -339.453372165 a.u.
(4)  G-CDS(liq) cavity-dispersion-solvent structure 
     free energy                                                5.8159 kcal/mol
(6)  G-S(liq) free energy of system                     -339.444103981 a.u.
(9)  DeltaG-S(liq) free energy of  solvation
     (9) = (6) - (0)                                           -9.5666 kcal/mol
 SCF   energy in the final basis set = -339.4441039805
 Total energy in the final basis set = -339.4441039805

 Components of the MP2 correlation energy:
        aaaa  correlation energy =        -0.1527889613 au
        abab  correlation energy =        -0.9110646149 au
        bbbb  correlation energy =        -0.1527889613 au
        non-Brillouin singles    =        -0.0000000000 au

 Total  MP2   correlation energy =        -1.2166425375 au
        MP2         total energy =      -340.6607465180 au

  Entering Z-vector solver.
 This version supports only Gaussian blurring of the apparent surface charges
 No PCM contribution added !! 
   1         0           1      0.000402    0.000402
 This version supports only Gaussian blurring of the apparent surface charges
 No PCM contribution added !! 
   2         0           1      0.000130    0.000130
 This version supports only Gaussian blurring of the apparent surface charges
 No PCM contribution added !! 
   3         0           1      0.000042    0.000042
 This version supports only Gaussian blurring of the apparent surface charges
 No PCM contribution added !! 
   4         0           1      0.000017    0.000017
 This version supports only Gaussian blurring of the apparent surface charges
 No PCM contribution added !! 
   5         0           1      0.000007    0.000007
 This version supports only Gaussian blurring of the apparent surface charges
 No PCM contribution added !! 
   6         0           1      0.000004    0.000004
 This version supports only Gaussian blurring of the apparent surface charges
 No PCM contribution added !! 
   7         0           1      0.000002    0.000002
 This version supports only Gaussian blurring of the apparent surface charges
 No PCM contribution added !! 
   8         1           0      0.000000    0.000000    Roots Converged

 --------------------------------------------------------------

                    Orbital Energies (a.u.)
 --------------------------------------------------------------

 Alpha MOs
 -- Occupied --
-20.610 -20.598 -20.598 -11.373 -11.363 -11.363  -1.457  -1.426
 -1.425  -0.994  -0.917  -0.786  -0.722  -0.713  -0.693  -0.665
 -0.602  -0.561  -0.547  -0.529  -0.498  -0.426
 -- Virtual --
  0.037   0.107   0.182   0.196   0.237   0.267   0.307   0.327
  0.410   0.426   0.453   0.467   0.471   0.521   0.556   0.571
  0.576   0.601   0.614   0.632   0.641   0.667   0.694   0.724
  0.727   0.767   0.782   0.835   0.848   0.887   0.896   0.922
  0.926   0.939   1.021   1.026   1.036   1.100   1.155   1.168
  1.205   1.210   1.300   1.303   1.322   1.389   1.415   1.433
  1.469   1.473   1.525   1.551   1.649   1.696   1.801   1.830
  1.879   1.915   1.965   1.988   2.028   2.061   2.204   2.227
  2.249   2.259   2.290   2.297   2.336   2.366   2.386   2.415
  2.470   2.528   2.550   2.647   2.676   2.703   2.726   2.796
  2.820   2.860   2.950   2.969   2.979   3.008   3.066   3.094
  3.140   3.153   3.199   3.250   3.258   3.292   3.333   3.361
  3.386   3.437   3.460   3.530   3.554   3.564   3.600   3.603
  3.625   3.682   3.734   3.749   3.799   3.856   3.857   3.917
  3.949   3.973   4.100   4.135   4.152   4.178   4.221   4.269
  4.369   4.395   4.464   4.491   4.513   4.521   4.561   4.564
  4.604   4.730   4.748   4.873   4.944   4.952   5.059   5.081
  5.230   5.316   5.342   5.344   5.424   5.504   5.580   5.602
  5.617   5.629   5.647   5.667   5.761   5.863   5.994   6.040
  6.079   6.102   6.180   6.189   6.567   6.597   6.620   6.652
  6.657   6.668   6.841   6.851   6.862   6.864   6.887   6.970
  6.971   7.253   7.284   7.284   7.295   7.419   7.459   7.494
  7.509   7.515   7.529   7.624   8.952  10.989  11.214  13.438
 13.513  13.928
 --------------------------------------------------------------

          Ground-State Mulliken Net Atomic Charges

     Atom                 Charge (a.u.)
  ----------------------------------------
      1 C                     0.130149
      2 C                     0.258073
      3 O                    -0.254093
      4 C                     0.130027
      5 H                     0.153806
      6 H                     0.154343
      7 O                    -0.286319
      8 O                    -0.285985
  ----------------------------------------
  Sum of atomic charges =     0.000000

 -----------------------------------------------------------------
                    Cartesian Multipole Moments
 -----------------------------------------------------------------
    Charge (ESU x 10^10)
                 0.0000
    Dipole Moment (Debye)
         X      -0.0216      Y      -2.5093      Z       0.2024
       Tot       2.5175
    Quadrupole Moments (Debye-Ang)
        XX     -29.9975     XY      -0.5049     YY     -45.9599
        XZ      -3.9616     YZ       1.1259     ZZ     -33.0679
    Octopole Moments (Debye-Ang^2)
       XXX      -2.7913    XXY     -26.6465    XYY      -2.2483
       YYY     -60.6928    XXZ       2.4936    XYZ      -6.8505
       YYZ       2.8571    XZZ       0.3404    YZZ     -19.6205
       ZZZ       6.8803
    Hexadecapole Moments (Debye-Ang^3)
      XXXX    -279.4291   XXXY      -6.5374   XXYY    -120.9705
      XYYY      -7.1612   YYYY    -327.5669   XXXZ     -49.5159
      XXYZ       4.8934   XYYZ     -24.8896   YYYZ      12.6391
      XXZZ     -63.3109   XYZZ       0.7434   YYZZ     -65.0673
      XZZZ     -38.8180   YZZZ      12.0757   ZZZZ     -65.1785
 -----------------------------------------------------------------
 DrvMan is completing analytic gradient of the MP2 energy
 MP2 relaxed dipole moment
            1
    1  -0.0084933
    2  -0.9872191
    3   0.0796236
	Magnitude:	 0.990 au	 2.518 Debye
 MP2 energy read as -340.660747
 Full Analytical Gradient of MP2 Energy (in au.)
             1             2             3             4             5
    1    0.00000510   -0.00001863    0.00001155    0.00002468    0.00001345
    2   -0.00012398   -0.00137985    0.00156702   -0.00010559    0.00005026
    3    0.00013818    0.00009215   -0.00011636   -0.00010745    0.00023044
             6             7             8
    1   -0.00003287    0.00012261   -0.00012588
    2    0.00000156   -0.00002333    0.00001390
    3   -0.00023627   -0.00013951    0.00013881
 Gradient time:  CPU 0.06 s  wall 0.06 s
 ----------------------------------------------------------------
             Standard Nuclear Orientation (Angstroms)
    I     Atom           X                Y                Z
 ----------------------------------------------------------------
    1      C       1.3459247998     0.5825943616     0.0839513792
    2      C       0.0225092697    -0.1396945477    -0.0110849963
    3      O       0.0126833339    -1.3439231275     0.0850794290
    4      C      -1.2892353628     0.5796660640    -0.2210062505
    5      H       2.1965144807    -0.0018617359    -0.2149135758
    6      H      -2.1487512450     0.0639542091     0.1656575094
    7      O      -1.3534784216     1.5970159167    -0.8756010787
    8      O       1.4274741453     1.6896081597     0.5690303837
 ----------------------------------------------------------------
 Nuclear Repulsion Energy =   206.3047753560 hartrees
 There are       22 alpha and       22 beta electrons
 Discretize the solute cavity surface with Lebedev spheres
	Using 302 Lebedev grid points for each H atom
	Using 302 Lebedev grid points for other atoms
	Atomic van der Waals radii will be scaled by 1.20
 Removing interior tesserae...
 Keep 1005 surface tesserae and discard 1411 interior tesserae
 Molecular Surface Area = 102.101 Angst**2

                       Distance Matrix (Angstroms)
             C (  1)   C (  2)   O (  3)   C (  4)   H (  5)   H (  6)
   C (  2)  1.510683
   O (  3)  2.342862  1.208102
   C (  4)  2.652749  1.510702  2.342835
   H (  5)  1.074436  2.187885  2.580745  3.533930
   H (  6)  3.533896  2.187940  2.580777  1.074353  4.362396
   O (  7)  3.039173  2.378422  3.382074  1.211455  3.949097  2.016670
   O (  8)  1.211376  2.378405  3.382034  3.039184  2.016696  3.949031
             O (  7)
   O (  8)  3.135160

 Requested basis set is cc-pVTZ
 There are 72 shells and 208 basis functions
 A cutoff of  1.0D-11 yielded   2462 shell pairs
 There are     20666 function pairs (     27506 Cartesian)
 Smallest overlap matrix eigenvalue = 6.90E-04
 Guess MOs from SCF MO coefficient file
 Reading MOs from coefficient file
 Reading MOs from coefficient file
 A restricted Hartree-Fock SCF calculation will be
 performed using Pulay DIIS extrapolation
 SCF converges when DIIS error is below 1.0E-08
 ---------------------------------------
  Cycle       Energy         DIIS Error
 ---------------------------------------
    1    -339.4199003935      7.63E-04
    2    -339.4272462853      5.55E-04
    3    -339.4284337225      1.26E-04
    4    -339.4286412564      5.66E-05
    5    -339.4286855077      2.25E-05
    6    -339.4286931839      9.64E-06
    7    -339.4286941810      4.18E-06
    8    -339.4286943163      8.83E-07
    9    -339.4286943303      4.13E-07
   10    -339.4286943355      2.30E-07
   11    -339.4286943384      9.74E-08
   12    -339.4286943387      3.83E-08
   13    -339.4286943387      1.63E-08
   14    -339.4286943388      5.18E-09 Convergence criterion met
 ---------------------------------------
 SCF time:  CPU 69.84 s  wall 69.91 s
 Discretize the solute cavity surface with Lebedev spheres
	Using 302 Lebedev grid points for each H atom
	Using 302 Lebedev grid points for other atoms
	Atomic van der Waals radii will be scaled by 1.20
 Removing interior tesserae...
 Keep 1005 surface tesserae and discard 1411 interior tesserae
 Molecular Surface Area = 102.101 Angst**2
 A restricted Hartree-Fock SCF calculation will be
 performed using Pulay DIIS extrapolation
 Polarizable Continuum solvation model will be applied
 SCF converges when DIIS error is below 1.0E-08

 Citation of the SMD model:
 Marenich, A.V.; Cramer, C.J.; Truhlar, D.G.
 J. Phys. Chem. B 2009, 113, 6378-6396.
 iSolventCode=           1
 Solvent: water                                                           

 vradii
            1           2           3           4           5           6
    1   1.8500000   1.8500000   1.5200000   1.8500000   1.2000000   1.2000000
            7           8
    1   1.5200000   1.5200000
 ---------------------------------------
  Cycle       Energy         DIIS Error
 ---------------------------------------
    1    -339.4286943379      1.49E-09
 Time req'd to invert C: 0.69 s (CPU) 0.69 s (wall)
    2    -339.4483522226      5.95E-04
    3    -339.4483522238      5.95E-04
    4    -339.4483522247      5.95E-04
    5    -339.4483522270      5.95E-04
    6    -339.4483522251      5.95E-04
    7    -339.4483522230      5.95E-04
    8    -339.4483522266      5.95E-04
    9    -339.4483522223      5.95E-04
   10    -339.4483522315      5.95E-04
   11    -339.4483522314      5.95E-04
   12    -339.4483522309      5.95E-04
   13    -339.4483522301      5.95E-04
   14    -339.4483522312      5.95E-04
   15    -339.4483522279      5.95E-04
   16    -339.4483522254      5.95E-04
   17    -339.4520449694      4.10E-04
   18    -339.4528343924      1.31E-04
   19    -339.4531511278      5.62E-05
   20    -339.4532056041      2.19E-05
   21    -339.4532134302      9.12E-06
   22    -339.4532144465      4.08E-06
   23    -339.4532146039      8.37E-07
   24    -339.4532146209      4.33E-07
   25    -339.4532146265      1.88E-07
   26    -339.4532146279      7.88E-08
   27    -339.4532146284      3.84E-08
   28    -339.4532146285      1.65E-08
   29    -339.4532146284      4.43E-09 Convergence criterion met
 ---------------------------------------
 SCF time:  CPU 130.56 s  wall 130.66 s
(0)  E-EN(g) gas-phase elect-nuc energy                 -339.428694338 a.u.
(3)  G-ENP(liq) elect-nuc-pol free energy of system     -339.453214628 a.u.
(4)  G-CDS(liq) cavity-dispersion-solvent structure 
     free energy                                                5.8126 kcal/mol
(6)  G-S(liq) free energy of system                     -339.443951740 a.u.
(9)  DeltaG-S(liq) free energy of  solvation
     (9) = (6) - (0)                                           -9.5742 kcal/mol
 SCF   energy in the final basis set = -339.4439517396
 Total energy in the final basis set = -339.4439517396

 Components of the MP2 correlation energy:
        aaaa  correlation energy =        -0.1528177209 au
        abab  correlation energy =        -0.9112208758 au
        bbbb  correlation energy =        -0.1528177209 au
        non-Brillouin singles    =        -0.0000000000 au

 Total  MP2   correlation energy =        -1.2168563175 au
        MP2         total energy =      -340.6608080571 au

  Entering Z-vector solver.
 This version supports only Gaussian blurring of the apparent surface charges
 No PCM contribution added !! 
   1         0           1      0.000403    0.000403
 This version supports only Gaussian blurring of the apparent surface charges
 No PCM contribution added !! 
   2         0           1      0.000131    0.000131
 This version supports only Gaussian blurring of the apparent surface charges
 No PCM contribution added !! 
   3         0           1      0.000042    0.000042
 This version supports only Gaussian blurring of the apparent surface charges
 No PCM contribution added !! 
   4         0           1      0.000018    0.000018
 This version supports only Gaussian blurring of the apparent surface charges
 No PCM contribution added !! 
   5         0           1      0.000007    0.000007
 This version supports only Gaussian blurring of the apparent surface charges
 No PCM contribution added !! 
   6         0           1      0.000004    0.000004
 This version supports only Gaussian blurring of the apparent surface charges
 No PCM contribution added !! 
   7         0           1      0.000002    0.000002
 This version supports only Gaussian blurring of the apparent surface charges
 No PCM contribution added !! 
   8         1           0      0.000000    0.000000    Roots Converged

 --------------------------------------------------------------

                    Orbital Energies (a.u.)
 --------------------------------------------------------------

 Alpha MOs
 -- Occupied --
-20.611 -20.598 -20.598 -11.374 -11.363 -11.363  -1.456  -1.426
 -1.425  -0.994  -0.917  -0.786  -0.722  -0.713  -0.693  -0.665
 -0.602  -0.561  -0.547  -0.529  -0.498  -0.426
 -- Virtual --
  0.036   0.107   0.182   0.196   0.237   0.267   0.307   0.327
  0.410   0.426   0.452   0.467   0.471   0.521   0.556   0.571
  0.576   0.600   0.614   0.632   0.641   0.668   0.694   0.724
  0.726   0.767   0.781   0.835   0.848   0.887   0.896   0.922
  0.926   0.939   1.021   1.026   1.036   1.099   1.155   1.168
  1.205   1.210   1.300   1.303   1.322   1.389   1.416   1.433
  1.469   1.474   1.524   1.550   1.649   1.696   1.801   1.830
  1.879   1.915   1.965   1.987   2.027   2.060   2.204   2.227
  2.249   2.259   2.290   2.296   2.336   2.365   2.386   2.415
  2.470   2.528   2.549   2.647   2.676   2.702   2.726   2.796
  2.820   2.860   2.949   2.968   2.978   3.008   3.066   3.095
  3.140   3.153   3.199   3.250   3.258   3.292   3.333   3.361
  3.386   3.436   3.460   3.530   3.553   3.563   3.600   3.603
  3.625   3.681   3.734   3.749   3.799   3.855   3.857   3.917
  3.949   3.973   4.100   4.133   4.152   4.178   4.221   4.269
  4.368   4.394   4.464   4.491   4.512   4.520   4.560   4.563
  4.603   4.730   4.747   4.872   4.943   4.951   5.059   5.081
  5.230   5.316   5.343   5.344   5.424   5.504   5.580   5.602
  5.617   5.629   5.647   5.667   5.761   5.863   5.992   6.039
  6.079   6.099   6.180   6.189   6.564   6.596   6.619   6.650
  6.654   6.667   6.840   6.850   6.861   6.863   6.886   6.968
  6.969   7.252   7.284   7.284   7.295   7.418   7.459   7.494
  7.507   7.514   7.529   7.623   8.952  10.989  11.212  13.406
 13.513  13.919
 --------------------------------------------------------------

          Ground-State Mulliken Net Atomic Charges

     Atom                 Charge (a.u.)
  ----------------------------------------
      1 C                     0.130478
      2 C                     0.257998
      3 O                    -0.255205
      4 C                     0.130360
      5 H                     0.153889
      6 H                     0.154426
      7 O                    -0.286141
      8 O                    -0.285805
  ----------------------------------------
  Sum of atomic charges =     0.000000

 -----------------------------------------------------------------
                    Cartesian Multipole Moments
 -----------------------------------------------------------------
    Charge (ESU x 10^10)
                 0.0000
    Dipole Moment (Debye)
         X      -0.0215      Y      -2.4988      Z       0.2019
       Tot       2.5071
    Quadrupole Moments (Debye-Ang)
        XX     -29.9926     XY      -0.5045     YY     -45.9665
        XZ      -3.9596     YZ       1.1254     ZZ     -33.0712
    Octopole Moments (Debye-Ang^2)
       XXX      -2.7907    XXY     -26.6199    XYY      -2.2478
       YYY     -60.6153    XXZ       2.4926    XYZ      -6.8463
       YYZ       2.8557    XZZ       0.3397    YZZ     -19.6010
       ZZZ       6.8785
    Hexadecapole Moments (Debye-Ang^3)
      XXXX    -279.3750   XXXY      -6.5356   XXYY    -120.9894
      XYYY      -7.1585   YYYY    -327.7620   XXXZ     -49.5083
      XXYZ       4.8938   XYYZ     -24.8819   YYYZ      12.6418
      XXZZ     -63.3045   XYZZ       0.7427   YYZZ     -65.0941
      XZZZ     -38.8129   YZZZ      12.0771   ZZZZ     -65.1822
 -----------------------------------------------------------------
 DrvMan is completing analytic gradient of the MP2 energy
 MP2 relaxed dipole moment
            1
    1  -0.0084745
    2  -0.9831165
    3   0.0794281
	Magnitude:	 0.986 au	 2.507 Debye
 MP2 energy read as -340.660808
 Full Analytical Gradient of MP2 Energy (in au.)
             1             2             3             4             5
    1    0.00002296   -0.00000015   -0.00001192    0.00001325    0.00003145
    2    0.00003310    0.00134307   -0.00154728    0.00005931    0.00003753
    3    0.00008199   -0.00010992    0.00012747   -0.00009122    0.00024245
             6             7             8
    1   -0.00005075    0.00007277   -0.00007762
    2   -0.00001259    0.00002237    0.00006449
    3   -0.00024358   -0.00018702    0.00017983
 Gradient time:  CPU 0.06 s  wall 0.06 s
 ----------------------------------------------------------------
             Standard Nuclear Orientation (Angstroms)
    I     Atom           X                Y                Z
 ----------------------------------------------------------------
    1      C       1.3459247998     0.5825943616     0.0839513792
    2      C       0.0225092697    -0.1396945477    -0.0110849963
    3      O       0.0126833339    -1.3429231275     0.0860794290
    4      C      -1.2892353628     0.5796660640    -0.2210062505
    5      H       2.1965144807    -0.0018617359    -0.2149135758
    6      H      -2.1487512450     0.0639542091     0.1656575094
    7      O      -1.3534784216     1.5970159167    -0.8756010787
    8      O       1.4274741453     1.6896081597     0.5690303837
 ----------------------------------------------------------------
 Nuclear Repulsion Energy =   206.3331749645 hartrees
 There are       22 alpha and       22 beta electrons
 Discretize the solute cavity surface with Lebedev spheres
	Using 302 Lebedev grid points for each H atom
	Using 302 Lebedev grid points for other atoms
	Atomic van der Waals radii will be scaled by 1.20
 Removing interior tesserae...
 Keep 1005 surface tesserae and discard 1411 interior tesserae
 Molecular Surface Area = 102.101 Angst**2

                       Distance Matrix (Angstroms)
             C (  1)   C (  2)   O (  3)   C (  4)   H (  5)   H (  6)
   C (  2)  1.510683
   O (  3)  2.342041  1.207185
   C (  4)  2.652749  1.510702  2.342145
   H (  5)  1.074436  2.187885  2.580341  3.533930
   H (  6)  3.533896  2.187940  2.580201  1.074353  4.362396
   O (  7)  3.039173  2.378422  3.381489  1.211455  3.949097  2.016670
   O (  8)  1.211376  2.378405  3.380994  3.039184  2.016696  3.949031
             O (  7)
   O (  8)  3.135160

 Requested basis set is cc-pVTZ
 There are 72 shells and 208 basis functions
 A cutoff of  1.0D-11 yielded   2462 shell pairs
 There are     20666 function pairs (     27506 Cartesian)
 Smallest overlap matrix eigenvalue = 6.90E-04
 Guess MOs from SCF MO coefficient file
 Reading MOs from coefficient file
 Reading MOs from coefficient file
 A restricted Hartree-Fock SCF calculation will be
 performed using Pulay DIIS extrapolation
 SCF converges when DIIS error is below 1.0E-08
 ---------------------------------------
  Cycle       Energy         DIIS Error
 ---------------------------------------
    1    -339.4237505617      7.57E-04
    2    -339.4273389928      5.52E-04
    3    -339.4285098886      1.26E-04
    4    -339.4287186118      5.60E-05
    5    -339.4287629420      2.21E-05
    6    -339.4287703427      9.21E-06
    7    -339.4287712513      4.01E-06
    8    -339.4287713738      8.52E-07
    9    -339.4287713882      4.21E-07
   10    -339.4287713940      2.32E-07
   11    -339.4287713971      9.38E-08
   12    -339.4287713972      3.62E-08
   13    -339.4287713971      1.58E-08
   14    -339.4287713972      5.04E-09 Convergence criterion met
 ---------------------------------------
 SCF time:  CPU 70.31 s  wall 70.41 s
 Discretize the solute cavity surface with Lebedev spheres
	Using 302 Lebedev grid points for each H atom
	Using 302 Lebedev grid points for other atoms
	Atomic van der Waals radii will be scaled by 1.20
 Removing interior tesserae...
 Keep 1005 surface tesserae and discard 1411 interior tesserae
 Molecular Surface Area = 102.101 Angst**2
 A restricted Hartree-Fock SCF calculation will be
 performed using Pulay DIIS extrapolation
 Polarizable Continuum solvation model will be applied
 SCF converges when DIIS error is below 1.0E-08

 Citation of the SMD model:
 Marenich, A.V.; Cramer, C.J.; Truhlar, D.G.
 J. Phys. Chem. B 2009, 113, 6378-6396.
 iSolventCode=           1
 Solvent: water                                                           

 vradii
            1           2           3           4           5           6
    1   1.8500000   1.8500000   1.5200000   1.8500000   1.2000000   1.2000000
            7           8
    1   1.5200000   1.5200000
 ---------------------------------------
  Cycle       Energy         DIIS Error
 ---------------------------------------
    1    -339.4287713965      1.50E-09
 Time req'd to invert C: 0.76 s (CPU) 0.76 s (wall)
    2    -339.4484255739      5.95E-04
    3    -339.4484255752      5.95E-04
    4    -339.4484255754      5.95E-04
    5    -339.4484255764      5.95E-04
    6    -339.4484255750      5.95E-04
    7    -339.4484255715      5.95E-04
    8    -339.4484255722      5.95E-04
    9    -339.4484255709      5.95E-04
   10    -339.4484255711      5.95E-04
   11    -339.4484255761      5.95E-04
   12    -339.4484255758      5.95E-04
   13    -339.4484255776      5.95E-04
   14    -339.4484255762      5.95E-04
   15    -339.4484255765      5.95E-04
   16    -339.4484255756      5.95E-04
   17    -339.4521190092      4.10E-04
   18    -339.4529082614      1.31E-04
   19    -339.4532250247      5.62E-05
   20    -339.4532795067      2.18E-05
   21    -339.4532873323      9.09E-06
   22    -339.4532883458      4.08E-06
   23    -339.4532885023      8.38E-07
   24    -339.4532885193      4.33E-07
   25    -339.4532885249      1.87E-07
   26    -339.4532885263      7.87E-08
   27    -339.4532885268      3.85E-08
   28    -339.4532885269      1.65E-08
   29    -339.4532885268      4.38E-09 Convergence criterion met
 ---------------------------------------
 SCF time:  CPU 122.90 s  wall 123.61 s
(0)  E-EN(g) gas-phase elect-nuc energy                 -339.428771397 a.u.
(3)  G-ENP(liq) elect-nuc-pol free energy of system     -339.453288527 a.u.
(4)  G-CDS(liq) cavity-dispersion-solvent structure 
     free energy                                                5.8141 kcal/mol
(6)  G-S(liq) free energy of system                     -339.444023190 a.u.
(9)  DeltaG-S(liq) free energy of  solvation
     (9) = (6) - (0)                                           -9.5706 kcal/mol
 SCF   energy in the final basis set = -339.4440231897
 Total energy in the final basis set = -339.4440231897

 Components of the MP2 correlation energy:
        aaaa  correlation energy =        -0.1528044907 au
        abab  correlation energy =        -0.9111490066 au
        bbbb  correlation energy =        -0.1528044907 au
        non-Brillouin singles    =        -0.0000000000 au

 Total  MP2   correlation energy =        -1.2167579880 au
        MP2         total energy =      -340.6607811776 au

  Entering Z-vector solver.
 This version supports only Gaussian blurring of the apparent surface charges
 No PCM contribution added !! 
   1         0           1      0.000402    0.000402
 This version supports only Gaussian blurring of the apparent surface charges
 No PCM contribution added !! 
   2         0           1      0.000131    0.000131
 This version supports only Gaussian blurring of the apparent surface charges
 No PCM contribution added !! 
   3         0           1      0.000042    0.000042
 This version supports only Gaussian blurring of the apparent surface charges
 No PCM contribution added !! 
   4         0           1      0.000017    0.000017
 This version supports only Gaussian blurring of the apparent surface charges
 No PCM contribution added !! 
   5         0           1      0.000007    0.000007
 This version supports only Gaussian blurring of the apparent surface charges
 No PCM contribution added !! 
   6         0           1      0.000004    0.000004
 This version supports only Gaussian blurring of the apparent surface charges
 No PCM contribution added !! 
   7         0           1      0.000002    0.000002
 This version supports only Gaussian blurring of the apparent surface charges
 No PCM contribution added !! 
   8         1           0      0.000000    0.000000    Roots Converged

 --------------------------------------------------------------

                    Orbital Energies (a.u.)
 --------------------------------------------------------------

 Alpha MOs
 -- Occupied --
-20.611 -20.598 -20.598 -11.373 -11.363 -11.363  -1.456  -1.426
 -1.425  -0.994  -0.917  -0.786  -0.722  -0.713  -0.693  -0.665
 -0.602  -0.561  -0.547  -0.529  -0.498  -0.426
 -- Virtual --
  0.036   0.107   0.182   0.196   0.237   0.267   0.307   0.327
  0.410   0.426   0.452   0.467   0.471   0.521   0.556   0.571
  0.576   0.601   0.614   0.632   0.641   0.667   0.694   0.724
  0.727   0.767   0.781   0.835   0.848   0.887   0.896   0.922
  0.926   0.939   1.021   1.026   1.036   1.100   1.155   1.168
  1.205   1.210   1.300   1.303   1.322   1.389   1.416   1.433
  1.469   1.473   1.524   1.550   1.649   1.696   1.801   1.830
  1.879   1.915   1.965   1.988   2.028   2.061   2.204   2.227
  2.249   2.259   2.290   2.296   2.336   2.366   2.386   2.415
  2.470   2.528   2.550   2.647   2.676   2.703   2.726   2.796
  2.820   2.860   2.949   2.968   2.978   3.008   3.066   3.094
  3.140   3.153   3.199   3.250   3.258   3.292   3.333   3.361
  3.386   3.437   3.460   3.530   3.553   3.563   3.600   3.603
  3.625   3.682   3.734   3.749   3.799   3.855   3.857   3.917
  3.949   3.973   4.100   4.134   4.152   4.178   4.221   4.269
  4.369   4.394   4.464   4.491   4.512   4.521   4.561   4.564
  4.604   4.730   4.747   4.872   4.943   4.951   5.059   5.081
  5.230   5.316   5.343   5.344   5.424   5.504   5.580   5.602
  5.617   5.629   5.647   5.667   5.761   5.863   5.993   6.039
  6.079   6.101   6.180   6.189   6.566   6.596   6.619   6.651
  6.655   6.667   6.841   6.850   6.861   6.864   6.886   6.969
  6.969   7.252   7.284   7.284   7.295   7.418   7.459   7.494
  7.508   7.514   7.529   7.623   8.952  10.989  11.213  13.421
 13.513  13.923
 --------------------------------------------------------------

          Ground-State Mulliken Net Atomic Charges

     Atom                 Charge (a.u.)
  ----------------------------------------
      1 C                     0.130337
      2 C                     0.258032
      3 O                    -0.254694
      4 C                     0.130197
      5 H                     0.153850
      6 H                     0.154388
      7 O                    -0.286212
      8 O                    -0.285898
  ----------------------------------------
  Sum of atomic charges =    -0.000000

 -----------------------------------------------------------------
                    Cartesian Multipole Moments
 -----------------------------------------------------------------
    Charge (ESU x 10^10)
                 0.0000
    Dipole Moment (Debye)
         X      -0.0217      Y      -2.5038      Z       0.2000
       Tot       2.5119
    Quadrupole Moments (Debye-Ang)
        XX     -29.9949     XY      -0.5048     YY     -45.9630
        XZ      -3.9605     YZ       1.1286     ZZ     -33.0700
    Octopole Moments (Debye-Ang^2)
       XXX      -2.7915    XXY     -26.6327    XYY      -2.2480
       YYY     -60.6534    XXZ       2.4863    XYZ      -6.8482
       YYZ       2.8463    XZZ       0.3397    YZZ     -19.6098
       ZZZ       6.8628
    Hexadecapole Moments (Debye-Ang^3)
      XXXX    -279.3999   XXXY      -6.5361   XXYY    -120.9795
      XYYY      -7.1593   YYYY    -327.6632   XXXZ     -49.5121
      XXYZ       4.9012   XYYZ     -24.8857   YYYZ      12.6685
      XXZZ     -63.3084   XYZZ       0.7425   YYZZ     -65.0824
      XZZZ     -38.8153   YZZZ      12.0974   ZZZZ     -65.1857
 -----------------------------------------------------------------
 DrvMan is completing analytic gradient of the MP2 energy
 MP2 relaxed dipole moment
            1
    1  -0.0085364
    2  -0.9850682
    3   0.0786859
	Magnitude:	 0.988 au	 2.512 Debye
 MP2 energy read as -340.660781
 Full Analytical Gradient of MP2 Energy (in au.)
             1             2             3             4             5
    1    0.00000811   -0.00000577    0.00000239    0.00001181    0.00002184
    2   -0.00003813    0.00008851   -0.00011798   -0.00001012    0.00004348
    3    0.00015273   -0.00011161    0.00004739   -0.00005419    0.00022881
             6             7             8
    1   -0.00004386    0.00010045   -0.00009498
    2   -0.00000744   -0.00000148    0.00004316
    3   -0.00024825   -0.00017033    0.00015546
 Gradient time:  CPU 0.06 s  wall 0.06 s
 ----------------------------------------------------------------
             Standard Nuclear Orientation (Angstroms)
    I     Atom           X                Y                Z
 ----------------------------------------------------------------
    1      C       1.3459247998     0.5825943616     0.0839513792
    2      C       0.0225092697    -0.1396945477    -0.0110849963
    3      O       0.0126833339    -1.3429231275     0.0840794290
    4      C      -1.2892353628     0.5796660640    -0.2210062505
    5      H       2.1965144807    -0.0018617359    -0.2149135758
    6      H      -2.1487512450     0.0639542091     0.1656575094
    7      O      -1.3534784216     1.5970159167    -0.8756010787
    8      O       1.4274741453     1.6896081597     0.5690303837
 ----------------------------------------------------------------
 Nuclear Repulsion Energy =   206.3381108015 hartrees
 There are       22 alpha and       22 beta electrons
 Discretize the solute cavity surface with Lebedev spheres
	Using 302 Lebedev grid points for each H atom
	Using 302 Lebedev grid points for other atoms
	Atomic van der Waals radii will be scaled by 1.20
 Removing interior tesserae...
 Keep 1005 surface tesserae and discard 1411 interior tesserae
 Molecular Surface Area = 102.101 Angst**2

                       Distance Matrix (Angstroms)
             C (  1)   C (  2)   O (  3)   C (  4)   H (  5)   H (  6)
   C (  2)  1.510683
   O (  3)  2.342040  1.207026
   C (  4)  2.652749  1.510702  2.341884
   H (  5)  1.074436  2.187885  2.580109  3.533930
   H (  6)  3.533896  2.187940  2.580263  1.074353  4.362396
   O (  7)  3.039173  2.378422  3.380921  1.211455  3.949097  2.016670
   O (  8)  1.211376  2.378405  3.381280  3.039184  2.016696  3.949031
             O (  7)
   O (  8)  3.135160

 Requested basis set is cc-pVTZ
 There are 72 shells and 208 basis functions
 A cutoff of  1.0D-11 yielded   2462 shell pairs
 There are     20666 function pairs (     27506 Cartesian)
 Smallest overlap matrix eigenvalue = 6.90E-04
 Guess MOs from SCF MO coefficient file
 Reading MOs from coefficient file
 Reading MOs from coefficient file
 A restricted Hartree-Fock SCF calculation will be
 performed using Pulay DIIS extrapolation
 SCF converges when DIIS error is below 1.0E-08
 ---------------------------------------
  Cycle       Energy         DIIS Error
 ---------------------------------------
    1    -339.4227761917      7.58E-04
    2    -339.4273483756      5.53E-04
    3    -339.4285233412      1.26E-04
    4    -339.4287317486      5.61E-05
    5    -339.4287760193      2.22E-05
    6    -339.4287834884      9.30E-06
    7    -339.4287844164      4.05E-06
    8    -339.4287845414      8.59E-07
    9    -339.4287845557      4.19E-07
   10    -339.4287845614      2.32E-07
   11    -339.4287845644      9.49E-08
   12    -339.4287845646      3.70E-08
   13    -339.4287845644      1.61E-08
   14    -339.4287845645      5.09E-09 Convergence criterion met
 ---------------------------------------
 SCF time:  CPU 68.70 s  wall 68.81 s
 Discretize the solute cavity surface with Lebedev spheres
	Using 302 Lebedev grid points for each H atom
	Using 302 Lebedev grid points for other atoms
	Atomic van der Waals radii will be scaled by 1.20
 Removing interior tesserae...
 Keep 1005 surface tesserae and discard 1411 interior tesserae
 Molecular Surface Area = 102.101 Angst**2
 A restricted Hartree-Fock SCF calculation will be
 performed using Pulay DIIS extrapolation
 Polarizable Continuum solvation model will be applied
 SCF converges when DIIS error is below 1.0E-08

 Citation of the SMD model:
 Marenich, A.V.; Cramer, C.J.; Truhlar, D.G.
 J. Phys. Chem. B 2009, 113, 6378-6396.
 iSolventCode=           1
 Solvent: water                                                           

 vradii
            1           2           3           4           5           6
    1   1.8500000   1.8500000   1.5200000   1.8500000   1.2000000   1.2000000
            7           8
    1   1.5200000   1.5200000
 ---------------------------------------
  Cycle       Energy         DIIS Error
 ---------------------------------------
    1    -339.4287845639      1.47E-09
 Time req'd to invert C: 0.55 s (CPU) 0.55 s (wall)
    2    -339.4484381742      5.95E-04
    3    -339.4484381755      5.95E-04
    4    -339.4484381756      5.95E-04
    5    -339.4484381717      5.95E-04
    6    -339.4484381755      5.95E-04
    7    -339.4484381815      5.95E-04
    8    -339.4484381847      5.95E-04
    9    -339.4484381751      5.95E-04
   10    -339.4484382075      5.95E-04
   11    -339.4484381997      5.95E-04
   12    -339.4484381817      5.95E-04
   13    -339.4484382545      5.95E-04
   14    -339.4484382387      5.95E-04
   15    -339.4484382293      5.95E-04
   16    -339.4484382166      5.95E-04
   17    -339.4521317613      4.10E-04
   18    -339.4529209824      1.31E-04
   19    -339.4532377499      5.62E-05
   20    -339.4532922329      2.18E-05
   21    -339.4533000584      9.09E-06
   22    -339.4533010714      4.08E-06
   23    -339.4533012276      8.38E-07
   24    -339.4533012447      4.33E-07
   25    -339.4533012503      1.87E-07
   26    -339.4533012517      7.87E-08
   27    -339.4533012521      3.85E-08
   28    -339.4533012522      1.65E-08
   29    -339.4533012522      4.46E-09 Convergence criterion met
 ---------------------------------------
 SCF time:  CPU 132.36 s  wall 132.41 s
(0)  E-EN(g) gas-phase elect-nuc energy                 -339.428784564 a.u.
(3)  G-ENP(liq) elect-nuc-pol free energy of system     -339.453301252 a.u.
(4)  G-CDS(liq) cavity-dispersion-solvent structure 
     free energy                                                5.8144 kcal/mol
(6)  G-S(liq) free energy of system                     -339.444035492 a.u.
(9)  DeltaG-S(liq) free energy of  solvation
     (9) = (6) - (0)                                           -9.5701 kcal/mol
 SCF   energy in the final basis set = -339.4440354917
 Total energy in the final basis set = -339.4440354917

 Components of the MP2 correlation energy:
        aaaa  correlation energy =        -0.1528021821 au
        abab  correlation energy =        -0.9111364716 au
        bbbb  correlation energy =        -0.1528021821 au
        non-Brillouin singles    =        -0.0000000000 au

 Total  MP2   correlation energy =        -1.2167408358 au
        MP2         total energy =      -340.6607763275 au

  Entering Z-vector solver.
 This version supports only Gaussian blurring of the apparent surface charges
 No PCM contribution added !! 
   1         0           1      0.000402    0.000402
 This version supports only Gaussian blurring of the apparent surface charges
 No PCM contribution added !! 
   2         0           1      0.000131    0.000131
 This version supports only Gaussian blurring of the apparent surface charges
 No PCM contribution added !! 
   3         0           1      0.000042    0.000042
 This version supports only Gaussian blurring of the apparent surface charges
 No PCM contribution added !! 
   4         0           1      0.000017    0.000017
 This version supports only Gaussian blurring of the apparent surface charges
[truncated: 411,287 more chars]
