# Supplementary material for: A DFT investigation of the blue bottle experiment: E∘half-cell analysis of autoxidation catalysed by redox indicators
Source: R Soc Open Sci. 2017 Nov 8;4(11):170708. doi: 10.1098/rsos.170708 (PMC5717635; doi:10.1098/rsos.170708)
Supplement: output.zip [file rsos170708supp2.zip › MP2_cc-pVTZ/C3H4O2.out]

User input: 4 of 5 
 
pikachu 127.0.1
Q-Chem Developer Version! Running on 127.0.1.*
                  Welcome to Q-Chem
     A Quantum Leap Into The Future Of Chemistry


 Q-Chem 4.4, Q-Chem, Inc., Pleasanton, CA (2016)

 Y. Shao,  Z. Gan,  E. Epifanovsky,  A. T. B. Gilbert,  M. Wormit,  
 J. Kussmann,  A. W. Lange,  A. Behn,  J. Deng,  X. Feng,  D. Ghosh,  
 M. Goldey,  P. R. Horn,  L. D. Jacobson,  I. Kaliman,  F. Rob,  
 R. Z. Khaliullin,  T. Kus,  A. Landau,  J. Liu,  E. I. Proynov,  Y. M. Rhee,  
 R. M. Richard,  M. A. Rohrdanz,  R. P. Steele,  E. J. Sundstrom,  
 H. L. Woodcock III,  P. M. Zimmerman,  D. Zuev,  B. Albrecht,  E. Alguire,  
 B. Austin,  S. A. Baeppler,  G. J. O. Beran,  Y. A. Bernard,  
 E. J. Berquist,  K. Brandhorst,  K. B. Bravaya,  S. T. Brown,  D. Casanova,  
 C.-M. Chang,  Y. Chen,  S. H. Chien,  K. D. Closser,  M. P. Coons,  
 D. L. Crittenden,  S. Dasgupta,  M. Diedenhofen,  R. A. DiStasio Jr.,  
 H. Do,  A. D. Dutoi,  R. G. Edgar,  P.-T. Fang,  S. Fatehi,  Q. Feng,  
 L. Fusti-Molnar,  A. Ghysels,  A. Golubeva-Zadorozhnaya,  J. Gomes,  
 A. Gunina,  M. W. D. Hanson-Heine,  P. H. P. Harbach,  A. W. Hauser,  
 J. E. Herr,  E. G. Hohenstein,  Z. C. Holden,  K. Hui,  T.-C. Jagau,  H. Ji,  
 B. Kaduk,  K. Khistyaev,  Jaehoon Kim,  Jihan Kim,  R. A. King,  
 P. Klunzinger,  K. Koh,  D. Kosenkov,  T. Kowalczyk,  C. M. Krauter,  
 A. Kunitsa,  K. U. Lao,  A. Laurent,  K. V. Lawler,  J. Lee,  D. Lefrancois,  
 S. Lehtola,  S. V. Levchenko,  C. Y. Lin,  Y.-S. Lin,  F. Liu,  E. Livshits,  
 R. C. Lochan,  A. Luenser,  P. Manohar,  S. F. Manzer,  S.-P. Mao,  Y. Mao,  
 N. Mardirossian,  A. V. Marenich,  L. A. Martinez-Martinez,  S. A. Maurer,  
 N. J. Mayhall,  J.-M. Mewes,  A. F. Morrison,  K. Nanda,  T. S. Nguyen-Beck,  
 C. M. Oana,  R. Olivares-Amaya,  D. P. O'Neill,  J. A. Parkhill,  
 T. M. Perrine,  R. Peverati,  P. A. Pieniazek,  F. Plasser,  A. Prociuk,  
 D. R. Rehn,  E. Rosta,  N. J. Russ,  N. Sergueev,  S. M. Sharada,  
 S. Sharma,  D. W. Small,  A. Sodt,  T. Stauch,  T. Stein,  D. Stuck,  
 Y.-C. Su,  A. J. W. Thom,  T. Tsuchimochi,  L. Vogt,  O. Vydrov,  T. Wang,  
 M. A. Watson,  J. Wenzel,  A. White,  C. F. Williams,  V. Vanovschi,  
 K. Yao,  S. Yeganeh,  S. R. Yost,  Z.-Q. You,  I. Y. Zhang,  X. Zhang,  
 Y. Zhao,  B. R. Brooks,  G. K. L. Chan,  D. M. Chipman,  C. J. Cramer,  
 W. A. Goddard III,  M. S. Gordon,  W. J. Hehre,  A. Klamt,  
 H. F. Schaefer III,  M. W. Schmidt,  C. D. Sherrill,  D. G. Truhlar,  
 A. Warshel,  X. Xu,  A. Aspuru-Guzik,  R. Baer,  A. T. Bell,  N. A. Besley,  
 J.-D. Chai,  A. Dreuw,  B. D. Dunietz,  T. R. Furlani,  S. R. Gwaltney,  
 C.-P. Hsu,  Y. Jung,  J. Kong,  D. S. Lambrecht,  W. Liang,  C. Ochsenfeld,  
 V. A. Rassolov,  L. V. Slipchenko,  J. E. Subotnik,  T. Van Voorhis,  
 J. M. Herbert,  A. I. Krylov,  P. M. W. Gill,  M. Head-Gordon

 Contributors to earlier versions of Q-Chem not listed above: 
 R. D. Adamson,  J. Baker,  E. F. C. Byrd,  A. K. Chakraborty,  C.-L. Cheng,  
 H. Dachsel,  R. J. Doerksen,  G. Hawkins,  A. Heyden,  S. Hirata,  
 G. Kedziora,  F. J. Keil,  C. Kelley,  P. P. Korambath,  W. Kurlancheek,  
 A. M. Lee,  M. S. Lee,  D. Liotard,  I. Lotan,  P. E. Maslen,  N. Nair,  
 D. Neuhauser,  R. Olson,  B. Peters,  J. Ritchie,  N. E. Schultz,  
 N. Shenvi,  A. C. Simmonett,  K. S. Thanthiriwatte,  Q. Wu,  W. Zhang

 Please cite Q-Chem as follows:
 Y. Shao et al., Mol. Phys. 113, 184-215 (2015)
 DOI: 10.1080/00268976.2014.952696

 Q-Chem 4.4.2 for Intel X86 EM64T Linux

 Parts of Q-Chem use Armadillo 5.200.1 (Boston Tea Smuggler).
 http://arma.sourceforge.net/

 Q-Chem begins on Thu Jun 15 12:00:28 2017  


Host: 0

     Scratch files written to /scratch/taweetham/qchem21705//
The previous job contains 0 fragments, simply inherited here

Checking the input file for inconsistencies... 	...done.

--------------------------------------------------------------
User input:
--------------------------------------------------------------

$molecule
   read
$end

$rem
   BASIS  =   cc-pVTZ
   method  =  MP2
   JOBTYPE = optimization
   SOLVENT_METHOD = SMD
   MEM_STATIC = 3000
   MEM_TOTAL  = 4000
   SYM_IGNORE = TRUE
$end

--------------------------------------------------------------
 ----------------------------------------------------------------
             Standard Nuclear Orientation (Angstroms)
    I     Atom           X                Y                Z
 ----------------------------------------------------------------
    1      C      -0.9089522715    -1.2227614240     0.0605035074
    2      C      -0.5152087484     0.2218279306    -0.0606765220
    3      C       0.9609064596     0.5819610135     0.1932564280
    4      O      -1.2678797651     1.1268059395    -0.3426044853
    5      H       1.1711214721     1.6651244222     0.0918257889
    6      O       1.8026164937    -0.2309453922     0.4723651023
    7      H      -0.6723029147    -1.5902006975     1.0634680795
    8      H      -1.9722170288    -1.3357705501    -0.1436008535
    9      H      -0.3206936969    -1.8290276420    -0.6347007453
 ----------------------------------------------------------------
 Nuclear Repulsion Energy =   159.6847194126 hartrees
 There are       19 alpha and       19 beta electrons
 Requested basis set is cc-pVTZ
 There are 74 shells and 206 basis functions

 Total QAlloc Memory Limit   4000 MB
 Mega-Array Size      2933 MB
 MEM_STATIC part      3000 MB
 A cutoff of  1.0D-11 yielded   2645 shell pairs
 There are     20691 function pairs (     26998 Cartesian)

 -------------------------------------------------------
 OpenMP Integral Computing Module                       
 Release: version 1.0, May 2013, Q-Chem Inc. Pittsburgh 
 -------------------------------------------------------
 Integral Job Info:
 Integral job number is                      11
 Integral operator is                         1
 short-range coefficients                     0
 long-range coefficients              100000000
 Omega coefficients                           0
 if combine SR and LR in K                    0
 Integral screening is                        0
 Integral computing path is                   2
 max size of driver memory is            800000
 size of driver memory is                776718
 size of scratch memory is              4556032
 max col of scratch BK array              10000
 max len of scratch array in speh3          662
 max len of scratch index in speh4           32
 max int batch size is                      520
 min int batch size is                       52
 fixed nKL is                                52
 max L of basis functions is                  3
 order of int derivative is                   0
 number of shells is                         74
 number of basis is                         235
 number of cartesian basis is               235
 number of contracted shell pairs          2645
 number of primitive shell pairs           7987
 maxK2 (contraction) of shell pair           49
 max number of K2 of shell pair               1
 max number of CS2 of shell pair            342
 max number of PS2 of shell pair           1260
 mem total for path MDJ                   83888
 -------------------------------------------------------
 Smallest overlap matrix eigenvalue = 7.27E-04

 Scale SEOQF with 1.000000e-01/1.000000e-01/1.000000e+00

 Standard Electronic Orientation quadrupole field applied
 Nucleus-field energy     =    -0.0000000005 hartrees
 Guess from superposition of atomic densities
 Warning:  Energy on first SCF cycle will be non-variational
 A restricted Hartree-Fock SCF calculation will be
 performed using Pulay DIIS extrapolation
 SCF converges when DIIS error is below 1.0E-08
 ---------------------------------------
  Cycle       Energy         DIIS Error
 ---------------------------------------
    1    -266.8338489881      3.73E-02
    2    -265.5785204888      5.61E-03
    3    -265.6497261543      4.86E-03
    4    -265.7354420306      4.68E-04
    5    -265.7378328330      1.60E-04
    6    -265.7381344537      6.78E-05
    7    -265.7382058766      2.81E-05
    8    -265.7382139841      1.06E-05
    9    -265.7382149059      3.55E-06
   10    -265.7382150141      7.33E-07
   11    -265.7382150207      2.31E-07
   12    -265.7382150215      1.01E-07
   13    -265.7382150221      5.07E-08
   14    -265.7382150220      1.60E-08
   15    -265.7382150223      4.89E-09 Convergence criterion met
 ---------------------------------------
 SCF time:  CPU 137.74 s  wall 138.00 s

 Citation of the SMD model:
 Marenich, A.V.; Cramer, C.J.; Truhlar, D.G.
 J. Phys. Chem. B 2009, 113, 6378-6396.
 iSolventCode=           1
 Solvent: water                                                           

 vradii
            1           2           3           4           5           6
    1   1.8500000   1.8500000   1.8500000   1.5200000   1.2000000   1.5200000
            7           8           9
    1   1.2000000   1.2000000   1.2000000
Changing PCM_TESSEL_METHOD to VTN
Changing PCM_VDW_RADII to SMD_RADIUS
 Discretize the solute cavity surface with Lebedev spheres
	Using 302 Lebedev grid points for each H atom
	Using 302 Lebedev grid points for other atoms
	Atomic van der Waals radii will be scaled by 1.20
 Removing interior tesserae...
 Keep 1042 surface tesserae and discard 1676 interior tesserae
 Molecular Surface Area = 98.761 Angst**2
Using SCRF singleton
 A restricted Hartree-Fock SCF calculation will be
 performed using Pulay DIIS extrapolation
 Polarizable Continuum solvation model will be applied
 SCF converges when DIIS error is below 1.0E-08

 Citation of the SMD model:
 Marenich, A.V.; Cramer, C.J.; Truhlar, D.G.
 J. Phys. Chem. B 2009, 113, 6378-6396.
 iSolventCode=           1
 Solvent: water                                                           

 vradii
            1           2           3           4           5           6
    1   1.8500000   1.8500000   1.8500000   1.5200000   1.2000000   1.5200000
            7           8           9
    1   1.2000000   1.2000000   1.2000000
 ---------------------------------------
  Cycle       Energy         DIIS Error
 ---------------------------------------
    1    -265.7382150223      2.57E-09
 Time req'd to invert C: 1.38 s (CPU) 1.38 s (wall)
    2    -265.7529662697      4.80E-04
    3    -265.7529662694      4.80E-04
    4    -265.7529662731      4.80E-04
    5    -265.7529662783      4.80E-04
    6    -265.7529662804      4.80E-04
    7    -265.7529662795      4.80E-04
    8    -265.7529662804      4.80E-04
    9    -265.7529662767      4.80E-04
   10    -265.7529662771      4.80E-04
   11    -265.7529662779      4.80E-04
   12    -265.7553565438      3.28E-04
   13    -265.7558647168      1.08E-04
   14    -265.7560794177      4.60E-05
   15    -265.7561159647      1.62E-05
   16    -265.7561203701      5.72E-06
   17    -265.7561207664      1.33E-06
   18    -265.7561207845      4.87E-07
   19    -265.7561207859      1.10E-07
   20    -265.7561207861      3.29E-08
   21    -265.7561207862      9.57E-09 Convergence criterion met
 ---------------------------------------
 SCF time:  CPU 166.80 s  wall 167.94 s
(0)  E-EN(g) gas-phase elect-nuc energy                 -265.738215022 a.u.
(3)  G-ENP(liq) elect-nuc-pol free energy of system     -265.756120786 a.u.
(4)  G-CDS(liq) cavity-dispersion-solvent structure 
     free energy                                                4.7355 kcal/mol
(6)  G-S(liq) free energy of system                     -265.748574223 a.u.
(9)  DeltaG-S(liq) free energy of  solvation
     (9) = (6) - (0)                                           -6.5005 kcal/mol
 SCF   energy in the final basis set = -265.7485742230
 Total energy in the final basis set = -265.7485742230

 Components of the MP2 correlation energy:
        aaaa  correlation energy =        -0.1221451889 au
        abab  correlation energy =        -0.7618943941 au
        bbbb  correlation energy =        -0.1221451889 au
        non-Brillouin singles    =        -0.0000000000 au

 Total  MP2   correlation energy =        -1.0061847719 au
        MP2         total energy =      -266.7547589950 au

  Entering Z-vector solver.
 This version supports only Gaussian blurring of the apparent surface charges
 No PCM contribution added !! 
   1         0           1      0.000381    0.000381
 This version supports only Gaussian blurring of the apparent surface charges
 No PCM contribution added !! 
   2         0           1      0.000120    0.000120
 This version supports only Gaussian blurring of the apparent surface charges
 No PCM contribution added !! 
   3         0           1      0.000041    0.000041
 This version supports only Gaussian blurring of the apparent surface charges
 No PCM contribution added !! 
   4         0           1      0.000012    0.000012
 This version supports only Gaussian blurring of the apparent surface charges
 No PCM contribution added !! 
   5         0           1      0.000004    0.000004
 This version supports only Gaussian blurring of the apparent surface charges
 No PCM contribution added !! 
   6         0           1      0.000001    0.000001
 This version supports only Gaussian blurring of the apparent surface charges
 No PCM contribution added !! 
   7         1           0      0.000000    0.000000    Roots Converged

 --------------------------------------------------------------

                    Orbital Energies (a.u.)
 --------------------------------------------------------------

 Alpha MOs
 -- Occupied --
-20.591 -20.581 -11.357 -11.353 -11.229  -1.434  -1.416  -1.023
 -0.913  -0.761  -0.703  -0.688  -0.626  -0.613  -0.559  -0.550
 -0.515  -0.511  -0.419
 -- Virtual --
  0.065   0.162   0.194   0.205   0.222   0.249   0.283   0.294
  0.370   0.403   0.410   0.450   0.456   0.492   0.526   0.551
  0.589   0.602   0.612   0.623   0.635   0.647   0.664   0.717
  0.735   0.737   0.754   0.812   0.818   0.850   0.901   0.912
  0.947   0.967   0.998   1.057   1.069   1.128   1.162   1.191
  1.192   1.224   1.264   1.268   1.295   1.345   1.355   1.387
  1.424   1.445   1.459   1.501   1.519   1.540   1.587   1.601
  1.658   1.753   1.789   1.875   1.907   1.965   2.022   2.061
  2.175   2.213   2.248   2.324   2.373   2.385   2.427   2.455
  2.497   2.548   2.637   2.641   2.711   2.719   2.816   2.834
  2.868   2.888   2.969   2.996   3.010   3.059   3.090   3.096
  3.113   3.176   3.189   3.220   3.288   3.296   3.310   3.312
  3.330   3.372   3.424   3.441   3.477   3.499   3.550   3.567
  3.621   3.650   3.671   3.688   3.733   3.769   3.771   3.776
  3.827   3.869   3.912   3.983   4.006   4.041   4.086   4.110
  4.146   4.159   4.208   4.241   4.257   4.296   4.350   4.381
  4.438   4.439   4.485   4.494   4.554   4.565   4.580   4.639
  4.712   4.774   4.852   4.904   4.952   4.998   5.133   5.173
  5.214   5.279   5.390   5.412   5.422   5.503   5.518   5.589
  5.596   5.612   5.614   5.638   5.674   5.718   5.729   5.855
  6.000   6.049   6.102   6.215   6.235   6.235   6.622   6.671
  6.682   6.715   6.852   6.876   6.881   6.973   6.989   7.290
  7.328   7.415   7.495   7.517   7.543   7.582   9.123  10.848
 13.429  13.867  14.202
 --------------------------------------------------------------

          Ground-State Mulliken Net Atomic Charges

     Atom                 Charge (a.u.)
  ----------------------------------------
      1 C                    -0.376976
      2 C                     0.247278
      3 C                     0.137119
      4 O                    -0.305706
      5 H                     0.129599
      6 O                    -0.283297
      7 H                     0.154270
      8 H                     0.143937
      9 H                     0.153775
  ----------------------------------------
  Sum of atomic charges =     0.000000

 -----------------------------------------------------------------
                    Cartesian Multipole Moments
 -----------------------------------------------------------------
    Charge (ESU x 10^10)
                 0.0000
    Dipole Moment (Debye)
         X      -0.2941      Y      -1.0328      Z       0.1068
       Tot       1.0791
    Quadrupole Moments (Debye-Ang)
        XX     -36.0999     XY       6.3185     YY     -28.8145
        XZ      -2.6773     YZ       1.4253     ZZ     -28.0725
    Octopole Moments (Debye-Ang^2)
       XXX      -5.7860    XXY      -2.2467    XYY       5.5808
       YYY      -4.3724    XXZ      -4.1008    XYZ      -0.3210
       YYZ      -0.7316    XZZ       0.7097    YZZ      -1.3058
       ZZZ      -4.9771
    Hexadecapole Moments (Debye-Ang^3)
      XXXX    -302.7726   XXXY       6.8126   XXYY     -76.7571
      XYYY       2.2512   YYYY    -174.2928   XXXZ     -31.9393
      XXYZ       5.9289   XYYZ      -9.7810   YYYZ      11.0762
      XXZZ     -55.4061   XYZZ      -1.7126   YYZZ     -34.8914
      XZZZ     -24.1637   YZZZ       7.4083   ZZZZ     -43.3363
 -----------------------------------------------------------------
 DrvMan is completing analytic gradient of the MP2 energy
 MP2 relaxed dipole moment
            1
    1  -0.1157178
    2  -0.4063269
    3   0.0420099
	Magnitude:	 0.425 au	 1.079 Debye
 MP2 energy read as -266.754759
 Full Analytical Gradient of MP2 Energy (in au.)
             1             2             3             4             5
    1   -0.00033404   -0.01420941    0.01354120    0.00448092    0.00291789
    2    0.00300152    0.02248000   -0.02528662   -0.00720111    0.01558443
    3   -0.00058448   -0.00611275    0.00624367    0.00191568   -0.00148341
             6             7             8             9
    1   -0.00454738    0.00244186   -0.01017567    0.00588461
    2    0.00775800   -0.00614910   -0.00172947   -0.00845767
    3   -0.00201661    0.01029458   -0.00183478   -0.00642189
 Gradient time:  CPU 0.12 s  wall 0.12 s
 Geometry Optimization Parameters
   NAtoms,    NIC,     NZ,  NCons,   NDum,   NFix, NCnnct, MaxDiis
        9      48       0       0       0       0       0       0


** GEOMETRY OPTIMIZATION IN DELOCALIZED INTERNAL COORDINATES **
   Searching for a Minimum

   Optimization Cycle:   1

                       Coordinates (Angstroms)
     ATOM                X               Y               Z
      1  C        -0.9089522715   -1.2227614240    0.0605035074
      2  C        -0.5152087484    0.2218279306   -0.0606765220
      3  C         0.9609064596    0.5819610135    0.1932564280
      4  O        -1.2678797651    1.1268059395   -0.3426044853
      5  H         1.1711214721    1.6651244222    0.0918257889
      6  O         1.8026164937   -0.2309453922    0.4723651023
      7  H        -0.6723029147   -1.5902006975    1.0634680795
      8  H        -1.9722170288   -1.3357705501   -0.1436008535
      9  H        -0.3206936969   -1.8290276420   -0.6347007453
   Point Group: c1    Number of degrees of freedom:    21


   Energy is   -266.754758995


 Attempting to Generate Delocalized Internal Coordinates

 21 Hessian modes will be used to form the next step
  Hessian Eigenvalues:
     0.003823    0.003823    0.007059    0.008890    0.074120    0.076189
     0.160000    0.160000    0.160000    0.160000    0.220000    0.250000
     0.250000    0.284760    0.321493    0.328099    0.343484    0.343503
     0.349796    0.997830    1.033330

 Minimum Search - Taking Simple RFO Step
 Searching for Lamda that Minimizes Along All modes
 Value Taken    Lamda =  -0.00341031
 Step Taken.  Stepsize is  0.104219

                             Maximum     Tolerance    Cnvgd?
         Gradient           0.015266      0.000300      NO
         Displacement       0.049643      0.001200      NO
         Energy change     *********      0.000001      NO


 New Cartesian Coordinates Obtained by Inverse Iteration

 Displacement from previous Coordinates is:  0.139335
 ----------------------------------------------------------------
             Standard Nuclear Orientation (Angstroms)
    I     Atom           X                Y                Z
 ----------------------------------------------------------------
    1      C      -0.8992574305    -1.2164069133     0.0613568605
    2      C      -0.5087802797     0.2061807879    -0.0569324254
    3      C       0.9444657746     0.5771558659     0.1884731694
    4      O      -1.2631955923     1.1158088419    -0.3388075963
    5      H       1.1497761880     1.6353542248     0.0893597389
    6      O       1.7821055684    -0.2442657462     0.4746624355
    7      H      -0.6628893386    -1.5644703717     1.0512721432
    8      H      -1.9478942839    -1.3226506676    -0.1395872796
    9      H      -0.3169406060    -1.7996924217    -0.6299607462
 ----------------------------------------------------------------
 Nuclear Repulsion Energy =   160.9592481045 hartrees
 There are       19 alpha and       19 beta electrons
 Discretize the solute cavity surface with Lebedev spheres
	Using 302 Lebedev grid points for each H atom
	Using 302 Lebedev grid points for other atoms
	Atomic van der Waals radii will be scaled by 1.20
 Removing interior tesserae...
 Keep 1035 surface tesserae and discard 1683 interior tesserae
 Molecular Surface Area = 98.417 Angst**2
 Applying Cartesian multipole field
    Component          Value
    ---------          -----
     (2,0,0)        1.00000E-11
     (0,2,0)        2.00000E-11
     (0,0,2)       -3.00000E-10
 Nucleus-field energy     =    -0.0000000006 hartrees
 Requested basis set is cc-pVTZ
 There are 74 shells and 206 basis functions
 A cutoff of  1.0D-11 yielded   2655 shell pairs
 There are     20729 function pairs (     27040 Cartesian)
 Smallest overlap matrix eigenvalue = 6.85E-04
 Guess MOs from SCF MO coefficient file
 Reading MOs from coefficient file
 Reading MOs from coefficient file
 A restricted Hartree-Fock SCF calculation will be
 performed using Pulay DIIS extrapolation
 SCF converges when DIIS error is below 1.0E-08
 Geometry optimization detected.  Setting ReadMinima to 0
 Setting SaveMinima to 0
 ---------------------------------------
  Cycle       Energy         DIIS Error
 ---------------------------------------
    1    -265.7616213020      9.76E-04
    2    -265.7371314339      3.36E-04
    3    -265.7376008951      1.52E-04
    4    -265.7377613374      6.78E-05
    5    -265.7378035537      2.19E-05
    6    -265.7378115970      7.42E-06
    7    -265.7378124391      2.19E-06
    8    -265.7378124904      6.66E-07
    9    -265.7378124932      2.39E-07
   10    -265.7378124939      8.36E-08
   11    -265.7378124941      4.73E-08
   12    -265.7378124945      2.20E-08
   13    -265.7378124941      6.39E-09 Convergence criterion met
 ---------------------------------------
 SCF time:  CPU 123.04 s  wall 123.10 s
 Discretize the solute cavity surface with Lebedev spheres
	Using 302 Lebedev grid points for each H atom
	Using 302 Lebedev grid points for other atoms
	Atomic van der Waals radii will be scaled by 1.20
 Removing interior tesserae...
 Keep 1035 surface tesserae and discard 1683 interior tesserae
 Molecular Surface Area = 98.417 Angst**2
Using SCRF singleton
 A restricted Hartree-Fock SCF calculation will be
 performed using Pulay DIIS extrapolation
 Polarizable Continuum solvation model will be applied
 SCF converges when DIIS error is below 1.0E-08
 Geometry optimization detected.  Setting ReadMinima to 0
 Setting SaveMinima to 0

 Citation of the SMD model:
 Marenich, A.V.; Cramer, C.J.; Truhlar, D.G.
 J. Phys. Chem. B 2009, 113, 6378-6396.
 iSolventCode=           1
 Solvent: water                                                           

 vradii
            1           2           3           4           5           6
    1   1.8500000   1.8500000   1.8500000   1.5200000   1.2000000   1.5200000
            7           8           9
    1   1.2000000   1.2000000   1.2000000
 ---------------------------------------
  Cycle       Energy         DIIS Error
 ---------------------------------------
    1    -265.7378124939      2.40E-09
 Time req'd to invert C: 1.35 s (CPU) 1.35 s (wall)
    2    -265.7529211885      4.86E-04
    3    -265.7529211881      4.86E-04
    4    -265.7529211844      4.86E-04
    5    -265.7529211902      4.86E-04
    6    -265.7529211884      4.86E-04
    7    -265.7529211899      4.86E-04
    8    -265.7529211877      4.86E-04
    9    -265.7529211894      4.86E-04
   10    -265.7529211889      4.86E-04
   11    -265.7529211905      4.86E-04
   12    -265.7529211921      4.86E-04
   13    -265.7529211905      4.86E-04
   14    -265.7529211939      4.86E-04
   15    -265.7529211929      4.86E-04
   16    -265.7529211879      4.86E-04
   17    -265.7553597945      3.31E-04
   18    -265.7558761065      1.09E-04
   19    -265.7560929292      4.68E-05
   20    -265.7561302542      1.66E-05
   21    -265.7561349048      5.82E-06
   22    -265.7561353143      1.30E-06
   23    -265.7561353319      4.69E-07
   24    -265.7561353331      1.10E-07
   25    -265.7561353333      3.34E-08
   26    -265.7561353333      1.01E-08
   27    -265.7561353334      3.95E-09 Convergence criterion met
 ---------------------------------------
 SCF time:  CPU 203.93 s  wall 204.79 s
(0)  E-EN(g) gas-phase elect-nuc energy                 -265.737812494 a.u.
(3)  G-ENP(liq) elect-nuc-pol free energy of system     -265.756135333 a.u.
(4)  G-CDS(liq) cavity-dispersion-solvent structure 
     free energy                                                4.6655 kcal/mol
(6)  G-S(liq) free energy of system                     -265.748700447 a.u.
(9)  DeltaG-S(liq) free energy of  solvation
     (9) = (6) - (0)                                           -6.8323 kcal/mol
 SCF   energy in the final basis set = -265.7487004469
 Total energy in the final basis set = -265.7487004469

 Components of the MP2 correlation energy:
        aaaa  correlation energy =        -0.1223285898 au
        abab  correlation energy =        -0.7620686520 au
        bbbb  correlation energy =        -0.1223285898 au
        non-Brillouin singles    =        -0.0000000000 au

 Total  MP2   correlation energy =        -1.0067258317 au
        MP2         total energy =      -266.7554262786 au

  Entering Z-vector solver.
 This version supports only Gaussian blurring of the apparent surface charges
 No PCM contribution added !! 
   1         0           1      0.000376    0.000376
 This version supports only Gaussian blurring of the apparent surface charges
 No PCM contribution added !! 
   2         0           1      0.000121    0.000121
 This version supports only Gaussian blurring of the apparent surface charges
 No PCM contribution added !! 
   3         0           1      0.000041    0.000041
 This version supports only Gaussian blurring of the apparent surface charges
 No PCM contribution added !! 
   4         0           1      0.000013    0.000013
 This version supports only Gaussian blurring of the apparent surface charges
 No PCM contribution added !! 
   5         0           1      0.000004    0.000004
 This version supports only Gaussian blurring of the apparent surface charges
 No PCM contribution added !! 
   6         0           1      0.000001    0.000001
 This version supports only Gaussian blurring of the apparent surface charges
 No PCM contribution added !! 
   7         1           0      0.000000    0.000000    Roots Converged

 --------------------------------------------------------------

                    Orbital Energies (a.u.)
 --------------------------------------------------------------

 Alpha MOs
 -- Occupied --
-20.590 -20.579 -11.353 -11.350 -11.222  -1.431  -1.412  -1.033
 -0.921  -0.765  -0.705  -0.688  -0.626  -0.618  -0.563  -0.550
 -0.514  -0.511  -0.424
 -- Virtual --
  0.063   0.164   0.195   0.207   0.223   0.249   0.283   0.296
  0.373   0.400   0.408   0.450   0.465   0.492   0.526   0.556
  0.592   0.609   0.613   0.630   0.643   0.651   0.673   0.717
  0.734   0.739   0.759   0.818   0.821   0.851   0.901   0.918
  0.952   0.973   0.998   1.060   1.075   1.127   1.170   1.197
  1.201   1.227   1.263   1.268   1.307   1.359   1.360   1.392
  1.431   1.454   1.464   1.506   1.524   1.546   1.606   1.610
  1.669   1.765   1.809   1.877   1.909   1.973   2.024   2.078
  2.174   2.220   2.241   2.310   2.382   2.385   2.424   2.462
  2.494   2.544   2.632   2.650   2.707   2.726   2.823   2.841
  2.879   2.893   2.977   3.005   3.028   3.067   3.086   3.097
  3.126   3.181   3.195   3.231   3.291   3.305   3.311   3.330
  3.339   3.372   3.440   3.456   3.481   3.519   3.577   3.581
  3.628   3.662   3.679   3.695   3.750   3.785   3.794   3.797
  3.845   3.892   3.934   4.015   4.025   4.058   4.102   4.134
  4.164   4.184   4.240   4.271   4.283   4.326   4.375   4.400
  4.470   4.474   4.507   4.527   4.575   4.588   4.609   4.679
  4.753   4.793   4.895   4.937   5.003   5.057   5.189   5.229
  5.279   5.315   5.435   5.451   5.460   5.567   5.578   5.617
  5.624   5.634   5.644   5.652   5.715   5.755   5.776   5.895
  6.002   6.057   6.115   6.236   6.256   6.258   6.620   6.667
  6.685   6.720   6.854   6.883   6.884   6.979   7.010   7.292
  7.330   7.436   7.491   7.521   7.551   7.603   9.306  11.136
 13.405  13.911  14.655
 --------------------------------------------------------------

          Ground-State Mulliken Net Atomic Charges

     Atom                 Charge (a.u.)
  ----------------------------------------
      1 C                    -0.381186
      2 C                     0.255605
      3 C                     0.128834
      4 O                    -0.315735
      5 H                     0.143211
      6 O                    -0.291538
      7 H                     0.157546
      8 H                     0.146185
      9 H                     0.157079
  ----------------------------------------
  Sum of atomic charges =     0.000000

 -----------------------------------------------------------------
                    Cartesian Multipole Moments
 -----------------------------------------------------------------
    Charge (ESU x 10^10)
                 0.0000
    Dipole Moment (Debye)
         X      -0.2736      Y      -1.0286      Z       0.0930
       Tot       1.0684
    Quadrupole Moments (Debye-Ang)
        XX     -36.0524     XY       6.3933     YY     -28.7976
        XZ      -2.7186     YZ       1.4554     ZZ     -27.9648
    Octopole Moments (Debye-Ang^2)
       XXX      -5.3978    XXY      -2.1070    XYY       5.6160
       YYY      -3.7486    XXZ      -4.1094    XYZ      -0.3090
       YYZ      -0.8067    XZZ       0.7082    YZZ      -1.1710
       ZZZ      -5.0661
    Hexadecapole Moments (Debye-Ang^3)
      XXXX    -297.0833   XXXY       7.9268   XXYY     -75.2111
      XYYY       3.2546   YYYY    -170.8322   XXXZ     -31.6996
      XXYZ       5.9141   XYYZ      -9.6303   YYYZ      11.1250
      XXZZ     -54.3536   XYZZ      -1.2776   YYZZ     -34.2143
      XZZZ     -23.8753   YZZZ       7.5243   ZZZZ     -42.8123
 -----------------------------------------------------------------
 DrvMan is completing analytic gradient of the MP2 energy
 MP2 relaxed dipole moment
            1
    1  -0.1076269
    2  -0.4046700
    3   0.0365917
	Magnitude:	 0.420 au	 1.068 Debye
 MP2 energy read as -266.755426
 Full Analytical Gradient of MP2 Energy (in au.)
             1             2             3             4             5
    1    0.00067804   -0.00714268    0.00748851    0.00412925   -0.00082772
    2   -0.00090321    0.00711562   -0.00607798   -0.00524987    0.00111689
    3    0.00021020   -0.00199876    0.00152746    0.00147191    0.00000889
             6             7             8             9
    1   -0.00399560   -0.00015931    0.00011173   -0.00028222
    2    0.00334560    0.00021956    0.00017987    0.00025352
    3   -0.00104445   -0.00040206    0.00000212    0.00022469
 Gradient time:  CPU 0.12 s  wall 0.12 s
 Geometry Optimization Parameters
   NAtoms,    NIC,     NZ,  NCons,   NDum,   NFix, NCnnct, MaxDiis
        9      48       0       0       0       0       0       0

 Cartesian Hessian Update
 Hessian Updated using BFGS Update


** GEOMETRY OPTIMIZATION IN DELOCALIZED INTERNAL COORDINATES **
   Searching for a Minimum

   Optimization Cycle:   2

                       Coordinates (Angstroms)
     ATOM                X               Y               Z
      1  C        -0.8992574305   -1.2164069133    0.0613568605
      2  C        -0.5087802797    0.2061807879   -0.0569324254
      3  C         0.9444657746    0.5771558659    0.1884731694
      4  O        -1.2631955923    1.1158088419   -0.3388075963
      5  H         1.1497761880    1.6353542248    0.0893597389
      6  O         1.7821055684   -0.2442657462    0.4746624355
      7  H        -0.6628893386   -1.5644703717    1.0512721432
      8  H        -1.9478942839   -1.3226506676   -0.1395872796
      9  H        -0.3169406060   -1.7996924217   -0.6299607462
   Point Group: c1    Number of degrees of freedom:    21


   Energy is   -266.755426279

 Hessian Updated using BFGS Update

 19 Hessian modes will be used to form the next step
  Hessian Eigenvalues:
     0.003820    0.003835    0.007060    0.008890    0.074119    0.076176
     0.156997    0.162299    0.218032    0.238711    0.250077    0.275646
     0.322798    0.325517    0.343493    0.347948    0.364534    0.976866
     1.023565

 Minimum Search - Taking Simple RFO Step
 Searching for Lamda that Minimizes Along All modes
 Value Taken    Lamda =  -0.00024545
 Step Taken.  Stepsize is  0.145483

                             Maximum     Tolerance    Cnvgd?
         Gradient           0.006477      0.000300      NO
         Displacement       0.093591      0.001200      NO
         Energy change     -0.000667      0.000001      NO


 New Cartesian Coordinates Obtained by Inverse Iteration

 Displacement from previous Coordinates is:  0.110024
 ----------------------------------------------------------------
             Standard Nuclear Orientation (Angstroms)
    I     Atom           X                Y                Z
 ----------------------------------------------------------------
    1      C      -0.8989312027    -1.2172109314     0.0613758022
    2      C      -0.5063370221     0.2035836105    -0.0459173683
    3      C       0.9339034244     0.5855569842     0.2237236972
    4      O      -1.2622206477     1.1166564952    -0.3309625257
    5      H       1.1546505146     1.6289876249     0.0599962269
    6      O       1.7853455268    -0.2430521812     0.4576998169
    7      H      -0.6765106617    -1.5690334966     1.0526338344
    8      H      -1.9442101190    -1.3211995396    -0.1540301976
    9      H      -0.3082998126    -1.7972749659    -0.6246829860
 ----------------------------------------------------------------
 Nuclear Repulsion Energy =   160.9809613890 hartrees
 There are       19 alpha and       19 beta electrons
 Discretize the solute cavity surface with Lebedev spheres
	Using 302 Lebedev grid points for each H atom
	Using 302 Lebedev grid points for other atoms
	Atomic van der Waals radii will be scaled by 1.20
 Removing interior tesserae...
 Keep 1034 surface tesserae and discard 1684 interior tesserae
 Molecular Surface Area = 98.212 Angst**2
 Applying Cartesian multipole field
    Component          Value
    ---------          -----
     (2,0,0)        1.00000E-11
     (0,2,0)        2.00000E-11
     (0,0,2)       -3.00000E-10
 Nucleus-field energy     =    -0.0000000005 hartrees
 Requested basis set is cc-pVTZ
 There are 74 shells and 206 basis functions
 A cutoff of  1.0D-11 yielded   2656 shell pairs
 There are     20734 function pairs (     27046 Cartesian)
 Smallest overlap matrix eigenvalue = 6.84E-04
 Guess MOs from SCF MO coefficient file
 Reading MOs from coefficient file
 Reading MOs from coefficient file
 A restricted Hartree-Fock SCF calculation will be
 performed using Pulay DIIS extrapolation
 SCF converges when DIIS error is below 1.0E-08
 Geometry optimization detected.  Setting ReadMinima to 0
 Setting SaveMinima to 0
 ---------------------------------------
  Cycle       Energy         DIIS Error
 ---------------------------------------
    1    -265.7205031686      1.11E-03
    2    -265.7350918612      4.19E-04
    3    -265.7358287002      2.08E-04
    4    -265.7361069771      7.28E-05
    5    -265.7361767687      2.76E-05
    6    -265.7361941355      1.29E-05
    7    -265.7361998600      5.52E-06
    8    -265.7362011466      2.99E-06
    9    -265.7362015021      1.42E-06
   10    -265.7362015507      4.73E-07
   11    -265.7362015542      1.26E-07
   12    -265.7362015543      3.39E-08
   13    -265.7362015543      1.09E-08
   14    -265.7362015546      4.67E-09 Convergence criterion met
 ---------------------------------------
 SCF time:  CPU 133.40 s  wall 133.53 s
 Discretize the solute cavity surface with Lebedev spheres
	Using 302 Lebedev grid points for each H atom
	Using 302 Lebedev grid points for other atoms
	Atomic van der Waals radii will be scaled by 1.20
 Removing interior tesserae...
 Keep 1034 surface tesserae and discard 1684 interior tesserae
 Molecular Surface Area = 98.212 Angst**2
Using SCRF singleton
 A restricted Hartree-Fock SCF calculation will be
 performed using Pulay DIIS extrapolation
 Polarizable Continuum solvation model will be applied
 SCF converges when DIIS error is below 1.0E-08
 Geometry optimization detected.  Setting ReadMinima to 0
 Setting SaveMinima to 0

 Citation of the SMD model:
 Marenich, A.V.; Cramer, C.J.; Truhlar, D.G.
 J. Phys. Chem. B 2009, 113, 6378-6396.
 iSolventCode=           1
 Solvent: water                                                           

 vradii
            1           2           3           4           5           6
    1   1.8500000   1.8500000   1.8500000   1.5200000   1.2000000   1.5200000
            7           8           9
    1   1.2000000   1.2000000   1.2000000
 ---------------------------------------
  Cycle       Energy         DIIS Error
 ---------------------------------------
    1    -265.7362015548      1.76E-09
 Time req'd to invert C: 1.34 s (CPU) 1.34 s (wall)
    2    -265.7513953982      4.87E-04
    3    -265.7513953983      4.87E-04
    4    -265.7513953904      4.87E-04
    5    -265.7513953905      4.87E-04
    6    -265.7513953949      4.87E-04
    7    -265.7513953955      4.87E-04
    8    -265.7513953986      4.87E-04
    9    -265.7513953994      4.87E-04
   10    -265.7513954007      4.87E-04
   11    -265.7513953989      4.87E-04
   12    -265.7513954013      4.87E-04
   13    -265.7513953980      4.87E-04
   14    -265.7513954003      4.87E-04
   15    -265.7513954013      4.87E-04
   16    -265.7513953965      4.87E-04
   17    -265.7538384695      3.33E-04
   18    -265.7543581091      1.09E-04
   19    -265.7545767297      4.72E-05
   20    -265.7546147683      1.69E-05
   21    -265.7546195737      5.91E-06
   22    -265.7546199966      1.34E-06
   23    -265.7546200153      4.94E-07
   24    -265.7546200166      1.18E-07
   25    -265.7546200168      4.27E-08
   26    -265.7546200168      1.94E-08
   27    -265.7546200170      9.78E-09 Convergence criterion met
 ---------------------------------------
 SCF time:  CPU 209.88 s  wall 210.01 s
(0)  E-EN(g) gas-phase elect-nuc energy                 -265.736201555 a.u.
(3)  G-ENP(liq) elect-nuc-pol free energy of system     -265.754620017 a.u.
(4)  G-CDS(liq) cavity-dispersion-solvent structure 
     free energy                                                4.6423 kcal/mol
(6)  G-S(liq) free energy of system                     -265.747222094 a.u.
(9)  DeltaG-S(liq) free energy of  solvation
     (9) = (6) - (0)                                           -6.9155 kcal/mol
 SCF   energy in the final basis set = -265.7472220936
 Total energy in the final basis set = -265.7472220936

 Components of the MP2 correlation energy:
        aaaa  correlation energy =        -0.1224397816 au
        abab  correlation energy =        -0.7625786933 au
        bbbb  correlation energy =        -0.1224397816 au
        non-Brillouin singles    =        -0.0000000000 au

 Total  MP2   correlation energy =        -1.0074582564 au
        MP2         total energy =      -266.7546803500 au

  Entering Z-vector solver.
 This version supports only Gaussian blurring of the apparent surface charges
 No PCM contribution added !! 
   1         0           1      0.000378    0.000378
 This version supports only Gaussian blurring of the apparent surface charges
 No PCM contribution added !! 
   2         0           1      0.000122    0.000122
 This version supports only Gaussian blurring of the apparent surface charges
 No PCM contribution added !! 
   3         0           1      0.000042    0.000042
 This version supports only Gaussian blurring of the apparent surface charges
 No PCM contribution added !! 
   4         0           1      0.000014    0.000014
 This version supports only Gaussian blurring of the apparent surface charges
 No PCM contribution added !! 
   5         0           1      0.000004    0.000004
 This version supports only Gaussian blurring of the apparent surface charges
 No PCM contribution added !! 
   6         0           1      0.000001    0.000001
 This version supports only Gaussian blurring of the apparent surface charges
 No PCM contribution added !! 
   7         1           0      0.000000    0.000000    Roots Converged

 --------------------------------------------------------------

                    Orbital Energies (a.u.)
 --------------------------------------------------------------

 Alpha MOs
 -- Occupied --
-20.591 -20.579 -11.354 -11.350 -11.222  -1.430  -1.410  -1.035
 -0.924  -0.766  -0.705  -0.687  -0.625  -0.619  -0.564  -0.550
 -0.513  -0.511  -0.426
 -- Virtual --
  0.062   0.163   0.195   0.206   0.222   0.248   0.283   0.296
  0.373   0.399   0.407   0.448   0.467   0.491   0.526   0.556
  0.591   0.610   0.613   0.631   0.643   0.653   0.674   0.714
  0.731   0.740   0.759   0.813   0.825   0.851   0.901   0.915
  0.951   0.976   0.997   1.059   1.075   1.126   1.168   1.192
  1.205   1.230   1.260   1.270   1.306   1.359   1.360   1.394
  1.433   1.455   1.463   1.508   1.524   1.546   1.608   1.609
  1.667   1.764   1.808   1.875   1.908   1.971   2.024   2.078
  2.163   2.212   2.250   2.309   2.383   2.385   2.422   2.465
  2.491   2.542   2.630   2.646   2.707   2.722   2.820   2.843
  2.877   2.896   2.979   3.003   3.028   3.074   3.087   3.095
  3.126   3.178   3.196   3.232   3.288   3.307   3.312   3.329
  3.339   3.376   3.440   3.455   3.486   3.517   3.578   3.586
  3.627   3.659   3.682   3.693   3.749   3.786   3.793   3.799
  3.845   3.892   3.926   4.014   4.032   4.059   4.101   4.137
  4.159   4.192   4.243   4.273   4.287   4.327   4.375   4.399
  4.461   4.477   4.507   4.534   4.571   4.590   4.609   4.682
  4.754   4.793   4.896   4.938   4.998   5.074   5.191   5.235
  5.284   5.320   5.436   5.449   5.462   5.568   5.579   5.618
  5.626   5.635   5.645   5.653   5.714   5.756   5.778   5.895
  5.997   6.057   6.111   6.232   6.255   6.256   6.616   6.659
  6.675   6.709   6.854   6.880   6.886   6.975   7.005   7.293
  7.329   7.430   7.484   7.518   7.549   7.588   9.317  11.181
 13.324  13.849  14.676
 --------------------------------------------------------------

          Ground-State Mulliken Net Atomic Charges

     Atom                 Charge (a.u.)
  ----------------------------------------
      1 C                    -0.379467
      2 C                     0.256852
      3 C                     0.127065
      4 O                    -0.318284
      5 H                     0.146756
      6 O                    -0.293591
      7 H                     0.159237
      8 H                     0.143297
      9 H                     0.158136
  ----------------------------------------
  Sum of atomic charges =     0.000000

 -----------------------------------------------------------------
                    Cartesian Multipole Moments
 -----------------------------------------------------------------
    Charge (ESU x 10^10)
                 0.0000
    Dipole Moment (Debye)
         X      -0.2847      Y      -1.0238      Z       0.1712
       Tot       1.0763
    Quadrupole Moments (Debye-Ang)
        XX     -36.1099     XY       6.4172     YY     -28.7924
        XZ      -2.6460     YZ       1.4078     ZZ     -27.8947
    Octopole Moments (Debye-Ang^2)
       XXX      -5.4828    XXY      -2.0777    XYY       5.7159
       YYY      -3.8408    XXZ      -4.1005    XYZ      -0.3022
       YYZ      -1.0225    XZZ       0.7842    YZZ      -1.1948
       ZZZ      -5.3952
    Hexadecapole Moments (Debye-Ang^3)
      XXXX    -297.1491   XXXY       7.8539   XXYY     -75.1531
      XYYY       3.2079   YYYY    -171.1561   XXXZ     -31.1166
      XXYZ       5.7064   XYYZ      -9.6744   YYYZ      10.2926
      XXZZ     -54.0575   XYZZ      -1.2354   YYZZ     -34.1158
      XZZZ     -23.5684   YZZZ       7.0447   ZZZZ     -42.4745
 -----------------------------------------------------------------
 DrvMan is completing analytic gradient of the MP2 energy
 MP2 relaxed dipole moment
            1
    1  -0.1120226
    2  -0.4027812
    3   0.0673394
	Magnitude:	 0.423 au	 1.076 Debye
 MP2 energy read as -266.754680
 Full Analytical Gradient of MP2 Energy (in au.)
             1             2             3             4             5
    1   -0.00048196   -0.00010316   -0.00039072    0.00115423    0.00068525
    2   -0.00058092    0.00011449    0.00180232   -0.00093440   -0.00214119
    3    0.00078829   -0.00760777    0.01546870    0.00186648   -0.00559015
             6             7             8             9
    1   -0.00086832   -0.00037399    0.00094350   -0.00056484
    2    0.00048737    0.00022396    0.00015479    0.00087359
    3   -0.00502780   -0.00060772    0.00024750    0.00046248
 Gradient time:  CPU 0.12 s  wall 0.12 s
 Geometry Optimization Parameters
   NAtoms,    NIC,     NZ,  NCons,   NDum,   NFix, NCnnct, MaxDiis
        9      48       0       0       0       0       0       0

 Cartesian Hessian Update
 Hessian Updated using BFGS Update


** GEOMETRY OPTIMIZATION IN DELOCALIZED INTERNAL COORDINATES **
   Searching for a Minimum

   Optimization Cycle:   3

                       Coordinates (Angstroms)
     ATOM                X               Y               Z
      1  C        -0.8989312027   -1.2172109314    0.0613758022
      2  C        -0.5063370221    0.2035836105   -0.0459173683
      3  C         0.9339034244    0.5855569842    0.2237236972
      4  O        -1.2622206477    1.1166564952   -0.3309625257
      5  H         1.1546505146    1.6289876249    0.0599962269
      6  O         1.7853455268   -0.2430521812    0.4576998169
      7  H        -0.6765106617   -1.5690334966    1.0526338344
      8  H        -1.9442101190   -1.3211995396   -0.1540301976
      9  H        -0.3082998126   -1.7972749659   -0.6246829860
   Point Group: c1    Number of degrees of freedom:    21


   Energy is   -266.754680350

 Hessian Updated using BFGS Update

 20 Hessian modes will be used to form the next step
  Hessian Eigenvalues:
     0.003818    0.006974    0.008889    0.065500    0.074275    0.076132
     0.107343    0.160481    0.160962    0.195202    0.222341    0.250202
     0.271517    0.322428    0.324861    0.343548    0.347935    0.365583
     0.733418    1.020280

 Minimum Search - Taking Simple RFO Step
 Searching for Lamda that Minimizes Along All modes
 Value Taken    Lamda =  -0.00158671
 Step Taken.  Stepsize is  0.151918

                             Maximum     Tolerance    Cnvgd?
         Gradient           0.006711      0.000300      NO
         Displacement       0.102817      0.001200      NO
         Energy change      0.000746      0.000001      NO


 New Cartesian Coordinates Obtained by Inverse Iteration

 Displacement from previous Coordinates is:  0.118603
 ----------------------------------------------------------------
             Standard Nuclear Orientation (Angstroms)
    I     Atom           X                Y                Z
 ----------------------------------------------------------------
    1      C      -0.9000943910    -1.2195617491     0.0609906266
    2      C      -0.4986561213     0.1964424867    -0.0548420601
    3      C       0.9374058926     0.5855061861     0.1842570735
    4      O      -1.2589708061     1.1158033690    -0.3353925298
    5      H       1.1518397823     1.6349534328     0.0864639993
    6      O       1.7863421066    -0.2330787953     0.4803596983
    7      H      -0.6668528136    -1.5716568425     1.0502713353
    8      H      -1.9493501340    -1.3150997546    -0.1394735520
    9      H      -0.3242735155    -1.8062947331    -0.6327982910
 ----------------------------------------------------------------
 Nuclear Repulsion Energy =   160.8493220229 hartrees
 There are       19 alpha and       19 beta electrons
 Discretize the solute cavity surface with Lebedev spheres
	Using 302 Lebedev grid points for each H atom
	Using 302 Lebedev grid points for other atoms
	Atomic van der Waals radii will be scaled by 1.20
 Removing interior tesserae...
 Keep 1032 surface tesserae and discard 1686 interior tesserae
 Molecular Surface Area = 97.976 Angst**2
 Applying Cartesian multipole field
    Component          Value
    ---------          -----
     (2,0,0)        1.00000E-11
     (0,2,0)        2.00000E-11
     (0,0,2)       -3.00000E-10
 Nucleus-field energy     =    -0.0000000006 hartrees
 Requested basis set is cc-pVTZ
 There are 74 shells and 206 basis functions
 A cutoff of  1.0D-11 yielded   2653 shell pairs
 There are     20727 function pairs (     27038 Cartesian)
 Smallest overlap matrix eigenvalue = 6.69E-04
 Guess MOs from SCF MO coefficient file
 Reading MOs from coefficient file
 Reading MOs from coefficient file
 A restricted Hartree-Fock SCF calculation will be
 performed using Pulay DIIS extrapolation
 SCF converges when DIIS error is below 1.0E-08
 Geometry optimization detected.  Setting ReadMinima to 0
 Setting SaveMinima to 0
 ---------------------------------------
  Cycle       Energy         DIIS Error
 ---------------------------------------
    1    -265.7142558907      1.23E-03
    2    -265.7343707255      4.11E-04
    3    -265.7351140805      2.16E-04
    4    -265.7354027590      7.76E-05
    5    -265.7354767506      2.88E-05
    6    -265.7354956660      1.38E-05
    7    -265.7355021809      5.81E-06
    8    -265.7355035889      3.15E-06
    9    -265.7355039807      1.57E-06
   10    -265.7355040415      5.20E-07
   11    -265.7355040463      1.47E-07
   12    -265.7355040465      4.16E-08
   13    -265.7355040465      1.52E-08
   14    -265.7355040470      6.69E-09 Convergence criterion met
 ---------------------------------------
 SCF time:  CPU 133.95 s  wall 134.01 s
 Discretize the solute cavity surface with Lebedev spheres
	Using 302 Lebedev grid points for each H atom
	Using 302 Lebedev grid points for other atoms
	Atomic van der Waals radii will be scaled by 1.20
 Removing interior tesserae...
 Keep 1032 surface tesserae and discard 1686 interior tesserae
 Molecular Surface Area = 97.976 Angst**2
Using SCRF singleton
 A restricted Hartree-Fock SCF calculation will be
 performed using Pulay DIIS extrapolation
 Polarizable Continuum solvation model will be applied
 SCF converges when DIIS error is below 1.0E-08
 Geometry optimization detected.  Setting ReadMinima to 0
 Setting SaveMinima to 0

 Citation of the SMD model:
 Marenich, A.V.; Cramer, C.J.; Truhlar, D.G.
 J. Phys. Chem. B 2009, 113, 6378-6396.
 iSolventCode=           1
 Solvent: water                                                           

 vradii
            1           2           3           4           5           6
    1   1.8500000   1.8500000   1.8500000   1.5200000   1.2000000   1.5200000
            7           8           9
    1   1.2000000   1.2000000   1.2000000
 ---------------------------------------
  Cycle       Energy         DIIS Error
 ---------------------------------------
    1    -265.7355040469      2.32E-09
 Time req'd to invert C: 1.32 s (CPU) 1.31 s (wall)
    2    -265.7509221478      4.89E-04
    3    -265.7509221478      4.89E-04
    4    -265.7509221387      4.89E-04
    5    -265.7509221384      4.89E-04
    6    -265.7509221442      4.89E-04
    7    -265.7509221474      4.89E-04
    8    -265.7509221499      4.89E-04
    9    -265.7509221508      4.89E-04
   10    -265.7509221501      4.89E-04
   11    -265.7509221520      4.89E-04
   12    -265.7509221517      4.89E-04
   13    -265.7509221498      4.89E-04
   14    -265.7509221504      4.89E-04
   15    -265.7509221518      4.89E-04
   16    -265.7509221475      4.89E-04
   17    -265.7534157521      3.37E-04
   18    -265.7539483757      1.11E-04
   19    -265.7541753738      4.81E-05
   20    -265.7542151321      1.73E-05
   21    -265.7542201861      6.08E-06
   22    -265.7542206342      1.44E-06
   23    -265.7542206543      5.59E-07
   24    -265.7542206560      1.11E-07
   25    -265.7542206563      3.86E-08
   26    -265.7542206564      1.37E-08
   27    -265.7542206568      5.57E-09 Convergence criterion met
 ---------------------------------------
 SCF time:  CPU 196.56 s  wall 201.69 s
(0)  E-EN(g) gas-phase elect-nuc energy                 -265.735504047 a.u.
(3)  G-ENP(liq) elect-nuc-pol free energy of system     -265.754220657 a.u.
(4)  G-CDS(liq) cavity-dispersion-solvent structure 
     free energy                                                4.6081 kcal/mol
(6)  G-S(liq) free energy of system                     -265.746877231 a.u.
(9)  DeltaG-S(liq) free energy of  solvation
     (9) = (6) - (0)                                           -7.1368 kcal/mol
 SCF   energy in the final basis set = -265.7468772308
 Total energy in the final basis set = -265.7468772308

 Components of the MP2 correlation energy:
        aaaa  correlation energy =        -0.1225548208 au
        abab  correlation energy =        -0.7631846540 au
        bbbb  correlation energy =        -0.1225548208 au
        non-Brillouin singles    =        -0.0000000000 au

 Total  MP2   correlation energy =        -1.0082942956 au
        MP2         total energy =      -266.7551715263 au

  Entering Z-vector solver.
 This version supports only Gaussian blurring of the apparent surface charges
 No PCM contribution added !! 
   1         0           1      0.000381    0.000381
 This version supports only Gaussian blurring of the apparent surface charges
 No PCM contribution added !! 
   2         0           1      0.000125    0.000125
 This version supports only Gaussian blurring of the apparent surface charges
 No PCM contribution added !! 
   3         0           1      0.000043    0.000043
 This version supports only Gaussian blurring of the apparent surface charges
 No PCM contribution added !! 
   4         0           1      0.000014    0.000014
 This version supports only Gaussian blurring of the apparent surface charges
 No PCM contribution added !! 
   5         0           1      0.000004    0.000004
 This version supports only Gaussian blurring of the apparent surface charges
 No PCM contribution added !! 
   6         0           1      0.000001    0.000001
 This version supports only Gaussian blurring of the apparent surface charges
 No PCM contribution added !! 
   7         1           0      0.000000    0.000000    Roots Converged

 --------------------------------------------------------------

                    Orbital Energies (a.u.)
 --------------------------------------------------------------

 Alpha MOs
 -- Occupied --
-20.591 -20.579 -11.355 -11.350 -11.223  -1.427  -1.406  -1.035
 -0.926  -0.767  -0.704  -0.686  -0.624  -0.618  -0.564  -0.548
 -0.511  -0.510  -0.429
 -- Virtual --
  0.059   0.163   0.195   0.206   0.223   0.248   0.283   0.296
  0.373   0.400   0.407   0.449   0.466   0.490   0.528   0.556
  0.591   0.610   0.615   0.633   0.643   0.654   0.676   0.714
  0.730   0.741   0.756   0.817   0.819   0.852   0.900   0.916
  0.953   0.975   0.995   1.057   1.075   1.127   1.167   1.199
  1.202   1.226   1.263   1.265   1.306   1.359   1.361   1.395
  1.434   1.457   1.461   1.509   1.526   1.545   1.608   1.609
  1.666   1.768   1.807   1.874   1.906   1.969   2.023   2.088
  2.170   2.213   2.232   2.306   2.383   2.385   2.424   2.465
  2.491   2.538   2.632   2.650   2.707   2.721   2.816   2.840
  2.875   2.893   2.982   3.012   3.032   3.069   3.086   3.094
  3.125   3.182   3.195   3.233   3.292   3.309   3.309   3.327
  3.339   3.374   3.441   3.457   3.476   3.524   3.583   3.585
  3.627   3.653   3.682   3.692   3.750   3.786   3.795   3.796
  3.846   3.891   3.935   4.012   4.025   4.063   4.102   4.136
  4.156   4.195   4.246   4.285   4.287   4.326   4.380   4.398
  4.464   4.471   4.505   4.535   4.566   4.590   4.603   4.680
  4.755   4.792   4.900   4.941   5.005   5.076   5.192   5.239
  5.286   5.325   5.439   5.455   5.461   5.568   5.576   5.619
  5.625   5.634   5.648   5.652   5.717   5.754   5.779   5.905
  5.986   6.045   6.107   6.229   6.253   6.257   6.600   6.648
  6.657   6.698   6.850   6.881   6.884   6.972   6.996   7.290
  7.326   7.429   7.479   7.515   7.549   7.583   9.328  11.251
 13.224  13.789  14.685
 --------------------------------------------------------------

          Ground-State Mulliken Net Atomic Charges

     Atom                 Charge (a.u.)
  ----------------------------------------
      1 C                    -0.378441
      2 C                     0.260034
      3 C                     0.124634
      4 O                    -0.322580
      5 H                     0.151182
      6 O                    -0.297848
      7 H                     0.157975
      8 H                     0.147179
      9 H                     0.157865
  ----------------------------------------
  Sum of atomic charges =     0.000000

 -----------------------------------------------------------------
                    Cartesian Multipole Moments
 -----------------------------------------------------------------
    Charge (ESU x 10^10)
                 0.0000
    Dipole Moment (Debye)
         X      -0.3016      Y      -1.0744      Z       0.0663
       Tot       1.1179
    Quadrupole Moments (Debye-Ang)
        XX     -36.1167     XY       6.4851     YY     -28.6671
        XZ      -2.7646     YZ       1.4463     ZZ     -27.9891
    Octopole Moments (Debye-Ang^2)
       XXX      -5.7710    XXY      -2.1982    XYY       5.6197
       YYY      -3.9081    XXZ      -4.2490    XYZ      -0.3016
       YYZ      -0.8417    XZZ       0.5988    YZZ      -1.2483
       ZZZ      -5.1829
    Hexadecapole Moments (Debye-Ang^3)
      XXXX    -297.1227   XXXY       7.4907   XXYY     -74.8907
      XYYY       3.1224   YYYY    -170.3504   XXXZ     -31.9149
      XXYZ       5.8065   XYYZ      -9.6295   YYYZ      11.0169
      XXZZ     -54.3950   XYZZ      -1.4075   YYZZ     -34.1546
      XZZZ     -23.9641   YZZZ       7.4017   ZZZZ     -42.9082
 -----------------------------------------------------------------
 DrvMan is completing analytic gradient of the MP2 energy
 MP2 relaxed dipole moment
            1
    1  -0.1186613
    2  -0.4226939
    3   0.0260857
	Magnitude:	 0.440 au	 1.118 Debye
 MP2 energy read as -266.755172
 Full Analytical Gradient of MP2 Energy (in au.)
             1             2             3             4             5
    1   -0.00057231    0.00519211   -0.00546437   -0.00252556    0.00075895
    2    0.00020720   -0.00661667    0.00633025    0.00481091   -0.00275252
    3   -0.00001153    0.00221898   -0.00328811   -0.00116237    0.00105109
             6             7             8             9
    1    0.00292789   -0.00026293    0.00024772   -0.00030151
    2   -0.00266474    0.00031208    0.00001509    0.00035840
    3    0.00142360   -0.00025156    0.00002983   -0.00000994
 Gradient time:  CPU 0.12 s  wall 0.12 s
 Geometry Optimization Parameters
   NAtoms,    NIC,     NZ,  NCons,   NDum,   NFix, NCnnct, MaxDiis
        9      48       0       0       0       0       0       0

 Cartesian Hessian Update
 Hessian Updated using BFGS Update


** GEOMETRY OPTIMIZATION IN DELOCALIZED INTERNAL COORDINATES **
   Searching for a Minimum

   Optimization Cycle:   4

                       Coordinates (Angstroms)
     ATOM                X               Y               Z
      1  C        -0.9000943910   -1.2195617491    0.0609906266
      2  C        -0.4986561213    0.1964424867   -0.0548420601
      3  C         0.9374058926    0.5855061861    0.1842570735
      4  O        -1.2589708061    1.1158033690   -0.3353925298
      5  H         1.1518397823    1.6349534328    0.0864639993
      6  O         1.7863421066   -0.2330787953    0.4803596983
      7  H        -0.6668528136   -1.5716568425    1.0502713353
      8  H        -1.9493501340   -1.3150997546   -0.1394735520
      9  H        -0.3242735155   -1.8062947331   -0.6327982910
   Point Group: c1    Number of degrees of freedom:    21


   Energy is   -266.755171526

 Hessian Updated using BFGS Update

 21 Hessian modes will be used to form the next step
  Hessian Eigenvalues:
     0.003820    0.006995    0.008889    0.066761    0.074176    0.076140
     0.125354    0.160000    0.160372    0.160947    0.196289    0.222892
     0.250354    0.271760    0.322562    0.325328    0.343550    0.347984
     0.363948    0.761902    1.020257

 Minimum Search - Taking Simple RFO Step
 Searching for Lamda that Minimizes Along All modes
 Value Taken    Lamda =  -0.00028819
 Step Taken.  Stepsize is  0.049070

                             Maximum     Tolerance    Cnvgd?
         Gradient           0.005366      0.000300      NO
         Displacement       0.031616      0.001200      NO
         Energy change     -0.000491      0.000001      NO


 New Cartesian Coordinates Obtained by Inverse Iteration

 Displacement from previous Coordinates is:  0.037730
 ----------------------------------------------------------------
             Standard Nuclear Orientation (Angstroms)
    I     Atom           X                Y                Z
 ----------------------------------------------------------------
    1      C      -0.8995112388    -1.2171800919     0.0616423687
    2      C      -0.5057619024     0.2040999731    -0.0519637738
    3      C       0.9432818442     0.5796334358     0.1874713575
    4      O      -1.2632474983     1.1141768077    -0.3384720935
    5      H       1.1509951421     1.6374754510     0.0858220285
    6      O       1.7850462448    -0.2408104970     0.4759571801
    7      H      -0.6663272384    -1.5702448833     1.0515403903
    8      H      -1.9488515550    -1.3180336576    -0.1416432663
    9      H      -0.3182337980    -1.8021029377    -0.6305178914
 ----------------------------------------------------------------
 Nuclear Repulsion Energy =   160.8718236400 hartrees
 There are       19 alpha and       19 beta electrons
 Discretize the solute cavity surface with Lebedev spheres
	Using 302 Lebedev grid points for each H atom
	Using 302 Lebedev grid points for other atoms
	Atomic van der Waals radii will be scaled by 1.20
 Removing interior tesserae...
 Keep 1033 surface tesserae and discard 1685 interior tesserae
 Molecular Surface Area = 98.100 Angst**2
 Applying Cartesian multipole field
    Component          Value
    ---------          -----
     (2,0,0)        1.00000E-11
     (0,2,0)        2.00000E-11
     (0,0,2)       -3.00000E-10
 Nucleus-field energy     =    -0.0000000006 hartrees
 Requested basis set is cc-pVTZ
 There are 74 shells and 206 basis functions
 A cutoff of  1.0D-11 yielded   2655 shell pairs
 There are     20729 function pairs (     27040 Cartesian)
 Smallest overlap matrix eigenvalue = 6.80E-04
 Guess MOs from SCF MO coefficient file
 Reading MOs from coefficient file
 Reading MOs from coefficient file
 A restricted Hartree-Fock SCF calculation will be
 performed using Pulay DIIS extrapolation
 SCF converges when DIIS error is below 1.0E-08
 Geometry optimization detected.  Setting ReadMinima to 0
 Setting SaveMinima to 0
 ---------------------------------------
  Cycle       Energy         DIIS Error
 ---------------------------------------
    1    -265.7435828411      7.91E-04
    2    -265.7360958833      4.91E-04
    3    -265.7369935656      1.49E-04
    4    -265.7371799401      4.82E-05
    5    -265.7372182750      1.78E-05
    6    -265.7372225987      5.77E-06
    7    -265.7372230038      2.00E-06
    8    -265.7372230427      8.20E-07
    9    -265.7372230515      3.55E-07
   10    -265.7372230558      2.09E-07
   11    -265.7372230580      7.20E-08
   12    -265.7372230580      1.80E-08
   13    -265.7372230579      5.81E-09 Convergence criterion met
 ---------------------------------------
 SCF time:  CPU 123.35 s  wall 123.39 s
 Discretize the solute cavity surface with Lebedev spheres
	Using 302 Lebedev grid points for each H atom
	Using 302 Lebedev grid points for other atoms
	Atomic van der Waals radii will be scaled by 1.20
 Removing interior tesserae...
 Keep 1033 surface tesserae and discard 1685 interior tesserae
 Molecular Surface Area = 98.100 Angst**2
Using SCRF singleton
 A restricted Hartree-Fock SCF calculation will be
 performed using Pulay DIIS extrapolation
 Polarizable Continuum solvation model will be applied
 SCF converges when DIIS error is below 1.0E-08
 Geometry optimization detected.  Setting ReadMinima to 0
 Setting SaveMinima to 0

 Citation of the SMD model:
 Marenich, A.V.; Cramer, C.J.; Truhlar, D.G.
 J. Phys. Chem. B 2009, 113, 6378-6396.
 iSolventCode=           1
 Solvent: water                                                           

 vradii
            1           2           3           4           5           6
    1   1.8500000   1.8500000   1.8500000   1.5200000   1.2000000   1.5200000
            7           8           9
    1   1.2000000   1.2000000   1.2000000
 ---------------------------------------
  Cycle       Energy         DIIS Error
 ---------------------------------------
    1    -265.7372230577      2.09E-09
 Time req'd to invert C: 1.32 s (CPU) 1.32 s (wall)
    2    -265.7523977393      4.87E-04
    3    -265.7523977382      4.87E-04
    4    -265.7523977352      4.87E-04
    5    -265.7523977437      4.87E-04
    6    -265.7523977420      4.87E-04
    7    -265.7523977431      4.87E-04
    8    -265.7523977447      4.87E-04
    9    -265.7523977441      4.87E-04
   10    -265.7523977430      4.87E-04
   11    -265.7523977436      4.87E-04
   12    -265.7523977442      4.87E-04
   13    -265.7523977449      4.87E-04
   14    -265.7523977443      4.87E-04
   15    -265.7523977453      4.87E-04
   16    -265.7523977397      4.87E-04
   17    -265.7548499310      3.33E-04
   18    -265.7553709777      1.09E-04
   19    -265.7555910784      4.72E-05
   20    -265.7556291634      1.68E-05
   21    -265.7556339303      5.90E-06
   22    -265.7556343518      1.34E-06
   23    -265.7556343702      4.94E-07
   24    -265.7556343715      1.10E-07
   25    -265.7556343717      3.47E-08
   26    -265.7556343717      1.09E-08
   27    -265.7556343719      4.30E-09 Convergence criterion met
 ---------------------------------------
 SCF time:  CPU 192.95 s  wall 193.02 s
(0)  E-EN(g) gas-phase elect-nuc energy                 -265.737223058 a.u.
(3)  G-ENP(liq) elect-nuc-pol free energy of system     -265.755634372 a.u.
(4)  G-CDS(liq) cavity-dispersion-solvent structure 
     free energy                                                4.6486 kcal/mol
(6)  G-S(liq) free energy of system                     -265.748226318 a.u.
(9)  DeltaG-S(liq) free energy of  solvation
     (9) = (6) - (0)                                           -6.9047 kcal/mol
 SCF   energy in the final basis set = -265.7482263181
 Total energy in the final basis set = -265.7482263181

 Components of the MP2 correlation energy:
        aaaa  correlation energy =        -0.1224037392 au
        abab  correlation energy =        -0.7624576391 au
        bbbb  correlation energy =        -0.1224037392 au
        non-Brillouin singles    =        -0.0000000000 au

 Total  MP2   correlation energy =        -1.0072651176 au
        MP2         total energy =      -266.7554914357 au

  Entering Z-vector solver.
 This version supports only Gaussian blurring of the apparent surface charges
 No PCM contribution added !! 
   1         0           1      0.000378    0.000378
 This version supports only Gaussian blurring of the apparent surface charges
 No PCM contribution added !! 
   2         0           1      0.000122    0.000122
 This version supports only Gaussian blurring of the apparent surface charges
 No PCM contribution added !! 
   3         0           1      0.000042    0.000042
 This version supports only Gaussian blurring of the apparent surface charges
 No PCM contribution added !! 
   4         0           1      0.000013    0.000013
 This version supports only Gaussian blurring of the apparent surface charges
 No PCM contribution added !! 
   5         0           1      0.000004    0.000004
 This version supports only Gaussian blurring of the apparent surface charges
 No PCM contribution added !! 
   6         0           1      0.000001    0.000001
 This version supports only Gaussian blurring of the apparent surface charges
 No PCM contribution added !! 
   7         1           0      0.000000    0.000000    Roots Converged

 --------------------------------------------------------------

                    Orbital Energies (a.u.)
 --------------------------------------------------------------

 Alpha MOs
 -- Occupied --
-20.591 -20.579 -11.354 -11.350 -11.222  -1.430  -1.410  -1.034
 -0.923  -0.765  -0.705  -0.688  -0.625  -0.618  -0.563  -0.550
 -0.513  -0.511  -0.425
 -- Virtual --
  0.062   0.163   0.195   0.207   0.223   0.249   0.283   0.296
  0.373   0.400   0.408   0.450   0.465   0.492   0.527   0.555
  0.591   0.609   0.613   0.631   0.643   0.652   0.674   0.716
  0.733   0.739   0.758   0.818   0.820   0.851   0.901   0.917
  0.952   0.973   0.997   1.058   1.074   1.128   1.169   1.197
  1.201   1.227   1.262   1.268   1.305   1.359   1.359   1.392
  1.433   1.455   1.464   1.507   1.524   1.546   1.605   1.609
  1.667   1.765   1.807   1.876   1.908   1.971   2.023   2.079
  2.172   2.219   2.239   2.310   2.383   2.385   2.424   2.463
  2.494   2.542   2.632   2.649   2.707   2.724   2.820   2.841
  2.878   2.893   2.978   3.007   3.029   3.067   3.086   3.096
  3.125   3.181   3.194   3.231   3.291   3.306   3.310   3.328
  3.338   3.372   3.440   3.456   3.479   3.519   3.578   3.580
  3.628   3.658   3.680   3.694   3.749   3.785   3.794   3.796
  3.844   3.890   3.933   4.013   4.024   4.059   4.101   4.134
  4.161   4.186   4.240   4.275   4.283   4.324   4.374   4.398
  4.466   4.472   4.505   4.528   4.572   4.585   4.605   4.677
  4.752   4.791   4.894   4.935   5.000   5.057   5.188   5.228
  5.278   5.317   5.435   5.450   5.458   5.565   5.574   5.617
  5.623   5.632   5.644   5.651   5.712   5.754   5.775   5.897
  5.997   6.052   6.111   6.232   6.254   6.256   6.613   6.660
  6.675   6.712   6.853   6.882   6.883   6.977   7.003   7.291
  7.329   7.433   7.488   7.519   7.549   7.596   9.306  11.158
 13.343  13.863  14.647
 --------------------------------------------------------------

          Ground-State Mulliken Net Atomic Charges

     Atom                 Charge (a.u.)
  ----------------------------------------
      1 C                    -0.380110
      2 C                     0.256979
      3 C                     0.128326
      4 O                    -0.317596
      5 H                     0.144526
      6 O                    -0.292937
      7 H                     0.157356
      8 H                     0.146209
      9 H                     0.157247
  ----------------------------------------
  Sum of atomic charges =     0.000000

 -----------------------------------------------------------------
                    Cartesian Multipole Moments
 -----------------------------------------------------------------
    Charge (ESU x 10^10)
                 0.0000
    Dipole Moment (Debye)
         X      -0.2789      Y      -1.0367      Z       0.0930
       Tot       1.0775
    Quadrupole Moments (Debye-Ang)
        XX     -36.0844     XY       6.4107     YY     -28.7494
        XZ      -2.7334     YZ       1.4542     ZZ     -27.9809
    Octopole Moments (Debye-Ang^2)
       XXX      -5.5341    XXY      -2.1181    XYY       5.6161
       YYY      -3.7774    XXZ      -4.1574    XYZ      -0.3091
       YYZ      -0.8344    XZZ       0.6769    YZZ      -1.1911
       ZZZ      -5.1417
    Hexadecapole Moments (Debye-Ang^3)
      XXXX    -297.5885   XXXY       7.7212   XXYY     -75.1982
      XYYY       3.1634   YYYY    -170.6026   XXXZ     -31.7205
      XXYZ       5.8915   XYYZ      -9.6343   YYYZ      11.0829
      XXZZ     -54.4271   XYZZ      -1.3267   YYZZ     -34.1944
      XZZZ     -23.8823   YZZZ       7.4947   ZZZZ     -42.8576
 -----------------------------------------------------------------
 DrvMan is completing analytic gradient of the MP2 energy
 MP2 relaxed dipole moment
            1
    1  -0.1097152
    2  -0.4078502
    3   0.0365926
	Magnitude:	 0.424 au	 1.078 Debye
 MP2 energy read as -266.755491
 Full Analytical Gradient of MP2 Energy (in au.)
             1             2             3             4             5
    1    0.00034989   -0.00319256    0.00324200    0.00152174   -0.00020297
    2   -0.00001158    0.00366852   -0.00397709   -0.00230729    0.00159214
    3   -0.00045934    0.00056300   -0.00029119    0.00014962    0.00017931
             6             7             8             9
    1   -0.00137921    0.00000438   -0.00035011    0.00000684
    2    0.00110695   -0.00000103    0.00020730   -0.00027793
    3   -0.00005859    0.00015511   -0.00012328   -0.00011464
 Gradient time:  CPU 0.12 s  wall 0.12 s
 Geometry Optimization Parameters
   NAtoms,    NIC,     NZ,  NCons,   NDum,   NFix, NCnnct, MaxDiis
        9      48       0       0       0       0       0       0

 Cartesian Hessian Update
 Hessian Updated using BFGS Update


** GEOMETRY OPTIMIZATION IN DELOCALIZED INTERNAL COORDINATES **
   Searching for a Minimum

   Optimization Cycle:   5

                       Coordinates (Angstroms)
     ATOM                X               Y               Z
      1  C        -0.8995112388   -1.2171800919    0.0616423687
      2  C        -0.5057619024    0.2040999731   -0.0519637738
      3  C         0.9432818442    0.5796334358    0.1874713575
      4  O        -1.2632474983    1.1141768077   -0.3384720935
      5  H         1.1509951421    1.6374754510    0.0858220285
      6  O         1.7850462448   -0.2408104970    0.4759571801
      7  H        -0.6663272384   -1.5702448833    1.0515403903
      8  H        -1.9488515550   -1.3180336576   -0.1416432663
      9  H        -0.3182337980   -1.8021029377   -0.6305178914
   Point Group: c1    Number of degrees of freedom:    21


   Energy is   -266.755491436

 Hessian Updated using BFGS Update

 21 Hessian modes will be used to form the next step
  Hessian Eigenvalues:
     0.003817    0.007303    0.008889    0.068729    0.074302    0.076143
     0.148764    0.159990    0.160867    0.161371    0.213826    0.224621
     0.253224    0.273046    0.322498    0.335131    0.343551    0.348100
     0.368197    0.802594    1.020281

 Minimum Search - Taking Simple RFO Step
 Searching for Lamda that Minimizes Along All modes
 Value Taken    Lamda =  -0.00007916
 Step Taken.  Stepsize is  0.046486

                             Maximum     Tolerance    Cnvgd?
         Gradient           0.002750      0.000300      NO
         Displacement       0.037568      0.001200      NO
         Energy change     -0.000320      0.000001      NO


 New Cartesian Coordinates Obtained by Inverse Iteration

 Displacement from previous Coordinates is:  0.029125
 ----------------------------------------------------------------
             Standard Nuclear Orientation (Angstroms)
    I     Atom           X                Y                Z
 ----------------------------------------------------------------
    1      C      -0.8994787307    -1.2180369806     0.0607192365
    2      C      -0.5016265789     0.2005567715    -0.0612759782
    3      C       0.9411021289     0.5818933236     0.1882042465
    4      O      -1.2619261102     1.1146571204    -0.3365273921
    5      H       1.1501513234     1.6373618451     0.0908378332
    6      O       1.7854750360    -0.2384050992     0.4762768598
    7      H      -0.6641558385    -1.5674272823     1.0510705928
    8      H      -1.9494544561    -1.3164911254    -0.1383748289
    9      H      -0.3226967739    -1.8070949732    -0.6310942695
 ----------------------------------------------------------------
 Nuclear Repulsion Energy =   160.8758150954 hartrees
 There are       19 alpha and       19 beta electrons
 Discretize the solute cavity surface with Lebedev spheres
	Using 302 Lebedev grid points for each H atom
	Using 302 Lebedev grid points for other atoms
	Atomic van der Waals radii will be scaled by 1.20
 Removing interior tesserae...
 Keep 1027 surface tesserae and discard 1691 interior tesserae
 Molecular Surface Area = 97.324 Angst**2
 Applying Cartesian multipole field
    Component          Value
    ---------          -----
     (2,0,0)        1.00000E-11
     (0,2,0)        2.00000E-11
     (0,0,2)       -3.00000E-10
 Nucleus-field energy     =    -0.0000000006 hartrees
 Requested basis set is cc-pVTZ
 There are 74 shells and 206 basis functions
 A cutoff of  1.0D-11 yielded   2653 shell pairs
 There are     20725 function pairs (     27036 Cartesian)
 Smallest overlap matrix eigenvalue = 6.77E-04
 Guess MOs from SCF MO coefficient file
 Reading MOs from coefficient file
 Reading MOs from coefficient file
 A restricted Hartree-Fock SCF calculation will be
 performed using Pulay DIIS extrapolation
 SCF converges when DIIS error is below 1.0E-08
 Geometry optimization detected.  Setting ReadMinima to 0
 Setting SaveMinima to 0
 ---------------------------------------
  Cycle       Energy         DIIS Error
 ---------------------------------------
    1    -265.7296776174      6.42E-04
    2    -265.7358935147      4.10E-04
    3    -265.7365514730      1.16E-04
    4    -265.7367162864      5.33E-05
    5    -265.7367520323      1.92E-05
    6    -265.7367579429      6.59E-06
    7    -265.7367585954      2.04E-06
    8    -265.7367586571      9.90E-07
    9    -265.7367586725      5.46E-07
   10    -265.7367586834      2.75E-07
   11    -265.7367586869      8.98E-08
   12    -265.7367586869      2.84E-08
   13    -265.7367586868      1.19E-08
   14    -265.7367586870      5.51E-09 Convergence criterion met
 ---------------------------------------
 SCF time:  CPU 131.07 s  wall 131.14 s
 Discretize the solute cavity surface with Lebedev spheres
	Using 302 Lebedev grid points for each H atom
	Using 302 Lebedev grid points for other atoms
	Atomic van der Waals radii will be scaled by 1.20
 Removing interior tesserae...
 Keep 1027 surface tesserae and discard 1691 interior tesserae
 Molecular Surface Area = 97.324 Angst**2
Using SCRF singleton
 A restricted Hartree-Fock SCF calculation will be
 performed using Pulay DIIS extrapolation
 Polarizable Continuum solvation model will be applied
 SCF converges when DIIS error is below 1.0E-08
 Geometry optimization detected.  Setting ReadMinima to 0
 Setting SaveMinima to 0

 Citation of the SMD model:
 Marenich, A.V.; Cramer, C.J.; Truhlar, D.G.
 J. Phys. Chem. B 2009, 113, 6378-6396.
 iSolventCode=           1
 Solvent: water                                                           

 vradii
            1           2           3           4           5           6
    1   1.8500000   1.8500000   1.8500000   1.5200000   1.2000000   1.5200000
            7           8           9
    1   1.2000000   1.2000000   1.2000000
 ---------------------------------------
  Cycle       Energy         DIIS Error
 ---------------------------------------
    1    -265.7367586869      1.56E-09
 Time req'd to invert C: 1.32 s (CPU) 1.32 s (wall)
    2    -265.7519378495      4.85E-04
    3    -265.7519378492      4.85E-04
    4    -265.7519378545      4.85E-04
    5    -265.7519378586      4.85E-04
    6    -265.7519378569      4.85E-04
    7    -265.7519378577      4.85E-04
    8    -265.7519378610      4.85E-04
    9    -265.7519378574      4.85E-04
   10    -265.7519378548      4.85E-04
   11    -265.7519378551      4.85E-04
   12    -265.7519378539      4.85E-04
   13    -265.7519378544      4.85E-04
   14    -265.7519378544      4.85E-04
   15    -265.7519378534      4.85E-04
   16    -265.7519378500      4.85E-04
   17    -265.7543836060      3.32E-04
   18    -265.7549032077      1.09E-04
   19    -265.7551232688      4.71E-05
   20    -265.7551613111      1.68E-05
   21    -265.7551660809      5.92E-06
   22    -265.7551665059      1.36E-06
   23    -265.7551665246      5.10E-07
   24    -265.7551665261      1.10E-07
   25    -265.7551665263      3.59E-08
   26    -265.7551665263      1.20E-08
   27    -265.7551665265      4.86E-09 Convergence criterion met
 ---------------------------------------
 SCF time:  CPU 189.80 s  wall 189.90 s
(0)  E-EN(g) gas-phase elect-nuc energy                 -265.736758687 a.u.
(3)  G-ENP(liq) elect-nuc-pol free energy of system     -265.755166526 a.u.
(4)  G-CDS(liq) cavity-dispersion-solvent structure 
     free energy                                                4.6363 kcal/mol
(6)  G-S(liq) free energy of system                     -265.747778055 a.u.
(9)  DeltaG-S(liq) free energy of  solvation
     (9) = (6) - (0)                                           -6.9148 kcal/mol
 SCF   energy in the final basis set = -265.7477780553
 Total energy in the final basis set = -265.7477780553

 Components of the MP2 correlation energy:
        aaaa  correlation energy =        -0.1224535808 au
        abab  correlation energy =        -0.7626915761 au
        bbbb  correlation energy =        -0.1224535808 au
        non-Brillouin singles    =        -0.0000000000 au

 Total  MP2   correlation energy =        -1.0075987378 au
        MP2         total energy =      -266.7553767931 au

  Entering Z-vector solver.
 This version supports only Gaussian blurring of the apparent surface charges
 No PCM contribution added !! 
   1         0           1      0.000379    0.000379
 This version supports only Gaussian blurring of the apparent surface charges
 No PCM contribution added !! 
   2         0           1      0.000123    0.000123
 This version supports only Gaussian blurring of the apparent surface charges
 No PCM contribution added !! 
   3         0           1      0.000042    0.000042
 This version supports only Gaussian blurring of the apparent surface charges
 No PCM contribution added !! 
   4         0           1      0.000014    0.000014
 This version supports only Gaussian blurring of the apparent surface charges
 No PCM contribution added !! 
   5         0           1      0.000004    0.000004
 This version supports only Gaussian blurring of the apparent surface charges
 No PCM contribution added !! 
   6         0           1      0.000001    0.000001
 This version supports only Gaussian blurring of the apparent surface charges
 No PCM contribution added !! 
   7         1           0      0.000000    0.000000    Roots Converged

 --------------------------------------------------------------

                    Orbital Energies (a.u.)
 --------------------------------------------------------------

 Alpha MOs
 -- Occupied --
-20.591 -20.579 -11.354 -11.350 -11.222  -1.429  -1.409  -1.034
 -0.924  -0.766  -0.705  -0.687  -0.625  -0.618  -0.564  -0.549
 -0.512  -0.511  -0.426
 -- Virtual --
  0.061   0.163   0.195   0.206   0.223   0.249   0.283   0.296
  0.373   0.400   0.407   0.449   0.465   0.491   0.527   0.555
  0.591   0.610   0.613   0.632   0.643   0.652   0.674   0.715
  0.732   0.740   0.757   0.817   0.820   0.851   0.901   0.917
  0.952   0.973   0.996   1.058   1.075   1.127   1.168   1.197
  1.201   1.226   1.262   1.267   1.306   1.359   1.360   1.393
  1.433   1.456   1.463   1.508   1.524   1.546   1.606   1.609
  1.667   1.766   1.807   1.875   1.908   1.971   2.023   2.082
  2.172   2.217   2.237   2.308   2.383   2.385   2.424   2.463
  2.493   2.541   2.632   2.650   2.707   2.723   2.818   2.840
  2.877   2.893   2.979   3.008   3.030   3.068   3.086   3.095
  3.125   3.181   3.194   3.232   3.291   3.307   3.310   3.328
  3.338   3.373   3.440   3.456   3.478   3.520   3.579   3.582
  3.627   3.656   3.680   3.693   3.749   3.785   3.793   3.797
  3.844   3.891   3.934   4.012   4.024   4.060   4.102   4.135
  4.159   4.189   4.241   4.278   4.284   4.325   4.376   4.398
  4.466   4.472   4.505   4.530   4.570   4.587   4.604   4.678
  4.753   4.791   4.896   4.937   5.001   5.063   5.189   5.232
  5.281   5.319   5.436   5.451   5.459   5.566   5.574   5.618
  5.624   5.633   5.645   5.651   5.714   5.754   5.777   5.900
  5.993   6.050   6.110   6.231   6.254   6.256   6.609   6.656
  6.669   6.708   6.852   6.882   6.883   6.975   7.001   7.291
  7.328   7.432   7.485   7.518   7.549   7.592   9.313  11.189
 13.308  13.842  14.660
 --------------------------------------------------------------

          Ground-State Mulliken Net Atomic Charges

     Atom                 Charge (a.u.)
  ----------------------------------------
      1 C                    -0.379389
      2 C                     0.256863
      3 C                     0.126780
      4 O                    -0.318673
      5 H                     0.146886
      6 O                    -0.294031
      7 H                     0.157806
      8 H                     0.146555
      9 H                     0.157202
  ----------------------------------------
  Sum of atomic charges =     0.000000

 -----------------------------------------------------------------
                    Cartesian Multipole Moments
 -----------------------------------------------------------------
    Charge (ESU x 10^10)
                 0.0000
    Dipole Moment (Debye)
         X      -0.2840      Y      -1.0487      Z       0.0780
       Tot       1.0893
    Quadrupole Moments (Debye-Ang)
        XX     -36.0849     XY       6.4356     YY     -28.7181
        XZ      -2.7289     YZ       1.4406     ZZ     -27.9765
    Octopole Moments (Debye-Ang^2)
       XXX      -5.6199    XXY      -2.1374    XYY       5.6079
       YYY      -3.8013    XXZ      -4.1546    XYZ      -0.2998
       YYZ      -0.7979    XZZ       0.6462    YZZ      -1.2072
       ZZZ      -5.0655
    Hexadecapole Moments (Debye-Ang^3)
      XXXX    -297.2355   XXXY       7.6362   XXYY     -75.0774
      XYYY       3.1436   YYYY    -170.4990   XXXZ     -31.8561
      XXYZ       5.8269   XYYZ      -9.6427   YYYZ      11.0108
      XXZZ     -54.3991   XYZZ      -1.3641   YYZZ     -34.1771
      XZZZ     -23.9599   YZZZ       7.4048   ZZZZ     -42.8625
 -----------------------------------------------------------------
 DrvMan is completing analytic gradient of the MP2 energy
 MP2 relaxed dipole moment
            1
    1  -0.1117470
    2  -0.4125935
    3   0.0306859
	Magnitude:	 0.429 au	 1.089 Debye
 MP2 energy read as -266.755377
 Full Analytical Gradient of MP2 Energy (in au.)
             1             2             3             4             5
    1   -0.00014318    0.00002492    0.00026715    0.00024320    0.00015098
    2    0.00015679    0.00026077   -0.00051338   -0.00017202    0.00005759
    3    0.00072069   -0.00194656    0.00065679    0.00068858    0.00005861
             6             7             8             9
    1   -0.00017233   -0.00015876   -0.00013755   -0.00007443
    2    0.00001983   -0.00013423    0.00015616    0.00016850
    3   -0.00008422   -0.00003173   -0.00001795   -0.00004420
 Gradient time:  CPU 0.12 s  wall 0.12 s
 Geometry Optimization Parameters
   NAtoms,    NIC,     NZ,  NCons,   NDum,   NFix, NCnnct, MaxDiis
        9      48       0       0       0       0       0       0

 Cartesian Hessian Update
 Hessian Updated using BFGS Update


** GEOMETRY OPTIMIZATION IN DELOCALIZED INTERNAL COORDINATES **
   Searching for a Minimum

   Optimization Cycle:   6

                       Coordinates (Angstroms)
     ATOM                X               Y               Z
      1  C        -0.8994787307   -1.2180369806    0.0607192365
      2  C        -0.5016265789    0.2005567715   -0.0612759782
      3  C         0.9411021289    0.5818933236    0.1882042465
      4  O        -1.2619261102    1.1146571204   -0.3365273921
      5  H         1.1501513234    1.6373618451    0.0908378332
      6  O         1.7854750360   -0.2384050992    0.4762768598
      7  H        -0.6641558385   -1.5674272823    1.0510705928
      8  H        -1.9494544561   -1.3164911254   -0.1383748289
      9  H        -0.3226967739   -1.8070949732   -0.6310942695
   Point Group: c1    Number of degrees of freedom:    21


   Energy is   -266.755376793

 Hessian Updated using BFGS Update

 21 Hessian modes will be used to form the next step
  Hessian Eigenvalues:
     0.003825    0.008887    0.014000    0.067471    0.075005    0.076102
     0.127993    0.159907    0.160878    0.165220    0.197997    0.223010
     0.250822    0.272206    0.322473    0.326299    0.343654    0.348078
     0.364461    0.758794    1.020163

 Minimum Search - Taking Simple RFO Step
 Searching for Lamda that Minimizes Along All modes
 Value Taken    Lamda =  -0.00005130
 Step Taken.  Stepsize is  0.059614

                             Maximum     Tolerance    Cnvgd?
         Gradient           0.000731      0.000300      NO
         Displacement       0.042186      0.001200      NO
         Energy change      0.000115      0.000001      NO


 New Cartesian Coordinates Obtained by Inverse Iteration

 Displacement from previous Coordinates is:  0.048247
 ----------------------------------------------------------------
             Standard Nuclear Orientation (Angstroms)
    I     Atom           X                Y                Z
 ----------------------------------------------------------------
    1      C      -0.8998808913    -1.2185954920     0.0617880000
    2      C      -0.5027336774     0.2005878671    -0.0457249423
    3      C       0.9387405599     0.5842904337     0.1909165205
    4      O      -1.2604812232     1.1149620584    -0.3360503352
    5      H       1.1530312775     1.6348203249     0.0773953588
    6      O       1.7861049269    -0.2362426113     0.4761384415
    7      H      -0.6707791372    -1.5747281877     1.0508848098
    8      H      -1.9481219610    -1.3163230714    -0.1447194408
    9      H      -0.3184898741    -1.8017577218    -0.6307921123
 ----------------------------------------------------------------
 Nuclear Repulsion Energy =   160.8721371037 hartrees
 There are       19 alpha and       19 beta electrons
 Discretize the solute cavity surface with Lebedev spheres
	Using 302 Lebedev grid points for each H atom
	Using 302 Lebedev grid points for other atoms
	Atomic van der Waals radii will be scaled by 1.20
 Removing interior tesserae...
 Keep 1031 surface tesserae and discard 1687 interior tesserae
 Molecular Surface Area = 97.786 Angst**2
 Applying Cartesian multipole field
    Component          Value
    ---------          -----
     (2,0,0)        1.00000E-11
     (0,2,0)        2.00000E-11
     (0,0,2)       -3.00000E-10
 Nucleus-field energy     =    -0.0000000006 hartrees
 Requested basis set is cc-pVTZ
 There are 74 shells and 206 basis functions
 A cutoff of  1.0D-11 yielded   2653 shell pairs
 There are     20725 function pairs (     27036 Cartesian)
 Smallest overlap matrix eigenvalue = 6.73E-04
 Guess MOs from SCF MO coefficient file
 Reading MOs from coefficient file
 Reading MOs from coefficient file
 A restricted Hartree-Fock SCF calculation will be
 performed using Pulay DIIS extrapolation
 SCF converges when DIIS error is below 1.0E-08
 Geometry optimization detected.  Setting ReadMinima to 0
 Setting SaveMinima to 0
 ---------------------------------------
  Cycle       Energy         DIIS Error
 ---------------------------------------
    1    -265.7288842842      6.62E-04
    2    -265.7353800496      4.12E-04
    3    -265.7360467569      1.22E-04
    4    -265.7362200853      5.44E-05
    5    -265.7362591444      2.00E-05
    6    -265.7362661810      7.42E-06
    7    -265.7362672854      2.83E-06
    8    -265.7362674838      1.69E-06
    9    -265.7362675576      1.03E-06
   10    -265.7362676028      3.50E-07
   11    -265.7362676076      9.73E-08
   12    -265.7362676077      3.77E-08
   13    -265.7362676076      1.70E-08
   14    -265.7362676080      6.74E-09 Convergence criterion met
 ---------------------------------------
 SCF time:  CPU 132.63 s  wall 132.72 s
 Discretize the solute cavity surface with Lebedev spheres
	Using 302 Lebedev grid points for each H atom
	Using 302 Lebedev grid points for other atoms
	Atomic van der Waals radii will be scaled by 1.20
 Removing interior tesserae...
 Keep 1031 surface tesserae and discard 1687 interior tesserae
 Molecular Surface Area = 97.786 Angst**2
Using SCRF singleton
 A restricted Hartree-Fock SCF calculation will be
 performed using Pulay DIIS extrapolation
 Polarizable Continuum solvation model will be applied
 SCF converges when DIIS error is below 1.0E-08
 Geometry optimization detected.  Setting ReadMinima to 0
 Setting SaveMinima to 0

 Citation of the SMD model:
 Marenich, A.V.; Cramer, C.J.; Truhlar, D.G.
 J. Phys. Chem. B 2009, 113, 6378-6396.
 iSolventCode=           1
 Solvent: water                                                           

 vradii
            1           2           3           4           5           6
    1   1.8500000   1.8500000   1.8500000   1.5200000   1.2000000   1.5200000
            7           8           9
    1   1.2000000   1.2000000   1.2000000
 ---------------------------------------
  Cycle       Energy         DIIS Error
 ---------------------------------------
    1    -265.7362676077      1.63E-09
 Time req'd to invert C: 1.31 s (CPU) 1.31 s (wall)
    2    -265.7515999337      4.89E-04
    3    -265.7515999340      4.89E-04
    4    -265.7515999376      4.89E-04
    5    -265.7515999302      4.89E-04
    6    -265.7515999324      4.89E-04
    7    -265.7515999322      4.89E-04
    8    -265.7515999282      4.89E-04
    9    -265.7515999300      4.89E-04
   10    -265.7540822905      3.35E-04
   11    -265.7546110770      1.10E-04
   12    -265.7548358756      4.77E-05
   13    -265.7548749804      1.71E-05
   14    -265.7548799094      6.01E-06
   15    -265.7548803470      1.41E-06
   16    -265.7548803710      5.42E-07
   17    -265.7548803726      1.12E-07
   18    -265.7548803728      3.95E-08
   19    -265.7548803729      1.61E-08
   20    -265.7548803732      7.85E-09 Convergence criterion met
 ---------------------------------------
 SCF time:  CPU 165.84 s  wall 167.96 s
(0)  E-EN(g) gas-phase elect-nuc energy                 -265.736267608 a.u.
(3)  G-ENP(liq) elect-nuc-pol free energy of system     -265.754880373 a.u.
(4)  G-CDS(liq) cavity-dispersion-solvent structure 
     free energy                                                4.6247 kcal/mol
(6)  G-S(liq) free energy of system                     -265.747510382 a.u.
(9)  DeltaG-S(liq) free energy of  solvation
     (9) = (6) - (0)                                           -7.0549 kcal/mol
 SCF   energy in the final basis set = -265.7475103824
 Total energy in the final basis set = -265.7475103824

 Components of the MP2 correlation energy:
        aaaa  correlation energy =        -0.1224880605 au
        abab  correlation energy =        -0.7628610628 au
        bbbb  correlation energy =        -0.1224880605 au
        non-Brillouin singles    =        -0.0000000000 au

 Total  MP2   correlation energy =        -1.0078371838 au
        MP2         total energy =      -266.7553475662 au

  Entering Z-vector solver.
 This version supports only Gaussian blurring of the apparent surface charges
 No PCM contribution added !! 
   1         0           1      0.000380    0.000380
 This version supports only Gaussian blurring of the apparent surface charges
 No PCM contribution added !! 
   2         0           1      0.000124    0.000124
 This version supports only Gaussian blurring of the apparent surface charges
 No PCM contribution added !! 
   3         0           1      0.000042    0.000042
 This version supports only Gaussian blurring of the apparent surface charges
 No PCM contribution added !! 
   4         0           1      0.000014    0.000014
 This version supports only Gaussian blurring of the apparent surface charges
 No PCM contribution added !! 
   5         0           1      0.000004    0.000004
 This version supports only Gaussian blurring of the apparent surface charges
 No PCM contribution added !! 
   6         0           1      0.000001    0.000001
 This version supports only Gaussian blurring of the apparent surface charges
 No PCM contribution added !! 
   7         1           0      0.000000    0.000000    Roots Converged

 --------------------------------------------------------------

                    Orbital Energies (a.u.)
 --------------------------------------------------------------

 Alpha MOs
 -- Occupied --
-20.590 -20.579 -11.354 -11.350 -11.222  -1.428  -1.408  -1.035
 -0.925  -0.766  -0.704  -0.687  -0.624  -0.618  -0.564  -0.549
 -0.512  -0.510  -0.427
 -- Virtual --
  0.060   0.163   0.195   0.206   0.223   0.249   0.283   0.296
  0.373   0.400   0.407   0.449   0.466   0.491   0.527   0.556
  0.591   0.610   0.614   0.632   0.643   0.653   0.675   0.715
  0.731   0.740   0.757   0.817   0.820   0.851   0.901   0.917
  0.952   0.974   0.996   1.057   1.075   1.127   1.168   1.198
  1.202   1.226   1.263   1.266   1.306   1.359   1.360   1.394
  1.434   1.457   1.462   1.508   1.525   1.546   1.607   1.609
  1.667   1.767   1.807   1.875   1.907   1.970   2.023   2.085
  2.171   2.216   2.235   2.307   2.383   2.385   2.424   2.464
  2.492   2.540   2.632   2.650   2.707   2.723   2.817   2.841
  2.876   2.893   2.980   3.010   3.031   3.069   3.086   3.095
  3.125   3.182   3.195   3.233   3.292   3.308   3.310   3.328
  3.339   3.373   3.440   3.457   3.478   3.522   3.581   3.584
  3.627   3.655   3.681   3.693   3.750   3.786   3.794   3.797
  3.845   3.891   3.935   4.012   4.025   4.061   4.102   4.136
  4.158   4.192   4.243   4.281   4.286   4.325   4.378   4.398
  4.466   4.472   4.505   4.533   4.568   4.588   4.604   4.679
  4.754   4.792   4.898   4.939   5.003   5.069   5.191   5.235
  5.284   5.321   5.438   5.453   5.460   5.566   5.575   5.618
  5.624   5.634   5.647   5.651   5.716   5.755   5.778   5.903
  5.990   6.048   6.109   6.230   6.254   6.257   6.606   6.653
  6.664   6.704   6.851   6.882   6.883   6.974   7.000   7.291
  7.327   7.431   7.483   7.517   7.549   7.588   9.319  11.217
 13.274  13.821  14.670
 --------------------------------------------------------------

          Ground-State Mulliken Net Atomic Charges

     Atom                 Charge (a.u.)
  ----------------------------------------
      1 C                    -0.379251
      2 C                     0.258409
      3 C                     0.126508
      4 O                    -0.320555
      5 H                     0.148794
      6 O                    -0.296027
      7 H                     0.157682
      8 H                     0.146792
      9 H                     0.157647
  ----------------------------------------
  Sum of atomic charges =     0.000000

 -----------------------------------------------------------------
                    Cartesian Multipole Moments
 -----------------------------------------------------------------
    Charge (ESU x 10^10)
                 0.0000
    Dipole Moment (Debye)
         X      -0.2949      Y      -1.0520      Z       0.0941
       Tot       1.0966
    Quadrupole Moments (Debye-Ang)
        XX     -36.1051     XY       6.4601     YY     -28.6929
        XZ      -2.7475     YZ       1.4442     ZZ     -27.9792
    Octopole Moments (Debye-Ang^2)
       XXX      -5.6743    XXY      -2.1572    XYY       5.6337
       YYY      -3.8779    XXZ      -4.2324    XYZ      -0.3120
       YYZ      -0.9108    XZZ       0.6510    YZZ      -1.2242
       ZZZ      -5.2919
    Hexadecapole Moments (Debye-Ang^3)
      XXXX    -297.3891   XXXY       7.5860   XXYY     -74.9951
      XYYY       3.1470   YYYY    -170.4752   XXXZ     -31.6684
      XXYZ       5.8281   XYYZ      -9.6363   YYYZ      10.9155
      XXZZ     -54.3568   XYZZ      -1.3628   YYZZ     -34.1577
      XZZZ     -23.8328   YZZZ       7.3959   ZZZZ     -42.8296
 -----------------------------------------------------------------
 DrvMan is completing analytic gradient of the MP2 energy
 MP2 relaxed dipole moment
            1
    1  -0.1160264
    2  -0.4138880
    3   0.0370096
	Magnitude:	 0.431 au	 1.097 Debye
 MP2 energy read as -266.755348
 Full Analytical Gradient of MP2 Energy (in au.)
             1             2             3             4             5
    1   -0.00011040    0.00171652   -0.00217211   -0.00070828    0.00052132
    2   -0.00003010   -0.00224912    0.00242366    0.00177509   -0.00120290
    3   -0.00083407    0.00237970   -0.00051091   -0.00099786   -0.00010788
             6             7             8             9
    1    0.00108034   -0.00014264    0.00007895   -0.00026370
    2   -0.00111175    0.00027649    0.00011065    0.00000798
    3    0.00017616   -0.00013672   -0.00002714    0.00005872
 Gradient time:  CPU 0.12 s  wall 0.12 s
 Geometry Optimization Parameters
   NAtoms,    NIC,     NZ,  NCons,   NDum,   NFix, NCnnct, MaxDiis
        9      48       0       0       0       0       0       0

 Cartesian Hessian Update
 Hessian Updated using BFGS Update


** GEOMETRY OPTIMIZATION IN DELOCALIZED INTERNAL COORDINATES **
   Searching for a Minimum

   Optimization Cycle:   7

                       Coordinates (Angstroms)
     ATOM                X               Y               Z
      1  C        -0.8998808913   -1.2185954920    0.0617880000
      2  C        -0.5027336774    0.2005878671   -0.0457249423
      3  C         0.9387405599    0.5842904337    0.1909165205
      4  O        -1.2604812232    1.1149620584   -0.3360503352
      5  H         1.1530312775    1.6348203249    0.0773953588
      6  O         1.7861049269   -0.2362426113    0.4761384415
      7  H        -0.6707791372   -1.5747281877    1.0508848098
      8  H        -1.9481219610   -1.3163230714   -0.1447194408
      9  H        -0.3184898741   -1.8017577218   -0.6307921123
   Point Group: c1    Number of degrees of freedom:    21


   Energy is   -266.755347566

 Hessian Updated using BFGS Update

 21 Hessian modes will be used to form the next step
  Hessian Eigenvalues:
     0.003854    0.008888    0.027225    0.068666    0.074808    0.076127
     0.148042    0.160669    0.160893    0.165826    0.208323    0.223977
     0.253353    0.273043    0.322513    0.331765    0.343652    0.348119
     0.366847    0.798980    1.020194

 Minimum Search - Taking Simple RFO Step
 Searching for Lamda that Minimizes Along All modes
 Value Taken    Lamda =  -0.00005745
 Step Taken.  Stepsize is  0.033249

                             Maximum     Tolerance    Cnvgd?
         Gradient           0.002020      0.000300      NO
         Displacement       0.020206      0.001200      NO
         Energy change      0.000029      0.000001      NO


 New Cartesian Coordinates Obtained by Inverse Iteration

 Displacement from previous Coordinates is:  0.029173
 ----------------------------------------------------------------
             Standard Nuclear Orientation (Angstroms)
    I     Atom           X                Y                Z
 ----------------------------------------------------------------
    1      C      -0.8996542127    -1.2180716869     0.0613464426
    2      C      -0.5026864803     0.2012345375    -0.0542837077
    3      C       0.9409157695     0.5823047866     0.1888042011
    4      O      -1.2616051363     1.1145307360    -0.3371500388
    5      H       1.1509698671     1.6367567902     0.0861993734
    6      O       1.7858347223    -0.2382114624     0.4754667667
    7      H      -0.6670203259    -1.5703645253     1.0512867179
    8      H      -1.9488936518    -1.3166024559    -0.1411685925
    9      H      -0.3204705518    -1.8045631197    -0.6306648628
 ----------------------------------------------------------------
 Nuclear Repulsion Energy =   160.8722202400 hartrees
 There are       19 alpha and       19 beta electrons
 Discretize the solute cavity surface with Lebedev spheres
	Using 302 Lebedev grid points for each H atom
	Using 302 Lebedev grid points for other atoms
	Atomic van der Waals radii will be scaled by 1.20
 Removing interior tesserae...
 Keep 1031 surface tesserae and discard 1687 interior tesserae
 Molecular Surface Area = 97.708 Angst**2
 Applying Cartesian multipole field
    Component          Value
    ---------          -----
     (2,0,0)        1.00000E-11
     (0,2,0)        2.00000E-11
     (0,0,2)       -3.00000E-10
 Nucleus-field energy     =    -0.0000000006 hartrees
 Requested basis set is cc-pVTZ
 There are 74 shells and 206 basis functions
 A cutoff of  1.0D-11 yielded   2654 shell pairs
 There are     20726 function pairs (     27037 Cartesian)
 Smallest overlap matrix eigenvalue = 6.76E-04
 Guess MOs from SCF MO coefficient file
 Reading MOs from coefficient file
 Reading MOs from coefficient file
 A restricted Hartree-Fock SCF calculation will be
 performed using Pulay DIIS extrapolation
 SCF converges when DIIS error is below 1.0E-08
 Geometry optimization detected.  Setting ReadMinima to 0
 Setting SaveMinima to 0
 ---------------------------------------
  Cycle       Energy         DIIS Error
 ---------------------------------------
    1    -265.7351246978      6.31E-04
    2    -265.7357452968      4.45E-04
    3    -265.7365044511      1.12E-04
    4    -265.7366708069      4.77E-05
    5    -265.7367058144      1.80E-05
    6    -265.7367108349      6.65E-06
    7    -265.7367114384      2.15E-06
    8    -265.7367115116      1.18E-06
    9    -265.7367115388      6.47E-07
   10    -265.7367115575      2.77E-07
   11    -265.7367115612      7.32E-08
   12    -265.7367115612      2.49E-08
   13    -265.7367115611      1.09E-08
   14    -265.7367115614      4.99E-09 Convergence criterion met
 ---------------------------------------
 SCF time:  CPU 130.50 s  wall 130.54 s
 Discretize the solute cavity surface with Lebedev spheres
	Using 302 Lebedev grid points for each H atom
	Using 302 Lebedev grid points for other atoms
	Atomic van der Waals radii will be scaled by 1.20
 Removing interior tesserae...
 Keep 1031 surface tesserae and discard 1687 interior tesserae
 Molecular Surface Area = 97.708 Angst**2
Using SCRF singleton
 A restricted Hartree-Fock SCF calculation will be
 performed using Pulay DIIS extrapolation
 Polarizable Continuum solvation model will be applied
 SCF converges when DIIS error is below 1.0E-08
 Geometry optimization detected.  Setting ReadMinima to 0
 Setting SaveMinima to 0

 Citation of the SMD model:
 Marenich, A.V.; Cramer, C.J.; Truhlar, D.G.
 J. Phys. Chem. B 2009, 113, 6378-6396.
 iSolventCode=           1
 Solvent: water                                                           

 vradii
            1           2           3           4           5           6
    1   1.8500000   1.8500000   1.8500000   1.5200000   1.2000000   1.5200000
            7           8           9
    1   1.2000000   1.2000000   1.2000000
 ---------------------------------------
  Cycle       Energy         DIIS Error
 ---------------------------------------
    1    -265.7367115612      1.34E-09
 Time req'd to invert C: 1.31 s (CPU) 1.31 s (wall)
    2    -265.7519491998      4.87E-04
    3    -265.7519492000      4.87E-04
    4    -265.7519492011      4.87E-04
    5    -265.7519492086      4.87E-04
    6    -265.7519492053      4.87E-04
    7    -265.7519492072      4.87E-04
    8    -265.7519492055      4.87E-04
    9    -265.7519492056      4.87E-04
   10    -265.7519492049      4.87E-04
   11    -265.7519492032      4.87E-04
   12    -265.7519492020      4.87E-04
   13    -265.7519492034      4.87E-04
   14    -265.7519492037      4.87E-04
   15    -265.7519492031      4.87E-04
   16    -265.7519491995      4.87E-04
   17    -265.7544100648      3.34E-04
   18    -265.7549335597      1.10E-04
   19    -265.7551554492      4.74E-05
   20    -265.7551939414      1.70E-05
   21    -265.7551987773      5.95E-06
   22    -265.7551992059      1.37E-06
   23    -265.7551992248      5.16E-07
   24    -265.7551992263      1.10E-07
   25    -265.7551992264      3.61E-08
   26    -265.7551992265      1.22E-08
   27    -265.7551992267      5.01E-09 Convergence criterion met
 ---------------------------------------
 SCF time:  CPU 196.56 s  wall 196.67 s
(0)  E-EN(g) gas-phase elect-nuc energy                 -265.736711561 a.u.
(3)  G-ENP(liq) elect-nuc-pol free energy of system     -265.755199227 a.u.
(4)  G-CDS(liq) cavity-dispersion-solvent structure 
     free energy                                                4.6351 kcal/mol
(6)  G-S(liq) free energy of system                     -265.747812724 a.u.
(9)  DeltaG-S(liq) free energy of  solvation
     (9) = (6) - (0)                                           -6.9661 kcal/mol
 SCF   energy in the final basis set = -265.7478127236
 Total energy in the final basis set = -265.7478127236

 Components of the MP2 correlation energy:
        aaaa  correlation energy =        -0.1224530572 au
        abab  correlation energy =        -0.7626941258 au
        bbbb  correlation energy =        -0.1224530572 au
        non-Brillouin singles    =        -0.0000000000 au

 Total  MP2   correlation energy =        -1.0076002402 au
        MP2         total energy =      -266.7554129638 au

  Entering Z-vector solver.
 This version supports only Gaussian blurring of the apparent surface charges
 No PCM contribution added !! 
   1         0           1      0.000379    0.000379
 This version supports only Gaussian blurring of the apparent surface charges
 No PCM contribution added !! 
   2         0           1      0.000123    0.000123
 This version supports only Gaussian blurring of the apparent surface charges
 No PCM contribution added !! 
   3         0           1      0.000042    0.000042
 This version supports only Gaussian blurring of the apparent surface charges
 No PCM contribution added !! 
   4         0           1      0.000014    0.000014
 This version supports only Gaussian blurring of the apparent surface charges
 No PCM contribution added !! 
   5         0           1      0.000004    0.000004
 This version supports only Gaussian blurring of the apparent surface charges
 No PCM contribution added !! 
   6         0           1      0.000001    0.000001
 This version supports only Gaussian blurring of the apparent surface charges
 No PCM contribution added !! 
   7         1           0      0.000000    0.000000    Roots Converged

 --------------------------------------------------------------

                    Orbital Energies (a.u.)
 --------------------------------------------------------------

 Alpha MOs
 -- Occupied --
-20.591 -20.579 -11.354 -11.350 -11.222  -1.429  -1.409  -1.034
 -0.924  -0.766  -0.705  -0.687  -0.624  -0.618  -0.564  -0.549
 -0.512  -0.511  -0.427
 -- Virtual --
  0.061   0.163   0.195   0.206   0.223   0.249   0.283   0.296
  0.373   0.400   0.407   0.449   0.466   0.491   0.527   0.556
  0.591   0.610   0.613   0.632   0.643   0.652   0.675   0.715
  0.732   0.740   0.757   0.818   0.819   0.851   0.901   0.917
  0.952   0.974   0.996   1.058   1.075   1.128   1.168   1.197
  1.201   1.226   1.262   1.267   1.306   1.359   1.360   1.393
  1.433   1.456   1.463   1.508   1.524   1.546   1.606   1.609
  1.667   1.766   1.807   1.875   1.908   1.971   2.023   2.082
  2.172   2.217   2.236   2.308   2.383   2.384   2.424   2.463
  2.492   2.541   2.632   2.649   2.707   2.723   2.818   2.841
  2.877   2.893   2.979   3.009   3.030   3.068   3.086   3.095
  3.125   3.182   3.195   3.232   3.292   3.308   3.310   3.328
  3.339   3.373   3.440   3.457   3.478   3.520   3.580   3.582
  3.627   3.656   3.681   3.693   3.749   3.785   3.794   3.796
  3.844   3.891   3.934   4.012   4.024   4.060   4.102   4.135
  4.159   4.190   4.242   4.279   4.284   4.325   4.376   4.398
  4.466   4.472   4.505   4.531   4.570   4.587   4.604   4.678
  4.753   4.791   4.897   4.937   5.001   5.064   5.190   5.232
  5.281   5.319   5.437   5.452   5.459   5.566   5.574   5.618
  5.624   5.633   5.645   5.651   5.714   5.754   5.777   5.900
  5.993   6.050   6.110   6.231   6.254   6.256   6.609   6.656
  6.669   6.707   6.852   6.882   6.883   6.975   7.001   7.291
  7.328   7.432   7.485   7.518   7.549   7.592   9.313  11.193
 13.303  13.839  14.661
 --------------------------------------------------------------

          Ground-State Mulliken Net Atomic Charges

     Atom                 Charge (a.u.)
  ----------------------------------------
      1 C                    -0.379551
      2 C                     0.257712
      3 C                     0.126938
      4 O                    -0.319205
      5 H                     0.147000
      6 O                    -0.294489
      7 H                     0.157704
      8 H                     0.146576
      9 H                     0.157316
  ----------------------------------------
  Sum of atomic charges =     0.000000

 -----------------------------------------------------------------
                    Cartesian Multipole Moments
 -----------------------------------------------------------------
    Charge (ESU x 10^10)
                 0.0000
    Dipole Moment (Debye)
         X      -0.2869      Y      -1.0477      Z       0.0899
       Tot       1.0900
    Quadrupole Moments (Debye-Ang)
        XX     -36.0943     XY       6.4388     YY     -28.7163
        XZ      -2.7334     YZ       1.4460     ZZ     -27.9768
    Octopole Moments (Debye-Ang^2)
       XXX      -5.6347    XXY      -2.1397    XYY       5.6137
       YYY      -3.8208    XXZ      -4.1679    XYZ      -0.3058
       YYZ      -0.8321    XZZ       0.6554    YZZ      -1.2102
       ZZZ      -5.1359
    Hexadecapole Moments (Debye-Ang^3)
      XXXX    -297.4000   XXXY       7.6281   XXYY     -75.0813
      XYYY       3.1413   YYYY    -170.5080   XXXZ     -31.7455
      XXYZ       5.8443   XYYZ      -9.6316   YYYZ      11.0063
      XXZZ     -54.3878   XYZZ      -1.3573   YYZZ     -34.1720
      XZZZ     -23.8876   YZZZ       7.4239   ZZZZ     -42.8328
 -----------------------------------------------------------------
 DrvMan is completing analytic gradient of the MP2 energy
 MP2 relaxed dipole moment
            1
    1  -0.1128624
    2  -0.4122067
    3   0.0353626
	Magnitude:	 0.429 au	 1.090 Debye
 MP2 energy read as -266.755413
 Full Analytical Gradient of MP2 Energy (in au.)
             1             2             3             4             5
    1   -0.00007951   -0.00004095    0.00016111    0.00014724    0.00014513
    2    0.00005490    0.00007830   -0.00008923    0.00006766   -0.00011204
    3   -0.00006523    0.00005789   -0.00000905   -0.00000563    0.00006277
             6             7             8             9
    1   -0.00000742   -0.00011730   -0.00008908   -0.00011921
    2   -0.00019342    0.00002207    0.00015557    0.00001619
    3    0.00003520   -0.00000973   -0.00003824   -0.00002798
 Gradient time:  CPU 0.12 s  wall 0.12 s
 Geometry Optimization Parameters
   NAtoms,    NIC,     NZ,  NCons,   NDum,   NFix, NCnnct, MaxDiis
        9      48       0       0       0       0       0       0

 Cartesian Hessian Update
 Hessian Updated using BFGS Update


** GEOMETRY OPTIMIZATION IN DELOCALIZED INTERNAL COORDINATES **
   Searching for a Minimum

   Optimization Cycle:   8

                       Coordinates (Angstroms)
     ATOM                X               Y               Z
      1  C        -0.8996542127   -1.2180716869    0.0613464426
      2  C        -0.5026864803    0.2012345375   -0.0542837077
      3  C         0.9409157695    0.5823047866    0.1888042011
      4  O        -1.2616051363    1.1145307360   -0.3371500388
      5  H         1.1509698671    1.6367567902    0.0861993734
      6  O         1.7858347223   -0.2382114624    0.4754667667
      7  H        -0.6670203259   -1.5703645253    1.0512867179
      8  H        -1.9488936518   -1.3166024559   -0.1411685925
      9  H        -0.3204705518   -1.8045631197   -0.6306648628
   Point Group: c1    Number of degrees of freedom:    21


   Energy is   -266.755412964

 Hessian Updated using BFGS Update

 21 Hessian modes will be used to form the next step
  Hessian Eigenvalues:
     0.003861    0.008888    0.026585    0.069144    0.074783    0.076130
     0.149628    0.160743    0.160916    0.165605    0.209005    0.224507
     0.253583    0.273585    0.322510    0.331374    0.343672    0.348153
     0.367125    0.799501    1.020266

 Minimum Search - Taking Simple RFO Step
 Searching for Lamda that Minimizes Along All modes
 Value Taken    Lamda =   0.00000000
 Step Taken.  Stepsize is  0.002084

                             Maximum     Tolerance    Cnvgd?
         Gradient           0.000052      0.000300     YES
         Displacement       0.001260      0.001200      NO
         Energy change     -0.000065      0.000001      NO


 New Cartesian Coordinates Obtained by Inverse Iteration

 Displacement from previous Coordinates is:  0.002136
 ----------------------------------------------------------------
             Standard Nuclear Orientation (Angstroms)
    I     Atom           X                Y                Z
 ----------------------------------------------------------------
    1      C      -0.8996270204    -1.2180937704     0.0612617971
    2      C      -0.5025986417     0.2011592698    -0.0544100121
    3      C       0.9408275132     0.5823106848     0.1888302051
    4      O      -1.2616283987     1.1145695768    -0.3367754717
    5      H       1.1510842742     1.6366592969     0.0856225025
    6      O       1.7857046434    -0.2380323049     0.4761694904
    7      H      -0.6668177542    -1.5704477394     1.0511056385
    8      H      -1.9489087844    -1.3165308896    -0.1410551929
    9      H      -0.3206458315    -1.8045805241    -0.6309126570
 ----------------------------------------------------------------
 Nuclear Repulsion Energy =   160.8742424641 hartrees
 There are       19 alpha and       19 beta electrons
 Discretize the solute cavity surface with Lebedev spheres
	Using 302 Lebedev grid points for each H atom
	Using 302 Lebedev grid points for other atoms
	Atomic van der Waals radii will be scaled by 1.20
 Removing interior tesserae...
 Keep 1031 surface tesserae and discard 1687 interior tesserae
 Molecular Surface Area = 97.708 Angst**2
 Applying Cartesian multipole field
    Component          Value
    ---------          -----
     (2,0,0)        1.00000E-11
     (0,2,0)        2.00000E-11
     (0,0,2)       -3.00000E-10
 Nucleus-field energy     =    -0.0000000006 hartrees
 Requested basis set is cc-pVTZ
 There are 74 shells and 206 basis functions
 A cutoff of  1.0D-11 yielded   2654 shell pairs
 There are     20726 function pairs (     27037 Cartesian)
 Smallest overlap matrix eigenvalue = 6.76E-04
 Guess MOs from SCF MO coefficient file
 Reading MOs from coefficient file
 Reading MOs from coefficient file
 A restricted Hartree-Fock SCF calculation will be
 performed using Pulay DIIS extrapolation
 SCF converges when DIIS error is below 1.0E-08
 Geometry optimization detected.  Setting ReadMinima to 0
 Setting SaveMinima to 0
 ---------------------------------------
  Cycle       Energy         DIIS Error
 ---------------------------------------
    1    -265.7326981351      5.98E-04
    2    -265.7358035365      4.27E-04
    3    -265.7365053883      1.06E-04
    4    -265.7366661617      4.82E-05
    5    -265.7366987427      1.79E-05
    6    -265.7367036428      6.33E-06
    7    -265.7367040994      1.70E-06
    8    -265.7367041234      6.96E-07
    9    -265.7367041260      1.24E-07
   10    -265.7367041262      3.63E-08
   11    -265.7367041261      1.24E-08
   12    -265.7367041260      4.98E-09 Convergence criterion met
 ---------------------------------------
 SCF time:  CPU 112.84 s  wall 112.90 s
 Discretize the solute cavity surface with Lebedev spheres
	Using 302 Lebedev grid points for each H atom
	Using 302 Lebedev grid points for other atoms
	Atomic van der Waals radii will be scaled by 1.20
 Removing interior tesserae...
 Keep 1031 surface tesserae and discard 1687 interior tesserae
 Molecular Surface Area = 97.708 Angst**2
Using SCRF singleton
 A restricted Hartree-Fock SCF calculation will be
 performed using Pulay DIIS extrapolation
 Polarizable Continuum solvation model will be applied
 SCF converges when DIIS error is below 1.0E-08
 Geometry optimization detected.  Setting ReadMinima to 0
 Setting SaveMinima to 0

 Citation of the SMD model:
 Marenich, A.V.; Cramer, C.J.; Truhlar, D.G.
 J. Phys. Chem. B 2009, 113, 6378-6396.
 iSolventCode=           1
 Solvent: water                                                           

 vradii
            1           2           3           4           5           6
    1   1.8500000   1.8500000   1.8500000   1.5200000   1.2000000   1.5200000
            7           8           9
    1   1.2000000   1.2000000   1.2000000
 ---------------------------------------
  Cycle       Energy         DIIS Error
 ---------------------------------------
    1    -265.7367041257      2.45E-09
 Time req'd to invert C: 1.31 s (CPU) 1.31 s (wall)
    2    -265.7519429021      4.87E-04
    3    -265.7519429005      4.87E-04
    4    -265.7519428983      4.87E-04
    5    -265.7519428898      4.87E-04
    6    -265.7519428889      4.87E-04
    7    -265.7519428873      4.87E-04
    8    -265.7519428886      4.87E-04
    9    -265.7519428874      4.87E-04
   10    -265.7519428884      4.87E-04
   11    -265.7519428872      4.87E-04
   12    -265.7519428867      4.87E-04
   13    -265.7519428867      4.87E-04
   14    -265.7519428871      4.87E-04
   15    -265.7519428881      4.87E-04
   16    -265.7519429021      4.87E-04
   17    -265.7544039527      3.34E-04
   18    -265.7549275044      1.10E-04
   19    -265.7551494271      4.74E-05
   20    -265.7551879281      1.70E-05
   21    -265.7551927652      5.95E-06
   22    -265.7551931940      1.37E-06
   23    -265.7551932128      5.16E-07
   24    -265.7551932143      1.10E-07
   25    -265.7551932145      3.61E-08
   26    -265.7551932145      1.21E-08
   27    -265.7551932148      4.97E-09 Convergence criterion met
 ---------------------------------------
 SCF time:  CPU 201.07 s  wall 201.22 s
(0)  E-EN(g) gas-phase elect-nuc energy                 -265.736704126 a.u.
(3)  G-ENP(liq) elect-nuc-pol free energy of system     -265.755193215 a.u.
(4)  G-CDS(liq) cavity-dispersion-solvent structure 
     free energy                                                4.6348 kcal/mol
(6)  G-S(liq) free energy of system                     -265.747807234 a.u.
(9)  DeltaG-S(liq) free energy of  solvation
     (9) = (6) - (0)                                           -6.9673 kcal/mol
 SCF   energy in the final basis set = -265.7478072340
 Total energy in the final basis set = -265.7478072340

 Components of the MP2 correlation energy:
        aaaa  correlation energy =        -0.1224539292 au
        abab  correlation energy =        -0.7626971483 au
        bbbb  correlation energy =        -0.1224539292 au
        non-Brillouin singles    =        -0.0000000000 au

 Total  MP2   correlation energy =        -1.0076050066 au
        MP2         total energy =      -266.7554122406 au

  Entering Z-vector solver.
 This version supports only Gaussian blurring of the apparent surface charges
 No PCM contribution added !! 
   1         0           1      0.000379    0.000379
 This version supports only Gaussian blurring of the apparent surface charges
 No PCM contribution added !! 
   2         0           1      0.000123    0.000123
 This version supports only Gaussian blurring of the apparent surface charges
 No PCM contribution added !! 
   3         0           1      0.000042    0.000042
 This version supports only Gaussian blurring of the apparent surface charges
 No PCM contribution added !! 
   4         0           1      0.000014    0.000014
 This version supports only Gaussian blurring of the apparent surface charges
 No PCM contribution added !! 
   5         0           1      0.000004    0.000004
 This version supports only Gaussian blurring of the apparent surface charges
 No PCM contribution added !! 
   6         0           1      0.000001    0.000001
 This version supports only Gaussian blurring of the apparent surface charges
 No PCM contribution added !! 
   7         1           0      0.000000    0.000000    Roots Converged

 --------------------------------------------------------------

                    Orbital Energies (a.u.)
 --------------------------------------------------------------

 Alpha MOs
 -- Occupied --
-20.591 -20.579 -11.354 -11.350 -11.222  -1.429  -1.409  -1.034
 -0.924  -0.766  -0.705  -0.687  -0.624  -0.618  -0.564  -0.549
 -0.512  -0.511  -0.427
 -- Virtual --
  0.061   0.163   0.195   0.206   0.223   0.249   0.283   0.296
  0.373   0.400   0.407   0.449   0.466   0.491   0.527   0.556
  0.591   0.610   0.613   0.632   0.643   0.652   0.675   0.715
  0.732   0.740   0.757   0.818   0.819   0.851   0.901   0.917
  0.952   0.974   0.996   1.058   1.075   1.128   1.168   1.197
  1.201   1.226   1.262   1.267   1.306   1.359   1.360   1.393
  1.433   1.456   1.463   1.508   1.524   1.546   1.606   1.609
  1.667   1.766   1.807   1.875   1.908   1.971   2.023   2.082
  2.172   2.217   2.236   2.308   2.383   2.384   2.424   2.463
  2.493   2.541   2.632   2.649   2.707   2.723   2.818   2.841
  2.877   2.893   2.979   3.009   3.030   3.068   3.086   3.095
  3.125   3.182   3.195   3.232   3.292   3.308   3.310   3.328
  3.339   3.373   3.440   3.457   3.478   3.521   3.580   3.582
  3.627   3.656   3.681   3.693   3.749   3.785   3.794   3.796
  3.844   3.891   3.934   4.012   4.024   4.060   4.102   4.135
  4.159   4.190   4.242   4.279   4.284   4.325   4.376   4.398
  4.466   4.472   4.505   4.531   4.570   4.587   4.604   4.678
  4.753   4.792   4.897   4.937   5.002   5.064   5.190   5.232
  5.281   5.319   5.437   5.452   5.459   5.566   5.574   5.618
  5.624   5.633   5.645   5.651   5.714   5.754   5.777   5.901
  5.993   6.050   6.110   6.231   6.254   6.256   6.609   6.656
  6.669   6.707   6.852   6.882   6.883   6.975   7.001   7.291
  7.328   7.432   7.485   7.518   7.549   7.592   9.314  11.194
 13.303  13.839  14.661
 --------------------------------------------------------------

          Ground-State Mulliken Net Atomic Charges

     Atom                 Charge (a.u.)
  ----------------------------------------
      1 C                    -0.379551
      2 C                     0.257760
      3 C                     0.126909
      4 O                    -0.319233
      5 H                     0.147009
      6 O                    -0.294506
      7 H                     0.157713
      8 H                     0.146576
      9 H                     0.157323
  ----------------------------------------
  Sum of atomic charges =     0.000000

 -----------------------------------------------------------------
                    Cartesian Multipole Moments
 -----------------------------------------------------------------
    Charge (ESU x 10^10)
                 0.0000
    Dipole Moment (Debye)
         X      -0.2866      Y      -1.0486      Z       0.0870
       Tot       1.0905
    Quadrupole Moments (Debye-Ang)
        XX     -36.0937     XY       6.4387     YY     -28.7163
        XZ      -2.7353     YZ       1.4450     ZZ     -27.9776
    Octopole Moments (Debye-Ang^2)
       XXX      -5.6295    XXY      -2.1423    XYY       5.6150
       YYY      -3.8249    XXZ      -4.1794    XYZ      -0.3047
       YYZ      -0.8390    XZZ       0.6522    YZZ      -1.2102
       ZZZ      -5.1511
    Hexadecapole Moments (Debye-Ang^3)
      XXXX    -297.3703   XXXY       7.6225   XXYY     -75.0769
      XYYY       3.1385   YYYY    -170.5081   XXXZ     -31.7681
      XXYZ       5.8401   XYYZ      -9.6366   YYYZ      10.9964
      XXZZ     -54.3913   XYZZ      -1.3591   YYZZ     -34.1728
      XZZZ     -23.9025   YZZZ       7.4191   ZZZZ     -42.8468
 -----------------------------------------------------------------
 DrvMan is completing analytic gradient of the MP2 energy
 MP2 relaxed dipole moment
            1
    1  -0.1127549
    2  -0.4125329
    3   0.0342268
	Magnitude:	 0.429 au	 1.090 Debye
 MP2 energy read as -266.755412
 Full Analytical Gradient of MP2 Energy (in au.)
             1             2             3             4             5
    1   -0.00008034    0.00004452    0.00006730    0.00012395    0.00016765
    2    0.00006324    0.00001961   -0.00008955    0.00010485   -0.00011841
    3   -0.00001765   -0.00000424    0.00002897    0.00001380    0.00005115
             6             7             8             9
    1    0.00000633   -0.00012375   -0.00008639   -0.00011926
    2   -0.00018422    0.00002478    0.00015655    0.00002315
    3    0.00002741   -0.00003094   -0.00003884   -0.00002966
 Gradient time:  CPU 0.12 s  wall 0.12 s
 Geometry Optimization Parameters
   NAtoms,    NIC,     NZ,  NCons,   NDum,   NFix, NCnnct, MaxDiis
        9      48       0       0       0       0       0       0

 Cartesian Hessian Update
 Hessian Updated using BFGS Update


** GEOMETRY OPTIMIZATION IN DELOCALIZED INTERNAL COORDINATES **
   Searching for a Minimum

   Optimization Cycle:   9

                       Coordinates (Angstroms)
     ATOM                X               Y               Z
      1  C        -0.8996270204   -1.2180937704    0.0612617971
      2  C        -0.5025986417    0.2011592698   -0.0544100121
      3  C         0.9408275132    0.5823106848    0.1888302051
      4  O        -1.2616283987    1.1145695768   -0.3367754717
      5  H         1.1510842742    1.6366592969    0.0856225025
      6  O         1.7857046434   -0.2380323049    0.4761694904
      7  H        -0.6668177542   -1.5704477394    1.0511056385
      8  H        -1.9489087844   -1.3165308896   -0.1410551929
      9  H        -0.3206458315   -1.8045805241   -0.6309126570
   Point Group: c1    Number of degrees of freedom:    21


   Energy is   -266.755412241

 Hessian Updated using BFGS Update

 21 Hessian modes will be used to form the next step
  Hessian Eigenvalues:
     0.003808    0.008884    0.028881    0.068864    0.074552    0.076114
     0.151332    0.160681    0.160890    0.166467    0.208489    0.222239
     0.254220    0.272034    0.322588    0.330723    0.344742    0.348313
     0.367732    0.803238    1.016752

 Minimum Search - Taking Simple RFO Step
 Searching for Lamda that Minimizes Along All modes
 Value Taken    Lamda =   0.00000000
 Step Taken.  Stepsize is  0.000159

                             Maximum     Tolerance    Cnvgd?
         Gradient           0.000006      0.000300     YES
         Displacement       0.000116      0.001200     YES
         Energy change      0.000001      0.000001     YES


                       Distance Matrix (Angstroms)
             C (  1)   C (  2)   C (  3)   O (  4)   H (  5)   O (  6)
   C (  2)  1.478273
   C (  3)  2.577790  1.512588
   O (  4)  2.393908  1.220727  2.326021
   H (  5)  3.515057  2.194296  1.080051  2.504432
   O (  6)  2.888542  2.389715  1.212165  3.431712  2.017359
   H (  7)  1.076171  2.094690  2.821774  3.080476  3.810835  2.849693
   H (  8)  1.073133  2.098262  3.473471  2.533952  4.287502  3.935920
   H (  9)  1.076239  2.094864  2.821443  3.081137  3.810714  2.848933
             H (  7)   H (  8)
   H (  8)  1.769033
   H (  9)  1.733159  1.769009

 Final energy is   -266.75541224061413     


 ******************************
 **  OPTIMIZATION CONVERGED  **
 ******************************

                       Coordinates (Angstroms)
     ATOM                X               Y               Z
      1  C        -0.8996270204   -1.2180937704    0.0612617971
      2  C        -0.5025986417    0.2011592698   -0.0544100121
      3  C         0.9408275132    0.5823106848    0.1888302051
      4  O        -1.2616283987    1.1145695768   -0.3367754717
      5  H         1.1510842742    1.6366592969    0.0856225025
      6  O         1.7857046434   -0.2380323049    0.4761694904
      7  H        -0.6668177542   -1.5704477394    1.0511056385
      8  H        -1.9489087844   -1.3165308896   -0.1410551929
      9  H        -0.3206458315   -1.8045805241   -0.6309126570

Z-matrix Print:
$molecule
0 1
C 
O  1 1.220727
C  1 1.478273 2 124.713989
H  3 1.073133 1 109.628553 2 0.051990 0
H  3 1.076171 1 109.160304 2 -121.468798 0
H  3 1.076239 1 109.170153 2 121.569685 0
C  1 1.512588 2 116.231715 3 -179.985958 0
H  7 1.080051 1 114.607174 2 -0.007428 0
O  7 1.212165 1 122.189057 2 179.985396 0
$end


 --------------------------------------------------------------

                    Orbital Energies (a.u.)
 --------------------------------------------------------------

 Alpha MOs
 -- Occupied --
-20.591 -20.579 -11.354 -11.350 -11.222  -1.429  -1.409  -1.034
 -0.924  -0.766  -0.705  -0.687  -0.624  -0.618  -0.564  -0.549
 -0.512  -0.511  -0.427
 -- Virtual --
  0.061   0.163   0.195   0.206   0.223   0.249   0.283   0.296
  0.373   0.400   0.407   0.449   0.466   0.491   0.527   0.556
  0.591   0.610   0.613   0.632   0.643   0.652   0.675   0.715
  0.732   0.740   0.757   0.818   0.819   0.851   0.901   0.917
  0.952   0.974   0.996   1.058   1.075   1.128   1.168   1.197
  1.201   1.226   1.262   1.267   1.306   1.359   1.360   1.393
  1.433   1.456   1.463   1.508   1.524   1.546   1.606   1.609
  1.667   1.766   1.807   1.875   1.908   1.971   2.023   2.082
  2.172   2.217   2.236   2.308   2.383   2.384   2.424   2.463
  2.493   2.541   2.632   2.649   2.707   2.723   2.818   2.841
  2.877   2.893   2.979   3.009   3.030   3.068   3.086   3.095
  3.125   3.182   3.195   3.232   3.292   3.308   3.310   3.328
  3.339   3.373   3.440   3.457   3.478   3.521   3.580   3.582
  3.627   3.656   3.681   3.693   3.749   3.785   3.794   3.796
  3.844   3.891   3.934   4.012   4.024   4.060   4.102   4.135
  4.159   4.190   4.242   4.279   4.284   4.325   4.376   4.398
  4.466   4.472   4.505   4.531   4.570   4.587   4.604   4.678
  4.753   4.792   4.897   4.937   5.002   5.064   5.190   5.232
  5.281   5.319   5.437   5.452   5.459   5.566   5.574   5.618
  5.624   5.633   5.645   5.651   5.714   5.754   5.777   5.901
  5.993   6.050   6.110   6.231   6.254   6.256   6.609   6.656
  6.669   6.707   6.852   6.882   6.883   6.975   7.001   7.291
  7.328   7.432   7.485   7.518   7.549   7.592   9.314  11.194
 13.303  13.839  14.661
 --------------------------------------------------------------

          Ground-State Mulliken Net Atomic Charges

     Atom                 Charge (a.u.)
  ----------------------------------------
      1 C                    -0.379551
      2 C                     0.257760
      3 C                     0.126909
      4 O                    -0.319233
      5 H                     0.147009
      6 O                    -0.294506
      7 H                     0.157713
      8 H                     0.146576
      9 H                     0.157323
  ----------------------------------------
  Sum of atomic charges =     0.000000

 -----------------------------------------------------------------
                    Cartesian Multipole Moments
 -----------------------------------------------------------------
    Charge (ESU x 10^10)
                 0.0000
    Dipole Moment (Debye)
         X      -0.2866      Y      -1.0486      Z       0.0870
       Tot       1.0905
    Quadrupole Moments (Debye-Ang)
        XX     -36.0937     XY       6.4387     YY     -28.7163
        XZ      -2.7353     YZ       1.4450     ZZ     -27.9776
    Octopole Moments (Debye-Ang^2)
       XXX      -5.6295    XXY      -2.1423    XYY       5.6150
       YYY      -3.8249    XXZ      -4.1794    XYZ      -0.3047
       YYZ      -0.8390    XZZ       0.6522    YZZ      -1.2102
       ZZZ      -5.1511
    Hexadecapole Moments (Debye-Ang^3)
      XXXX    -297.3703   XXXY       7.6225   XXYY     -75.0769
      XYYY       3.1385   YYYY    -170.5081   XXXZ     -31.7681
      XXYZ       5.8401   XYYZ      -9.6366   YYYZ      10.9964
      XXZZ     -54.3913   XYZZ      -1.3591   YYZZ     -34.1728
      XZZZ     -23.9025   YZZZ       7.4191   ZZZZ     -42.8468
 -----------------------------------------------------------------
Archival summary:
1\1\pikachu\OPT\MP2\BasisUnspecified\234\taweetha\ThuJun1513:35:462017ThuJun1513:35:462017\0\\#,OPT,MP2,BasisUnspecified,\\0,1\C\O,1,1.22073\C,1,1.47827,2,124.714\H,3,1.07313,1,109.629,2,0.0519901,0\H,3,1.07617,1,109.16,2,-121.469,0\H,3,1.07624,1,109.17,2,121.57,0\C,1,1.51259,2,116.232,3,-179.986,0\H,7,1.08005,1,114.607,2,-0.00742819,0\O,7,1.21216,1,122.189,2,179.985,0\\HF=-265.747807\MP2=-266.755412\\@

 Total job time:  5717.51s(wall), 5685.07s(cpu) 
 Thu Jun 15 13:35:46 2017

        *************************************************************
        *                                                           *
        *  Thank you very much for using Q-Chem.  Have a nice day.  *
        *                                                           *
        *************************************************************


 
User input: 5 of 5 
 
pikachu 127.0.1
Q-Chem Developer Version! Running on 127.0.1.*
                  Welcome to Q-Chem
     A Quantum Leap Into The Future Of Chemistry


 Q-Chem 4.4, Q-Chem, Inc., Pleasanton, CA (2016)

 Y. Shao,  Z. Gan,  E. Epifanovsky,  A. T. B. Gilbert,  M. Wormit,  
 J. Kussmann,  A. W. Lange,  A. Behn,  J. Deng,  X. Feng,  D. Ghosh,  
 M. Goldey,  P. R. Horn,  L. D. Jacobson,  I. Kaliman,  F. Rob,  
 R. Z. Khaliullin,  T. Kus,  A. Landau,  J. Liu,  E. I. Proynov,  Y. M. Rhee,  
 R. M. Richard,  M. A. Rohrdanz,  R. P. Steele,  E. J. Sundstrom,  
 H. L. Woodcock III,  P. M. Zimmerman,  D. Zuev,  B. Albrecht,  E. Alguire,  
 B. Austin,  S. A. Baeppler,  G. J. O. Beran,  Y. A. Bernard,  
 E. J. Berquist,  K. Brandhorst,  K. B. Bravaya,  S. T. Brown,  D. Casanova,  
 C.-M. Chang,  Y. Chen,  S. H. Chien,  K. D. Closser,  M. P. Coons,  
 D. L. Crittenden,  S. Dasgupta,  M. Diedenhofen,  R. A. DiStasio Jr.,  
 H. Do,  A. D. Dutoi,  R. G. Edgar,  P.-T. Fang,  S. Fatehi,  Q. Feng,  
 L. Fusti-Molnar,  A. Ghysels,  A. Golubeva-Zadorozhnaya,  J. Gomes,  
 A. Gunina,  M. W. D. Hanson-Heine,  P. H. P. Harbach,  A. W. Hauser,  
 J. E. Herr,  E. G. Hohenstein,  Z. C. Holden,  K. Hui,  T.-C. Jagau,  H. Ji,  
 B. Kaduk,  K. Khistyaev,  Jaehoon Kim,  Jihan Kim,  R. A. King,  
 P. Klunzinger,  K. Koh,  D. Kosenkov,  T. Kowalczyk,  C. M. Krauter,  
 A. Kunitsa,  K. U. Lao,  A. Laurent,  K. V. Lawler,  J. Lee,  D. Lefrancois,  
 S. Lehtola,  S. V. Levchenko,  C. Y. Lin,  Y.-S. Lin,  F. Liu,  E. Livshits,  
 R. C. Lochan,  A. Luenser,  P. Manohar,  S. F. Manzer,  S.-P. Mao,  Y. Mao,  
 N. Mardirossian,  A. V. Marenich,  L. A. Martinez-Martinez,  S. A. Maurer,  
 N. J. Mayhall,  J.-M. Mewes,  A. F. Morrison,  K. Nanda,  T. S. Nguyen-Beck,  
 C. M. Oana,  R. Olivares-Amaya,  D. P. O'Neill,  J. A. Parkhill,  
 T. M. Perrine,  R. Peverati,  P. A. Pieniazek,  F. Plasser,  A. Prociuk,  
 D. R. Rehn,  E. Rosta,  N. J. Russ,  N. Sergueev,  S. M. Sharada,  
 S. Sharma,  D. W. Small,  A. Sodt,  T. Stauch,  T. Stein,  D. Stuck,  
 Y.-C. Su,  A. J. W. Thom,  T. Tsuchimochi,  L. Vogt,  O. Vydrov,  T. Wang,  
 M. A. Watson,  J. Wenzel,  A. White,  C. F. Williams,  V. Vanovschi,  
 K. Yao,  S. Yeganeh,  S. R. Yost,  Z.-Q. You,  I. Y. Zhang,  X. Zhang,  
 Y. Zhao,  B. R. Brooks,  G. K. L. Chan,  D. M. Chipman,  C. J. Cramer,  
 W. A. Goddard III,  M. S. Gordon,  W. J. Hehre,  A. Klamt,  
 H. F. Schaefer III,  M. W. Schmidt,  C. D. Sherrill,  D. G. Truhlar,  
 A. Warshel,  X. Xu,  A. Aspuru-Guzik,  R. Baer,  A. T. Bell,  N. A. Besley,  
 J.-D. Chai,  A. Dreuw,  B. D. Dunietz,  T. R. Furlani,  S. R. Gwaltney,  
 C.-P. Hsu,  Y. Jung,  J. Kong,  D. S. Lambrecht,  W. Liang,  C. Ochsenfeld,  
 V. A. Rassolov,  L. V. Slipchenko,  J. E. Subotnik,  T. Van Voorhis,  
 J. M. Herbert,  A. I. Krylov,  P. M. W. Gill,  M. Head-Gordon

 Contributors to earlier versions of Q-Chem not listed above: 
 R. D. Adamson,  J. Baker,  E. F. C. Byrd,  A. K. Chakraborty,  C.-L. Cheng,  
 H. Dachsel,  R. J. Doerksen,  G. Hawkins,  A. Heyden,  S. Hirata,  
 G. Kedziora,  F. J. Keil,  C. Kelley,  P. P. Korambath,  W. Kurlancheek,  
 A. M. Lee,  M. S. Lee,  D. Liotard,  I. Lotan,  P. E. Maslen,  N. Nair,  
 D. Neuhauser,  R. Olson,  B. Peters,  J. Ritchie,  N. E. Schultz,  
 N. Shenvi,  A. C. Simmonett,  K. S. Thanthiriwatte,  Q. Wu,  W. Zhang

 Please cite Q-Chem as follows:
 Y. Shao et al., Mol. Phys. 113, 184-215 (2015)
 DOI: 10.1080/00268976.2014.952696

 Q-Chem 4.4.2 for Intel X86 EM64T Linux

 Parts of Q-Chem use Armadillo 5.200.1 (Boston Tea Smuggler).
 http://arma.sourceforge.net/

 Q-Chem begins on Thu Jun 15 13:35:46 2017  


Host: 0

     Scratch files written to /scratch/taweetham/qchem21705//
The previous job contains 0 fragments, simply inherited here


!!********************************************.
!!******************Warning*******************.
!!Desired Analytical derivatives not available.
!!Finite difference job might take a long time.
!!********************************************.
!!********************************************.


 2-order derivative to be evaluated numerically with 1-order analytical derivatives

Checking the input file for inconsistencies... 	...done.

--------------------------------------------------------------
User input:
--------------------------------------------------------------

$molecule
read
$end

$rem
   BASIS  =   cc-pVTZ
   method  =  MP2
   JOBTYPE	= FREQUENCY
   SOLVENT_METHOD = SMD
   MEM_STATIC = 3000
   MEM_TOTAL  = 4000
$end


--------------------------------------------------------------
 ----------------------------------------------------------------
             Standard Nuclear Orientation (Angstroms)
    I     Atom           X                Y                Z
 ----------------------------------------------------------------
    1      C      -0.8996270204    -1.2180937704     0.0612617971
    2      C      -0.5025986417     0.2011592698    -0.0544100121
    3      C       0.9408275132     0.5823106848     0.1888302051
    4      O      -1.2616283987     1.1145695768    -0.3367754717
    5      H       1.1510842742     1.6366592969     0.0856225025
    6      O       1.7857046434    -0.2380323049     0.4761694904
    7      H      -0.6668177542    -1.5704477394     1.0511056385
    8      H      -1.9489087844    -1.3165308896    -0.1410551929
    9      H      -0.3206458315    -1.8045805241    -0.6309126570
 ----------------------------------------------------------------
 Nuclear Repulsion Energy =   160.8742424641 hartrees
 There are       19 alpha and       19 beta electrons
 Requested basis set is cc-pVTZ
 There are 74 shells and 206 basis functions

 Total QAlloc Memory Limit   4000 MB
 Mega-Array Size      2933 MB
 MEM_STATIC part      3000 MB

                       Distance Matrix (Angstroms)
             C (  1)   C (  2)   C (  3)   O (  4)   H (  5)   O (  6)
   C (  2)  1.478273
   C (  3)  2.577790  1.512588
   O (  4)  2.393908  1.220727  2.326021
   H (  5)  3.515057  2.194296  1.080051  2.504432
   O (  6)  2.888542  2.389715  1.212165  3.431712  2.017359
   H (  7)  1.076171  2.094690  2.821774  3.080476  3.810835  2.849693
   H (  8)  1.073133  2.098262  3.473471  2.533952  4.287502  3.935920
   H (  9)  1.076239  2.094864  2.821443  3.081137  3.810714  2.848933
             H (  7)   H (  8)
   H (  8)  1.769033
   H (  9)  1.733159  1.769009

 A cutoff of  1.0D-11 yielded   2654 shell pairs
 There are     20726 function pairs (     27037 Cartesian)

 -------------------------------------------------------
 OpenMP Integral Computing Module                       
 Release: version 1.0, May 2013, Q-Chem Inc. Pittsburgh 
 -------------------------------------------------------
 Integral Job Info:
 Integral job number is                      11
 Integral operator is                         1
 short-range coefficients                     0
 long-range coefficients              100000000
 Omega coefficients                           0
 if combine SR and LR in K                    0
 Integral screening is                        0
 Integral computing path is                   2
 max size of driver memory is            800000
 size of driver memory is                776718
 size of scratch memory is              4556032
 max col of scratch BK array              10000
 max len of scratch array in speh3          662
 max len of scratch index in speh4           32
 max int batch size is                      520
 min int batch size is                       52
 fixed nKL is                                52
 max L of basis functions is                  3
 order of int derivative is                   0
 number of shells is                         74
 number of basis is                         235
 number of cartesian basis is               235
 number of contracted shell pairs          2654
 number of primitive shell pairs           8039
 maxK2 (contraction) of shell pair           49
 max number of K2 of shell pair               1
 max number of CS2 of shell pair            344
 max number of PS2 of shell pair           1260
 mem total for path MDJ                   83888
 -------------------------------------------------------
 Smallest overlap matrix eigenvalue = 6.76E-04
 Guess from superposition of atomic densities
 Warning:  Energy on first SCF cycle will be non-variational
 A restricted Hartree-Fock SCF calculation will be
 performed using Pulay DIIS extrapolation
 SCF converges when DIIS error is below 1.0E-08
 ---------------------------------------
  Cycle       Energy         DIIS Error
 ---------------------------------------
    1    -266.9300244253      3.79E-02
    2    -265.5760252293      5.63E-03
    3    -265.6474988985      4.88E-03
    4    -265.7339389617      4.69E-04
    5    -265.7363267133      1.60E-04
    6    -265.7366244730      6.77E-05
    7    -265.7366944411      2.90E-05
    8    -265.7367028929      1.16E-05
    9    -265.7367039992      3.61E-06
   10    -265.7367041226      7.21E-07
   11    -265.7367041295      2.32E-07
   12    -265.7367041304      1.06E-07
   13    -265.7367041310      5.36E-08
   14    -265.7367041311      1.62E-08
   15    -265.7367041314      5.03E-09 Convergence criterion met
 ---------------------------------------
 SCF time:  CPU 138.53 s  wall 138.60 s

 Citation of the SMD model:
 Marenich, A.V.; Cramer, C.J.; Truhlar, D.G.
 J. Phys. Chem. B 2009, 113, 6378-6396.
 iSolventCode=           1
 Solvent: water                                                           

 vradii
            1           2           3           4           5           6
    1   1.8500000   1.8500000   1.8500000   1.5200000   1.2000000   1.5200000
            7           8           9
    1   1.2000000   1.2000000   1.2000000
Changing PCM_TESSEL_METHOD to VTN
Changing PCM_VDW_RADII to SMD_RADIUS
 Discretize the solute cavity surface with Lebedev spheres
	Using 302 Lebedev grid points for each H atom
	Using 302 Lebedev grid points for other atoms
	Atomic van der Waals radii will be scaled by 1.20
 Removing interior tesserae...
 Keep 1031 surface tesserae and discard 1687 interior tesserae
 Molecular Surface Area = 97.708 Angst**2
Using SCRF singleton
 A restricted Hartree-Fock SCF calculation will be
 performed using Pulay DIIS extrapolation
 Polarizable Continuum solvation model will be applied
 SCF converges when DIIS error is below 1.0E-08

 Citation of the SMD model:
 Marenich, A.V.; Cramer, C.J.; Truhlar, D.G.
 J. Phys. Chem. B 2009, 113, 6378-6396.
 iSolventCode=           1
 Solvent: water                                                           

 vradii
            1           2           3           4           5           6
    1   1.8500000   1.8500000   1.8500000   1.5200000   1.2000000   1.5200000
            7           8           9
    1   1.2000000   1.2000000   1.2000000
 ---------------------------------------
  Cycle       Energy         DIIS Error
 ---------------------------------------
    1    -265.7367041313      2.66E-09
 Time req'd to invert C: 1.32 s (CPU) 1.32 s (wall)
    2    -265.7519429077      4.87E-04
    3    -265.7519429076      4.87E-04
    4    -265.7519429102      4.87E-04
    5    -265.7519429013      4.87E-04
    6    -265.7519429007      4.87E-04
    7    -265.7519429014      4.87E-04
    8    -265.7519429029      4.87E-04
    9    -265.7519429017      4.87E-04
   10    -265.7519429021      4.87E-04
   11    -265.7519429020      4.87E-04
   12    -265.7519429010      4.87E-04
   13    -265.7519429016      4.87E-04
   14    -265.7519429020      4.87E-04
   15    -265.7519429009      4.87E-04
   16    -265.7519429083      4.87E-04
   17    -265.7544039583      3.34E-04
   18    -265.7549275099      1.10E-04
   19    -265.7551494327      4.74E-05
   20    -265.7551879336      1.70E-05
   21    -265.7551927708      5.95E-06
   22    -265.7551931995      1.37E-06
   23    -265.7551932183      5.16E-07
   24    -265.7551932198      1.10E-07
   25    -265.7551932200      3.61E-08
   26    -265.7551932200      1.21E-08
   27    -265.7551932203      4.97E-09 Convergence criterion met
 ---------------------------------------
 SCF time:  CPU 194.82 s  wall 197.77 s
(0)  E-EN(g) gas-phase elect-nuc energy                 -265.736704131 a.u.
(3)  G-ENP(liq) elect-nuc-pol free energy of system     -265.755193220 a.u.
(4)  G-CDS(liq) cavity-dispersion-solvent structure 
     free energy                                                4.6348 kcal/mol
(6)  G-S(liq) free energy of system                     -265.747807240 a.u.
(9)  DeltaG-S(liq) free energy of  solvation
     (9) = (6) - (0)                                           -6.9673 kcal/mol
 SCF   energy in the final basis set = -265.7478072395
 Total energy in the final basis set = -265.7478072395

 Components of the MP2 correlation energy:
        aaaa  correlation energy =        -0.1224539292 au
        abab  correlation energy =        -0.7626971483 au
        bbbb  correlation energy =        -0.1224539292 au
        non-Brillouin singles    =        -0.0000000000 au

 Total  MP2   correlation energy =        -1.0076050066 au
        MP2         total energy =      -266.7554122462 au

  Entering Z-vector solver.
 This version supports only Gaussian blurring of the apparent surface charges
 No PCM contribution added !! 
   1         0           1      0.000379    0.000379
 This version supports only Gaussian blurring of the apparent surface charges
 No PCM contribution added !! 
   2         0           1      0.000123    0.000123
 This version supports only Gaussian blurring of the apparent surface charges
 No PCM contribution added !! 
   3         0           1      0.000042    0.000042
 This version supports only Gaussian blurring of the apparent surface charges
 No PCM contribution added !! 
   4         0           1      0.000014    0.000014
 This version supports only Gaussian blurring of the apparent surface charges
 No PCM contribution added !! 
   5         0           1      0.000004    0.000004
 This version supports only Gaussian blurring of the apparent surface charges
 No PCM contribution added !! 
   6         0           1      0.000001    0.000001
 This version supports only Gaussian blurring of the apparent surface charges
 No PCM contribution added !! 
   7         1           0      0.000000    0.000000    Roots Converged

 --------------------------------------------------------------

                    Orbital Energies (a.u.)
 --------------------------------------------------------------

 Alpha MOs
 -- Occupied --
-20.591 -20.579 -11.354 -11.350 -11.222  -1.429  -1.409  -1.034
 -0.924  -0.766  -0.705  -0.687  -0.624  -0.618  -0.564  -0.549
 -0.512  -0.511  -0.427
 -- Virtual --
  0.061   0.163   0.195   0.206   0.223   0.249   0.283   0.296
  0.373   0.400   0.407   0.449   0.466   0.491   0.527   0.556
  0.591   0.610   0.613   0.632   0.643   0.652   0.675   0.715
  0.732   0.740   0.757   0.818   0.819   0.851   0.901   0.917
  0.952   0.974   0.996   1.058   1.075   1.128   1.168   1.197
  1.201   1.226   1.262   1.267   1.306   1.359   1.360   1.393
  1.433   1.456   1.463   1.508   1.524   1.546   1.606   1.609
  1.667   1.766   1.807   1.875   1.908   1.971   2.023   2.082
  2.172   2.217   2.236   2.308   2.383   2.384   2.424   2.463
  2.493   2.541   2.632   2.649   2.707   2.723   2.818   2.841
  2.877   2.893   2.979   3.009   3.030   3.068   3.086   3.095
  3.125   3.182   3.195   3.232   3.292   3.308   3.310   3.328
  3.339   3.373   3.440   3.457   3.478   3.521   3.580   3.582
  3.627   3.656   3.681   3.693   3.749   3.785   3.794   3.796
  3.844   3.891   3.934   4.012   4.024   4.060   4.102   4.135
  4.159   4.190   4.242   4.279   4.284   4.325   4.376   4.398
  4.466   4.472   4.505   4.531   4.570   4.587   4.604   4.678
  4.753   4.792   4.897   4.937   5.002   5.064   5.190   5.232
  5.281   5.319   5.437   5.452   5.459   5.566   5.574   5.618
  5.624   5.633   5.645   5.651   5.714   5.754   5.777   5.901
  5.993   6.050   6.110   6.231   6.254   6.256   6.609   6.656
  6.669   6.707   6.852   6.882   6.883   6.975   7.001   7.291
  7.328   7.432   7.485   7.518   7.549   7.592   9.314  11.194
 13.303  13.839  14.661
 --------------------------------------------------------------

          Ground-State Mulliken Net Atomic Charges

     Atom                 Charge (a.u.)
  ----------------------------------------
      1 C                    -0.379551
      2 C                     0.257760
      3 C                     0.126909
      4 O                    -0.319233
      5 H                     0.147009
      6 O                    -0.294506
      7 H                     0.157713
      8 H                     0.146576
      9 H                     0.157323
  ----------------------------------------
  Sum of atomic charges =     0.000000

 -----------------------------------------------------------------
                    Cartesian Multipole Moments
 -----------------------------------------------------------------
    Charge (ESU x 10^10)
                 0.0000
    Dipole Moment (Debye)
         X      -0.2866      Y      -1.0486      Z       0.0870
       Tot       1.0905
    Quadrupole Moments (Debye-Ang)
        XX     -36.0937     XY       6.4387     YY     -28.7163
        XZ      -2.7353     YZ       1.4450     ZZ     -27.9776
    Octopole Moments (Debye-Ang^2)
       XXX      -5.6295    XXY      -2.1423    XYY       5.6150
       YYY      -3.8249    XXZ      -4.1794    XYZ      -0.3047
       YYZ      -0.8390    XZZ       0.6522    YZZ      -1.2102
       ZZZ      -5.1511
    Hexadecapole Moments (Debye-Ang^3)
      XXXX    -297.3703   XXXY       7.6225   XXYY     -75.0769
      XYYY       3.1385   YYYY    -170.5081   XXXZ     -31.7681
      XXYZ       5.8401   XYYZ      -9.6366   YYYZ      10.9964
      XXZZ     -54.3913   XYZZ      -1.3591   YYZZ     -34.1728
      XZZZ     -23.9025   YZZZ       7.4191   ZZZZ     -42.8468
 -----------------------------------------------------------------
 DrvMan is completing analytic gradient of the MP2 energy
 MP2 relaxed dipole moment
            1
    1  -0.1127549
    2  -0.4125329
    3   0.0342268
	Magnitude:	 0.429 au	 1.090 Debye
 MP2 energy read as -266.755412
 Full Analytical Gradient of MP2 Energy (in au.)
             1             2             3             4             5
    1   -0.00008034    0.00004452    0.00006730    0.00012395    0.00016765
    2    0.00006324    0.00001961   -0.00008955    0.00010485   -0.00011841
    3   -0.00001765   -0.00000424    0.00002897    0.00001380    0.00005115
             6             7             8             9
    1    0.00000633   -0.00012375   -0.00008639   -0.00011926
    2   -0.00018422    0.00002478    0.00015655    0.00002315
    3    0.00002741   -0.00003094   -0.00003884   -0.00002966
 Gradient time:  CPU 0.12 s  wall 0.12 s
 ######################################################
 ######################################################
 # Starting finite difference calculation for IDERIV  #
 Finite diff step size:  1.88973e-03 a.u.
 ----------------------------------------------------------------
             Standard Nuclear Orientation (Angstroms)
    I     Atom           X                Y                Z
 ----------------------------------------------------------------
    1      C      -0.8986270204    -1.2180937704     0.0612617971
    2      C      -0.5025986417     0.2011592698    -0.0544100121
    3      C       0.9408275132     0.5823106848     0.1888302051
    4      O      -1.2616283987     1.1145695768    -0.3367754717
    5      H       1.1510842742     1.6366592969     0.0856225025
    6      O       1.7857046434    -0.2380323049     0.4761694904
    7      H      -0.6668177542    -1.5704477394     1.0511056385
    8      H      -1.9489087844    -1.3165308896    -0.1410551929
    9      H      -0.3206458315    -1.8045805241    -0.6309126570
 ----------------------------------------------------------------
 Nuclear Repulsion Energy =   160.8803114779 hartrees
 There are       19 alpha and       19 beta electrons
 Discretize the solute cavity surface with Lebedev spheres
	Using 302 Lebedev grid points for each H atom
	Using 302 Lebedev grid points for other atoms
	Atomic van der Waals radii will be scaled by 1.20
 Removing interior tesserae...
 Keep 1031 surface tesserae and discard 1687 interior tesserae
 Molecular Surface Area = 97.708 Angst**2

                       Distance Matrix (Angstroms)
             C (  1)   C (  2)   C (  3)   O (  4)   H (  5)   O (  6)
   C (  2)  1.478005
   C (  3)  2.577076  1.512588
   O (  4)  2.394060  1.220727  2.326021
   H (  5)  3.514474  2.194296  1.080051  2.504432
   O (  6)  2.887612  2.389715  1.212165  3.431712  2.017359
   H (  7)  1.075955  2.094690  2.821774  3.080476  3.810835  2.849693
   H (  8)  1.074111  2.098262  3.473471  2.533952  4.287502  3.935920
   H (  9)  1.075702  2.094864  2.821443  3.081137  3.810714  2.848933
             H (  7)   H (  8)
   H (  8)  1.769033
   H (  9)  1.733159  1.769009

 Requested basis set is cc-pVTZ
 There are 74 shells and 206 basis functions
 A cutoff of  1.0D-11 yielded   2654 shell pairs
 There are     20726 function pairs (     27037 Cartesian)
 Smallest overlap matrix eigenvalue = 6.76E-04
 Guess MOs from SCF MO coefficient file
 Reading MOs from coefficient file
 Reading MOs from coefficient file
 A restricted Hartree-Fock SCF calculation will be
 performed using Pulay DIIS extrapolation
 SCF converges when DIIS error is below 1.0E-08
 ---------------------------------------
  Cycle       Energy         DIIS Error
 ---------------------------------------
    1    -265.7327035779      5.98E-04
    2    -265.7357982567      4.27E-04
    3    -265.7365020138      1.06E-04
    4    -265.7366627435      4.81E-05
    5    -265.7366953277      1.79E-05
    6    -265.7367002150      6.33E-06
    7    -265.7367006702      1.71E-06
    8    -265.7367006942      6.98E-07
    9    -265.7367006969      1.23E-07
   10    -265.7367006971      3.64E-08
   11    -265.7367006970      1.27E-08
   12    -265.7367006968      5.37E-09 Convergence criterion met
 ---------------------------------------
 SCF time:  CPU 112.76 s  wall 112.80 s
 Discretize the solute cavity surface with Lebedev spheres
	Using 302 Lebedev grid points for each H atom
	Using 302 Lebedev grid points for other atoms
	Atomic van der Waals radii will be scaled by 1.20
 Removing interior tesserae...
 Keep 1031 surface tesserae and discard 1687 interior tesserae
 Molecular Surface Area = 97.708 Angst**2
Using SCRF singleton
 A restricted Hartree-Fock SCF calculation will be
 performed using Pulay DIIS extrapolation
 Polarizable Continuum solvation model will be applied
 SCF converges when DIIS error is below 1.0E-08

 Citation of the SMD model:
 Marenich, A.V.; Cramer, C.J.; Truhlar, D.G.
 J. Phys. Chem. B 2009, 113, 6378-6396.
 iSolventCode=           1
 Solvent: water                                                           

 vradii
            1           2           3           4           5           6
    1   1.8500000   1.8500000   1.8500000   1.5200000   1.2000000   1.5200000
            7           8           9
    1   1.2000000   1.2000000   1.2000000
 ---------------------------------------
  Cycle       Energy         DIIS Error
 ---------------------------------------
    1    -265.7367006965      2.78E-09
 Time req'd to invert C: 1.31 s (CPU) 1.31 s (wall)
    2    -265.7519391857      4.87E-04
    3    -265.7519391839      4.87E-04
    4    -265.7519391823      4.87E-04
    5    -265.7519391743      4.87E-04
    6    -265.7519391748      4.87E-04
    7    -265.7519391754      4.87E-04
    8    -265.7519391763      4.87E-04
    9    -265.7519391777      4.87E-04
   10    -265.7519391754      4.87E-04
   11    -265.7519391776      4.87E-04
   12    -265.7519391769      4.87E-04
   13    -265.7519391761      4.87E-04
   14    -265.7519391762      4.87E-04
   15    -265.7519391756      4.87E-04
   16    -265.7519391857      4.87E-04
   17    -265.7544002793      3.34E-04
   18    -265.7549238248      1.10E-04
   19    -265.7551457332      4.74E-05
   20    -265.7551842294      1.70E-05
   21    -265.7551890663      5.95E-06
   22    -265.7551894950      1.37E-06
   23    -265.7551895138      5.17E-07
   24    -265.7551895153      1.10E-07
   25    -265.7551895155      3.61E-08
   26    -265.7551895155      1.21E-08
   27    -265.7551895158      4.95E-09 Convergence criterion met
 ---------------------------------------
 SCF time:  CPU 201.67 s  wall 201.77 s
(0)  E-EN(g) gas-phase elect-nuc energy                 -265.736700697 a.u.
(3)  G-ENP(liq) elect-nuc-pol free energy of system     -265.755189516 a.u.
(4)  G-CDS(liq) cavity-dispersion-solvent structure 
     free energy                                                4.6339 kcal/mol
(6)  G-S(liq) free energy of system                     -265.747805005 a.u.
(9)  DeltaG-S(liq) free energy of  solvation
     (9) = (6) - (0)                                           -6.9681 kcal/mol
 SCF   energy in the final basis set = -265.7478050051
 Total energy in the final basis set = -265.7478050051

 Components of the MP2 correlation energy:
        aaaa  correlation energy =        -0.1224552591 au
        abab  correlation energy =        -0.7627002185 au
        bbbb  correlation energy =        -0.1224552591 au
        non-Brillouin singles    =        -0.0000000000 au

 Total  MP2   correlation energy =        -1.0076107368 au
        MP2         total energy =      -266.7554157419 au

  Entering Z-vector solver.
 This version supports only Gaussian blurring of the apparent surface charges
 No PCM contribution added !! 
   1         0           1      0.000379    0.000379
 This version supports only Gaussian blurring of the apparent surface charges
 No PCM contribution added !! 
   2         0           1      0.000123    0.000123
 This version supports only Gaussian blurring of the apparent surface charges
 No PCM contribution added !! 
   3         0           1      0.000042    0.000042
 This version supports only Gaussian blurring of the apparent surface charges
 No PCM contribution added !! 
   4         0           1      0.000014    0.000014
 This version supports only Gaussian blurring of the apparent surface charges
 No PCM contribution added !! 
   5         0           1      0.000004    0.000004
 This version supports only Gaussian blurring of the apparent surface charges
 No PCM contribution added !! 
   6         0           1      0.000001    0.000001
 This version supports only Gaussian blurring of the apparent surface charges
 No PCM contribution added !! 
   7         1           0      0.000000    0.000000    Roots Converged

 --------------------------------------------------------------

                    Orbital Energies (a.u.)
 --------------------------------------------------------------

 Alpha MOs
 -- Occupied --
-20.591 -20.579 -11.354 -11.350 -11.222  -1.429  -1.409  -1.034
 -0.924  -0.766  -0.705  -0.687  -0.625  -0.618  -0.563  -0.549
 -0.512  -0.511  -0.427
 -- Virtual --
  0.061   0.163   0.195   0.206   0.223   0.249   0.283   0.296
  0.373   0.400   0.407   0.449   0.466   0.491   0.527   0.556
  0.591   0.610   0.613   0.632   0.643   0.652   0.675   0.715
  0.732   0.739   0.757   0.818   0.819   0.851   0.901   0.917
  0.952   0.974   0.996   1.058   1.075   1.128   1.168   1.197
  1.201   1.226   1.262   1.267   1.306   1.359   1.360   1.393
  1.433   1.456   1.463   1.508   1.524   1.546   1.606   1.609
  1.667   1.766   1.807   1.875   1.908   1.971   2.023   2.082
  2.172   2.217   2.237   2.308   2.383   2.384   2.424   2.464
  2.493   2.541   2.632   2.649   2.707   2.724   2.818   2.841
  2.877   2.893   2.979   3.009   3.030   3.068   3.086   3.095
  3.125   3.182   3.194   3.232   3.292   3.308   3.310   3.328
  3.339   3.373   3.439   3.457   3.478   3.520   3.580   3.582
  3.627   3.656   3.681   3.693   3.749   3.785   3.794   3.797
  3.844   3.891   3.934   4.013   4.024   4.061   4.102   4.135
  4.159   4.190   4.241   4.279   4.284   4.325   4.376   4.398
  4.466   4.472   4.505   4.531   4.570   4.587   4.604   4.678
  4.754   4.791   4.896   4.937   5.002   5.064   5.191   5.232
  5.281   5.319   5.437   5.452   5.461   5.566   5.573   5.618
  5.623   5.633   5.645   5.651   5.714   5.754   5.776   5.901
  5.993   6.050   6.110   6.231   6.254   6.256   6.609   6.656
  6.669   6.707   6.852   6.882   6.883   6.975   7.001   7.291
  7.328   7.432   7.485   7.518   7.549   7.592   9.314  11.194
 13.303  13.839  14.661
 --------------------------------------------------------------

          Ground-State Mulliken Net Atomic Charges

     Atom                 Charge (a.u.)
  ----------------------------------------
      1 C                    -0.379629
      2 C                     0.257859
      3 C                     0.126894
      4 O                    -0.319194
      5 H                     0.146991
      6 O                    -0.294522
      7 H                     0.157857
      8 H                     0.146134
      9 H                     0.157609
  ----------------------------------------
  Sum of atomic charges =     0.000000

 -----------------------------------------------------------------
                    Cartesian Multipole Moments
 -----------------------------------------------------------------
    Charge (ESU x 10^10)
                 0.0000
    Dipole Moment (Debye)
         X      -0.2870      Y      -1.0488      Z       0.0870
       Tot       1.0908
    Quadrupole Moments (Debye-Ang)
        XX     -36.0966     XY       6.4373     YY     -28.7149
        XZ      -2.7364     YZ       1.4447     ZZ     -27.9763
    Octopole Moments (Debye-Ang^2)
       XXX      -5.6376    XXY      -2.1392    XYY       5.6086
       YYY      -3.8295    XXZ      -4.1777    XYZ      -0.3032
       YYZ      -0.8400    XZZ       0.6463    YZZ      -1.2121
       ZZZ      -5.1508
    Hexadecapole Moments (Debye-Ang^3)
      XXXX    -297.3476   XXXY       7.6268   XXYY     -75.0748
      XYYY       3.1516   YYYY    -170.4914   XXXZ     -31.7734
      XXYZ       5.8373   XYYZ      -9.6388   YYYZ      10.9966
      XXZZ     -54.3838   XYZZ      -1.3523   YYZZ     -34.1675
      XZZZ     -23.9065   YZZZ       7.4184   ZZZZ     -42.8406
 -----------------------------------------------------------------
 DrvMan is completing analytic gradient of the MP2 energy
 MP2 relaxed dipole moment
            1
    1  -0.1129275
    2  -0.4126280
    3   0.0342152
	Magnitude:	 0.429 au	 1.091 Debye
 MP2 energy read as -266.755416
 Full Analytical Gradient of MP2 Energy (in au.)
             1             2             3             4             5
    1    0.00114907   -0.00018040    0.00006241    0.00014835    0.00015503
    2    0.00003103   -0.00010169   -0.00015732    0.00017752   -0.00012184
    3    0.00001853   -0.00000053    0.00002936   -0.00000070    0.00004953
             6             7             8             9
    1    0.00000547   -0.00024286   -0.00072365   -0.00037344
    2   -0.00017968    0.00005400    0.00011810    0.00017987
    3    0.00002852   -0.00014160   -0.00014430    0.00016120
 Gradient time:  CPU 0.11 s  wall 0.11 s
 ----------------------------------------------------------------
             Standard Nuclear Orientation (Angstroms)
    I     Atom           X                Y                Z
 ----------------------------------------------------------------
    1      C      -0.9006270204    -1.2180937704     0.0612617971
    2      C      -0.5025986417     0.2011592698    -0.0544100121
    3      C       0.9408275132     0.5823106848     0.1888302051
    4      O      -1.2616283987     1.1145695768    -0.3367754717
    5      H       1.1510842742     1.6366592969     0.0856225025
    6      O       1.7857046434    -0.2380323049     0.4761694904
    7      H      -0.6668177542    -1.5704477394     1.0511056385
    8      H      -1.9489087844    -1.3165308896    -0.1410551929
    9      H      -0.3206458315    -1.8045805241    -0.6309126570
 ----------------------------------------------------------------
 Nuclear Repulsion Energy =   160.8681716477 hartrees
 There are       19 alpha and       19 beta electrons
 Discretize the solute cavity surface with Lebedev spheres
	Using 302 Lebedev grid points for each H atom
	Using 302 Lebedev grid points for other atoms
	Atomic van der Waals radii will be scaled by 1.20
 Removing interior tesserae...
 Keep 1030 surface tesserae and discard 1688 interior tesserae
 Molecular Surface Area = 97.642 Angst**2

                       Distance Matrix (Angstroms)
             C (  1)   C (  2)   C (  3)   O (  4)   H (  5)   O (  6)
   C (  2)  1.478542
   C (  3)  2.578504  1.512588
   O (  4)  2.393757  1.220727  2.326021
   H (  5)  3.515640  2.194296  1.080051  2.504432
   O (  6)  2.889472  2.389715  1.212165  3.431712  2.017359
   H (  7)  1.076388  2.094690  2.821774  3.080476  3.810835  2.849693
   H (  8)  1.072155  2.098262  3.473471  2.533952  4.287502  3.935920
   H (  9)  1.076778  2.094864  2.821443  3.081137  3.810714  2.848933
             H (  7)   H (  8)
   H (  8)  1.769033
   H (  9)  1.733159  1.769009

 Requested basis set is cc-pVTZ
 There are 74 shells and 206 basis functions
 A cutoff of  1.0D-11 yielded   2654 shell pairs
 There are     20726 function pairs (     27037 Cartesian)
 Smallest overlap matrix eigenvalue = 6.76E-04
 Guess MOs from SCF MO coefficient file
 Reading MOs from coefficient file
 Reading MOs from coefficient file
 A restricted Hartree-Fock SCF calculation will be
 performed using Pulay DIIS extrapolation
 SCF converges when DIIS error is below 1.0E-08
 ---------------------------------------
  Cycle       Energy         DIIS Error
 ---------------------------------------
    1    -265.7327602346      5.99E-04
    2    -265.7358046536      4.26E-04
    3    -265.7365064360      1.06E-04
    4    -265.7366671212      4.83E-05
    5    -265.7366997357      1.80E-05
    6    -265.7367046427      6.34E-06
    7    -265.7367051034      1.69E-06
    8    -265.7367051272      6.93E-07
    9    -265.7367051299      1.24E-07
   10    -265.7367051300      3.59E-08
   11    -265.7367051299      1.18E-08
   12    -265.7367051297      4.40E-09 Convergence criterion met
 ---------------------------------------
 SCF time:  CPU 113.11 s  wall 113.15 s
 Discretize the solute cavity surface with Lebedev spheres
	Using 302 Lebedev grid points for each H atom
	Using 302 Lebedev grid points for other atoms
	Atomic van der Waals radii will be scaled by 1.20
 Removing interior tesserae...
 Keep 1030 surface tesserae and discard 1688 interior tesserae
 Molecular Surface Area = 97.642 Angst**2
Using SCRF singleton
 A restricted Hartree-Fock SCF calculation will be
 performed using Pulay DIIS extrapolation
 Polarizable Continuum solvation model will be applied
 SCF converges when DIIS error is below 1.0E-08

 Citation of the SMD model:
 Marenich, A.V.; Cramer, C.J.; Truhlar, D.G.
 J. Phys. Chem. B 2009, 113, 6378-6396.
 iSolventCode=           1
 Solvent: water                                                           

 vradii
            1           2           3           4           5           6
    1   1.8500000   1.8500000   1.8500000   1.5200000   1.2000000   1.5200000
            7           8           9
    1   1.2000000   1.2000000   1.2000000
 ---------------------------------------
  Cycle       Energy         DIIS Error
 ---------------------------------------
    1    -265.7367051294      2.09E-09
 Time req'd to invert C: 1.33 s (CPU) 1.34 s (wall)
    2    -265.7519435781      4.87E-04
    3    -265.7519435769      4.87E-04
    4    -265.7519435723      4.87E-04
    5    -265.7519435634      4.87E-04
    6    -265.7519435668      4.87E-04
    7    -265.7519435685      4.87E-04
    8    -265.7519435655      4.87E-04
    9    -265.7519435642      4.87E-04
   10    -265.7519435654      4.87E-04
   11    -265.7519435661      4.87E-04
   12    -265.7544044182      3.34E-04
   13    -265.7549279536      1.10E-04
   14    -265.7551498746      4.74E-05
   15    -265.7551883786      1.70E-05
   16    -265.7551932285      5.95E-06
   17    -265.7551936572      1.37E-06
   18    -265.7551936761      5.15E-07
   19    -265.7551936775      1.10E-07
   20    -265.7551936777      3.62E-08
   21    -265.7551936777      1.22E-08
   22    -265.7551936780      5.00E-09 Convergence criterion met
 ---------------------------------------
 SCF time:  CPU 168.07 s  wall 168.16 s
(0)  E-EN(g) gas-phase elect-nuc energy                 -265.736705129 a.u.
(3)  G-ENP(liq) elect-nuc-pol free energy of system     -265.755193678 a.u.
(4)  G-CDS(liq) cavity-dispersion-solvent structure 
     free energy                                                4.6357 kcal/mol
(6)  G-S(liq) free energy of system                     -265.747806222 a.u.
(9)  DeltaG-S(liq) free energy of  solvation
     (9) = (6) - (0)                                           -6.9660 kcal/mol
 SCF   energy in the final basis set = -265.7478062223
 Total energy in the final basis set = -265.7478062223

 Components of the MP2 correlation energy:
        aaaa  correlation energy =        -0.1224526036 au
        abab  correlation energy =        -0.7626942615 au
        bbbb  correlation energy =        -0.1224526036 au
        non-Brillouin singles    =        -0.0000000000 au

 Total  MP2   correlation energy =        -1.0075994688 au
        MP2         total energy =      -266.7554056911 au

  Entering Z-vector solver.
 This version supports only Gaussian blurring of the apparent surface charges
 No PCM contribution added !! 
   1         0           1      0.000379    0.000379
 This version supports only Gaussian blurring of the apparent surface charges
 No PCM contribution added !! 
   2         0           1      0.000123    0.000123
 This version supports only Gaussian blurring of the apparent surface charges
 No PCM contribution added !! 
   3         0           1      0.000042    0.000042
 This version supports only Gaussian blurring of the apparent surface charges
 No PCM contribution added !! 
   4         0           1      0.000014    0.000014
 This version supports only Gaussian blurring of the apparent surface charges
 No PCM contribution added !! 
   5         0           1      0.000004    0.000004
 This version supports only Gaussian blurring of the apparent surface charges
 No PCM contribution added !! 
   6         0           1      0.000001    0.000001
 This version supports only Gaussian blurring of the apparent surface charges
 No PCM contribution added !! 
   7         1           0      0.000000    0.000000    Roots Converged

 --------------------------------------------------------------

                    Orbital Energies (a.u.)
 --------------------------------------------------------------

 Alpha MOs
 -- Occupied --
-20.591 -20.579 -11.354 -11.350 -11.222  -1.429  -1.409  -1.034
 -0.924  -0.766  -0.705  -0.687  -0.624  -0.618  -0.564  -0.549
 -0.512  -0.510  -0.427
 -- Virtual --
  0.061   0.163   0.195   0.206   0.223   0.249   0.283   0.296
  0.373   0.400   0.407   0.449   0.466   0.491   0.527   0.556
  0.591   0.610   0.613   0.632   0.643   0.652   0.675   0.715
  0.732   0.740   0.757   0.817   0.819   0.851   0.901   0.917
  0.952   0.974   0.996   1.058   1.075   1.128   1.168   1.197
  1.201   1.226   1.263   1.267   1.306   1.359   1.360   1.393
  1.433   1.456   1.462   1.508   1.525   1.546   1.606   1.609
  1.667   1.767   1.807   1.875   1.908   1.971   2.023   2.082
  2.172   2.217   2.236   2.308   2.384   2.384   2.424   2.463
  2.492   2.541   2.632   2.650   2.707   2.723   2.818   2.840
  2.877   2.893   2.979   3.009   3.030   3.068   3.086   3.095
  3.125   3.181   3.195   3.232   3.291   3.308   3.310   3.328
  3.338   3.373   3.440   3.456   3.478   3.521   3.580   3.582
  3.627   3.656   3.681   3.693   3.749   3.785   3.794   3.796
  3.844   3.891   3.934   4.012   4.024   4.060   4.102   4.135
  4.159   4.190   4.242   4.279   4.284   4.325   4.376   4.398
  4.466   4.472   4.505   4.531   4.570   4.587   4.604   4.678
  4.752   4.792   4.897   4.937   5.001   5.064   5.188   5.233
  5.282   5.320   5.437   5.451   5.458   5.566   5.576   5.618
  5.624   5.633   5.646   5.651   5.714   5.754   5.777   5.900
  5.993   6.050   6.110   6.231   6.254   6.256   6.609   6.656
  6.668   6.707   6.852   6.882   6.883   6.975   7.001   7.291
  7.328   7.432   7.485   7.518   7.549   7.591   9.313  11.194
 13.303  13.839  14.661
 --------------------------------------------------------------

          Ground-State Mulliken Net Atomic Charges

     Atom                 Charge (a.u.)
  ----------------------------------------
      1 C                    -0.379475
      2 C                     0.257669
      3 C                     0.126925
      4 O                    -0.319270
      5 H                     0.147028
      6 O                    -0.294488
      7 H                     0.157575
      8 H                     0.146986
      9 H                     0.157050
  ----------------------------------------
  Sum of atomic charges =     0.000000

 -----------------------------------------------------------------
                    Cartesian Multipole Moments
 -----------------------------------------------------------------
    Charge (ESU x 10^10)
                 0.0000
    Dipole Moment (Debye)
         X      -0.2860      Y      -1.0482      Z       0.0871
       Tot       1.0900
    Quadrupole Moments (Debye-Ang)
        XX     -36.0911     XY       6.4397     YY     -28.7177
        XZ      -2.7344     YZ       1.4451     ZZ     -27.9790
    Octopole Moments (Debye-Ang^2)
       XXX      -5.6208    XXY      -2.1449    XYY       5.6220
       YYY      -3.8199    XXZ      -4.1808    XYZ      -0.3060
       YYZ      -0.8379    XZZ       0.6581    YZZ      -1.2082
       ZZZ      -5.1514
    Hexadecapole Moments (Debye-Ang^3)
      XXXX    -297.3941   XXXY       7.6169   XXYY     -75.0800
      XYYY       3.1243   YYYY    -170.5251   XXXZ     -31.7634
      XXYZ       5.8423   XYYZ      -9.6348   YYYZ      10.9956
      XXZZ     -54.3989   XYZZ      -1.3660   YYZZ     -34.1780
      XZZZ     -23.8987   YZZZ       7.4196   ZZZZ     -42.8528
 -----------------------------------------------------------------
 DrvMan is completing analytic gradient of the MP2 energy
 MP2 relaxed dipole moment
            1
    1  -0.1125304
    2  -0.4123949
    3   0.0342729
	Magnitude:	 0.429 au	 1.090 Debye
 MP2 energy read as -266.755406
 Full Analytical Gradient of MP2 Energy (in au.)
             1             2             3             4             5
    1   -0.00131962    0.00027090    0.00007145    0.00009934    0.00018057
    2    0.00009395    0.00013951   -0.00002113    0.00003270   -0.00011473
    3   -0.00005758   -0.00000700    0.00002820    0.00002814    0.00005280
             6             7             8             9
    1    0.00000772   -0.00000308    0.00055945    0.00013327
    2   -0.00018910   -0.00000396    0.00019530   -0.00013254
    3    0.00002647    0.00008079    0.00006770   -0.00021950
 Gradient time:  CPU 0.11 s  wall 0.11 s
 ----------------------------------------------------------------
             Standard Nuclear Orientation (Angstroms)
    I     Atom           X                Y                Z
 ----------------------------------------------------------------
    1      C      -0.8996270204    -1.2170937704     0.0612617971
    2      C      -0.5025986417     0.2011592698    -0.0544100121
    3      C       0.9408275132     0.5823106848     0.1888302051
    4      O      -1.2616283987     1.1145695768    -0.3367754717
    5      H       1.1510842742     1.6366592969     0.0856225025
    6      O       1.7857046434    -0.2380323049     0.4761694904
    7      H      -0.6668177542    -1.5704477394     1.0511056385
    8      H      -1.9489087844    -1.3165308896    -0.1410551929
    9      H      -0.3206458315    -1.8045805241    -0.6309126570
 ----------------------------------------------------------------
 Nuclear Repulsion Energy =   160.8875351004 hartrees
 There are       19 alpha and       19 beta electrons
 Discretize the solute cavity surface with Lebedev spheres
	Using 302 Lebedev grid points for each H atom
	Using 302 Lebedev grid points for other atoms
	Atomic van der Waals radii will be scaled by 1.20
 Removing interior tesserae...
 Keep 1031 surface tesserae and discard 1687 interior tesserae
 Molecular Surface Area = 97.708 Angst**2

                       Distance Matrix (Angstroms)
             C (  1)   C (  2)   C (  3)   O (  4)   H (  5)   O (  6)
   C (  2)  1.477313
   C (  3)  2.577092  1.512588
   O (  4)  2.392934  1.220727  2.326021
   H (  5)  3.514245  2.194296  1.080051  2.504432
   O (  6)  2.888203  2.389715  1.212165  3.431712  2.017359
   H (  7)  1.076499  2.094690  2.821774  3.080476  3.810835  2.849693
   H (  8)  1.073225  2.098262  3.473471  2.533952  4.287502  3.935920
   H (  9)  1.076785  2.094864  2.821443  3.081137  3.810714  2.848933
             H (  7)   H (  8)
   H (  8)  1.769033
   H (  9)  1.733159  1.769009

 Requested basis set is cc-pVTZ
 There are 74 shells and 206 basis functions
 A cutoff of  1.0D-11 yielded   2654 shell pairs
 There are     20726 function pairs (     27037 Cartesian)
 Smallest overlap matrix eigenvalue = 6.76E-04
 Guess MOs from SCF MO coefficient file
 Reading MOs from coefficient file
 Reading MOs from coefficient file
 A restricted Hartree-Fock SCF calculation will be
 performed using Pulay DIIS extrapolation
 SCF converges when DIIS error is below 1.0E-08
 ---------------------------------------
  Cycle       Energy         DIIS Error
 ---------------------------------------
    1    -265.7325892100      5.99E-04
    2    -265.7357981880      4.27E-04
    3    -265.7364999570      1.06E-04
    4    -265.7366606658      4.82E-05
    5    -265.7366932825      1.79E-05
    6    -265.7366981787      6.32E-06
    7    -265.7366986333      1.72E-06
    8    -265.7366986576      7.00E-07
    9    -265.7366986603      1.24E-07
   10    -265.7366986604      3.55E-08
   11    -265.7366986604      1.19E-08
   12    -265.7366986601      4.51E-09 Convergence criterion met
 ---------------------------------------
 SCF time:  CPU 112.83 s  wall 112.96 s
 Discretize the solute cavity surface with Lebedev spheres
	Using 302 Lebedev grid points for each H atom
	Using 302 Lebedev grid points for other atoms
	Atomic van der Waals radii will be scaled by 1.20
 Removing interior tesserae...
 Keep 1031 surface tesserae and discard 1687 interior tesserae
 Molecular Surface Area = 97.708 Angst**2
Using SCRF singleton
 A restricted Hartree-Fock SCF calculation will be
 performed using Pulay DIIS extrapolation
 Polarizable Continuum solvation model will be applied
 SCF converges when DIIS error is below 1.0E-08

 Citation of the SMD model:
 Marenich, A.V.; Cramer, C.J.; Truhlar, D.G.
 J. Phys. Chem. B 2009, 113, 6378-6396.
 iSolventCode=           1
 Solvent: water                                                           

 vradii
            1           2           3           4           5           6
    1   1.8500000   1.8500000   1.8500000   1.5200000   1.2000000   1.5200000
            7           8           9
    1   1.2000000   1.2000000   1.2000000
 ---------------------------------------
  Cycle       Energy         DIIS Error
 ---------------------------------------
    1    -265.7366986599      2.24E-09
 Time req'd to invert C: 1.32 s (CPU) 1.32 s (wall)
    2    -265.7519402674      4.87E-04
    3    -265.7519402661      4.87E-04
    4    -265.7519402586      4.87E-04
    5    -265.7519402570      4.87E-04
    6    -265.7519402511      4.87E-04
    7    -265.7519402534      4.87E-04
    8    -265.7519402527      4.87E-04
    9    -265.7519402543      4.87E-04
   10    -265.7519402520      4.87E-04
   11    -265.7519402490      4.87E-04
   12    -265.7519402481      4.87E-04
   13    -265.7519402489      4.87E-04
   14    -265.7519402509      4.87E-04
   15    -265.7519402479      4.87E-04
   16    -265.7519402676      4.87E-04
   17    -265.7544022717      3.34E-04
   18    -265.7549259626      1.10E-04
   19    -265.7551479926      4.74E-05
   20    -265.7551865137      1.70E-05
   21    -265.7551913541      5.95E-06
   22    -265.7551917831      1.37E-06
   23    -265.7551918019      5.16E-07
   24    -265.7551918034      1.10E-07
   25    -265.7551918036      3.62E-08
   26    -265.7551918036      1.22E-08
   27    -265.7551918039      5.01E-09 Convergence criterion met
 ---------------------------------------
 SCF time:  CPU 200.47 s  wall 201.13 s
(0)  E-EN(g) gas-phase elect-nuc energy                 -265.736698660 a.u.
(3)  G-ENP(liq) elect-nuc-pol free energy of system     -265.755191804 a.u.
(4)  G-CDS(liq) cavity-dispersion-solvent structure 
     free energy                                                4.6332 kcal/mol
(6)  G-S(liq) free energy of system                     -265.747808367 a.u.
(9)  DeltaG-S(liq) free energy of  solvation
     (9) = (6) - (0)                                           -6.9714 kcal/mol
 SCF   energy in the final basis set = -265.7478083670
 Total energy in the final basis set = -265.7478083670

 Components of the MP2 correlation energy:
        aaaa  correlation energy =        -0.1224580015 au
        abab  correlation energy =        -0.7627005131 au
        bbbb  correlation energy =        -0.1224580015 au
        non-Brillouin singles    =        -0.0000000000 au

 Total  MP2   correlation energy =        -1.0076165161 au
        MP2         total energy =      -266.7554248830 au

  Entering Z-vector solver.
 This version supports only Gaussian blurring of the apparent surface charges
 No PCM contribution added !! 
   1         0           1      0.000379    0.000379
 This version supports only Gaussian blurring of the apparent surface charges
 No PCM contribution added !! 
   2         0           1      0.000123    0.000123
 This version supports only Gaussian blurring of the apparent surface charges
 No PCM contribution added !! 
   3         0           1      0.000042    0.000042
 This version supports only Gaussian blurring of the apparent surface charges
 No PCM contribution added !! 
   4         0           1      0.000014    0.000014
 This version supports only Gaussian blurring of the apparent surface charges
 No PCM contribution added !! 
   5         0           1      0.000004    0.000004
 This version supports only Gaussian blurring of the apparent surface charges
 No PCM contribution added !! 
   6         0           1      0.000001    0.000001
 This version supports only Gaussian blurring of the apparent surface charges
 No PCM contribution added !! 
   7         1           0      0.000000    0.000000    Roots Converged

 --------------------------------------------------------------

                    Orbital Energies (a.u.)
 --------------------------------------------------------------

 Alpha MOs
 -- Occupied --
-20.591 -20.579 -11.354 -11.350 -11.222  -1.429  -1.409  -1.034
 -0.924  -0.766  -0.705  -0.687  -0.625  -0.618  -0.563  -0.549
 -0.512  -0.511  -0.427
 -- Virtual --
  0.061   0.163   0.195   0.206   0.223   0.249   0.283   0.296
  0.373   0.400   0.407   0.449   0.466   0.491   0.527   0.556
  0.591   0.610   0.613   0.632   0.642   0.652   0.675   0.715
  0.732   0.740   0.757   0.818   0.819   0.851   0.901   0.917
  0.952   0.974   0.996   1.058   1.075   1.128   1.168   1.197
  1.201   1.227   1.263   1.267   1.306   1.359   1.360   1.393
  1.433   1.456   1.463   1.508   1.524   1.546   1.606   1.609
  1.667   1.767   1.807   1.875   1.908   1.971   2.023   2.083
  2.172   2.218   2.237   2.308   2.384   2.384   2.424   2.464
  2.492   2.541   2.632   2.649   2.707   2.723   2.818   2.841
  2.877   2.893   2.979   3.009   3.030   3.068   3.086   3.095
  3.125   3.182   3.194   3.232   3.291   3.308   3.310   3.328
  3.339   3.373   3.440   3.457   3.478   3.521   3.580   3.582
  3.628   3.656   3.681   3.693   3.749   3.786   3.794   3.796
  3.844   3.891   3.934   4.012   4.024   4.061   4.103   4.135
  4.159   4.190   4.242   4.279   4.284   4.325   4.376   4.399
  4.466   4.472   4.505   4.531   4.570   4.587   4.605   4.678
  4.754   4.791   4.897   4.937   5.001   5.064   5.189   5.232
  5.281   5.319   5.437   5.452   5.459   5.565   5.572   5.618
  5.623   5.633   5.645   5.651   5.714   5.754   5.777   5.901
  5.993   6.050   6.110   6.231   6.254   6.256   6.609   6.656
  6.669   6.708   6.852   6.882   6.883   6.975   7.002   7.291
  7.328   7.432   7.485   7.518   7.549   7.592   9.317  11.194
 13.304  13.840  14.661
 --------------------------------------------------------------

          Ground-State Mulliken Net Atomic Charges

     Atom                 Charge (a.u.)
  ----------------------------------------
      1 C                    -0.379561
      2 C                     0.257956
      3 C                     0.126867
      4 O                    -0.319367
      5 H                     0.147010
      6 O                    -0.294509
      7 H                     0.157714
      8 H                     0.146661
      9 H                     0.157231
  ----------------------------------------
  Sum of atomic charges =     0.000000

 -----------------------------------------------------------------
                    Cartesian Multipole Moments
 -----------------------------------------------------------------
    Charge (ESU x 10^10)
                 0.0000
    Dipole Moment (Debye)
         X      -0.2867      Y      -1.0513      Z       0.0873
       Tot       1.0931
    Quadrupole Moments (Debye-Ang)
        XX     -36.0944     XY       6.4423     YY     -28.7121
        XZ      -2.7356     YZ       1.4449     ZZ     -27.9784
    Octopole Moments (Debye-Ang^2)
       XXX      -5.6291    XXY      -2.1519    XYY       5.6100
       YYY      -3.8548    XXZ      -4.1792    XYZ      -0.3049
       YYZ      -0.8373    XZZ       0.6525    YZZ      -1.2156
       ZZZ      -5.1507
    Hexadecapole Moments (Debye-Ang^3)
      XXXX    -297.3738   XXXY       7.6466   XXYY     -75.0569
      XYYY       3.1706   YYYY    -170.4087   XXXZ     -31.7685
      XXYZ       5.8402   XYYZ      -9.6378   YYYZ      10.9938
      XXZZ     -54.3928   XYZZ      -1.3533   YYZZ     -34.1597
      XZZZ     -23.9027   YZZZ       7.4172   ZZZZ     -42.8517
 -----------------------------------------------------------------
 DrvMan is completing analytic gradient of the MP2 energy
 MP2 relaxed dipole moment
            1
    1  -0.1127996
    2  -0.4135965
    3   0.0343542
	Magnitude:	 0.430 au	 1.093 Debye
 MP2 energy read as -266.755425
 Full Analytical Gradient of MP2 Energy (in au.)
             1             2             3             4             5
    1   -0.00011116   -0.00006242    0.00006420    0.00014131    0.00016904
    2    0.00106273   -0.00037168   -0.00009553    0.00001008   -0.00011893
    3   -0.00001385    0.00000582    0.00003458    0.00003693    0.00005118
             6             7             8             9
    1    0.00000144   -0.00009600   -0.00014201    0.00003558
    2   -0.00018432   -0.00012294    0.00005561   -0.00023502
    3    0.00002515    0.00014392   -0.00005005   -0.00023367
 Gradient time:  CPU 0.12 s  wall 0.11 s
 ----------------------------------------------------------------
             Standard Nuclear Orientation (Angstroms)
    I     Atom           X                Y                Z
 ----------------------------------------------------------------
    1      C      -0.8996270204    -1.2190937704     0.0612617971
    2      C      -0.5025986417     0.2011592698    -0.0544100121
    3      C       0.9408275132     0.5823106848     0.1888302051
    4      O      -1.2616283987     1.1145695768    -0.3367754717
    5      H       1.1510842742     1.6366592969     0.0856225025
    6      O       1.7857046434    -0.2380323049     0.4761694904
    7      H      -0.6668177542    -1.5704477394     1.0511056385
    8      H      -1.9489087844    -1.3165308896    -0.1410551929
    9      H      -0.3206458315    -1.8045805241    -0.6309126570
 ----------------------------------------------------------------
 Nuclear Repulsion Energy =   160.8609590466 hartrees
 There are       19 alpha and       19 beta electrons
 Discretize the solute cavity surface with Lebedev spheres
	Using 302 Lebedev grid points for each H atom
	Using 302 Lebedev grid points for other atoms
	Atomic van der Waals radii will be scaled by 1.20
 Removing interior tesserae...
 Keep 1029 surface tesserae and discard 1689 interior tesserae
 Molecular Surface Area = 97.581 Angst**2

                       Distance Matrix (Angstroms)
             C (  1)   C (  2)   C (  3)   O (  4)   H (  5)   O (  6)
   C (  2)  1.479233
   C (  3)  2.578489  1.512588
   O (  4)  2.394883  1.220727  2.326021
   H (  5)  3.515869  2.194296  1.080051  2.504432
   O (  6)  2.888881  2.389715  1.212165  3.431712  2.017359
   H (  7)  1.075844  2.094690  2.821774  3.080476  3.810835  2.849693
   H (  8)  1.073042  2.098262  3.473471  2.533952  4.287502  3.935920
   H (  9)  1.075695  2.094864  2.821443  3.081137  3.810714  2.848933
             H (  7)   H (  8)
   H (  8)  1.769033
   H (  9)  1.733159  1.769009

 Requested basis set is cc-pVTZ
 There are 74 shells and 206 basis functions
 A cutoff of  1.0D-11 yielded   2654 shell pairs
 There are     20726 function pairs (     27037 Cartesian)
 Smallest overlap matrix eigenvalue = 6.76E-04
 Guess MOs from SCF MO coefficient file
 Reading MOs from coefficient file
 Reading MOs from coefficient file
 A restricted Hartree-Fock SCF calculation will be
 performed using Pulay DIIS extrapolation
 SCF converges when DIIS error is below 1.0E-08
 ---------------------------------------
  Cycle       Energy         DIIS Error
 ---------------------------------------
    1    -265.7329550352      6.00E-04
    2    -265.7358014796      4.28E-04
    3    -265.7365086994      1.06E-04
    4    -265.7366694617      4.81E-05
    5    -265.7367021863      1.80E-05
    6    -265.7367070672      6.36E-06
    7    -265.7367075289      1.67E-06
    8    -265.7367075521      6.90E-07
    9    -265.7367075548      1.23E-07
   10    -265.7367075550      3.74E-08
   11    -265.7367075549      1.33E-08
   12    -265.7367075547      5.90E-09 Convergence criterion met
 ---------------------------------------
 SCF time:  CPU 112.89 s  wall 112.92 s
 Discretize the solute cavity surface with Lebedev spheres
	Using 302 Lebedev grid points for each H atom
	Using 302 Lebedev grid points for other atoms
	Atomic van der Waals radii will be scaled by 1.20
 Removing interior tesserae...
 Keep 1029 surface tesserae and discard 1689 interior tesserae
 Molecular Surface Area = 97.581 Angst**2
Using SCRF singleton
 A restricted Hartree-Fock SCF calculation will be
 performed using Pulay DIIS extrapolation
 Polarizable Continuum solvation model will be applied
 SCF converges when DIIS error is below 1.0E-08

 Citation of the SMD model:
 Marenich, A.V.; Cramer, C.J.; Truhlar, D.G.
 J. Phys. Chem. B 2009, 113, 6378-6396.
 iSolventCode=           1
 Solvent: water                                                           

 vradii
            1           2           3           4           5           6
    1   1.8500000   1.8500000   1.8500000   1.5200000   1.2000000   1.5200000
            7           8           9
    1   1.2000000   1.2000000   1.2000000
 ---------------------------------------
  Cycle       Energy         DIIS Error
 ---------------------------------------
    1    -265.7367075543      3.05E-09
 Time req'd to invert C: 1.30 s (CPU) 1.31 s (wall)
    2    -265.7519418129      4.87E-04
    3    -265.7519418135      4.87E-04
    4    -265.7519418134      4.87E-04
    5    -265.7544014276      3.34E-04
    6    -265.7549247573      1.10E-04
    7    -265.7551465104      4.74E-05
    8    -265.7551849826      1.70E-05
    9    -265.7551898164      5.95E-06
   10    -265.7551902448      1.37E-06
   11    -265.7551902637      5.17E-07
   12    -265.7551902652      1.10E-07
   13    -265.7551902654      3.61E-08
   14    -265.7551902654      1.21E-08
   15    -265.7551902656      4.95E-09 Convergence criterion met
 ---------------------------------------
 SCF time:  CPU 144.80 s  wall 144.92 s
(0)  E-EN(g) gas-phase elect-nuc energy                 -265.736707554 a.u.
(3)  G-ENP(liq) elect-nuc-pol free energy of system     -265.755190266 a.u.
(4)  G-CDS(liq) cavity-dispersion-solvent structure 
     free energy                                                4.6364 kcal/mol
(6)  G-S(liq) free energy of system                     -265.747801734 a.u.
(9)  DeltaG-S(liq) free energy of  solvation
     (9) = (6) - (0)                                           -6.9617 kcal/mol
 SCF   energy in the final basis set = -265.7478017344
 Total energy in the final basis set = -265.7478017344

 Components of the MP2 correlation energy:
        aaaa  correlation energy =        -0.1224498721 au
        abab  correlation energy =        -0.7626941941 au
        bbbb  correlation energy =        -0.1224498721 au
        non-Brillouin singles    =        -0.0000000000 au

 Total  MP2   correlation energy =        -1.0075939382 au
        MP2         total energy =      -266.7553956726 au

  Entering Z-vector solver.
 This version supports only Gaussian blurring of the apparent surface charges
 No PCM contribution added !! 
   1         0           1      0.000379    0.000379
 This version supports only Gaussian blurring of the apparent surface charges
 No PCM contribution added !! 
   2         0           1      0.000123    0.000123
 This version supports only Gaussian blurring of the apparent surface charges
 No PCM contribution added !! 
   3         0           1      0.000042    0.000042
 This version supports only Gaussian blurring of the apparent surface charges
 No PCM contribution added !! 
   4         0           1      0.000014    0.000014
 This version supports only Gaussian blurring of the apparent surface charges
 No PCM contribution added !! 
   5         0           1      0.000004    0.000004
 This version supports only Gaussian blurring of the apparent surface charges
 No PCM contribution added !! 
   6         0           1      0.000001    0.000001
 This version supports only Gaussian blurring of the apparent surface charges
 No PCM contribution added !! 
   7         1           0      0.000000    0.000000    Roots Converged

 --------------------------------------------------------------

                    Orbital Energies (a.u.)
 --------------------------------------------------------------

 Alpha MOs
 -- Occupied --
-20.591 -20.579 -11.354 -11.350 -11.222  -1.429  -1.409  -1.034
 -0.924  -0.766  -0.705  -0.687  -0.624  -0.618  -0.564  -0.549
 -0.512  -0.511  -0.426
 -- Virtual --
  0.061   0.163   0.195   0.206   0.223   0.249   0.283   0.296
  0.373   0.400   0.407   0.449   0.466   0.491   0.527   0.555
  0.591   0.610   0.613   0.632   0.643   0.652   0.674   0.715
  0.732   0.740   0.757   0.817   0.819   0.851   0.901   0.917
  0.952   0.974   0.996   1.058   1.075   1.127   1.168   1.197
  1.201   1.226   1.262   1.267   1.305   1.359   1.360   1.393
  1.433   1.456   1.463   1.508   1.524   1.546   1.606   1.609
  1.666   1.766   1.808   1.875   1.908   1.971   2.023   2.082
  2.172   2.217   2.236   2.308   2.383   2.384   2.424   2.463
  2.493   2.541   2.632   2.649   2.707   2.723   2.818   2.840
  2.877   2.893   2.979   3.009   3.030   3.068   3.086   3.095
  3.125   3.182   3.195   3.232   3.292   3.307   3.310   3.328
  3.338   3.373   3.440   3.457   3.478   3.520   3.580   3.582
  3.627   3.656   3.681   3.693   3.749   3.785   3.795   3.796
  3.844   3.890   3.934   4.012   4.024   4.060   4.101   4.135
  4.160   4.190   4.242   4.279   4.284   4.325   4.376   4.398
  4.466   4.472   4.505   4.531   4.570   4.587   4.604   4.678
  4.752   4.792   4.896   4.937   5.002   5.064   5.191   5.233
  5.282   5.319   5.437   5.451   5.460   5.566   5.577   5.618
  5.624   5.633   5.646   5.651   5.714   5.754   5.777   5.901
  5.993   6.050   6.110   6.231   6.254   6.256   6.609   6.656
  6.668   6.707   6.852   6.882   6.883   6.975   7.001   7.291
  7.328   7.432   7.485   7.518   7.549   7.591   9.310  11.193
 13.301  13.839  14.662
 --------------------------------------------------------------

          Ground-State Mulliken Net Atomic Charges

     Atom                 Charge (a.u.)
  ----------------------------------------
      1 C                    -0.379516
      2 C                     0.257572
      3 C                     0.126953
      4 O                    -0.319090
      5 H                     0.147011
      6 O                    -0.294499
      7 H                     0.157654
      8 H                     0.146475
      9 H                     0.157441
  ----------------------------------------
  Sum of atomic charges =     0.000000

 -----------------------------------------------------------------
                    Cartesian Multipole Moments
 -----------------------------------------------------------------
    Charge (ESU x 10^10)
                 0.0000
    Dipole Moment (Debye)
         X      -0.2863      Y      -1.0455      Z       0.0866
       Tot       1.0874
    Quadrupole Moments (Debye-Ang)
        XX     -36.0931     XY       6.4345     YY     -28.7210
        XZ      -2.7350     YZ       1.4453     ZZ     -27.9769
    Octopole Moments (Debye-Ang^2)
       XXX      -5.6295    XXY      -2.1319    XYY       5.6210
       YYY      -3.7932    XXZ      -4.1795    XYZ      -0.3046
       YYZ      -0.8414    XZZ       0.6520    YZZ      -1.2044
       ZZZ      -5.1517
    Hexadecapole Moments (Debye-Ang^3)
      XXXX    -297.3664   XXXY       7.5970   XXYY     -75.0981
      XYYY       3.1039   YYYY    -170.6107   XXXZ     -31.7678
      XXYZ       5.8399   XYYZ      -9.6350   YYYZ      11.0003
      XXZZ     -54.3898   XYZZ      -1.3653   YYZZ     -34.1865
      XZZZ     -23.9022   YZZZ       7.4213   ZZZZ     -42.8418
 -----------------------------------------------------------------
 DrvMan is completing analytic gradient of the MP2 energy
 MP2 relaxed dipole moment
            1
    1  -0.1126452
    2  -0.4113208
    3   0.0340656
	Magnitude:	 0.428 au	 1.087 Debye
 MP2 energy read as -266.755396
 Full Analytical Gradient of MP2 Energy (in au.)
             1             2             3             4             5
    1   -0.00005084    0.00015160    0.00006900    0.00010564    0.00016688
    2   -0.00093544    0.00040433   -0.00008259    0.00020256   -0.00011724
    3   -0.00001624   -0.00001597    0.00002307   -0.00000942    0.00005113
             6             7             8             9
    1    0.00001227   -0.00015252   -0.00002541   -0.00027660
    2   -0.00018467    0.00017393    0.00025699    0.00028212
    3    0.00002994   -0.00021186   -0.00002665    0.00017601
 Gradient time:  CPU 0.11 s  wall 0.11 s
 ----------------------------------------------------------------
             Standard Nuclear Orientation (Angstroms)
    I     Atom           X                Y                Z
 ----------------------------------------------------------------
    1      C      -0.8996270204    -1.2180937704     0.0622617971
    2      C      -0.5025986417     0.2011592698    -0.0544100121
    3      C       0.9408275132     0.5823106848     0.1888302051
    4      O      -1.2616283987     1.1145695768    -0.3367754717
    5      H       1.1510842742     1.6366592969     0.0856225025
    6      O       1.7857046434    -0.2380323049     0.4761694904
    7      H      -0.6668177542    -1.5704477394     1.0511056385
    8      H      -1.9489087844    -1.3165308896    -0.1410551929
    9      H      -0.3206458315    -1.8045805241    -0.6309126570
 ----------------------------------------------------------------
 Nuclear Repulsion Energy =   160.8736394560 hartrees
 There are       19 alpha and       19 beta electrons
 Discretize the solute cavity surface with Lebedev spheres
	Using 302 Lebedev grid points for each H atom
	Using 302 Lebedev grid points for other atoms
	Atomic van der Waals radii will be scaled by 1.20
 Removing interior tesserae...
 Keep 1030 surface tesserae and discard 1688 interior tesserae
 Molecular Surface Area = 97.647 Angst**2

                       Distance Matrix (Angstroms)
             C (  1)   C (  2)   C (  3)   O (  4)   H (  5)   O (  6)
   C (  2)  1.478351
   C (  3)  2.577741  1.512588
   O (  4)  2.394075  1.220727  2.326021
   H (  5)  3.515050  2.194296  1.080051  2.504432
   O (  6)  2.888399  2.389715  1.212165  3.431712  2.017359
   H (  7)  1.075251  2.094690  2.821774  3.080476  3.810835  2.849693
   H (  8)  1.073322  2.098262  3.473471  2.533952  4.287502  3.935920
   H (  9)  1.076883  2.094864  2.821443  3.081137  3.810714  2.848933
             H (  7)   H (  8)
   H (  8)  1.769033
   H (  9)  1.733159  1.769009

 Requested basis set is cc-pVTZ
 There are 74 shells and 206 basis functions
 A cutoff of  1.0D-11 yielded   2654 shell pairs
 There are     20726 function pairs (     27037 Cartesian)
 Smallest overlap matrix eigenvalue = 6.76E-04
 Guess MOs from SCF MO coefficient file
 Reading MOs from coefficient file
 Reading MOs from coefficient file
 A restricted Hartree-Fock SCF calculation will be
 performed using Pulay DIIS extrapolation
 SCF converges when DIIS error is below 1.0E-08
 ---------------------------------------
  Cycle       Energy         DIIS Error
 ---------------------------------------
    1    -265.7326255853      5.98E-04
    2    -265.7358031068      4.27E-04
    3    -265.7365045281      1.06E-04
    4    -265.7366651466      4.82E-05
    5    -265.7366977259      1.79E-05
    6    -265.7367026217      6.32E-06
    7    -265.7367030776      1.72E-06
    8    -265.7367031019      7.01E-07
    9    -265.7367031046      1.27E-07
   10    -265.7367031048      4.10E-08
   11    -265.7367031047      1.83E-08
   12    -265.7367031047      9.72E-09 Convergence criterion met
 ---------------------------------------
 SCF time:  CPU 113.31 s  wall 113.35 s
 Discretize the solute cavity surface with Lebedev spheres
	Using 302 Lebedev grid points for each H atom
	Using 302 Lebedev grid points for other atoms
	Atomic van der Waals radii will be scaled by 1.20
 Removing interior tesserae...
 Keep 1030 surface tesserae and discard 1688 interior tesserae
 Molecular Surface Area = 97.647 Angst**2
Using SCRF singleton
 A restricted Hartree-Fock SCF calculation will be
 performed using Pulay DIIS extrapolation
 Polarizable Continuum solvation model will be applied
 SCF converges when DIIS error is below 1.0E-08

 Citation of the SMD model:
 Marenich, A.V.; Cramer, C.J.; Truhlar, D.G.
 J. Phys. Chem. B 2009, 113, 6378-6396.
 iSolventCode=           1
 Solvent: water                                                           

 vradii
            1           2           3           4           5           6
    1   1.8500000   1.8500000   1.8500000   1.5200000   1.2000000   1.5200000
            7           8           9
    1   1.2000000   1.2000000   1.2000000
 ---------------------------------------
  Cycle       Energy         DIIS Error
 ---------------------------------------
    1    -265.7367031043      4.30E-09
 Time req'd to invert C: 1.31 s (CPU) 1.31 s (wall)
    2    -265.7519400740      4.87E-04
    3    -265.7519400745      4.87E-04
    4    -265.7519400657      4.87E-04
    5    -265.7519400659      4.87E-04
    6    -265.7519400633      4.87E-04
    7    -265.7519400594      4.87E-04
    8    -265.7519400612      4.87E-04
    9    -265.7519400597      4.87E-04
   10    -265.7519400589      4.87E-04
   11    -265.7519400593      4.87E-04
   12    -265.7519400580      4.87E-04
   13    -265.7519400582      4.87E-04
   14    -265.7519400582      4.87E-04
   15    -265.7519400580      4.87E-04
   16    -265.7519400737      4.87E-04
   17    -265.7544006170      3.34E-04
   18    -265.7549240734      1.10E-04
   19    -265.7551459272      4.74E-05
   20    -265.7551844163      1.70E-05
   21    -265.7551892527      5.95E-06
   22    -265.7551896814      1.37E-06
   23    -265.7551897002      5.17E-07
   24    -265.7551897017      1.10E-07
   25    -265.7551897019      3.62E-08
   26    -265.7551897019      1.23E-08
   27    -265.7551897021      5.09E-09 Convergence criterion met
 ---------------------------------------
 SCF time:  CPU 204.68 s  wall 204.77 s
(0)  E-EN(g) gas-phase elect-nuc energy                 -265.736703104 a.u.
(3)  G-ENP(liq) elect-nuc-pol free energy of system     -265.755189702 a.u.
(4)  G-CDS(liq) cavity-dispersion-solvent structure 
     free energy                                                4.6348 kcal/mol
(6)  G-S(liq) free energy of system                     -265.747803667 a.u.
(9)  DeltaG-S(liq) free energy of  solvation
     (9) = (6) - (0)                                           -6.9657 kcal/mol
 SCF   energy in the final basis set = -265.7478036669
 Total energy in the final basis set = -265.7478036669

 Components of the MP2 correlation energy:
        aaaa  correlation energy =        -0.1224536552 au
        abab  correlation energy =        -0.7626976597 au
        bbbb  correlation energy =        -0.1224536552 au
        non-Brillouin singles    =        -0.0000000000 au

 Total  MP2   correlation energy =        -1.0076049701 au
        MP2         total energy =      -266.7554086370 au

  Entering Z-vector solver.
 This version supports only Gaussian blurring of the apparent surface charges
 No PCM contribution added !! 
   1         0           1      0.000379    0.000379
 This version supports only Gaussian blurring of the apparent surface charges
 No PCM contribution added !! 
   2         0           1      0.000123    0.000123
 This version supports only Gaussian blurring of the apparent surface charges
 No PCM contribution added !! 
   3         0           1      0.000042    0.000042
 This version supports only Gaussian blurring of the apparent surface charges
 No PCM contribution added !! 
   4         0           1      0.000014    0.000014
 This version supports only Gaussian blurring of the apparent surface charges
 No PCM contribution added !! 
   5         0           1      0.000004    0.000004
 This version supports only Gaussian blurring of the apparent surface charges
 No PCM contribution added !! 
   6         0           1      0.000001    0.000001
 This version supports only Gaussian blurring of the apparent surface charges
 No PCM contribution added !! 
   7         1           0      0.000000    0.000000    Roots Converged

 --------------------------------------------------------------

                    Orbital Energies (a.u.)
 --------------------------------------------------------------

 Alpha MOs
 -- Occupied --
-20.591 -20.579 -11.354 -11.350 -11.222  -1.429  -1.409  -1.034
 -0.924  -0.766  -0.705  -0.687  -0.624  -0.618  -0.563  -0.549
 -0.512  -0.511  -0.427
 -- Virtual --
  0.061   0.163   0.195   0.206   0.223   0.249   0.283   0.296
  0.373   0.400   0.407   0.449   0.466   0.491   0.527   0.556
  0.591   0.610   0.613   0.632   0.643   0.652   0.675   0.715
  0.732   0.740   0.757   0.818   0.819   0.851   0.901   0.917
  0.952   0.974   0.996   1.058   1.075   1.128   1.168   1.197
  1.201   1.226   1.262   1.267   1.306   1.359   1.360   1.393
  1.433   1.456   1.463   1.508   1.524   1.546   1.606   1.609
  1.667   1.766   1.807   1.875   1.908   1.971   2.023   2.082
  2.172   2.217   2.236   2.308   2.383   2.384   2.424   2.463
  2.493   2.541   2.632   2.649   2.707   2.723   2.818   2.841
  2.877   2.893   2.979   3.009   3.030   3.068   3.086   3.095
  3.125   3.182   3.195   3.232   3.292   3.308   3.310   3.328
  3.339   3.373   3.440   3.457   3.478   3.520   3.580   3.582
  3.627   3.656   3.681   3.693   3.749   3.785   3.794   3.796
  3.844   3.891   3.934   4.012   4.024   4.060   4.102   4.135
  4.159   4.190   4.242   4.279   4.284   4.325   4.376   4.398
  4.466   4.472   4.505   4.531   4.570   4.587   4.604   4.678
  4.753   4.791   4.897   4.937   5.002   5.064   5.190   5.232
  5.281   5.319   5.437   5.451   5.460   5.566   5.575   5.618
  5.624   5.633   5.645   5.651   5.714   5.754   5.777   5.901
  5.993   6.050   6.110   6.231   6.254   6.256   6.609   6.656
  6.669   6.707   6.852   6.882   6.883   6.975   7.001   7.291
  7.328   7.432   7.485   7.518   7.549   7.592   9.313  11.194
 13.303  13.839  14.661
 --------------------------------------------------------------

          Ground-State Mulliken Net Atomic Charges

     Atom                 Charge (a.u.)
  ----------------------------------------
      1 C                    -0.379538
      2 C                     0.257749
      3 C                     0.126913
      4 O                    -0.319198
      5 H                     0.147007
      6 O                    -0.294506
      7 H                     0.158036
      8 H                     0.146490
      9 H                     0.157047
  ----------------------------------------
  Sum of atomic charges =     0.000000

 -----------------------------------------------------------------
                    Cartesian Multipole Moments
 -----------------------------------------------------------------
    Charge (ESU x 10^10)
                 0.0000
    Dipole Moment (Debye)
         X      -0.2866      Y      -1.0480      Z       0.0866
       Tot       1.0899
    Quadrupole Moments (Debye-Ang)
        XX     -36.0946     XY       6.4378     YY     -28.7169
        XZ      -2.7339     YZ       1.4456     ZZ     -27.9768
    Octopole Moments (Debye-Ang^2)
       XXX      -5.6268    XXY      -2.1404    XYY       5.6146
       YYY      -3.8210    XXZ      -4.1868    XYZ      -0.3065
       YYZ      -0.8424    XZZ       0.6513    YZZ      -1.2115
       ZZZ      -5.1642
    Hexadecapole Moments (Debye-Ang^3)
      XXXX    -297.3796   XXXY       7.6176   XXYY     -75.0792
      XYYY       3.1352   YYYY    -170.5148   XXXZ     -31.7494
      XXYZ       5.8479   XYYZ      -9.6311   YYYZ      11.0100
      XXZZ     -54.3907   XYZZ      -1.3583   YYZZ     -34.1712
      XZZZ     -23.8890   YZZZ       7.4347   ZZZZ     -42.8458
 -----------------------------------------------------------------
 DrvMan is completing analytic gradient of the MP2 energy
 MP2 relaxed dipole moment
            1
    1  -0.1127606
    2  -0.4123058
    3   0.0340645
	Magnitude:	 0.429 au	 1.090 Debye
 MP2 energy read as -266.755409
 Full Analytical Gradient of MP2 Energy (in au.)
             1             2             3             4             5
    1   -0.00003989    0.00004569    0.00005811    0.00011647    0.00016572
    2    0.00006415    0.00002382   -0.00009720    0.00014185   -0.00011896
    3    0.00107331   -0.00016837    0.00006742    0.00005364    0.00004830
             6             7             8             9
    1    0.00000904   -0.00023814   -0.00018910    0.00007209
    2   -0.00018458    0.00020317    0.00014874   -0.00018098
    3    0.00001878   -0.00059615   -0.00015735   -0.00033956
 Gradient time:  CPU 0.11 s  wall 0.11 s
 ----------------------------------------------------------------
             Standard Nuclear Orientation (Angstroms)
    I     Atom           X                Y                Z
 ----------------------------------------------------------------
    1      C      -0.8996270204    -1.2180937704     0.0602617971
    2      C      -0.5025986417     0.2011592698    -0.0544100121
    3      C       0.9408275132     0.5823106848     0.1888302051
    4      O      -1.2616283987     1.1145695768    -0.3367754717
    5      H       1.1510842742     1.6366592969     0.0856225025
    6      O       1.7857046434    -0.2380323049     0.4761694904
    7      H      -0.6668177542    -1.5704477394     1.0511056385
    8      H      -1.9489087844    -1.3165308896    -0.1410551929
    9      H      -0.3206458315    -1.8045805241    -0.6309126570
 ----------------------------------------------------------------
 Nuclear Repulsion Energy =   160.8748380561 hartrees
 There are       19 alpha and       19 beta electrons
 Discretize the solute cavity surface with Lebedev spheres
	Using 302 Lebedev grid points for each H atom
	Using 302 Lebedev grid points for other atoms
	Atomic van der Waals radii will be scaled by 1.20
 Removing interior tesserae...
 Keep 1030 surface tesserae and discard 1688 interior tesserae
 Molecular Surface Area = 97.642 Angst**2

                       Distance Matrix (Angstroms)
             C (  1)   C (  2)   C (  3)   O (  4)   H (  5)   O (  6)
   C (  2)  1.478195
   C (  3)  2.577840  1.512588
   O (  4)  2.393742  1.220727  2.326021
   H (  5)  3.515064  2.194296  1.080051  2.504432
   O (  6)  2.888686  2.389715  1.212165  3.431712  2.017359
   H (  7)  1.077091  2.094690  2.821774  3.080476  3.810835  2.849693
   H (  8)  1.072945  2.098262  3.473471  2.533952  4.287502  3.935920
   H (  9)  1.075597  2.094864  2.821443  3.081137  3.810714  2.848933
             H (  7)   H (  8)
   H (  8)  1.769033
   H (  9)  1.733159  1.769009

 Requested basis set is cc-pVTZ
 There are 74 shells and 206 basis functions
 A cutoff of  1.0D-11 yielded   2654 shell pairs
 There are     20726 function pairs (     27037 Cartesian)
 Smallest overlap matrix eigenvalue = 6.76E-04
 Guess MOs from SCF MO coefficient file
 Reading MOs from coefficient file
 Reading MOs from coefficient file
 A restricted Hartree-Fock SCF calculation will be
 performed using Pulay DIIS extrapolation
 SCF converges when DIIS error is below 1.0E-08
 ---------------------------------------
  Cycle       Energy         DIIS Error
 ---------------------------------------
    1    -265.7326985831      5.99E-04
    2    -265.7358019977      4.27E-04
    3    -265.7365042902      1.06E-04
    4    -265.7366649947      4.82E-05
    5    -265.7366976297      1.80E-05
    6    -265.7367025342      6.34E-06
    7    -265.7367029939      1.71E-06
    8    -265.7367030184      7.03E-07
    9    -265.7367030213      1.42E-07
   10    -265.7367030217      5.94E-08
   11    -265.7367030217      3.36E-08
   12    -265.7367030217      1.70E-08
   13    -265.7367030215      4.96E-09 Convergence criterion met
 ---------------------------------------
 SCF time:  CPU 121.07 s  wall 121.11 s
 Discretize the solute cavity surface with Lebedev spheres
	Using 302 Lebedev grid points for each H atom
	Using 302 Lebedev grid points for other atoms
	Atomic van der Waals radii will be scaled by 1.20
 Removing interior tesserae...
 Keep 1030 surface tesserae and discard 1688 interior tesserae
 Molecular Surface Area = 97.642 Angst**2
Using SCRF singleton
 A restricted Hartree-Fock SCF calculation will be
 performed using Pulay DIIS extrapolation
 Polarizable Continuum solvation model will be applied
 SCF converges when DIIS error is below 1.0E-08

 Citation of the SMD model:
 Marenich, A.V.; Cramer, C.J.; Truhlar, D.G.
 J. Phys. Chem. B 2009, 113, 6378-6396.
 iSolventCode=           1
 Solvent: water                                                           

 vradii
            1           2           3           4           5           6
    1   1.8500000   1.8500000   1.8500000   1.5200000   1.2000000   1.5200000
            7           8           9
    1   1.2000000   1.2000000   1.2000000
 ---------------------------------------
  Cycle       Energy         DIIS Error
 ---------------------------------------
    1    -265.7367030213      1.58E-09
 Time req'd to invert C: 1.31 s (CPU) 1.31 s (wall)
    2    -265.7519418998      4.87E-04
    3    -265.7519418995      4.87E-04
    4    -265.7519418976      4.87E-04
    5    -265.7519419025      4.87E-04
    6    -265.7519419054      4.87E-04
    7    -265.7519419061      4.87E-04
    8    -265.7519419067      4.87E-04
    9    -265.7519419076      4.87E-04
   10    -265.7519419084      4.87E-04
   11    -265.7519419074      4.87E-04
   12    -265.7519419085      4.87E-04
   13    -265.7519419092      4.87E-04
   14    -265.7519419069      4.87E-04
   15    -265.7519419084      4.87E-04
   16    -265.7519419004      4.87E-04
   17    -265.7544029687      3.34E-04
   18    -265.7549265318      1.10E-04
   19    -265.7551484602      4.74E-05
   20    -265.7551869643      1.70E-05
   21    -265.7551918020      5.95E-06
   22    -265.7551922308      1.37E-06
   23    -265.7551922496      5.16E-07
   24    -265.7551922511      1.10E-07
   25    -265.7551922513      3.61E-08
   26    -265.7551922513      1.21E-08
   27    -265.7551922515      4.91E-09 Convergence criterion met
 ---------------------------------------
 SCF time:  CPU 206.84 s  wall 206.92 s
(0)  E-EN(g) gas-phase elect-nuc energy                 -265.736703021 a.u.
(3)  G-ENP(liq) elect-nuc-pol free energy of system     -265.755192252 a.u.
(4)  G-CDS(liq) cavity-dispersion-solvent structure 
     free energy                                                4.6347 kcal/mol
(6)  G-S(liq) free energy of system                     -265.747806318 a.u.
(9)  DeltaG-S(liq) free energy of  solvation
     (9) = (6) - (0)                                           -6.9674 kcal/mol
 SCF   energy in the final basis set = -265.7478063182
 Total energy in the final basis set = -265.7478063182

 Components of the MP2 correlation energy:
        aaaa  correlation energy =        -0.1224541927 au
        abab  correlation energy =        -0.7626970161 au
        bbbb  correlation energy =        -0.1224541927 au
        non-Brillouin singles    =        -0.0000000000 au

 Total  MP2   correlation energy =        -1.0076054015 au
        MP2         total energy =      -266.7554117198 au

  Entering Z-vector solver.
 This version supports only Gaussian blurring of the apparent surface charges
 No PCM contribution added !! 
   1         0           1      0.000379    0.000379
 This version supports only Gaussian blurring of the apparent surface charges
 No PCM contribution added !! 
   2         0           1      0.000123    0.000123
 This version supports only Gaussian blurring of the apparent surface charges
 No PCM contribution added !! 
   3         0           1      0.000042    0.000042
 This version supports only Gaussian blurring of the apparent surface charges
 No PCM contribution added !! 
   4         0           1      0.000014    0.000014
 This version supports only Gaussian blurring of the apparent surface charges
 No PCM contribution added !! 
   5         0           1      0.000004    0.000004
 This version supports only Gaussian blurring of the apparent surface charges
 No PCM contribution added !! 
   6         0           1      0.000001    0.000001
 This version supports only Gaussian blurring of the apparent surface charges
 No PCM contribution added !! 
   7         1           0      0.000000    0.000000    Roots Converged

 --------------------------------------------------------------

                    Orbital Energies (a.u.)
 --------------------------------------------------------------

 Alpha MOs
 -- Occupied --
-20.591 -20.579 -11.354 -11.350 -11.222  -1.429  -1.409  -1.034
 -0.924  -0.766  -0.705  -0.687  -0.624  -0.618  -0.564  -0.549
 -0.512  -0.510  -0.427
 -- Virtual --
  0.061   0.163   0.195   0.206   0.223   0.249   0.283   0.296
  0.373   0.400   0.407   0.449   0.466   0.491   0.527   0.556
  0.591   0.610   0.613   0.632   0.643   0.652   0.675   0.715
  0.732   0.740   0.757   0.818   0.819   0.851   0.901   0.917
  0.952   0.974   0.996   1.058   1.075   1.128   1.168   1.197
  1.201   1.226   1.263   1.267   1.306   1.359   1.360   1.393
  1.433   1.456   1.463   1.508   1.525   1.546   1.606   1.609
  1.667   1.767   1.807   1.875   1.908   1.971   2.023   2.082
  2.172   2.217   2.236   2.308   2.384   2.384   2.424   2.463
  2.492   2.541   2.632   2.649   2.707   2.723   2.818   2.841
  2.877   2.893   2.979   3.009   3.030   3.068   3.086   3.095
  3.125   3.182   3.195   3.232   3.292   3.308   3.310   3.328
  3.338   3.373   3.440   3.457   3.478   3.521   3.580   3.582
  3.627   3.656   3.681   3.693   3.749   3.785   3.794   3.796
  3.844   3.891   3.934   4.012   4.024   4.060   4.102   4.135
  4.159   4.190   4.242   4.279   4.284   4.325   4.376   4.398
  4.466   4.472   4.505   4.531   4.570   4.587   4.604   4.678
  4.753   4.792   4.897   4.937   5.001   5.064   5.189   5.232
  5.281   5.319   5.437   5.451   5.459   5.566   5.574   5.618
  5.624   5.633   5.646   5.651   5.714   5.754   5.777   5.901
  5.993   6.050   6.110   6.231   6.254   6.256   6.609   6.656
  6.669   6.707   6.852   6.882   6.883   6.975   7.001   7.291
  7.328   7.432   7.485   7.518   7.549   7.592   9.314  11.194
 13.303  13.839  14.661
 --------------------------------------------------------------

          Ground-State Mulliken Net Atomic Charges

     Atom                 Charge (a.u.)
  ----------------------------------------
      1 C                    -0.379542
      2 C                     0.257779
      3 C                     0.126907
      4 O                    -0.319259
      5 H                     0.147014
      6 O                    -0.294503
      7 H                     0.157333
      8 H                     0.146645
      9 H                     0.157625
  ----------------------------------------
  Sum of atomic charges =     0.000000

 -----------------------------------------------------------------
                    Cartesian Multipole Moments
 -----------------------------------------------------------------
    Charge (ESU x 10^10)
                 0.0000
    Dipole Moment (Debye)
         X      -0.2864      Y      -1.0487      Z       0.0873
       Tot       1.0907
    Quadrupole Moments (Debye-Ang)
        XX     -36.0928     XY       6.4390     YY     -28.7162
        XZ      -2.7368     YZ       1.4446     ZZ     -27.9785
    Octopole Moments (Debye-Ang^2)
       XXX      -5.6318    XXY      -2.1434    XYY       5.6164
       YYY      -3.8269    XXZ      -4.1719    XYZ      -0.3030
       YYZ      -0.8363    XZZ       0.6532    YZZ      -1.2085
       ZZZ      -5.1382
    Hexadecapole Moments (Debye-Ang^3)
      XXXX    -297.3606   XXXY       7.6259   XXYY     -75.0758
      XYYY       3.1393   YYYY    -170.5045   XXXZ     -31.7869
      XXYZ       5.8322   XYYZ      -9.6417   YYYZ      10.9841
      XXZZ     -54.3920   XYZZ      -1.3603   YYZZ     -34.1749
      XZZZ     -23.9160   YZZZ       7.4038   ZZZZ     -42.8478
 -----------------------------------------------------------------
 DrvMan is completing analytic gradient of the MP2 energy
 MP2 relaxed dipole moment
            1
    1  -0.1126844
    2  -0.4126083
    3   0.0343543
	Magnitude:	 0.429 au	 1.091 Debye
 MP2 energy read as -266.755412
 Full Analytical Gradient of MP2 Energy (in au.)
             1             2             3             4             5
    1   -0.00012202    0.00004433    0.00007511    0.00013046    0.00017021
    2    0.00005704    0.00001170   -0.00008090    0.00007112   -0.00011719
    3   -0.00109951    0.00015786   -0.00000975   -0.00002623    0.00005400
             6             7             8             9
    1    0.00000468   -0.00001119    0.00002183   -0.00031340
    2   -0.00018441   -0.00015054    0.00016418    0.00022900
    3    0.00003632    0.00052525    0.00008039    0.00028167
 Gradient time:  CPU 0.11 s  wall 0.11 s
 ----------------------------------------------------------------
             Standard Nuclear Orientation (Angstroms)
    I     Atom           X                Y                Z
 ----------------------------------------------------------------
    1      C      -0.8996270204    -1.2180937704     0.0612617971
    2      C      -0.5015986417     0.2011592698    -0.0544100121
    3      C       0.9408275132     0.5823106848     0.1888302051
    4      O      -1.2616283987     1.1145695768    -0.3367754717
    5      H       1.1510842742     1.6366592969     0.0856225025
    6      O       1.7857046434    -0.2380323049     0.4761694904
    7      H      -0.6668177542    -1.5704477394     1.0511056385
    8      H      -1.9489087844    -1.3165308896    -0.1410551929
    9      H      -0.3206458315    -1.8045805241    -0.6309126570
 ----------------------------------------------------------------
 Nuclear Repulsion Energy =   160.8735185280 hartrees
 There are       19 alpha and       19 beta electrons
 Discretize the solute cavity surface with Lebedev spheres
	Using 302 Lebedev grid points for each H atom
	Using 302 Lebedev grid points for other atoms
	Atomic van der Waals radii will be scaled by 1.20
 Removing interior tesserae...
 Keep 1031 surface tesserae and discard 1687 interior tesserae
 Molecular Surface Area = 97.708 Angst**2

                       Distance Matrix (Angstroms)
             C (  1)   C (  2)   C (  3)   O (  4)   H (  5)   O (  6)
   C (  2)  1.478542
   C (  3)  2.577790  1.511633
   O (  4)  2.393908  1.221349  2.326021
   H (  5)  3.515057  2.193543  1.080051  2.504432
   O (  6)  2.888542  2.388757  1.212165  3.431712  2.017359
   H (  7)  1.076171  2.094768  2.821774  3.080476  3.810835  2.849693
   H (  8)  1.073133  2.098952  3.473471  2.533952  4.287502  3.935920
   H (  9)  1.076239  2.094777  2.821443  3.081137  3.810714  2.848933
             H (  7)   H (  8)
   H (  8)  1.769033
   H (  9)  1.733159  1.769009

 Requested basis set is cc-pVTZ
 There are 74 shells and 206 basis functions
 A cutoff of  1.0D-11 yielded   2654 shell pairs
 There are     20726 function pairs (     27037 Cartesian)
 Smallest overlap matrix eigenvalue = 6.75E-04
 Guess MOs from SCF MO coefficient file
 Reading MOs from coefficient file
 Reading MOs from coefficient file
 A restricted Hartree-Fock SCF calculation will be
 performed using Pulay DIIS extrapolation
 SCF converges when DIIS error is below 1.0E-08
 ---------------------------------------
  Cycle       Energy         DIIS Error
 ---------------------------------------
    1    -265.7320171639      5.99E-04
    2    -265.7357358782      4.25E-04
    3    -265.7364326043      1.06E-04
    4    -265.7365937880      4.86E-05
    5    -265.7366265693      1.80E-05
    6    -265.7366315131      6.34E-06
    7    -265.7366319727      1.80E-06
    8    -265.7366319984      7.23E-07
    9    -265.7366320013      1.27E-07
   10    -265.7366320015      4.32E-08
   11    -265.7366320015      2.03E-08
   12    -265.7366320015      1.09E-08
   13    -265.7366320010      4.55E-09 Convergence criterion met
 ---------------------------------------
 SCF time:  CPU 119.99 s  wall 120.04 s
 Discretize the solute cavity surface with Lebedev spheres
	Using 302 Lebedev grid points for each H atom
	Using 302 Lebedev grid points for other atoms
	Atomic van der Waals radii will be scaled by 1.20
 Removing interior tesserae...
 Keep 1031 surface tesserae and discard 1687 interior tesserae
 Molecular Surface Area = 97.708 Angst**2
Using SCRF singleton
 A restricted Hartree-Fock SCF calculation will be
 performed using Pulay DIIS extrapolation
 Polarizable Continuum solvation model will be applied
 SCF converges when DIIS error is below 1.0E-08

 Citation of the SMD model:
 Marenich, A.V.; Cramer, C.J.; Truhlar, D.G.
 J. Phys. Chem. B 2009, 113, 6378-6396.
 iSolventCode=           1
 Solvent: water                                                           

 vradii
            1           2           3           4           5           6
    1   1.8500000   1.8500000   1.8500000   1.5200000   1.2000000   1.5200000
            7           8           9
    1   1.2000000   1.2000000   1.2000000
 ---------------------------------------
  Cycle       Energy         DIIS Error
 ---------------------------------------
    1    -265.7366320010      1.41E-09
 Time req'd to invert C: 1.31 s (CPU) 1.31 s (wall)
    2    -265.7518766342      4.87E-04
    3    -265.7518766339      4.87E-04
    4    -265.7518766299      4.87E-04
    5    -265.7518766371      4.87E-04
    6    -265.7518766377      4.87E-04
    7    -265.7518766398      4.87E-04
    8    -265.7518766414      4.87E-04
    9    -265.7518766413      4.87E-04
   10    -265.7518766403      4.87E-04
   11    -265.7518766416      4.87E-04
   12    -265.7518766425      4.87E-04
   13    -265.7518766418      4.87E-04
   14    -265.7518766427      4.87E-04
   15    -265.7518766436      4.87E-04
   16    -265.7518766331      4.87E-04
   17    -265.7543394215      3.34E-04
   18    -265.7548636191      1.10E-04
   19    -265.7550858972      4.74E-05
   20    -265.7551244979      1.70E-05
   21    -265.7551293527      5.97E-06
   22    -265.7551297833      1.39E-06
   23    -265.7551298025      5.31E-07
   24    -265.7551298041      1.10E-07
   25    -265.7551298043      3.73E-08
   26    -265.7551298044      1.30E-08
   27    -265.7551298047      5.35E-09 Convergence criterion met
 ---------------------------------------
 SCF time:  CPU 206.34 s  wall 206.46 s
(0)  E-EN(g) gas-phase elect-nuc energy                 -265.736632001 a.u.
(3)  G-ENP(liq) elect-nuc-pol free energy of system     -265.755129805 a.u.
(4)  G-CDS(liq) cavity-dispersion-solvent structure 
     free energy                                                4.6328 kcal/mol
(6)  G-S(liq) free energy of system                     -265.747747006 a.u.
(9)  DeltaG-S(liq) free energy of  solvation
     (9) = (6) - (0)                                           -6.9748 kcal/mol
 SCF   energy in the final basis set = -265.7477470063
 Total energy in the final basis set = -265.7477470063

 Components of the MP2 correlation energy:
        aaaa  correlation energy =        -0.1224617956 au
        abab  correlation energy =        -0.7627392991 au
        bbbb  correlation energy =        -0.1224617956 au
        non-Brillouin singles    =        -0.0000000000 au

 Total  MP2   correlation energy =        -1.0076628902 au
        MP2         total energy =      -266.7554098965 au

  Entering Z-vector solver.
 This version supports only Gaussian blurring of the apparent surface charges
 No PCM contribution added !! 
   1         0           1      0.000379    0.000379
 This version supports only Gaussian blurring of the apparent surface charges
 No PCM contribution added !! 
   2         0           1      0.000123    0.000123
 This version supports only Gaussian blurring of the apparent surface charges
 No PCM contribution added !! 
   3         0           1      0.000042    0.000042
 This version supports only Gaussian blurring of the apparent surface charges
 No PCM contribution added !! 
   4         0           1      0.000014    0.000014
 This version supports only Gaussian blurring of the apparent surface charges
 No PCM contribution added !! 
   5         0           1      0.000004    0.000004
 This version supports only Gaussian blurring of the apparent surface charges
 No PCM contribution added !! 
   6         0           1      0.000001    0.000001
 This version supports only Gaussian blurring of the apparent surface charges
 No PCM contribution added !! 
   7         1           0      0.000000    0.000000    Roots Converged

 --------------------------------------------------------------

                    Orbital Energies (a.u.)
 --------------------------------------------------------------

 Alpha MOs
 -- Occupied --
-20.591 -20.579 -11.354 -11.350 -11.222  -1.429  -1.409  -1.034
 -0.924  -0.766  -0.705  -0.687  -0.624  -0.618  -0.564  -0.549
 -0.512  -0.510  -0.427
 -- Virtual --
  0.061   0.163   0.195   0.206   0.223   0.249   0.283   0.296
  0.373   0.400   0.407   0.449   0.466   0.491   0.527   0.556
  0.591   0.610   0.613   0.632   0.643   0.652   0.675   0.715
  0.732   0.740   0.757   0.818   0.819   0.851   0.901   0.917
  0.952   0.974   0.996   1.057   1.075   1.128   1.168   1.197
  1.201   1.226   1.262   1.267   1.306   1.359   1.360   1.393
  1.433   1.456   1.462   1.508   1.525   1.546   1.606   1.609
  1.667   1.767   1.807   1.875   1.908   1.970   2.023   2.082
  2.172   2.217   2.236   2.308   2.384   2.384   2.424   2.464
  2.493   2.540   2.632   2.649   2.707   2.723   2.818   2.840
  2.877   2.893   2.979   3.009   3.030   3.068   3.086   3.095
  3.125   3.182   3.194   3.232   3.292   3.308   3.310   3.328
  3.338   3.373   3.440   3.457   3.478   3.520   3.581   3.582
  3.627   3.656   3.681   3.693   3.749   3.785   3.795   3.796
  3.844   3.891   3.934   4.012   4.024   4.060   4.102   4.135
  4.159   4.190   4.242   4.280   4.284   4.325   4.376   4.398
  4.466   4.472   4.505   4.531   4.569   4.587   4.604   4.678
  4.753   4.792   4.897   4.937   5.001   5.064   5.189   5.232
  5.282   5.320   5.437   5.452   5.459   5.566   5.574   5.618
  5.624   5.633   5.646   5.651   5.714   5.754   5.777   5.901
  5.992   6.050   6.109   6.231   6.254   6.256   6.609   6.656
  6.667   6.706   6.852   6.882   6.883   6.975   7.000   7.291
  7.328   7.432   7.485   7.518   7.549   7.591   9.314  11.200
 13.294  13.838  14.660
 --------------------------------------------------------------

          Ground-State Mulliken Net Atomic Charges

     Atom                 Charge (a.u.)
  ----------------------------------------
      1 C                    -0.379493
      2 C                     0.257983
      3 C                     0.126921
      4 O                    -0.319620
      5 H                     0.147048
      6 O                    -0.294408
      7 H                     0.157677
      8 H                     0.146628
      9 H                     0.157264
  ----------------------------------------
  Sum of atomic charges =     0.000000

 -----------------------------------------------------------------
                    Cartesian Multipole Moments
 -----------------------------------------------------------------
    Charge (ESU x 10^10)
                 0.0000
    Dipole Moment (Debye)
         X      -0.2824      Y      -1.0490      Z       0.0876
       Tot       1.0899
    Quadrupole Moments (Debye-Ang)
        XX     -36.0932     XY       6.4413     YY     -28.7177
        XZ      -2.7351     YZ       1.4452     ZZ     -27.9784
    Octopole Moments (Debye-Ang^2)
       XXX      -5.6347    XXY      -2.1463    XYY       5.6115
       YYY      -3.8250    XXZ      -4.1788    XYZ      -0.3049
       YYZ      -0.8382    XZZ       0.6509    YZZ      -1.2103
       ZZZ      -5.1492
    Hexadecapole Moments (Debye-Ang^3)
      XXXX    -297.3262   XXXY       7.6299   XXYY     -75.0623
      XYYY       3.1492   YYYY    -170.5206   XXXZ     -31.7662
      XXYZ       5.8396   XYYZ      -9.6359   YYYZ      10.9979
      XXZZ     -54.3862   XYZZ      -1.3589   YYZZ     -34.1755
      XZZZ     -23.9012   YZZZ       7.4203   ZZZZ     -42.8487
 -----------------------------------------------------------------
 DrvMan is completing analytic gradient of the MP2 energy
 MP2 relaxed dipole moment
            1
    1  -0.1110924
    2  -0.4127052
    3   0.0344658
	Magnitude:	 0.429 au	 1.090 Debye
 MP2 energy read as -266.755410
 Full Analytical Gradient of MP2 Energy (in au.)
             1             2             3             4             5
    1   -0.00031408    0.00125212   -0.00025638   -0.00049304    0.00016473
    2   -0.00004106   -0.00023362   -0.00023961    0.00058927   -0.00010204
    3   -0.00001734    0.00019851    0.00002600   -0.00015766    0.00003887
             6             7             8             9
    1   -0.00002410   -0.00012194   -0.00009878   -0.00010853
    2   -0.00016364    0.00004508    0.00007961    0.00006601
    3    0.00000902   -0.00003073   -0.00002992   -0.00003674
 Gradient time:  CPU 0.12 s  wall 0.11 s
 ----------------------------------------------------------------
             Standard Nuclear Orientation (Angstroms)
    I     Atom           X                Y                Z
 ----------------------------------------------------------------
    1      C      -0.8996270204    -1.2180937704     0.0612617971
    2      C      -0.5035986417     0.2011592698    -0.0544100121
    3      C       0.9408275132     0.5823106848     0.1888302051
    4      O      -1.2616283987     1.1145695768    -0.3367754717
    5      H       1.1510842742     1.6366592969     0.0856225025
    6      O       1.7857046434    -0.2380323049     0.4761694904
    7      H      -0.6668177542    -1.5704477394     1.0511056385
    8      H      -1.9489087844    -1.3165308896    -0.1410551929
    9      H      -0.3206458315    -1.8045805241    -0.6309126570
 ----------------------------------------------------------------
 Nuclear Repulsion Energy =   160.8749764849 hartrees
 There are       19 alpha and       19 beta electrons
 Discretize the solute cavity surface with Lebedev spheres
	Using 302 Lebedev grid points for each H atom
	Using 302 Lebedev grid points for other atoms
	Atomic van der Waals radii will be scaled by 1.20
 Removing interior tesserae...
 Keep 1031 surface tesserae and discard 1687 interior tesserae
 Molecular Surface Area = 97.708 Angst**2

                       Distance Matrix (Angstroms)
             C (  1)   C (  2)   C (  3)   O (  4)   H (  5)   O (  6)
   C (  2)  1.478005
   C (  3)  2.577790  1.513542
   O (  4)  2.393908  1.220106  2.326021
   H (  5)  3.515057  2.195050  1.080051  2.504432
   O (  6)  2.888542  2.390672  1.212165  3.431712  2.017359
   H (  7)  1.076171  2.094611  2.821774  3.080476  3.810835  2.849693
   H (  8)  1.073133  2.097573  3.473471  2.533952  4.287502  3.935920
   H (  9)  1.076239  2.094951  2.821443  3.081137  3.810714  2.848933
             H (  7)   H (  8)
   H (  8)  1.769033
   H (  9)  1.733159  1.769009

 Requested basis set is cc-pVTZ
 There are 74 shells and 206 basis functions
 A cutoff of  1.0D-11 yielded   2654 shell pairs
 There are     20726 function pairs (     27037 Cartesian)
 Smallest overlap matrix eigenvalue = 6.78E-04
 Guess MOs from SCF MO coefficient file
 Reading MOs from coefficient file
 Reading MOs from coefficient file
 A restricted Hartree-Fock SCF calculation will be
 performed using Pulay DIIS extrapolation
 SCF converges when DIIS error is below 1.0E-08
 ---------------------------------------
  Cycle       Energy         DIIS Error
 ---------------------------------------
    1    -265.7340902618      6.03E-04
    2    -265.7358571646      4.32E-04
    3    -265.7365757791      1.06E-04
    4    -265.7367357664      4.77E-05
    5    -265.7367683556      1.79E-05
    6    -265.7367731841      6.41E-06
    7    -265.7367736491      1.57E-06
    8    -265.7367736714      6.49E-07
    9    -265.7367736737      1.29E-07
   10    -265.7367736739      3.98E-08
   11    -265.7367736738      1.60E-08
   12    -265.7367736736      8.37E-09 Convergence criterion met
 ---------------------------------------
 SCF time:  CPU 112.90 s  wall 112.94 s
 Discretize the solute cavity surface with Lebedev spheres
	Using 302 Lebedev grid points for each H atom
	Using 302 Lebedev grid points for other atoms
	Atomic van der Waals radii will be scaled by 1.20
 Removing interior tesserae...
 Keep 1031 surface tesserae and discard 1687 interior tesserae
 Molecular Surface Area = 97.708 Angst**2
Using SCRF singleton
 A restricted Hartree-Fock SCF calculation will be
 performed using Pulay DIIS extrapolation
 Polarizable Continuum solvation model will be applied
 SCF converges when DIIS error is below 1.0E-08

 Citation of the SMD model:
 Marenich, A.V.; Cramer, C.J.; Truhlar, D.G.
 J. Phys. Chem. B 2009, 113, 6378-6396.
 iSolventCode=           1
 Solvent: water                                                           

 vradii
            1           2           3           4           5           6
    1   1.8500000   1.8500000   1.8500000   1.5200000   1.2000000   1.5200000
            7           8           9
    1   1.2000000   1.2000000   1.2000000
 ---------------------------------------
  Cycle       Energy         DIIS Error
 ---------------------------------------
    1    -265.7367736734      4.16E-09
 Time req'd to invert C: 1.31 s (CPU) 1.31 s (wall)
    2    -265.7520065846      4.87E-04
    3    -265.7520065850      4.87E-04
    4    -265.7520065787      4.87E-04
    5    -265.7520065754      4.87E-04
    6    -265.7520065788      4.87E-04
    7    -265.7520065767      4.87E-04
    8    -265.7520065748      4.87E-04
    9    -265.7520065713      4.87E-04
   10    -265.7520065692      4.87E-04
   11    -265.7520065685      4.87E-04
   12    -265.7520065687      4.87E-04
   13    -265.7520065706      4.87E-04
   14    -265.7520065701      4.87E-04
   15    -265.7520065703      4.87E-04
   16    -265.7520065838      4.87E-04
   17    -265.7544658983      3.33E-04
   18    -265.7549888061      1.10E-04
   19    -265.7552103749      4.73E-05
   20    -265.7552487768      1.69E-05
   21    -265.7552535965      5.94E-06
   22    -265.7552540234      1.35E-06
   23    -265.7552540420      5.01E-07
   24    -265.7552540433      1.11E-07
   25    -265.7552540435      3.51E-08
   26    -265.7552540435      1.13E-08
   27    -265.7552540437      4.58E-09 Convergence criterion met
 ---------------------------------------
 SCF time:  CPU 195.92 s  wall 196.04 s
(0)  E-EN(g) gas-phase elect-nuc energy                 -265.736773673 a.u.
(3)  G-ENP(liq) elect-nuc-pol free energy of system     -265.755254044 a.u.
(4)  G-CDS(liq) cavity-dispersion-solvent structure 
     free energy                                                4.6368 kcal/mol
(6)  G-S(liq) free energy of system                     -265.747864891 a.u.
(9)  DeltaG-S(liq) free energy of  solvation
     (9) = (6) - (0)                                           -6.9598 kcal/mol
 SCF   energy in the final basis set = -265.7478648912
 Total energy in the final basis set = -265.7478648912

 Components of the MP2 correlation energy:
        aaaa  correlation energy =        -0.1224461148 au
        abab  correlation energy =        -0.7626552165 au
        bbbb  correlation energy =        -0.1224461148 au
        non-Brillouin singles    =        -0.0000000000 au

 Total  MP2   correlation energy =        -1.0075474461 au
        MP2         total energy =      -266.7554123373 au

  Entering Z-vector solver.
 This version supports only Gaussian blurring of the apparent surface charges
 No PCM contribution added !! 
   1         0           1      0.000379    0.000379
 This version supports only Gaussian blurring of the apparent surface charges
 No PCM contribution added !! 
   2         0           1      0.000123    0.000123
 This version supports only Gaussian blurring of the apparent surface charges
 No PCM contribution added !! 
   3         0           1      0.000042    0.000042
 This version supports only Gaussian blurring of the apparent surface charges
 No PCM contribution added !! 
   4         0           1      0.000014    0.000014
 This version supports only Gaussian blurring of the apparent surface charges
 No PCM contribution added !! 
   5         0           1      0.000004    0.000004
 This version supports only Gaussian blurring of the apparent surface charges
 No PCM contribution added !! 
   6         0           1      0.000001    0.000001
 This version supports only Gaussian blurring of the apparent surface charges
 No PCM contribution added !! 
   7         1           0      0.000000    0.000000    Roots Converged

 --------------------------------------------------------------

                    Orbital Energies (a.u.)
 --------------------------------------------------------------

 Alpha MOs
 -- Occupied --
-20.591 -20.579 -11.354 -11.350 -11.222  -1.429  -1.409  -1.034
 -0.924  -0.766  -0.705  -0.687  -0.625  -0.618  -0.563  -0.549
 -0.512  -0.511  -0.426
 -- Virtual --
  0.061   0.163   0.195   0.206   0.223   0.249   0.283   0.296
  0.373   0.400   0.407   0.450   0.465   0.491   0.527   0.556
  0.591   0.610   0.613   0.632   0.643   0.652   0.675   0.715
  0.732   0.740   0.757   0.818   0.819   0.851   0.901   0.917
  0.952   0.974   0.996   1.058   1.075   1.128   1.168   1.197
  1.201   1.226   1.262   1.267   1.306   1.359   1.360   1.393
  1.433   1.456   1.463   1.508   1.524   1.546   1.606   1.609
  1.667   1.766   1.807   1.875   1.908   1.971   2.023   2.082
  2.172   2.217   2.237   2.308   2.383   2.384   2.424   2.463
  2.492   2.541   2.632   2.649   2.707   2.723   2.818   2.841
  2.877   2.893   2.979   3.008   3.030   3.068   3.086   3.096
  3.125   3.182   3.195   3.232   3.292   3.307   3.310   3.328
  3.339   3.373   3.440   3.457   3.478   3.521   3.580   3.582
  3.627   3.657   3.680   3.693   3.749   3.785   3.794   3.796
  3.844   3.891   3.934   4.012   4.024   4.060   4.102   4.135
  4.159   4.189   4.241   4.278   4.284   4.325   4.376   4.398
  4.466   4.472   4.505   4.531   4.570   4.587   4.605   4.678
  4.753   4.791   4.896   4.938   5.002   5.064   5.190   5.232
  5.281   5.319   5.437   5.451   5.459   5.566   5.574   5.618
  5.624   5.633   5.645   5.651   5.714   5.754   5.777   5.900
  5.994   6.050   6.110   6.231   6.254   6.256   6.609   6.656
  6.670   6.708   6.852   6.882   6.883   6.975   7.002   7.291
  7.328   7.432   7.485   7.518   7.549   7.592   9.314  11.187
 13.312  13.840  14.662
 --------------------------------------------------------------

          Ground-State Mulliken Net Atomic Charges

     Atom                 Charge (a.u.)
  ----------------------------------------
      1 C                    -0.379610
      2 C                     0.257538
      3 C                     0.126896
      4 O                    -0.318844
      5 H                     0.146970
      6 O                    -0.294604
      7 H                     0.157749
      8 H                     0.146523
      9 H                     0.157381
  ----------------------------------------
  Sum of atomic charges =     0.000000

 -----------------------------------------------------------------
                    Cartesian Multipole Moments
 -----------------------------------------------------------------
    Charge (ESU x 10^10)
                 0.0000
    Dipole Moment (Debye)
         X      -0.2908      Y      -1.0481      Z       0.0864
       Tot       1.0911
    Quadrupole Moments (Debye-Ang)
        XX     -36.0942     XY       6.4360     YY     -28.7149
        XZ      -2.7356     YZ       1.4448     ZZ     -27.9768
    Octopole Moments (Debye-Ang^2)
       XXX      -5.6243    XXY      -2.1383    XYY       5.6184
       YYY      -3.8248    XXZ      -4.1800    XYZ      -0.3045
       YYZ      -0.8399    XZZ       0.6534    YZZ      -1.2100
       ZZZ      -5.1530
    Hexadecapole Moments (Debye-Ang^3)
      XXXX    -297.4145   XXXY       7.6150   XXYY     -75.0915
      XYYY       3.1278   YYYY    -170.4956   XXXZ     -31.7700
      XXYZ       5.8405   XYYZ      -9.6373   YYYZ      10.9948
      XXZZ     -54.3964   XYZZ      -1.3592   YYZZ     -34.1701
      XZZZ     -23.9039   YZZZ       7.4178   ZZZZ     -42.8448
 -----------------------------------------------------------------
 DrvMan is completing analytic gradient of the MP2 energy
 MP2 relaxed dipole moment
            1
    1  -0.1144237
    2  -0.4123601
    3   0.0339865
	Magnitude:	 0.429 au	 1.091 Debye
 MP2 energy read as -266.755412
 Full Analytical Gradient of MP2 Energy (in au.)
             1             2             3             4             5
    1    0.00015334   -0.00116201    0.00038910    0.00074230    0.00017047
    2    0.00016763    0.00027602    0.00005973   -0.00038219   -0.00013486
    3   -0.00001796   -0.00020736    0.00003157    0.00018612    0.00006342
             6             7             8             9
    1    0.00003631   -0.00012556   -0.00007397   -0.00012998
    2   -0.00020456    0.00000443    0.00023356   -0.00001976
    3    0.00004568   -0.00003114   -0.00004775   -0.00002258
 Gradient time:  CPU 0.11 s  wall 0.12 s
 ----------------------------------------------------------------
             Standard Nuclear Orientation (Angstroms)
    I     Atom           X                Y                Z
 ----------------------------------------------------------------
    1      C      -0.8996270204    -1.2180937704     0.0612617971
    2      C      -0.5025986417     0.2021592698    -0.0544100121
    3      C       0.9408275132     0.5823106848     0.1888302051
    4      O      -1.2616283987     1.1145695768    -0.3367754717
    5      H       1.1510842742     1.6366592969     0.0856225025
    6      O       1.7857046434    -0.2380323049     0.4761694904
    7      H      -0.6668177542    -1.5704477394     1.0511056385
    8      H      -1.9489087844    -1.3165308896    -0.1410551929
    9      H      -0.3206458315    -1.8045805241    -0.6309126570
 ----------------------------------------------------------------
 Nuclear Repulsion Energy =   160.8785204110 hartrees
 There are       19 alpha and       19 beta electrons
 Discretize the solute cavity surface with Lebedev spheres
	Using 302 Lebedev grid points for each H atom
	Using 302 Lebedev grid points for other atoms
	Atomic van der Waals radii will be scaled by 1.20
 Removing interior tesserae...
 Keep 1031 surface tesserae and discard 1687 interior tesserae
 Molecular Surface Area = 97.708 Angst**2

                       Distance Matrix (Angstroms)
             C (  1)   C (  2)   C (  3)   O (  4)   H (  5)   O (  6)
   C (  2)  1.479233
   C (  3)  2.577790  1.512336
   O (  4)  2.393908  1.219979  2.326021
   H (  5)  3.515057  2.193642  1.080051  2.504432
   O (  6)  2.888542  2.389899  1.212165  3.431712  2.017359
   H (  7)  1.076171  2.095535  2.821774  3.080476  3.810835  2.849693
   H (  8)  1.073133  2.098986  3.473471  2.533952  4.287502  3.935920
   H (  9)  1.076239  2.095821  2.821443  3.081137  3.810714  2.848933
             H (  7)   H (  8)
   H (  8)  1.769033
   H (  9)  1.733159  1.769009

 Requested basis set is cc-pVTZ
 There are 74 shells and 206 basis functions
 A cutoff of  1.0D-11 yielded   2654 shell pairs
 There are     20726 function pairs (     27037 Cartesian)
 Smallest overlap matrix eigenvalue = 6.76E-04
 Guess MOs from SCF MO coefficient file
 Reading MOs from coefficient file
 Reading MOs from coefficient file
 A restricted Hartree-Fock SCF calculation will be
 performed using Pulay DIIS extrapolation
 SCF converges when DIIS error is below 1.0E-08
 ---------------------------------------
  Cycle       Energy         DIIS Error
 ---------------------------------------
    1    -265.7328961459      6.00E-04
    2    -265.7359048285      4.26E-04
    3    -265.7366062145      1.06E-04
    4    -265.7367677001      4.82E-05
    5    -265.7368005785      1.78E-05
    6    -265.7368053902      6.24E-06
    7    -265.7368058358      1.61E-06
    8    -265.7368058577      6.55E-07
    9    -265.7368058600      1.21E-07
   10    -265.7368058601      3.37E-08
   11    -265.7368058600      1.05E-08
   12    -265.7368058598      3.46E-09 Convergence criterion met
 ---------------------------------------
 SCF time:  CPU 112.50 s  wall 112.54 s
 Discretize the solute cavity surface with Lebedev spheres
	Using 302 Lebedev grid points for each H atom
	Using 302 Lebedev grid points for other atoms
	Atomic van der Waals radii will be scaled by 1.20
 Removing interior tesserae...
 Keep 1031 surface tesserae and discard 1687 interior tesserae
 Molecular Surface Area = 97.708 Angst**2
Using SCRF singleton
 A restricted Hartree-Fock SCF calculation will be
 performed using Pulay DIIS extrapolation
 Polarizable Continuum solvation model will be applied
 SCF converges when DIIS error is below 1.0E-08

 Citation of the SMD model:
 Marenich, A.V.; Cramer, C.J.; Truhlar, D.G.
 J. Phys. Chem. B 2009, 113, 6378-6396.
 iSolventCode=           1
 Solvent: water                                                           

 vradii
            1           2           3           4           5           6
    1   1.8500000   1.8500000   1.8500000   1.5200000   1.2000000   1.5200000
            7           8           9
    1   1.2000000   1.2000000   1.2000000
 ---------------------------------------
  Cycle       Energy         DIIS Error
 ---------------------------------------
    1    -265.7368058597      1.56E-09
 Time req'd to invert C: 1.32 s (CPU) 1.31 s (wall)
    2    -265.7520211631      4.87E-04
    3    -265.7520211620      4.87E-04
    4    -265.7520211578      4.87E-04
    5    -265.7520211498      4.87E-04
    6    -265.7520211514      4.87E-04
    7    -265.7520211514      4.87E-04
    8    -265.7520211514      4.87E-04
    9    -265.7520211504      4.87E-04
   10    -265.7520211534      4.87E-04
   11    -265.7520211531      4.87E-04
   12    -265.7520211538      4.87E-04
   13    -265.7520211531      4.87E-04
   14    -265.7520211531      4.87E-04
   15    -265.7520211533      4.87E-04
   16    -265.7520211634      4.87E-04
   17    -265.7544776426      3.33E-04
   18    -265.7550000799      1.10E-04
   19    -265.7552213707      4.73E-05
   20    -265.7552597300      1.69E-05
   21    -265.7552645438      5.93E-06
   22    -265.7552649701      1.34E-06
   23    -265.7552649886      4.98E-07
   24    -265.7552649899      1.11E-07
   25    -265.7552649901      3.51E-08
   26    -265.7552649901      1.13E-08
   27    -265.7552649903      4.56E-09 Convergence criterion met
 ---------------------------------------
 SCF time:  CPU 189.21 s  wall 189.31 s
(0)  E-EN(g) gas-phase elect-nuc energy                 -265.736805860 a.u.
(3)  G-ENP(liq) elect-nuc-pol free energy of system     -265.755264990 a.u.
(4)  G-CDS(liq) cavity-dispersion-solvent structure 
     free energy                                                4.6369 kcal/mol
(6)  G-S(liq) free energy of system                     -265.747875634 a.u.
(9)  DeltaG-S(liq) free energy of  solvation
     (9) = (6) - (0)                                           -6.9464 kcal/mol
 SCF   energy in the final basis set = -265.7478756342
 Total energy in the final basis set = -265.7478756342

 Components of the MP2 correlation energy:
        aaaa  correlation energy =        -0.1224426602 au
        abab  correlation energy =        -0.7626586149 au
        bbbb  correlation energy =        -0.1224426602 au
        non-Brillouin singles    =        -0.0000000000 au

 Total  MP2   correlation energy =        -1.0075439353 au
        MP2         total energy =      -266.7554195695 au

  Entering Z-vector solver.
 This version supports only Gaussian blurring of the apparent surface charges
 No PCM contribution added !! 
   1         0           1      0.000379    0.000379
 This version supports only Gaussian blurring of the apparent surface charges
 No PCM contribution added !! 
   2         0           1      0.000123    0.000123
 This version supports only Gaussian blurring of the apparent surface charges
 No PCM contribution added !! 
   3         0           1      0.000042    0.000042
 This version supports only Gaussian blurring of the apparent surface charges
 No PCM contribution added !! 
   4         0           1      0.000014    0.000014
 This version supports only Gaussian blurring of the apparent surface charges
 No PCM contribution added !! 
   5         0           1      0.000004    0.000004
 This version supports only Gaussian blurring of the apparent surface charges
 No PCM contribution added !! 
   6         0           1      0.000001    0.000001
 This version supports only Gaussian blurring of the apparent surface charges
 No PCM contribution added !! 
   7         1           0      0.000000    0.000000    Roots Converged

 --------------------------------------------------------------

                    Orbital Energies (a.u.)
 --------------------------------------------------------------

 Alpha MOs
 -- Occupied --
-20.591 -20.579 -11.354 -11.350 -11.222  -1.429  -1.409  -1.034
 -0.924  -0.766  -0.705  -0.687  -0.625  -0.618  -0.564  -0.549
 -0.513  -0.511  -0.426
 -- Virtual --
  0.061   0.163   0.195   0.206   0.223   0.249   0.283   0.296
  0.373   0.400   0.407   0.449   0.466   0.491   0.527   0.555
  0.591   0.610   0.613   0.632   0.643   0.652   0.674   0.715
  0.732   0.740   0.757   0.818   0.819   0.851   0.901   0.917
  0.952   0.974   0.996   1.058   1.075   1.128   1.168   1.197
  1.201   1.226   1.262   1.267   1.305   1.359   1.360   1.393
  1.433   1.456   1.463   1.508   1.524   1.546   1.606   1.609
  1.667   1.766   1.808   1.875   1.908   1.971   2.023   2.082
  2.172   2.217   2.237   2.308   2.383   2.384   2.424   2.463
  2.493   2.541   2.632   2.649   2.707   2.723   2.818   2.840
  2.877   2.893   2.979   3.009   3.030   3.068   3.086   3.095
  3.125   3.182   3.194   3.232   3.292   3.308   3.310   3.328
  3.338   3.373   3.440   3.457   3.478   3.520   3.580   3.582
  3.627   3.657   3.680   3.693   3.750   3.785   3.795   3.796
  3.845   3.891   3.934   4.012   4.024   4.060   4.101   4.135
  4.160   4.190   4.241   4.279   4.284   4.324   4.376   4.398
  4.466   4.472   4.505   4.531   4.570   4.587   4.605   4.678
  4.752   4.792   4.897   4.938   5.002   5.064   5.189   5.232
  5.281   5.319   5.437   5.451   5.459   5.565   5.574   5.618
  5.624   5.633   5.645   5.651   5.714   5.754   5.777   5.900
  5.994   6.050   6.111   6.231   6.254   6.256   6.609   6.656
  6.670   6.709   6.852   6.882   6.883   6.976   7.002   7.291
  7.328   7.433   7.486   7.518   7.549   7.592   9.311  11.195
 13.313  13.844  14.655
 --------------------------------------------------------------

          Ground-State Mulliken Net Atomic Charges

     Atom                 Charge (a.u.)
  ----------------------------------------
      1 C                    -0.379804
      2 C                     0.257730
      3 C                     0.126875
      4 O                    -0.318560
      5 H                     0.146890
      6 O                    -0.294463
      7 H                     0.157601
      8 H                     0.146504
      9 H                     0.157227
  ----------------------------------------
  Sum of atomic charges =     0.000000

 -----------------------------------------------------------------
                    Cartesian Multipole Moments
 -----------------------------------------------------------------
    Charge (ESU x 10^10)
                 0.0000
    Dipole Moment (Debye)
         X      -0.2875      Y      -1.0416      Z       0.0861
       Tot       1.0840
    Quadrupole Moments (Debye-Ang)
        XX     -36.0917     XY       6.4300     YY     -28.7205
        XZ      -2.7338     YZ       1.4445     ZZ     -27.9775
    Octopole Moments (Debye-Ang^2)
       XXX      -5.6318    XXY      -2.1384    XYY       5.6135
       YYY      -3.8217    XXZ      -4.1805    XYZ      -0.3050
       YYZ      -0.8406    XZZ       0.6520    YZZ      -1.2077
       ZZZ      -5.1542
    Hexadecapole Moments (Debye-Ang^3)
      XXXX    -297.3545   XXXY       7.6000   XXYY     -75.0879
      XYYY       3.1198   YYYY    -170.5527   XXXZ     -31.7610
      XXYZ       5.8392   XYYZ      -9.6351   YYYZ      10.9967
      XXZZ     -54.3888   XYZZ      -1.3633   YYZZ     -34.1800
      XZZZ     -23.8983   YZZZ       7.4198   ZZZZ     -42.8473
 -----------------------------------------------------------------
 DrvMan is completing analytic gradient of the MP2 energy
 MP2 relaxed dipole moment
            1
    1  -0.1131231
    2  -0.4097950
    3   0.0338577
	Magnitude:	 0.426 au	 1.084 Debye
 MP2 energy read as -266.755420
 Full Analytical Gradient of MP2 Energy (in au.)
             1             2             3             4             5
    1   -0.00019698   -0.00020516   -0.00006952    0.00060934    0.00010478
    2   -0.00033895    0.00150124   -0.00035309   -0.00068118   -0.00013189
    3   -0.00000862   -0.00020699    0.00000861    0.00020748    0.00004650
             6             7             8             9
    1    0.00008080   -0.00012073   -0.00007484   -0.00012767
    2   -0.00015708    0.00001333    0.00014747    0.00000015
    3    0.00004521   -0.00004450   -0.00003571   -0.00001197
 Gradient time:  CPU 0.11 s  wall 0.11 s
 ----------------------------------------------------------------
             Standard Nuclear Orientation (Angstroms)
    I     Atom           X                Y                Z
 ----------------------------------------------------------------
    1      C      -0.8996270204    -1.2180937704     0.0612617971
    2      C      -0.5025986417     0.2001592698    -0.0544100121
    3      C       0.9408275132     0.5823106848     0.1888302051
    4      O      -1.2616283987     1.1145695768    -0.3367754717
    5      H       1.1510842742     1.6366592969     0.0856225025
    6      O       1.7857046434    -0.2380323049     0.4761694904
    7      H      -0.6668177542    -1.5704477394     1.0511056385
    8      H      -1.9489087844    -1.3165308896    -0.1410551929
    9      H      -0.3206458315    -1.8045805241    -0.6309126570
 ----------------------------------------------------------------
 Nuclear Repulsion Energy =   160.8699795695 hartrees
 There are       19 alpha and       19 beta electrons
 Discretize the solute cavity surface with Lebedev spheres
	Using 302 Lebedev grid points for each H atom
	Using 302 Lebedev grid points for other atoms
	Atomic van der Waals radii will be scaled by 1.20
 Removing interior tesserae...
 Keep 1031 surface tesserae and discard 1687 interior tesserae
 Molecular Surface Area = 97.708 Angst**2

                       Distance Matrix (Angstroms)
             C (  1)   C (  2)   C (  3)   O (  4)   H (  5)   O (  6)
   C (  2)  1.477313
   C (  3)  2.577790  1.512840
   O (  4)  2.393908  1.221476  2.326021
   H (  5)  3.515057  2.194951  1.080051  2.504432
   O (  6)  2.888542  2.389531  1.212165  3.431712  2.017359
   H (  7)  1.076171  2.093844  2.821774  3.080476  3.810835  2.849693
   H (  8)  1.073133  2.097539  3.473471  2.533952  4.287502  3.935920
   H (  9)  1.076239  2.093906  2.821443  3.081137  3.810714  2.848933
             H (  7)   H (  8)
   H (  8)  1.769033
   H (  9)  1.733159  1.769009

 Requested basis set is cc-pVTZ
 There are 74 shells and 206 basis functions
 A cutoff of  1.0D-11 yielded   2654 shell pairs
 There are     20726 function pairs (     27037 Cartesian)
 Smallest overlap matrix eigenvalue = 6.77E-04
 Guess MOs from SCF MO coefficient file
 Reading MOs from coefficient file
 Reading MOs from coefficient file
 A restricted Hartree-Fock SCF calculation will be
 performed using Pulay DIIS extrapolation
 SCF converges when DIIS error is below 1.0E-08
 ---------------------------------------
  Cycle       Energy         DIIS Error
 ---------------------------------------
    1    -265.7312077511      6.00E-04
    2    -265.7357127962      4.22E-04
    3    -265.7364022115      1.06E-04
    4    -265.7365612809      4.90E-05
    5    -265.7365936317      1.82E-05
    6    -265.7365987440      6.43E-06
    7    -265.7365992249      1.92E-06
    8    -265.7365992541      7.55E-07
    9    -265.7365992572      1.31E-07
   10    -265.7365992574      3.74E-08
   11    -265.7365992573      1.23E-08
   12    -265.7365992571      4.28E-09 Convergence criterion met
 ---------------------------------------
 SCF time:  CPU 113.20 s  wall 113.26 s
 Discretize the solute cavity surface with Lebedev spheres
	Using 302 Lebedev grid points for each H atom
	Using 302 Lebedev grid points for other atoms
	Atomic van der Waals radii will be scaled by 1.20
 Removing interior tesserae...
 Keep 1031 surface tesserae and discard 1687 interior tesserae
 Molecular Surface Area = 97.708 Angst**2
Using SCRF singleton
 A restricted Hartree-Fock SCF calculation will be
 performed using Pulay DIIS extrapolation
 Polarizable Continuum solvation model will be applied
 SCF converges when DIIS error is below 1.0E-08

 Citation of the SMD model:
 Marenich, A.V.; Cramer, C.J.; Truhlar, D.G.
 J. Phys. Chem. B 2009, 113, 6378-6396.
 iSolventCode=           1
 Solvent: water                                                           

 vradii
            1           2           3           4           5           6
    1   1.8500000   1.8500000   1.8500000   1.5200000   1.2000000   1.5200000
            7           8           9
    1   1.2000000   1.2000000   1.2000000
 ---------------------------------------
  Cycle       Energy         DIIS Error
 ---------------------------------------
    1    -265.7365992570      2.00E-09
 Time req'd to invert C: 1.31 s (CPU) 1.31 s (wall)
    2    -265.7518615635      4.87E-04
    3    -265.7518615629      4.87E-04
    4    -265.7518615561      4.87E-04
    5    -265.7518615494      4.87E-04
    6    -265.7518615454      4.87E-04
    7    -265.7518615406      4.87E-04
    8    -265.7518615387      4.87E-04
    9    -265.7518615377      4.87E-04
   10    -265.7518615369      4.87E-04
   11    -265.7518615380      4.87E-04
   12    -265.7518615368      4.87E-04
   13    -265.7518615371      4.87E-04
   14    -265.7518615364      4.87E-04
   15    -265.7518615376      4.87E-04
   16    -265.7518615639      4.87E-04
   17    -265.7543272072      3.34E-04
   18    -265.7548518797      1.10E-04
   19    -265.7550744387      4.75E-05
   20    -265.7551130826      1.70E-05
   21    -265.7551179435      5.97E-06
   22    -265.7551183747      1.39E-06
   23    -265.7551183939      5.33E-07
   24    -265.7551183955      1.10E-07
   25    -265.7551183958      3.73E-08
   26    -265.7551183958      1.31E-08
   27    -265.7551183961      5.38E-09 Convergence criterion met
 ---------------------------------------
 SCF time:  CPU 199.87 s  wall 200.08 s
(0)  E-EN(g) gas-phase elect-nuc energy                 -265.736599257 a.u.
(3)  G-ENP(liq) elect-nuc-pol free energy of system     -265.755118396 a.u.
(4)  G-CDS(liq) cavity-dispersion-solvent structure 
     free energy                                                4.6326 kcal/mol
(6)  G-S(liq) free energy of system                     -265.747735806 a.u.
(9)  DeltaG-S(liq) free energy of  solvation
     (9) = (6) - (0)                                           -6.9883 kcal/mol
 SCF   energy in the final basis set = -265.7477358056
 Total energy in the final basis set = -265.7477358056

 Components of the MP2 correlation energy:
        aaaa  correlation energy =        -0.1224652450 au
        abab  correlation energy =        -0.7627358187 au
        bbbb  correlation energy =        -0.1224652450 au
        non-Brillouin singles    =        -0.0000000000 au

 Total  MP2   correlation energy =        -1.0076663087 au
        MP2         total energy =      -266.7554021143 au

  Entering Z-vector solver.
 This version supports only Gaussian blurring of the apparent surface charges
 No PCM contribution added !! 
   1         0           1      0.000379    0.000379
 This version supports only Gaussian blurring of the apparent surface charges
 No PCM contribution added !! 
   2         0           1      0.000123    0.000123
 This version supports only Gaussian blurring of the apparent surface charges
 No PCM contribution added !! 
   3         0           1      0.000042    0.000042
 This version supports only Gaussian blurring of the apparent surface charges
 No PCM contribution added !! 
   4         0           1      0.000014    0.000014
 This version supports only Gaussian blurring of the apparent surface charges
 No PCM contribution added !! 
   5         0           1      0.000004    0.000004
 This version supports only Gaussian blurring of the apparent surface charges
 No PCM contribution added !! 
   6         0           1      0.000001    0.000001
 This version supports only Gaussian blurring of the apparent surface charges
 No PCM contribution added !! 
   7         1           0      0.000000    0.000000    Roots Converged

 --------------------------------------------------------------

                    Orbital Energies (a.u.)
 --------------------------------------------------------------

 Alpha MOs
 -- Occupied --
-20.591 -20.579 -11.354 -11.350 -11.222  -1.429  -1.409  -1.034
 -0.924  -0.766  -0.704  -0.687  -0.624  -0.618  -0.564  -0.549
 -0.512  -0.510  -0.427
 -- Virtual --
  0.061   0.163   0.195   0.206   0.223   0.249   0.283   0.296
  0.373   0.400   0.407   0.450   0.465   0.491   0.527   0.556
  0.591   0.610   0.613   0.632   0.643   0.652   0.675   0.715
  0.732   0.740   0.757   0.818   0.819   0.851   0.901   0.917
  0.952   0.974   0.996   1.057   1.075   1.127   1.168   1.197
  1.201   1.226   1.263   1.267   1.306   1.359   1.360   1.393
  1.434   1.456   1.463   1.508   1.524   1.546   1.606   1.609
  1.667   1.766   1.807   1.875   1.908   1.970   2.023   2.083
  2.171   2.217   2.236   2.308   2.384   2.384   2.424   2.464
  2.492   2.541   2.632   2.650   2.707   2.723   2.818   2.841
  2.877   2.893   2.979   3.009   3.030   3.068   3.086   3.095
  3.125   3.181   3.195   3.232   3.291   3.308   3.310   3.328
  3.339   3.373   3.440   3.457   3.478   3.521   3.580   3.582
  3.627   3.656   3.681   3.693   3.749   3.786   3.794   3.796
  3.844   3.891   3.934   4.013   4.024   4.060   4.102   4.135
  4.158   4.190   4.242   4.279   4.284   4.325   4.376   4.398
  4.466   4.472   4.505   4.531   4.569   4.587   4.604   4.678
  4.754   4.791   4.897   4.937   5.002   5.064   5.190   5.232
  5.282   5.319   5.437   5.452   5.460   5.566   5.574   5.618
  5.624   5.633   5.646   5.651   5.714   5.754   5.777   5.901
  5.992   6.050   6.109   6.231   6.254   6.256   6.609   6.656
  6.667   6.706   6.852   6.882   6.883   6.975   7.001   7.291
  7.328   7.432   7.484   7.518   7.549   7.591   9.316  11.192
 13.293  13.834  14.667
 --------------------------------------------------------------

          Ground-State Mulliken Net Atomic Charges

     Atom                 Charge (a.u.)
  ----------------------------------------
      1 C                    -0.379300
      2 C                     0.257790
      3 C                     0.126945
      4 O                    -0.319906
      5 H                     0.147128
      6 O                    -0.294548
      7 H                     0.157825
      8 H                     0.146648
      9 H                     0.157419
  ----------------------------------------
  Sum of atomic charges =     0.000000

 -----------------------------------------------------------------
                    Cartesian Multipole Moments
 -----------------------------------------------------------------
    Charge (ESU x 10^10)
                 0.0000
    Dipole Moment (Debye)
         X      -0.2857      Y      -1.0555      Z       0.0879
       Tot       1.0970
    Quadrupole Moments (Debye-Ang)
        XX     -36.0957     XY       6.4474     YY     -28.7121
        XZ      -2.7369     YZ       1.4454     ZZ     -27.9778
    Octopole Moments (Debye-Ang^2)
       XXX      -5.6272    XXY      -2.1462    XYY       5.6165
       YYY      -3.8282    XXZ      -4.1783    XYZ      -0.3044
       YYZ      -0.8375    XZZ       0.6523    YZZ      -1.2126
       ZZZ      -5.1480
    Hexadecapole Moments (Debye-Ang^3)
      XXXX    -297.3862   XXXY       7.6449   XXYY     -75.0660
      XYYY       3.1572   YYYY    -170.4635   XXXZ     -31.7752
      XXYZ       5.8409   XYYZ      -9.6381   YYYZ      10.9960
      XXZZ     -54.3938   XYZZ      -1.3548   YYZZ     -34.1656
      XZZZ     -23.9068   YZZZ       7.4183   ZZZZ     -42.8462
 -----------------------------------------------------------------
 DrvMan is completing analytic gradient of the MP2 energy
 MP2 relaxed dipole moment
            1
    1  -0.1123855
    2  -0.4152693
    3   0.0345961
	Magnitude:	 0.432 au	 1.097 Debye
 MP2 energy read as -266.755402
 Full Analytical Gradient of MP2 Energy (in au.)
             1             2             3             4             5
    1    0.00003713    0.00029024    0.00020396   -0.00035813    0.00023042
    2    0.00046799   -0.00146167    0.00017395    0.00088783   -0.00010491
    3   -0.00002692    0.00019751    0.00004932   -0.00017860    0.00005580
             6             7             8             9
    1   -0.00006802   -0.00012680   -0.00009792   -0.00011088
    2   -0.00021141    0.00003632    0.00016562    0.00004627
    3    0.00000963   -0.00001741   -0.00004197   -0.00004736
 Gradient time:  CPU 0.12 s  wall 0.11 s
 ----------------------------------------------------------------
             Standard Nuclear Orientation (Angstroms)
    I     Atom           X                Y                Z
 ----------------------------------------------------------------
    1      C      -0.8996270204    -1.2180937704     0.0612617971
    2      C      -0.5025986417     0.2011592698    -0.0534100121
    3      C       0.9408275132     0.5823106848     0.1888302051
    4      O      -1.2616283987     1.1145695768    -0.3367754717
    5      H       1.1510842742     1.6366592969     0.0856225025
    6      O       1.7857046434    -0.2380323049     0.4761694904
    7      H      -0.6668177542    -1.5704477394     1.0511056385
    8      H      -1.9489087844    -1.3165308896    -0.1410551929
    9      H      -0.3206458315    -1.8045805241    -0.6309126570
 ----------------------------------------------------------------
 Nuclear Repulsion Energy =   160.8734909216 hartrees
 There are       19 alpha and       19 beta electrons
 Discretize the solute cavity surface with Lebedev spheres
	Using 302 Lebedev grid points for each H atom
	Using 302 Lebedev grid points for other atoms
	Atomic van der Waals radii will be scaled by 1.20
 Removing interior tesserae...
 Keep 1031 surface tesserae and discard 1687 interior tesserae
 Molecular Surface Area = 97.708 Angst**2

                       Distance Matrix (Angstroms)
             C (  1)   C (  2)   C (  3)   O (  4)   H (  5)   O (  6)
   C (  2)  1.478195
   C (  3)  2.577790  1.512427
   O (  4)  2.393908  1.220959  2.326021
   H (  5)  3.515057  2.194233  1.080051  2.504432
   O (  6)  2.888542  2.389493  1.212165  3.431712  2.017359
   H (  7)  1.076171  2.094162  2.821774  3.080476  3.810835  2.849693
   H (  8)  1.073133  2.098304  3.473471  2.533952  4.287502  3.935920
   H (  9)  1.076239  2.095139  2.821443  3.081137  3.810714  2.848933
             H (  7)   H (  8)
   H (  8)  1.769033
   H (  9)  1.733159  1.769009

 Requested basis set is cc-pVTZ
 There are 74 shells and 206 basis functions
 A cutoff of  1.0D-11 yielded   2654 shell pairs
 There are     20726 function pairs (     27037 Cartesian)
 Smallest overlap matrix eigenvalue = 6.76E-04
 Guess MOs from SCF MO coefficient file
 Reading MOs from coefficient file
 Reading MOs from coefficient file
 A restricted Hartree-Fock SCF calculation will be
 performed using Pulay DIIS extrapolation
 SCF converges when DIIS error is below 1.0E-08
 ---------------------------------------
  Cycle       Energy         DIIS Error
 ---------------------------------------
    1    -265.7331656434      6.00E-04
    2    -265.7357659874      4.29E-04
    3    -265.7364747661      1.06E-04
    4    -265.7366365383      4.81E-05
    5    -265.7366694646      1.79E-05
    6    -265.7366742971      6.31E-06
    7    -265.7366747486      1.66E-06
    8    -265.7366747716      6.94E-07
    9    -265.7366747744      1.31E-07
   10    -265.7366747747      5.19E-08
   11    -265.7366747747      2.84E-08
   12    -265.7366747747      1.52E-08
   13    -265.7366747743      4.88E-09 Convergence criterion met
 ---------------------------------------
 SCF time:  CPU 120.59 s  wall 120.62 s
 Discretize the solute cavity surface with Lebedev spheres
	Using 302 Lebedev grid points for each H atom
	Using 302 Lebedev grid points for other atoms
	Atomic van der Waals radii will be scaled by 1.20
 Removing interior tesserae...
 Keep 1031 surface tesserae and discard 1687 interior tesserae
 Molecular Surface Area = 97.708 Angst**2
Using SCRF singleton
 A restricted Hartree-Fock SCF calculation will be
 performed using Pulay DIIS extrapolation
 Polarizable Continuum solvation model will be applied
 SCF converges when DIIS error is below 1.0E-08

 Citation of the SMD model:
 Marenich, A.V.; Cramer, C.J.; Truhlar, D.G.
 J. Phys. Chem. B 2009, 113, 6378-6396.
 iSolventCode=           1
 Solvent: water                                                           

 vradii
            1           2           3           4           5           6
    1   1.8500000   1.8500000   1.8500000   1.5200000   1.2000000   1.5200000
            7           8           9
    1   1.2000000   1.2000000   1.2000000
 ---------------------------------------
  Cycle       Energy         DIIS Error
 ---------------------------------------
    1    -265.7366747742      1.44E-09
 Time req'd to invert C: 1.31 s (CPU) 1.31 s (wall)
    2    -265.7519177796      4.87E-04
    3    -265.7519177793      4.87E-04
    4    -265.7519177770      4.87E-04
    5    -265.7519177820      4.87E-04
    6    -265.7519177809      4.87E-04
    7    -265.7519177805      4.87E-04
    8    -265.7519177806      4.87E-04
    9    -265.7519177831      4.87E-04
   10    -265.7519177826      4.87E-04
   11    -265.7519177842      4.87E-04
   12    -265.7519177821      4.87E-04
   13    -265.7519177826      4.87E-04
   14    -265.7543797575      3.34E-04
   15    -265.7549035774      1.10E-04
   16    -265.7551256474      4.74E-05
   17    -265.7551641860      1.70E-05
   18    -265.7551690297      5.96E-06
   19    -265.7551694591      1.37E-06
   20    -265.7551694781      5.22E-07
   21    -265.7551694796      1.10E-07
   22    -265.7551694798      3.65E-08
   23    -265.7551694798      1.24E-08
   24    -265.7551694801      5.10E-09 Convergence criterion met
 ---------------------------------------
 SCF time:  CPU 187.43 s  wall 187.55 s
(0)  E-EN(g) gas-phase elect-nuc energy                 -265.736674774 a.u.
(3)  G-ENP(liq) elect-nuc-pol free energy of system     -265.755169480 a.u.
(4)  G-CDS(liq) cavity-dispersion-solvent structure 
     free energy                                                4.6341 kcal/mol
(6)  G-S(liq) free energy of system                     -265.747784621 a.u.
(9)  DeltaG-S(liq) free energy of  solvation
     (9) = (6) - (0)                                           -6.9715 kcal/mol
 SCF   energy in the final basis set = -265.7477846211
 Total energy in the final basis set = -265.7477846211

 Components of the MP2 correlation energy:
        aaaa  correlation energy =        -0.1224571421 au
        abab  correlation energy =        -0.7627113129 au
        bbbb  correlation energy =        -0.1224571421 au
        non-Brillouin singles    =        -0.0000000000 au

 Total  MP2   correlation energy =        -1.0076255971 au
        MP2         total energy =      -266.7554102182 au

  Entering Z-vector solver.
 This version supports only Gaussian blurring of the apparent surface charges
 No PCM contribution added !! 
   1         0           1      0.000379    0.000379
 This version supports only Gaussian blurring of the apparent surface charges
 No PCM contribution added !! 
   2         0           1      0.000123    0.000123
 This version supports only Gaussian blurring of the apparent surface charges
 No PCM contribution added !! 
   3         0           1      0.000042    0.000042
 This version supports only Gaussian blurring of the apparent surface charges
 No PCM contribution added !! 
   4         0           1      0.000014    0.000014
 This version supports only Gaussian blurring of the apparent surface charges
 No PCM contribution added !! 
   5         0           1      0.000004    0.000004
 This version supports only Gaussian blurring of the apparent surface charges
 No PCM contribution added !! 
   6         0           1      0.000001    0.000001
 This version supports only Gaussian blurring of the apparent surface charges
 No PCM contribution added !! 
   7         1           0      0.000000    0.000000    Roots Converged

 --------------------------------------------------------------

                    Orbital Energies (a.u.)
 --------------------------------------------------------------

 Alpha MOs
 -- Occupied --
-20.591 -20.579 -11.354 -11.350 -11.222  -1.429  -1.409  -1.034
 -0.924  -0.766  -0.705  -0.687  -0.624  -0.618  -0.564  -0.549
 -0.512  -0.510  -0.427
 -- Virtual --
  0.061   0.163   0.195   0.206   0.223   0.249   0.283   0.296
  0.373   0.400   0.407   0.449   0.466   0.491   0.527   0.556
  0.591   0.610   0.613   0.632   0.643   0.652   0.675   0.715
  0.732   0.740   0.757   0.818   0.819   0.851   0.901   0.917
  0.952   0.974   0.996   1.058   1.075   1.127   1.168   1.197
  1.201   1.226   1.263   1.267   1.306   1.359   1.360   1.393
  1.433   1.456   1.463   1.508   1.524   1.546   1.606   1.609
  1.667   1.766   1.807   1.875   1.908   1.971   2.023   2.082
  2.172   2.217   2.236   2.308   2.384   2.384   2.424   2.463
  2.492   2.541   2.632   2.649   2.707   2.723   2.818   2.841
  2.877   2.893   2.979   3.009   3.030   3.068   3.086   3.095
  3.125   3.182   3.195   3.232   3.292   3.308   3.310   3.328
  3.339   3.373   3.440   3.457   3.478   3.521   3.580   3.582
  3.627   3.656   3.681   3.693   3.749   3.785   3.794   3.796
  3.844   3.891   3.934   4.012   4.024   4.060   4.102   4.135
  4.159   4.190   4.242   4.279   4.284   4.325   4.376   4.398
  4.466   4.472   4.505   4.531   4.570   4.587   4.604   4.678
  4.753   4.791   4.897   4.937   5.001   5.064   5.190   5.232
  5.282   5.319   5.437   5.452   5.459   5.566   5.574   5.618
  5.624   5.633   5.646   5.651   5.714   5.754   5.777   5.901
  5.993   6.050   6.110   6.231   6.254   6.256   6.609   6.656
  6.668   6.707   6.852   6.882   6.883   6.975   7.001   7.291
  7.328   7.432   7.485   7.518   7.549   7.591   9.314  11.195
 13.300  13.838  14.662
 --------------------------------------------------------------

          Ground-State Mulliken Net Atomic Charges

     Atom                 Charge (a.u.)
  ----------------------------------------
      1 C                    -0.379506
      2 C                     0.257808
      3 C                     0.126915
      4 O                    -0.319404
      5 H                     0.147034
      6 O                    -0.294490
      7 H                     0.157665
      8 H                     0.146596
      9 H                     0.157383
  ----------------------------------------
  Sum of atomic charges =     0.000000

 -----------------------------------------------------------------
                    Cartesian Multipole Moments
 -----------------------------------------------------------------
    Charge (ESU x 10^10)
                 0.0000
    Dipole Moment (Debye)
         X      -0.2859      Y      -1.0494      Z       0.0888
       Tot       1.0913
    Quadrupole Moments (Debye-Ang)
        XX     -36.0939     XY       6.4400     YY     -28.7155
        XZ      -2.7354     YZ       1.4469     ZZ     -27.9781
    Octopole Moments (Debye-Ang^2)
       XXX      -5.6284    XXY      -2.1438    XYY       5.6160
       YYY      -3.8288    XXZ      -4.1822    XYZ      -0.3053
       YYZ      -0.8467    XZZ       0.6538    YZZ      -1.2101
       ZZZ      -5.1641
    Hexadecapole Moments (Debye-Ang^3)
      XXXX    -297.3738   XXXY       7.6282   XXYY     -75.0746
      XYYY       3.1447   YYYY    -170.5015   XXXZ     -31.7565
      XXYZ       5.8413   XYYZ      -9.6305   YYYZ      11.0020
      XXZZ     -54.3897   XYZZ      -1.3584   YYZZ     -34.1729
      XZZZ     -23.8937   YZZZ       7.4184   ZZZZ     -42.8435
 -----------------------------------------------------------------
 DrvMan is completing analytic gradient of the MP2 energy
 MP2 relaxed dipole moment
            1
    1  -0.1124855
    2  -0.4128633
    3   0.0349334
	Magnitude:	 0.429 au	 1.091 Debye
 MP2 energy read as -266.755410
 Full Analytical Gradient of MP2 Energy (in au.)
             1             2             3             4             5
    1   -0.00007861    0.00024685    0.00006291   -0.00004767    0.00016633
    2    0.00007493   -0.00018350   -0.00011305    0.00029813   -0.00010687
    3   -0.00018326    0.00045543   -0.00017664   -0.00015634    0.00009516
             6             7             8             9
    1   -0.00001987   -0.00010405   -0.00008975   -0.00013614
    2   -0.00017710    0.00009092    0.00014144   -0.00002490
    3    0.00006632   -0.00003167   -0.00004117   -0.00002783
 Gradient time:  CPU 0.11 s  wall 0.11 s
 ----------------------------------------------------------------
             Standard Nuclear Orientation (Angstroms)
    I     Atom           X                Y                Z
 ----------------------------------------------------------------
    1      C      -0.8996270204    -1.2180937704     0.0612617971
    2      C      -0.5025986417     0.2011592698    -0.0554100121
    3      C       0.9408275132     0.5823106848     0.1888302051
    4      O      -1.2616283987     1.1145695768    -0.3367754717
    5      H       1.1510842742     1.6366592969     0.0856225025
    6      O       1.7857046434    -0.2380323049     0.4761694904
    7      H      -0.6668177542    -1.5704477394     1.0511056385
    8      H      -1.9489087844    -1.3165308896    -0.1410551929
    9      H      -0.3206458315    -1.8045805241    -0.6309126570
 ----------------------------------------------------------------
 Nuclear Repulsion Energy =   160.8749688696 hartrees
 There are       19 alpha and       19 beta electrons
 Discretize the solute cavity surface with Lebedev spheres
	Using 302 Lebedev grid points for each H atom
	Using 302 Lebedev grid points for other atoms
	Atomic van der Waals radii will be scaled by 1.20
 Removing interior tesserae...
 Keep 1031 surface tesserae and discard 1687 interior tesserae
 Molecular Surface Area = 97.708 Angst**2

                       Distance Matrix (Angstroms)
             C (  1)   C (  2)   C (  3)   O (  4)   H (  5)   O (  6)
   C (  2)  1.478351
   C (  3)  2.577790  1.512749
   O (  4)  2.393908  1.220496  2.326021
   H (  5)  3.515057  2.194360  1.080051  2.504432
   O (  6)  2.888542  2.389937  1.212165  3.431712  2.017359
   H (  7)  1.076171  2.095217  2.821774  3.080476  3.810835  2.849693
   H (  8)  1.073133  2.098221  3.473471  2.533952  4.287502  3.935920
   H (  9)  1.076239  2.094589  2.821443  3.081137  3.810714  2.848933
             H (  7)   H (  8)
   H (  8)  1.769033
   H (  9)  1.733159  1.769009

 Requested basis set is cc-pVTZ
 There are 74 shells and 206 basis functions
 A cutoff of  1.0D-11 yielded   2654 shell pairs
 There are     20726 function pairs (     27037 Cartesian)
 Smallest overlap matrix eigenvalue = 6.76E-04
 Guess MOs from SCF MO coefficient file
 Reading MOs from coefficient file
 Reading MOs from coefficient file
 A restricted Hartree-Fock SCF calculation will be
 performed using Pulay DIIS extrapolation
 SCF converges when DIIS error is below 1.0E-08
 ---------------------------------------
  Cycle       Energy         DIIS Error
 ---------------------------------------
    1    -265.7332094013      5.99E-04
    2    -265.7358253043      4.29E-04
    3    -265.7365335842      1.06E-04
    4    -265.7366944555      4.80E-05
    5    -265.7367271104      1.79E-05
    6    -265.7367319656      6.34E-06
    7    -265.7367324230      1.65E-06
    8    -265.7367324465      6.87E-07
    9    -265.7367324493      1.47E-07
   10    -265.7367324497      6.59E-08
   11    -265.7367324497      3.84E-08
   12    -265.7367324498      1.85E-08
   13    -265.7367324495      4.85E-09 Convergence criterion met
 ---------------------------------------
 SCF time:  CPU 121.15 s  wall 121.19 s
 Discretize the solute cavity surface with Lebedev spheres
	Using 302 Lebedev grid points for each H atom
	Using 302 Lebedev grid points for other atoms
	Atomic van der Waals radii will be scaled by 1.20
 Removing interior tesserae...
 Keep 1031 surface tesserae and discard 1687 interior tesserae
 Molecular Surface Area = 97.708 Angst**2
Using SCRF singleton
 A restricted Hartree-Fock SCF calculation will be
 performed using Pulay DIIS extrapolation
 Polarizable Continuum solvation model will be applied
 SCF converges when DIIS error is below 1.0E-08

 Citation of the SMD model:
 Marenich, A.V.; Cramer, C.J.; Truhlar, D.G.
 J. Phys. Chem. B 2009, 113, 6378-6396.
 iSolventCode=           1
 Solvent: water                                                           

 vradii
            1           2           3           4           5           6
    1   1.8500000   1.8500000   1.8500000   1.5200000   1.2000000   1.5200000
            7           8           9
    1   1.2000000   1.2000000   1.2000000
 ---------------------------------------
  Cycle       Energy         DIIS Error
 ---------------------------------------
    1    -265.7367324493      1.46E-09
 Time req'd to invert C: 1.32 s (CPU) 1.31 s (wall)
    2    -265.7519670143      4.87E-04
    3    -265.7519670140      4.87E-04
    4    -265.7519670111      4.87E-04
    5    -265.7519670149      4.87E-04
    6    -265.7519670183      4.87E-04
    7    -265.7519670181      4.87E-04
    8    -265.7519670154      4.87E-04
    9    -265.7519670186      4.87E-04
   10    -265.7519670225      4.87E-04
   11    -265.7519670228      4.87E-04
   12    -265.7519670236      4.87E-04
   13    -265.7519670247      4.87E-04
   14    -265.7519670236      4.87E-04
   15    -265.7519670026      4.87E-04
   16    -265.7519670131      4.87E-04
   17    -265.7544271447      3.34E-04
   18    -265.7549504298      1.10E-04
   19    -265.7551722029      4.74E-05
   20    -265.7552106665      1.69E-05
   21    -265.7552154972      5.94E-06
   22    -265.7552159252      1.36E-06
   23    -265.7552159440      5.11E-07
   24    -265.7552159454      1.10E-07
   25    -265.7552159456      3.58E-08
   26    -265.7552159456      1.19E-08
   27    -265.7552159458      4.86E-09 Convergence criterion met
 ---------------------------------------
 SCF time:  CPU 206.68 s  wall 208.31 s
(0)  E-EN(g) gas-phase elect-nuc energy                 -265.736732449 a.u.
(3)  G-ENP(liq) elect-nuc-pol free energy of system     -265.755215946 a.u.
(4)  G-CDS(liq) cavity-dispersion-solvent structure 
     free energy                                                4.6355 kcal/mol
(6)  G-S(liq) free energy of system                     -265.747828846 a.u.
(9)  DeltaG-S(liq) free energy of  solvation
     (9) = (6) - (0)                                           -6.9631 kcal/mol
 SCF   energy in the final basis set = -265.7478288458
 Total energy in the final basis set = -265.7478288458

 Components of the MP2 correlation energy:
        aaaa  correlation energy =        -0.1224507399 au
        abab  correlation energy =        -0.7626831129 au
        bbbb  correlation energy =        -0.1224507399 au
        non-Brillouin singles    =        -0.0000000000 au

 Total  MP2   correlation energy =        -1.0075845927 au
        MP2         total energy =      -266.7554134385 au

  Entering Z-vector solver.
 This version supports only Gaussian blurring of the apparent surface charges
 No PCM contribution added !! 
   1         0           1      0.000379    0.000379
 This version supports only Gaussian blurring of the apparent surface charges
 No PCM contribution added !! 
   2         0           1      0.000123    0.000123
 This version supports only Gaussian blurring of the apparent surface charges
 No PCM contribution added !! 
   3         0           1      0.000042    0.000042
 This version supports only Gaussian blurring of the apparent surface charges
 No PCM contribution added !! 
   4         0           1      0.000014    0.000014
 This version supports only Gaussian blurring of the apparent surface charges
 No PCM contribution added !! 
   5         0           1      0.000004    0.000004
 This version supports only Gaussian blurring of the apparent surface charges
 No PCM contribution added !! 
   6         0           1      0.000001    0.000001
 This version supports only Gaussian blurring of the apparent surface charges
 No PCM contribution added !! 
   7         1           0      0.000000    0.000000    Roots Converged

 --------------------------------------------------------------

                    Orbital Energies (a.u.)
 --------------------------------------------------------------

 Alpha MOs
 -- Occupied --
-20.591 -20.579 -11.354 -11.350 -11.222  -1.429  -1.409  -1.034
 -0.924  -0.766  -0.705  -0.687  -0.625  -0.618  -0.564  -0.549
 -0.512  -0.511  -0.426
 -- Virtual --
  0.061   0.163   0.195   0.206   0.223   0.249   0.283   0.296
  0.373   0.400   0.407   0.449   0.466   0.491   0.527   0.556
  0.591   0.610   0.613   0.632   0.643   0.652   0.675   0.715
  0.732   0.740   0.757   0.818   0.819   0.851   0.901   0.917
  0.952   0.974   0.996   1.058   1.075   1.128   1.168   1.197
  1.201   1.226   1.262   1.267   1.306   1.359   1.360   1.393
  1.433   1.456   1.463   1.508   1.524   1.546   1.606   1.609
  1.667   1.766   1.807   1.875   1.908   1.971   2.023   2.082
  2.172   2.217   2.237   2.308   2.383   2.384   2.424   2.463
  2.493   2.541   2.632   2.649   2.707   2.723   2.818   2.841
  2.877   2.893   2.979   3.009   3.030   3.068   3.086   3.095
  3.125   3.182   3.195   3.232   3.292   3.308   3.310   3.328
  3.339   3.373   3.440   3.457   3.478   3.521   3.580   3.582
  3.627   3.656   3.681   3.693   3.749   3.785   3.794   3.796
  3.844   3.891   3.934   4.012   4.024   4.060   4.102   4.135
  4.159   4.190   4.241   4.279   4.284   4.325   4.376   4.398
  4.466   4.472   4.505   4.531   4.570   4.587   4.604   4.678
  4.753   4.792   4.897   4.937   5.002   5.064   5.190   5.232
  5.281   5.319   5.437   5.451   5.459   5.566   5.574   5.618
  5.624   5.633   5.645   5.651   5.714   5.754   5.777   5.900
  5.993   6.050   6.110   6.231   6.254   6.256   6.609   6.656
  6.669   6.708   6.852   6.882   6.883   6.975   7.001   7.291
  7.328   7.432   7.485   7.518   7.549   7.592   9.313  11.192
 13.306  13.840  14.660
 --------------------------------------------------------------

          Ground-State Mulliken Net Atomic Charges

     Atom                 Charge (a.u.)
  ----------------------------------------
      1 C                    -0.379597
      2 C                     0.257712
      3 C                     0.126904
      4 O                    -0.319062
      5 H                     0.146984
      6 O                    -0.294522
      7 H                     0.157762
      8 H                     0.146556
      9 H                     0.157263
  ----------------------------------------
  Sum of atomic charges =     0.000000

 -----------------------------------------------------------------
                    Cartesian Multipole Moments
 -----------------------------------------------------------------
    Charge (ESU x 10^10)
                 0.0000
    Dipole Moment (Debye)
         X      -0.2873      Y      -1.0477      Z       0.0852
       Tot       1.0897
    Quadrupole Moments (Debye-Ang)
        XX     -36.0935     XY       6.4373     YY     -28.7171
        XZ      -2.7353     YZ       1.4431     ZZ     -27.9772
    Octopole Moments (Debye-Ang^2)
       XXX      -5.6306    XXY      -2.1408    XYY       5.6140
       YYY      -3.8211    XXZ      -4.1766    XYZ      -0.3041
       YYZ      -0.8314    XZZ       0.6506    YZZ      -1.2102
       ZZZ      -5.1382
    Hexadecapole Moments (Debye-Ang^3)
      XXXX    -297.3668   XXXY       7.6167   XXYY     -75.0792
      XYYY       3.1323   YYYY    -170.5148   XXXZ     -31.7797
      XXYZ       5.8388   XYYZ      -9.6427   YYYZ      10.9907
      XXZZ     -54.3929   XYZZ      -1.3597   YYZZ     -34.1727
      XZZZ     -23.9114   YZZZ       7.4197   ZZZZ     -42.8501
 -----------------------------------------------------------------
 DrvMan is completing analytic gradient of the MP2 energy
 MP2 relaxed dipole moment
            1
    1  -0.1130243
    2  -0.4122010
    3   0.0335199
	Magnitude:	 0.429 au	 1.090 Debye
 MP2 energy read as -266.755413
 Full Analytical Gradient of MP2 Energy (in au.)
             1             2             3             4             5
    1   -0.00008209   -0.00015776    0.00007167    0.00029548    0.00016900
    2    0.00005146    0.00022265   -0.00006603   -0.00008834   -0.00012995
    3    0.00014805   -0.00046363    0.00023466    0.00018353    0.00000712
             6             7             8             9
    1    0.00003258   -0.00014346   -0.00008303   -0.00010239
    2   -0.00019136   -0.00004131    0.00017166    0.00007123
    3   -0.00001147   -0.00003024   -0.00003652   -0.00003150
 Gradient time:  CPU 0.11 s  wall 0.11 s
 ----------------------------------------------------------------
             Standard Nuclear Orientation (Angstroms)
    I     Atom           X                Y                Z
 ----------------------------------------------------------------
    1      C      -0.8996270204    -1.2180937704     0.0612617971
    2      C      -0.5025986417     0.2011592698    -0.0544100121
    3      C       0.9418275132     0.5823106848     0.1888302051
    4      O      -1.2616283987     1.1145695768    -0.3367754717
    5      H       1.1510842742     1.6366592969     0.0856225025
    6      O       1.7857046434    -0.2380323049     0.4761694904
    7      H      -0.6668177542    -1.5704477394     1.0511056385
    8      H      -1.9489087844    -1.3165308896    -0.1410551929
    9      H      -0.3206458315    -1.8045805241    -0.6309126570
 ----------------------------------------------------------------
 Nuclear Repulsion Energy =   160.8717677865 hartrees
 There are       19 alpha and       19 beta electrons
 Discretize the solute cavity surface with Lebedev spheres
	Using 302 Lebedev grid points for each H atom
	Using 302 Lebedev grid points for other atoms
	Atomic van der Waals radii will be scaled by 1.20
 Removing interior tesserae...
 Keep 1031 surface tesserae and discard 1687 interior tesserae
 Molecular Surface Area = 97.708 Angst**2

                       Distance Matrix (Angstroms)
             C (  1)   C (  2)   C (  3)   O (  4)   H (  5)   O (  6)
   C (  2)  1.478273
   C (  3)  2.578504  1.513542
   O (  4)  2.393908  1.220727  2.326968
   H (  5)  3.515057  2.194296  1.079857  2.504432
   O (  6)  2.888542  2.389715  1.211468  3.431712  2.017359
   H (  7)  1.076171  2.094690  2.822344  3.080476  3.810835  2.849693
   H (  8)  1.073133  2.098262  3.474303  2.533952  4.287502  3.935920
   H (  9)  1.076239  2.094864  2.821891  3.081137  3.810714  2.848933
             H (  7)   H (  8)
   H (  8)  1.769033
   H (  9)  1.733159  1.769009

 Requested basis set is cc-pVTZ
 There are 74 shells and 206 basis functions
 A cutoff of  1.0D-11 yielded   2654 shell pairs
 There are     20726 function pairs (     27037 Cartesian)
 Smallest overlap matrix eigenvalue = 6.78E-04
 Guess MOs from SCF MO coefficient file
 Reading MOs from coefficient file
 Reading MOs from coefficient file
 A restricted Hartree-Fock SCF calculation will be
 performed using Pulay DIIS extrapolation
 SCF converges when DIIS error is below 1.0E-08
 ---------------------------------------
  Cycle       Energy         DIIS Error
 ---------------------------------------
    1    -265.7333888585      5.99E-04
    2    -265.7358773029      4.28E-04
    3    -265.7365831990      1.06E-04
    4    -265.7367434105      4.78E-05
    5    -265.7367758538      1.78E-05
    6    -265.7367806677      6.35E-06
    7    -265.7367811171      1.83E-06
    8    -265.7367811433      7.24E-07
    9    -265.7367811463      1.28E-07
   10    -265.7367811466      4.57E-08
   11    -265.7367811466      2.29E-08
   12    -265.7367811464      1.26E-08
   13    -265.7367811458      4.83E-09 Convergence criterion met
 ---------------------------------------
 SCF time:  CPU 120.35 s  wall 120.41 s
 Discretize the solute cavity surface with Lebedev spheres
	Using 302 Lebedev grid points for each H atom
	Using 302 Lebedev grid points for other atoms
	Atomic van der Waals radii will be scaled by 1.20
 Removing interior tesserae...
 Keep 1031 surface tesserae and discard 1687 interior tesserae
 Molecular Surface Area = 97.708 Angst**2
Using SCRF singleton
 A restricted Hartree-Fock SCF calculation will be
 performed using Pulay DIIS extrapolation
 Polarizable Continuum solvation model will be applied
 SCF converges when DIIS error is below 1.0E-08

 Citation of the SMD model:
 Marenich, A.V.; Cramer, C.J.; Truhlar, D.G.
 J. Phys. Chem. B 2009, 113, 6378-6396.
 iSolventCode=           1
 Solvent: water                                                           

 vradii
            1           2           3           4           5           6
    1   1.8500000   1.8500000   1.8500000   1.5200000   1.2000000   1.5200000
            7           8           9
    1   1.2000000   1.2000000   1.2000000
 ---------------------------------------
  Cycle       Energy         DIIS Error
 ---------------------------------------
    1    -265.7367811461      1.40E-09
 Time req'd to invert C: 1.31 s (CPU) 1.31 s (wall)
    2    -265.7520134888      4.87E-04
    3    -265.7520134885      4.87E-04
    4    -265.7520134862      4.87E-04
    5    -265.7520134927      4.87E-04
    6    -265.7520134944      4.87E-04
    7    -265.7520134970      4.87E-04
    8    -265.7520134977      4.87E-04
    9    -265.7520134991      4.87E-04
   10    -265.7520134978      4.87E-04
   11    -265.7520134985      4.87E-04
   12    -265.7520134991      4.87E-04
   13    -265.7520134961      4.87E-04
   14    -265.7520134975      4.87E-04
   15    -265.7520134977      4.87E-04
   16    -265.7520134868      4.87E-04
   17    -265.7544733407      3.33E-04
   18    -265.7549963591      1.10E-04
   19    -265.7552179880      4.73E-05
   20    -265.7552564081      1.69E-05
   21    -265.7552612323      5.95E-06
   22    -265.7552616601      1.38E-06
   23    -265.7552616792      5.31E-07
   24    -265.7552616808      1.09E-07
   25    -265.7552616810      3.70E-08
   26    -265.7552616811      1.28E-08
   27    -265.7552616814      5.27E-09 Convergence criterion met
 ---------------------------------------
 SCF time:  CPU 207.92 s  wall 208.02 s
(0)  E-EN(g) gas-phase elect-nuc energy                 -265.736781146 a.u.
(3)  G-ENP(liq) elect-nuc-pol free energy of system     -265.755261681 a.u.
(4)  G-CDS(liq) cavity-dispersion-solvent structure 
     free energy                                                4.6375 kcal/mol
(6)  G-S(liq) free energy of system                     -265.747871287 a.u.
(9)  DeltaG-S(liq) free energy of  solvation
     (9) = (6) - (0)                                           -6.9592 kcal/mol
 SCF   energy in the final basis set = -265.7478712871
 Total energy in the final basis set = -265.7478712871

 Components of the MP2 correlation energy:
        aaaa  correlation energy =        -0.1224431600 au
        abab  correlation energy =        -0.7626455449 au
        bbbb  correlation energy =        -0.1224431600 au
        non-Brillouin singles    =        -0.0000000000 au

 Total  MP2   correlation energy =        -1.0075318649 au
        MP2         total energy =      -266.7554031520 au

  Entering Z-vector solver.
 This version supports only Gaussian blurring of the apparent surface charges
 No PCM contribution added !! 
   1         0           1      0.000379    0.000379
 This version supports only Gaussian blurring of the apparent surface charges
 No PCM contribution added !! 
   2         0           1      0.000123    0.000123
 This version supports only Gaussian blurring of the apparent surface charges
 No PCM contribution added !! 
   3         0           1      0.000042    0.000042
 This version supports only Gaussian blurring of the apparent surface charges
 No PCM contribution added !! 
   4         0           1      0.000014    0.000014
 This version supports only Gaussian blurring of the apparent surface charges
 No PCM contribution added !! 
   5         0           1      0.000004    0.000004
 This version supports only Gaussian blurring of the apparent surface charges
 No PCM contribution added !! 
   6         0           1      0.000001    0.000001
 This version supports only Gaussian blurring of the apparent surface charges
 No PCM contribution added !! 
   7         1           0      0.000000    0.000000    Roots Converged

 --------------------------------------------------------------

                    Orbital Energies (a.u.)
 --------------------------------------------------------------

 Alpha MOs
 -- Occupied --
-20.591 -20.579 -11.354 -11.350 -11.222  -1.429  -1.409  -1.034
 -0.924  -0.766  -0.705  -0.687  -0.625  -0.618  -0.564  -0.549
 -0.512  -0.511  -0.426
 -- Virtual --
  0.061   0.163   0.195   0.206   0.223   0.249   0.283   0.296
  0.373   0.400   0.407   0.450   0.465   0.491   0.527   0.556
  0.591   0.610   0.613   0.632   0.643   0.652   0.675   0.715
  0.732   0.740   0.757   0.817   0.819   0.851   0.901   0.917
  0.952   0.974   0.996   1.058   1.075   1.128   1.168   1.197
  1.201   1.226   1.262   1.267   1.306   1.359   1.360   1.393
  1.433   1.456   1.463   1.508   1.524   1.546   1.606   1.609
  1.667   1.766   1.807   1.875   1.908   1.971   2.023   2.082
  2.172   2.217   2.237   2.308   2.383   2.384   2.424   2.463
  2.492   2.541   2.632   2.649   2.707   2.723   2.818   2.840
  2.877   2.893   2.979   3.009   3.030   3.068   3.087   3.095
  3.125   3.181   3.195   3.232   3.291   3.307   3.310   3.328
  3.339   3.373   3.440   3.457   3.479   3.520   3.580   3.582
  3.627   3.656   3.680   3.693   3.749   3.785   3.795   3.796
  3.844   3.891   3.934   4.012   4.024   4.060   4.102   4.135
  4.159   4.189   4.241   4.278   4.284   4.325   4.376   4.398
  4.467   4.472   4.506   4.531   4.570   4.587   4.605   4.678
  4.753   4.792   4.897   4.937   5.001   5.064   5.190   5.233
  5.281   5.319   5.437   5.452   5.459   5.566   5.574   5.618
  5.624   5.633   5.645   5.651   5.714   5.754   5.777   5.900
  5.993   6.051   6.110   6.232   6.254   6.256   6.611   6.657
  6.669   6.707   6.852   6.882   6.883   6.975   7.001   7.291
  7.328   7.433   7.485   7.518   7.549   7.593   9.313  11.189
 13.306  13.846  14.661
 --------------------------------------------------------------

          Ground-State Mulliken Net Atomic Charges

     Atom                 Charge (a.u.)
  ----------------------------------------
      1 C                    -0.379519
      2 C                     0.257311
      3 C                     0.127163
      4 O                    -0.319334
      5 H                     0.146852
      6 O                    -0.294084
      7 H                     0.157713
      8 H                     0.146574
      9 H                     0.157324
  ----------------------------------------
  Sum of atomic charges =     0.000000

 -----------------------------------------------------------------
                    Cartesian Multipole Moments
 -----------------------------------------------------------------
    Charge (ESU x 10^10)
                 0.0000
    Dipole Moment (Debye)
         X      -0.2818      Y      -1.0498      Z       0.0878
       Tot       1.0905
    Quadrupole Moments (Debye-Ang)
        XX     -36.0890     XY       6.4392     YY     -28.7183
        XZ      -2.7343     YZ       1.4454     ZZ     -27.9768
    Octopole Moments (Debye-Ang^2)
       XXX      -5.6254    XXY      -2.1427    XYY       5.6133
       YYY      -3.8299    XXZ      -4.1775    XYZ      -0.3046
       YYZ      -0.8378    XZZ       0.6520    YZZ      -1.2103
       ZZZ      -5.1484
    Hexadecapole Moments (Debye-Ang^3)
      XXXX    -297.4026   XXXY       7.6170   XXYY     -75.0916
      XYYY       3.1222   YYYY    -170.5240   XXXZ     -31.7673
      XXYZ       5.8414   XYYZ      -9.6364   YYYZ      10.9971
      XXZZ     -54.3960   XYZZ      -1.3607   YYZZ     -34.1734
      XZZZ     -23.9023   YZZZ       7.4201   ZZZZ     -42.8440
 -----------------------------------------------------------------
 DrvMan is completing analytic gradient of the MP2 energy
 MP2 relaxed dipole moment
            1
    1  -0.1108806
    2  -0.4130076
    3   0.0345569
	Magnitude:	 0.429 au	 1.090 Debye
 MP2 energy read as -266.755403
 Full Analytical Gradient of MP2 Energy (in au.)
             1             2             3             4             5
    1   -0.00009428   -0.00026629    0.00133222    0.00007644    0.00001367
    2    0.00005882   -0.00010398   -0.00036084    0.00012190   -0.00027174
    3   -0.00002723   -0.00000771    0.00025724   -0.00000833    0.00006552
             6             7             8             9
    1   -0.00074099   -0.00012317   -0.00007755   -0.00012007
    2    0.00034686    0.00002692    0.00015948    0.00002258
    3   -0.00017953   -0.00003286   -0.00003843   -0.00002865
 Gradient time:  CPU 0.12 s  wall 0.11 s
 ----------------------------------------------------------------
             Standard Nuclear Orientation (Angstroms)
    I     Atom           X                Y                Z
 ----------------------------------------------------------------
    1      C      -0.8996270204    -1.2180937704     0.0612617971
    2      C      -0.5025986417     0.2011592698    -0.0544100121
    3      C       0.9398275132     0.5823106848     0.1888302051
    4      O      -1.2616283987     1.1145695768    -0.3367754717
    5      H       1.1510842742     1.6366592969     0.0856225025
    6      O       1.7857046434    -0.2380323049     0.4761694904
    7      H      -0.6668177542    -1.5704477394     1.0511056385
    8      H      -1.9489087844    -1.3165308896    -0.1410551929
    9      H      -0.3206458315    -1.8045805241    -0.6309126570
 ----------------------------------------------------------------
 Nuclear Repulsion Energy =   160.8767349858 hartrees
 There are       19 alpha and       19 beta electrons
 Discretize the solute cavity surface with Lebedev spheres
	Using 302 Lebedev grid points for each H atom
	Using 302 Lebedev grid points for other atoms
	Atomic van der Waals radii will be scaled by 1.20
 Removing interior tesserae...
 Keep 1031 surface tesserae and discard 1687 interior tesserae
 Molecular Surface Area = 97.708 Angst**2

                       Distance Matrix (Angstroms)
             C (  1)   C (  2)   C (  3)   O (  4)   H (  5)   O (  6)
   C (  2)  1.478273
   C (  3)  2.577076  1.511633
   O (  4)  2.393908  1.220727  2.325074
   H (  5)  3.515057  2.194296  1.080246  2.504432
   O (  6)  2.888542  2.389715  1.212862  3.431712  2.017359
   H (  7)  1.076171  2.094690  2.821205  3.080476  3.810835  2.849693
   H (  8)  1.073133  2.098262  3.472639  2.533952  4.287502  3.935920
   H (  9)  1.076239  2.094864  2.820996  3.081137  3.810714  2.848933
             H (  7)   H (  8)
   H (  8)  1.769033
   H (  9)  1.733159  1.769009

 Requested basis set is cc-pVTZ
 There are 74 shells and 206 basis functions
 A cutoff of  1.0D-11 yielded   2654 shell pairs
 There are     20726 function pairs (     27037 Cartesian)
 Smallest overlap matrix eigenvalue = 6.75E-04
 Guess MOs from SCF MO coefficient file
 Reading MOs from coefficient file
 Reading MOs from coefficient file
 A restricted Hartree-Fock SCF calculation will be
 performed using Pulay DIIS extrapolation
 SCF converges when DIIS error is below 1.0E-08
 ---------------------------------------
  Cycle       Energy         DIIS Error
 ---------------------------------------
    1    -265.7310151481      6.02E-04
    2    -265.7357326724      4.23E-04
    3    -265.7364244635      1.07E-04
    4    -265.7365857477      4.93E-05
    5    -265.7366187811      1.82E-05
    6    -265.7366238875      6.35E-06
    7    -265.7366243705      1.58E-06
    8    -265.7366243934      6.17E-07
    9    -265.7366243954      1.35E-07
   10    -265.7366243955      4.01E-08
   11    -265.7366243955      1.63E-08
   12    -265.7366243954      8.39E-09 Convergence criterion met
 ---------------------------------------
 SCF time:  CPU 113.48 s  wall 113.87 s
 Discretize the solute cavity surface with Lebedev spheres
	Using 302 Lebedev grid points for each H atom
	Using 302 Lebedev grid points for other atoms
	Atomic van der Waals radii will be scaled by 1.20
 Removing interior tesserae...
 Keep 1031 surface tesserae and discard 1687 interior tesserae
 Molecular Surface Area = 97.708 Angst**2
Using SCRF singleton
 A restricted Hartree-Fock SCF calculation will be
 performed using Pulay DIIS extrapolation
 Polarizable Continuum solvation model will be applied
 SCF converges when DIIS error is below 1.0E-08

 Citation of the SMD model:
 Marenich, A.V.; Cramer, C.J.; Truhlar, D.G.
 J. Phys. Chem. B 2009, 113, 6378-6396.
 iSolventCode=           1
 Solvent: water                                                           

 vradii
            1           2           3           4           5           6
    1   1.8500000   1.8500000   1.8500000   1.5200000   1.2000000   1.5200000
            7           8           9
    1   1.2000000   1.2000000   1.2000000
 ---------------------------------------
  Cycle       Energy         DIIS Error
 ---------------------------------------
    1    -265.7366243951      4.09E-09
 Time req'd to invert C: 1.33 s (CPU) 1.33 s (wall)
    2    -265.7518696076      4.87E-04
    3    -265.7518696087      4.87E-04
    4    -265.7518696025      4.87E-04
    5    -265.7518695964      4.87E-04
    6    -265.7518695950      4.87E-04
    7    -265.7518695883      4.87E-04
    8    -265.7518695848      4.87E-04
    9    -265.7518695830      4.87E-04
   10    -265.7518695827      4.87E-04
   11    -265.7518695816      4.87E-04
   12    -265.7518695826      4.87E-04
   13    -265.7518695832      4.87E-04
   14    -265.7518695825      4.87E-04
   15    -265.7518695824      4.87E-04
   16    -265.7518696073      4.87E-04
   17    -265.7543318606      3.34E-04
   18    -265.7548559486      1.10E-04
   19    -265.7550781671      4.74E-05
   20    -265.7551167496      1.70E-05
   21    -265.7551215999      5.95E-06
   22    -265.7551220296      1.35E-06
   23    -265.7551220483      5.01E-07
   24    -265.7551220496      1.11E-07
   25    -265.7551220498      3.54E-08
   26    -265.7551220498      1.14E-08
   27    -265.7551220500      4.66E-09 Convergence criterion met
 ---------------------------------------
 SCF time:  CPU 207.94 s  wall 208.24 s
(0)  E-EN(g) gas-phase elect-nuc energy                 -265.736624395 a.u.
(3)  G-ENP(liq) elect-nuc-pol free energy of system     -265.755122050 a.u.
(4)  G-CDS(liq) cavity-dispersion-solvent structure 
     free energy                                                4.6320 kcal/mol
(6)  G-S(liq) free energy of system                     -265.747740493 a.u.
(9)  DeltaG-S(liq) free energy of  solvation
     (9) = (6) - (0)                                           -6.9755 kcal/mol
 SCF   energy in the final basis set = -265.7477404929
 Total energy in the final basis set = -265.7477404929

 Components of the MP2 correlation energy:
        aaaa  correlation energy =        -0.1224647551 au
        abab  correlation energy =        -0.7627489603 au
        bbbb  correlation energy =        -0.1224647551 au
        non-Brillouin singles    =        -0.0000000000 au

 Total  MP2   correlation energy =        -1.0076784706 au
        MP2         total energy =      -266.7554189634 au

  Entering Z-vector solver.
 This version supports only Gaussian blurring of the apparent surface charges
 No PCM contribution added !! 
   1         0           1      0.000379    0.000379
 This version supports only Gaussian blurring of the apparent surface charges
 No PCM contribution added !! 
   2         0           1      0.000123    0.000123
 This version supports only Gaussian blurring of the apparent surface charges
 No PCM contribution added !! 
   3         0           1      0.000042    0.000042
 This version supports only Gaussian blurring of the apparent surface charges
 No PCM contribution added !! 
   4         0           1      0.000014    0.000014
 This version supports only Gaussian blurring of the apparent surface charges
 No PCM contribution added !! 
   5         0           1      0.000004    0.000004
 This version supports only Gaussian blurring of the apparent surface charges
 No PCM contribution added !! 
   6         0           1      0.000001    0.000001
 This version supports only Gaussian blurring of the apparent surface charges
 No PCM contribution added !! 
   7         1           0      0.000000    0.000000    Roots Converged

 --------------------------------------------------------------

                    Orbital Energies (a.u.)
 --------------------------------------------------------------

 Alpha MOs
 -- Occupied --
-20.591 -20.579 -11.354 -11.350 -11.222  -1.429  -1.409  -1.034
 -0.924  -0.766  -0.705  -0.687  -0.624  -0.618  -0.564  -0.549
 -0.512  -0.510  -0.427
 -- Virtual --
  0.061   0.163   0.195   0.206   0.223   0.249   0.283   0.296
  0.373   0.400   0.407   0.449   0.466   0.491   0.527   0.555
  0.591   0.610   0.613   0.632   0.643   0.652   0.675   0.715
  0.732   0.740   0.757   0.818   0.819   0.851   0.901   0.917
  0.952   0.974   0.996   1.058   1.075   1.127   1.168   1.198
  1.201   1.226   1.262   1.267   1.305   1.359   1.360   1.393
  1.433   1.456   1.463   1.508   1.525   1.546   1.606   1.609
  1.666   1.766   1.807   1.875   1.907   1.971   2.023   2.083
  2.172   2.217   2.236   2.308   2.384   2.384   2.424   2.463
  2.493   2.541   2.632   2.650   2.707   2.723   2.818   2.841
  2.877   2.893   2.980   3.009   3.030   3.068   3.086   3.095
  3.125   3.182   3.194   3.232   3.292   3.308   3.310   3.328
  3.338   3.373   3.440   3.457   3.478   3.521   3.581   3.582
  3.627   3.656   3.681   3.693   3.749   3.785   3.794   3.796
  3.844   3.891   3.934   4.012   4.024   4.060   4.102   4.135
  4.159   4.190   4.242   4.280   4.284   4.325   4.376   4.398
  4.466   4.472   4.505   4.531   4.569   4.587   4.604   4.678
  4.753   4.791   4.897   4.938   5.002   5.064   5.190   5.232
  5.282   5.320   5.437   5.451   5.459   5.566   5.574   5.618
  5.624   5.633   5.645   5.651   5.714   5.754   5.777   5.901
  5.993   6.048   6.110   6.230   6.254   6.256   6.607   6.654
  6.669   6.707   6.852   6.882   6.883   6.975   7.001   7.291
  7.328   7.432   7.485   7.518   7.549   7.591   9.314  11.198
 13.300  13.832  14.661
 --------------------------------------------------------------

          Ground-State Mulliken Net Atomic Charges

     Atom                 Charge (a.u.)
  ----------------------------------------
      1 C                    -0.379584
      2 C                     0.258209
      3 C                     0.126656
      4 O                    -0.319132
      5 H                     0.147166
      6 O                    -0.294926
      7 H                     0.157713
      8 H                     0.146577
      9 H                     0.157321
  ----------------------------------------
  Sum of atomic charges =     0.000000

 -----------------------------------------------------------------
                    Cartesian Multipole Moments
 -----------------------------------------------------------------
    Charge (ESU x 10^10)
                 0.0000
    Dipole Moment (Debye)
         X      -0.2913      Y      -1.0473      Z       0.0862
       Tot       1.0905
    Quadrupole Moments (Debye-Ang)
        XX     -36.0984     XY       6.4381     YY     -28.7143
        XZ      -2.7363     YZ       1.4446     ZZ     -27.9785
    Octopole Moments (Debye-Ang^2)
       XXX      -5.6335    XXY      -2.1419    XYY       5.6167
       YYY      -3.8200    XXZ      -4.1813    XYZ      -0.3049
       YYZ      -0.8403    XZZ       0.6524    YZZ      -1.2100
       ZZZ      -5.1539
    Hexadecapole Moments (Debye-Ang^3)
      XXXX    -297.3379   XXXY       7.6279   XXYY     -75.0623
      XYYY       3.1548   YYYY    -170.4923   XXXZ     -31.7689
      XXYZ       5.8387   XYYZ      -9.6368   YYYZ      10.9956
      XXZZ     -54.3866   XYZZ      -1.3575   YYZZ     -34.1722
      XZZZ     -23.9028   YZZZ       7.4180   ZZZZ     -42.8495
 -----------------------------------------------------------------
 DrvMan is completing analytic gradient of the MP2 energy
 MP2 relaxed dipole moment
            1
    1  -0.1146228
    2  -0.4120581
    3   0.0338977
	Magnitude:	 0.429 au	 1.091 Debye
 MP2 energy read as -266.755419
 Full Analytical Gradient of MP2 Energy (in au.)
             1             2             3             4             5
    1   -0.00006632    0.00035728   -0.00119787    0.00017185    0.00032185
    2    0.00006768    0.00014406    0.00017739    0.00008759    0.00003523
    3   -0.00000804   -0.00000039   -0.00019854    0.00003605    0.00003673
             6             7             8             9
    1    0.00075124   -0.00012434   -0.00009522   -0.00011847
    2   -0.00071193    0.00002263    0.00015363    0.00002371
    3    0.00023314   -0.00002903   -0.00003924   -0.00003067
 Gradient time:  CPU 0.12 s  wall 0.12 s
 ----------------------------------------------------------------
             Standard Nuclear Orientation (Angstroms)
    I     Atom           X                Y                Z
 ----------------------------------------------------------------
    1      C      -0.8996270204    -1.2180937704     0.0612617971
    2      C      -0.5025986417     0.2011592698    -0.0544100121
    3      C       0.9408275132     0.5833106848     0.1888302051
    4      O      -1.2616283987     1.1145695768    -0.3367754717
    5      H       1.1510842742     1.6366592969     0.0856225025
    6      O       1.7857046434    -0.2380323049     0.4761694904
    7      H      -0.6668177542    -1.5704477394     1.0511056385
    8      H      -1.9489087844    -1.3165308896    -0.1410551929
    9      H      -0.3206458315    -1.8045805241    -0.6309126570
 ----------------------------------------------------------------
 Nuclear Repulsion Energy =   160.8613910808 hartrees
 There are       19 alpha and       19 beta electrons
 Discretize the solute cavity surface with Lebedev spheres
	Using 302 Lebedev grid points for each H atom
	Using 302 Lebedev grid points for other atoms
	Atomic van der Waals radii will be scaled by 1.20
 Removing interior tesserae...
 Keep 1031 surface tesserae and discard 1687 interior tesserae
 Molecular Surface Area = 97.708 Angst**2

                       Distance Matrix (Angstroms)
             C (  1)   C (  2)   C (  3)   O (  4)   H (  5)   O (  6)
   C (  2)  1.478273
   C (  3)  2.578489  1.512840
   O (  4)  2.393908  1.220727  2.325792
   H (  5)  3.515057  2.194296  1.079075  2.504432
   O (  6)  2.888542  2.389715  1.212842  3.431712  2.017359
   H (  7)  1.076171  2.094690  2.822537  3.080476  3.810835  2.849693
   H (  8)  1.073133  2.098262  3.474018  2.533952  4.287502  3.935920
   H (  9)  1.076239  2.094864  2.822289  3.081137  3.810714  2.848933
             H (  7)   H (  8)
   H (  8)  1.769033
   H (  9)  1.733159  1.769009

 Requested basis set is cc-pVTZ
 There are 74 shells and 206 basis functions
 A cutoff of  1.0D-11 yielded   2654 shell pairs
 There are     20726 function pairs (     27037 Cartesian)
 Smallest overlap matrix eigenvalue = 6.77E-04
 Guess MOs from SCF MO coefficient file
 Reading MOs from coefficient file
 Reading MOs from coefficient file
 A restricted Hartree-Fock SCF calculation will be
 performed using Pulay DIIS extrapolation
 SCF converges when DIIS error is below 1.0E-08
 ---------------------------------------
  Cycle       Energy         DIIS Error
 ---------------------------------------
    1    -265.7329232180      5.98E-04
    2    -265.7357167003      4.27E-04
    3    -265.7364198337      1.06E-04
    4    -265.7365798591      4.81E-05
    5    -265.7366123321      1.80E-05
    6    -265.7366172439      6.33E-06
    7    -265.7366177023      1.64E-06
    8    -265.7366177255      6.67E-07
    9    -265.7366177280      1.27E-07
   10    -265.7366177281      3.53E-08
   11    -265.7366177280      1.08E-08
   12    -265.7366177278      3.48E-09 Convergence criterion met
 ---------------------------------------
 SCF time:  CPU 112.66 s  wall 112.70 s
 Discretize the solute cavity surface with Lebedev spheres
	Using 302 Lebedev grid points for each H atom
	Using 302 Lebedev grid points for other atoms
	Atomic van der Waals radii will be scaled by 1.20
 Removing interior tesserae...
 Keep 1031 surface tesserae and discard 1687 interior tesserae
 Molecular Surface Area = 97.708 Angst**2
Using SCRF singleton
 A restricted Hartree-Fock SCF calculation will be
 performed using Pulay DIIS extrapolation
 Polarizable Continuum solvation model will be applied
 SCF converges when DIIS error is below 1.0E-08

 Citation of the SMD model:
 Marenich, A.V.; Cramer, C.J.; Truhlar, D.G.
 J. Phys. Chem. B 2009, 113, 6378-6396.
 iSolventCode=           1
 Solvent: water                                                           

 vradii
            1           2           3           4           5           6
    1   1.8500000   1.8500000   1.8500000   1.5200000   1.2000000   1.5200000
            7           8           9
    1   1.2000000   1.2000000   1.2000000
 ---------------------------------------
  Cycle       Energy         DIIS Error
 ---------------------------------------
    1    -265.7366177275      1.59E-09
 Time req'd to invert C: 1.32 s (CPU) 1.32 s (wall)
    2    -265.7518729468      4.87E-04
    3    -265.7518729457      4.87E-04
    4    -265.7518729427      4.87E-04
    5    -265.7518729369      4.87E-04
    6    -265.7518729353      4.87E-04
    7    -265.7518729334      4.87E-04
    8    -265.7518729334      4.87E-04
    9    -265.7518729338      4.87E-04
   10    -265.7518729341      4.87E-04
   11    -265.7518729342      4.87E-04
   12    -265.7518729325      4.87E-04
   13    -265.7518729350      4.87E-04
   14    -265.7518729337      4.87E-04
   15    -265.7518729315      4.87E-04
   16    -265.7518729469      4.87E-04
   17    -265.7543371797      3.34E-04
   18    -265.7548614432      1.10E-04
   19    -265.7550837300      4.74E-05
   20    -265.7551223099      1.70E-05
   21    -265.7551271625      5.95E-06
   22    -265.7551275924      1.35E-06
   23    -265.7551276110      5.03E-07
   24    -265.7551276124      1.11E-07
   25    -265.7551276126      3.53E-08
   26    -265.7551276126      1.14E-08
   27    -265.7551276128      4.63E-09 Convergence criterion met
 ---------------------------------------
 SCF time:  CPU 209.77 s  wall 212.09 s
(0)  E-EN(g) gas-phase elect-nuc energy                 -265.736617728 a.u.
(3)  G-ENP(liq) elect-nuc-pol free energy of system     -265.755127613 a.u.
(4)  G-CDS(liq) cavity-dispersion-solvent structure 
     free energy                                                4.6340 kcal/mol
(6)  G-S(liq) free energy of system                     -265.747742879 a.u.
(9)  DeltaG-S(liq) free energy of  solvation
     (9) = (6) - (0)                                           -6.9811 kcal/mol
 SCF   energy in the final basis set = -265.7477428788
 Total energy in the final basis set = -265.7477428788

 Components of the MP2 correlation energy:
        aaaa  correlation energy =        -0.1224582656 au
        abab  correlation energy =        -0.7627301830 au
        bbbb  correlation energy =        -0.1224582656 au
        non-Brillouin singles    =        -0.0000000000 au

 Total  MP2   correlation energy =        -1.0076467141 au
        MP2         total energy =      -266.7553895929 au

  Entering Z-vector solver.
 This version supports only Gaussian blurring of the apparent surface charges
 No PCM contribution added !! 
   1         0           1      0.000379    0.000379
 This version supports only Gaussian blurring of the apparent surface charges
 No PCM contribution added !! 
   2         0           1      0.000123    0.000123
 This version supports only Gaussian blurring of the apparent surface charges
 No PCM contribution added !! 
   3         0           1      0.000042    0.000042
 This version supports only Gaussian blurring of the apparent surface charges
 No PCM contribution added !! 
   4         0           1      0.000014    0.000014
 This version supports only Gaussian blurring of the apparent surface charges
 No PCM contribution added !! 
   5         0           1      0.000004    0.000004
 This version supports only Gaussian blurring of the apparent surface charges
 No PCM contribution added !! 
   6         0           1      0.000001    0.000001
 This version supports only Gaussian blurring of the apparent surface charges
 No PCM contribution added !! 
   7         1           0      0.000000    0.000000    Roots Converged

 --------------------------------------------------------------

                    Orbital Energies (a.u.)
 --------------------------------------------------------------

 Alpha MOs
 -- Occupied --
-20.591 -20.579 -11.354 -11.350 -11.222  -1.429  -1.409  -1.034
 -0.924  -0.766  -0.705  -0.687  -0.624  -0.618  -0.564  -0.549
 -0.512  -0.511  -0.427
 -- Virtual --
  0.061   0.163   0.195   0.206   0.223   0.249   0.283   0.296
  0.373   0.400   0.407   0.450   0.465   0.491   0.527   0.555
  0.591   0.610   0.613   0.632   0.643   0.652   0.675   0.715
  0.732   0.740   0.757   0.817   0.819   0.851   0.901   0.917
  0.952   0.974   0.996   1.057   1.075   1.128   1.168   1.197
  1.201   1.226   1.262   1.267   1.306   1.359   1.360   1.393
  1.433   1.456   1.462   1.508   1.524   1.546   1.607   1.609
  1.667   1.767   1.807   1.875   1.907   1.971   2.023   2.083
  2.172   2.217   2.236   2.308   2.384   2.384   2.424   2.463
  2.492   2.541   2.632   2.649   2.707   2.723   2.818   2.840
  2.877   2.893   2.979   3.009   3.030   3.068   3.086   3.095
  3.125   3.182   3.195   3.232   3.292   3.307   3.310   3.328
  3.338   3.373   3.440   3.457   3.478   3.521   3.580   3.583
  3.627   3.656   3.680   3.693   3.749   3.785   3.794   3.796
  3.845   3.891   3.934   4.012   4.024   4.060   4.102   4.135
  4.159   4.190   4.242   4.279   4.284   4.325   4.376   4.398
  4.466   4.472   4.505   4.531   4.569   4.588   4.604   4.678
  4.753   4.791   4.897   4.937   5.002   5.066   5.190   5.233
  5.282   5.320   5.437   5.452   5.459   5.566   5.574   5.618
  5.624   5.633   5.646   5.651   5.714   5.754   5.777   5.901
  5.993   6.049   6.110   6.231   6.254   6.256   6.607   6.655
  6.668   6.707   6.852   6.882   6.882   6.975   7.001   7.291
  7.328   7.432   7.484   7.518   7.549   7.591   9.314  11.194
 13.300  13.833  14.661
 --------------------------------------------------------------

          Ground-State Mulliken Net Atomic Charges

     Atom                 Charge (a.u.)
  ----------------------------------------
      1 C                    -0.379525
      2 C                     0.257705
      3 C                     0.126748
      4 O                    -0.319270
      5 H                     0.147808
      6 O                    -0.295103
      7 H                     0.157710
      8 H                     0.146609
      9 H                     0.157319
  ----------------------------------------
  Sum of atomic charges =     0.000000

 -----------------------------------------------------------------
                    Cartesian Multipole Moments
 -----------------------------------------------------------------
    Charge (ESU x 10^10)
                 0.0000
    Dipole Moment (Debye)
         X      -0.2876      Y      -1.0439      Z       0.0863
       Tot       1.0862
    Quadrupole Moments (Debye-Ang)
        XX     -36.0973     XY       6.4459     YY     -28.7071
        XZ      -2.7369     YZ       1.4454     ZZ     -27.9790
    Octopole Moments (Debye-Ang^2)
       XXX      -5.6421    XXY      -2.1427    XYY       5.6233
       YYY      -3.8211    XXZ      -4.1819    XYZ      -0.3052
       YYZ      -0.8385    XZZ       0.6503    YZZ      -1.2124
       ZZZ      -5.1533
    Hexadecapole Moments (Debye-Ang^3)
      XXXX    -297.4094   XXXY       7.6276   XXYY     -75.0674
      XYYY       3.1514   YYYY    -170.4921   XXXZ     -31.7779
      XXYZ       5.8392   XYYZ      -9.6369   YYYZ      10.9952
      XXZZ     -54.3966   XYZZ      -1.3599   YYZZ     -34.1732
      XZZZ     -23.9067   YZZZ       7.4168   ZZZZ     -42.8510
 -----------------------------------------------------------------
 DrvMan is completing analytic gradient of the MP2 energy
 MP2 relaxed dipole moment
            1
    1  -0.1131575
    2  -0.4107002
    3   0.0339660
	Magnitude:	 0.427 au	 1.086 Debye
 MP2 energy read as -266.755390
 Full Analytical Gradient of MP2 Energy (in au.)
             1             2             3             4             5
    1   -0.00013702   -0.00011411   -0.00021011    0.00022203    0.00003770
    2    0.00005390   -0.00023958    0.00148462    0.00011265   -0.00067342
    3   -0.00002294   -0.00002996   -0.00019979    0.00003963    0.00008484
             6             7             8             9
    1    0.00053960   -0.00012554   -0.00009070   -0.00012185
    2   -0.00093651    0.00002720    0.00014257    0.00002856
    3    0.00022753   -0.00003501   -0.00003711   -0.00002721
 Gradient time:  CPU 0.11 s  wall 0.11 s
 ----------------------------------------------------------------
             Standard Nuclear Orientation (Angstroms)
    I     Atom           X                Y                Z
 ----------------------------------------------------------------
    1      C      -0.8996270204    -1.2180937704     0.0612617971
    2      C      -0.5025986417     0.2011592698    -0.0544100121
    3      C       0.9408275132     0.5813106848     0.1888302051
    4      O      -1.2616283987     1.1145695768    -0.3367754717
    5      H       1.1510842742     1.6366592969     0.0856225025
    6      O       1.7857046434    -0.2380323049     0.4761694904
    7      H      -0.6668177542    -1.5704477394     1.0511056385
    8      H      -1.9489087844    -1.3165308896    -0.1410551929
    9      H      -0.3206458315    -1.8045805241    -0.6309126570
 ----------------------------------------------------------------
 Nuclear Repulsion Energy =   160.8870984835 hartrees
 There are       19 alpha and       19 beta electrons
 Discretize the solute cavity surface with Lebedev spheres
	Using 302 Lebedev grid points for each H atom
	Using 302 Lebedev grid points for other atoms
	Atomic van der Waals radii will be scaled by 1.20
 Removing interior tesserae...
 Keep 1031 surface tesserae and discard 1687 interior tesserae
 Molecular Surface Area = 97.708 Angst**2

                       Distance Matrix (Angstroms)
             C (  1)   C (  2)   C (  3)   O (  4)   H (  5)   O (  6)
   C (  2)  1.478273
   C (  3)  2.577092  1.512336
   O (  4)  2.393908  1.220727  2.326250
   H (  5)  3.515057  2.194296  1.081027  2.504432
   O (  6)  2.888542  2.389715  1.211488  3.431712  2.017359
   H (  7)  1.076171  2.094690  2.821012  3.080476  3.810835  2.849693
   H (  8)  1.073133  2.098262  3.472924  2.533952  4.287502  3.935920
   H (  9)  1.076239  2.094864  2.820597  3.081137  3.810714  2.848933
             H (  7)   H (  8)
   H (  8)  1.769033
   H (  9)  1.733159  1.769009

 Requested basis set is cc-pVTZ
 There are 74 shells and 206 basis functions
 A cutoff of  1.0D-11 yielded   2654 shell pairs
 There are     20726 function pairs (     27037 Cartesian)
 Smallest overlap matrix eigenvalue = 6.75E-04
 Guess MOs from SCF MO coefficient file
 Reading MOs from coefficient file
 Reading MOs from coefficient file
 A restricted Hartree-Fock SCF calculation will be
 performed using Pulay DIIS extrapolation
 SCF converges when DIIS error is below 1.0E-08
 ---------------------------------------
  Cycle       Energy         DIIS Error
 ---------------------------------------
    1    -265.7338635344      6.04E-04
    2    -265.7358695862      4.32E-04
    3    -265.7365871697      1.07E-04
    4    -265.7367491368      4.77E-05
    5    -265.7367820811      1.77E-05
    6    -265.7367867993      6.36E-06
    7    -265.7367872387      1.90E-06
    8    -265.7367872658      7.22E-07
    9    -265.7367872689      1.19E-07
   10    -265.7367872689      3.50E-08
   11    -265.7367872688      1.18E-08
   12    -265.7367872685      4.51E-09 Convergence criterion met
 ---------------------------------------
 SCF time:  CPU 112.78 s  wall 112.83 s
 Discretize the solute cavity surface with Lebedev spheres
	Using 302 Lebedev grid points for each H atom
	Using 302 Lebedev grid points for other atoms
	Atomic van der Waals radii will be scaled by 1.20
 Removing interior tesserae...
 Keep 1031 surface tesserae and discard 1687 interior tesserae
 Molecular Surface Area = 97.708 Angst**2
Using SCRF singleton
 A restricted Hartree-Fock SCF calculation will be
 performed using Pulay DIIS extrapolation
 Polarizable Continuum solvation model will be applied
 SCF converges when DIIS error is below 1.0E-08

 Citation of the SMD model:
 Marenich, A.V.; Cramer, C.J.; Truhlar, D.G.
 J. Phys. Chem. B 2009, 113, 6378-6396.
 iSolventCode=           1
 Solvent: water                                                           

 vradii
            1           2           3           4           5           6
    1   1.8500000   1.8500000   1.8500000   1.5200000   1.2000000   1.5200000
            7           8           9
    1   1.2000000   1.2000000   1.2000000
 ---------------------------------------
  Cycle       Energy         DIIS Error
 ---------------------------------------
    1    -265.7367872686      2.07E-09
 Time req'd to invert C: 1.31 s (CPU) 1.31 s (wall)
    2    -265.7520096423      4.87E-04
    3    -265.7520096412      4.87E-04
    4    -265.7520096343      4.87E-04
    5    -265.7520096329      4.87E-04
    6    -265.7520096292      4.87E-04
    7    -265.7520096316      4.87E-04
    8    -265.7520096330      4.87E-04
    9    -265.7520096334      4.87E-04
   10    -265.7520096324      4.87E-04
   11    -265.7520096326      4.87E-04
   12    -265.7520096328      4.87E-04
   13    -265.7520096324      4.87E-04
   14    -265.7520096326      4.87E-04
   15    -265.7520096336      4.87E-04
   16    -265.7520096425      4.87E-04
   17    -265.7544675269      3.33E-04
   18    -265.7549903721      1.10E-04
   19    -265.7552119337      4.73E-05
   20    -265.7552503567      1.69E-05
   21    -265.7552551788      5.95E-06
   22    -265.7552556064      1.38E-06
   23    -265.7552556254      5.29E-07
   24    -265.7552556270      1.09E-07
   25    -265.7552556273      3.71E-08
   26    -265.7552556273      1.29E-08
   27    -265.7552556276      5.31E-09 Convergence criterion met
 ---------------------------------------
 SCF time:  CPU 203.42 s  wall 203.57 s
(0)  E-EN(g) gas-phase elect-nuc energy                 -265.736787269 a.u.
(3)  G-ENP(liq) elect-nuc-pol free energy of system     -265.755255628 a.u.
(4)  G-CDS(liq) cavity-dispersion-solvent structure 
     free energy                                                4.6355 kcal/mol
(6)  G-S(liq) free energy of system                     -265.747868409 a.u.
(9)  DeltaG-S(liq) free energy of  solvation
     (9) = (6) - (0)                                           -6.9535 kcal/mol
 SCF   energy in the final basis set = -265.7478684089
 Total energy in the final basis set = -265.7478684089

 Components of the MP2 correlation energy:
        aaaa  correlation energy =        -0.1224496184 au
        abab  correlation energy =        -0.7626642669 au
        bbbb  correlation energy =        -0.1224496184 au
        non-Brillouin singles    =        -0.0000000000 au

 Total  MP2   correlation energy =        -1.0075635036 au
        MP2         total energy =      -266.7554319125 au

  Entering Z-vector solver.
 This version supports only Gaussian blurring of the apparent surface charges
 No PCM contribution added !! 
   1         0           1      0.000379    0.000379
 This version supports only Gaussian blurring of the apparent surface charges
 No PCM contribution added !! 
   2         0           1      0.000123    0.000123
 This version supports only Gaussian blurring of the apparent surface charges
 No PCM contribution added !! 
   3         0           1      0.000042    0.000042
 This version supports only Gaussian blurring of the apparent surface charges
 No PCM contribution added !! 
   4         0           1      0.000014    0.000014
 This version supports only Gaussian blurring of the apparent surface charges
 No PCM contribution added !! 
   5         0           1      0.000004    0.000004
 This version supports only Gaussian blurring of the apparent surface charges
 No PCM contribution added !! 
   6         0           1      0.000001    0.000001
 This version supports only Gaussian blurring of the apparent surface charges
 No PCM contribution added !! 
   7         1           0      0.000000    0.000000    Roots Converged

 --------------------------------------------------------------

                    Orbital Energies (a.u.)
 --------------------------------------------------------------

 Alpha MOs
 -- Occupied --
-20.591 -20.579 -11.354 -11.350 -11.222  -1.429  -1.409  -1.034
 -0.924  -0.766  -0.705  -0.687  -0.624  -0.618  -0.564  -0.549
 -0.512  -0.510  -0.426
 -- Virtual --
  0.061   0.163   0.195   0.206   0.223   0.249   0.283   0.296
  0.373   0.400   0.407   0.449   0.466   0.491   0.527   0.556
  0.591   0.610   0.613   0.632   0.643   0.652   0.675   0.716
  0.732   0.739   0.757   0.818   0.819   0.851   0.901   0.917
  0.952   0.974   0.996   1.058   1.075   1.127   1.168   1.197
  1.201   1.226   1.263   1.267   1.306   1.359   1.359   1.393
  1.433   1.456   1.463   1.508   1.524   1.546   1.606   1.609
  1.666   1.766   1.807   1.875   1.908   1.971   2.023   2.082
  2.172   2.217   2.237   2.309   2.383   2.384   2.424   2.463
  2.493   2.541   2.632   2.649   2.707   2.723   2.818   2.841
  2.877   2.893   2.979   3.009   3.030   3.067   3.086   3.095
  3.125   3.182   3.194   3.232   3.292   3.308   3.310   3.328
  3.339   3.373   3.440   3.457   3.479   3.520   3.581   3.582
  3.627   3.656   3.681   3.693   3.750   3.785   3.794   3.796
  3.844   3.891   3.934   4.013   4.024   4.060   4.102   4.135
  4.159   4.189   4.241   4.279   4.284   4.325   4.375   4.398
  4.466   4.472   4.505   4.531   4.570   4.587   4.604   4.678
  4.753   4.792   4.897   4.937   5.001   5.062   5.190   5.231
  5.281   5.319   5.437   5.451   5.459   5.566   5.574   5.618
  5.624   5.633   5.645   5.651   5.714   5.754   5.777   5.901
  5.993   6.050   6.110   6.231   6.254   6.256   6.610   6.657
  6.669   6.707   6.852   6.882   6.883   6.975   7.001   7.291
  7.328   7.433   7.486   7.518   7.550   7.592   9.313  11.193
 13.306  13.846  14.661
 --------------------------------------------------------------

          Ground-State Mulliken Net Atomic Charges

     Atom                 Charge (a.u.)
  ----------------------------------------
      1 C                    -0.379578
      2 C                     0.257816
      3 C                     0.127070
      4 O                    -0.319196
      5 H                     0.146210
      6 O                    -0.293907
      7 H                     0.157716
      8 H                     0.146543
      9 H                     0.157326
  ----------------------------------------
  Sum of atomic charges =     0.000000

 -----------------------------------------------------------------
                    Cartesian Multipole Moments
 -----------------------------------------------------------------
    Charge (ESU x 10^10)
                 0.0000
    Dipole Moment (Debye)
         X      -0.2856      Y      -1.0532      Z       0.0877
       Tot       1.0948
    Quadrupole Moments (Debye-Ang)
        XX     -36.0901     XY       6.4314     YY     -28.7255
        XZ      -2.7338     YZ       1.4445     ZZ     -27.9763
    Octopole Moments (Debye-Ang^2)
       XXX      -5.6169    XXY      -2.1420    XYY       5.6067
       YYY      -3.8288    XXZ      -4.1768    XYZ      -0.3043
       YYZ      -0.8396    XZZ       0.6540    YZZ      -1.2079
       ZZZ      -5.1489
    Hexadecapole Moments (Debye-Ang^3)
      XXXX    -297.3312   XXXY       7.6173   XXYY     -75.0865
      XYYY       3.1256   YYYY    -170.5243   XXXZ     -31.7583
      XXYZ       5.8409   XYYZ      -9.6363   YYYZ      10.9975
      XXZZ     -54.3860   XYZZ      -1.3582   YYZZ     -34.1724
      XZZZ     -23.8984   YZZZ       7.4214   ZZZZ     -42.8425
 -----------------------------------------------------------------
 DrvMan is completing analytic gradient of the MP2 energy
 MP2 relaxed dipole moment
            1
    1  -0.1123530
    2  -0.4143721
    3   0.0344873
	Magnitude:	 0.431 au	 1.095 Debye
 MP2 energy read as -266.755432
 Full Analytical Gradient of MP2 Energy (in au.)
             1             2             3             4             5
    1   -0.00002358    0.00020331    0.00034858    0.00002578    0.00029669
    2    0.00007263    0.00027861   -0.00166183    0.00009720    0.00043274
    3   -0.00001235    0.00002151    0.00025830   -0.00001205    0.00001794
             6             7             8             9
    1   -0.00053003   -0.00012197   -0.00008211   -0.00011668
    2    0.00057008    0.00002234    0.00017052    0.00001771
    3   -0.00017378   -0.00002686   -0.00004058   -0.00003213
 Gradient time:  CPU 0.11 s  wall 0.11 s
 ----------------------------------------------------------------
             Standard Nuclear Orientation (Angstroms)
    I     Atom           X                Y                Z
 ----------------------------------------------------------------
    1      C      -0.8996270204    -1.2180937704     0.0612617971
    2      C      -0.5025986417     0.2011592698    -0.0544100121
    3      C       0.9408275132     0.5823106848     0.1898302051
    4      O      -1.2616283987     1.1145695768    -0.3367754717
    5      H       1.1510842742     1.6366592969     0.0856225025
    6      O       1.7857046434    -0.2380323049     0.4761694904
    7      H      -0.6668177542    -1.5704477394     1.0511056385
    8      H      -1.9489087844    -1.3165308896    -0.1410551929
    9      H      -0.3206458315    -1.8045805241    -0.6309126570
 ----------------------------------------------------------------
 Nuclear Repulsion Energy =   160.8755081839 hartrees
 There are       19 alpha and       19 beta electrons
 Discretize the solute cavity surface with Lebedev spheres
	Using 302 Lebedev grid points for each H atom
	Using 302 Lebedev grid points for other atoms
	Atomic van der Waals radii will be scaled by 1.20
 Removing interior tesserae...
 Keep 1031 surface tesserae and discard 1687 interior tesserae
 Molecular Surface Area = 97.708 Angst**2

                       Distance Matrix (Angstroms)
             C (  1)   C (  2)   C (  3)   O (  4)   H (  5)   O (  6)
   C (  2)  1.478273
   C (  3)  2.577840  1.512749
   O (  4)  2.393908  1.220727  2.326247
   H (  5)  3.515057  2.194296  1.080147  2.504432
   O (  6)  2.888542  2.389715  1.211928  3.431712  2.017359
   H (  7)  1.076171  2.094690  2.821469  3.080476  3.810835  2.849693
   H (  8)  1.073133  2.098262  3.473566  2.533952  4.287502  3.935920
   H (  9)  1.076239  2.094864  2.821734  3.081137  3.810714  2.848933
             H (  7)   H (  8)
   H (  8)  1.769033
   H (  9)  1.733159  1.769009

 Requested basis set is cc-pVTZ
 There are 74 shells and 206 basis functions
 A cutoff of  1.0D-11 yielded   2654 shell pairs
 There are     20726 function pairs (     27037 Cartesian)
 Smallest overlap matrix eigenvalue = 6.76E-04
 Guess MOs from SCF MO coefficient file
 Reading MOs from coefficient file
 Reading MOs from coefficient file
 A restricted Hartree-Fock SCF calculation will be
 performed using Pulay DIIS extrapolation
 SCF converges when DIIS error is below 1.0E-08
 ---------------------------------------
  Cycle       Energy         DIIS Error
 ---------------------------------------
    1    -265.7324662380      5.97E-04
    2    -265.7358359483      4.25E-04
    3    -265.7365336814      1.06E-04
    4    -265.7366936461      4.83E-05
    5    -265.7367260966      1.80E-05
    6    -265.7367310481      6.33E-06
    7    -265.7367315117      1.67E-06
    8    -265.7367315356      6.92E-07
    9    -265.7367315383      1.37E-07
   10    -265.7367315386      5.33E-08
   11    -265.7367315386      2.91E-08
   12    -265.7367315387      1.55E-08
   13    -265.7367315383      4.85E-09 Convergence criterion met
 ---------------------------------------
 SCF time:  CPU 120.58 s  wall 120.63 s
 Discretize the solute cavity surface with Lebedev spheres
	Using 302 Lebedev grid points for each H atom
	Using 302 Lebedev grid points for other atoms
	Atomic van der Waals radii will be scaled by 1.20
 Removing interior tesserae...
 Keep 1031 surface tesserae and discard 1687 interior tesserae
 Molecular Surface Area = 97.708 Angst**2
Using SCRF singleton
 A restricted Hartree-Fock SCF calculation will be
 performed using Pulay DIIS extrapolation
 Polarizable Continuum solvation model will be applied
 SCF converges when DIIS error is below 1.0E-08

 Citation of the SMD model:
 Marenich, A.V.; Cramer, C.J.; Truhlar, D.G.
 J. Phys. Chem. B 2009, 113, 6378-6396.
 iSolventCode=           1
 Solvent: water                                                           

 vradii
            1           2           3           4           5           6
    1   1.8500000   1.8500000   1.8500000   1.5200000   1.2000000   1.5200000
            7           8           9
    1   1.2000000   1.2000000   1.2000000
 ---------------------------------------
  Cycle       Energy         DIIS Error
 ---------------------------------------
    1    -265.7367315382      1.44E-09
 Time req'd to invert C: 1.31 s (CPU) 1.31 s (wall)
    2    -265.7519674544      4.87E-04
    3    -265.7519674541      4.87E-04
    4    -265.7519674514      4.87E-04
    5    -265.7519674562      4.87E-04
    6    -265.7519674529      4.87E-04
    7    -265.7519674520      4.87E-04
    8    -265.7519674525      4.87E-04
    9    -265.7519674551      4.87E-04
   10    -265.7519674542      4.87E-04
   11    -265.7519674527      4.87E-04
   12    -265.7519674533      4.87E-04
   13    -265.7519674524      4.87E-04
   14    -265.7519674514      4.87E-04
   15    -265.7519674518      4.87E-04
   16    -265.7519674537      4.87E-04
   17    -265.7544280221      3.34E-04
   18    -265.7549514157      1.10E-04
   19    -265.7551732503      4.74E-05
   20    -265.7552117286      1.70E-05
   21    -265.7552165617      5.95E-06
   22    -265.7552169901      1.37E-06
   23    -265.7552170090      5.21E-07
   24    -265.7552170106      1.10E-07
   25    -265.7552170108      3.65E-08
   26    -265.7552170108      1.25E-08
   27    -265.7552170110      5.17E-09 Convergence criterion met
 ---------------------------------------
 SCF time:  CPU 205.27 s  wall 205.42 s
(0)  E-EN(g) gas-phase elect-nuc energy                 -265.736731538 a.u.
(3)  G-ENP(liq) elect-nuc-pol free energy of system     -265.755217011 a.u.
(4)  G-CDS(liq) cavity-dispersion-solvent structure 
     free energy                                                4.6354 kcal/mol
(6)  G-S(liq) free energy of system                     -265.747829952 a.u.
(9)  DeltaG-S(liq) free energy of  solvation
     (9) = (6) - (0)                                           -6.9644 kcal/mol
 SCF   energy in the final basis set = -265.7478299520
 Total energy in the final basis set = -265.7478299520

 Components of the MP2 correlation energy:
        aaaa  correlation energy =        -0.1224510603 au
        abab  correlation energy =        -0.7626817233 au
        bbbb  correlation energy =        -0.1224510603 au
        non-Brillouin singles    =        -0.0000000000 au

 Total  MP2   correlation energy =        -1.0075838438 au
        MP2         total energy =      -266.7554137958 au

  Entering Z-vector solver.
 This version supports only Gaussian blurring of the apparent surface charges
 No PCM contribution added !! 
   1         0           1      0.000379    0.000379
 This version supports only Gaussian blurring of the apparent surface charges
 No PCM contribution added !! 
   2         0           1      0.000123    0.000123
 This version supports only Gaussian blurring of the apparent surface charges
 No PCM contribution added !! 
   3         0           1      0.000042    0.000042
 This version supports only Gaussian blurring of the apparent surface charges
 No PCM contribution added !! 
   4         0           1      0.000014    0.000014
 This version supports only Gaussian blurring of the apparent surface charges
 No PCM contribution added !! 
   5         0           1      0.000004    0.000004
 This version supports only Gaussian blurring of the apparent surface charges
 No PCM contribution added !! 
   6         0           1      0.000001    0.000001
 This version supports only Gaussian blurring of the apparent surface charges
 No PCM contribution added !! 
   7         1           0      0.000000    0.000000    Roots Converged

 --------------------------------------------------------------

                    Orbital Energies (a.u.)
 --------------------------------------------------------------

 Alpha MOs
 -- Occupied --
-20.591 -20.579 -11.354 -11.350 -11.222  -1.429  -1.409  -1.034
 -0.924  -0.766  -0.705  -0.687  -0.624  -0.618  -0.564  -0.549
 -0.512  -0.511  -0.426
 -- Virtual --
  0.061   0.163   0.195   0.206   0.223   0.249   0.283   0.296
  0.373   0.400   0.407   0.449   0.466   0.491   0.527   0.556
  0.591   0.610   0.613   0.632   0.643   0.652   0.675   0.715
  0.732   0.740   0.757   0.818   0.819   0.851   0.901   0.917
  0.952   0.974   0.996   1.058   1.075   1.128   1.168   1.197
  1.201   1.226   1.263   1.267   1.306   1.359   1.360   1.393
  1.433   1.456   1.463   1.508   1.524   1.546   1.606   1.609
  1.667   1.766   1.807   1.875   1.908   1.971   2.023   2.082
  2.172   2.217   2.237   2.308   2.383   2.384   2.424   2.463
  2.493   2.541   2.632   2.649   2.707   2.723   2.818   2.841
  2.877   2.893   2.979   3.009   3.030   3.068   3.086   3.095
  3.125   3.182   3.195   3.232   3.292   3.308   3.310   3.328
  3.339   3.373   3.440   3.457   3.478   3.520   3.580   3.582
  3.627   3.656   3.681   3.693   3.749   3.785   3.794   3.796
  3.844   3.891   3.934   4.012   4.024   4.060   4.102   4.135
  4.159   4.190   4.242   4.279   4.284   4.325   4.376   4.398
  4.466   4.472   4.505   4.531   4.570   4.587   4.604   4.678
  4.753   4.792   4.897   4.937   5.001   5.064   5.190   5.232
  5.281   5.319   5.437   5.451   5.459   5.566   5.574   5.618
  5.624   5.633   5.645   5.651   5.714   5.754   5.777   5.901
  5.993   6.050   6.110   6.231   6.254   6.256   6.609   6.656
  6.669   6.707   6.852   6.882   6.883   6.975   7.001   7.291
  7.328   7.432   7.485   7.518   7.549   7.592   9.313  11.193
 13.304  13.841  14.661
 --------------------------------------------------------------

          Ground-State Mulliken Net Atomic Charges

     Atom                 Charge (a.u.)
  ----------------------------------------
      1 C                    -0.379550
      2 C                     0.257680
      3 C                     0.126990
      4 O                    -0.319252
      5 H                     0.146867
      6 O                    -0.294341
      7 H                     0.157717
      8 H                     0.146570
      9 H                     0.157319
  ----------------------------------------
  Sum of atomic charges =     0.000000

 -----------------------------------------------------------------
                    Cartesian Multipole Moments
 -----------------------------------------------------------------
    Charge (ESU x 10^10)
                 0.0000
    Dipole Moment (Debye)
         X      -0.2858      Y      -1.0492      Z       0.0888
       Tot       1.0911
    Quadrupole Moments (Debye-Ang)
        XX     -36.0926     XY       6.4379     YY     -28.7180
        XZ      -2.7344     YZ       1.4451     ZZ     -27.9768
    Octopole Moments (Debye-Ang^2)
       XXX      -5.6256    XXY      -2.1427    XYY       5.6147
       YYY      -3.8286    XXZ      -4.1812    XYZ      -0.3044
       YYZ      -0.8441    XZZ       0.6542    YZZ      -1.2101
       ZZZ      -5.1633
    Hexadecapole Moments (Debye-Ang^3)
      XXXX    -297.3591   XXXY       7.6198   XXYY     -75.0793
      XYYY       3.1332   YYYY    -170.5208   XXXZ     -31.7821
      XXYZ       5.8379   XYYZ      -9.6431   YYYZ      10.9837
      XXZZ     -54.3920   XYZZ      -1.3587   YYZZ     -34.1752
      XZZZ     -23.9160   YZZZ       7.4115   ZZZZ     -42.8572
 -----------------------------------------------------------------
 DrvMan is completing analytic gradient of the MP2 energy
 MP2 relaxed dipole moment
            1
    1  -0.1124373
    2  -0.4127909
    3   0.0349275
	Magnitude:	 0.429 au	 1.091 Debye
 MP2 energy read as -266.755414
 Full Analytical Gradient of MP2 Energy (in au.)
             1             2             3             4             5
    1   -0.00008263    0.00004572    0.00029595    0.00009005    0.00017907
    2    0.00006860    0.00000031   -0.00031741    0.00011475   -0.00008869
    3    0.00001663   -0.00021146    0.00044412    0.00005430   -0.00007086
             6             7             8             9
    1   -0.00020016   -0.00012584   -0.00008497   -0.00011722
    2    0.00001503    0.00001700    0.00015985    0.00003057
    3   -0.00014160   -0.00002830   -0.00003399   -0.00002884
 Gradient time:  CPU 0.11 s  wall 0.11 s
 ----------------------------------------------------------------
             Standard Nuclear Orientation (Angstroms)
    I     Atom           X                Y                Z
 ----------------------------------------------------------------
    1      C      -0.8996270204    -1.2180937704     0.0612617971
    2      C      -0.5025986417     0.2011592698    -0.0544100121
    3      C       0.9408275132     0.5823106848     0.1878302051
    4      O      -1.2616283987     1.1145695768    -0.3367754717
    5      H       1.1510842742     1.6366592969     0.0856225025
    6      O       1.7857046434    -0.2380323049     0.4761694904
    7      H      -0.6668177542    -1.5704477394     1.0511056385
    8      H      -1.9489087844    -1.3165308896    -0.1410551929
    9      H      -0.3206458315    -1.8045805241    -0.6309126570
 ----------------------------------------------------------------
 Nuclear Repulsion Energy =   160.8729542641 hartrees
 There are       19 alpha and       19 beta electrons
 Discretize the solute cavity surface with Lebedev spheres
	Using 302 Lebedev grid points for each H atom
	Using 302 Lebedev grid points for other atoms
	Atomic van der Waals radii will be scaled by 1.20
 Removing interior tesserae...
 Keep 1031 surface tesserae and discard 1687 interior tesserae
 Molecular Surface Area = 97.708 Angst**2

                       Distance Matrix (Angstroms)
             C (  1)   C (  2)   C (  3)   O (  4)   H (  5)   O (  6)
   C (  2)  1.478273
   C (  3)  2.577741  1.512427
   O (  4)  2.393908  1.220727  2.325795
   H (  5)  3.515057  2.194296  1.079956  2.504432
   O (  6)  2.888542  2.389715  1.212402  3.431712  2.017359
   H (  7)  1.076171  2.094690  2.822080  3.080476  3.810835  2.849693
   H (  8)  1.073133  2.098262  3.473376  2.533952  4.287502  3.935920
   H (  9)  1.076239  2.094864  2.821153  3.081137  3.810714  2.848933
             H (  7)   H (  8)
   H (  8)  1.769033
   H (  9)  1.733159  1.769009

 Requested basis set is cc-pVTZ
 There are 74 shells and 206 basis functions
 A cutoff of  1.0D-11 yielded   2654 shell pairs
 There are     20726 function pairs (     27037 Cartesian)
 Smallest overlap matrix eigenvalue = 6.76E-04
 Guess MOs from SCF MO coefficient file
 Reading MOs from coefficient file
 Reading MOs from coefficient file
 A restricted Hartree-Fock SCF calculation will be
 performed using Pulay DIIS extrapolation
 SCF converges when DIIS error is below 1.0E-08
 ---------------------------------------
  Cycle       Energy         DIIS Error
 ---------------------------------------
    1    -265.7322096359      5.98E-04
    2    -265.7357779379      4.26E-04
    3    -265.7364769078      1.06E-04
    4    -265.7366376754      4.85E-05
    5    -265.7366703356      1.80E-05
    6    -265.7366753051      6.34E-06
    7    -265.7366757721      1.65E-06
    8    -265.7366757961      6.84E-07
    9    -265.7366757989      1.51E-07
   10    -265.7366757993      6.77E-08
   11    -265.7366757995      3.93E-08
   12    -265.7366757997      1.86E-08
   13    -265.7366757994      4.86E-09 Convergence criterion met
 ---------------------------------------
 SCF time:  CPU 121.26 s  wall 121.32 s
 Discretize the solute cavity surface with Lebedev spheres
	Using 302 Lebedev grid points for each H atom
	Using 302 Lebedev grid points for other atoms
	Atomic van der Waals radii will be scaled by 1.20
 Removing interior tesserae...
 Keep 1031 surface tesserae and discard 1687 interior tesserae
 Molecular Surface Area = 97.708 Angst**2
Using SCRF singleton
 A restricted Hartree-Fock SCF calculation will be
 performed using Pulay DIIS extrapolation
 Polarizable Continuum solvation model will be applied
 SCF converges when DIIS error is below 1.0E-08

 Citation of the SMD model:
 Marenich, A.V.; Cramer, C.J.; Truhlar, D.G.
 J. Phys. Chem. B 2009, 113, 6378-6396.
 iSolventCode=           1
 Solvent: water                                                           

 vradii
            1           2           3           4           5           6
    1   1.8500000   1.8500000   1.8500000   1.5200000   1.2000000   1.5200000
            7           8           9
    1   1.2000000   1.2000000   1.2000000
 ---------------------------------------
  Cycle       Energy         DIIS Error
 ---------------------------------------
    1    -265.7366757989      1.60E-09
 Time req'd to invert C: 1.31 s (CPU) 1.31 s (wall)
    2    -265.7519174674      4.87E-04
    3    -265.7519174671      4.87E-04
    4    -265.7519174640      4.87E-04
    5    -265.7519174687      4.87E-04
    6    -265.7519174699      4.87E-04
    7    -265.7519174714      4.87E-04
    8    -265.7519174732      4.87E-04
    9    -265.7519174731      4.87E-04
   10    -265.7519174733      4.87E-04
   11    -265.7519174722      4.87E-04
   12    -265.7519174741      4.87E-04
   13    -265.7519174730      4.87E-04
   14    -265.7519174724      4.87E-04
   15    -265.7519174715      4.87E-04
   16    -265.7519174677      4.87E-04
   17    -265.7543790090      3.34E-04
   18    -265.7549027211      1.10E-04
   19    -265.7551247333      4.74E-05
   20    -265.7551632571      1.70E-05
   21    -265.7551680985      5.95E-06
   22    -265.7551685275      1.36E-06
   23    -265.7551685463      5.11E-07
   24    -265.7551685477      1.10E-07
   25    -265.7551685479      3.58E-08
   26    -265.7551685479      1.18E-08
   27    -265.7551685481      4.79E-09 Convergence criterion met
 ---------------------------------------
 SCF time:  CPU 208.25 s  wall 208.65 s
(0)  E-EN(g) gas-phase elect-nuc energy                 -265.736675799 a.u.
(3)  G-ENP(liq) elect-nuc-pol free energy of system     -265.755168548 a.u.
(4)  G-CDS(liq) cavity-dispersion-solvent structure 
     free energy                                                4.6341 kcal/mol
(6)  G-S(liq) free energy of system                     -265.747783647 a.u.
(9)  DeltaG-S(liq) free energy of  solvation
     (9) = (6) - (0)                                           -6.9703 kcal/mol
 SCF   energy in the final basis set = -265.7477836475
 Total energy in the final basis set = -265.7477836475

 Components of the MP2 correlation energy:
        aaaa  correlation energy =        -0.1224568230 au
        abab  correlation energy =        -0.7627126902 au
        bbbb  correlation energy =        -0.1224568230 au
        non-Brillouin singles    =        -0.0000000000 au

 Total  MP2   correlation energy =        -1.0076263363 au
        MP2         total energy =      -266.7554099837 au

  Entering Z-vector solver.
 This version supports only Gaussian blurring of the apparent surface charges
 No PCM contribution added !! 
   1         0           1      0.000379    0.000379
 This version supports only Gaussian blurring of the apparent surface charges
 No PCM contribution added !! 
   2         0           1      0.000123    0.000123
 This version supports only Gaussian blurring of the apparent surface charges
 No PCM contribution added !! 
   3         0           1      0.000042    0.000042
 This version supports only Gaussian blurring of the apparent surface charges
 No PCM contribution added !! 
   4         0           1      0.000014    0.000014
 This version supports only Gaussian blurring of the apparent surface charges
 No PCM contribution added !! 
   5         0           1      0.000004    0.000004
 This version supports only Gaussian blurring of the apparent surface charges
 No PCM contribution added !! 
   6         0           1      0.000001    0.000001
 This version supports only Gaussian blurring of the apparent surface charges
 No PCM contribution added !! 
   7         1           0      0.000000    0.000000    Roots Converged

 --------------------------------------------------------------

                    Orbital Energies (a.u.)
 --------------------------------------------------------------

 Alpha MOs
 -- Occupied --
-20.591 -20.579 -11.354 -11.350 -11.222  -1.429  -1.409  -1.034
 -0.924  -0.766  -0.705  -0.687  -0.624  -0.618  -0.564  -0.549
 -0.512  -0.511  -0.427
 -- Virtual --
  0.061   0.163   0.195   0.206   0.223   0.249   0.283   0.296
  0.373   0.400   0.407   0.449   0.466   0.491   0.527   0.555
  0.591   0.610   0.613   0.632   0.643   0.652   0.675   0.715
  0.732   0.740   0.757   0.818   0.819   0.851   0.901   0.917
  0.952   0.974   0.996   1.058   1.075   1.128   1.168   1.197
  1.201   1.226   1.262   1.267   1.306   1.359   1.360   1.393
  1.433   1.456   1.463   1.508   1.524   1.546   1.606   1.609
  1.667   1.766   1.807   1.875   1.908   1.971   2.023   2.082
  2.172   2.217   2.236   2.308   2.384   2.384   2.424   2.463
  2.492   2.541   2.632   2.649   2.707   2.723   2.818   2.841
  2.877   2.893   2.979   3.009   3.030   3.068   3.086   3.095
  3.125   3.182   3.195   3.232   3.292   3.308   3.310   3.328
  3.339   3.373   3.440   3.457   3.478   3.521   3.580   3.582
  3.627   3.656   3.681   3.693   3.749   3.785   3.794   3.796
  3.844   3.891   3.934   4.012   4.024   4.060   4.102   4.135
  4.159   4.190   4.242   4.279   4.284   4.325   4.376   4.398
  4.466   4.472   4.505   4.531   4.570   4.587   4.604   4.678
  4.753   4.791   4.897   4.937   5.002   5.064   5.190   5.233
  5.282   5.319   5.437   5.452   5.459   5.566   5.574   5.618
  5.624   5.633   5.646   5.651   5.714   5.754   5.777   5.901
  5.993   6.049   6.110   6.231   6.254   6.256   6.608   6.655
  6.669   6.707   6.852   6.882   6.883   6.975   7.001   7.291
  7.328   7.432   7.485   7.518   7.549   7.591   9.314  11.195
 13.302  13.837  14.661
 --------------------------------------------------------------

          Ground-State Mulliken Net Atomic Charges

     Atom                 Charge (a.u.)
  ----------------------------------------
      1 C                    -0.379553
      2 C                     0.257840
      3 C                     0.126829
      4 O                    -0.319214
      5 H                     0.147152
      6 O                    -0.294670
      7 H                     0.157709
      8 H                     0.146581
      9 H                     0.157326
  ----------------------------------------
  Sum of atomic charges =     0.000000

 -----------------------------------------------------------------
                    Cartesian Multipole Moments
 -----------------------------------------------------------------
    Charge (ESU x 10^10)
                 0.0000
    Dipole Moment (Debye)
         X      -0.2874      Y      -1.0479      Z       0.0852
       Tot       1.0899
    Quadrupole Moments (Debye-Ang)
        XX     -36.0948     XY       6.4395     YY     -28.7146
        XZ      -2.7363     YZ       1.4448     ZZ     -27.9785
    Octopole Moments (Debye-Ang^2)
       XXX      -5.6334    XXY      -2.1419    XYY       5.6153
       YYY      -3.8213    XXZ      -4.1776    XYZ      -0.3050
       YYZ      -0.8340    XZZ       0.6502    YZZ      -1.2102
       ZZZ      -5.1390
    Hexadecapole Moments (Debye-Ang^3)
      XXXX    -297.3816   XXXY       7.6251   XXYY     -75.0746
      XYYY       3.1438   YYYY    -170.4954   XXXZ     -31.7541
      XXYZ       5.8422   XYYZ      -9.6302   YYYZ      11.0090
      XXZZ     -54.3906   XYZZ      -1.3595   YYZZ     -34.1705
      XZZZ     -23.8891   YZZZ       7.4267   ZZZZ     -42.8364
 -----------------------------------------------------------------
 DrvMan is completing analytic gradient of the MP2 energy
 MP2 relaxed dipole moment
            1
    1  -0.1130724
    2  -0.4122749
    3   0.0335259
	Magnitude:	 0.429 au	 1.090 Debye
 MP2 energy read as -266.755410
 Full Analytical Gradient of MP2 Energy (in au.)
             1             2             3             4             5
    1   -0.00007807    0.00004336   -0.00016147    0.00015779    0.00015627
    2    0.00005793    0.00003888    0.00013795    0.00009499   -0.00014778
    3   -0.00005192    0.00020292   -0.00038639   -0.00002673    0.00017301
             6             7             8             9
    1    0.00021291   -0.00012167   -0.00008782   -0.00012131
    2   -0.00038351    0.00003256    0.00015325    0.00001573
    3    0.00019688   -0.00003358   -0.00004369   -0.00003049
 Gradient time:  CPU 0.11 s  wall 0.11 s
 ----------------------------------------------------------------
             Standard Nuclear Orientation (Angstroms)
    I     Atom           X                Y                Z
 ----------------------------------------------------------------
    1      C      -0.8996270204    -1.2180937704     0.0612617971
    2      C      -0.5025986417     0.2011592698    -0.0544100121
    3      C       0.9408275132     0.5823106848     0.1888302051
    4      O      -1.2606283987     1.1145695768    -0.3367754717
    5      H       1.1510842742     1.6366592969     0.0856225025
    6      O       1.7857046434    -0.2380323049     0.4761694904
    7      H      -0.6668177542    -1.5704477394     1.0511056385
    8      H      -1.9489087844    -1.3165308896    -0.1410551929
    9      H      -0.3206458315    -1.8045805241    -0.6309126570
 ----------------------------------------------------------------
 Nuclear Repulsion Energy =   160.8932065852 hartrees
 There are       19 alpha and       19 beta electrons
 Discretize the solute cavity surface with Lebedev spheres
	Using 302 Lebedev grid points for each H atom
	Using 302 Lebedev grid points for other atoms
	Atomic van der Waals radii will be scaled by 1.20
 Removing interior tesserae...
 Keep 1031 surface tesserae and discard 1687 interior tesserae
 Molecular Surface Area = 97.708 Angst**2

                       Distance Matrix (Angstroms)
             C (  1)   C (  2)   C (  3)   O (  4)   H (  5)   O (  6)
   C (  2)  1.478273
   C (  3)  2.577790  1.512588
   O (  4)  2.393757  1.220106  2.325074
   H (  5)  3.515057  2.194296  1.080051  2.503469
   O (  6)  2.888542  2.389715  1.212165  3.430824  2.017359
   H (  7)  1.076171  2.094690  2.821774  3.080283  3.810835  2.849693
   H (  8)  1.073133  2.098262  3.473471  2.534223  4.287502  3.935920
   H (  9)  1.076239  2.094864  2.821443  3.080831  3.810714  2.848933
             H (  7)   H (  8)
   H (  8)  1.769033
   H (  9)  1.733159  1.769009

 Requested basis set is cc-pVTZ
 There are 74 shells and 206 basis functions
 A cutoff of  1.0D-11 yielded   2654 shell pairs
 There are     20726 function pairs (     27037 Cartesian)
 Smallest overlap matrix eigenvalue = 6.76E-04
 Guess MOs from SCF MO coefficient file
 Reading MOs from coefficient file
 Reading MOs from coefficient file
 A restricted Hartree-Fock SCF calculation will be
 performed using Pulay DIIS extrapolation
 SCF converges when DIIS error is below 1.0E-08
 ---------------------------------------
  Cycle       Energy         DIIS Error
 ---------------------------------------
    1    -265.7338047320      5.99E-04
    2    -265.7358652531      4.29E-04
    3    -265.7365725984      1.06E-04
    4    -265.7367335911      4.80E-05
    5    -265.7367663234      1.79E-05
    6    -265.7367711472      6.30E-06
    7    -265.7367715968      1.62E-06
    8    -265.7367716196      6.69E-07
    9    -265.7367716221      1.34E-07
   10    -265.7367716223      5.05E-08
   11    -265.7367716224      2.72E-08
   12    -265.7367716224      1.48E-08
   13    -265.7367716220      4.93E-09 Convergence criterion met
 ---------------------------------------
 SCF time:  CPU 120.54 s  wall 120.58 s
 Discretize the solute cavity surface with Lebedev spheres
	Using 302 Lebedev grid points for each H atom
	Using 302 Lebedev grid points for other atoms
	Atomic van der Waals radii will be scaled by 1.20
 Removing interior tesserae...
 Keep 1031 surface tesserae and discard 1687 interior tesserae
 Molecular Surface Area = 97.708 Angst**2
Using SCRF singleton
 A restricted Hartree-Fock SCF calculation will be
 performed using Pulay DIIS extrapolation
 Polarizable Continuum solvation model will be applied
 SCF converges when DIIS error is below 1.0E-08

 Citation of the SMD model:
 Marenich, A.V.; Cramer, C.J.; Truhlar, D.G.
 J. Phys. Chem. B 2009, 113, 6378-6396.
 iSolventCode=           1
 Solvent: water                                                           

 vradii
            1           2           3           4           5           6
    1   1.8500000   1.8500000   1.8500000   1.5200000   1.2000000   1.5200000
            7           8           9
    1   1.2000000   1.2000000   1.2000000
 ---------------------------------------
  Cycle       Energy         DIIS Error
 ---------------------------------------
    1    -265.7367716220      1.33E-09
 Time req'd to invert C: 1.31 s (CPU) 1.31 s (wall)
    2    -265.7520023023      4.87E-04
    3    -265.7520023020      4.87E-04
    4    -265.7520022997      4.87E-04
    5    -265.7520023039      4.87E-04
    6    -265.7520023068      4.87E-04
    7    -265.7520023053      4.87E-04
    8    -265.7520023052      4.87E-04
    9    -265.7520023076      4.87E-04
   10    -265.7520023097      4.87E-04
   11    -265.7520023093      4.87E-04
   12    -265.7520023084      4.87E-04
   13    -265.7520023066      4.87E-04
   14    -265.7520023072      4.87E-04
   15    -265.7520023082      4.87E-04
   16    -265.7520023007      4.87E-04
   17    -265.7544608184      3.33E-04
   18    -265.7549835099      1.10E-04
   19    -265.7552049702      4.73E-05
   20    -265.7552433555      1.69E-05
   21    -265.7552481722      5.93E-06
   22    -265.7552485987      1.35E-06
   23    -265.7552486173      5.01E-07
   24    -265.7552486186      1.11E-07
   25    -265.7552486188      3.52E-08
   26    -265.7552486188      1.14E-08
   27    -265.7552486190      4.64E-09 Convergence criterion met
 ---------------------------------------
 SCF time:  CPU 195.49 s  wall 195.79 s
(0)  E-EN(g) gas-phase elect-nuc energy                 -265.736771622 a.u.
(3)  G-ENP(liq) elect-nuc-pol free energy of system     -265.755248619 a.u.
(4)  G-CDS(liq) cavity-dispersion-solvent structure 
     free energy                                                4.6359 kcal/mol
(6)  G-S(liq) free energy of system                     -265.747860833 a.u.
(9)  DeltaG-S(liq) free energy of  solvation
     (9) = (6) - (0)                                           -6.9586 kcal/mol
 SCF   energy in the final basis set = -265.7478608335
 Total energy in the final basis set = -265.7478608335

 Components of the MP2 correlation energy:
        aaaa  correlation energy =        -0.1224464622 au
        abab  correlation energy =        -0.7626554178 au
        bbbb  correlation energy =        -0.1224464622 au
        non-Brillouin singles    =        -0.0000000000 au

 Total  MP2   correlation energy =        -1.0075483423 au
        MP2         total energy =      -266.7554091757 au

  Entering Z-vector solver.
 This version supports only Gaussian blurring of the apparent surface charges
 No PCM contribution added !! 
   1         0           1      0.000379    0.000379
 This version supports only Gaussian blurring of the apparent surface charges
 No PCM contribution added !! 
   2         0           1      0.000123    0.000123
 This version supports only Gaussian blurring of the apparent surface charges
 No PCM contribution added !! 
   3         0           1      0.000042    0.000042
 This version supports only Gaussian blurring of the apparent surface charges
 No PCM contribution added !! 
   4         0           1      0.000014    0.000014
 This version supports only Gaussian blurring of the apparent surface charges
 No PCM contribution added !! 
   5         0           1      0.000004    0.000004
 This version supports only Gaussian blurring of the apparent surface charges
 No PCM contribution added !! 
   6         0           1      0.000001    0.000001
 This version supports only Gaussian blurring of the apparent surface charges
 No PCM contribution added !! 
   7         1           0      0.000000    0.000000    Roots Converged

 --------------------------------------------------------------

                    Orbital Energies (a.u.)
 --------------------------------------------------------------

 Alpha MOs
 -- Occupied --
-20.591 -20.579 -11.354 -11.350 -11.222  -1.429  -1.409  -1.034
 -0.924  -0.766  -0.705  -0.687  -0.625  -0.618  -0.564  -0.549
 -0.512  -0.511  -0.426
 -- Virtual --
  0.061   0.163   0.195   0.206   0.223   0.249   0.283   0.296
  0.373   0.400   0.407   0.449   0.466   0.491   0.527   0.556
  0.591   0.610   0.613   0.632   0.643   0.652   0.675   0.715
  0.732   0.740   0.757   0.818   0.819   0.851   0.901   0.917
  0.952   0.974   0.996   1.058   1.075   1.128   1.168   1.197
  1.201   1.226   1.263   1.267   1.306   1.359   1.360   1.393
  1.433   1.456   1.463   1.508   1.524   1.546   1.606   1.609
  1.667   1.766   1.807   1.875   1.908   1.971   2.023   2.083
  2.172   2.217   2.236   2.308   2.384   2.384   2.424   2.463
  2.492   2.541   2.632   2.650   2.707   2.723   2.818   2.841
  2.877   2.893   2.980   3.009   3.030   3.068   3.086   3.095
  3.125   3.182   3.195   3.232   3.292   3.308   3.310   3.328
  3.339   3.373   3.440   3.457   3.478   3.521   3.580   3.582
  3.627   3.657   3.681   3.693   3.749   3.785   3.794   3.796
  3.844   3.891   3.934   4.013   4.024   4.060   4.102   4.135
  4.160   4.190   4.242   4.279   4.284   4.325   4.376   4.398
  4.466   4.472   4.505   4.531   4.570   4.587   4.605   4.678
  4.753   4.792   4.897   4.938   5.002   5.064   5.190   5.232
  5.282   5.319   5.437   5.452   5.459   5.566   5.574   5.618
  5.624   5.633   5.646   5.651   5.714   5.754   5.777   5.901
  5.994   6.050   6.111   6.231   6.254   6.256   6.609   6.656
  6.670   6.708   6.852   6.882   6.883   6.975   7.003   7.291
  7.328   7.433   7.485   7.518   7.550   7.592   9.313  11.194
 13.312  13.843  14.661
 --------------------------------------------------------------

          Ground-State Mulliken Net Atomic Charges

     Atom                 Charge (a.u.)
  ----------------------------------------
      1 C                    -0.379655
      2 C                     0.257796
      3 C                     0.126764
      4 O                    -0.318863
      5 H                     0.146981
      6 O                    -0.294597
      7 H                     0.157694
      8 H                     0.146566
      9 H                     0.157312
  ----------------------------------------
  Sum of atomic charges =     0.000000

 -----------------------------------------------------------------
                    Cartesian Multipole Moments
 -----------------------------------------------------------------
    Charge (ESU x 10^10)
                 0.0000
    Dipole Moment (Debye)
         X      -0.2911      Y      -1.0471      Z       0.0863
       Tot       1.0903
    Quadrupole Moments (Debye-Ang)
        XX     -36.0894     XY       6.4351     YY     -28.7157
        XZ      -2.7352     YZ       1.4451     ZZ     -27.9766
    Octopole Moments (Debye-Ang^2)
       XXX      -5.6676    XXY      -2.1344    XYY       5.6048
       YYY      -3.8188    XXZ      -4.1826    XYZ      -0.3042
       YYZ      -0.8397    XZZ       0.6439    YZZ      -1.2083
       ZZZ      -5.1532
    Hexadecapole Moments (Debye-Ang^3)
      XXXX    -297.2736   XXXY       7.5895   XXYY     -75.0586
      XYYY       3.1080   YYYY    -170.5056   XXXZ     -31.7611
      XXYZ       5.8389   XYYZ      -9.6340   YYYZ      10.9959
      XXZZ     -54.3770   XYZZ      -1.3671   YYZZ     -34.1721
      XZZZ     -23.8969   YZZZ       7.4185   ZZZZ     -42.8449
 -----------------------------------------------------------------
 DrvMan is completing analytic gradient of the MP2 energy
 MP2 relaxed dipole moment
            1
    1  -0.1145128
    2  -0.4119752
    3   0.0339644
	Magnitude:	 0.429 au	 1.090 Debye
 MP2 energy read as -266.755409
 Full Analytical Gradient of MP2 Energy (in au.)
             1             2             3             4             5
    1   -0.00004685   -0.00056566    0.00002061    0.00080086    0.00017077
    2    0.00007592    0.00050431    0.00001130   -0.00049048   -0.00012909
    3   -0.00002272   -0.00017431   -0.00000472    0.00022790    0.00005522
             6             7             8             9
    1   -0.00004931   -0.00012265   -0.00008755   -0.00012021
    2   -0.00017728    0.00002409    0.00016096    0.00002027
    3    0.00001650   -0.00003242   -0.00003918   -0.00002627
 Gradient time:  CPU 0.11 s  wall 0.11 s
 ----------------------------------------------------------------
             Standard Nuclear Orientation (Angstroms)
    I     Atom           X                Y                Z
 ----------------------------------------------------------------
    1      C      -0.8996270204    -1.2180937704     0.0612617971
    2      C      -0.5025986417     0.2011592698    -0.0544100121
    3      C       0.9408275132     0.5823106848     0.1888302051
    4      O      -1.2626283987     1.1145695768    -0.3367754717
    5      H       1.1510842742     1.6366592969     0.0856225025
    6      O       1.7857046434    -0.2380323049     0.4761694904
    7      H      -0.6668177542    -1.5704477394     1.0511056385
    8      H      -1.9489087844    -1.3165308896    -0.1410551929
    9      H      -0.3206458315    -1.8045805241    -0.6309126570
 ----------------------------------------------------------------
 Nuclear Repulsion Energy =   160.8552834507 hartrees
 There are       19 alpha and       19 beta electrons
 Discretize the solute cavity surface with Lebedev spheres
	Using 302 Lebedev grid points for each H atom
	Using 302 Lebedev grid points for other atoms
	Atomic van der Waals radii will be scaled by 1.20
 Removing interior tesserae...
 Keep 1031 surface tesserae and discard 1687 interior tesserae
 Molecular Surface Area = 97.708 Angst**2

                       Distance Matrix (Angstroms)
             C (  1)   C (  2)   C (  3)   O (  4)   H (  5)   O (  6)
   C (  2)  1.478273
   C (  3)  2.577790  1.512588
   O (  4)  2.394060  1.221349  2.326968
   H (  5)  3.515057  2.194296  1.080051  2.505395
   O (  6)  2.888542  2.389715  1.212165  3.432600  2.017359
   H (  7)  1.076171  2.094690  2.821774  3.080669  3.810835  2.849693
   H (  8)  1.073133  2.098262  3.473471  2.533680  4.287502  3.935920
   H (  9)  1.076239  2.094864  2.821443  3.081442  3.810714  2.848933
             H (  7)   H (  8)
   H (  8)  1.769033
   H (  9)  1.733159  1.769009

 Requested basis set is cc-pVTZ
 There are 74 shells and 206 basis functions
 A cutoff of  1.0D-11 yielded   2654 shell pairs
 There are     20726 function pairs (     27037 Cartesian)
 Smallest overlap matrix eigenvalue = 6.76E-04
 Guess MOs from SCF MO coefficient file
 Reading MOs from coefficient file
 Reading MOs from coefficient file
 A restricted Hartree-Fock SCF calculation will be
 performed using Pulay DIIS extrapolation
 SCF converges when DIIS error is below 1.0E-08
 ---------------------------------------
  Cycle       Energy         DIIS Error
 ---------------------------------------
    1    -265.7311169499      5.99E-04
    2    -265.7357395854      4.25E-04
    3    -265.7364374418      1.06E-04
    4    -265.7365974275      4.83E-05
    5    -265.7366297447      1.80E-05
    6    -265.7366347036      6.39E-06
    7    -265.7366351725      1.86E-06
    8    -265.7366351995      7.34E-07
    9    -265.7366352025      1.24E-07
   10    -265.7366352026      3.57E-08
   11    -265.7366352024      1.15E-08
   12    -265.7366352022      3.74E-09 Convergence criterion met
 ---------------------------------------
 SCF time:  CPU 112.81 s  wall 113.00 s
 Discretize the solute cavity surface with Lebedev spheres
	Using 302 Lebedev grid points for each H atom
	Using 302 Lebedev grid points for other atoms
	Atomic van der Waals radii will be scaled by 1.20
 Removing interior tesserae...
 Keep 1031 surface tesserae and discard 1687 interior tesserae
 Molecular Surface Area = 97.708 Angst**2
Using SCRF singleton
 A restricted Hartree-Fock SCF calculation will be
 performed using Pulay DIIS extrapolation
 Polarizable Continuum solvation model will be applied
 SCF converges when DIIS error is below 1.0E-08

 Citation of the SMD model:
 Marenich, A.V.; Cramer, C.J.; Truhlar, D.G.
 J. Phys. Chem. B 2009, 113, 6378-6396.
 iSolventCode=           1
 Solvent: water                                                           

 vradii
            1           2           3           4           5           6
    1   1.8500000   1.8500000   1.8500000   1.5200000   1.2000000   1.5200000
            7           8           9
    1   1.2000000   1.2000000   1.2000000
 ---------------------------------------
  Cycle       Energy         DIIS Error
 ---------------------------------------
    1    -265.7366352022      1.55E-09
 Time req'd to invert C: 1.31 s (CPU) 1.31 s (wall)
    2    -265.7518821037      4.87E-04
    3    -265.7518821029      4.87E-04
    4    -265.7518820981      4.87E-04
    5    -265.7518820912      4.87E-04
    6    -265.7518820895      4.87E-04
    7    -265.7518820888      4.87E-04
    8    -265.7518820882      4.87E-04
    9    -265.7518820892      4.87E-04
   10    -265.7518820888      4.87E-04
   11    -265.7518820892      4.87E-04
   12    -265.7518820884      4.87E-04
   13    -265.7518820873      4.87E-04
   14    -265.7518820874      4.87E-04
   15    -265.7518820874      4.87E-04
   16    -265.7518821041      4.87E-04
   17    -265.7543456986      3.34E-04
   18    -265.7548701147      1.10E-04
   19    -265.7550925026      4.74E-05
   20    -265.7551311200      1.70E-05
   21    -265.7551359780      5.97E-06
   22    -265.7551364089      1.39E-06
   23    -265.7551364281      5.31E-07
   24    -265.7551364297      1.10E-07
   25    -265.7551364299      3.71E-08
   26    -265.7551364300      1.29E-08
   27    -265.7551364303      5.31E-09 Convergence criterion met
 ---------------------------------------
 SCF time:  CPU 200.83 s  wall 200.90 s
(0)  E-EN(g) gas-phase elect-nuc energy                 -265.736635202 a.u.
(3)  G-ENP(liq) elect-nuc-pol free energy of system     -265.755136430 a.u.
(4)  G-CDS(liq) cavity-dispersion-solvent structure 
     free energy                                                4.6336 kcal/mol
(6)  G-S(liq) free energy of system                     -265.747752269 a.u.
(9)  DeltaG-S(liq) free energy of  solvation
     (9) = (6) - (0)                                           -6.9761 kcal/mol
 SCF   energy in the final basis set = -265.7477522686
 Total energy in the final basis set = -265.7477522686

 Components of the MP2 correlation energy:
        aaaa  correlation energy =        -0.1224614111 au
        abab  correlation energy =        -0.7627389331 au
        bbbb  correlation energy =        -0.1224614111 au
        non-Brillouin singles    =        -0.0000000000 au

 Total  MP2   correlation energy =        -1.0076617552 au
        MP2         total energy =      -266.7554140238 au

  Entering Z-vector solver.
 This version supports only Gaussian blurring of the apparent surface charges
 No PCM contribution added !! 
   1         0           1      0.000380    0.000380
 This version supports only Gaussian blurring of the apparent surface charges
 No PCM contribution added !! 
   2         0           1      0.000123    0.000123
 This version supports only Gaussian blurring of the apparent surface charges
 No PCM contribution added !! 
   3         0           1      0.000042    0.000042
 This version supports only Gaussian blurring of the apparent surface charges
 No PCM contribution added !! 
   4         0           1      0.000014    0.000014
 This version supports only Gaussian blurring of the apparent surface charges
 No PCM contribution added !! 
   5         0           1      0.000004    0.000004
 This version supports only Gaussian blurring of the apparent surface charges
 No PCM contribution added !! 
   6         0           1      0.000001    0.000001
 This version supports only Gaussian blurring of the apparent surface charges
 No PCM contribution added !! 
   7         1           0      0.000000    0.000000    Roots Converged

 --------------------------------------------------------------

                    Orbital Energies (a.u.)
 --------------------------------------------------------------

 Alpha MOs
 -- Occupied --
-20.591 -20.579 -11.354 -11.350 -11.222  -1.429  -1.409  -1.034
 -0.924  -0.766  -0.705  -0.687  -0.624  -0.618  -0.564  -0.549
 -0.512  -0.510  -0.427
 -- Virtual --
  0.061   0.163   0.195   0.206   0.223   0.249   0.283   0.296
  0.373   0.400   0.407   0.449   0.466   0.491   0.527   0.555
  0.591   0.610   0.613   0.632   0.643   0.652   0.675   0.715
  0.732   0.740   0.757   0.818   0.819   0.851   0.901   0.917
  0.952   0.974   0.996   1.058   1.075   1.127   1.168   1.197
  1.201   1.226   1.262   1.267   1.305   1.359   1.360   1.393
  1.433   1.456   1.463   1.508   1.524   1.546   1.606   1.609
  1.667   1.766   1.807   1.875   1.908   1.970   2.023   2.082
  2.171   2.217   2.236   2.308   2.383   2.384   2.424   2.463
  2.493   2.541   2.632   2.649   2.707   2.723   2.818   2.841
  2.877   2.893   2.979   3.009   3.030   3.068   3.086   3.095
  3.125   3.181   3.194   3.232   3.292   3.307   3.310   3.328
  3.338   3.373   3.440   3.457   3.478   3.520   3.580   3.582
  3.627   3.656   3.680   3.693   3.749   3.785   3.795   3.796
  3.844   3.890   3.934   4.012   4.024   4.060   4.102   4.135
  4.159   4.190   4.242   4.279   4.284   4.325   4.375   4.398
  4.466   4.472   4.505   4.531   4.570   4.587   4.604   4.678
  4.753   4.791   4.897   4.936   5.001   5.064   5.190   5.232
  5.281   5.320   5.437   5.451   5.459   5.566   5.574   5.618
  5.624   5.633   5.645   5.651   5.714   5.754   5.777   5.901
  5.992   6.050   6.109   6.231   6.254   6.256   6.609   6.656
  6.667   6.706   6.852   6.882   6.882   6.975   7.000   7.291
  7.328   7.432   7.485   7.518   7.549   7.591   9.314  11.193
 13.294  13.836  14.661
 --------------------------------------------------------------

          Ground-State Mulliken Net Atomic Charges

     Atom                 Charge (a.u.)
  ----------------------------------------
      1 C                    -0.379448
      2 C                     0.257724
      3 C                     0.127055
      4 O                    -0.319603
      5 H                     0.147037
      6 O                    -0.294414
      7 H                     0.157731
      8 H                     0.146585
      9 H                     0.157333
  ----------------------------------------
  Sum of atomic charges =     0.000000

 -----------------------------------------------------------------
                    Cartesian Multipole Moments
 -----------------------------------------------------------------
    Charge (ESU x 10^10)
                 0.0000
    Dipole Moment (Debye)
         X      -0.2821      Y      -1.0500      Z       0.0877
       Tot       1.0907
    Quadrupole Moments (Debye-Ang)
        XX     -36.0980     XY       6.4422     YY     -28.7168
        XZ      -2.7355     YZ       1.4448     ZZ     -27.9787
    Octopole Moments (Debye-Ang^2)
[truncated: 465,164 more chars]
