# Supplementary material for: A DFT investigation of the blue bottle experiment: E∘half-cell analysis of autoxidation catalysed by redox indicators
Source: R Soc Open Sci. 2017 Nov 8;4(11):170708. doi: 10.1098/rsos.170708 (PMC5717635; doi:10.1098/rsos.170708)
Supplement: output.zip [file rsos170708supp2.zip › MP2_cc-pVTZ/C3H4O3_3-hydroxy-2-oxo-propanal.out]

TWL01 127.0.1
Q-Chem Developer Version! Running on 127.0.1.*
                  Welcome to Q-Chem
     A Quantum Leap Into The Future Of Chemistry


 Q-Chem 4.4, Q-Chem, Inc., Pleasanton, CA (2016)

 Y. Shao,  Z. Gan,  E. Epifanovsky,  A. T. B. Gilbert,  M. Wormit,  
 J. Kussmann,  A. W. Lange,  A. Behn,  J. Deng,  X. Feng,  D. Ghosh,  
 M. Goldey,  P. R. Horn,  L. D. Jacobson,  I. Kaliman,  F. Rob,  
 R. Z. Khaliullin,  T. Kus,  A. Landau,  J. Liu,  E. I. Proynov,  Y. M. Rhee,  
 R. M. Richard,  M. A. Rohrdanz,  R. P. Steele,  E. J. Sundstrom,  
 H. L. Woodcock III,  P. M. Zimmerman,  D. Zuev,  B. Albrecht,  E. Alguire,  
 B. Austin,  S. A. Baeppler,  G. J. O. Beran,  Y. A. Bernard,  E. Berquist,  
 K. Brandhorst,  K. B. Bravaya,  S. T. Brown,  D. Casanova,  C.-M. Chang,  
 Y. Chen,  S. H. Chien,  K. D. Closser,  M. P. Coons,  D. L. Crittenden,  
 S. Dasgupta,  M. Diedenhofen,  R. A. DiStasio Jr.,  H. Do,  A. D. Dutoi,  
 R. G. Edgar,  P.-T. Fang,  S. Fatehi,  Q. Feng,  L. Fusti-Molnar,  
 A. Ghysels,  A. Golubeva-Zadorozhnaya,  J. Gomes,  A. Gunina,  
 M. W. D. Hanson-Heine,  P. H. P. Harbach,  A. W. Hauser,  J. E. Herr,  
 E. G. Hohenstein,  Z. C. Holden,  K. Hui,  T.-C. Jagau,  H. Ji,  B. Kaduk,  
 K. Khistyaev,  Jaehoon Kim,  Jihan Kim,  R. A. King,  P. Klunzinger,  
 K. Koh,  D. Kosenkov,  T. Kowalczyk,  C. M. Krauter,  A. Kunitsa,  
 K. U. Lao,  A. Laurent,  K. V. Lawler,  J. Lee,  D. Lefrancois,  S. Lehtola,  
 S. V. Levchenko,  C. Y. Lin,  Y.-S. Lin,  F. Liu,  E. Livshits,  
 R. C. Lochan,  A. Luenser,  P. Manohar,  S. F. Manzer,  S.-P. Mao,  Y. Mao,  
 N. Mardirossian,  A. V. Marenich,  L. A. Martinez-Martinez,  S. A. Maurer,  
 N. J. Mayhall,  J.-M. Mewes,  A. F. Morrison,  K. Nanda,  T. S. Nguyen-Beck,  
 C. M. Oana,  R. Olivares-Amaya,  D. P. O'Neill,  J. A. Parkhill,  
 T. M. Perrine,  R. Peverati,  P. A. Pieniazek,  F. Plasser,  A. Prociuk,  
 D. R. Rehn,  E. Rosta,  N. J. Russ,  N. Sergueev,  S. M. Sharada,  
 S. Sharma,  D. W. Small,  A. Sodt,  T. Stauch,  T. Stein,  D. Stuck,  
 Y.-C. Su,  A. J. W. Thom,  T. Tsuchimochi,  L. Vogt,  O. Vydrov,  T. Wang,  
 M. A. Watson,  J. Wenzel,  A. White,  C. F. Williams,  V. Vanovschi,  
 K. Yao,  S. Yeganeh,  S. R. Yost,  Z.-Q. You,  I. Y. Zhang,  X. Zhang,  
 Y. Zhao,  B. R. Brooks,  G. K. L. Chan,  D. M. Chipman,  C. J. Cramer,  
 W. A. Goddard III,  M. S. Gordon,  W. J. Hehre,  A. Klamt,  
 H. F. Schaefer III,  M. W. Schmidt,  C. D. Sherrill,  D. G. Truhlar,  
 A. Warshel,  X. Xu,  A. Aspuru-Guzik,  R. Baer,  A. T. Bell,  N. A. Besley,  
 J.-D. Chai,  A. Dreuw,  B. D. Dunietz,  T. R. Furlani,  S. R. Gwaltney,  
 C.-P. Hsu,  Y. Jung,  J. Kong,  D. S. Lambrecht,  W. Liang,  C. Ochsenfeld,  
 V. A. Rassolov,  L. V. Slipchenko,  J. E. Subotnik,  T. Van Voorhis,  
 J. M. Herbert,  A. I. Krylov,  P. M. W. Gill,  M. Head-Gordon

 Contributors to earlier versions of Q-Chem not listed above: 
 R. D. Adamson,  J. Baker,  E. F. C. Byrd,  A. K. Chakraborty,  C.-L. Cheng,  
 H. Dachsel,  R. J. Doerksen,  G. Hawkins,  A. Heyden,  S. Hirata,  
 G. Kedziora,  F. J. Keil,  C. Kelley,  P. P. Korambath,  W. Kurlancheek,  
 A. M. Lee,  M. S. Lee,  D. Liotard,  I. Lotan,  P. E. Maslen,  N. Nair,  
 D. Neuhauser,  R. Olson,  B. Peters,  J. Ritchie,  N. E. Schultz,  
 N. Shenvi,  A. C. Simmonett,  K. S. Thanthiriwatte,  Q. Wu,  W. Zhang

 Please cite Q-Chem as follows:
 Y. Shao et al., Mol. Phys. 113, 184-215 (2015)
 DOI: 10.1080/00268976.2014.952696

 Q-Chem 4.4.2 for Intel X86 EM64T Linux

 Parts of Q-Chem use Armadillo 5.200.1 (Boston Tea Smuggler).
 http://arma.sourceforge.net/

 Q-Chem begins on Wed Dec 14 16:47:59 2016  


Host: 0

     Scratch files written to /scratch/taweetham/qchem7339//
FILE_GEOM_ORG=        593

Checking the input file for inconsistencies... 	...done.

--------------------------------------------------------------
User input:
--------------------------------------------------------------
$molecule
0 1
  C    1.1648738   -0.7620843    0.0025451
  C   -0.0664279    0.1210675   -0.0020843
  O    0.0302414    1.3314718   -0.0025947
  O    2.3402728   -0.0098357    0.0006789
  H    1.1146304   -1.4304681   -0.8764690
  H    1.1112518   -1.4239319    0.8866424
  H    2.0589194    0.9256079    0.0031736
  C   -1.4391071   -0.5759174   -0.0048162
  O   -2.4737425    0.0431004    0.0055948
  H   -1.4150081   -1.6874939   -0.0166467
$end

$rem
   BASIS  =   cc-pVTZ
   method  =  MP2
   JOBTYPE = optimization
   SOLVENT_METHOD = SMD
   MEM_STATIC = 3000
   MEM_TOTAL  = 4000
$end

--------------------------------------------------------------
 ----------------------------------------------------------------
             Standard Nuclear Orientation (Angstroms)
    I     Atom           X                Y                Z
 ----------------------------------------------------------------
    1      C       1.1648738000    -0.7620843000     0.0025451000
    2      C      -0.0664279000     0.1210675000    -0.0020843000
    3      O       0.0302414000     1.3314718000    -0.0025947000
    4      O       2.3402728000    -0.0098357000     0.0006789000
    5      H       1.1146304000    -1.4304681000    -0.8764690000
    6      H       1.1112518000    -1.4239319000     0.8866424000
    7      H       2.0589194000     0.9256079000     0.0031736000
    8      C      -1.4391071000    -0.5759174000    -0.0048162000
    9      O      -2.4737425000     0.0431004000     0.0055948000
   10      H      -1.4150081000    -1.6874939000    -0.0166467000
 ----------------------------------------------------------------
 Nuclear Repulsion Energy =   222.0497683300 hartrees
 There are       23 alpha and       23 beta electrons
 Requested basis set is cc-pVTZ
 There are 84 shells and 236 basis functions

 Total QAlloc Memory Limit   4000 MB
 Mega-Array Size      2933 MB
 MEM_STATIC part      3000 MB
 A cutoff of  1.0D-11 yielded   3274 shell pairs
 There are     25780 function pairs (     33752 Cartesian)

 -------------------------------------------------------
 OpenMP Integral Computing Module                       
 Release: version 1.0, May 2013, Q-Chem Inc. Pittsburgh 
 -------------------------------------------------------
 Integral Job Info:
 Integral job number is                      11
 Integral operator is                         1
 short-range coefficients                     0
 long-range coefficients              100000000
 Omega coefficients                           0
 if combine SR and LR in K                    0
 Integral screening is                        0
 Integral computing path is                   2
 max size of driver memory is            800000
 size of driver memory is                776718
 size of scratch memory is              4556032
 max col of scratch BK array              10000
 max len of scratch array in speh3          662
 max len of scratch index in speh4           32
 max int batch size is                      520
 min int batch size is                       52
 fixed nKL is                                52
 max L of basis functions is                  3
 order of int derivative is                   0
 number of shells is                         84
 number of basis is                         270
 number of cartesian basis is               270
 number of contracted shell pairs          3274
 number of primitive shell pairs           9977
 maxK2 (contraction) of shell pair           49
 max number of K2 of shell pair               1
 max number of CS2 of shell pair            417
 max number of PS2 of shell pair           1603
 mem total for path MDJ                  101500
 -------------------------------------------------------
 Smallest overlap matrix eigenvalue = 5.34E-04

 Scale SEOQF with 1.000000e-01/1.000000e-01/1.000000e+00

 Standard Electronic Orientation quadrupole field applied
 Nucleus-field energy     =     0.0000000047 hartrees
 Guess from superposition of atomic densities
 Warning:  Energy on first SCF cycle will be non-variational
 A restricted Hartree-Fock SCF calculation will be
 performed using Pulay DIIS extrapolation
 SCF converges when DIIS error is below 1.0E-08
 ---------------------------------------
  Cycle       Energy         DIIS Error
 ---------------------------------------
    1    -341.9258138784      3.56E-02
    2    -340.3983900068      5.63E-03
    3    -340.4752104023      5.11E-03
    4    -340.6031640496      5.05E-04
    5    -340.6062269759      2.26E-04
    6    -340.6067553891      8.46E-05
    7    -340.6068854814      4.33E-05
    8    -340.6069168111      1.33E-05
    9    -340.6069193917      3.11E-06
   10    -340.6069195555      1.03E-06
   11    -340.6069195743      5.60E-07
   12    -340.6069195816      2.78E-07
   13    -340.6069195857      1.54E-07
   14    -340.6069195872      5.31E-08
   15    -340.6069195871      1.28E-08
   16    -340.6069195877      5.09E-09 Convergence criterion met
 ---------------------------------------
 SCF time:  CPU 138.24 s  wall 138.34 s

 Citation of the SMD model:
 Marenich, A.V.; Cramer, C.J.; Truhlar, D.G.
 J. Phys. Chem. B 2009, 113, 6378-6396.
 iSolventCode=           1
 Solvent: water                                                           

 vradii
            1           2           3           4           5           6
    1   1.8500000   1.8500000   1.5200000   1.5200000   1.2000000   1.2000000
            7           8           9          10
    1   1.2000000   1.8500000   1.5200000   1.2000000
Changing PCM_TESSEL_METHOD to VTN
Changing PCM_VDW_RADII to SMD_RADIUS
 Discretize the solute cavity surface with Lebedev spheres
	Using 302 Lebedev grid points for each H atom
	Using 302 Lebedev grid points for other atoms
	Atomic van der Waals radii will be scaled by 1.20
 Removing interior tesserae...
 Keep 1145 surface tesserae and discard 1875 interior tesserae
 Molecular Surface Area = 105.966 Angst**2
 A restricted Hartree-Fock SCF calculation will be
 performed using Pulay DIIS extrapolation
 Polarizable Continuum solvation model will be applied
 SCF converges when DIIS error is below 1.0E-08

 Citation of the SMD model:
 Marenich, A.V.; Cramer, C.J.; Truhlar, D.G.
 J. Phys. Chem. B 2009, 113, 6378-6396.
 iSolventCode=           1
 Solvent: water                                                           

 vradii
            1           2           3           4           5           6
    1   1.8500000   1.8500000   1.5200000   1.5200000   1.2000000   1.2000000
            7           8           9          10
    1   1.2000000   1.8500000   1.5200000   1.2000000
 ---------------------------------------
  Cycle       Energy         DIIS Error
 ---------------------------------------
    1    -340.6069195877      2.42E-09
 Time req'd to invert C: 1.14 s (CPU) 1.13 s (wall)
    2    -340.6299740952      6.21E-04
    3    -340.6299740967      6.21E-04
    4    -340.6299740949      6.21E-04
    5    -340.6299741002      6.21E-04
    6    -340.6299741056      6.21E-04
    7    -340.6299741103      6.21E-04
    8    -340.6299741054      6.21E-04
    9    -340.6299741026      6.21E-04
   10    -340.6299741011      6.21E-04
   11    -340.6299741043      6.21E-04
   12    -340.6299741055      6.21E-04
   13    -340.6299741049      6.21E-04
   14    -340.6299741068      6.21E-04
   15    -340.6299741031      6.21E-04
   16    -340.6299740994      6.21E-04
   17    -340.6352471660      3.93E-04
   18    -340.6362669930      1.42E-04
   19    -340.6366663667      5.30E-05
   20    -340.6367276082      1.95E-05
   21    -340.6367352791      9.74E-06
   22    -340.6367366775      3.35E-06
   23    -340.6367368731      7.97E-07
   24    -340.6367368830      2.51E-07
   25    -340.6367368838      8.81E-08
   26    -340.6367368840      4.04E-08
   27    -340.6367368841      1.37E-08
   28    -340.6367368841      5.10E-09 Convergence criterion met
 ---------------------------------------
 SCF time:  CPU 195.13 s  wall 195.40 s
(0)  E-EN(g) gas-phase elect-nuc energy                 -340.606919588 a.u.
(3)  G-ENP(liq) elect-nuc-pol free energy of system     -340.636736884 a.u.
(4)  G-CDS(liq) cavity-dispersion-solvent structure 
     free energy                                                4.6993 kcal/mol
(6)  G-S(liq) free energy of system                     -340.629248144 a.u.
(9)  DeltaG-S(liq) free energy of  solvation
     (9) = (6) - (0)                                          -14.0114 kcal/mol
 SCF   energy in the final basis set = -340.6292481438
 Total energy in the final basis set = -340.6292481438

 Components of the MP2 correlation energy:
        aaaa  correlation energy =        -0.1558155125 au
        abab  correlation energy =        -0.9426630135 au
        bbbb  correlation energy =        -0.1558155125 au
        non-Brillouin singles    =        -0.0000000000 au

 Total  MP2   correlation energy =        -1.2542940384 au
        MP2         total energy =      -341.8835421822 au

  Entering Z-vector solver.
 This version supports only Gaussian blurring of the apparent surface charges
 No PCM contribution added !! 
   1         0           1      0.000358    0.000358
 This version supports only Gaussian blurring of the apparent surface charges
 No PCM contribution added !! 
   2         0           1      0.000115    0.000115
 This version supports only Gaussian blurring of the apparent surface charges
 No PCM contribution added !! 
   3         0           1      0.000038    0.000038
 This version supports only Gaussian blurring of the apparent surface charges
 No PCM contribution added !! 
   4         0           1      0.000010    0.000010
 This version supports only Gaussian blurring of the apparent surface charges
 No PCM contribution added !! 
   5         0           1      0.000003    0.000003
 This version supports only Gaussian blurring of the apparent surface charges
 No PCM contribution added !! 
   6         0           1      0.000001    0.000001
 This version supports only Gaussian blurring of the apparent surface charges
 No PCM contribution added !! 
   7         1           0      0.000000    0.000000    Roots Converged

 --------------------------------------------------------------

                    Orbital Energies (a.u.)
 --------------------------------------------------------------

 Alpha MOs
 -- Occupied --
-20.596 -20.590 -20.570 -11.366 -11.362 -11.295  -1.445  -1.418
 -1.374  -1.019  -0.897  -0.777  -0.747  -0.694  -0.673  -0.657
 -0.616  -0.579  -0.560  -0.531  -0.513  -0.461  -0.431
 -- Virtual --
  0.054   0.158   0.190   0.192   0.216   0.263   0.274   0.316
  0.356   0.374   0.424   0.447   0.477   0.478   0.529   0.539
  0.547   0.563   0.582   0.603   0.605   0.620   0.648   0.691
  0.693   0.702   0.733   0.737   0.790   0.812   0.838   0.843
  0.867   0.889   0.896   0.918   0.932   0.953   1.002   1.027
  1.036   1.119   1.124   1.170   1.175   1.216   1.260   1.282
  1.332   1.336   1.348   1.384   1.403   1.452   1.484   1.493
  1.506   1.537   1.566   1.617   1.641   1.685   1.714   1.758
  1.856   1.911   1.971   2.006   2.074   2.083   2.126   2.209
  2.223   2.245   2.293   2.343   2.397   2.414   2.423   2.455
  2.470   2.470   2.526   2.571   2.616   2.673   2.745   2.793
  2.846   2.852   2.933   2.945   2.959   2.980   3.055   3.090
  3.106   3.148   3.187   3.198   3.234   3.266   3.274   3.319
  3.327   3.360   3.381   3.384   3.413   3.422   3.458   3.499
  3.519   3.524   3.583   3.645   3.651   3.685   3.715   3.721
  3.773   3.782   3.840   3.847   3.869   3.925   3.947   4.007
  4.029   4.035   4.077   4.113   4.143   4.170   4.201   4.233
  4.252   4.319   4.355   4.369   4.386   4.397   4.432   4.434
  4.437   4.517   4.560   4.651   4.652   4.691   4.789   4.804
  4.811   4.829   4.976   5.001   5.041   5.046   5.138   5.209
  5.252   5.306   5.351   5.374   5.407   5.512   5.573   5.590
  5.606   5.651   5.652   5.708   5.772   5.868   5.913   6.033
  6.038   6.099   6.162   6.253   6.257   6.392   6.522   6.584
  6.626   6.739   6.791   6.822   6.881   6.892   6.914   6.947
  6.957   7.115   7.142   7.257   7.273   7.329   7.389   7.404
  7.447   7.500   7.533   7.549   7.682   7.697   7.877   9.209
 10.858  12.318  12.946  13.570  14.200
 --------------------------------------------------------------

          Ground-State Mulliken Net Atomic Charges

     Atom                 Charge (a.u.)
  ----------------------------------------
      1 C                     0.014888
      2 C                     0.203393
      3 O                    -0.300346
      4 O                    -0.445686
      5 H                     0.121259
      6 H                     0.121056
      7 H                     0.275991
      8 C                     0.155006
      9 O                    -0.283273
     10 H                     0.137712
  ----------------------------------------
  Sum of atomic charges =     0.000000

 -----------------------------------------------------------------
                    Cartesian Multipole Moments
 -----------------------------------------------------------------
    Charge (ESU x 10^10)
                 0.0000
    Dipole Moment (Debye)
         X       0.5628      Y      -4.2248      Z      -0.0165
       Tot       4.2621
    Quadrupole Moments (Debye-Ang)
        XX     -49.5051     XY       4.4380     YY     -32.4451
        XZ       0.0654     YZ       0.0251     ZZ     -32.6014
    Octopole Moments (Debye-Ang^2)
       XXX       3.3831    XXY       2.0589    XYY       3.7687
       YYY      -6.7233    XXZ      -0.0960    XYZ      -0.0014
       YYZ      -0.0201    XZZ      -0.9022    YZZ      -0.2013
       ZZZ       0.0168
    Hexadecapole Moments (Debye-Ang^3)
      XXXX    -699.9048   XXXY      21.0335   XXYY    -104.3530
      XYYY       8.8244   YYYY    -146.0730   XXXZ       0.2441
      XXYZ       0.0484   XYYZ       0.0505   YYYZ       0.1140
      XXZZ     -98.4916   XYZZ      -0.9219   YYZZ     -28.2227
      XZZZ      -0.0114   YZZZ      -0.0218   ZZZZ     -34.5261
 -----------------------------------------------------------------
 DrvMan is completing analytic gradient of the MP2 energy
 MP2 relaxed dipole moment
            1
    1   0.2214313
    2  -1.6621579
    3  -0.0065037
	Magnitude:	 1.677 au	 4.262 Debye
 MP2 energy read as -341.883542
 Full Analytical Gradient of MP2 Energy (in au.)
             1             2             3             4             5
    1    0.02176972   -0.00850750   -0.00052233    0.00294504   -0.00028963
    2    0.02864933    0.00487917    0.00048337   -0.01586506   -0.01591035
    3    0.00004304   -0.00018819    0.00003320   -0.00009768   -0.01295852
             6             7             8             9            10
    1   -0.00038438   -0.00386709   -0.01570830    0.00451642    0.00004804
    2   -0.01581755    0.01065147    0.03706459   -0.00602273   -0.02811223
    3    0.01308499    0.00004193    0.00043975   -0.00007508   -0.00032345
 Gradient time:  CPU 0.21 s  wall 0.94 s
 Geometry Optimization Parameters
   NAtoms,    NIC,     NZ,  NCons,   NDum,   NFix, NCnnct, MaxDiis
       10      55       0       0       0       0       0       0


** GEOMETRY OPTIMIZATION IN DELOCALIZED INTERNAL COORDINATES **
   Searching for a Minimum

   Optimization Cycle:   1

                       Coordinates (Angstroms)
     ATOM                X               Y               Z
      1  C         1.1648738000   -0.7620843000    0.0025451000
      2  C        -0.0664279000    0.1210675000   -0.0020843000
      3  O         0.0302414000    1.3314718000   -0.0025947000
      4  O         2.3402728000   -0.0098357000    0.0006789000
      5  H         1.1146304000   -1.4304681000   -0.8764690000
      6  H         1.1112518000   -1.4239319000    0.8866424000
      7  H         2.0589194000    0.9256079000    0.0031736000
      8  C        -1.4391071000   -0.5759174000   -0.0048162000
      9  O        -2.4737425000    0.0431004000    0.0055948000
     10  H        -1.4150081000   -1.6874939000   -0.0166467000
   Point Group: c1    Number of degrees of freedom:    24


   Energy is   -341.883542182


 Attempting to Generate Delocalized Internal Coordinates

 24 Hessian modes will be used to form the next step
  Hessian Eigenvalues:
     0.003954    0.003954    0.005869    0.007157    0.016240    0.061108
     0.075881    0.116244    0.141261    0.160000    0.160000    0.220000
     0.220176    0.250000    0.250000    0.285637    0.308255    0.323996
     0.330609    0.330911    0.463730    0.520030    0.979730    1.020004

 Minimum Search - Taking Simple RFO Step
 Searching for Lamda that Minimizes Along All modes
 Value Taken    Lamda =  -0.00793787
 Step Taken.  Stepsize is  0.170771

                             Maximum     Tolerance    Cnvgd?
         Gradient           0.026380      0.000300      NO
         Displacement       0.094826      0.001200      NO
         Energy change     *********      0.000001      NO


 New Cartesian Coordinates Obtained by Inverse Iteration

 Displacement from previous Coordinates is:  0.232436
 ----------------------------------------------------------------
             Standard Nuclear Orientation (Angstroms)
    I     Atom           X                Y                Z
 ----------------------------------------------------------------
    1      C       1.1359395289    -0.7740822892     0.0021692439
    2      C      -0.0504684929     0.1114201486    -0.0013793193
    3      O       0.0535473909     1.3210022959    -0.0029177642
    4      O       2.3094207676    -0.0116400413     0.0009327286
    5      H       1.0749611293    -1.4019546964    -0.8675279691
    6      H       1.0722658947    -1.3965517784     0.8758363415
    7      H       2.0324537484     0.9129868766     0.0037685621
    8      C      -1.3993497009    -0.5969396607    -0.0050729627
    9      O      -2.4331950066     0.0304964084     0.0043178769
   10      H      -1.3696712593    -1.6632209636    -0.0141028377
 ----------------------------------------------------------------
 Nuclear Repulsion Energy =   224.5467012731 hartrees
 There are       23 alpha and       23 beta electrons
 Discretize the solute cavity surface with Lebedev spheres
	Using 302 Lebedev grid points for each H atom
	Using 302 Lebedev grid points for other atoms
	Atomic van der Waals radii will be scaled by 1.20
 Removing interior tesserae...
 Keep 1135 surface tesserae and discard 1885 interior tesserae
 Molecular Surface Area = 105.871 Angst**2
 Applying Cartesian multipole field
    Component          Value
    ---------          -----
     (2,0,0)        1.00000E-11
     (0,2,0)        2.00000E-11
     (0,0,2)       -3.00000E-10
 Nucleus-field energy     =     0.0000000045 hartrees
 Requested basis set is cc-pVTZ
 There are 84 shells and 236 basis functions
 A cutoff of  1.0D-11 yielded   3294 shell pairs
 There are     25908 function pairs (     33902 Cartesian)
 Smallest overlap matrix eigenvalue = 4.87E-04
 Guess MOs from SCF MO coefficient file
 Reading MOs from coefficient file
 Reading MOs from coefficient file
 A restricted Hartree-Fock SCF calculation will be
 performed using Pulay DIIS extrapolation
 SCF converges when DIIS error is below 1.0E-08
 Geometry optimization detected.  Setting ReadMinima to 0
 Setting SaveMinima to 0
 ---------------------------------------
  Cycle       Energy         DIIS Error
 ---------------------------------------
    1    -340.6593574448      1.28E-03
    2    -340.6048836313      4.45E-04
    3    -340.6057676737      2.39E-04
    4    -340.6061449236      6.73E-05
    5    -340.6062050201      2.23E-05
    6    -340.6062151185      1.03E-05
    7    -340.6062169303      3.36E-06
    8    -340.6062170965      1.04E-06
    9    -340.6062171082      2.64E-07
   10    -340.6062171090      9.27E-08
   11    -340.6062171089      4.10E-08
   12    -340.6062171092      2.28E-08
   13    -340.6062171094      1.19E-08
   14    -340.6062171094      5.81E-09 Convergence criterion met
 ---------------------------------------
 SCF time:  CPU 134.72 s  wall 135.56 s
 Discretize the solute cavity surface with Lebedev spheres
	Using 302 Lebedev grid points for each H atom
	Using 302 Lebedev grid points for other atoms
	Atomic van der Waals radii will be scaled by 1.20
 Removing interior tesserae...
 Keep 1135 surface tesserae and discard 1885 interior tesserae
 Molecular Surface Area = 105.871 Angst**2
 A restricted Hartree-Fock SCF calculation will be
 performed using Pulay DIIS extrapolation
 Polarizable Continuum solvation model will be applied
 SCF converges when DIIS error is below 1.0E-08
 Geometry optimization detected.  Setting ReadMinima to 0
 Setting SaveMinima to 0

 Citation of the SMD model:
 Marenich, A.V.; Cramer, C.J.; Truhlar, D.G.
 J. Phys. Chem. B 2009, 113, 6378-6396.
 iSolventCode=           1
 Solvent: water                                                           

 vradii
            1           2           3           4           5           6
    1   1.8500000   1.8500000   1.5200000   1.5200000   1.2000000   1.2000000
            7           8           9          10
    1   1.2000000   1.8500000   1.5200000   1.2000000
 ---------------------------------------
  Cycle       Energy         DIIS Error
 ---------------------------------------
    1    -340.6062171093      2.82E-09
 Time req'd to invert C: 1.62 s (CPU) 1.62 s (wall)
    2    -340.6303766059      6.38E-04
    3    -340.6303766083      6.38E-04
    4    -340.6303766089      6.38E-04
    5    -340.6303766109      6.38E-04
    6    -340.6303766164      6.38E-04
    7    -340.6303766215      6.38E-04
    8    -340.6303766260      6.38E-04
    9    -340.6303766318      6.38E-04
   10    -340.6303766348      6.38E-04
   11    -340.6303766337      6.38E-04
   12    -340.6303766339      6.38E-04
   13    -340.6303766353      6.38E-04
   14    -340.6303766332      6.38E-04
   15    -340.6303766329      6.38E-04
   16    -340.6303766077      6.38E-04
   17    -340.6359095296      4.03E-04
   18    -340.6369734384      1.45E-04
   19    -340.6373852177      5.45E-05
   20    -340.6374490178      2.02E-05
   21    -340.6374573473      1.00E-05
   22    -340.6374588353      3.43E-06
   23    -340.6374590362      8.04E-07
   24    -340.6374590466      2.63E-07
   25    -340.6374590475      9.61E-08
   26    -340.6374590477      5.03E-08
   27    -340.6374590479      1.61E-08
   28    -340.6374590479      5.51E-09 Convergence criterion met
 ---------------------------------------
 SCF time:  CPU 194.17 s  wall 196.48 s
(0)  E-EN(g) gas-phase elect-nuc energy                 -340.606217109 a.u.
(3)  G-ENP(liq) elect-nuc-pol free energy of system     -340.637459048 a.u.
(4)  G-CDS(liq) cavity-dispersion-solvent structure 
     free energy                                                4.5955 kcal/mol
(6)  G-S(liq) free energy of system                     -340.630135691 a.u.
(9)  DeltaG-S(liq) free energy of  solvation
     (9) = (6) - (0)                                          -15.0091 kcal/mol
 SCF   energy in the final basis set = -340.6301356914
 Total energy in the final basis set = -340.6301356914

 Components of the MP2 correlation energy:
        aaaa  correlation energy =        -0.1559019491 au
        abab  correlation energy =        -0.9421672122 au
        bbbb  correlation energy =        -0.1559019491 au
        non-Brillouin singles    =        -0.0000000000 au

 Total  MP2   correlation energy =        -1.2539711103 au
        MP2         total energy =      -341.8841068017 au

  Entering Z-vector solver.
 This version supports only Gaussian blurring of the apparent surface charges
 No PCM contribution added !! 
   1         0           1      0.000352    0.000352
 This version supports only Gaussian blurring of the apparent surface charges
 No PCM contribution added !! 
   2         0           1      0.000114    0.000114
 This version supports only Gaussian blurring of the apparent surface charges
 No PCM contribution added !! 
   3         0           1      0.000037    0.000037
 This version supports only Gaussian blurring of the apparent surface charges
 No PCM contribution added !! 
   4         0           1      0.000010    0.000010
 This version supports only Gaussian blurring of the apparent surface charges
 No PCM contribution added !! 
   5         0           1      0.000004    0.000004
 This version supports only Gaussian blurring of the apparent surface charges
 No PCM contribution added !! 
   6         0           1      0.000002    0.000002
 This version supports only Gaussian blurring of the apparent surface charges
 No PCM contribution added !! 
   7         1           0      0.000000    0.000000    Roots Converged

 --------------------------------------------------------------

                    Orbital Energies (a.u.)
 --------------------------------------------------------------

 Alpha MOs
 -- Occupied --
-20.595 -20.589 -20.566 -11.360 -11.356 -11.285  -1.445  -1.417
 -1.372  -1.037  -0.904  -0.783  -0.753  -0.696  -0.675  -0.669
 -0.618  -0.578  -0.558  -0.528  -0.515  -0.467  -0.435
 -- Virtual --
  0.053   0.159   0.191   0.194   0.220   0.264   0.276   0.313
  0.358   0.378   0.435   0.449   0.477   0.483   0.529   0.537
  0.556   0.570   0.584   0.611   0.619   0.621   0.655   0.691
  0.702   0.707   0.732   0.738   0.787   0.813   0.843   0.845
  0.868   0.896   0.902   0.929   0.932   0.958   1.012   1.034
  1.037   1.134   1.138   1.178   1.180   1.220   1.264   1.281
  1.340   1.353   1.361   1.396   1.420   1.455   1.489   1.495
  1.512   1.549   1.588   1.633   1.659   1.706   1.741   1.781
  1.864   1.939   1.969   2.016   2.084   2.097   2.130   2.202
  2.235   2.257   2.278   2.345   2.391   2.420   2.425   2.453
  2.462   2.477   2.549   2.570   2.618   2.664   2.747   2.809
  2.855   2.860   2.951   2.953   2.961   3.000   3.075   3.092
  3.109   3.164   3.201   3.213   3.245   3.277   3.286   3.327
  3.355   3.357   3.377   3.406   3.415   3.435   3.464   3.505
  3.530   3.547   3.610   3.649   3.684   3.716   3.736   3.740
  3.791   3.797   3.876   3.886   3.896   3.976   3.985   4.043
  4.055   4.062   4.111   4.139   4.163   4.208   4.234   4.265
  4.294   4.366   4.385   4.411   4.422   4.443   4.450   4.468
  4.517   4.551   4.587   4.679   4.687   4.736   4.828   4.846
  4.872   4.887   5.048   5.079   5.092   5.156   5.203   5.283
  5.339   5.357   5.403   5.444   5.450   5.534   5.597   5.614
  5.667   5.678   5.690   5.761   5.802   5.923   5.925   6.041
  6.050   6.113   6.195   6.284   6.301   6.410   6.528   6.595
  6.650   6.764   6.805   6.827   6.887   6.918   6.929   6.964
  6.997   7.126   7.193   7.260   7.280   7.335   7.411   7.416
  7.486   7.505   7.547   7.567   7.696   7.728   7.913   9.482
 11.234  12.498  13.106  14.096  14.358
 --------------------------------------------------------------

          Ground-State Mulliken Net Atomic Charges

     Atom                 Charge (a.u.)
  ----------------------------------------
      1 C                     0.004234
      2 C                     0.214101
      3 O                    -0.307493
      4 O                    -0.450694
      5 H                     0.131223
      6 H                     0.131080
      7 H                     0.271274
      8 C                     0.143291
      9 O                    -0.293828
     10 H                     0.156812
  ----------------------------------------
  Sum of atomic charges =    -0.000000

 -----------------------------------------------------------------
                    Cartesian Multipole Moments
 -----------------------------------------------------------------
    Charge (ESU x 10^10)
                -0.0000
    Dipole Moment (Debye)
         X       0.4963      Y      -4.3804      Z      -0.0119
       Tot       4.4085
    Quadrupole Moments (Debye-Ang)
        XX     -49.5738     XY       4.3141     YY     -32.2651
        XZ       0.0558     YZ       0.0280     ZZ     -32.3498
    Octopole Moments (Debye-Ang^2)
       XXX       2.0084    XXY       2.3396    XYY       3.1827
       YYY      -6.2790    XXZ      -0.0687    XYZ       0.0032
       YYZ      -0.0065    XZZ      -1.0785    YZZ      -0.1838
       ZZZ       0.0318
    Hexadecapole Moments (Debye-Ang^3)
      XXXX    -677.9059   XXXY      18.5963   XXYY    -101.4147
      XYYY       7.3982   YYYY    -144.1462   XXXZ       0.1393
      XXYZ       0.0565   XYYZ       0.0271   YYYZ       0.1083
      XXZZ     -95.2285   XYZZ      -1.2603   YYZZ     -27.6968
      XZZZ      -0.0564   YZZZ      -0.0079   ZZZZ     -33.6281
 -----------------------------------------------------------------
 DrvMan is completing analytic gradient of the MP2 energy
 MP2 relaxed dipole moment
            1
    1   0.1952471
    2  -1.7233932
    3  -0.0046681
	Magnitude:	 1.734 au	 4.408 Debye
 MP2 energy read as -341.884107
 Full Analytical Gradient of MP2 Energy (in au.)
             1             2             3             4             5
    1    0.00494513    0.00191612    0.00162737   -0.00555307   -0.00139958
    2    0.00357688   -0.00077587   -0.00149154   -0.00045271   -0.00131363
    3   -0.00013783    0.00028809   -0.00008749   -0.00005910    0.00059026
             6             7             8             9            10
    1   -0.00143961    0.00022506   -0.00638756    0.00535540    0.00071074
    2   -0.00125206    0.00046057    0.00272390   -0.00136360   -0.00011195
    3   -0.00052557    0.00003982   -0.00022035    0.00004429    0.00006788
 Gradient time:  CPU 0.14 s  wall 0.93 s
 Geometry Optimization Parameters
   NAtoms,    NIC,     NZ,  NCons,   NDum,   NFix, NCnnct, MaxDiis
       10      55       0       0       0       0       0       0

 Cartesian Hessian Update
 Hessian Updated using BFGS Update


** GEOMETRY OPTIMIZATION IN DELOCALIZED INTERNAL COORDINATES **
   Searching for a Minimum

   Optimization Cycle:   2

                       Coordinates (Angstroms)
     ATOM                X               Y               Z
      1  C         1.1359395289   -0.7740822892    0.0021692439
      2  C        -0.0504684929    0.1114201486   -0.0013793193
      3  O         0.0535473909    1.3210022959   -0.0029177642
      4  O         2.3094207676   -0.0116400413    0.0009327286
      5  H         1.0749611293   -1.4019546964   -0.8675279691
      6  H         1.0722658947   -1.3965517784    0.8758363415
      7  H         2.0324537484    0.9129868766    0.0037685621
      8  C        -1.3993497009   -0.5969396607   -0.0050729627
      9  O        -2.4331950066    0.0304964084    0.0043178769
     10  H        -1.3696712593   -1.6632209636   -0.0141028377
   Point Group: c1    Number of degrees of freedom:    24


   Energy is   -341.884106802

 Hessian Updated using BFGS Update

 24 Hessian modes will be used to form the next step
  Hessian Eigenvalues:
     0.003954    0.003955    0.005870    0.007157    0.016239    0.061108
     0.075031    0.118026    0.141260    0.159873    0.160253    0.212816
     0.222129    0.243138    0.251135    0.285971    0.310010    0.327581
     0.330763    0.354771    0.467178    0.518979    0.980233    1.015596

 Minimum Search - Taking Simple RFO Step
 Searching for Lamda that Minimizes Along All modes
 Value Taken    Lamda =  -0.00044675
 Step Taken.  Stepsize is  0.055966

                             Maximum     Tolerance    Cnvgd?
         Gradient           0.006522      0.000300      NO
         Displacement       0.025761      0.001200      NO
         Energy change     -0.000565      0.000001      NO


 New Cartesian Coordinates Obtained by Inverse Iteration

 Displacement from previous Coordinates is:  0.121629
 ----------------------------------------------------------------
             Standard Nuclear Orientation (Angstroms)
    I     Atom           X                Y                Z
 ----------------------------------------------------------------
    1      C       1.1294635000    -0.7673320106     0.0024404146
    2      C      -0.0593536194     0.1219643544    -0.0019119521
    3      O       0.0309622222     1.3333776287    -0.0001220249
    4      O       2.3254190429    -0.0308938118     0.0004102047
    5      H       1.0700901733    -1.3898399381    -0.8685091515
    6      H       1.0678955491    -1.3834424110     0.8780323477
    7      H       2.0692071201     0.8983060085     0.0010977711
    8      C      -1.3998441252    -0.6003902326     0.0026029393
    9      O      -2.4456581140     0.0128697289    -0.0001700200
   10      H      -1.3622777490    -1.6631030164    -0.0178466290
 ----------------------------------------------------------------
 Nuclear Repulsion Energy =   223.8368604933 hartrees
 There are       23 alpha and       23 beta electrons
 Discretize the solute cavity surface with Lebedev spheres
	Using 302 Lebedev grid points for each H atom
	Using 302 Lebedev grid points for other atoms
	Atomic van der Waals radii will be scaled by 1.20
 Removing interior tesserae...
 Keep 1134 surface tesserae and discard 1886 interior tesserae
 Molecular Surface Area = 105.726 Angst**2
 Applying Cartesian multipole field
    Component          Value
    ---------          -----
     (2,0,0)        1.00000E-11
     (0,2,0)        2.00000E-11
     (0,0,2)       -3.00000E-10
 Nucleus-field energy     =     0.0000000046 hartrees
 Requested basis set is cc-pVTZ
 There are 84 shells and 236 basis functions
 A cutoff of  1.0D-11 yielded   3291 shell pairs
 There are     25853 function pairs (     33830 Cartesian)
 Smallest overlap matrix eigenvalue = 4.90E-04
 Guess MOs from SCF MO coefficient file
 Reading MOs from coefficient file
 Reading MOs from coefficient file
 A restricted Hartree-Fock SCF calculation will be
 performed using Pulay DIIS extrapolation
 SCF converges when DIIS error is below 1.0E-08
 Geometry optimization detected.  Setting ReadMinima to 0
 Setting SaveMinima to 0
 ---------------------------------------
  Cycle       Energy         DIIS Error
 ---------------------------------------
    1    -340.5901270033      9.99E-04
    2    -340.6039240401      5.69E-04
    3    -340.6054698350      1.99E-04
    4    -340.6058090316      5.89E-05
    5    -340.6058634205      2.30E-05
    6    -340.6058726233      1.12E-05
    7    -340.6058744763      3.72E-06
    8    -340.6058747259      9.86E-07
    9    -340.6058747480      4.47E-07
   10    -340.6058747544      2.77E-07
   11    -340.6058747575      1.57E-07
   12    -340.6058747591      5.71E-08
   13    -340.6058747589      1.85E-08
   14    -340.6058747589      7.60E-09 Convergence criterion met
 ---------------------------------------
 SCF time:  CPU 123.30 s  wall 128.03 s
 Discretize the solute cavity surface with Lebedev spheres
	Using 302 Lebedev grid points for each H atom
	Using 302 Lebedev grid points for other atoms
	Atomic van der Waals radii will be scaled by 1.20
 Removing interior tesserae...
 Keep 1134 surface tesserae and discard 1886 interior tesserae
 Molecular Surface Area = 105.726 Angst**2
 A restricted Hartree-Fock SCF calculation will be
 performed using Pulay DIIS extrapolation
 Polarizable Continuum solvation model will be applied
 SCF converges when DIIS error is below 1.0E-08
 Geometry optimization detected.  Setting ReadMinima to 0
 Setting SaveMinima to 0

 Citation of the SMD model:
 Marenich, A.V.; Cramer, C.J.; Truhlar, D.G.
 J. Phys. Chem. B 2009, 113, 6378-6396.
 iSolventCode=           1
 Solvent: water                                                           

 vradii
            1           2           3           4           5           6
    1   1.8500000   1.8500000   1.5200000   1.5200000   1.2000000   1.2000000
            7           8           9          10
    1   1.2000000   1.8500000   1.5200000   1.2000000
 ---------------------------------------
  Cycle       Energy         DIIS Error
 ---------------------------------------
    1    -340.6058747590      3.53E-09
 Time req'd to invert C: 0.94 s (CPU) 0.95 s (wall)
    2    -340.6301634242      6.39E-04
    3    -340.6301634226      6.39E-04
    4    -340.6301634209      6.39E-04
    5    -340.6301634233      6.39E-04
    6    -340.6301634267      6.39E-04
    7    -340.6301634308      6.39E-04
    8    -340.6301634267      6.39E-04
    9    -340.6301634277      6.39E-04
   10    -340.6301634302      6.39E-04
   11    -340.6301634289      6.39E-04
   12    -340.6301634288      6.39E-04
   13    -340.6301634298      6.39E-04
   14    -340.6301634288      6.39E-04
   15    -340.6301634275      6.39E-04
   16    -340.6301634232      6.39E-04
   17    -340.6357081028      4.07E-04
   18    -340.6367837876      1.45E-04
   19    -340.6372008979      5.50E-05
   20    -340.6372660655      2.04E-05
   21    -340.6372746637      1.01E-05
   22    -340.6372761847      3.46E-06
   23    -340.6372763892      8.08E-07
   24    -340.6372763998      2.64E-07
   25    -340.6372764008      9.84E-08
   26    -340.6372764011      5.34E-08
   27    -340.6372764012      1.69E-08
   28    -340.6372764012      5.81E-09 Convergence criterion met
 ---------------------------------------
 SCF time:  CPU 196.94 s  wall 201.04 s
(0)  E-EN(g) gas-phase elect-nuc energy                 -340.605874759 a.u.
(3)  G-ENP(liq) elect-nuc-pol free energy of system     -340.637276401 a.u.
(4)  G-CDS(liq) cavity-dispersion-solvent structure 
     free energy                                                4.5739 kcal/mol
(6)  G-S(liq) free energy of system                     -340.629987437 a.u.
(9)  DeltaG-S(liq) free energy of  solvation
     (9) = (6) - (0)                                          -15.1309 kcal/mol
 SCF   energy in the final basis set = -340.6299874370
 Total energy in the final basis set = -340.6299874370

 Components of the MP2 correlation energy:
        aaaa  correlation energy =        -0.1558326211 au
        abab  correlation energy =        -0.9423748577 au
        bbbb  correlation energy =        -0.1558326211 au
        non-Brillouin singles    =        -0.0000000000 au

 Total  MP2   correlation energy =        -1.2540400999 au
        MP2         total energy =      -341.8840275369 au

  Entering Z-vector solver.
 This version supports only Gaussian blurring of the apparent surface charges
 No PCM contribution added !! 
   1         0           1      0.000353    0.000353
 This version supports only Gaussian blurring of the apparent surface charges
 No PCM contribution added !! 
   2         0           1      0.000114    0.000114
 This version supports only Gaussian blurring of the apparent surface charges
 No PCM contribution added !! 
   3         0           1      0.000037    0.000037
 This version supports only Gaussian blurring of the apparent surface charges
 No PCM contribution added !! 
   4         0           1      0.000010    0.000010
 This version supports only Gaussian blurring of the apparent surface charges
 No PCM contribution added !! 
   5         0           1      0.000004    0.000004
 This version supports only Gaussian blurring of the apparent surface charges
 No PCM contribution added !! 
   6         0           1      0.000002    0.000002
 This version supports only Gaussian blurring of the apparent surface charges
 No PCM contribution added !! 
   7         1           0      0.000000    0.000000    Roots Converged

 --------------------------------------------------------------

                    Orbital Energies (a.u.)
 --------------------------------------------------------------

 Alpha MOs
 -- Occupied --
-20.595 -20.589 -20.567 -11.362 -11.356 -11.286  -1.443  -1.415
 -1.372  -1.037  -0.904  -0.784  -0.751  -0.695  -0.674  -0.669
 -0.616  -0.577  -0.561  -0.528  -0.514  -0.468  -0.435
 -- Virtual --
  0.053   0.159   0.191   0.193   0.220   0.264   0.276   0.314
  0.357   0.377   0.433   0.450   0.476   0.485   0.530   0.537
  0.555   0.567   0.583   0.612   0.620   0.623   0.657   0.691
  0.701   0.702   0.731   0.738   0.786   0.816   0.840   0.845
  0.868   0.896   0.901   0.926   0.932   0.957   1.006   1.035
  1.036   1.132   1.138   1.177   1.180   1.217   1.261   1.280
  1.342   1.351   1.365   1.394   1.422   1.457   1.490   1.493
  1.512   1.551   1.587   1.632   1.657   1.706   1.730   1.777
  1.862   1.936   1.969   2.010   2.084   2.087   2.128   2.204
  2.231   2.254   2.276   2.346   2.391   2.421   2.429   2.451
  2.459   2.476   2.524   2.570   2.615   2.660   2.747   2.808
  2.854   2.862   2.950   2.950   2.957   2.992   3.067   3.093
  3.108   3.166   3.200   3.212   3.245   3.279   3.284   3.315
  3.351   3.355   3.377   3.405   3.417   3.431   3.466   3.496
  3.530   3.548   3.609   3.646   3.676   3.719   3.735   3.740
  3.790   3.799   3.875   3.884   3.896   3.970   3.986   4.042
  4.056   4.064   4.112   4.140   4.163   4.204   4.235   4.267
  4.295   4.368   4.381   4.408   4.416   4.434   4.446   4.463
  4.519   4.553   4.580   4.678   4.689   4.735   4.826   4.849
  4.868   4.884   5.048   5.087   5.098   5.168   5.206   5.288
  5.343   5.359   5.393   5.443   5.462   5.534   5.597   5.615
  5.666   5.675   5.695   5.760   5.794   5.917   5.924   6.044
  6.052   6.107   6.184   6.275   6.281   6.405   6.521   6.591
  6.651   6.761   6.805   6.825   6.884   6.917   6.929   6.959
  6.999   7.122   7.173   7.259   7.276   7.334   7.406   7.412
  7.481   7.501   7.542   7.561   7.686   7.722   7.907   9.461
 11.247  12.477  13.070  14.066  14.322
 --------------------------------------------------------------

          Ground-State Mulliken Net Atomic Charges

     Atom                 Charge (a.u.)
  ----------------------------------------
      1 C                     0.001942
      2 C                     0.213829
      3 O                    -0.307173
      4 O                    -0.449826
      5 H                     0.132915
      6 H                     0.133138
      7 H                     0.271392
      8 C                     0.140909
      9 O                    -0.296093
     10 H                     0.158968
  ----------------------------------------
  Sum of atomic charges =     0.000000

 -----------------------------------------------------------------
                    Cartesian Multipole Moments
 -----------------------------------------------------------------
    Charge (ESU x 10^10)
                -0.0000
    Dipole Moment (Debye)
         X       0.6093      Y      -4.3158      Z      -0.0022
       Tot       4.3586
    Quadrupole Moments (Debye-Ang)
        XX     -49.6184     XY       4.4456     YY     -32.4150
        XZ       0.0200     YZ       0.0127     ZZ     -32.3397
    Octopole Moments (Debye-Ang^2)
       XXX       3.3739    XXY       3.1176    XYY       3.3634
       YYY      -6.2400    XXZ      -0.0141    XYZ      -0.0127
       YYZ      -0.0524    XZZ      -0.8906    YZZ      -0.1337
       ZZZ      -0.0182
    Hexadecapole Moments (Debye-Ang^3)
      XXXX    -683.4554   XXXY      19.8293   XXYY    -102.3589
      XYYY       7.6517   YYYY    -145.2079   XXXZ      -0.0637
      XXYZ       0.0139   XYYZ       0.0458   YYYZ       0.1280
      XXZZ     -95.9783   XYZZ      -1.1670   YYZZ     -27.7899
      XZZZ      -0.0594   YZZZ      -0.0155   ZZZZ     -33.5889
 -----------------------------------------------------------------
 DrvMan is completing analytic gradient of the MP2 energy
 MP2 relaxed dipole moment
            1
    1   0.2397264
    2  -1.6979524
    3  -0.0008617
	Magnitude:	 1.715 au	 4.359 Debye
 MP2 energy read as -341.884028
 Full Analytical Gradient of MP2 Energy (in au.)
             1             2             3             4             5
    1    0.00198378   -0.00116697   -0.00013141   -0.00025156   -0.00010642
    2    0.00125465   -0.00165492    0.00069988   -0.00225728    0.00041129
    3    0.00054904   -0.00217017    0.00040658    0.00000162    0.00079131
             6             7             8             9            10
    1    0.00007142   -0.00022960   -0.00157671    0.00137525    0.00003223
    2    0.00023686   -0.00032334   -0.00020723   -0.00022140    0.00206149
    3   -0.00078719   -0.00001920    0.00358274   -0.00102511   -0.00132963
 Gradient time:  CPU 0.12 s  wall 4.42 s
 Geometry Optimization Parameters
   NAtoms,    NIC,     NZ,  NCons,   NDum,   NFix, NCnnct, MaxDiis
       10      55       0       0       0       0       0       0

 Cartesian Hessian Update
 Hessian Updated using BFGS Update


** GEOMETRY OPTIMIZATION IN DELOCALIZED INTERNAL COORDINATES **
   Searching for a Minimum

   Optimization Cycle:   3

                       Coordinates (Angstroms)
     ATOM                X               Y               Z
      1  C         1.1294635000   -0.7673320106    0.0024404146
      2  C        -0.0593536194    0.1219643544   -0.0019119521
      3  O         0.0309622222    1.3333776287   -0.0001220249
      4  O         2.3254190429   -0.0308938118    0.0004102047
      5  H         1.0700901733   -1.3898399381   -0.8685091515
      6  H         1.0678955491   -1.3834424110    0.8780323477
      7  H         2.0692071201    0.8983060085    0.0010977711
      8  C        -1.3998441252   -0.6003902326    0.0026029393
      9  O        -2.4456581140    0.0128697289   -0.0001700200
     10  H        -1.3622777490   -1.6631030164   -0.0178466290
   Point Group: c1    Number of degrees of freedom:    24


   Energy is   -341.884027537

 Hessian Updated using BFGS Update

 24 Hessian modes will be used to form the next step
  Hessian Eigenvalues:
     0.003940    0.004710    0.006249    0.007158    0.016245    0.061116
     0.072110    0.118295    0.141244    0.155551    0.160945    0.216521
     0.221371    0.244847    0.266439    0.285949    0.326594    0.330684
     0.334265    0.367650    0.438957    0.518971    0.978499    0.985129

 Minimum Search - Taking Simple RFO Step
 Searching for Lamda that Minimizes Along All modes
 Value Taken    Lamda =  -0.00074454
 Calculated Step too Large.  Step scaled by  0.868758
 Step Taken.  Stepsize is  0.300000

                             Maximum     Tolerance    Cnvgd?
         Gradient           0.001763      0.000300      NO
         Displacement       0.187974      0.001200      NO
         Energy change      0.000079      0.000001      NO


 New Cartesian Coordinates Obtained by Inverse Iteration

 Displacement from previous Coordinates is:  0.276253
 ----------------------------------------------------------------
             Standard Nuclear Orientation (Angstroms)
    I     Atom           X                Y                Z
 ----------------------------------------------------------------
    1      C       1.1188504766    -0.7599311782    -0.0076650156
    2      C      -0.0711241466     0.1360269641    -0.0220688002
    3      O       0.0024764027     1.3493535836    -0.0178478459
    4      O       2.3427706072    -0.0547692154     0.0221360344
    5      H       1.0789940559    -1.3634915212    -0.8909552681
    6      H       1.0442055334    -1.3795756323     0.8622095251
    7      H       2.1141027077     0.8797431668     0.0290163413
    8      C      -1.3994636333    -0.6059824670    -0.0682659599
    9      O      -2.4558366350    -0.0105375542     0.0345864821
   10      H      -1.3490713686    -1.6593198462     0.0548784068
 ----------------------------------------------------------------
 Nuclear Repulsion Energy =   223.0078066212 hartrees
 There are       23 alpha and       23 beta electrons
 Discretize the solute cavity surface with Lebedev spheres
	Using 302 Lebedev grid points for each H atom
	Using 302 Lebedev grid points for other atoms
	Atomic van der Waals radii will be scaled by 1.20
 Removing interior tesserae...
 Keep 1146 surface tesserae and discard 1874 interior tesserae
 Molecular Surface Area = 106.726 Angst**2
 Applying Cartesian multipole field
    Component          Value
    ---------          -----
     (2,0,0)        1.00000E-11
     (0,2,0)        2.00000E-11
     (0,0,2)       -3.00000E-10
 Nucleus-field energy     =     0.0000000046 hartrees
 Requested basis set is cc-pVTZ
 There are 84 shells and 236 basis functions
 A cutoff of  1.0D-11 yielded   3289 shell pairs
 There are     25841 function pairs (     33818 Cartesian)
 Smallest overlap matrix eigenvalue = 5.00E-04
 Guess MOs from SCF MO coefficient file
 Reading MOs from coefficient file
 Reading MOs from coefficient file
 A restricted Hartree-Fock SCF calculation will be
 performed using Pulay DIIS extrapolation
 SCF converges when DIIS error is below 1.0E-08
 Geometry optimization detected.  Setting ReadMinima to 0
 Setting SaveMinima to 0
 ---------------------------------------
  Cycle       Energy         DIIS Error
 ---------------------------------------
    1    -340.5591015766      1.86E-03
    2    -340.5987342400      6.25E-04
    3    -340.6007234462      3.78E-04
    4    -340.6016699563      9.71E-05
    5    -340.6018539912      4.18E-05
    6    -340.6019105167      2.33E-05
    7    -340.6019354615      1.18E-05
    8    -340.6019416051      6.24E-06
    9    -340.6019437398      3.00E-06
   10    -340.6019441034      1.22E-06
   11    -340.6019441411      3.97E-07
   12    -340.6019441450      1.21E-07
   13    -340.6019441455      5.24E-08
   14    -340.6019441456      2.49E-08
   15    -340.6019441458      1.01E-08
   16    -340.6019441450      3.23E-09 Convergence criterion met
 ---------------------------------------
 SCF time:  CPU 136.07 s  wall 136.70 s
 Discretize the solute cavity surface with Lebedev spheres
	Using 302 Lebedev grid points for each H atom
	Using 302 Lebedev grid points for other atoms
	Atomic van der Waals radii will be scaled by 1.20
 Removing interior tesserae...
 Keep 1146 surface tesserae and discard 1874 interior tesserae
 Molecular Surface Area = 106.726 Angst**2
 A restricted Hartree-Fock SCF calculation will be
 performed using Pulay DIIS extrapolation
 Polarizable Continuum solvation model will be applied
 SCF converges when DIIS error is below 1.0E-08
 Geometry optimization detected.  Setting ReadMinima to 0
 Setting SaveMinima to 0

 Citation of the SMD model:
 Marenich, A.V.; Cramer, C.J.; Truhlar, D.G.
 J. Phys. Chem. B 2009, 113, 6378-6396.
 iSolventCode=           1
 Solvent: water                                                           

 vradii
            1           2           3           4           5           6
    1   1.8500000   1.8500000   1.5200000   1.5200000   1.2000000   1.2000000
            7           8           9          10
    1   1.2000000   1.8500000   1.5200000   1.2000000
 ---------------------------------------
  Cycle       Energy         DIIS Error
 ---------------------------------------
    1    -340.6019441449      1.18E-09
 Time req'd to invert C: 1.02 s (CPU) 1.02 s (wall)
    2    -340.6263875164      6.39E-04
    3    -340.6263875184      6.39E-04
    4    -340.6263875181      6.39E-04
    5    -340.6263874989      6.39E-04
    6    -340.6263875516      6.39E-04
    7    -340.6263875523      6.39E-04
    8    -340.6263875450      6.39E-04
    9    -340.6263875411      6.39E-04
   10    -340.6263875343      6.39E-04
   11    -340.6263875301      6.39E-04
   12    -340.6319293665      4.11E-04
   13    -340.6330185400      1.45E-04
   14    -340.6334433287      5.58E-05
   15    -340.6335111138      2.09E-05
   16    -340.6335203018      1.03E-05
   17    -340.6335219224      3.55E-06
   18    -340.6335221471      8.61E-07
   19    -340.6335221616      3.18E-07
   20    -340.6335221642      1.55E-07
   21    -340.6335221648      9.61E-08
   22    -340.6335221653      3.71E-08
   23    -340.6335221655      1.50E-08
   24    -340.6335221654      6.68E-09 Convergence criterion met
 ---------------------------------------
 SCF time:  CPU 184.61 s  wall 185.56 s
(0)  E-EN(g) gas-phase elect-nuc energy                 -340.601944145 a.u.
(3)  G-ENP(liq) elect-nuc-pol free energy of system     -340.633522165 a.u.
(4)  G-CDS(liq) cavity-dispersion-solvent structure 
     free energy                                                4.5603 kcal/mol
(6)  G-S(liq) free energy of system                     -340.626254819 a.u.
(9)  DeltaG-S(liq) free energy of  solvation
     (9) = (6) - (0)                                          -15.2552 kcal/mol
 SCF   energy in the final basis set = -340.6262548195
 Total energy in the final basis set = -340.6262548195

 Components of the MP2 correlation energy:
        aaaa  correlation energy =        -0.1558424689 au
        abab  correlation energy =        -0.9430457148 au
        bbbb  correlation energy =        -0.1558424689 au
        non-Brillouin singles    =        -0.0000000000 au

 Total  MP2   correlation energy =        -1.2547306526 au
        MP2         total energy =      -341.8809854721 au

  Entering Z-vector solver.
 This version supports only Gaussian blurring of the apparent surface charges
 No PCM contribution added !! 
   1         0           1      0.000356    0.000356
 This version supports only Gaussian blurring of the apparent surface charges
 No PCM contribution added !! 
   2         0           1      0.000116    0.000116
 This version supports only Gaussian blurring of the apparent surface charges
 No PCM contribution added !! 
   3         0           1      0.000038    0.000038
 This version supports only Gaussian blurring of the apparent surface charges
 No PCM contribution added !! 
   4         0           1      0.000011    0.000011
 This version supports only Gaussian blurring of the apparent surface charges
 No PCM contribution added !! 
   5         0           1      0.000004    0.000004
 This version supports only Gaussian blurring of the apparent surface charges
 No PCM contribution added !! 
   6         0           1      0.000002    0.000002
 This version supports only Gaussian blurring of the apparent surface charges
 No PCM contribution added !! 
   7         1           0      0.000000    0.000000    Roots Converged

 --------------------------------------------------------------

                    Orbital Energies (a.u.)
 --------------------------------------------------------------

 Alpha MOs
 -- Occupied --
-20.595 -20.590 -20.568 -11.363 -11.356 -11.287  -1.441  -1.412
 -1.371  -1.039  -0.905  -0.784  -0.748  -0.694  -0.672  -0.669
 -0.612  -0.577  -0.565  -0.527  -0.514  -0.469  -0.434
 -- Virtual --
  0.051   0.158   0.187   0.193   0.221   0.258   0.279   0.316
  0.355   0.378   0.424   0.451   0.475   0.489   0.524   0.540
  0.552   0.567   0.582   0.613   0.618   0.627   0.660   0.686
  0.692   0.699   0.733   0.742   0.781   0.819   0.836   0.849
  0.865   0.885   0.904   0.925   0.934   0.961   1.000   1.032
  1.040   1.124   1.143   1.164   1.190   1.216   1.261   1.276
  1.342   1.350   1.372   1.393   1.423   1.461   1.483   1.496
  1.509   1.554   1.583   1.629   1.655   1.699   1.719   1.771
  1.865   1.929   1.960   2.001   2.071   2.088   2.117   2.201
  2.216   2.261   2.276   2.346   2.391   2.397   2.429   2.448
  2.459   2.481   2.501   2.568   2.619   2.659   2.738   2.808
  2.850   2.877   2.944   2.947   2.951   2.979   3.045   3.105
  3.115   3.158   3.188   3.221   3.246   3.274   3.282   3.305
  3.337   3.354   3.375   3.407   3.421   3.440   3.476   3.486
  3.521   3.553   3.613   3.641   3.666   3.719   3.729   3.743
  3.787   3.794   3.866   3.879   3.904   3.953   3.983   4.047
  4.059   4.072   4.103   4.140   4.163   4.197   4.234   4.265
  4.300   4.365   4.367   4.393   4.414   4.423   4.442   4.472
  4.513   4.555   4.573   4.674   4.688   4.739   4.820   4.846
  4.860   4.882   5.034   5.072   5.133   5.184   5.210   5.286
  5.340   5.353   5.374   5.436   5.477   5.525   5.600   5.612
  5.657   5.674   5.701   5.741   5.783   5.897   5.944   6.043
  6.048   6.106   6.169   6.244   6.264   6.397   6.525   6.584
  6.650   6.737   6.805   6.830   6.878   6.909   6.933   6.955
  7.003   7.120   7.151   7.263   7.270   7.331   7.393   7.410
  7.449   7.496   7.534   7.550   7.671   7.690   7.899   9.419
 11.213  12.446  13.033  14.001  14.177
 --------------------------------------------------------------

          Ground-State Mulliken Net Atomic Charges

     Atom                 Charge (a.u.)
  ----------------------------------------
      1 C                    -0.001547
      2 C                     0.213058
      3 O                    -0.306009
      4 O                    -0.450406
      5 H                     0.136591
      6 H                     0.134645
      7 H                     0.272260
      8 C                     0.137011
      9 O                    -0.296952
     10 H                     0.161350
  ----------------------------------------
  Sum of atomic charges =    -0.000000

 -----------------------------------------------------------------
                    Cartesian Multipole Moments
 -----------------------------------------------------------------
    Charge (ESU x 10^10)
                -0.0000
    Dipole Moment (Debye)
         X       0.7289      Y      -4.2168      Z      -0.1685
       Tot       4.2826
    Quadrupole Moments (Debye-Ang)
        XX     -49.6134     XY       4.5974     YY     -32.6325
        XZ       0.1723     YZ       0.0964     ZZ     -32.3103
    Octopole Moments (Debye-Ang^2)
       XXX       4.8411    XXY       4.1812    XYY       3.6369
       YYY      -6.0689    XXZ      -0.6691    XYZ       0.1391
       YYZ       0.5049    XZZ      -0.6822    YZZ      -0.0796
       ZZZ       0.5013
    Hexadecapole Moments (Debye-Ang^3)
      XXXX    -687.9252   XXXY      21.3520   XXYY    -103.4761
      XYYY       7.8151   YYYY    -146.9513   XXXZ       0.4885
      XXYZ       0.5023   XYYZ      -0.4493   YYYZ      -0.4525
      XXZZ     -96.6916   XYZZ      -1.0420   YYZZ     -27.9520
      XZZZ      -0.7797   YZZZ       0.0107   ZZZZ     -33.7642
 -----------------------------------------------------------------
 DrvMan is completing analytic gradient of the MP2 energy
 MP2 relaxed dipole moment
            1
    1   0.2867606
    2  -1.6590132
    3  -0.0663121
	Magnitude:	 1.685 au	 4.283 Debye
 MP2 energy read as -341.880985
 Full Analytical Gradient of MP2 Energy (in au.)
             1             2             3             4             5
    1   -0.00306304   -0.00487454   -0.00181998    0.00604603    0.00238990
    2   -0.00210075   -0.00274305    0.00364689   -0.00342337    0.00156310
    3   -0.00246610    0.01341397   -0.00150592   -0.00035122    0.00049628
             6             7             8             9            10
    1    0.00107915   -0.00051344    0.00371562   -0.00234546   -0.00061424
    2    0.00231059   -0.00113671   -0.00388618    0.00070395    0.00506552
    3   -0.00022717    0.00006918   -0.03095180    0.00964528    0.01187750
 Gradient time:  CPU 0.17 s  wall 1.95 s
 Geometry Optimization Parameters
   NAtoms,    NIC,     NZ,  NCons,   NDum,   NFix, NCnnct, MaxDiis
       10      55       0       0       0       0       0       0

 Cartesian Hessian Update
 Hessian Updated using BFGS Update


** GEOMETRY OPTIMIZATION IN DELOCALIZED INTERNAL COORDINATES **
   Searching for a Minimum

   Optimization Cycle:   4

                       Coordinates (Angstroms)
     ATOM                X               Y               Z
      1  C         1.1188504766   -0.7599311782   -0.0076650156
      2  C        -0.0711241466    0.1360269641   -0.0220688002
      3  O         0.0024764027    1.3493535836   -0.0178478459
      4  O         2.3427706072   -0.0547692154    0.0221360344
      5  H         1.0789940559   -1.3634915212   -0.8909552681
      6  H         1.0442055334   -1.3795756323    0.8622095251
      7  H         2.1141027077    0.8797431668    0.0290163413
      8  C        -1.3994636333   -0.6059824670   -0.0682659599
      9  O        -2.4558366350   -0.0105375542    0.0345864821
     10  H        -1.3490713686   -1.6593198462    0.0548784068
   Point Group: c1    Number of degrees of freedom:    24


   Energy is   -341.880985472

 Hessian Updated using BFGS Update

 24 Hessian modes will be used to form the next step
  Hessian Eigenvalues:
     0.003952    0.005816    0.007156    0.016237    0.061041    0.071892
     0.078537    0.118429    0.142031    0.155366    0.160977    0.217898
     0.223621    0.244210    0.264034    0.285864    0.324742    0.329382
     0.330816    0.368359    0.433033    0.518974    0.979208    0.983885

 Minimum Search - Taking Simple RFO Step
 Searching for Lamda that Minimizes Along All modes
 Value Taken    Lamda =  -0.00593484
 Step Taken.  Stepsize is  0.252765

                             Maximum     Tolerance    Cnvgd?
         Gradient           0.012899      0.000300      NO
         Displacement       0.163896      0.001200      NO
         Energy change      0.003042      0.000001      NO


 New Cartesian Coordinates Obtained by Inverse Iteration

 Displacement from previous Coordinates is:  0.251775
 ----------------------------------------------------------------
             Standard Nuclear Orientation (Angstroms)
    I     Atom           X                Y                Z
 ----------------------------------------------------------------
    1      C       1.1271621459    -0.7692311126     0.0008073871
    2      C      -0.0573529615     0.1239993113    -0.0000146406
    3      O       0.0357061067     1.3348793737    -0.0030267368
    4      O       2.3237969982    -0.0288031151     0.0023261075
    5      H       1.0680509865    -1.3873444990    -0.8749703644
    6      H       1.0659209654    -1.3877415293     0.8763333016
    7      H       2.0695790132     0.9007590696     0.0059469399
    8      C      -1.3978393877    -0.6000814502    -0.0075882748
    9      O      -2.4463165038     0.0110716082    -0.0009338152
   10      H      -1.3628033629    -1.6659913566    -0.0028560044
 ----------------------------------------------------------------
 Nuclear Repulsion Energy =   223.7772841763 hartrees
 There are       23 alpha and       23 beta electrons
 Discretize the solute cavity surface with Lebedev spheres
	Using 302 Lebedev grid points for each H atom
	Using 302 Lebedev grid points for other atoms
	Atomic van der Waals radii will be scaled by 1.20
 Removing interior tesserae...
 Keep 1139 surface tesserae and discard 1881 interior tesserae
 Molecular Surface Area = 106.204 Angst**2
 Applying Cartesian multipole field
    Component          Value
    ---------          -----
     (2,0,0)        1.00000E-11
     (0,2,0)        2.00000E-11
     (0,0,2)       -3.00000E-10
 Nucleus-field energy     =     0.0000000046 hartrees
 Requested basis set is cc-pVTZ
 There are 84 shells and 236 basis functions
 A cutoff of  1.0D-11 yielded   3291 shell pairs
 There are     25853 function pairs (     33830 Cartesian)
 Smallest overlap matrix eigenvalue = 4.92E-04
 Guess MOs from SCF MO coefficient file
 Reading MOs from coefficient file
 Reading MOs from coefficient file
 A restricted Hartree-Fock SCF calculation will be
 performed using Pulay DIIS extrapolation
 SCF converges when DIIS error is below 1.0E-08
 Geometry optimization detected.  Setting ReadMinima to 0
 Setting SaveMinima to 0
 ---------------------------------------
  Cycle       Energy         DIIS Error
 ---------------------------------------
    1    -340.5902100185      1.74E-03
    2    -340.6026873620      6.36E-04
    3    -340.6046225661      3.82E-04
    4    -340.6055349507      8.20E-05
    5    -340.6056766237      3.55E-05
    6    -340.6057133084      2.05E-05
    7    -340.6057299846      1.04E-05
    8    -340.6057354063      4.95E-06
    9    -340.6057367858      2.24E-06
   10    -340.6057370191      7.68E-07
   11    -340.6057370347      3.15E-07
   12    -340.6057370366      1.03E-07
   13    -340.6057370366      3.92E-08
   14    -340.6057370367      1.84E-08
   15    -340.6057370367      7.14E-09 Convergence criterion met
 ---------------------------------------
 SCF time:  CPU 144.40 s  wall 153.07 s
 Discretize the solute cavity surface with Lebedev spheres
	Using 302 Lebedev grid points for each H atom
	Using 302 Lebedev grid points for other atoms
	Atomic van der Waals radii will be scaled by 1.20
 Removing interior tesserae...
 Keep 1139 surface tesserae and discard 1881 interior tesserae
 Molecular Surface Area = 106.204 Angst**2
 A restricted Hartree-Fock SCF calculation will be
 performed using Pulay DIIS extrapolation
 Polarizable Continuum solvation model will be applied
 SCF converges when DIIS error is below 1.0E-08
 Geometry optimization detected.  Setting ReadMinima to 0
 Setting SaveMinima to 0

 Citation of the SMD model:
 Marenich, A.V.; Cramer, C.J.; Truhlar, D.G.
 J. Phys. Chem. B 2009, 113, 6378-6396.
 iSolventCode=           1
 Solvent: water                                                           

 vradii
            1           2           3           4           5           6
    1   1.8500000   1.8500000   1.5200000   1.5200000   1.2000000   1.2000000
            7           8           9          10
    1   1.2000000   1.8500000   1.5200000   1.2000000
 ---------------------------------------
  Cycle       Energy         DIIS Error
 ---------------------------------------
    1    -340.6057370364      2.25E-09
 Time req'd to invert C: 2.83 s (CPU) 2.83 s (wall)
    2    -340.6300758379      6.40E-04
    3    -340.6300758394      6.40E-04
    4    -340.6300758403      6.40E-04
    5    -340.6300758255      6.40E-04
    6    -340.6300758511      6.40E-04
    7    -340.6300758504      6.40E-04
    8    -340.6300758582      6.40E-04
    9    -340.6300758510      6.40E-04
   10    -340.6300758526      6.40E-04
   11    -340.6300758512      6.40E-04
   12    -340.6300758527      6.40E-04
   13    -340.6300758663      6.40E-04
   14    -340.6300758532      6.40E-04
   15    -340.6300758472      6.40E-04
   16    -340.6300758371      6.40E-04
   17    -340.6356302426      4.07E-04
   18    -340.6367090925      1.45E-04
   19    -340.6371286397      5.51E-05
   20    -340.6371942788      2.05E-05
   21    -340.6372029419      1.01E-05
   22    -340.6372044800      3.48E-06
   23    -340.6372046880      8.14E-07
   24    -340.6372046989      2.65E-07
   25    -340.6372047000      9.95E-08
   26    -340.6372047002      5.51E-08
   27    -340.6372047004      1.70E-08
   28    -340.6372047004      5.73E-09 Convergence criterion met
 ---------------------------------------
 SCF time:  CPU 214.60 s  wall 216.06 s
(0)  E-EN(g) gas-phase elect-nuc energy                 -340.605737036 a.u.
(3)  G-ENP(liq) elect-nuc-pol free energy of system     -340.637204700 a.u.
(4)  G-CDS(liq) cavity-dispersion-solvent structure 
     free energy                                                4.5617 kcal/mol
(6)  G-S(liq) free energy of system                     -340.629935199 a.u.
(9)  DeltaG-S(liq) free energy of  solvation
     (9) = (6) - (0)                                          -15.1846 kcal/mol
 SCF   energy in the final basis set = -340.6299351989
 Total energy in the final basis set = -340.6299351989

 Components of the MP2 correlation energy:
        aaaa  correlation energy =        -0.1558501710 au
        abab  correlation energy =        -0.9424991587 au
        bbbb  correlation energy =        -0.1558501710 au
        non-Brillouin singles    =        -0.0000000000 au

 Total  MP2   correlation energy =        -1.2541995007 au
        MP2         total energy =      -341.8841346996 au

  Entering Z-vector solver.
 This version supports only Gaussian blurring of the apparent surface charges
 No PCM contribution added !! 
   1         0           1      0.000354    0.000354
 This version supports only Gaussian blurring of the apparent surface charges
 No PCM contribution added !! 
   2         0           1      0.000114    0.000114
 This version supports only Gaussian blurring of the apparent surface charges
 No PCM contribution added !! 
   3         0           1      0.000037    0.000037
 This version supports only Gaussian blurring of the apparent surface charges
 No PCM contribution added !! 
   4         0           1      0.000010    0.000010
 This version supports only Gaussian blurring of the apparent surface charges
 No PCM contribution added !! 
   5         0           1      0.000004    0.000004
 This version supports only Gaussian blurring of the apparent surface charges
 No PCM contribution added !! 
   6         0           1      0.000002    0.000002
 This version supports only Gaussian blurring of the apparent surface charges
 No PCM contribution added !! 
   7         1           0      0.000000    0.000000    Roots Converged

 --------------------------------------------------------------

                    Orbital Energies (a.u.)
 --------------------------------------------------------------

 Alpha MOs
 -- Occupied --
-20.595 -20.590 -20.567 -11.362 -11.357 -11.286  -1.443  -1.414
 -1.371  -1.038  -0.904  -0.783  -0.750  -0.696  -0.674  -0.669
 -0.615  -0.577  -0.560  -0.528  -0.515  -0.468  -0.435
 -- Virtual --
  0.053   0.159   0.191   0.193   0.220   0.264   0.276   0.314
  0.357   0.377   0.433   0.450   0.477   0.485   0.530   0.536
  0.555   0.567   0.582   0.612   0.620   0.622   0.656   0.691
  0.701   0.702   0.731   0.739   0.786   0.815   0.840   0.845
  0.868   0.896   0.901   0.926   0.932   0.957   1.005   1.035
  1.037   1.132   1.137   1.176   1.179   1.217   1.261   1.280
  1.342   1.350   1.365   1.393   1.422   1.456   1.490   1.492
  1.511   1.550   1.586   1.632   1.655   1.703   1.730   1.776
  1.862   1.935   1.969   2.012   2.083   2.088   2.128   2.200
  2.230   2.253   2.276   2.346   2.392   2.421   2.429   2.450
  2.458   2.476   2.526   2.569   2.615   2.660   2.748   2.808
  2.855   2.861   2.949   2.951   2.957   2.992   3.069   3.094
  3.107   3.167   3.200   3.212   3.244   3.279   3.283   3.315
  3.351   3.352   3.377   3.403   3.417   3.430   3.465   3.494
  3.530   3.547   3.608   3.644   3.675   3.717   3.732   3.740
  3.787   3.799   3.874   3.885   3.895   3.969   3.986   4.038
  4.054   4.063   4.111   4.141   4.161   4.203   4.235   4.266
  4.294   4.366   4.377   4.409   4.416   4.434   4.445   4.460
  4.517   4.550   4.579   4.676   4.686   4.730   4.823   4.847
  4.863   4.885   5.046   5.081   5.095   5.169   5.202   5.283
  5.341   5.354   5.392   5.438   5.459   5.533   5.597   5.614
  5.666   5.674   5.690   5.755   5.792   5.915   5.922   6.042
  6.050   6.104   6.180   6.271   6.278   6.401   6.518   6.588
  6.649   6.760   6.805   6.825   6.884   6.916   6.925   6.959
  7.000   7.123   7.175   7.259   7.274   7.333   7.406   7.411
  7.478   7.500   7.541   7.559   7.686   7.719   7.906   9.462
 11.226  12.470  13.053  14.055  14.304
 --------------------------------------------------------------

          Ground-State Mulliken Net Atomic Charges

     Atom                 Charge (a.u.)
  ----------------------------------------
      1 C                     0.001707
      2 C                     0.214673
      3 O                    -0.306474
      4 O                    -0.451572
      5 H                     0.134042
      6 H                     0.133637
      7 H                     0.271498
      8 C                     0.140579
      9 O                    -0.296598
     10 H                     0.158508
  ----------------------------------------
  Sum of atomic charges =     0.000000

 -----------------------------------------------------------------
                    Cartesian Multipole Moments
 -----------------------------------------------------------------
    Charge (ESU x 10^10)
                 0.0000
    Dipole Moment (Debye)
         X       0.6051      Y      -4.3167      Z      -0.0002
       Tot       4.3590
    Quadrupole Moments (Debye-Ang)
        XX     -49.6784     XY       4.4259     YY     -32.3898
        XZ       0.0164     YZ       0.0296     ZZ     -32.3362
    Octopole Moments (Debye-Ang^2)
       XXX       3.3275    XXY       3.1354    XYY       3.3493
       YYY      -6.2845    XXZ       0.0304    XYZ       0.0203
       YYZ       0.0564    XZZ      -0.8892    YZZ      -0.1563
       ZZZ       0.1056
    Hexadecapole Moments (Debye-Ang^3)
      XXXX    -683.4239   XXXY      19.5451   XXYY    -102.2906
      XYYY       7.4376   YYYY    -145.4236   XXXZ      -0.3305
      XXYZ       0.0842   XYYZ      -0.0941   YYYZ       0.0335
      XXZZ     -95.9506   XYZZ      -1.2825   YYZZ     -27.8176
      XZZZ      -0.3286   YZZZ       0.0044   ZZZZ     -33.6077
 -----------------------------------------------------------------
 DrvMan is completing analytic gradient of the MP2 energy
 MP2 relaxed dipole moment
            1
    1   0.2380768
    2  -1.6983384
    3  -0.0000886
	Magnitude:	 1.715 au	 4.359 Debye
 MP2 energy read as -341.884135
 Full Analytical Gradient of MP2 Energy (in au.)
             1             2             3             4             5
    1   -0.00001848    0.00019084    0.00023602   -0.00008742   -0.00012924
    2   -0.00001846   -0.00045450    0.00064161   -0.00030379   -0.00026341
    3   -0.00058414    0.00166657   -0.00040238   -0.00003400   -0.00028602
             6             7             8             9            10
    1   -0.00025461    0.00040994    0.00064917   -0.00037609   -0.00062013
    2   -0.00012652   -0.00017282    0.00070981    0.00027925   -0.00029116
    3    0.00039456    0.00006677   -0.00227628    0.00063548    0.00081944
 Gradient time:  CPU 0.13 s  wall 0.75 s
 Geometry Optimization Parameters
   NAtoms,    NIC,     NZ,  NCons,   NDum,   NFix, NCnnct, MaxDiis
       10      55       0       0       0       0       0       0

 Cartesian Hessian Update
 Hessian Updated using BFGS Update


** GEOMETRY OPTIMIZATION IN DELOCALIZED INTERNAL COORDINATES **
   Searching for a Minimum

   Optimization Cycle:   5

                       Coordinates (Angstroms)
     ATOM                X               Y               Z
      1  C         1.1271621459   -0.7692311126    0.0008073871
      2  C        -0.0573529615    0.1239993113   -0.0000146406
      3  O         0.0357061067    1.3348793737   -0.0030267368
      4  O         2.3237969982   -0.0288031151    0.0023261075
      5  H         1.0680509865   -1.3873444990   -0.8749703644
      6  H         1.0659209654   -1.3877415293    0.8763333016
      7  H         2.0695790132    0.9007590696    0.0059469399
      8  C        -1.3978393877   -0.6000814502   -0.0075882748
      9  O        -2.4463165038    0.0110716082   -0.0009338152
     10  H        -1.3628033629   -1.6659913566   -0.0028560044
   Point Group: c1    Number of degrees of freedom:    24


   Energy is   -341.884134700

 Hessian Updated using BFGS Update

 24 Hessian modes will be used to form the next step
  Hessian Eigenvalues:
     0.003952    0.005833    0.007156    0.016239    0.061084    0.071863
     0.077945    0.118558    0.141838    0.156092    0.160927    0.217866
     0.223970    0.244154    0.263899    0.285980    0.325362    0.330153
     0.330836    0.368229    0.432991    0.518971    0.978954    0.983134

 Minimum Search - Taking Simple RFO Step
 Searching for Lamda that Minimizes Along All modes
 Value Taken    Lamda =  -0.00005661
 Step Taken.  Stepsize is  0.062874

                             Maximum     Tolerance    Cnvgd?
         Gradient           0.000854      0.000300      NO
         Displacement       0.051683      0.001200      NO
         Energy change     -0.003149      0.000001      NO


 New Cartesian Coordinates Obtained by Inverse Iteration

 Displacement from previous Coordinates is:  0.042609
 ----------------------------------------------------------------
             Standard Nuclear Orientation (Angstroms)
    I     Atom           X                Y                Z
 ----------------------------------------------------------------
    1      C       1.1274906113    -0.7700498535    -0.0002402730
    2      C      -0.0570176708     0.1229214054    -0.0140360333
    3      O       0.0371775326     1.3332834662     0.0007235128
    4      O       2.3220777991    -0.0274574827     0.0074713872
    5      H       1.0757319574    -1.3912758828    -0.8737277663
    6      H       1.0600403128    -1.3866543101     0.8755649769
    7      H       2.0630560527     0.9008356442     0.0038024427
    8      C      -1.3978044260    -0.5995263105    -0.0054601905
    9      O      -2.4443856184     0.0139117984     0.0073259696
   10      H      -1.3604625507    -1.6644721746    -0.0054001261
 ----------------------------------------------------------------
 Nuclear Repulsion Energy =   223.8956947700 hartrees
 There are       23 alpha and       23 beta electrons
 Discretize the solute cavity surface with Lebedev spheres
	Using 302 Lebedev grid points for each H atom
	Using 302 Lebedev grid points for other atoms
	Atomic van der Waals radii will be scaled by 1.20
 Removing interior tesserae...
 Keep 1139 surface tesserae and discard 1881 interior tesserae
 Molecular Surface Area = 106.204 Angst**2
 Applying Cartesian multipole field
    Component          Value
    ---------          -----
     (2,0,0)        1.00000E-11
     (0,2,0)        2.00000E-11
     (0,0,2)       -3.00000E-10
 Nucleus-field energy     =     0.0000000046 hartrees
 Requested basis set is cc-pVTZ
 There are 84 shells and 236 basis functions
 A cutoff of  1.0D-11 yielded   3292 shell pairs
 There are     25878 function pairs (     33866 Cartesian)
 Smallest overlap matrix eigenvalue = 4.91E-04
 Guess MOs from SCF MO coefficient file
 Reading MOs from coefficient file
 Reading MOs from coefficient file
 A restricted Hartree-Fock SCF calculation will be
 performed using Pulay DIIS extrapolation
 SCF converges when DIIS error is below 1.0E-08
 Geometry optimization detected.  Setting ReadMinima to 0
 Setting SaveMinima to 0
 ---------------------------------------
  Cycle       Energy         DIIS Error
 ---------------------------------------
    1    -340.5979251409      9.00E-04
    2    -340.6036204919      5.95E-04
    3    -340.6053809532      1.64E-04
    4    -340.6056686180      5.61E-05
    5    -340.6057215456      2.27E-05
    6    -340.6057304026      1.16E-05
    7    -340.6057323054      3.80E-06
    8    -340.6057325666      1.01E-06
    9    -340.6057325886      5.23E-07
   10    -340.6057325955      2.98E-07
   11    -340.6057325996      1.65E-07
   12    -340.6057326013      5.87E-08
   13    -340.6057326013      1.96E-08
   14    -340.6057326014      8.49E-09 Convergence criterion met
 ---------------------------------------
 SCF time:  CPU 118.65 s  wall 120.30 s
 Discretize the solute cavity surface with Lebedev spheres
	Using 302 Lebedev grid points for each H atom
	Using 302 Lebedev grid points for other atoms
	Atomic van der Waals radii will be scaled by 1.20
 Removing interior tesserae...
 Keep 1139 surface tesserae and discard 1881 interior tesserae
 Molecular Surface Area = 106.204 Angst**2
 A restricted Hartree-Fock SCF calculation will be
 performed using Pulay DIIS extrapolation
 Polarizable Continuum solvation model will be applied
 SCF converges when DIIS error is below 1.0E-08
 Geometry optimization detected.  Setting ReadMinima to 0
 Setting SaveMinima to 0

 Citation of the SMD model:
 Marenich, A.V.; Cramer, C.J.; Truhlar, D.G.
 J. Phys. Chem. B 2009, 113, 6378-6396.
 iSolventCode=           1
 Solvent: water                                                           

 vradii
            1           2           3           4           5           6
    1   1.8500000   1.8500000   1.5200000   1.5200000   1.2000000   1.2000000
            7           8           9          10
    1   1.2000000   1.8500000   1.5200000   1.2000000
 ---------------------------------------
  Cycle       Energy         DIIS Error
 ---------------------------------------
    1    -340.6057326011      3.69E-09
 Time req'd to invert C: 1.02 s (CPU) 1.04 s (wall)
    2    -340.6300715349      6.40E-04
    3    -340.6300715333      6.40E-04
    4    -340.6300715328      6.40E-04
    5    -340.6300715347      6.40E-04
    6    -340.6300715428      6.40E-04
    7    -340.6300715431      6.40E-04
    8    -340.6300715418      6.40E-04
    9    -340.6300715441      6.40E-04
   10    -340.6300715454      6.40E-04
   11    -340.6300715459      6.40E-04
   12    -340.6300715462      6.40E-04
   13    -340.6300715481      6.40E-04
   14    -340.6300715464      6.40E-04
   15    -340.6300715472      6.40E-04
   16    -340.6300715343      6.40E-04
   17    -340.6356328198      4.07E-04
   18    -340.6367116152      1.45E-04
   19    -340.6371305285      5.51E-05
   20    -340.6371960180      2.05E-05
   21    -340.6372046636      1.01E-05
   22    -340.6372061983      3.48E-06
   23    -340.6372064058      8.14E-07
   24    -340.6372064167      2.65E-07
   25    -340.6372064177      9.96E-08
   26    -340.6372064180      5.53E-08
   27    -340.6372064182      1.72E-08
   28    -340.6372064181      5.92E-09 Convergence criterion met
 ---------------------------------------
 SCF time:  CPU 195.93 s  wall 196.48 s
(0)  E-EN(g) gas-phase elect-nuc energy                 -340.605732601 a.u.
(3)  G-ENP(liq) elect-nuc-pol free energy of system     -340.637206418 a.u.
(4)  G-CDS(liq) cavity-dispersion-solvent structure 
     free energy                                                4.5623 kcal/mol
(6)  G-S(liq) free energy of system                     -340.629935904 a.u.
(9)  DeltaG-S(liq) free energy of  solvation
     (9) = (6) - (0)                                          -15.1878 kcal/mol
 SCF   energy in the final basis set = -340.6299359040
 Total energy in the final basis set = -340.6299359040

 Components of the MP2 correlation energy:
        aaaa  correlation energy =        -0.1558536816 au
        abab  correlation energy =        -0.9424566786 au
        bbbb  correlation energy =        -0.1558536816 au
        non-Brillouin singles    =        -0.0000000000 au

 Total  MP2   correlation energy =        -1.2541640418 au
        MP2         total energy =      -341.8840999458 au

  Entering Z-vector solver.
 This version supports only Gaussian blurring of the apparent surface charges
 No PCM contribution added !! 
   1         0           1      0.000353    0.000353
 This version supports only Gaussian blurring of the apparent surface charges
 No PCM contribution added !! 
   2         0           1      0.000114    0.000114
 This version supports only Gaussian blurring of the apparent surface charges
 No PCM contribution added !! 
   3         0           1      0.000037    0.000037
 This version supports only Gaussian blurring of the apparent surface charges
 No PCM contribution added !! 
   4         0           1      0.000010    0.000010
 This version supports only Gaussian blurring of the apparent surface charges
 No PCM contribution added !! 
   5         0           1      0.000004    0.000004
 This version supports only Gaussian blurring of the apparent surface charges
 No PCM contribution added !! 
   6         0           1      0.000002    0.000002
 This version supports only Gaussian blurring of the apparent surface charges
 No PCM contribution added !! 
   7         1           0      0.000000    0.000000    Roots Converged

 --------------------------------------------------------------

                    Orbital Energies (a.u.)
 --------------------------------------------------------------

 Alpha MOs
 -- Occupied --
-20.595 -20.589 -20.566 -11.362 -11.356 -11.286  -1.443  -1.415
 -1.371  -1.038  -0.904  -0.783  -0.751  -0.696  -0.674  -0.669
 -0.616  -0.577  -0.560  -0.528  -0.515  -0.468  -0.435
 -- Virtual --
  0.053   0.159   0.191   0.193   0.220   0.264   0.276   0.314
  0.357   0.377   0.434   0.450   0.477   0.485   0.530   0.536
  0.555   0.567   0.582   0.611   0.620   0.622   0.656   0.691
  0.701   0.702   0.731   0.738   0.786   0.815   0.841   0.845
  0.868   0.896   0.901   0.927   0.932   0.957   1.007   1.033
  1.039   1.132   1.138   1.177   1.179   1.218   1.262   1.280
  1.342   1.351   1.365   1.393   1.422   1.457   1.491   1.492
  1.512   1.550   1.587   1.633   1.657   1.704   1.732   1.777
  1.862   1.935   1.968   2.012   2.082   2.090   2.128   2.201
  2.231   2.254   2.276   2.346   2.391   2.421   2.427   2.451
  2.459   2.476   2.528   2.569   2.615   2.661   2.748   2.808
  2.854   2.862   2.948   2.951   2.958   2.993   3.069   3.094
  3.107   3.167   3.201   3.212   3.245   3.279   3.284   3.317
  3.351   3.353   3.377   3.403   3.417   3.431   3.465   3.495
  3.531   3.547   3.609   3.644   3.677   3.719   3.733   3.740
  3.788   3.797   3.875   3.885   3.896   3.971   3.986   4.040
  4.056   4.064   4.112   4.141   4.161   4.204   4.235   4.266
  4.295   4.366   4.379   4.410   4.417   4.436   4.445   4.463
  4.518   4.551   4.581   4.678   4.687   4.732   4.824   4.848
  4.866   4.885   5.046   5.083   5.096   5.168   5.203   5.285
  5.342   5.356   5.394   5.440   5.460   5.533   5.597   5.614
  5.666   5.676   5.692   5.757   5.793   5.916   5.924   6.043
  6.050   6.106   6.183   6.274   6.281   6.401   6.520   6.589
  6.649   6.761   6.806   6.825   6.885   6.916   6.928   6.959
  6.999   7.123   7.177   7.259   7.276   7.334   7.406   7.411
  7.480   7.500   7.542   7.561   7.686   7.721   7.906   9.466
 11.235  12.475  13.063  14.062  14.315
 --------------------------------------------------------------

          Ground-State Mulliken Net Atomic Charges

     Atom                 Charge (a.u.)
  ----------------------------------------
      1 C                     0.001231
      2 C                     0.215049
      3 O                    -0.306439
      4 O                    -0.451588
      5 H                     0.133387
      6 H                     0.133948
      7 H                     0.271308
      8 C                     0.140944
      9 O                    -0.296432
     10 H                     0.158592
  ----------------------------------------
  Sum of atomic charges =     0.000000

 -----------------------------------------------------------------
                    Cartesian Multipole Moments
 -----------------------------------------------------------------
    Charge (ESU x 10^10)
                 0.0000
    Dipole Moment (Debye)
         X       0.5858      Y      -4.3255      Z      -0.0647
       Tot       4.3655
    Quadrupole Moments (Debye-Ang)
        XX     -49.6886     XY       4.4014     YY     -32.3799
        XZ       0.0198     YZ       0.0033     ZZ     -32.3355
    Octopole Moments (Debye-Ang^2)
       XXX       3.1301    XXY       3.0225    XYY       3.3284
       YYY      -6.2970    XXZ      -0.2571    XYZ      -0.0057
       YYZ       0.0061    XZZ      -0.9108    YZZ      -0.1597
       ZZZ       0.0025
    Hexadecapole Moments (Debye-Ang^3)
      XXXX    -682.7085   XXXY      19.4111   XXYY    -102.2175
      XYYY       7.4680   YYYY    -145.2648   XXXZ       0.0032
      XXYZ       0.0610   XYYZ      -0.0158   YYYZ      -0.0440
      XXZZ     -95.8346   XYZZ      -1.2488   YYZZ     -27.7983
      XZZZ      -0.1438   YZZZ      -0.0680   ZZZZ     -33.6025
 -----------------------------------------------------------------
 DrvMan is completing analytic gradient of the MP2 energy
 MP2 relaxed dipole moment
            1
    1   0.2304874
    2  -1.7017845
    3  -0.0254445
	Magnitude:	 1.718 au	 4.365 Debye
 MP2 energy read as -341.884100
 Full Analytical Gradient of MP2 Energy (in au.)
             1             2             3             4             5
    1    0.00022690    0.00014444    0.00022182   -0.00035118   -0.00033917
    2    0.00018342   -0.00011557    0.00000741   -0.00037120    0.00007019
    3    0.00158418   -0.00334632    0.00129770   -0.00002092    0.00002875
             6             7             8             9            10
    1   -0.00001165    0.00012648   -0.00030054    0.00028772   -0.00000484
    2   -0.00037579   -0.00039762    0.00009293    0.00049595    0.00041029
    3   -0.00016556   -0.00015123    0.00057191    0.00009599    0.00010550
 Gradient time:  CPU 0.10 s  wall 1.47 s
 Geometry Optimization Parameters
   NAtoms,    NIC,     NZ,  NCons,   NDum,   NFix, NCnnct, MaxDiis
       10      55       0       0       0       0       0       0

 Cartesian Hessian Update
 Hessian Updated using BFGS Update


** GEOMETRY OPTIMIZATION IN DELOCALIZED INTERNAL COORDINATES **
   Searching for a Minimum

   Optimization Cycle:   6

                       Coordinates (Angstroms)
     ATOM                X               Y               Z
      1  C         1.1274906113   -0.7700498535   -0.0002402730
      2  C        -0.0570176708    0.1229214054   -0.0140360333
      3  O         0.0371775326    1.3332834662    0.0007235128
      4  O         2.3220777991   -0.0274574827    0.0074713872
      5  H         1.0757319574   -1.3912758828   -0.8737277663
      6  H         1.0600403128   -1.3866543101    0.8755649769
      7  H         2.0630560527    0.9008356442    0.0038024427
      8  C        -1.3978044260   -0.5995263105   -0.0054601905
      9  O        -2.4443856184    0.0139117984    0.0073259696
     10  H        -1.3604625507   -1.6644721746   -0.0054001261
   Point Group: c1    Number of degrees of freedom:    24


   Energy is   -341.884099946

 Hessian Updated using BFGS Update

 24 Hessian modes will be used to form the next step
  Hessian Eigenvalues:
     0.003950    0.007150    0.015796    0.021890    0.052789    0.066456
     0.072105    0.118533    0.143783    0.156528    0.160801    0.218406
     0.223956    0.244459    0.263657    0.286298    0.324033    0.328416
     0.330937    0.369159    0.434928    0.519293    0.977073    0.980626

 Minimum Search - Taking Simple RFO Step
 Searching for Lamda that Minimizes Along All modes
 Value Taken    Lamda =  -0.00009442
 Step Taken.  Stepsize is  0.062341

                             Maximum     Tolerance    Cnvgd?
         Gradient           0.001343      0.000300      NO
         Displacement       0.041978      0.001200      NO
         Energy change      0.000035      0.000001      NO


 New Cartesian Coordinates Obtained by Inverse Iteration

 Displacement from previous Coordinates is:  0.052558
 ----------------------------------------------------------------
             Standard Nuclear Orientation (Angstroms)
    I     Atom           X                Y                Z
 ----------------------------------------------------------------
    1      C       1.1272998287    -0.7700862291     0.0020133710
    2      C      -0.0574845340     0.1230888250     0.0033320545
    3      O       0.0366994987     1.3333715509     0.0002775842
    4      O       2.3224241119    -0.0279006459    -0.0000968005
    5      H       1.0673276623    -1.3894080390    -0.8719853589
    6      H       1.0689142157    -1.3884871086     0.8767547769
    7      H       2.0624537790     0.9001317091     0.0017818704
    8      C      -1.3980362982    -0.5994529480    -0.0002427006
    9      O      -2.4445951797     0.0140647075    -0.0068307290
   10      H      -1.3590990845    -1.6638055219    -0.0089801680
 ----------------------------------------------------------------
 Nuclear Repulsion Energy =   223.8940578154 hartrees
 There are       23 alpha and       23 beta electrons
 Discretize the solute cavity surface with Lebedev spheres
	Using 302 Lebedev grid points for each H atom
	Using 302 Lebedev grid points for other atoms
	Atomic van der Waals radii will be scaled by 1.20
 Removing interior tesserae...
 Keep 1137 surface tesserae and discard 1883 interior tesserae
 Molecular Surface Area = 106.043 Angst**2
 Applying Cartesian multipole field
    Component          Value
    ---------          -----
     (2,0,0)        1.00000E-11
     (0,2,0)        2.00000E-11
     (0,0,2)       -3.00000E-10
 Nucleus-field energy     =     0.0000000046 hartrees
 Requested basis set is cc-pVTZ
 There are 84 shells and 236 basis functions
 A cutoff of  1.0D-11 yielded   3292 shell pairs
 There are     25878 function pairs (     33866 Cartesian)
 Smallest overlap matrix eigenvalue = 4.90E-04
 Guess MOs from SCF MO coefficient file
 Reading MOs from coefficient file
 Reading MOs from coefficient file
 A restricted Hartree-Fock SCF calculation will be
 performed using Pulay DIIS extrapolation
 SCF converges when DIIS error is below 1.0E-08
 Geometry optimization detected.  Setting ReadMinima to 0
 Setting SaveMinima to 0
 ---------------------------------------
  Cycle       Energy         DIIS Error
 ---------------------------------------
    1    -340.5957090794      9.35E-04
    2    -340.6036248210      5.94E-04
    3    -340.6053717984      1.76E-04
    4    -340.6056820173      5.75E-05
    5    -340.6057384146      2.34E-05
    6    -340.6057483915      1.19E-05
    7    -340.6057507083      4.20E-06
    8    -340.6057511443      1.50E-06
    9    -340.6057512253      9.26E-07
   10    -340.6057512640      5.57E-07
   11    -340.6057512796      2.14E-07
   12    -340.6057512823      6.05E-08
   13    -340.6057512823      1.92E-08
   14    -340.6057512824      7.70E-09 Convergence criterion met
 ---------------------------------------
 SCF time:  CPU 128.02 s  wall 128.38 s
 Discretize the solute cavity surface with Lebedev spheres
	Using 302 Lebedev grid points for each H atom
	Using 302 Lebedev grid points for other atoms
	Atomic van der Waals radii will be scaled by 1.20
 Removing interior tesserae...
 Keep 1137 surface tesserae and discard 1883 interior tesserae
 Molecular Surface Area = 106.043 Angst**2
 A restricted Hartree-Fock SCF calculation will be
 performed using Pulay DIIS extrapolation
 Polarizable Continuum solvation model will be applied
 SCF converges when DIIS error is below 1.0E-08
 Geometry optimization detected.  Setting ReadMinima to 0
 Setting SaveMinima to 0

 Citation of the SMD model:
 Marenich, A.V.; Cramer, C.J.; Truhlar, D.G.
 J. Phys. Chem. B 2009, 113, 6378-6396.
 iSolventCode=           1
 Solvent: water                                                           

 vradii
            1           2           3           4           5           6
    1   1.8500000   1.8500000   1.5200000   1.5200000   1.2000000   1.2000000
            7           8           9          10
    1   1.2000000   1.8500000   1.5200000   1.2000000
 ---------------------------------------
  Cycle       Energy         DIIS Error
 ---------------------------------------
    1    -340.6057512820      3.06E-09
 Time req'd to invert C: 1.67 s (CPU) 1.67 s (wall)
    2    -340.6300687754      6.40E-04
    3    -340.6300687733      6.40E-04
    4    -340.6300687785      6.40E-04
    5    -340.6300687652      6.40E-04
    6    -340.6300687634      6.40E-04
    7    -340.6300687698      6.40E-04
    8    -340.6300687757      6.40E-04
    9    -340.6300687773      6.40E-04
   10    -340.6300687774      6.40E-04
   11    -340.6300687776      6.40E-04
   12    -340.6300687825      6.40E-04
   13    -340.6300687852      6.40E-04
   14    -340.6300687827      6.40E-04
   15    -340.6300688062      6.40E-04
   16    -340.6300687612      6.40E-04
   17    -340.6356232128      4.07E-04
   18    -340.6367003832      1.45E-04
   19    -340.6371185556      5.50E-05
   20    -340.6371838543      2.05E-05
   21    -340.6371924678      1.01E-05
   22    -340.6371939991      3.47E-06
   23    -340.6371942062      8.13E-07
   24    -340.6371942171      2.64E-07
   25    -340.6371942182      9.93E-08
   26    -340.6371942184      5.51E-08
   27    -340.6371942185      1.70E-08
   28    -340.6371942185      5.76E-09 Convergence criterion met
 ---------------------------------------
 SCF time:  CPU 206.60 s  wall 207.25 s
(0)  E-EN(g) gas-phase elect-nuc energy                 -340.605751282 a.u.
(3)  G-ENP(liq) elect-nuc-pol free energy of system     -340.637194219 a.u.
(4)  G-CDS(liq) cavity-dispersion-solvent structure 
     free energy                                                4.5618 kcal/mol
(6)  G-S(liq) free energy of system                     -340.629924579 a.u.
(9)  DeltaG-S(liq) free energy of  solvation
     (9) = (6) - (0)                                          -15.1690 kcal/mol
 SCF   energy in the final basis set = -340.6299245791
 Total energy in the final basis set = -340.6299245791

 Components of the MP2 correlation energy:
        aaaa  correlation energy =        -0.1558521963 au
        abab  correlation energy =        -0.9424573771 au
        bbbb  correlation energy =        -0.1558521963 au
        non-Brillouin singles    =        -0.0000000000 au

 Total  MP2   correlation energy =        -1.2541617697 au
        MP2         total energy =      -341.8840863488 au

  Entering Z-vector solver.
 This version supports only Gaussian blurring of the apparent surface charges
 No PCM contribution added !! 
   1         0           1      0.000353    0.000353
 This version supports only Gaussian blurring of the apparent surface charges
 No PCM contribution added !! 
   2         0           1      0.000114    0.000114
 This version supports only Gaussian blurring of the apparent surface charges
 No PCM contribution added !! 
   3         0           1      0.000037    0.000037
 This version supports only Gaussian blurring of the apparent surface charges
 No PCM contribution added !! 
   4         0           1      0.000010    0.000010
 This version supports only Gaussian blurring of the apparent surface charges
 No PCM contribution added !! 
   5         0           1      0.000004    0.000004
 This version supports only Gaussian blurring of the apparent surface charges
 No PCM contribution added !! 
   6         0           1      0.000002    0.000002
 This version supports only Gaussian blurring of the apparent surface charges
 No PCM contribution added !! 
   7         1           0      0.000000    0.000000    Roots Converged

 --------------------------------------------------------------

                    Orbital Energies (a.u.)
 --------------------------------------------------------------

 Alpha MOs
 -- Occupied --
-20.595 -20.589 -20.566 -11.362 -11.356 -11.286  -1.443  -1.415
 -1.371  -1.038  -0.904  -0.784  -0.751  -0.696  -0.674  -0.669
 -0.615  -0.577  -0.561  -0.528  -0.515  -0.468  -0.435
 -- Virtual --
  0.053   0.159   0.191   0.193   0.220   0.264   0.276   0.314
  0.357   0.377   0.434   0.450   0.477   0.485   0.530   0.536
  0.555   0.567   0.582   0.611   0.620   0.622   0.656   0.691
  0.701   0.702   0.731   0.738   0.786   0.815   0.841   0.845
  0.868   0.896   0.901   0.927   0.932   0.957   1.007   1.035
  1.037   1.133   1.138   1.177   1.179   1.217   1.262   1.280
  1.342   1.351   1.364   1.393   1.422   1.457   1.491   1.492
  1.512   1.551   1.587   1.633   1.657   1.705   1.731   1.777
  1.862   1.935   1.969   2.012   2.083   2.089   2.128   2.202
  2.231   2.255   2.276   2.346   2.391   2.421   2.427   2.451
  2.459   2.476   2.528   2.569   2.615   2.660   2.747   2.808
  2.855   2.862   2.948   2.950   2.958   2.993   3.069   3.093
  3.107   3.166   3.200   3.212   3.245   3.278   3.284   3.317
  3.351   3.352   3.376   3.403   3.417   3.431   3.465   3.495
  3.531   3.547   3.609   3.645   3.677   3.720   3.733   3.740
  3.789   3.797   3.876   3.885   3.896   3.972   3.986   4.041
  4.056   4.064   4.112   4.141   4.161   4.204   4.234   4.267
  4.295   4.366   4.380   4.410   4.416   4.436   4.445   4.463
  4.519   4.551   4.581   4.678   4.687   4.733   4.824   4.848
  4.867   4.886   5.047   5.084   5.096   5.169   5.204   5.286
  5.342   5.357   5.394   5.441   5.461   5.533   5.597   5.615
  5.666   5.676   5.693   5.757   5.793   5.918   5.922   6.043
  6.051   6.106   6.183   6.274   6.281   6.401   6.520   6.590
  6.648   6.761   6.806   6.825   6.884   6.916   6.929   6.959
  6.999   7.123   7.176   7.259   7.276   7.334   7.406   7.411
  7.480   7.500   7.542   7.561   7.686   7.722   7.906   9.467
 11.239  12.475  13.065  14.065  14.317
 --------------------------------------------------------------

          Ground-State Mulliken Net Atomic Charges

     Atom                 Charge (a.u.)
  ----------------------------------------
      1 C                     0.000920
      2 C                     0.214617
      3 O                    -0.306217
      4 O                    -0.451568
      5 H                     0.133831
      6 H                     0.133766
      7 H                     0.271229
      8 C                     0.141150
      9 O                    -0.296330
     10 H                     0.158600
  ----------------------------------------
  Sum of atomic charges =    -0.000000

 -----------------------------------------------------------------
                    Cartesian Multipole Moments
 -----------------------------------------------------------------
    Charge (ESU x 10^10)
                -0.0000
    Dipole Moment (Debye)
         X       0.5835      Y      -4.3258      Z       0.0206
       Tot       4.3651
    Quadrupole Moments (Debye-Ang)
        XX     -49.6942     XY       4.3932     YY     -32.3801
        XZ      -0.0195     YZ       0.0107     ZZ     -32.3356
    Octopole Moments (Debye-Ang^2)
       XXX       3.1245    XXY       3.0169    XYY       3.3392
       YYY      -6.3033    XXZ       0.1280    XYZ      -0.0001
       YYZ      -0.0043    XZZ      -0.9088    YZZ      -0.1593
       ZZZ       0.0494
    Hexadecapole Moments (Debye-Ang^3)
      XXXX    -682.8448   XXXY      19.4038   XXYY    -102.2528
      XYYY       7.4706   YYYY    -145.2515   XXXZ      -0.5816
      XXYZ       0.0073   XYYZ      -0.0832   YYYZ       0.0413
      XXZZ     -95.8390   XYZZ      -1.2347   YYZZ     -27.7919
      XZZZ      -0.3380   YZZZ      -0.0230   ZZZZ     -33.5900
 -----------------------------------------------------------------
 DrvMan is completing analytic gradient of the MP2 energy
 MP2 relaxed dipole moment
            1
    1   0.2295801
    2  -1.7019135
    3   0.0081088
	Magnitude:	 1.717 au	 4.365 Debye
 MP2 energy read as -341.884086
 Full Analytical Gradient of MP2 Energy (in au.)
             1             2             3             4             5
    1    0.00010371   -0.00008089    0.00016026   -0.00005622   -0.00004542
    2    0.00004218    0.00010561   -0.00023557   -0.00045384   -0.00008366
    3   -0.00017119    0.00021319   -0.00024684   -0.00004327    0.00027258
             6             7             8             9            10
    1   -0.00014674   -0.00001789   -0.00049202    0.00035305    0.00022217
    2    0.00000392   -0.00049066   -0.00034446    0.00062742    0.00082906
    3   -0.00029340    0.00003456    0.00124071   -0.00043710   -0.00056924
 Gradient time:  CPU 0.15 s  wall 0.94 s
 Geometry Optimization Parameters
   NAtoms,    NIC,     NZ,  NCons,   NDum,   NFix, NCnnct, MaxDiis
       10      55       0       0       0       0       0       0

 Cartesian Hessian Update
 Hessian Updated using BFGS Update


** GEOMETRY OPTIMIZATION IN DELOCALIZED INTERNAL COORDINATES **
   Searching for a Minimum

   Optimization Cycle:   7

                       Coordinates (Angstroms)
     ATOM                X               Y               Z
      1  C         1.1272998287   -0.7700862291    0.0020133710
      2  C        -0.0574845340    0.1230888250    0.0033320545
      3  O         0.0366994987    1.3333715509    0.0002775842
      4  O         2.3224241119   -0.0279006459   -0.0000968005
      5  H         1.0673276623   -1.3894080390   -0.8719853589
      6  H         1.0689142157   -1.3884871086    0.8767547769
      7  H         2.0624537790    0.9001317091    0.0017818704
      8  C        -1.3980362982   -0.5994529480   -0.0002427006
      9  O        -2.4445951797    0.0140647075   -0.0068307290
     10  H        -1.3590990845   -1.6638055219   -0.0089801680
   Point Group: c1    Number of degrees of freedom:    24


   Energy is   -341.884086349

 Hessian Updated using BFGS Update

 24 Hessian modes will be used to form the next step
  Hessian Eigenvalues:
     0.003950    0.007152    0.015976    0.027495    0.059598    0.065422
     0.072012    0.118558    0.143286    0.155473    0.160814    0.217851
     0.224202    0.244140    0.263733    0.285992    0.324868    0.329044
     0.330888    0.368809    0.432724    0.518945    0.977108    0.980897

 Minimum Search - Taking Simple RFO Step
 Searching for Lamda that Minimizes Along All modes
 Value Taken    Lamda =  -0.00002762
 Step Taken.  Stepsize is  0.020276

                             Maximum     Tolerance    Cnvgd?
         Gradient           0.000784      0.000300      NO
         Displacement       0.013512      0.001200      NO
         Energy change      0.000014      0.000001      NO


 New Cartesian Coordinates Obtained by Inverse Iteration

 Displacement from previous Coordinates is:  0.023697
 ----------------------------------------------------------------
             Standard Nuclear Orientation (Angstroms)
    I     Atom           X                Y                Z
 ----------------------------------------------------------------
    1      C       1.1271365628    -0.7696410279     0.0008156583
    2      C      -0.0573764985     0.1238186931    -0.0005022922
    3      O       0.0366703130     1.3343425630    -0.0012323683
    4      O       2.3235713282    -0.0282488141     0.0024471932
    5      H       1.0684493566    -1.3880880487    -0.8744672478
    6      H       1.0660328562    -1.3880427028     0.8760598546
    7      H       2.0677725953     0.9010304125     0.0043570417
    8      C      -1.3981314318    -0.5998485226    -0.0043433995
    9      O      -2.4462246589     0.0116234872    -0.0031381509
   10      H      -1.3619964229    -1.6654297397    -0.0039723891
 ----------------------------------------------------------------
 Nuclear Repulsion Energy =   223.7960181152 hartrees
 There are       23 alpha and       23 beta electrons
 Discretize the solute cavity surface with Lebedev spheres
	Using 302 Lebedev grid points for each H atom
	Using 302 Lebedev grid points for other atoms
	Atomic van der Waals radii will be scaled by 1.20
 Removing interior tesserae...
 Keep 1136 surface tesserae and discard 1884 interior tesserae
 Molecular Surface Area = 105.853 Angst**2
 Applying Cartesian multipole field
    Component          Value
    ---------          -----
     (2,0,0)        1.00000E-11
     (0,2,0)        2.00000E-11
     (0,0,2)       -3.00000E-10
 Nucleus-field energy     =     0.0000000046 hartrees
 Requested basis set is cc-pVTZ
 There are 84 shells and 236 basis functions
 A cutoff of  1.0D-11 yielded   3291 shell pairs
 There are     25853 function pairs (     33830 Cartesian)
 Smallest overlap matrix eigenvalue = 4.92E-04
 Guess MOs from SCF MO coefficient file
 Reading MOs from coefficient file
 Reading MOs from coefficient file
 A restricted Hartree-Fock SCF calculation will be
 performed using Pulay DIIS extrapolation
 SCF converges when DIIS error is below 1.0E-08
 Geometry optimization detected.  Setting ReadMinima to 0
 Setting SaveMinima to 0
 ---------------------------------------
  Cycle       Energy         DIIS Error
 ---------------------------------------
    1    -340.5937998343      8.62E-04
    2    -340.6036873439      5.91E-04
    3    -340.6054297584      1.52E-04
    4    -340.6056979481      5.56E-05
    5    -340.6057494164      2.24E-05
    6    -340.6057582121      1.14E-05
    7    -340.6057600630      3.80E-06
    8    -340.6057603249      1.02E-06
    9    -340.6057603494      5.36E-07
   10    -340.6057603575      3.21E-07
   11    -340.6057603623      1.73E-07
   12    -340.6057603643      5.79E-08
   13    -340.6057603643      1.80E-08
   14    -340.6057603644      7.08E-09 Convergence criterion met
 ---------------------------------------
 SCF time:  CPU 133.30 s  wall 133.82 s
 Discretize the solute cavity surface with Lebedev spheres
	Using 302 Lebedev grid points for each H atom
	Using 302 Lebedev grid points for other atoms
	Atomic van der Waals radii will be scaled by 1.20
 Removing interior tesserae...
 Keep 1136 surface tesserae and discard 1884 interior tesserae
 Molecular Surface Area = 105.853 Angst**2
 A restricted Hartree-Fock SCF calculation will be
 performed using Pulay DIIS extrapolation
 Polarizable Continuum solvation model will be applied
 SCF converges when DIIS error is below 1.0E-08
 Geometry optimization detected.  Setting ReadMinima to 0
 Setting SaveMinima to 0

 Citation of the SMD model:
 Marenich, A.V.; Cramer, C.J.; Truhlar, D.G.
 J. Phys. Chem. B 2009, 113, 6378-6396.
 iSolventCode=           1
 Solvent: water                                                           

 vradii
            1           2           3           4           5           6
    1   1.8500000   1.8500000   1.5200000   1.5200000   1.2000000   1.2000000
            7           8           9          10
    1   1.2000000   1.8500000   1.5200000   1.2000000
 ---------------------------------------
  Cycle       Energy         DIIS Error
 ---------------------------------------
    1    -340.6057603642      2.76E-09
 Time req'd to invert C: 0.99 s (CPU) 0.99 s (wall)
    2    -340.6300848071      6.39E-04
    3    -340.6300848055      6.39E-04
    4    -340.6300848053      6.39E-04
    5    -340.6300847981      6.39E-04
    6    -340.6300847988      6.39E-04
    7    -340.6300848039      6.39E-04
    8    -340.6356335920      4.07E-04
    9    -340.6367105415      1.45E-04
   10    -340.6371289416      5.50E-05
   11    -340.6371943383      2.05E-05
   12    -340.6372029679      1.01E-05
   13    -340.6372045007      3.48E-06
   14    -340.6372047081      8.13E-07
   15    -340.6372047190      2.64E-07
   16    -340.6372047272      9.91E-08
   17    -340.6372047272      5.50E-08
   18    -340.6372047274      1.69E-08
   19    -340.6372047275      5.68E-09 Convergence criterion met
 ---------------------------------------
 SCF time:  CPU 159.71 s  wall 160.43 s
(0)  E-EN(g) gas-phase elect-nuc energy                 -340.605760364 a.u.
(3)  G-ENP(liq) elect-nuc-pol free energy of system     -340.637204728 a.u.
(4)  G-CDS(liq) cavity-dispersion-solvent structure 
     free energy                                                4.5612 kcal/mol
(6)  G-S(liq) free energy of system                     -340.629936071 a.u.
(9)  DeltaG-S(liq) free energy of  solvation
     (9) = (6) - (0)                                          -15.1705 kcal/mol
 SCF   energy in the final basis set = -340.6299360708
 Total energy in the final basis set = -340.6299360708

 Components of the MP2 correlation energy:
        aaaa  correlation energy =        -0.1558487535 au
        abab  correlation energy =        -0.9424894636 au
        bbbb  correlation energy =        -0.1558487535 au
        non-Brillouin singles    =        -0.0000000000 au

 Total  MP2   correlation energy =        -1.2541869706 au
        MP2         total energy =      -341.8841230413 au

  Entering Z-vector solver.
 This version supports only Gaussian blurring of the apparent surface charges
 No PCM contribution added !! 
   1         0           1      0.000354    0.000354
 This version supports only Gaussian blurring of the apparent surface charges
 No PCM contribution added !! 
   2         0           1      0.000114    0.000114
 This version supports only Gaussian blurring of the apparent surface charges
 No PCM contribution added !! 
   3         0           1      0.000037    0.000037
 This version supports only Gaussian blurring of the apparent surface charges
 No PCM contribution added !! 
   4         0           1      0.000010    0.000010
 This version supports only Gaussian blurring of the apparent surface charges
 No PCM contribution added !! 
   5         0           1      0.000004    0.000004
 This version supports only Gaussian blurring of the apparent surface charges
 No PCM contribution added !! 
   6         0           1      0.000002    0.000002
 This version supports only Gaussian blurring of the apparent surface charges
 No PCM contribution added !! 
   7         1           0      0.000000    0.000000    Roots Converged

 --------------------------------------------------------------

                    Orbital Energies (a.u.)
 --------------------------------------------------------------

 Alpha MOs
 -- Occupied --
-20.595 -20.590 -20.566 -11.362 -11.357 -11.286  -1.443  -1.414
 -1.371  -1.038  -0.904  -0.783  -0.750  -0.696  -0.674  -0.669
 -0.615  -0.577  -0.560  -0.528  -0.515  -0.468  -0.435
 -- Virtual --
  0.053   0.159   0.191   0.193   0.220   0.264   0.276   0.314
  0.357   0.377   0.433   0.450   0.477   0.485   0.530   0.536
  0.555   0.567   0.582   0.612   0.620   0.622   0.656   0.691
  0.701   0.701   0.731   0.739   0.786   0.815   0.840   0.845
  0.868   0.896   0.901   0.927   0.932   0.957   1.006   1.035
  1.037   1.132   1.137   1.177   1.178   1.217   1.261   1.280
  1.342   1.350   1.365   1.393   1.422   1.456   1.491   1.491
  1.511   1.550   1.586   1.632   1.656   1.703   1.731   1.776
  1.862   1.935   1.969   2.012   2.083   2.088   2.128   2.200
  2.230   2.254   2.276   2.346   2.392   2.421   2.428   2.451
  2.458   2.476   2.527   2.569   2.615   2.660   2.747   2.808
  2.855   2.861   2.948   2.951   2.957   2.992   3.069   3.094
  3.107   3.166   3.201   3.212   3.244   3.279   3.284   3.316
  3.351   3.352   3.376   3.403   3.417   3.431   3.465   3.494
  3.530   3.547   3.608   3.644   3.676   3.718   3.733   3.739
  3.788   3.799   3.874   3.885   3.895   3.969   3.986   4.039
  4.055   4.063   4.111   4.141   4.161   4.203   4.234   4.266
  4.294   4.366   4.378   4.409   4.416   4.435   4.445   4.460
  4.517   4.550   4.580   4.677   4.686   4.731   4.823   4.847
  4.864   4.885   5.046   5.082   5.095   5.169   5.202   5.284
  5.341   5.354   5.392   5.439   5.460   5.533   5.597   5.614
  5.666   5.675   5.691   5.755   5.792   5.916   5.921   6.042
  6.050   6.104   6.180   6.272   6.278   6.400   6.519   6.589
  6.649   6.760   6.805   6.825   6.884   6.916   6.926   6.959
  6.999   7.123   7.175   7.259   7.275   7.333   7.406   7.411
  7.478   7.500   7.541   7.559   7.686   7.720   7.905   9.463
 11.228  12.468  13.056  14.058  14.308
 --------------------------------------------------------------

          Ground-State Mulliken Net Atomic Charges

     Atom                 Charge (a.u.)
  ----------------------------------------
      1 C                     0.001395
      2 C                     0.214637
      3 O                    -0.306227
      4 O                    -0.451854
      5 H                     0.134008
      6 H                     0.133803
      7 H                     0.271502
      8 C                     0.140765
      9 O                    -0.296374
     10 H                     0.158344
  ----------------------------------------
  Sum of atomic charges =     0.000000

 -----------------------------------------------------------------
                    Cartesian Multipole Moments
 -----------------------------------------------------------------
    Charge (ESU x 10^10)
                 0.0000
    Dipole Moment (Debye)
         X       0.5958      Y      -4.3167      Z       0.0015
       Tot       4.3576
    Quadrupole Moments (Debye-Ang)
        XX     -49.6897     XY       4.4128     YY     -32.3846
        XZ      -0.0068     YZ       0.0185     ZZ     -32.3365
    Octopole Moments (Debye-Ang^2)
       XXX       3.2522    XXY       3.1120    XYY       3.3491
       YYY      -6.2794    XXZ       0.0462    XYZ       0.0126
       YYZ       0.0345    XZZ      -0.8985    YZZ      -0.1559
       ZZZ       0.0785
    Hexadecapole Moments (Debye-Ang^3)
      XXXX    -683.4496   XXXY      19.4578   XXYY    -102.2965
      XYYY       7.4051   YYYY    -145.3688   XXXZ      -0.4762
      XXYZ       0.0539   XYYZ      -0.0989   YYYZ       0.0177
      XXZZ     -95.9419   XYZZ      -1.2831   YYZZ     -27.8093
      XZZZ      -0.3537   YZZZ      -0.0129   ZZZZ     -33.6009
 -----------------------------------------------------------------
 DrvMan is completing analytic gradient of the MP2 energy
 MP2 relaxed dipole moment
            1
    1   0.2344031
    2  -1.6983098
    3   0.0005709
	Magnitude:	 1.714 au	 4.358 Debye
 MP2 energy read as -341.884123
 Full Analytical Gradient of MP2 Energy (in au.)
             1             2             3             4             5
    1   -0.00012205    0.00009486    0.00032487    0.00012380   -0.00019081
    2   -0.00021354   -0.00006361    0.00021198   -0.00022577   -0.00018524
    3   -0.00022134    0.00050897   -0.00013698   -0.00000285   -0.00011369
             6             7             8             9            10
    1   -0.00021748    0.00032417    0.00024405   -0.00015330   -0.00042810
    2   -0.00012552   -0.00012018    0.00043846    0.00029000   -0.00000657
    3    0.00016285    0.00003184   -0.00060258    0.00016364    0.00021015
 Gradient time:  CPU 0.17 s  wall 1.60 s
 Geometry Optimization Parameters
   NAtoms,    NIC,     NZ,  NCons,   NDum,   NFix, NCnnct, MaxDiis
       10      55       0       0       0       0       0       0

 Cartesian Hessian Update
 Hessian Updated using BFGS Update


** GEOMETRY OPTIMIZATION IN DELOCALIZED INTERNAL COORDINATES **
   Searching for a Minimum

   Optimization Cycle:   8

                       Coordinates (Angstroms)
     ATOM                X               Y               Z
      1  C         1.1271365628   -0.7696410279    0.0008156583
      2  C        -0.0573764985    0.1238186931   -0.0005022922
      3  O         0.0366703130    1.3343425630   -0.0012323683
      4  O         2.3235713282   -0.0282488141    0.0024471932
      5  H         1.0684493566   -1.3880880487   -0.8744672478
      6  H         1.0660328562   -1.3880427028    0.8760598546
      7  H         2.0677725953    0.9010304125    0.0043570417
      8  C        -1.3981314318   -0.5998485226   -0.0043433995
      9  O        -2.4462246589    0.0116234872   -0.0031381509
     10  H        -1.3619964229   -1.6654297397   -0.0039723891
   Point Group: c1    Number of degrees of freedom:    24


   Energy is   -341.884123041

 Hessian Updated using BFGS Update

 24 Hessian modes will be used to form the next step
  Hessian Eigenvalues:
     0.003948    0.007154    0.015973    0.025515    0.063793    0.071994
     0.075733    0.118814    0.143472    0.160362    0.171506    0.218735
     0.224667    0.246098    0.263726    0.289441    0.327064    0.330873
     0.335892    0.368853    0.441588    0.521042    0.979081    0.982529

 Minimum Search - Taking Simple RFO Step
 Searching for Lamda that Minimizes Along All modes
 Value Taken    Lamda =  -0.00000445
 Step Taken.  Stepsize is  0.007491

                             Maximum     Tolerance    Cnvgd?
         Gradient           0.000347      0.000300      NO
         Displacement       0.005380      0.001200      NO
         Energy change     -0.000037      0.000001      NO


 New Cartesian Coordinates Obtained by Inverse Iteration

 Displacement from previous Coordinates is:  0.007366
 ----------------------------------------------------------------
             Standard Nuclear Orientation (Angstroms)
    I     Atom           X                Y                Z
 ----------------------------------------------------------------
    1      C       1.1272215341    -0.7698960941     0.0009501433
    2      C      -0.0573113531     0.1235674616    -0.0011808723
    3      O       0.0367402164     1.3339976270    -0.0002773918
    4      O       2.3230188143    -0.0280700996     0.0025630278
    5      H       1.0692751666    -1.3887141614    -0.8739365318
    6      H       1.0661672213    -1.3882399468     0.8760251122
    7      H       2.0652964494     0.9006323018     0.0034225386
    8      C      -1.3980184663    -0.5995899002    -0.0034312401
    9      O      -2.4455215470     0.0126651793    -0.0033199152
   10      H      -1.3609640358    -1.6648360677    -0.0047909706
 ----------------------------------------------------------------
 Nuclear Repulsion Energy =   223.8373336523 hartrees
 There are       23 alpha and       23 beta electrons
 Discretize the solute cavity surface with Lebedev spheres
	Using 302 Lebedev grid points for each H atom
	Using 302 Lebedev grid points for other atoms
	Atomic van der Waals radii will be scaled by 1.20
 Removing interior tesserae...
 Keep 1137 surface tesserae and discard 1883 interior tesserae
 Molecular Surface Area = 106.007 Angst**2
 Applying Cartesian multipole field
    Component          Value
    ---------          -----
     (2,0,0)        1.00000E-11
     (0,2,0)        2.00000E-11
     (0,0,2)       -3.00000E-10
 Nucleus-field energy     =     0.0000000046 hartrees
 Requested basis set is cc-pVTZ
 There are 84 shells and 236 basis functions
 A cutoff of  1.0D-11 yielded   3291 shell pairs
 There are     25853 function pairs (     33830 Cartesian)
 Smallest overlap matrix eigenvalue = 4.91E-04
 Guess MOs from SCF MO coefficient file
 Reading MOs from coefficient file
 Reading MOs from coefficient file
 A restricted Hartree-Fock SCF calculation will be
 performed using Pulay DIIS extrapolation
 SCF converges when DIIS error is below 1.0E-08
 Geometry optimization detected.  Setting ReadMinima to 0
 Setting SaveMinima to 0
 ---------------------------------------
  Cycle       Energy         DIIS Error
 ---------------------------------------
    1    -340.5970553433      8.53E-04
    2    -340.6036965649      5.92E-04
    3    -340.6054447851      1.48E-04
    4    -340.6057082413      5.50E-05
    5    -340.6057588619      2.22E-05
    6    -340.6057672760      1.14E-05
    7    -340.6057690285      3.65E-06
    8    -340.6057692409      8.26E-07
    9    -340.6057692503      3.31E-07
   10    -340.6057692511      9.80E-08
   11    -340.6057692515      4.79E-08
   12    -340.6057692514      1.79E-08
   13    -340.6057692514      7.48E-09 Convergence criterion met
 ---------------------------------------
 SCF time:  CPU 114.49 s  wall 116.51 s
 Discretize the solute cavity surface with Lebedev spheres
	Using 302 Lebedev grid points for each H atom
	Using 302 Lebedev grid points for other atoms
	Atomic van der Waals radii will be scaled by 1.20
 Removing interior tesserae...
 Keep 1137 surface tesserae and discard 1883 interior tesserae
 Molecular Surface Area = 106.007 Angst**2
 A restricted Hartree-Fock SCF calculation will be
 performed using Pulay DIIS extrapolation
 Polarizable Continuum solvation model will be applied
 SCF converges when DIIS error is below 1.0E-08
 Geometry optimization detected.  Setting ReadMinima to 0
 Setting SaveMinima to 0

 Citation of the SMD model:
 Marenich, A.V.; Cramer, C.J.; Truhlar, D.G.
 J. Phys. Chem. B 2009, 113, 6378-6396.
 iSolventCode=           1
 Solvent: water                                                           

 vradii
            1           2           3           4           5           6
    1   1.8500000   1.8500000   1.5200000   1.5200000   1.2000000   1.2000000
            7           8           9          10
    1   1.2000000   1.8500000   1.5200000   1.2000000
 ---------------------------------------
  Cycle       Energy         DIIS Error
 ---------------------------------------
    1    -340.6057692510      3.44E-09
 Time req'd to invert C: 1.83 s (CPU) 1.84 s (wall)
    2    -340.6300923331      6.40E-04
    3    -340.6300923337      6.40E-04
    4    -340.6300923343      6.40E-04
    5    -340.6300923408      6.40E-04
    6    -340.6300923393      6.40E-04
    7    -340.6300923359      6.40E-04
    8    -340.6300923401      6.40E-04
    9    -340.6300923387      6.40E-04
   10    -340.6300923383      6.40E-04
   11    -340.6300923380      6.40E-04
   12    -340.6300923432      6.40E-04
   13    -340.6300923376      6.40E-04
   14    -340.6300923400      6.40E-04
   15    -340.6300923447      6.40E-04
   16    -340.6300923330      6.40E-04
   17    -340.6356446512      4.07E-04
   18    -340.6367220260      1.45E-04
   19    -340.6371405658      5.50E-05
   20    -340.6372059596      2.05E-05
   21    -340.6372145851      1.01E-05
   22    -340.6372161178      3.48E-06
   23    -340.6372163252      8.13E-07
   24    -340.6372163361      2.64E-07
   25    -340.6372163371      9.92E-08
   26    -340.6372163373      5.50E-08
   27    -340.6372163376      1.69E-08
   28    -340.6372163376      5.68E-09 Convergence criterion met
 ---------------------------------------
 SCF time:  CPU 184.45 s  wall 185.87 s
(0)  E-EN(g) gas-phase elect-nuc energy                 -340.605769251 a.u.
(3)  G-ENP(liq) elect-nuc-pol free energy of system     -340.637216338 a.u.
(4)  G-CDS(liq) cavity-dispersion-solvent structure 
     free energy                                                4.5613 kcal/mol
(6)  G-S(liq) free energy of system                     -340.629947515 a.u.
(9)  DeltaG-S(liq) free energy of  solvation
     (9) = (6) - (0)                                          -15.1721 kcal/mol
 SCF   energy in the final basis set = -340.6299475149
 Total energy in the final basis set = -340.6299475149

 Components of the MP2 correlation energy:
        aaaa  correlation energy =        -0.1558502986 au
        abab  correlation energy =        -0.9424755488 au
        bbbb  correlation energy =        -0.1558502986 au
        non-Brillouin singles    =        -0.0000000000 au

 Total  MP2   correlation energy =        -1.2541761459 au
        MP2         total energy =      -341.8841236608 au

  Entering Z-vector solver.
 This version supports only Gaussian blurring of the apparent surface charges
 No PCM contribution added !! 
   1         0           1      0.000353    0.000353
 This version supports only Gaussian blurring of the apparent surface charges
 No PCM contribution added !! 
   2         0           1      0.000114    0.000114
 This version supports only Gaussian blurring of the apparent surface charges
 No PCM contribution added !! 
   3         0           1      0.000037    0.000037
 This version supports only Gaussian blurring of the apparent surface charges
 No PCM contribution added !! 
   4         0           1      0.000010    0.000010
 This version supports only Gaussian blurring of the apparent surface charges
 No PCM contribution added !! 
   5         0           1      0.000004    0.000004
 This version supports only Gaussian blurring of the apparent surface charges
 No PCM contribution added !! 
   6         0           1      0.000002    0.000002
 This version supports only Gaussian blurring of the apparent surface charges
 No PCM contribution added !! 
   7         1           0      0.000000    0.000000    Roots Converged

 --------------------------------------------------------------

                    Orbital Energies (a.u.)
 --------------------------------------------------------------

 Alpha MOs
 -- Occupied --
-20.595 -20.590 -20.566 -11.362 -11.357 -11.286  -1.443  -1.414
 -1.371  -1.038  -0.904  -0.783  -0.751  -0.696  -0.674  -0.669
 -0.615  -0.577  -0.561  -0.528  -0.515  -0.468  -0.435
 -- Virtual --
  0.053   0.159   0.191   0.193   0.220   0.264   0.276   0.314
  0.357   0.377   0.434   0.450   0.477   0.485   0.530   0.536
  0.555   0.567   0.582   0.612   0.620   0.622   0.656   0.691
  0.701   0.702   0.731   0.739   0.786   0.815   0.841   0.845
  0.868   0.896   0.901   0.927   0.932   0.957   1.006   1.035
  1.037   1.133   1.137   1.177   1.178   1.217   1.262   1.280
  1.342   1.351   1.365   1.393   1.422   1.456   1.491   1.492
  1.512   1.550   1.587   1.632   1.656   1.704   1.731   1.777
  1.862   1.935   1.969   2.012   2.083   2.088   2.128   2.201
  2.231   2.254   2.276   2.346   2.392   2.421   2.428   2.451
  2.459   2.476   2.527   2.569   2.615   2.660   2.747   2.808
  2.855   2.861   2.948   2.951   2.957   2.992   3.069   3.094
  3.107   3.166   3.200   3.212   3.244   3.279   3.284   3.316
  3.352   3.352   3.376   3.403   3.417   3.431   3.465   3.495
  3.531   3.547   3.609   3.644   3.676   3.719   3.733   3.740
  3.788   3.798   3.875   3.885   3.896   3.970   3.986   4.040
  4.055   4.063   4.112   4.141   4.161   4.204   4.234   4.266
  4.294   4.366   4.378   4.409   4.416   4.435   4.445   4.461
  4.518   4.550   4.580   4.677   4.687   4.732   4.824   4.848
  4.865   4.885   5.046   5.083   5.095   5.169   5.203   5.284
  5.341   5.355   5.393   5.440   5.460   5.533   5.597   5.614
  5.666   5.675   5.691   5.756   5.792   5.917   5.922   6.042
  6.051   6.105   6.182   6.273   6.279   6.401   6.519   6.589
  6.649   6.761   6.806   6.825   6.884   6.916   6.927   6.959
  6.999   7.123   7.175   7.259   7.276   7.334   7.406   7.411
  7.479   7.500   7.541   7.560   7.686   7.721   7.906   9.464
 11.232  12.471  13.059  14.061  14.312
 --------------------------------------------------------------

          Ground-State Mulliken Net Atomic Charges

     Atom                 Charge (a.u.)
  ----------------------------------------
      1 C                     0.001193
      2 C                     0.214651
      3 O                    -0.306204
      4 O                    -0.451733
      5 H                     0.133902
      6 H                     0.133827
      7 H                     0.271368
      8 C                     0.140929
      9 O                    -0.296387
     10 H                     0.158454
  ----------------------------------------
  Sum of atomic charges =    -0.000000

 -----------------------------------------------------------------
                    Cartesian Multipole Moments
 -----------------------------------------------------------------
    Charge (ESU x 10^10)
                 0.0000
    Dipole Moment (Debye)
         X       0.5906      Y      -4.3209      Z      -0.0018
       Tot       4.3611
    Quadrupole Moments (Debye-Ang)
        XX     -49.6934     XY       4.4037     YY     -32.3826
        XZ      -0.0129     YZ       0.0121     ZZ     -32.3359
    Octopole Moments (Debye-Ang^2)
       XXX       3.1937    XXY       3.0647    XYY       3.3424
       YYY      -6.2930    XXZ       0.0339    XYZ       0.0067
       YYZ       0.0225    XZZ      -0.9025    YZZ      -0.1584
       ZZZ       0.0620
    Hexadecapole Moments (Debye-Ang^3)
      XXXX    -683.1938   XXXY      19.4308   XXYY    -102.2750
      XYYY       7.4357   YYYY    -145.3275   XXXZ      -0.4987
      XXYZ       0.0371   XYYZ      -0.0964   YYYZ       0.0020
      XXZZ     -95.8955   XYZZ      -1.2635   YYZZ     -27.8031
      XZZZ      -0.3487   YZZZ      -0.0275   ZZZZ     -33.5967
 -----------------------------------------------------------------
 DrvMan is completing analytic gradient of the MP2 energy
 MP2 relaxed dipole moment
            1
    1   0.2323560
    2  -1.6999772
    3  -0.0006948
	Magnitude:	 1.716 au	 4.361 Debye
 MP2 energy read as -341.884124
 Full Analytical Gradient of MP2 Energy (in au.)
             1             2             3             4             5
    1   -0.00004432    0.00008797    0.00022997    0.00001388   -0.00014205
    2   -0.00010081    0.00003131    0.00004509   -0.00032098   -0.00011883
    3    0.00003958   -0.00007221    0.00002768   -0.00001798   -0.00000358
             6             7             8             9            10
    1   -0.00014666    0.00017014   -0.00001782    0.00004242   -0.00019353
    2   -0.00012890   -0.00029168    0.00027570    0.00040045    0.00020863
    3    0.00000900    0.00000349    0.00000238    0.00000617    0.00000545
 Gradient time:  CPU 0.10 s  wall 0.11 s
 Geometry Optimization Parameters
   NAtoms,    NIC,     NZ,  NCons,   NDum,   NFix, NCnnct, MaxDiis
       10      55       0       0       0       0       0       0

 Cartesian Hessian Update
 Hessian Updated using BFGS Update


** GEOMETRY OPTIMIZATION IN DELOCALIZED INTERNAL COORDINATES **
   Searching for a Minimum

   Optimization Cycle:   9

                       Coordinates (Angstroms)
     ATOM                X               Y               Z
      1  C         1.1272215341   -0.7698960941    0.0009501433
      2  C        -0.0573113531    0.1235674616   -0.0011808723
      3  O         0.0367402164    1.3339976270   -0.0002773918
      4  O         2.3230188143   -0.0280700996    0.0025630278
      5  H         1.0692751666   -1.3887141614   -0.8739365318
      6  H         1.0661672213   -1.3882399468    0.8760251122
      7  H         2.0652964494    0.9006323018    0.0034225386
      8  C        -1.3980184663   -0.5995899002   -0.0034312401
      9  O        -2.4455215470    0.0126651793   -0.0033199152
     10  H        -1.3609640358   -1.6648360677   -0.0047909706
   Point Group: c1    Number of degrees of freedom:    24


   Energy is   -341.884123661

 Hessian Updated using BFGS Update

 24 Hessian modes will be used to form the next step
  Hessian Eigenvalues:
     0.003944    0.007158    0.015959    0.026913    0.064067    0.071643
     0.073284    0.119021    0.143384    0.159851    0.174763    0.218786
     0.224327    0.248279    0.263807    0.290808    0.326126    0.330739
     0.331876    0.368824    0.448913    0.523355    0.977744    0.981694

 Minimum Search - Taking Simple RFO Step
 Searching for Lamda that Minimizes Along All modes
 Value Taken    Lamda =   0.00000000
 Step Taken.  Stepsize is  0.001567

                             Maximum     Tolerance    Cnvgd?
         Gradient           0.000045      0.000300     YES
         Displacement       0.000907      0.001200     YES
         Energy change     -0.000001      0.000001     YES


                       Distance Matrix (Angstroms)
             C (  1)   C (  2)   O (  3)   O (  4)   H (  5)   H (  6)
   C (  2)  1.483712
   O (  3)  2.369709  1.214079
   O (  4)  1.407210  2.385158  2.661260
   H (  5)  1.073182  2.077955  3.040159  2.047310
   H (  6)  1.073235  2.077801  3.039441  2.047602  1.749964
   H (  7)  1.915896  2.260379  2.074334  0.963800  2.646304  2.645493
   C (  8)  2.530980  1.523305  2.407759  3.764677  2.732770  2.732695
   O (  9)  3.657446  2.390785  2.812037  4.768718  3.882735  3.881719
   H ( 10)  2.644242  2.213122  3.308565  4.031226  2.595712  2.596788
             H (  7)   C (  8)   O (  9)
   C (  8)  3.774290
   O (  9)  4.597392  1.213309
   H ( 10)  4.280299  1.065891  1.997568

 Final energy is   -341.88412366076307     


 ******************************
 **  OPTIMIZATION CONVERGED  **
 ******************************

                       Coordinates (Angstroms)
     ATOM                X               Y               Z
      1  C         1.1272215341   -0.7698960941    0.0009501433
      2  C        -0.0573113531    0.1235674616   -0.0011808723
      3  O         0.0367402164    1.3339976270   -0.0002773918
      4  O         2.3230188143   -0.0280700996    0.0025630278
      5  H         1.0692751666   -1.3887141614   -0.8739365318
      6  H         1.0661672213   -1.3882399468    0.8760251122
      7  H         2.0652964494    0.9006323018    0.0034225386
      8  C        -1.3980184663   -0.5995899002   -0.0034312401
      9  O        -2.4455215470    0.0126651793   -0.0033199152
     10  H        -1.3609640358   -1.6648360677   -0.0047909706

Z-matrix Print:
$molecule
0 1
C 
O  1 1.214079
C  1 1.483712 2 122.583208
H  3 1.073182 1 107.634967 2 -121.245672 0
H  3 1.073235 1 107.619882 2 121.132443 0
O  3 1.407210 1 111.159875 2 -0.064631 0
H  6 0.963800 3 106.304133 1 0.096852 0
C  1 1.523305 2 122.784793 3 179.948304 0
H  8 1.065891 1 116.349604 2 179.956559 0
O  8 1.213309 1 121.352334 2 -0.061526 0
$end


 --------------------------------------------------------------

                    Orbital Energies (a.u.)
 --------------------------------------------------------------

 Alpha MOs
 -- Occupied --
-20.595 -20.590 -20.566 -11.362 -11.357 -11.286  -1.443  -1.414
 -1.371  -1.038  -0.904  -0.783  -0.751  -0.696  -0.674  -0.669
 -0.615  -0.577  -0.561  -0.528  -0.515  -0.468  -0.435
 -- Virtual --
  0.053   0.159   0.191   0.193   0.220   0.264   0.276   0.314
  0.357   0.377   0.434   0.450   0.477   0.485   0.530   0.536
  0.555   0.567   0.582   0.612   0.620   0.622   0.656   0.691
  0.701   0.702   0.731   0.739   0.786   0.815   0.841   0.845
  0.868   0.896   0.901   0.927   0.932   0.957   1.006   1.035
  1.037   1.133   1.137   1.177   1.178   1.217   1.262   1.280
  1.342   1.351   1.365   1.393   1.422   1.456   1.491   1.492
  1.512   1.550   1.587   1.632   1.656   1.704   1.731   1.777
  1.862   1.935   1.969   2.012   2.083   2.088   2.128   2.201
  2.231   2.254   2.276   2.346   2.392   2.421   2.428   2.451
  2.459   2.476   2.527   2.569   2.615   2.660   2.747   2.808
  2.855   2.861   2.948   2.951   2.957   2.992   3.069   3.094
  3.107   3.166   3.200   3.212   3.244   3.279   3.284   3.316
  3.352   3.352   3.376   3.403   3.417   3.431   3.465   3.495
  3.531   3.547   3.609   3.644   3.676   3.719   3.733   3.740
  3.788   3.798   3.875   3.885   3.896   3.970   3.986   4.040
  4.055   4.063   4.112   4.141   4.161   4.204   4.234   4.266
  4.294   4.366   4.378   4.409   4.416   4.435   4.445   4.461
  4.518   4.550   4.580   4.677   4.687   4.732   4.824   4.848
  4.865   4.885   5.046   5.083   5.095   5.169   5.203   5.284
  5.341   5.355   5.393   5.440   5.460   5.533   5.597   5.614
  5.666   5.675   5.691   5.756   5.792   5.917   5.922   6.042
  6.051   6.105   6.182   6.273   6.279   6.401   6.519   6.589
  6.649   6.761   6.806   6.825   6.884   6.916   6.927   6.959
  6.999   7.123   7.175   7.259   7.276   7.334   7.406   7.411
  7.479   7.500   7.541   7.560   7.686   7.721   7.906   9.464
 11.232  12.471  13.059  14.061  14.312
 --------------------------------------------------------------

          Ground-State Mulliken Net Atomic Charges

     Atom                 Charge (a.u.)
  ----------------------------------------
      1 C                     0.001193
      2 C                     0.214651
      3 O                    -0.306204
      4 O                    -0.451733
      5 H                     0.133902
      6 H                     0.133827
      7 H                     0.271368
      8 C                     0.140929
      9 O                    -0.296387
     10 H                     0.158454
  ----------------------------------------
  Sum of atomic charges =    -0.000000

 -----------------------------------------------------------------
                    Cartesian Multipole Moments
 -----------------------------------------------------------------
    Charge (ESU x 10^10)
                 0.0000
    Dipole Moment (Debye)
         X       0.5906      Y      -4.3209      Z      -0.0018
       Tot       4.3611
    Quadrupole Moments (Debye-Ang)
        XX     -49.6934     XY       4.4037     YY     -32.3826
        XZ      -0.0129     YZ       0.0121     ZZ     -32.3359
    Octopole Moments (Debye-Ang^2)
       XXX       3.1937    XXY       3.0647    XYY       3.3424
       YYY      -6.2930    XXZ       0.0339    XYZ       0.0067
       YYZ       0.0225    XZZ      -0.9025    YZZ      -0.1584
       ZZZ       0.0620
    Hexadecapole Moments (Debye-Ang^3)
      XXXX    -683.1938   XXXY      19.4308   XXYY    -102.2750
      XYYY       7.4357   YYYY    -145.3275   XXXZ      -0.4987
      XXYZ       0.0371   XYYZ      -0.0964   YYYZ       0.0020
      XXZZ     -95.8955   XYZZ      -1.2635   YYZZ     -27.8031
      XZZZ      -0.3487   YZZZ      -0.0275   ZZZZ     -33.5967
 -----------------------------------------------------------------
Archival summary:
1\1\TWL01\OPT\MP2\BasisUnspecified\334\taweetha\WedDec1418:49:542016WedDec1418:49:542016\0\\#,OPT,MP2,BasisUnspecified,\\0,1\C\O,1,1.21408\C,1,1.48371,2,122.583\H,3,1.07318,1,107.635,2,-121.246,0\H,3,1.07323,1,107.62,2,121.132,0\O,3,1.40721,1,111.16,2,-0.0646314,0\H,6,0.9638,3,106.304,1,0.0968518,0\C,1,1.5233,2,122.785,3,179.948,0\H,8,1.06589,1,116.35,2,179.957,0\O,8,1.21331,1,121.352,2,-0.0615258,0\\HF=-340.629948\MP2=-341.884124\\@

 Total job time:  7314.54s(wall), 6836.76s(cpu) 
 Wed Dec 14 18:49:54 2016

        *************************************************************
        *                                                           *
        *  Thank you very much for using Q-Chem.  Have a nice day.  *
        *                                                           *
        *************************************************************


 
User input: 2 of 2 
 
TWL01 127.0.1
Q-Chem Developer Version! Running on 127.0.1.*
                  Welcome to Q-Chem
     A Quantum Leap Into The Future Of Chemistry


 Q-Chem 4.4, Q-Chem, Inc., Pleasanton, CA (2016)

 Y. Shao,  Z. Gan,  E. Epifanovsky,  A. T. B. Gilbert,  M. Wormit,  
 J. Kussmann,  A. W. Lange,  A. Behn,  J. Deng,  X. Feng,  D. Ghosh,  
 M. Goldey,  P. R. Horn,  L. D. Jacobson,  I. Kaliman,  F. Rob,  
 R. Z. Khaliullin,  T. Kus,  A. Landau,  J. Liu,  E. I. Proynov,  Y. M. Rhee,  
 R. M. Richard,  M. A. Rohrdanz,  R. P. Steele,  E. J. Sundstrom,  
 H. L. Woodcock III,  P. M. Zimmerman,  D. Zuev,  B. Albrecht,  E. Alguire,  
 B. Austin,  S. A. Baeppler,  G. J. O. Beran,  Y. A. Bernard,  E. Berquist,  
 K. Brandhorst,  K. B. Bravaya,  S. T. Brown,  D. Casanova,  C.-M. Chang,  
 Y. Chen,  S. H. Chien,  K. D. Closser,  M. P. Coons,  D. L. Crittenden,  
 S. Dasgupta,  M. Diedenhofen,  R. A. DiStasio Jr.,  H. Do,  A. D. Dutoi,  
 R. G. Edgar,  P.-T. Fang,  S. Fatehi,  Q. Feng,  L. Fusti-Molnar,  
 A. Ghysels,  A. Golubeva-Zadorozhnaya,  J. Gomes,  A. Gunina,  
 M. W. D. Hanson-Heine,  P. H. P. Harbach,  A. W. Hauser,  J. E. Herr,  
 E. G. Hohenstein,  Z. C. Holden,  K. Hui,  T.-C. Jagau,  H. Ji,  B. Kaduk,  
 K. Khistyaev,  Jaehoon Kim,  Jihan Kim,  R. A. King,  P. Klunzinger,  
 K. Koh,  D. Kosenkov,  T. Kowalczyk,  C. M. Krauter,  A. Kunitsa,  
 K. U. Lao,  A. Laurent,  K. V. Lawler,  J. Lee,  D. Lefrancois,  S. Lehtola,  
 S. V. Levchenko,  C. Y. Lin,  Y.-S. Lin,  F. Liu,  E. Livshits,  
 R. C. Lochan,  A. Luenser,  P. Manohar,  S. F. Manzer,  S.-P. Mao,  Y. Mao,  
 N. Mardirossian,  A. V. Marenich,  L. A. Martinez-Martinez,  S. A. Maurer,  
 N. J. Mayhall,  J.-M. Mewes,  A. F. Morrison,  K. Nanda,  T. S. Nguyen-Beck,  
 C. M. Oana,  R. Olivares-Amaya,  D. P. O'Neill,  J. A. Parkhill,  
 T. M. Perrine,  R. Peverati,  P. A. Pieniazek,  F. Plasser,  A. Prociuk,  
 D. R. Rehn,  E. Rosta,  N. J. Russ,  N. Sergueev,  S. M. Sharada,  
 S. Sharma,  D. W. Small,  A. Sodt,  T. Stauch,  T. Stein,  D. Stuck,  
 Y.-C. Su,  A. J. W. Thom,  T. Tsuchimochi,  L. Vogt,  O. Vydrov,  T. Wang,  
 M. A. Watson,  J. Wenzel,  A. White,  C. F. Williams,  V. Vanovschi,  
 K. Yao,  S. Yeganeh,  S. R. Yost,  Z.-Q. You,  I. Y. Zhang,  X. Zhang,  
 Y. Zhao,  B. R. Brooks,  G. K. L. Chan,  D. M. Chipman,  C. J. Cramer,  
 W. A. Goddard III,  M. S. Gordon,  W. J. Hehre,  A. Klamt,  
 H. F. Schaefer III,  M. W. Schmidt,  C. D. Sherrill,  D. G. Truhlar,  
 A. Warshel,  X. Xu,  A. Aspuru-Guzik,  R. Baer,  A. T. Bell,  N. A. Besley,  
 J.-D. Chai,  A. Dreuw,  B. D. Dunietz,  T. R. Furlani,  S. R. Gwaltney,  
 C.-P. Hsu,  Y. Jung,  J. Kong,  D. S. Lambrecht,  W. Liang,  C. Ochsenfeld,  
 V. A. Rassolov,  L. V. Slipchenko,  J. E. Subotnik,  T. Van Voorhis,  
 J. M. Herbert,  A. I. Krylov,  P. M. W. Gill,  M. Head-Gordon

 Contributors to earlier versions of Q-Chem not listed above: 
 R. D. Adamson,  J. Baker,  E. F. C. Byrd,  A. K. Chakraborty,  C.-L. Cheng,  
 H. Dachsel,  R. J. Doerksen,  G. Hawkins,  A. Heyden,  S. Hirata,  
 G. Kedziora,  F. J. Keil,  C. Kelley,  P. P. Korambath,  W. Kurlancheek,  
 A. M. Lee,  M. S. Lee,  D. Liotard,  I. Lotan,  P. E. Maslen,  N. Nair,  
 D. Neuhauser,  R. Olson,  B. Peters,  J. Ritchie,  N. E. Schultz,  
 N. Shenvi,  A. C. Simmonett,  K. S. Thanthiriwatte,  Q. Wu,  W. Zhang

 Please cite Q-Chem as follows:
 Y. Shao et al., Mol. Phys. 113, 184-215 (2015)
 DOI: 10.1080/00268976.2014.952696

 Q-Chem 4.4.2 for Intel X86 EM64T Linux

 Parts of Q-Chem use Armadillo 5.200.1 (Boston Tea Smuggler).
 http://arma.sourceforge.net/

 Q-Chem begins on Wed Dec 14 18:49:56 2016  


Host: 0

     Scratch files written to /scratch/taweetham/qchem7339//
The previous job contains 0 fragments, simply inherited here
FILE_GEOM_ORG=        593


!!********************************************.
!!******************Warning*******************.
!!Desired Analytical derivatives not available.
!!Finite difference job might take a long time.
!!********************************************.
!!********************************************.


 2-order derivative to be evaluated numerically with 1-order analytical derivatives

Checking the input file for inconsistencies... 	...done.

--------------------------------------------------------------
User input:
--------------------------------------------------------------

$molecule
read
$end

$rem
   BASIS  =   cc-pVTZ
   method  =  MP2
   JOBTYPE	= FREQUENCY
   SOLVENT_METHOD = SMD
   MEM_STATIC = 3000
   MEM_TOTAL  = 4000
$end

--------------------------------------------------------------
 ----------------------------------------------------------------
             Standard Nuclear Orientation (Angstroms)
    I     Atom           X                Y                Z
 ----------------------------------------------------------------
    1      C       1.1272215341    -0.7698960941     0.0009501433
    2      C      -0.0573113531     0.1235674616    -0.0011808723
    3      O       0.0367402164     1.3339976270    -0.0002773918
    4      O       2.3230188143    -0.0280700996     0.0025630278
    5      H       1.0692751666    -1.3887141614    -0.8739365318
    6      H       1.0661672213    -1.3882399468     0.8760251122
    7      H       2.0652964494     0.9006323018     0.0034225386
    8      C      -1.3980184663    -0.5995899002    -0.0034312401
    9      O      -2.4455215470     0.0126651793    -0.0033199152
   10      H      -1.3609640358    -1.6648360677    -0.0047909706
 ----------------------------------------------------------------
 Nuclear Repulsion Energy =   223.8373336523 hartrees
 There are       23 alpha and       23 beta electrons
 Requested basis set is cc-pVTZ
 There are 84 shells and 236 basis functions

 Total QAlloc Memory Limit   4000 MB
 Mega-Array Size      2933 MB
 MEM_STATIC part      3000 MB

                       Distance Matrix (Angstroms)
             C (  1)   C (  2)   O (  3)   O (  4)   H (  5)   H (  6)
   C (  2)  1.483712
   O (  3)  2.369709  1.214079
   O (  4)  1.407210  2.385158  2.661260
   H (  5)  1.073182  2.077955  3.040159  2.047310
   H (  6)  1.073235  2.077801  3.039441  2.047602  1.749964
   H (  7)  1.915896  2.260379  2.074334  0.963800  2.646304  2.645493
   C (  8)  2.530980  1.523305  2.407759  3.764677  2.732770  2.732695
   O (  9)  3.657446  2.390785  2.812037  4.768718  3.882735  3.881719
   H ( 10)  2.644242  2.213122  3.308565  4.031226  2.595712  2.596788
             H (  7)   C (  8)   O (  9)
   C (  8)  3.774290
   O (  9)  4.597392  1.213309
   H ( 10)  4.280299  1.065891  1.997568

 A cutoff of  1.0D-11 yielded   3291 shell pairs
 There are     25853 function pairs (     33830 Cartesian)

 -------------------------------------------------------
 OpenMP Integral Computing Module                       
 Release: version 1.0, May 2013, Q-Chem Inc. Pittsburgh 
 -------------------------------------------------------
 Integral Job Info:
 Integral job number is                      11
 Integral operator is                         1
 short-range coefficients                     0
 long-range coefficients              100000000
 Omega coefficients                           0
 if combine SR and LR in K                    0
 Integral screening is                        0
 Integral computing path is                   2
 max size of driver memory is            800000
 size of driver memory is                776718
 size of scratch memory is              4556032
 max col of scratch BK array              10000
 max len of scratch array in speh3          662
 max len of scratch index in speh4           32
 max int batch size is                      520
 min int batch size is                       52
 fixed nKL is                                52
 max L of basis functions is                  3
 order of int derivative is                   0
 number of shells is                         84
 number of basis is                         270
 number of cartesian basis is               270
 number of contracted shell pairs          3291
 number of primitive shell pairs          10078
 maxK2 (contraction) of shell pair           49
 max number of K2 of shell pair               1
 max number of CS2 of shell pair            421
 max number of PS2 of shell pair           1638
 mem total for path MDJ                  101500
 -------------------------------------------------------
 Smallest overlap matrix eigenvalue = 4.91E-04
 Guess from superposition of atomic densities
 Warning:  Energy on first SCF cycle will be non-variational
 A restricted Hartree-Fock SCF calculation will be
 performed using Pulay DIIS extrapolation
 SCF converges when DIIS error is below 1.0E-08
 ---------------------------------------
  Cycle       Energy         DIIS Error
 ---------------------------------------
    1    -342.0651762183      3.63E-02
    2    -340.3979725838      5.61E-03
    3    -340.4745551091      5.10E-03
    4    -340.6020477390      5.05E-04
    5    -340.6050914409      2.25E-04
    6    -340.6056062331      8.46E-05
    7    -340.6057353400      4.33E-05
    8    -340.6057664960      1.31E-05
    9    -340.6057690611      3.00E-06
   10    -340.6057692257      8.12E-07
   11    -340.6057692460      4.04E-07
   12    -340.6057692528      2.44E-07
   13    -340.6057692565      1.20E-07
   14    -340.6057692573      5.01E-08
   15    -340.6057692571      1.32E-08
   16    -340.6057692575      6.36E-09 Convergence criterion met
 ---------------------------------------
 SCF time:  CPU 135.60 s  wall 135.96 s

 Citation of the SMD model:
 Marenich, A.V.; Cramer, C.J.; Truhlar, D.G.
 J. Phys. Chem. B 2009, 113, 6378-6396.
 iSolventCode=           1
 Solvent: water                                                           

 vradii
            1           2           3           4           5           6
    1   1.8500000   1.8500000   1.5200000   1.5200000   1.2000000   1.2000000
            7           8           9          10
    1   1.2000000   1.8500000   1.5200000   1.2000000
Changing PCM_TESSEL_METHOD to VTN
Changing PCM_VDW_RADII to SMD_RADIUS
 Discretize the solute cavity surface with Lebedev spheres
	Using 302 Lebedev grid points for each H atom
	Using 302 Lebedev grid points for other atoms
	Atomic van der Waals radii will be scaled by 1.20
 Removing interior tesserae...
 Keep 1137 surface tesserae and discard 1883 interior tesserae
 Molecular Surface Area = 106.007 Angst**2
 A restricted Hartree-Fock SCF calculation will be
 performed using Pulay DIIS extrapolation
 Polarizable Continuum solvation model will be applied
 SCF converges when DIIS error is below 1.0E-08

 Citation of the SMD model:
 Marenich, A.V.; Cramer, C.J.; Truhlar, D.G.
 J. Phys. Chem. B 2009, 113, 6378-6396.
 iSolventCode=           1
 Solvent: water                                                           

 vradii
            1           2           3           4           5           6
    1   1.8500000   1.8500000   1.5200000   1.5200000   1.2000000   1.2000000
            7           8           9          10
    1   1.2000000   1.8500000   1.5200000   1.2000000
 ---------------------------------------
  Cycle       Energy         DIIS Error
 ---------------------------------------
    1    -340.6057692574      2.59E-09
 Time req'd to invert C: 1.70 s (CPU) 1.71 s (wall)
    2    -340.6300923371      6.40E-04
    3    -340.6300923397      6.40E-04
    4    -340.6300923375      6.40E-04
    5    -340.6300923381      6.40E-04
    6    -340.6300923357      6.40E-04
    7    -340.6300923373      6.40E-04
    8    -340.6356446578      4.07E-04
    9    -340.6367220331      1.45E-04
   10    -340.6371405733      5.50E-05
   11    -340.6372059671      2.05E-05
   12    -340.6372145926      1.01E-05
   13    -340.6372161253      3.48E-06
   14    -340.6372163327      8.13E-07
   15    -340.6372163436      2.64E-07
   16    -340.6372163434      9.92E-08
   17    -340.6372163434      5.50E-08
   18    -340.6372163435      1.69E-08
   19    -340.6372163437      5.68E-09 Convergence criterion met
 ---------------------------------------
 SCF time:  CPU 161.18 s  wall 161.69 s
(0)  E-EN(g) gas-phase elect-nuc energy                 -340.605769257 a.u.
(3)  G-ENP(liq) elect-nuc-pol free energy of system     -340.637216344 a.u.
(4)  G-CDS(liq) cavity-dispersion-solvent structure 
     free energy                                                4.5613 kcal/mol
(6)  G-S(liq) free energy of system                     -340.629947521 a.u.
(9)  DeltaG-S(liq) free energy of  solvation
     (9) = (6) - (0)                                          -15.1721 kcal/mol
 SCF   energy in the final basis set = -340.6299475210
 Total energy in the final basis set = -340.6299475210

 Components of the MP2 correlation energy:
        aaaa  correlation energy =        -0.1558502986 au
        abab  correlation energy =        -0.9424755488 au
        bbbb  correlation energy =        -0.1558502986 au
        non-Brillouin singles    =        -0.0000000000 au

 Total  MP2   correlation energy =        -1.2541761460 au
        MP2         total energy =      -341.8841236669 au

  Entering Z-vector solver.
 This version supports only Gaussian blurring of the apparent surface charges
 No PCM contribution added !! 
   1         0           1      0.000353    0.000353
 This version supports only Gaussian blurring of the apparent surface charges
 No PCM contribution added !! 
   2         0           1      0.000114    0.000114
 This version supports only Gaussian blurring of the apparent surface charges
 No PCM contribution added !! 
   3         0           1      0.000037    0.000037
 This version supports only Gaussian blurring of the apparent surface charges
 No PCM contribution added !! 
   4         0           1      0.000010    0.000010
 This version supports only Gaussian blurring of the apparent surface charges
 No PCM contribution added !! 
   5         0           1      0.000004    0.000004
 This version supports only Gaussian blurring of the apparent surface charges
 No PCM contribution added !! 
   6         0           1      0.000002    0.000002
 This version supports only Gaussian blurring of the apparent surface charges
 No PCM contribution added !! 
   7         1           0      0.000000    0.000000    Roots Converged

 --------------------------------------------------------------

                    Orbital Energies (a.u.)
 --------------------------------------------------------------

 Alpha MOs
 -- Occupied --
-20.595 -20.590 -20.566 -11.362 -11.357 -11.286  -1.443  -1.414
 -1.371  -1.038  -0.904  -0.783  -0.751  -0.696  -0.674  -0.669
 -0.615  -0.577  -0.561  -0.528  -0.515  -0.468  -0.435
 -- Virtual --
  0.053   0.159   0.191   0.193   0.220   0.264   0.276   0.314
  0.357   0.377   0.434   0.450   0.477   0.485   0.530   0.536
  0.555   0.567   0.582   0.612   0.620   0.622   0.656   0.691
  0.701   0.702   0.731   0.739   0.786   0.815   0.841   0.845
  0.868   0.896   0.901   0.927   0.932   0.957   1.006   1.035
  1.037   1.133   1.137   1.177   1.178   1.217   1.262   1.280
  1.342   1.351   1.365   1.393   1.422   1.456   1.491   1.492
  1.512   1.550   1.587   1.632   1.656   1.704   1.731   1.777
  1.862   1.935   1.969   2.012   2.083   2.088   2.128   2.201
  2.231   2.254   2.276   2.346   2.392   2.421   2.428   2.451
  2.459   2.476   2.527   2.569   2.615   2.660   2.747   2.808
  2.855   2.861   2.948   2.951   2.957   2.992   3.069   3.094
  3.107   3.166   3.200   3.212   3.244   3.279   3.284   3.316
  3.352   3.352   3.376   3.403   3.417   3.431   3.465   3.495
  3.531   3.547   3.609   3.644   3.676   3.719   3.733   3.740
  3.788   3.798   3.875   3.885   3.896   3.970   3.986   4.040
  4.055   4.063   4.112   4.141   4.161   4.204   4.234   4.266
  4.294   4.366   4.378   4.409   4.416   4.435   4.445   4.461
  4.518   4.550   4.580   4.677   4.687   4.732   4.824   4.848
  4.865   4.885   5.046   5.083   5.095   5.169   5.203   5.284
  5.341   5.355   5.393   5.440   5.460   5.533   5.597   5.614
  5.666   5.675   5.691   5.756   5.792   5.917   5.922   6.042
  6.051   6.105   6.182   6.273   6.279   6.401   6.519   6.589
  6.649   6.761   6.806   6.825   6.884   6.916   6.927   6.959
  6.999   7.123   7.175   7.259   7.276   7.334   7.406   7.411
  7.479   7.500   7.541   7.560   7.686   7.721   7.906   9.464
 11.232  12.471  13.059  14.061  14.312
 --------------------------------------------------------------

          Ground-State Mulliken Net Atomic Charges

     Atom                 Charge (a.u.)
  ----------------------------------------
      1 C                     0.001193
      2 C                     0.214651
      3 O                    -0.306204
      4 O                    -0.451733
      5 H                     0.133902
      6 H                     0.133827
      7 H                     0.271368
      8 C                     0.140929
      9 O                    -0.296387
     10 H                     0.158454
  ----------------------------------------
  Sum of atomic charges =    -0.000000

 -----------------------------------------------------------------
                    Cartesian Multipole Moments
 -----------------------------------------------------------------
    Charge (ESU x 10^10)
                -0.0000
    Dipole Moment (Debye)
         X       0.5906      Y      -4.3209      Z      -0.0018
       Tot       4.3611
    Quadrupole Moments (Debye-Ang)
        XX     -49.6934     XY       4.4037     YY     -32.3826
        XZ      -0.0129     YZ       0.0121     ZZ     -32.3359
    Octopole Moments (Debye-Ang^2)
       XXX       3.1937    XXY       3.0647    XYY       3.3424
       YYY      -6.2930    XXZ       0.0339    XYZ       0.0067
       YYZ       0.0225    XZZ      -0.9025    YZZ      -0.1584
       ZZZ       0.0620
    Hexadecapole Moments (Debye-Ang^3)
      XXXX    -683.1938   XXXY      19.4308   XXYY    -102.2750
      XYYY       7.4357   YYYY    -145.3275   XXXZ      -0.4987
      XXYZ       0.0371   XYYZ      -0.0964   YYYZ       0.0020
      XXZZ     -95.8955   XYZZ      -1.2635   YYZZ     -27.8031
      XZZZ      -0.3487   YZZZ      -0.0275   ZZZZ     -33.5967
 -----------------------------------------------------------------
 DrvMan is completing analytic gradient of the MP2 energy
 MP2 relaxed dipole moment
            1
    1   0.2323560
    2  -1.6999772
    3  -0.0006948
	Magnitude:	 1.716 au	 4.361 Debye
 MP2 energy read as -341.884124
 Full Analytical Gradient of MP2 Energy (in au.)
             1             2             3             4             5
    1   -0.00004433    0.00008797    0.00022997    0.00001388   -0.00014205
    2   -0.00010081    0.00003131    0.00004509   -0.00032098   -0.00011883
    3    0.00003958   -0.00007221    0.00002768   -0.00001798   -0.00000358
             6             7             8             9            10
    1   -0.00014666    0.00017014   -0.00001782    0.00004242   -0.00019353
    2   -0.00012890   -0.00029168    0.00027570    0.00040045    0.00020863
    3    0.00000901    0.00000349    0.00000238    0.00000617    0.00000546
 Gradient time:  CPU 0.16 s  wall 1.50 s
 ######################################################
 ######################################################
 # Starting finite difference calculation for IDERIV  #
 Finite diff step size: 1.89e-03 a.u.
 ----------------------------------------------------------------
             Standard Nuclear Orientation (Angstroms)
    I     Atom           X                Y                Z
 ----------------------------------------------------------------
    1      C       1.1282215341    -0.7698960941     0.0009501433
    2      C      -0.0573113531     0.1235674616    -0.0011808723
    3      O       0.0367402164     1.3339976270    -0.0002773918
    4      O       2.3230188143    -0.0280700996     0.0025630278
    5      H       1.0692751666    -1.3887141614    -0.8739365318
    6      H       1.0661672213    -1.3882399468     0.8760251122
    7      H       2.0652964494     0.9006323018     0.0034225386
    8      C      -1.3980184663    -0.5995899002    -0.0034312401
    9      O      -2.4455215470     0.0126651793    -0.0033199152
   10      H      -1.3609640358    -1.6648360677    -0.0047909706
 ----------------------------------------------------------------
 Nuclear Repulsion Energy =   223.8341186387 hartrees
 There are       23 alpha and       23 beta electrons
 Discretize the solute cavity surface with Lebedev spheres
	Using 302 Lebedev grid points for each H atom
	Using 302 Lebedev grid points for other atoms
	Atomic van der Waals radii will be scaled by 1.20
 Removing interior tesserae...
 Keep 1137 surface tesserae and discard 1883 interior tesserae
 Molecular Surface Area = 106.007 Angst**2

                       Distance Matrix (Angstroms)
             C (  1)   C (  2)   O (  3)   O (  4)   H (  5)   H (  6)
   C (  2)  1.484510
   O (  3)  2.370169  1.214079
   O (  4)  1.406360  2.385158  2.661260
   H (  5)  1.073237  2.077955  3.040159  2.047310
   H (  6)  1.073292  2.077801  3.039441  2.047602  1.749964
   H (  7)  1.915406  2.260379  2.074334  0.963800  2.646304  2.645493
   C (  8)  2.531978  1.523305  2.407759  3.764677  2.732770  2.732695
   O (  9)  3.658423  2.390785  2.812037  4.768718  3.882735  3.881719
   H ( 10)  2.645183  2.213122  3.308565  4.031226  2.595712  2.596788
             H (  7)   C (  8)   O (  9)
   C (  8)  3.774290
   O (  9)  4.597392  1.213309
   H ( 10)  4.280299  1.065891  1.997568

 Requested basis set is cc-pVTZ
 There are 84 shells and 236 basis functions
 A cutoff of  1.0D-11 yielded   3291 shell pairs
 There are     25853 function pairs (     33830 Cartesian)
 Smallest overlap matrix eigenvalue = 4.92E-04
 Guess MOs from SCF MO coefficient file
 Reading MOs from coefficient file
 Reading MOs from coefficient file
 A restricted Hartree-Fock SCF calculation will be
 performed using Pulay DIIS extrapolation
 SCF converges when DIIS error is below 1.0E-08
 ---------------------------------------
  Cycle       Energy         DIIS Error
 ---------------------------------------
    1    -340.5964862340      8.53E-04
    2    -340.6037436597      5.93E-04
    3    -340.6054968285      1.48E-04
    4    -340.6057598925      5.51E-05
    5    -340.6058104841      2.23E-05
    6    -340.6058189611      1.14E-05
    7    -340.6058207455      3.66E-06
    8    -340.6058209604      8.24E-07
    9    -340.6058209697      3.28E-07
   10    -340.6058209705      9.55E-08
   11    -340.6058209708      4.57E-08
   12    -340.6058209707      1.55E-08
   13    -340.6058209707      5.45E-09 Convergence criterion met
 ---------------------------------------
 SCF time:  CPU 131.58 s  wall 132.16 s
 Discretize the solute cavity surface with Lebedev spheres
	Using 302 Lebedev grid points for each H atom
	Using 302 Lebedev grid points for other atoms
	Atomic van der Waals radii will be scaled by 1.20
 Removing interior tesserae...
 Keep 1137 surface tesserae and discard 1883 interior tesserae
 Molecular Surface Area = 106.007 Angst**2
 A restricted Hartree-Fock SCF calculation will be
 performed using Pulay DIIS extrapolation
 Polarizable Continuum solvation model will be applied
 SCF converges when DIIS error is below 1.0E-08

 Citation of the SMD model:
 Marenich, A.V.; Cramer, C.J.; Truhlar, D.G.
 J. Phys. Chem. B 2009, 113, 6378-6396.
 iSolventCode=           1
 Solvent: water                                                           

 vradii
            1           2           3           4           5           6
    1   1.8500000   1.8500000   1.5200000   1.5200000   1.2000000   1.2000000
            7           8           9          10
    1   1.2000000   1.8500000   1.5200000   1.2000000
 ---------------------------------------
  Cycle       Energy         DIIS Error
 ---------------------------------------
    1    -340.6058209704      1.78E-09
 Time req'd to invert C: 2.50 s (CPU) 2.51 s (wall)
    2    -340.6301293338      6.39E-04
    3    -340.6301293340      6.39E-04
    4    -340.6301293302      6.39E-04
    5    -340.6301293259      6.39E-04
    6    -340.6301293354      6.39E-04
    7    -340.6301293334      6.39E-04
    8    -340.6301293320      6.39E-04
    9    -340.6301293330      6.39E-04
   10    -340.6301293337      6.39E-04
   11    -340.6301293327      6.39E-04
   12    -340.6301293319      6.39E-04
   13    -340.6301293329      6.39E-04
   14    -340.6301293324      6.39E-04
   15    -340.6301293331      6.39E-04
   16    -340.6301293341      6.39E-04
   17    -340.6356779870      4.07E-04
   18    -340.6367545699      1.45E-04
   19    -340.6371727646      5.50E-05
   20    -340.6372381178      2.05E-05
   21    -340.6372467423      1.01E-05
   22    -340.6372482749      3.47E-06
   23    -340.6372484822      8.13E-07
   24    -340.6372484931      2.64E-07
   25    -340.6372484941      9.92E-08
   26    -340.6372484943      5.50E-08
   27    -340.6372484945      1.70E-08
   28    -340.6372484945      5.67E-09 Convergence criterion met
 ---------------------------------------
 SCF time:  CPU 204.84 s  wall 205.91 s
(0)  E-EN(g) gas-phase elect-nuc energy                 -340.605820970 a.u.
(3)  G-ENP(liq) elect-nuc-pol free energy of system     -340.637248495 a.u.
(4)  G-CDS(liq) cavity-dispersion-solvent structure 
     free energy                                                4.5654 kcal/mol
(6)  G-S(liq) free energy of system                     -340.629973041 a.u.
(9)  DeltaG-S(liq) free energy of  solvation
     (9) = (6) - (0)                                          -15.1557 kcal/mol
 SCF   energy in the final basis set = -340.6299730405
 Total energy in the final basis set = -340.6299730405

 Components of the MP2 correlation energy:
        aaaa  correlation energy =        -0.1558483641 au
        abab  correlation energy =        -0.9424600571 au
        bbbb  correlation energy =        -0.1558483641 au
        non-Brillouin singles    =        -0.0000000000 au

 Total  MP2   correlation energy =        -1.2541567854 au
        MP2         total energy =      -341.8841298259 au

  Entering Z-vector solver.
 This version supports only Gaussian blurring of the apparent surface charges
 No PCM contribution added !! 
   1         0           1      0.000353    0.000353
 This version supports only Gaussian blurring of the apparent surface charges
 No PCM contribution added !! 
   2         0           1      0.000114    0.000114
 This version supports only Gaussian blurring of the apparent surface charges
 No PCM contribution added !! 
   3         0           1      0.000037    0.000037
 This version supports only Gaussian blurring of the apparent surface charges
 No PCM contribution added !! 
   4         0           1      0.000010    0.000010
 This version supports only Gaussian blurring of the apparent surface charges
 No PCM contribution added !! 
   5         0           1      0.000004    0.000004
 This version supports only Gaussian blurring of the apparent surface charges
 No PCM contribution added !! 
   6         0           1      0.000002    0.000002
 This version supports only Gaussian blurring of the apparent surface charges
 No PCM contribution added !! 
   7         1           0      0.000000    0.000000    Roots Converged

 --------------------------------------------------------------

                    Orbital Energies (a.u.)
 --------------------------------------------------------------

 Alpha MOs
 -- Occupied --
-20.595 -20.590 -20.566 -11.362 -11.357 -11.286  -1.443  -1.414
 -1.371  -1.037  -0.904  -0.783  -0.751  -0.696  -0.674  -0.669
 -0.616  -0.577  -0.560  -0.528  -0.515  -0.468  -0.434
 -- Virtual --
  0.053   0.159   0.191   0.193   0.220   0.264   0.276   0.314
  0.357   0.377   0.434   0.450   0.477   0.485   0.530   0.536
  0.555   0.567   0.582   0.611   0.620   0.622   0.656   0.691
  0.701   0.702   0.731   0.739   0.786   0.815   0.841   0.845
  0.868   0.896   0.901   0.927   0.932   0.957   1.006   1.035
  1.037   1.132   1.137   1.177   1.178   1.217   1.262   1.280
  1.342   1.350   1.365   1.393   1.422   1.456   1.491   1.492
  1.512   1.550   1.586   1.632   1.656   1.704   1.731   1.777
  1.862   1.935   1.969   2.012   2.083   2.088   2.128   2.201
  2.231   2.254   2.276   2.346   2.392   2.421   2.428   2.451
  2.459   2.476   2.528   2.569   2.615   2.660   2.747   2.808
  2.855   2.861   2.949   2.950   2.958   2.992   3.069   3.094
  3.107   3.166   3.200   3.212   3.244   3.279   3.284   3.316
  3.352   3.352   3.376   3.403   3.417   3.431   3.465   3.495
  3.531   3.547   3.609   3.644   3.676   3.718   3.733   3.739
  3.788   3.798   3.875   3.884   3.895   3.970   3.986   4.040
  4.055   4.063   4.111   4.141   4.161   4.204   4.234   4.266
  4.294   4.366   4.378   4.409   4.416   4.435   4.445   4.461
  4.517   4.550   4.580   4.677   4.687   4.732   4.824   4.847
  4.865   4.885   5.046   5.083   5.095   5.168   5.203   5.284
  5.341   5.355   5.393   5.440   5.459   5.533   5.597   5.614
  5.666   5.675   5.691   5.756   5.793   5.917   5.922   6.042
  6.050   6.105   6.182   6.273   6.281   6.402   6.519   6.589
  6.649   6.761   6.805   6.825   6.884   6.916   6.927   6.959
  6.999   7.123   7.176   7.259   7.276   7.334   7.406   7.411
  7.479   7.500   7.541   7.560   7.686   7.721   7.906   9.461
 11.231  12.474  13.059  14.060  14.311
 --------------------------------------------------------------

          Ground-State Mulliken Net Atomic Charges

     Atom                 Charge (a.u.)
  ----------------------------------------
      1 C                     0.001494
      2 C                     0.214518
      3 O                    -0.306187
      4 O                    -0.451332
      5 H                     0.133583
      6 H                     0.133506
      7 H                     0.271372
      8 C                     0.140970
      9 O                    -0.296384
     10 H                     0.158458
  ----------------------------------------
  Sum of atomic charges =     0.000000

 -----------------------------------------------------------------
                    Cartesian Multipole Moments
 -----------------------------------------------------------------
    Charge (ESU x 10^10)
                 0.0000
    Dipole Moment (Debye)
         X       0.5928      Y      -4.3183      Z      -0.0018
       Tot       4.3588
    Quadrupole Moments (Debye-Ang)
        XX     -49.6850     XY       4.4066     YY     -32.3866
        XZ      -0.0129     YZ       0.0121     ZZ     -32.3376
    Octopole Moments (Debye-Ang^2)
       XXX       3.2005    XXY       3.0686    XYY       3.3334
       YYY      -6.2830    XXZ       0.0339    XYZ       0.0067
       YYZ       0.0225    XZZ      -0.9077    YZZ      -0.1545
       ZZZ       0.0620
    Hexadecapole Moments (Debye-Ang^3)
      XXXX    -683.1960   XXXY      19.4458   XXYY    -102.2892
      XYYY       7.4616   YYYY    -145.3491   XXXZ      -0.4986
      XXYZ       0.0371   XYYZ      -0.0964   YYYZ       0.0020
      XXZZ     -95.9038   XYZZ      -1.2544   YYZZ     -27.8098
      XZZZ      -0.3487   YZZZ      -0.0275   ZZZZ     -33.6028
 -----------------------------------------------------------------
 DrvMan is completing analytic gradient of the MP2 energy
 MP2 relaxed dipole moment
            1
    1   0.2332255
    2  -1.6989517
    3  -0.0006946
	Magnitude:	 1.715 au	 4.359 Debye
 MP2 energy read as -341.884130
 Full Analytical Gradient of MP2 Energy (in au.)
             1             2             3             4             5
    1    0.00091986   -0.00026067    0.00023377   -0.00036915   -0.00023789
    2   -0.00008759    0.00017427    0.00006013   -0.00052869   -0.00011464
    3    0.00003916   -0.00007250    0.00002759   -0.00001833    0.00000754
             6             7             8             9            10
    1   -0.00024243    0.00017200   -0.00006281    0.00004155   -0.00019421
    2   -0.00012555   -0.00028430    0.00030096    0.00039349    0.00021192
    3   -0.00000084    0.00000351    0.00000221    0.00000618    0.00000548
 Gradient time:  CPU 0.11 s  wall 1.06 s
 ----------------------------------------------------------------
             Standard Nuclear Orientation (Angstroms)
    I     Atom           X                Y                Z
 ----------------------------------------------------------------
    1      C       1.1262215341    -0.7698960941     0.0009501433
    2      C      -0.0573113531     0.1235674616    -0.0011808723
    3      O       0.0367402164     1.3339976270    -0.0002773918
    4      O       2.3230188143    -0.0280700996     0.0025630278
    5      H       1.0692751666    -1.3887141614    -0.8739365318
    6      H       1.0661672213    -1.3882399468     0.8760251122
    7      H       2.0652964494     0.9006323018     0.0034225386
    8      C      -1.3980184663    -0.5995899002    -0.0034312401
    9      O      -2.4455215470     0.0126651793    -0.0033199152
   10      H      -1.3609640358    -1.6648360677    -0.0047909706
 ----------------------------------------------------------------
 Nuclear Repulsion Energy =   223.8405622897 hartrees
 There are       23 alpha and       23 beta electrons
 Discretize the solute cavity surface with Lebedev spheres
	Using 302 Lebedev grid points for each H atom
	Using 302 Lebedev grid points for other atoms
	Atomic van der Waals radii will be scaled by 1.20
 Removing interior tesserae...
 Keep 1137 surface tesserae and discard 1883 interior tesserae
 Molecular Surface Area = 106.007 Angst**2

                       Distance Matrix (Angstroms)
             C (  1)   C (  2)   O (  3)   O (  4)   H (  5)   H (  6)
   C (  2)  1.482913
   O (  3)  2.369249  1.214079
   O (  4)  1.408060  2.385158  2.661260
   H (  5)  1.073129  2.077955  3.040159  2.047310
   H (  6)  1.073178  2.077801  3.039441  2.047602  1.749964
   H (  7)  1.916385  2.260379  2.074334  0.963800  2.646304  2.645493
   C (  8)  2.529982  1.523305  2.407759  3.764677  2.732770  2.732695
   O (  9)  3.656469  2.390785  2.812037  4.768718  3.882735  3.881719
   H ( 10)  2.643301  2.213122  3.308565  4.031226  2.595712  2.596788
             H (  7)   C (  8)   O (  9)
   C (  8)  3.774290
   O (  9)  4.597392  1.213309
   H ( 10)  4.280299  1.065891  1.997568

 Requested basis set is cc-pVTZ
 There are 84 shells and 236 basis functions
 A cutoff of  1.0D-11 yielded   3291 shell pairs
 There are     25853 function pairs (     33830 Cartesian)
 Smallest overlap matrix eigenvalue = 4.90E-04
 Guess MOs from SCF MO coefficient file
 Reading MOs from coefficient file
 Reading MOs from coefficient file
 A restricted Hartree-Fock SCF calculation will be
 performed using Pulay DIIS extrapolation
 SCF converges when DIIS error is below 1.0E-08
 ---------------------------------------
  Cycle       Energy         DIIS Error
 ---------------------------------------
    1    -340.5956967401      8.52E-04
    2    -340.6036617041      5.89E-04
    3    -340.6053905175      1.49E-04
    4    -340.6056545303      5.50E-05
    5    -340.6057052642      2.20E-05
    6    -340.6057136552      1.12E-05
    7    -340.6057153377      3.65E-06
    8    -340.6057155463      8.33E-07
    9    -340.6057155558      3.30E-07
   10    -340.6057155566      9.59E-08
   11    -340.6057155570      4.50E-08
   12    -340.6057155569      1.54E-08
   13    -340.6057155569      5.51E-09 Convergence criterion met
 ---------------------------------------
 SCF time:  CPU 111.95 s  wall 112.93 s
 Discretize the solute cavity surface with Lebedev spheres
	Using 302 Lebedev grid points for each H atom
	Using 302 Lebedev grid points for other atoms
	Atomic van der Waals radii will be scaled by 1.20
 Removing interior tesserae...
 Keep 1137 surface tesserae and discard 1883 interior tesserae
 Molecular Surface Area = 106.007 Angst**2
 A restricted Hartree-Fock SCF calculation will be
 performed using Pulay DIIS extrapolation
 Polarizable Continuum solvation model will be applied
 SCF converges when DIIS error is below 1.0E-08

 Citation of the SMD model:
 Marenich, A.V.; Cramer, C.J.; Truhlar, D.G.
 J. Phys. Chem. B 2009, 113, 6378-6396.
 iSolventCode=           1
 Solvent: water                                                           

 vradii
            1           2           3           4           5           6
    1   1.8500000   1.8500000   1.5200000   1.5200000   1.2000000   1.2000000
            7           8           9          10
    1   1.2000000   1.8500000   1.5200000   1.2000000
 ---------------------------------------
  Cycle       Energy         DIIS Error
 ---------------------------------------
    1    -340.6057155566      1.79E-09
 Time req'd to invert C: 1.05 s (CPU) 1.10 s (wall)
    2    -340.6300533692      6.40E-04
    3    -340.6300533695      6.40E-04
    4    -340.6300533733      6.40E-04
    5    -340.6300533751      6.40E-04
    6    -340.6300533827      6.40E-04
    7    -340.6300533860      6.40E-04
    8    -340.6300533815      6.40E-04
    9    -340.6300533762      6.40E-04
   10    -340.6300533775      6.40E-04
   11    -340.6300533777      6.40E-04
   12    -340.6300533767      6.40E-04
   13    -340.6300533763      6.40E-04
   14    -340.6300533764      6.40E-04
   15    -340.6300533779      6.40E-04
   16    -340.6300533704      6.40E-04
   17    -340.6356093599      4.07E-04
   18    -340.6366875296      1.45E-04
   19    -340.6371064163      5.51E-05
   20    -340.6371718511      2.05E-05
   21    -340.6371804775      1.01E-05
   22    -340.6371820103      3.48E-06
   23    -340.6371822179      8.14E-07
   24    -340.6371822288      2.64E-07
   25    -340.6371822298      9.93E-08
   26    -340.6371822301      5.50E-08
   27    -340.6371822303      1.69E-08
   28    -340.6371822303      5.70E-09 Convergence criterion met
 ---------------------------------------
 SCF time:  CPU 187.71 s  wall 189.32 s
(0)  E-EN(g) gas-phase elect-nuc energy                 -340.605715557 a.u.
(3)  G-ENP(liq) elect-nuc-pol free energy of system     -340.637182230 a.u.
(4)  G-CDS(liq) cavity-dispersion-solvent structure 
     free energy                                                4.5573 kcal/mol
(6)  G-S(liq) free energy of system                     -340.629919631 a.u.
(9)  DeltaG-S(liq) free energy of  solvation
     (9) = (6) - (0)                                          -15.1883 kcal/mol
 SCF   energy in the final basis set = -340.6299196312
 Total energy in the final basis set = -340.6299196312

 Components of the MP2 correlation energy:
        aaaa  correlation energy =        -0.1558522789 au
        abab  correlation energy =        -0.9424911805 au
        bbbb  correlation energy =        -0.1558522789 au
        non-Brillouin singles    =        -0.0000000000 au

 Total  MP2   correlation energy =        -1.2541957383 au
        MP2         total energy =      -341.8841153695 au

  Entering Z-vector solver.
 This version supports only Gaussian blurring of the apparent surface charges
 No PCM contribution added !! 
   1         0           1      0.000353    0.000353
 This version supports only Gaussian blurring of the apparent surface charges
 No PCM contribution added !! 
   2         0           1      0.000114    0.000114
 This version supports only Gaussian blurring of the apparent surface charges
 No PCM contribution added !! 
   3         0           1      0.000037    0.000037
 This version supports only Gaussian blurring of the apparent surface charges
 No PCM contribution added !! 
   4         0           1      0.000010    0.000010
 This version supports only Gaussian blurring of the apparent surface charges
 No PCM contribution added !! 
   5         0           1      0.000004    0.000004
 This version supports only Gaussian blurring of the apparent surface charges
 No PCM contribution added !! 
   6         0           1      0.000002    0.000002
 This version supports only Gaussian blurring of the apparent surface charges
 No PCM contribution added !! 
   7         1           0      0.000000    0.000000    Roots Converged

 --------------------------------------------------------------

                    Orbital Energies (a.u.)
 --------------------------------------------------------------

 Alpha MOs
 -- Occupied --
-20.595 -20.590 -20.566 -11.362 -11.357 -11.286  -1.443  -1.414
 -1.371  -1.038  -0.904  -0.783  -0.750  -0.696  -0.674  -0.669
 -0.615  -0.577  -0.561  -0.528  -0.515  -0.468  -0.435
 -- Virtual --
  0.053   0.159   0.191   0.193   0.220   0.264   0.276   0.314
  0.357   0.377   0.433   0.450   0.477   0.485   0.530   0.536
  0.555   0.567   0.582   0.612   0.620   0.622   0.656   0.691
  0.701   0.702   0.731   0.739   0.786   0.815   0.841   0.845
  0.868   0.896   0.901   0.927   0.932   0.957   1.006   1.035
  1.037   1.133   1.137   1.177   1.178   1.217   1.262   1.280
  1.342   1.351   1.365   1.393   1.422   1.457   1.491   1.492
  1.512   1.550   1.587   1.633   1.656   1.704   1.731   1.777
  1.862   1.935   1.969   2.012   2.083   2.088   2.128   2.201
  2.231   2.254   2.276   2.346   2.392   2.421   2.428   2.451
  2.459   2.476   2.527   2.569   2.615   2.660   2.748   2.808
  2.855   2.862   2.948   2.951   2.957   2.992   3.069   3.094
  3.107   3.166   3.201   3.212   3.244   3.279   3.284   3.316
  3.351   3.352   3.376   3.403   3.417   3.431   3.465   3.494
  3.531   3.547   3.609   3.644   3.676   3.719   3.733   3.740
  3.788   3.798   3.875   3.885   3.896   3.971   3.986   4.040
  4.055   4.064   4.112   4.141   4.161   4.204   4.234   4.266
  4.295   4.366   4.378   4.410   4.416   4.435   4.445   4.461
  4.518   4.550   4.580   4.678   4.687   4.732   4.824   4.848
  4.865   4.886   5.046   5.083   5.095   5.169   5.203   5.284
  5.342   5.355   5.393   5.439   5.461   5.533   5.597   5.614
  5.666   5.675   5.692   5.756   5.791   5.917   5.922   6.042
  6.051   6.105   6.181   6.272   6.278   6.400   6.519   6.589
  6.648   6.761   6.806   6.825   6.884   6.916   6.927   6.959
  6.999   7.123   7.175   7.259   7.276   7.333   7.406   7.410
  7.479   7.500   7.541   7.560   7.685   7.721   7.905   9.467
 11.232  12.469  13.060  14.061  14.313
 --------------------------------------------------------------

          Ground-State Mulliken Net Atomic Charges

     Atom                 Charge (a.u.)
  ----------------------------------------
      1 C                     0.000891
      2 C                     0.214783
      3 O                    -0.306221
      4 O                    -0.452134
      5 H                     0.134221
      6 H                     0.134148
      7 H                     0.271364
      8 C                     0.140888
      9 O                    -0.296390
     10 H                     0.158450
  ----------------------------------------
  Sum of atomic charges =    -0.000000

 -----------------------------------------------------------------
                    Cartesian Multipole Moments
 -----------------------------------------------------------------
    Charge (ESU x 10^10)
                -0.0000
    Dipole Moment (Debye)
         X       0.5884      Y      -4.3235      Z      -0.0018
       Tot       4.3634
    Quadrupole Moments (Debye-Ang)
        XX     -49.7018     XY       4.4007     YY     -32.3785
        XZ      -0.0129     YZ       0.0121     ZZ     -32.3343
    Octopole Moments (Debye-Ang^2)
       XXX       3.1871    XXY       3.0608    XYY       3.3514
       YYY      -6.3031    XXZ       0.0339    XYZ       0.0067
       YYZ       0.0225    XZZ      -0.8974    YZZ      -0.1623
       ZZZ       0.0620
    Hexadecapole Moments (Debye-Ang^3)
      XXXX    -683.1915   XXXY      19.4158   XXYY    -102.2608
      XYYY       7.4098   YYYY    -145.3060   XXXZ      -0.4987
      XXYZ       0.0371   XYYZ      -0.0964   YYYZ       0.0020
      XXZZ     -95.8872   XYZZ      -1.2726   YYZZ     -27.7963
      XZZZ      -0.3487   YZZZ      -0.0275   ZZZZ     -33.5906
 -----------------------------------------------------------------
 DrvMan is completing analytic gradient of the MP2 energy
 MP2 relaxed dipole moment
            1
    1   0.2314894
    2  -1.7010029
    3  -0.0006951
	Magnitude:	 1.717 au	 4.363 Debye
 MP2 energy read as -341.884115
 Full Analytical Gradient of MP2 Energy (in au.)
             1             2             3             4             5
    1   -0.00100803    0.00043806    0.00022609    0.00039491   -0.00004626
    2   -0.00011073   -0.00011276    0.00002997   -0.00011463   -0.00012332
    3    0.00004001   -0.00007191    0.00002778   -0.00001763   -0.00001499
             6             7             8             9            10
    1   -0.00005094    0.00016832    0.00002733    0.00004334   -0.00019283
    2   -0.00013255   -0.00029912    0.00025040    0.00040741    0.00020534
    3    0.00001914    0.00000347    0.00000255    0.00000616    0.00000543
 Gradient time:  CPU 0.09 s  wall 1.97 s
 ----------------------------------------------------------------
             Standard Nuclear Orientation (Angstroms)
    I     Atom           X                Y                Z
 ----------------------------------------------------------------
    1      C       1.1272215341    -0.7688960941     0.0009501433
    2      C      -0.0573113531     0.1235674616    -0.0011808723
    3      O       0.0367402164     1.3339976270    -0.0002773918
    4      O       2.3230188143    -0.0280700996     0.0025630278
    5      H       1.0692751666    -1.3887141614    -0.8739365318
    6      H       1.0661672213    -1.3882399468     0.8760251122
    7      H       2.0652964494     0.9006323018     0.0034225386
    8      C      -1.3980184663    -0.5995899002    -0.0034312401
    9      O      -2.4455215470     0.0126651793    -0.0033199152
   10      H      -1.3609640358    -1.6648360677    -0.0047909706
 ----------------------------------------------------------------
 Nuclear Repulsion Energy =   223.8513518836 hartrees
 There are       23 alpha and       23 beta electrons
 Discretize the solute cavity surface with Lebedev spheres
	Using 302 Lebedev grid points for each H atom
	Using 302 Lebedev grid points for other atoms
	Atomic van der Waals radii will be scaled by 1.20
 Removing interior tesserae...
 Keep 1137 surface tesserae and discard 1883 interior tesserae
 Molecular Surface Area = 106.007 Angst**2

                       Distance Matrix (Angstroms)
             C (  1)   C (  2)   O (  3)   O (  4)   H (  5)   H (  6)
   C (  2)  1.483110
   O (  3)  2.368821  1.214079
   O (  4)  1.406683  2.385158  2.661260
   H (  5)  1.073759  2.077955  3.040159  2.047310
   H (  6)  1.073811  2.077801  3.039441  2.047602  1.749964
   H (  7)  1.915024  2.260379  2.074334  0.963800  2.646304  2.645493
   C (  8)  2.530913  1.523305  2.407759  3.764677  2.732770  2.732695
   O (  9)  3.657232  2.390785  2.812037  4.768718  3.882735  3.881719
   H ( 10)  2.644581  2.213122  3.308565  4.031226  2.595712  2.596788
             H (  7)   C (  8)   O (  9)
   C (  8)  3.774290
   O (  9)  4.597392  1.213309
   H ( 10)  4.280299  1.065891  1.997568

 Requested basis set is cc-pVTZ
 There are 84 shells and 236 basis functions
 A cutoff of  1.0D-11 yielded   3291 shell pairs
 There are     25853 function pairs (     33830 Cartesian)
 Smallest overlap matrix eigenvalue = 4.90E-04
 Guess MOs from SCF MO coefficient file
 Reading MOs from coefficient file
 Reading MOs from coefficient file
 A restricted Hartree-Fock SCF calculation will be
 performed using Pulay DIIS extrapolation
 SCF converges when DIIS error is below 1.0E-08
 ---------------------------------------
  Cycle       Energy         DIIS Error
 ---------------------------------------
    1    -340.5964396318      8.55E-04
    2    -340.6037328092      5.94E-04
    3    -340.6054902447      1.49E-04
    4    -340.6057537667      5.52E-05
    5    -340.6058043644      2.23E-05
    6    -340.6058128344      1.15E-05
    7    -340.6058146396      3.67E-06
    8    -340.6058148560      8.30E-07
    9    -340.6058148654      3.32E-07
   10    -340.6058148662      9.59E-08
   11    -340.6058148666      4.57E-08
   12    -340.6058148666      1.55E-08
   13    -340.6058148665      5.48E-09 Convergence criterion met
 ---------------------------------------
 SCF time:  CPU 109.11 s  wall 109.56 s
 Discretize the solute cavity surface with Lebedev spheres
	Using 302 Lebedev grid points for each H atom
	Using 302 Lebedev grid points for other atoms
	Atomic van der Waals radii will be scaled by 1.20
 Removing interior tesserae...
 Keep 1137 surface tesserae and discard 1883 interior tesserae
 Molecular Surface Area = 106.007 Angst**2
 A restricted Hartree-Fock SCF calculation will be
 performed using Pulay DIIS extrapolation
 Polarizable Continuum solvation model will be applied
 SCF converges when DIIS error is below 1.0E-08

 Citation of the SMD model:
 Marenich, A.V.; Cramer, C.J.; Truhlar, D.G.
 J. Phys. Chem. B 2009, 113, 6378-6396.
 iSolventCode=           1
 Solvent: water                                                           

 vradii
            1           2           3           4           5           6
    1   1.8500000   1.8500000   1.5200000   1.5200000   1.2000000   1.2000000
            7           8           9          10
    1   1.2000000   1.8500000   1.5200000   1.2000000
 ---------------------------------------
  Cycle       Energy         DIIS Error
 ---------------------------------------
    1    -340.6058148662      1.79E-09
 Time req'd to invert C: 1.27 s (CPU) 1.27 s (wall)
    2    -340.6301251002      6.39E-04
    3    -340.6301251004      6.39E-04
    4    -340.6301251051      6.39E-04
    5    -340.6301251048      6.39E-04
    6    -340.6301251134      6.39E-04
    7    -340.6301251147      6.39E-04
    8    -340.6301251134      6.39E-04
    9    -340.6301251059      6.39E-04
   10    -340.6301251057      6.39E-04
   11    -340.6301251061      6.39E-04
   12    -340.6301251045      6.39E-04
   13    -340.6301251058      6.39E-04
   14    -340.6301251064      6.39E-04
   15    -340.6301251104      6.39E-04
   16    -340.6301251008      6.39E-04
   17    -340.6356752190      4.07E-04
   18    -340.6367522020      1.45E-04
   19    -340.6371706535      5.50E-05
   20    -340.6372360475      2.05E-05
   21    -340.6372446733      1.01E-05
   22    -340.6372462060      3.47E-06
   23    -340.6372464132      8.13E-07
   24    -340.6372464240      2.64E-07
   25    -340.6372464251      9.91E-08
   26    -340.6372464253      5.49E-08
   27    -340.6372464255      1.69E-08
   28    -340.6372464255      5.68E-09 Convergence criterion met
 ---------------------------------------
 SCF time:  CPU 195.16 s  wall 195.56 s
(0)  E-EN(g) gas-phase elect-nuc energy                 -340.605814866 a.u.
(3)  G-ENP(liq) elect-nuc-pol free energy of system     -340.637246426 a.u.
(4)  G-CDS(liq) cavity-dispersion-solvent structure 
     free energy                                                4.5622 kcal/mol
(6)  G-S(liq) free energy of system                     -340.629976061 a.u.
(9)  DeltaG-S(liq) free energy of  solvation
     (9) = (6) - (0)                                          -15.1614 kcal/mol
 SCF   energy in the final basis set = -340.6299760613
 Total energy in the final basis set = -340.6299760613

 Components of the MP2 correlation energy:
        aaaa  correlation energy =        -0.1558546162 au
        abab  correlation energy =        -0.9424713668 au
        bbbb  correlation energy =        -0.1558546162 au
        non-Brillouin singles    =        -0.0000000000 au

 Total  MP2   correlation energy =        -1.2541805992 au
        MP2         total energy =      -341.8841566605 au

  Entering Z-vector solver.
 This version supports only Gaussian blurring of the apparent surface charges
 No PCM contribution added !! 
   1         0           1      0.000353    0.000353
 This version supports only Gaussian blurring of the apparent surface charges
 No PCM contribution added !! 
   2         0           1      0.000114    0.000114
 This version supports only Gaussian blurring of the apparent surface charges
 No PCM contribution added !! 
   3         0           1      0.000037    0.000037
 This version supports only Gaussian blurring of the apparent surface charges
 No PCM contribution added !! 
   4         0           1      0.000010    0.000010
 This version supports only Gaussian blurring of the apparent surface charges
 No PCM contribution added !! 
   5         0           1      0.000004    0.000004
 This version supports only Gaussian blurring of the apparent surface charges
 No PCM contribution added !! 
   6         0           1      0.000002    0.000002
 This version supports only Gaussian blurring of the apparent surface charges
 No PCM contribution added !! 
   7         1           0      0.000000    0.000000    Roots Converged

 --------------------------------------------------------------

                    Orbital Energies (a.u.)
 --------------------------------------------------------------

 Alpha MOs
 -- Occupied --
-20.595 -20.589 -20.567 -11.362 -11.357 -11.286  -1.443  -1.415
 -1.371  -1.038  -0.904  -0.783  -0.751  -0.696  -0.674  -0.669
 -0.615  -0.577  -0.561  -0.528  -0.515  -0.468  -0.435
 -- Virtual --
  0.053   0.159   0.191   0.193   0.220   0.264   0.276   0.314
  0.357   0.377   0.434   0.450   0.477   0.485   0.530   0.536
  0.555   0.567   0.582   0.612   0.620   0.622   0.656   0.691
  0.701   0.702   0.731   0.738   0.786   0.815   0.841   0.845
  0.868   0.896   0.901   0.927   0.932   0.957   1.006   1.035
  1.037   1.133   1.137   1.177   1.178   1.217   1.262   1.280
  1.342   1.351   1.365   1.393   1.422   1.456   1.491   1.492
  1.512   1.550   1.587   1.632   1.656   1.704   1.731   1.776
  1.862   1.935   1.969   2.012   2.083   2.088   2.128   2.202
  2.231   2.254   2.276   2.346   2.392   2.421   2.428   2.451
  2.459   2.476   2.527   2.569   2.615   2.660   2.747   2.808
  2.855   2.862   2.949   2.951   2.957   2.992   3.069   3.094
  3.107   3.166   3.200   3.212   3.244   3.279   3.284   3.316
  3.352   3.352   3.377   3.403   3.417   3.431   3.465   3.495
  3.531   3.547   3.608   3.644   3.676   3.719   3.733   3.740
  3.788   3.798   3.875   3.885   3.896   3.971   3.985   4.040
  4.055   4.063   4.112   4.141   4.161   4.204   4.234   4.266
  4.294   4.366   4.379   4.409   4.416   4.435   4.445   4.462
  4.517   4.550   4.580   4.678   4.687   4.732   4.824   4.848
  4.865   4.885   5.046   5.083   5.096   5.167   5.203   5.284
  5.340   5.355   5.393   5.440   5.459   5.533   5.597   5.614
  5.666   5.675   5.690   5.756   5.792   5.917   5.922   6.043
  6.051   6.105   6.182   6.273   6.279   6.401   6.519   6.589
  6.649   6.761   6.806   6.825   6.884   6.916   6.928   6.960
  6.999   7.123   7.175   7.259   7.276   7.334   7.406   7.411
  7.479   7.500   7.542   7.560   7.686   7.721   7.906   9.465
 11.232  12.473  13.061  14.058  14.313
 --------------------------------------------------------------

          Ground-State Mulliken Net Atomic Charges

     Atom                 Charge (a.u.)
  ----------------------------------------
      1 C                     0.001507
      2 C                     0.214621
      3 O                    -0.306353
      4 O                    -0.451351
      5 H                     0.133659
      6 H                     0.133585
      7 H                     0.271336
      8 C                     0.140914
      9 O                    -0.296389
     10 H                     0.158470
  ----------------------------------------
  Sum of atomic charges =    -0.000000

 -----------------------------------------------------------------
                    Cartesian Multipole Moments
 -----------------------------------------------------------------
    Charge (ESU x 10^10)
                -0.0000
    Dipole Moment (Debye)
         X       0.5937      Y      -4.3205      Z      -0.0018
       Tot       4.3611
    Quadrupole Moments (Debye-Ang)
        XX     -49.6836     XY       4.4050     YY     -32.3866
        XZ      -0.0129     YZ       0.0121     ZZ     -32.3380
    Octopole Moments (Debye-Ang^2)
       XXX       3.2196    XXY       3.0610    XYY       3.3420
       YYY      -6.3078    XXZ       0.0339    XYZ       0.0067
       YYZ       0.0225    XZZ      -0.9023    YZZ      -0.1604
       ZZZ       0.0620
    Hexadecapole Moments (Debye-Ang^3)
      XXXX    -683.1027   XXXY      19.4167   XXYY    -102.2696
      XYYY       7.4222   YYYY    -145.3000   XXXZ      -0.4986
      XXYZ       0.0371   XYYZ      -0.0964   YYYZ       0.0020
      XXZZ     -95.8922   XYZZ      -1.2661   YYZZ     -27.8013
      XZZZ      -0.3486   YZZZ      -0.0275   ZZZZ     -33.6073
 -----------------------------------------------------------------
 DrvMan is completing analytic gradient of the MP2 energy
 MP2 relaxed dipole moment
            1
    1   0.2335976
    2  -1.6998116
    3  -0.0006934
	Magnitude:	 1.716 au	 4.361 Debye
 MP2 energy read as -341.884157
 Full Analytical Gradient of MP2 Energy (in au.)
             1             2             3             4             5
    1   -0.00002455    0.00017061    0.00028679   -0.00006132   -0.00012290
    2    0.00103861   -0.00017767   -0.00007535   -0.00059611   -0.00037897
    3    0.00004007   -0.00007210    0.00002775   -0.00001819   -0.00025318
             6             7             8             9            10
    1   -0.00012837    0.00009177   -0.00005080    0.00002997   -0.00019120
    2   -0.00038871   -0.00033709    0.00030968    0.00039469    0.00021091
    3    0.00025835    0.00000338    0.00000226    0.00000618    0.00000547
 Gradient time:  CPU 0.12 s  wall 0.92 s
 ----------------------------------------------------------------
             Standard Nuclear Orientation (Angstroms)
    I     Atom           X                Y                Z
 ----------------------------------------------------------------
    1      C       1.1272215341    -0.7708960941     0.0009501433
    2      C      -0.0573113531     0.1235674616    -0.0011808723
    3      O       0.0367402164     1.3339976270    -0.0002773918
    4      O       2.3230188143    -0.0280700996     0.0025630278
    5      H       1.0692751666    -1.3887141614    -0.8739365318
    6      H       1.0661672213    -1.3882399468     0.8760251122
    7      H       2.0652964494     0.9006323018     0.0034225386
    8      C      -1.3980184663    -0.5995899002    -0.0034312401
    9      O      -2.4455215470     0.0126651793    -0.0033199152
   10      H      -1.3609640358    -1.6648360677    -0.0047909706
 ----------------------------------------------------------------
 Nuclear Repulsion Energy =   223.8233158640 hartrees
 There are       23 alpha and       23 beta electrons
 Discretize the solute cavity surface with Lebedev spheres
	Using 302 Lebedev grid points for each H atom
	Using 302 Lebedev grid points for other atoms
	Atomic van der Waals radii will be scaled by 1.20
 Removing interior tesserae...
 Keep 1137 surface tesserae and discard 1883 interior tesserae
 Molecular Surface Area = 106.007 Angst**2

                       Distance Matrix (Angstroms)
             C (  1)   C (  2)   O (  3)   O (  4)   H (  5)   H (  6)
   C (  2)  1.484314
   O (  3)  2.370597  1.214079
   O (  4)  1.407737  2.385158  2.661260
   H (  5)  1.072606  2.077955  3.040159  2.047310
   H (  6)  1.072659  2.077801  3.039441  2.047602  1.749964
   H (  7)  1.916768  2.260379  2.074334  0.963800  2.646304  2.645493
   C (  8)  2.531048  1.523305  2.407759  3.764677  2.732770  2.732695
   O (  9)  3.657660  2.390785  2.812037  4.768718  3.882735  3.881719
   H ( 10)  2.643904  2.213122  3.308565  4.031226  2.595712  2.596788
             H (  7)   C (  8)   O (  9)
   C (  8)  3.774290
   O (  9)  4.597392  1.213309
   H ( 10)  4.280299  1.065891  1.997568

 Requested basis set is cc-pVTZ
 There are 84 shells and 236 basis functions
 A cutoff of  1.0D-11 yielded   3291 shell pairs
 There are     25853 function pairs (     33830 Cartesian)
 Smallest overlap matrix eigenvalue = 4.92E-04
 Guess MOs from SCF MO coefficient file
 Reading MOs from coefficient file
 Reading MOs from coefficient file
 A restricted Hartree-Fock SCF calculation will be
 performed using Pulay DIIS extrapolation
 SCF converges when DIIS error is below 1.0E-08
 ---------------------------------------
  Cycle       Energy         DIIS Error
 ---------------------------------------
    1    -340.5962239609      8.51E-04
    2    -340.6036582099      5.91E-04
    3    -340.6053970524      1.48E-04
    4    -340.6056602026      5.50E-05
    5    -340.6057109220      2.21E-05
    6    -340.6057193973      1.12E-05
    7    -340.6057211066      3.65E-06
    8    -340.6057213168      8.16E-07
    9    -340.6057213260      3.22E-07
   10    -340.6057213268      9.50E-08
   11    -340.6057213271      4.54E-08
   12    -340.6057213270      1.54E-08
   13    -340.6057213270      5.43E-09 Convergence criterion met
 ---------------------------------------
 SCF time:  CPU 123.17 s  wall 123.53 s
 Discretize the solute cavity surface with Lebedev spheres
	Using 302 Lebedev grid points for each H atom
	Using 302 Lebedev grid points for other atoms
	Atomic van der Waals radii will be scaled by 1.20
 Removing interior tesserae...
 Keep 1137 surface tesserae and discard 1883 interior tesserae
 Molecular Surface Area = 106.007 Angst**2
 A restricted Hartree-Fock SCF calculation will be
 performed using Pulay DIIS extrapolation
 Polarizable Continuum solvation model will be applied
 SCF converges when DIIS error is below 1.0E-08

 Citation of the SMD model:
 Marenich, A.V.; Cramer, C.J.; Truhlar, D.G.
 J. Phys. Chem. B 2009, 113, 6378-6396.
 iSolventCode=           1
 Solvent: water                                                           

 vradii
            1           2           3           4           5           6
    1   1.8500000   1.8500000   1.5200000   1.5200000   1.2000000   1.2000000
            7           8           9          10
    1   1.2000000   1.8500000   1.5200000   1.2000000
 ---------------------------------------
  Cycle       Energy         DIIS Error
 ---------------------------------------
    1    -340.6057213267      1.77E-09
 Time req'd to invert C: 2.44 s (CPU) 2.43 s (wall)
    2    -340.6300572762      6.40E-04
    3    -340.6300572765      6.40E-04
    4    -340.6300572817      6.40E-04
    5    -340.6300572803      6.40E-04
    6    -340.6300572681      6.40E-04
    7    -340.6300572709      6.40E-04
    8    -340.6300572725      6.40E-04
    9    -340.6300572726      6.40E-04
   10    -340.6300572732      6.40E-04
   11    -340.6300572768      6.40E-04
   12    -340.6300572755      6.40E-04
   13    -340.6300572739      6.40E-04
   14    -340.6300572722      6.40E-04
   15    -340.6300572744      6.40E-04
   16    -340.6300572768      6.40E-04
   17    -340.6356118028      4.07E-04
   18    -340.6366895713      1.45E-04
   19    -340.6371082007      5.50E-05
   20    -340.6371735945      2.05E-05
   21    -340.6371822197      1.01E-05
   22    -340.6371837524      3.48E-06
   23    -340.6371839600      8.14E-07
   24    -340.6371839710      2.65E-07
   25    -340.6371839720      9.94E-08
   26    -340.6371839722      5.51E-08
   27    -340.6371839725      1.69E-08
   28    -340.6371839724      5.69E-09 Convergence criterion met
 ---------------------------------------
 SCF time:  CPU 192.60 s  wall 194.15 s
(0)  E-EN(g) gas-phase elect-nuc energy                 -340.605721327 a.u.
(3)  G-ENP(liq) elect-nuc-pol free energy of system     -340.637183972 a.u.
(4)  G-CDS(liq) cavity-dispersion-solvent structure 
     free energy                                                4.5604 kcal/mol
(6)  G-S(liq) free energy of system                     -340.629916535 a.u.
(9)  DeltaG-S(liq) free energy of  solvation
     (9) = (6) - (0)                                          -15.1827 kcal/mol
 SCF   energy in the final basis set = -340.6299165348
 Total energy in the final basis set = -340.6299165348

 Components of the MP2 correlation energy:
        aaaa  correlation energy =        -0.1558460151 au
        abab  correlation energy =        -0.9424798657 au
        bbbb  correlation energy =        -0.1558460151 au
        non-Brillouin singles    =        -0.0000000000 au

 Total  MP2   correlation energy =        -1.2541718960 au
        MP2         total energy =      -341.8840884307 au

  Entering Z-vector solver.
 This version supports only Gaussian blurring of the apparent surface charges
 No PCM contribution added !! 
   1         0           1      0.000353    0.000353
 This version supports only Gaussian blurring of the apparent surface charges
 No PCM contribution added !! 
   2         0           1      0.000114    0.000114
 This version supports only Gaussian blurring of the apparent surface charges
 No PCM contribution added !! 
   3         0           1      0.000037    0.000037
 This version supports only Gaussian blurring of the apparent surface charges
 No PCM contribution added !! 
   4         0           1      0.000010    0.000010
 This version supports only Gaussian blurring of the apparent surface charges
 No PCM contribution added !! 
   5         0           1      0.000004    0.000004
 This version supports only Gaussian blurring of the apparent surface charges
 No PCM contribution added !! 
   6         0           1      0.000002    0.000002
 This version supports only Gaussian blurring of the apparent surface charges
 No PCM contribution added !! 
   7         1           0      0.000000    0.000000    Roots Converged

 --------------------------------------------------------------

                    Orbital Energies (a.u.)
 --------------------------------------------------------------

 Alpha MOs
 -- Occupied --
-20.595 -20.590 -20.566 -11.362 -11.357 -11.286  -1.443  -1.414
 -1.371  -1.038  -0.904  -0.783  -0.750  -0.696  -0.674  -0.669
 -0.615  -0.577  -0.560  -0.528  -0.515  -0.468  -0.434
 -- Virtual --
  0.053   0.159   0.191   0.193   0.220   0.264   0.276   0.313
  0.357   0.377   0.434   0.450   0.477   0.485   0.530   0.536
  0.555   0.567   0.582   0.612   0.620   0.622   0.656   0.691
  0.701   0.701   0.731   0.739   0.786   0.815   0.841   0.845
  0.868   0.896   0.901   0.927   0.932   0.957   1.006   1.035
  1.037   1.133   1.137   1.177   1.178   1.217   1.262   1.280
  1.342   1.351   1.365   1.393   1.422   1.456   1.491   1.491
  1.511   1.550   1.587   1.632   1.656   1.704   1.731   1.777
  1.862   1.935   1.969   2.012   2.083   2.089   2.128   2.200
  2.231   2.254   2.276   2.346   2.391   2.421   2.428   2.450
  2.459   2.476   2.527   2.569   2.615   2.660   2.748   2.808
  2.855   2.861   2.948   2.951   2.957   2.992   3.069   3.094
  3.107   3.166   3.201   3.212   3.244   3.279   3.284   3.316
  3.351   3.352   3.376   3.403   3.417   3.431   3.464   3.494
  3.531   3.547   3.609   3.644   3.676   3.718   3.733   3.739
  3.788   3.798   3.875   3.885   3.896   3.970   3.987   4.040
  4.055   4.064   4.112   4.141   4.161   4.204   4.234   4.266
  4.295   4.366   4.378   4.410   4.416   4.435   4.445   4.461
  4.518   4.551   4.580   4.677   4.686   4.732   4.823   4.848
  4.865   4.885   5.046   5.083   5.095   5.171   5.203   5.284
  5.343   5.355   5.393   5.439   5.461   5.533   5.597   5.614
  5.666   5.675   5.692   5.756   5.792   5.917   5.922   6.042
  6.050   6.105   6.181   6.272   6.280   6.400   6.519   6.589
  6.648   6.761   6.805   6.825   6.884   6.916   6.927   6.959
  6.999   7.123   7.175   7.259   7.275   7.334   7.406   7.411
  7.479   7.500   7.541   7.560   7.686   7.720   7.905   9.463
 11.232  12.470  13.058  14.063  14.311
 --------------------------------------------------------------

          Ground-State Mulliken Net Atomic Charges

     Atom                 Charge (a.u.)
  ----------------------------------------
      1 C                     0.000878
      2 C                     0.214680
      3 O                    -0.306054
      4 O                    -0.452116
      5 H                     0.134145
      6 H                     0.134071
      7 H                     0.271401
      8 C                     0.140944
      9 O                    -0.296386
     10 H                     0.158438
  ----------------------------------------
  Sum of atomic charges =    -0.000000

 -----------------------------------------------------------------
                    Cartesian Multipole Moments
 -----------------------------------------------------------------
    Charge (ESU x 10^10)
                -0.0000
    Dipole Moment (Debye)
         X       0.5874      Y      -4.3213      Z      -0.0018
       Tot       4.3611
    Quadrupole Moments (Debye-Ang)
        XX     -49.7031     XY       4.4023     YY     -32.3786
        XZ      -0.0129     YZ       0.0121     ZZ     -32.3339
    Octopole Moments (Debye-Ang^2)
       XXX       3.1679    XXY       3.0684    XYY       3.3429
       YYY      -6.2782    XXZ       0.0339    XYZ       0.0067
       YYZ       0.0225    XZZ      -0.9028    YZZ      -0.1565
       ZZZ       0.0620
    Hexadecapole Moments (Debye-Ang^3)
      XXXX    -683.2849   XXXY      19.4449   XXYY    -102.2804
      XYYY       7.4491   YYYY    -145.3551   XXXZ      -0.4988
      XXYZ       0.0371   XYYZ      -0.0964   YYYZ       0.0020
      XXZZ     -95.8988   XYZZ      -1.2610   YYZZ     -27.8048
      XZZZ      -0.3487   YZZZ      -0.0275   ZZZZ     -33.5861
 -----------------------------------------------------------------
 DrvMan is completing analytic gradient of the MP2 energy
 MP2 relaxed dipole moment
            1
    1   0.2311167
    2  -1.7001444
    3  -0.0006963
	Magnitude:	 1.716 au	 4.361 Debye
 MP2 energy read as -341.884088
 Full Analytical Gradient of MP2 Energy (in au.)
             1             2             3             4             5
    1   -0.00006425    0.00000597    0.00017327    0.00008845   -0.00016111
    2   -0.00123973    0.00023997    0.00016518   -0.00004626    0.00014170
    3    0.00003910   -0.00007232    0.00002762   -0.00001777    0.00024703
             6             7             8             9            10
    1   -0.00016485    0.00024839    0.00001514    0.00005486   -0.00019586
    2    0.00013128   -0.00024644    0.00024173    0.00040621    0.00020635
    3   -0.00024135    0.00000360    0.00000250    0.00000616    0.00000544
 Gradient time:  CPU 0.13 s  wall 2.40 s
 ----------------------------------------------------------------
             Standard Nuclear Orientation (Angstroms)
    I     Atom           X                Y                Z
 ----------------------------------------------------------------
    1      C       1.1272215341    -0.7698960941     0.0019501433
    2      C      -0.0573113531     0.1235674616    -0.0011808723
    3      O       0.0367402164     1.3339976270    -0.0002773918
    4      O       2.3230188143    -0.0280700996     0.0025630278
    5      H       1.0692751666    -1.3887141614    -0.8739365318
    6      H       1.0661672213    -1.3882399468     0.8760251122
    7      H       2.0652964494     0.9006323018     0.0034225386
    8      C      -1.3980184663    -0.5995899002    -0.0034312401
    9      O      -2.4455215470     0.0126651793    -0.0033199152
   10      H      -1.3609640358    -1.6648360677    -0.0047909706
 ----------------------------------------------------------------
 Nuclear Repulsion Energy =   223.8373194676 hartrees
 There are       23 alpha and       23 beta electrons
 Discretize the solute cavity surface with Lebedev spheres
	Using 302 Lebedev grid points for each H atom
	Using 302 Lebedev grid points for other atoms
	Atomic van der Waals radii will be scaled by 1.20
 Removing interior tesserae...
 Keep 1137 surface tesserae and discard 1883 interior tesserae
 Molecular Surface Area = 106.007 Angst**2

                       Distance Matrix (Angstroms)
             C (  1)   C (  2)   O (  3)   O (  4)   H (  5)   H (  6)
   C (  2)  1.483713
   O (  3)  2.369710  1.214079
   O (  4)  1.407209  2.385158  2.661260
   H (  5)  1.073998  2.077955  3.040159  2.047310
   H (  6)  1.072420  2.077801  3.039441  2.047602  1.749964
   H (  7)  1.915895  2.260379  2.074334  0.963800  2.646304  2.645493
   C (  8)  2.530982  1.523305  2.407759  3.764677  2.732770  2.732695
   O (  9)  3.657448  2.390785  2.812037  4.768718  3.882735  3.881719
   H ( 10)  2.644245  2.213122  3.308565  4.031226  2.595712  2.596788
             H (  7)   C (  8)   O (  9)
   C (  8)  3.774290
   O (  9)  4.597392  1.213309
   H ( 10)  4.280299  1.065891  1.997568

 Requested basis set is cc-pVTZ
 There are 84 shells and 236 basis functions
 A cutoff of  1.0D-11 yielded   3291 shell pairs
 There are     25853 function pairs (     33830 Cartesian)
 Smallest overlap matrix eigenvalue = 4.91E-04
 Guess MOs from SCF MO coefficient file
 Reading MOs from coefficient file
 Reading MOs from coefficient file
 A restricted Hartree-Fock SCF calculation will be
 performed using Pulay DIIS extrapolation
 SCF converges when DIIS error is below 1.0E-08
 ---------------------------------------
  Cycle       Energy         DIIS Error
 ---------------------------------------
    1    -340.5961663481      8.54E-04
    2    -340.6036941167      5.92E-04
    3    -340.6054433990      1.49E-04
    4    -340.6057070488      5.51E-05
    5    -340.6057576698      2.22E-05
    6    -340.6057661073      1.14E-05
    7    -340.6057678796      3.66E-06
    8    -340.6057680943      8.35E-07
    9    -340.6057681039      3.34E-07
   10    -340.6057681047      9.90E-08
   11    -340.6057681051      4.83E-08
   12    -340.6057681050      1.83E-08
   13    -340.6057681050      7.77E-09 Convergence criterion met
 ---------------------------------------
 SCF time:  CPU 114.65 s  wall 115.63 s
 Discretize the solute cavity surface with Lebedev spheres
	Using 302 Lebedev grid points for each H atom
	Using 302 Lebedev grid points for other atoms
	Atomic van der Waals radii will be scaled by 1.20
 Removing interior tesserae...
 Keep 1137 surface tesserae and discard 1883 interior tesserae
 Molecular Surface Area = 106.007 Angst**2
 A restricted Hartree-Fock SCF calculation will be
 performed using Pulay DIIS extrapolation
 Polarizable Continuum solvation model will be applied
 SCF converges when DIIS error is below 1.0E-08

 Citation of the SMD model:
 Marenich, A.V.; Cramer, C.J.; Truhlar, D.G.
 J. Phys. Chem. B 2009, 113, 6378-6396.
 iSolventCode=           1
 Solvent: water                                                           

 vradii
            1           2           3           4           5           6
    1   1.8500000   1.8500000   1.5200000   1.5200000   1.2000000   1.2000000
            7           8           9          10
    1   1.2000000   1.8500000   1.5200000   1.2000000
 ---------------------------------------
  Cycle       Energy         DIIS Error
 ---------------------------------------
    1    -340.6057681046      3.63E-09
 Time req'd to invert C: 1.61 s (CPU) 1.63 s (wall)
    2    -340.6300911854      6.40E-04
    3    -340.6300911858      6.40E-04
    4    -340.6300911878      6.40E-04
    5    -340.6300911868      6.40E-04
    6    -340.6300911936      6.40E-04
    7    -340.6300911957      6.40E-04
    8    -340.6300911963      6.40E-04
    9    -340.6300911953      6.40E-04
   10    -340.6300911935      6.40E-04
   11    -340.6300911947      6.40E-04
   12    -340.6300911941      6.40E-04
   13    -340.6300911932      6.40E-04
   14    -340.6300911886      6.40E-04
   15    -340.6356435070      4.07E-04
   16    -340.6367208783      1.45E-04
   17    -340.6371394179      5.50E-05
   18    -340.6372048118      2.05E-05
   19    -340.6372134373      1.01E-05
   20    -340.6372149700      3.48E-06
   21    -340.6372151774      8.13E-07
   22    -340.6372151883      2.64E-07
   23    -340.6372151894      9.92E-08
   24    -340.6372151896      5.50E-08
   25    -340.6372151898      1.69E-08
   26    -340.6372151898      5.68E-09 Convergence criterion met
 ---------------------------------------
 SCF time:  CPU 180.96 s  wall 184.20 s
(0)  E-EN(g) gas-phase elect-nuc energy                 -340.605768105 a.u.
(3)  G-ENP(liq) elect-nuc-pol free energy of system     -340.637215190 a.u.
(4)  G-CDS(liq) cavity-dispersion-solvent structure 
     free energy                                                4.5613 kcal/mol
(6)  G-S(liq) free energy of system                     -340.629946345 a.u.
(9)  DeltaG-S(liq) free energy of  solvation
     (9) = (6) - (0)                                          -15.1721 kcal/mol
 SCF   energy in the final basis set = -340.6299463451
 Total energy in the final basis set = -340.6299463451

 Components of the MP2 correlation energy:
        aaaa  correlation energy =        -0.1558503021 au
        abab  correlation energy =        -0.9424755938 au
        bbbb  correlation energy =        -0.1558503021 au
        non-Brillouin singles    =        -0.0000000000 au

 Total  MP2   correlation energy =        -1.2541761979 au
        MP2         total energy =      -341.8841225430 au

  Entering Z-vector solver.
 This version supports only Gaussian blurring of the apparent surface charges
 No PCM contribution added !! 
   1         0           1      0.000353    0.000353
 This version supports only Gaussian blurring of the apparent surface charges
 No PCM contribution added !! 
   2         0           1      0.000114    0.000114
 This version supports only Gaussian blurring of the apparent surface charges
 No PCM contribution added !! 
   3         0           1      0.000037    0.000037
 This version supports only Gaussian blurring of the apparent surface charges
 No PCM contribution added !! 
   4         0           1      0.000010    0.000010
 This version supports only Gaussian blurring of the apparent surface charges
 No PCM contribution added !! 
   5         0           1      0.000004    0.000004
 This version supports only Gaussian blurring of the apparent surface charges
 No PCM contribution added !! 
   6         0           1      0.000002    0.000002
 This version supports only Gaussian blurring of the apparent surface charges
 No PCM contribution added !! 
   7         1           0      0.000000    0.000000    Roots Converged

 --------------------------------------------------------------

                    Orbital Energies (a.u.)
 --------------------------------------------------------------

 Alpha MOs
 -- Occupied --
-20.595 -20.590 -20.566 -11.362 -11.357 -11.286  -1.443  -1.414
 -1.371  -1.038  -0.904  -0.783  -0.751  -0.696  -0.674  -0.669
 -0.615  -0.577  -0.561  -0.528  -0.515  -0.468  -0.435
 -- Virtual --
  0.053   0.159   0.191   0.193   0.220   0.264   0.276   0.314
  0.357   0.377   0.434   0.450   0.477   0.485   0.530   0.536
  0.555   0.567   0.582   0.612   0.620   0.622   0.656   0.691
  0.701   0.702   0.731   0.739   0.786   0.815   0.841   0.845
  0.868   0.896   0.901   0.927   0.932   0.957   1.006   1.035
  1.037   1.133   1.137   1.177   1.178   1.217   1.262   1.280
  1.342   1.351   1.365   1.393   1.422   1.456   1.491   1.492
  1.512   1.550   1.587   1.632   1.656   1.704   1.731   1.777
  1.862   1.935   1.969   2.012   2.083   2.088   2.128   2.201
  2.231   2.254   2.276   2.346   2.392   2.421   2.428   2.451
  2.459   2.476   2.527   2.569   2.615   2.660   2.747   2.808
  2.855   2.861   2.948   2.951   2.957   2.992   3.069   3.094
  3.107   3.166   3.200   3.212   3.244   3.279   3.284   3.316
  3.351   3.352   3.376   3.403   3.417   3.431   3.465   3.495
  3.531   3.547   3.609   3.644   3.676   3.719   3.733   3.740
  3.788   3.798   3.875   3.885   3.896   3.970   3.986   4.040
  4.055   4.063   4.112   4.141   4.161   4.204   4.234   4.266
  4.294   4.366   4.378   4.409   4.416   4.435   4.445   4.461
  4.518   4.550   4.580   4.677   4.687   4.732   4.824   4.848
  4.865   4.885   5.046   5.083   5.095   5.169   5.203   5.284
  5.341   5.355   5.393   5.439   5.460   5.533   5.597   5.614
  5.666   5.675   5.691   5.756   5.792   5.917   5.922   6.042
  6.051   6.105   6.182   6.272   6.279   6.401   6.519   6.589
  6.649   6.761   6.806   6.825   6.884   6.916   6.927   6.959
  6.999   7.123   7.175   7.259   7.276   7.334   7.406   7.411
  7.479   7.500   7.541   7.560   7.686   7.721   7.906   9.464
 11.232  12.471  13.059  14.061  14.312
 --------------------------------------------------------------

          Ground-State Mulliken Net Atomic Charges

     Atom                 Charge (a.u.)
  ----------------------------------------
      1 C                     0.001192
      2 C                     0.214651
      3 O                    -0.306204
      4 O                    -0.451733
      5 H                     0.133481
      6 H                     0.134249
      7 H                     0.271368
      8 C                     0.140929
      9 O                    -0.296387
     10 H                     0.158454
  ----------------------------------------
  Sum of atomic charges =    -0.000000

 -----------------------------------------------------------------
                    Cartesian Multipole Moments
 -----------------------------------------------------------------
    Charge (ESU x 10^10)
                -0.0000
    Dipole Moment (Debye)
         X       0.5906      Y      -4.3209      Z      -0.0002
       Tot       4.3611
    Quadrupole Moments (Debye-Ang)
        XX     -49.6934     XY       4.4037     YY     -32.3826
        XZ      -0.0119     YZ       0.0102     ZZ     -32.3360
    Octopole Moments (Debye-Ang^2)
       XXX       3.1938    XXY       3.0647    XYY       3.3424
       YYY      -6.2930    XXZ       0.0302    XYZ       0.0034
       YYZ       0.0225    XZZ      -0.9025    YZZ      -0.1584
       ZZZ       0.0507
    Hexadecapole Moments (Debye-Ang^3)
      XXXX    -683.1938   XXXY      19.4308   XXYY    -102.2750
      XYYY       7.4357   YYYY    -145.3276   XXXZ      -0.5151
      XXYZ       0.0351   XYYZ      -0.0987   YYYZ       0.0037
      XXZZ     -95.8955   XYZZ      -1.2635   YYZZ     -27.8031
      XZZZ      -0.3627   YZZZ      -0.0207   ZZZZ     -33.5968
 -----------------------------------------------------------------
 DrvMan is completing analytic gradient of the MP2 energy
 MP2 relaxed dipole moment
            1
    1   0.2323562
    2  -1.6999750
    3  -0.0000818
	Magnitude:	 1.716 au	 4.361 Debye
 MP2 energy read as -341.884123
 Full Analytical Gradient of MP2 Energy (in au.)
             1             2             3             4             5
    1   -0.00004479    0.00008747    0.00022991    0.00001370   -0.00012994
    2   -0.00010254    0.00003175    0.00004505   -0.00032123   -0.00036081
    3    0.00120419   -0.00024037    0.00008201   -0.00014014   -0.00047634
             6             7             8             9            10
    1   -0.00015735    0.00017005   -0.00001790    0.00004239   -0.00019354
    2    0.00011469   -0.00029172    0.00027572    0.00040045    0.00020864
    3   -0.00046576   -0.00000540    0.00004219    0.00000154   -0.00000192
 Gradient time:  CPU 0.10 s  wall 0.94 s
 ----------------------------------------------------------------
             Standard Nuclear Orientation (Angstroms)
    I     Atom           X                Y                Z
 ----------------------------------------------------------------
    1      C       1.1272215341    -0.7698960941    -0.0000498567
    2      C      -0.0573113531     0.1235674616    -0.0011808723
    3      O       0.0367402164     1.3339976270    -0.0002773918
    4      O       2.3230188143    -0.0280700996     0.0025630278
    5      H       1.0692751666    -1.3887141614    -0.8739365318
    6      H       1.0661672213    -1.3882399468     0.8760251122
    7      H       2.0652964494     0.9006323018     0.0034225386
    8      C      -1.3980184663    -0.5995899002    -0.0034312401
    9      O      -2.4455215470     0.0126651793    -0.0033199152
   10      H      -1.3609640358    -1.6648360677    -0.0047909706
 ----------------------------------------------------------------
 Nuclear Repulsion Energy =   223.8373337703 hartrees
 There are       23 alpha and       23 beta electrons
 Discretize the solute cavity surface with Lebedev spheres
	Using 302 Lebedev grid points for each H atom
	Using 302 Lebedev grid points for other atoms
	Atomic van der Waals radii will be scaled by 1.20
 Removing interior tesserae...
 Keep 1138 surface tesserae and discard 1882 interior tesserae
 Molecular Surface Area = 106.160 Angst**2

                       Distance Matrix (Angstroms)
             C (  1)   C (  2)   O (  3)   O (  4)   H (  5)   H (  6)
   C (  2)  1.483710
   O (  3)  2.369708  1.214079
   O (  4)  1.407211  2.385158  2.661260
   H (  5)  1.072367  2.077955  3.040159  2.047310
   H (  6)  1.074050  2.077801  3.039441  2.047602  1.749964
   H (  7)  1.915897  2.260379  2.074334  0.963800  2.646304  2.645493
   C (  8)  2.530979  1.523305  2.407759  3.764677  2.732770  2.732695
   O (  9)  3.657445  2.390785  2.812037  4.768718  3.882735  3.881719
   H ( 10)  2.644240  2.213122  3.308565  4.031226  2.595712  2.596788
             H (  7)   C (  8)   O (  9)
   C (  8)  3.774290
   O (  9)  4.597392  1.213309
   H ( 10)  4.280299  1.065891  1.997568

 Requested basis set is cc-pVTZ
 There are 84 shells and 236 basis functions
 A cutoff of  1.0D-11 yielded   3291 shell pairs
 There are     25853 function pairs (     33830 Cartesian)
 Smallest overlap matrix eigenvalue = 4.91E-04
 Guess MOs from SCF MO coefficient file
 Reading MOs from coefficient file
 Reading MOs from coefficient file
 A restricted Hartree-Fock SCF calculation will be
 performed using Pulay DIIS extrapolation
 SCF converges when DIIS error is below 1.0E-08
 ---------------------------------------
  Cycle       Energy         DIIS Error
 ---------------------------------------
    1    -340.5962004123      8.53E-04
    2    -340.6036978645      5.92E-04
    3    -340.6054434035      1.49E-04
    4    -340.6057069971      5.51E-05
    5    -340.6057576720      2.22E-05
    6    -340.6057661293      1.14E-05
    7    -340.6057678822      3.66E-06
    8    -340.6057680962      8.31E-07
    9    -340.6057681059      3.34E-07
   10    -340.6057681068      1.04E-07
   11    -340.6057681071      5.30E-08
   12    -340.6057681071      2.22E-08
   13    -340.6057681069      1.00E-08
   14    -340.6057681072      4.79E-09 Convergence criterion met
 ---------------------------------------
 SCF time:  CPU 113.45 s  wall 113.80 s
 Discretize the solute cavity surface with Lebedev spheres
	Using 302 Lebedev grid points for each H atom
	Using 302 Lebedev grid points for other atoms
	Atomic van der Waals radii will be scaled by 1.20
 Removing interior tesserae...
 Keep 1138 surface tesserae and discard 1882 interior tesserae
 Molecular Surface Area = 106.160 Angst**2
 A restricted Hartree-Fock SCF calculation will be
 performed using Pulay DIIS extrapolation
 Polarizable Continuum solvation model will be applied
 SCF converges when DIIS error is below 1.0E-08

 Citation of the SMD model:
 Marenich, A.V.; Cramer, C.J.; Truhlar, D.G.
 J. Phys. Chem. B 2009, 113, 6378-6396.
 iSolventCode=           1
 Solvent: water                                                           

 vradii
            1           2           3           4           5           6
    1   1.8500000   1.8500000   1.5200000   1.5200000   1.2000000   1.2000000
            7           8           9          10
    1   1.2000000   1.8500000   1.5200000   1.2000000
 ---------------------------------------
  Cycle       Energy         DIIS Error
 ---------------------------------------
    1    -340.6057681068      2.26E-09
 Time req'd to invert C: 1.07 s (CPU) 1.07 s (wall)
    2    -340.6300927596      6.40E-04
    3    -340.6300927593      6.40E-04
    4    -340.6300927558      6.40E-04
    5    -340.6300927597      6.40E-04
    6    -340.6300927532      6.40E-04
    7    -340.6300927514      6.40E-04
    8    -340.6300927563      6.40E-04
    9    -340.6300927587      6.40E-04
   10    -340.6300927569      6.40E-04
   11    -340.6300927526      6.40E-04
   12    -340.6300927557      6.40E-04
   13    -340.6300927564      6.40E-04
   14    -340.6300927571      6.40E-04
   15    -340.6300927582      6.40E-04
   16    -340.6300927598      6.40E-04
   17    -340.6356453110      4.07E-04
   18    -340.6367226958      1.45E-04
   19    -340.6371412402      5.50E-05
   20    -340.6372066315      2.05E-05
   21    -340.6372152564      1.01E-05
   22    -340.6372167893      3.48E-06
   23    -340.6372169967      8.13E-07
   24    -340.6372170076      2.64E-07
   25    -340.6372170086      9.92E-08
   26    -340.6372170089      5.50E-08
   27    -340.6372170091      1.69E-08
   28    -340.6372170091      5.68E-09 Convergence criterion met
 ---------------------------------------
 SCF time:  CPU 185.98 s  wall 187.39 s
(0)  E-EN(g) gas-phase elect-nuc energy                 -340.605768107 a.u.
(3)  G-ENP(liq) elect-nuc-pol free energy of system     -340.637217009 a.u.
(4)  G-CDS(liq) cavity-dispersion-solvent structure 
     free energy                                                4.5613 kcal/mol
(6)  G-S(liq) free energy of system                     -340.629948189 a.u.
(9)  DeltaG-S(liq) free energy of  solvation
     (9) = (6) - (0)                                          -15.1732 kcal/mol
 SCF   energy in the final basis set = -340.6299481887
 Total energy in the final basis set = -340.6299481887

 Components of the MP2 correlation energy:
        aaaa  correlation energy =        -0.1558503720 au
        abab  correlation energy =        -0.9424757345 au
        bbbb  correlation energy =        -0.1558503720 au
        non-Brillouin singles    =        -0.0000000000 au

 Total  MP2   correlation energy =        -1.2541764785 au
        MP2         total energy =      -341.8841246672 au

  Entering Z-vector solver.
 This version supports only Gaussian blurring of the apparent surface charges
 No PCM contribution added !! 
   1         0           1      0.000353    0.000353
 This version supports only Gaussian blurring of the apparent surface charges
 No PCM contribution added !! 
   2         0           1      0.000114    0.000114
 This version supports only Gaussian blurring of the apparent surface charges
 No PCM contribution added !! 
   3         0           1      0.000037    0.000037
 This version supports only Gaussian blurring of the apparent surface charges
 No PCM contribution added !! 
   4         0           1      0.000010    0.000010
 This version supports only Gaussian blurring of the apparent surface charges
 No PCM contribution added !! 
   5         0           1      0.000004    0.000004
 This version supports only Gaussian blurring of the apparent surface charges
 No PCM contribution added !! 
   6         0           1      0.000002    0.000002
 This version supports only Gaussian blurring of the apparent surface charges
 No PCM contribution added !! 
   7         1           0      0.000000    0.000000    Roots Converged

 --------------------------------------------------------------

                    Orbital Energies (a.u.)
 --------------------------------------------------------------

 Alpha MOs
 -- Occupied --
-20.595 -20.590 -20.566 -11.362 -11.357 -11.286  -1.443  -1.414
 -1.371  -1.038  -0.904  -0.783  -0.751  -0.696  -0.674  -0.669
 -0.615  -0.577  -0.561  -0.528  -0.515  -0.468  -0.435
 -- Virtual --
  0.053   0.159   0.191   0.193   0.220   0.264   0.276   0.314
  0.357   0.377   0.434   0.450   0.477   0.485   0.530   0.536
  0.555   0.567   0.582   0.612   0.620   0.622   0.656   0.691
  0.701   0.702   0.731   0.739   0.786   0.815   0.841   0.845
  0.868   0.896   0.901   0.927   0.932   0.957   1.006   1.035
  1.037   1.133   1.137   1.177   1.178   1.217   1.262   1.280
  1.342   1.351   1.365   1.393   1.422   1.456   1.491   1.492
  1.512   1.550   1.587   1.632   1.656   1.704   1.731   1.777
  1.862   1.935   1.969   2.012   2.083   2.088   2.128   2.201
  2.231   2.254   2.276   2.346   2.392   2.421   2.428   2.451
  2.459   2.476   2.527   2.569   2.615   2.660   2.747   2.808
  2.855   2.861   2.948   2.951   2.957   2.992   3.069   3.094
  3.107   3.166   3.200   3.212   3.244   3.279   3.284   3.316
  3.352   3.352   3.376   3.403   3.417   3.431   3.465   3.495
  3.531   3.547   3.609   3.644   3.676   3.718   3.733   3.740
  3.788   3.798   3.875   3.885   3.896   3.970   3.986   4.040
  4.055   4.063   4.112   4.141   4.161   4.204   4.234   4.266
  4.294   4.366   4.378   4.409   4.416   4.435   4.445   4.461
  4.518   4.550   4.580   4.677   4.687   4.732   4.824   4.848
  4.865   4.885   5.046   5.083   5.095   5.169   5.203   5.284
  5.341   5.355   5.393   5.439   5.460   5.533   5.597   5.614
  5.666   5.675   5.691   5.756   5.792   5.917   5.922   6.042
  6.051   6.105   6.181   6.273   6.279   6.401   6.519   6.589
  6.648   6.761   6.806   6.825   6.884   6.916   6.927   6.959
  6.999   7.123   7.175   7.259   7.276   7.334   7.406   7.411
  7.479   7.500   7.541   7.560   7.686   7.721   7.905   9.464
 11.232  12.471  13.059  14.061  14.312
 --------------------------------------------------------------

          Ground-State Mulliken Net Atomic Charges

     Atom                 Charge (a.u.)
  ----------------------------------------
      1 C                     0.001136
      2 C                     0.214671
      3 O                    -0.306198
      4 O                    -0.451753
      5 H                     0.134343
      6 H                     0.133408
      7 H                     0.271394
      8 C                     0.140929
      9 O                    -0.296385
     10 H                     0.158455
  ----------------------------------------
  Sum of atomic charges =    -0.000000

 -----------------------------------------------------------------
                    Cartesian Multipole Moments
 -----------------------------------------------------------------
    Charge (ESU x 10^10)
                -0.0000
    Dipole Moment (Debye)
         X       0.5904      Y      -4.3209      Z      -0.0030
       Tot       4.3610
    Quadrupole Moments (Debye-Ang)
        XX     -49.6933     XY       4.4039     YY     -32.3822
        XZ      -0.0132     YZ       0.0139     ZZ     -32.3360
    Octopole Moments (Debye-Ang^2)
       XXX       3.1936    XXY       3.0651    XYY       3.3427
       YYY      -6.2933    XXZ       0.0390    XYZ       0.0099
       YYZ       0.0226    XZZ      -0.9028    YZZ      -0.1585
       ZZZ       0.0737
    Hexadecapole Moments (Debye-Ang^3)
      XXXX    -683.1912   XXXY      19.4319   XXYY    -102.2744
      XYYY       7.4355   YYYY    -145.3258   XXXZ      -0.4790
      XXYZ       0.0388   XYYZ      -0.0939   YYYZ       0.0003
      XXZZ     -95.8958   XYZZ      -1.2635   YYZZ     -27.8027
      XZZZ      -0.3337   YZZZ      -0.0343   ZZZZ     -33.5966
 -----------------------------------------------------------------
 DrvMan is completing analytic gradient of the MP2 energy
 MP2 relaxed dipole moment
            1
    1   0.2322926
    2  -1.6999573
    3  -0.0011766
	Magnitude:	 1.716 au	 4.361 Debye
 MP2 energy read as -341.884125
 Full Analytical Gradient of MP2 Energy (in au.)
             1             2             3             4             5
    1   -0.00003153    0.00009078    0.00022895    0.00000258   -0.00015661
    2   -0.00009650    0.00002868    0.00004508   -0.00032311    0.00012602
    3   -0.00113057    0.00009518   -0.00002701    0.00010630    0.00047465
             6             7             8             9            10
    1   -0.00013611    0.00017142   -0.00001728    0.00004143   -0.00019363
    2   -0.00037044   -0.00029500    0.00027627    0.00040056    0.00020844
    3    0.00048275    0.00001244   -0.00003732    0.00001073    0.00001286
 Gradient time:  CPU 0.10 s  wall 8.34 s
 ----------------------------------------------------------------
             Standard Nuclear Orientation (Angstroms)
    I     Atom           X                Y                Z
 ----------------------------------------------------------------
    1      C       1.1272215341    -0.7698960941     0.0009501433
    2      C      -0.0563113531     0.1235674616    -0.0011808723
    3      O       0.0367402164     1.3339976270    -0.0002773918
    4      O       2.3230188143    -0.0280700996     0.0025630278
    5      H       1.0692751666    -1.3887141614    -0.8739365318
    6      H       1.0661672213    -1.3882399468     0.8760251122
    7      H       2.0652964494     0.9006323018     0.0034225386
    8      C      -1.3980184663    -0.5995899002    -0.0034312401
    9      O      -2.4455215470     0.0126651793    -0.0033199152
   10      H      -1.3609640358    -1.6648360677    -0.0047909706
 ----------------------------------------------------------------
 Nuclear Repulsion Energy =   223.8393696641 hartrees
 There are       23 alpha and       23 beta electrons
 Discretize the solute cavity surface with Lebedev spheres
	Using 302 Lebedev grid points for each H atom
	Using 302 Lebedev grid points for other atoms
	Atomic van der Waals radii will be scaled by 1.20
 Removing interior tesserae...
 Keep 1137 surface tesserae and discard 1883 interior tesserae
 Molecular Surface Area = 106.007 Angst**2

                       Distance Matrix (Angstroms)
             C (  1)   C (  2)   O (  3)   O (  4)   H (  5)   H (  6)
   C (  2)  1.482913
   O (  3)  2.369709  1.214002
   O (  4)  1.407210  2.384160  2.661260
   H (  5)  1.073182  2.077413  3.040159  2.047310
   H (  6)  1.073235  2.077260  3.039441  2.047602  1.749964
   H (  7)  1.915896  2.259440  2.074334  0.963800  2.646304  2.645493
   C (  8)  2.530980  1.524185  2.407759  3.764677  2.732770  2.732695
   O (  9)  3.657446  2.391784  2.812037  4.768718  3.882735  3.881719
   H ( 10)  2.644242  2.213712  3.308565  4.031226  2.595712  2.596788
             H (  7)   C (  8)   O (  9)
   C (  8)  3.774290
   O (  9)  4.597392  1.213309
   H ( 10)  4.280299  1.065891  1.997568

 Requested basis set is cc-pVTZ
 There are 84 shells and 236 basis functions
 A cutoff of  1.0D-11 yielded   3291 shell pairs
 There are     25853 function pairs (     33830 Cartesian)
 Smallest overlap matrix eigenvalue = 4.90E-04
 Guess MOs from SCF MO coefficient file
 Reading MOs from coefficient file
 Reading MOs from coefficient file
 A restricted Hartree-Fock SCF calculation will be
 performed using Pulay DIIS extrapolation
 SCF converges when DIIS error is below 1.0E-08
 ---------------------------------------
  Cycle       Energy         DIIS Error
 ---------------------------------------
    1    -340.5963579976      8.53E-04
    2    -340.6036914376      5.93E-04
    3    -340.6054408977      1.48E-04
    4    -340.6057036410      5.48E-05
    5    -340.6057539679      2.21E-05
    6    -340.6057623334      1.13E-05
    7    -340.6057640705      3.65E-06
    8    -340.6057642829      8.27E-07
    9    -340.6057642923      3.32E-07
   10    -340.6057642931      9.80E-08
   11    -340.6057642935      4.75E-08
   12    -340.6057642933      1.79E-08
   13    -340.6057642933      7.54E-09 Convergence criterion met
 ---------------------------------------
 SCF time:  CPU 128.99 s  wall 129.47 s
 Discretize the solute cavity surface with Lebedev spheres
	Using 302 Lebedev grid points for each H atom
	Using 302 Lebedev grid points for other atoms
	Atomic van der Waals radii will be scaled by 1.20
 Removing interior tesserae...
 Keep 1137 surface tesserae and discard 1883 interior tesserae
 Molecular Surface Area = 106.007 Angst**2
 A restricted Hartree-Fock SCF calculation will be
 performed using Pulay DIIS extrapolation
 Polarizable Continuum solvation model will be applied
 SCF converges when DIIS error is below 1.0E-08

 Citation of the SMD model:
 Marenich, A.V.; Cramer, C.J.; Truhlar, D.G.
 J. Phys. Chem. B 2009, 113, 6378-6396.
 iSolventCode=           1
 Solvent: water                                                           

 vradii
            1           2           3           4           5           6
    1   1.8500000   1.8500000   1.5200000   1.5200000   1.2000000   1.2000000
            7           8           9          10
    1   1.2000000   1.8500000   1.5200000   1.2000000
 ---------------------------------------
  Cycle       Energy         DIIS Error
 ---------------------------------------
    1    -340.6057642931      3.55E-09
 Time req'd to invert C: 1.84 s (CPU) 1.85 s (wall)
    2    -340.6300963968      6.40E-04
    3    -340.6300963965      6.40E-04
    4    -340.6300963942      6.40E-04
    5    -340.6300963913      6.40E-04
    6    -340.6300963973      6.40E-04
    7    -340.6300963954      6.40E-04
    8    -340.6300963944      6.40E-04
    9    -340.6300963930      6.40E-04
   10    -340.6300963948      6.40E-04
   11    -340.6300963988      6.40E-04
   12    -340.6300964028      6.40E-04
   13    -340.6300964044      6.40E-04
   14    -340.6300964026      6.40E-04
   15    -340.6300964035      6.40E-04
   16    -340.6300963968      6.40E-04
   17    -340.6356516488      4.07E-04
   18    -340.6367295898      1.45E-04
   19    -340.6371483739      5.50E-05
   20    -340.6372138021      2.05E-05
   21    -340.6372224304      1.01E-05
   22    -340.6372239632      3.47E-06
   23    -340.6372241705      8.13E-07
   24    -340.6372241814      2.64E-07
   25    -340.6372241824      9.91E-08
   26    -340.6372241826      5.50E-08
   27    -340.6372241828      1.69E-08
   28    -340.6372241828      5.68E-09 Convergence criterion met
 ---------------------------------------
 SCF time:  CPU 194.72 s  wall 195.10 s
(0)  E-EN(g) gas-phase elect-nuc energy                 -340.605764293 a.u.
(3)  G-ENP(liq) elect-nuc-pol free energy of system     -340.637224183 a.u.
(4)  G-CDS(liq) cavity-dispersion-solvent structure 
     free energy                                                4.5618 kcal/mol
(6)  G-S(liq) free energy of system                     -340.629954544 a.u.
(9)  DeltaG-S(liq) free energy of  solvation
     (9) = (6) - (0)                                          -15.1796 kcal/mol
 SCF   energy in the final basis set = -340.6299545438
 Total energy in the final basis set = -340.6299545438

 Components of the MP2 correlation energy:
        aaaa  correlation energy =        -0.1558497212 au
        abab  correlation energy =        -0.9424649176 au
        bbbb  correlation energy =        -0.1558497212 au
        non-Brillouin singles    =        -0.0000000000 au

 Total  MP2   correlation energy =        -1.2541643601 au
        MP2         total energy =      -341.8841189039 au

  Entering Z-vector solver.
 This version supports only Gaussian blurring of the apparent surface charges
 No PCM contribution added !! 
   1         0           1      0.000353    0.000353
 This version supports only Gaussian blurring of the apparent surface charges
 No PCM contribution added !! 
   2         0           1      0.000114    0.000114
 This version supports only Gaussian blurring of the apparent surface charges
 No PCM contribution added !! 
   3         0           1      0.000037    0.000037
 This version supports only Gaussian blurring of the apparent surface charges
 No PCM contribution added !! 
   4         0           1      0.000010    0.000010
 This version supports only Gaussian blurring of the apparent surface charges
 No PCM contribution added !! 
   5         0           1      0.000004    0.000004
 This version supports only Gaussian blurring of the apparent surface charges
 No PCM contribution added !! 
   6         0           1      0.000002    0.000002
 This version supports only Gaussian blurring of the apparent surface charges
 No PCM contribution added !! 
   7         1           0      0.000000    0.000000    Roots Converged

 --------------------------------------------------------------

                    Orbital Energies (a.u.)
 --------------------------------------------------------------

 Alpha MOs
 -- Occupied --
-20.595 -20.589 -20.566 -11.362 -11.357 -11.286  -1.443  -1.414
 -1.371  -1.038  -0.904  -0.783  -0.751  -0.696  -0.674  -0.669
 -0.615  -0.577  -0.561  -0.528  -0.515  -0.468  -0.434
 -- Virtual --
  0.053   0.159   0.191   0.193   0.220   0.264   0.276   0.314
  0.357   0.377   0.433   0.450   0.477   0.485   0.530   0.536
  0.555   0.567   0.582   0.612   0.620   0.622   0.656   0.691
  0.701   0.702   0.731   0.739   0.786   0.815   0.841   0.845
  0.868   0.896   0.901   0.927   0.932   0.957   1.006   1.035
  1.037   1.133   1.138   1.177   1.178   1.217   1.262   1.280
  1.342   1.351   1.365   1.393   1.422   1.457   1.491   1.492
  1.512   1.550   1.587   1.632   1.656   1.704   1.731   1.777
  1.862   1.935   1.969   2.012   2.083   2.089   2.128   2.201
  2.231   2.254   2.276   2.346   2.392   2.421   2.428   2.451
  2.459   2.476   2.527   2.569   2.616   2.660   2.747   2.808
  2.855   2.861   2.948   2.950   2.958   2.993   3.069   3.094
  3.107   3.166   3.201   3.212   3.244   3.279   3.284   3.316
  3.351   3.352   3.376   3.403   3.417   3.431   3.465   3.495
  3.530   3.547   3.609   3.644   3.676   3.718   3.733   3.740
  3.788   3.798   3.875   3.885   3.896   3.970   3.986   4.039
  4.055   4.063   4.112   4.141   4.161   4.204   4.233   4.266
  4.295   4.366   4.378   4.409   4.416   4.435   4.445   4.461
  4.518   4.551   4.580   4.678   4.687   4.732   4.824   4.848
  4.865   4.886   5.046   5.083   5.095   5.169   5.203   5.284
  5.342   5.355   5.393   5.439   5.460   5.533   5.597   5.614
  5.666   5.675   5.691   5.756   5.792   5.917   5.922   6.042
  6.051   6.105   6.182   6.272   6.280   6.400   6.519   6.589
  6.649   6.761   6.805   6.825   6.884   6.916   6.927   6.959
  6.999   7.123   7.175   7.259   7.276   7.334   7.406   7.411
  7.479   7.500   7.542   7.560   7.686   7.720   7.906   9.466
 11.227  12.472  13.061  14.063  14.312
 --------------------------------------------------------------

          Ground-State Mulliken Net Atomic Charges

     Atom                 Charge (a.u.)
  ----------------------------------------
      1 C                     0.001344
      2 C                     0.214380
      3 O                    -0.306223
      4 O                    -0.451737
      5 H                     0.134018
      6 H                     0.133944
      7 H                     0.271354
      8 C                     0.141046
      9 O                    -0.296475
     10 H                     0.158347
  ----------------------------------------
  Sum of atomic charges =    -0.000000

 -----------------------------------------------------------------
                    Cartesian Multipole Moments
 -----------------------------------------------------------------
    Charge (ESU x 10^10)
                -0.0000
    Dipole Moment (Debye)
         X       0.5956      Y      -4.3226      Z      -0.0018
       Tot       4.3634
    Quadrupole Moments (Debye-Ang)
        XX     -49.6958     XY       4.3999     YY     -32.3813
        XZ      -0.0129     YZ       0.0121     ZZ     -32.3349
    Octopole Moments (Debye-Ang^2)
       XXX       3.1898    XXY       3.0628    XYY       3.3449
       YYY      -6.2969    XXZ       0.0339    XYZ       0.0067
       YYZ       0.0225    XZZ      -0.9026    YZZ      -0.1609
       ZZZ       0.0620
    Hexadecapole Moments (Debye-Ang^3)
      XXXX    -683.2119   XXXY      19.4203   XXYY    -102.2734
      XYYY       7.4140   YYYY    -145.3227   XXXZ      -0.4987
      XXYZ       0.0371   XYYZ      -0.0964   YYYZ       0.0020
      XXZZ     -95.8954   XYZZ      -1.2679   YYZZ     -27.7998
      XZZZ      -0.3487   YZZZ      -0.0275   ZZZZ     -33.5934
 -----------------------------------------------------------------
 DrvMan is completing analytic gradient of the MP2 energy
 MP2 relaxed dipole moment
            1
    1   0.2343312
    2  -1.7006295
    3  -0.0006927
	Magnitude:	 1.717 au	 4.363 Debye
 MP2 energy read as -341.884119
 Full Analytical Gradient of MP2 Energy (in au.)
             1             2             3             4             5
    1   -0.00041186    0.00112894    0.00002646   -0.00007769   -0.00013127
    2   -0.00001880    0.00005685   -0.00002259   -0.00030805   -0.00012138
    3    0.00003922   -0.00007112    0.00002749   -0.00001816   -0.00001396
             6             7             8             9            10
    1   -0.00013575    0.00015526   -0.00033502   -0.00004799   -0.00017109
    2   -0.00013157   -0.00027769    0.00021113    0.00038129    0.00023081
    3    0.00001941    0.00000347    0.00000212    0.00000606    0.00000546
 Gradient time:  CPU 0.08 s  wall 0.71 s
 ----------------------------------------------------------------
             Standard Nuclear Orientation (Angstroms)
    I     Atom           X                Y                Z
 ----------------------------------------------------------------
    1      C       1.1272215341    -0.7698960941     0.0009501433
    2      C      -0.0583113531     0.1235674616    -0.0011808723
    3      O       0.0367402164     1.3339976270    -0.0002773918
    4      O       2.3230188143    -0.0280700996     0.0025630278
    5      H       1.0692751666    -1.3887141614    -0.8739365318
    6      H       1.0661672213    -1.3882399468     0.8760251122
    7      H       2.0652964494     0.9006323018     0.0034225386
    8      C      -1.3980184663    -0.5995899002    -0.0034312401
    9      O      -2.4455215470     0.0126651793    -0.0033199152
   10      H      -1.3609640358    -1.6648360677    -0.0047909706
 ----------------------------------------------------------------
 Nuclear Repulsion Energy =   223.8353039629 hartrees
 There are       23 alpha and       23 beta electrons
 Discretize the solute cavity surface with Lebedev spheres
	Using 302 Lebedev grid points for each H atom
	Using 302 Lebedev grid points for other atoms
	Atomic van der Waals radii will be scaled by 1.20
 Removing interior tesserae...
 Keep 1137 surface tesserae and discard 1883 interior tesserae
 Molecular Surface Area = 106.007 Angst**2

                       Distance Matrix (Angstroms)
             C (  1)   C (  2)   O (  3)   O (  4)   H (  5)   H (  6)
   C (  2)  1.484510
   O (  3)  2.369709  1.214157
   O (  4)  1.407210  2.386156  2.661260
   H (  5)  1.073182  2.078497  3.040159  2.047310
   H (  6)  1.073235  2.078342  3.039441  2.047602  1.749964
   H (  7)  1.915896  2.261318  2.074334  0.963800  2.646304  2.645493
   C (  8)  2.530980  1.522425  2.407759  3.764677  2.732770  2.732695
   O (  9)  3.657446  2.389786  2.812037  4.768718  3.882735  3.881719
   H ( 10)  2.644242  2.212533  3.308565  4.031226  2.595712  2.596788
             H (  7)   C (  8)   O (  9)
   C (  8)  3.774290
   O (  9)  4.597392  1.213309
   H ( 10)  4.280299  1.065891  1.997568

 Requested basis set is cc-pVTZ
 There are 84 shells and 236 basis functions
 A cutoff of  1.0D-11 yielded   3291 shell pairs
 There are     25853 function pairs (     33830 Cartesian)
 Smallest overlap matrix eigenvalue = 4.92E-04
 Guess MOs from SCF MO coefficient file
 Reading MOs from coefficient file
 Reading MOs from coefficient file
 A restricted Hartree-Fock SCF calculation will be
 performed using Pulay DIIS extrapolation
 SCF converges when DIIS error is below 1.0E-08
 ---------------------------------------
  Cycle       Energy         DIIS Error
 ---------------------------------------
    1    -340.5958861945      8.54E-04
    2    -340.6037064737      5.91E-04
    3    -340.6054446547      1.49E-04
    4    -340.6057099557      5.57E-05
    5    -340.6057613150      2.24E-05
    6    -340.6057699479      1.14E-05
    7    -340.6057717308      3.67E-06
    8    -340.6057719457      8.33E-07
    9    -340.6057719553      3.25E-07
   10    -340.6057719562      9.69E-08
   11    -340.6057719565      4.70E-08
   12    -340.6057719565      1.59E-08
   13    -340.6057719564      5.72E-09 Convergence criterion met
 ---------------------------------------
 SCF time:  CPU 98.49 s  wall 99.68 s
 Discretize the solute cavity surface with Lebedev spheres
	Using 302 Lebedev grid points for each H atom
	Using 302 Lebedev grid points for other atoms
	Atomic van der Waals radii will be scaled by 1.20
 Removing interior tesserae...
 Keep 1137 surface tesserae and discard 1883 interior tesserae
 Molecular Surface Area = 106.007 Angst**2
 A restricted Hartree-Fock SCF calculation will be
 performed using Pulay DIIS extrapolation
 Polarizable Continuum solvation model will be applied
 SCF converges when DIIS error is below 1.0E-08

 Citation of the SMD model:
 Marenich, A.V.; Cramer, C.J.; Truhlar, D.G.
 J. Phys. Chem. B 2009, 113, 6378-6396.
 iSolventCode=           1
 Solvent: water                                                           

 vradii
            1           2           3           4           5           6
    1   1.8500000   1.8500000   1.5200000   1.5200000   1.2000000   1.2000000
            7           8           9          10
    1   1.2000000   1.8500000   1.5200000   1.2000000
 ---------------------------------------
  Cycle       Energy         DIIS Error
 ---------------------------------------
    1    -340.6057719560      1.82E-09
 Time req'd to invert C: 0.91 s (CPU) 0.91 s (wall)
    2    -340.6300860240      6.39E-04
    3    -340.6300860242      6.39E-04
    4    -340.6300860274      6.39E-04
    5    -340.6300860287      6.39E-04
    6    -340.6300860409      6.39E-04
    7    -340.6300860410      6.39E-04
    8    -340.6300860428      6.39E-04
    9    -340.6300860446      6.39E-04
   10    -340.6300860427      6.39E-04
   11    -340.6300860463      6.39E-04
   12    -340.6300860455      6.39E-04
   13    -340.6300860463      6.39E-04
   14    -340.6300860469      6.39E-04
   15    -340.6300860485      6.39E-04
   16    -340.6300860244      6.39E-04
   17    -340.6356354072      4.07E-04
   18    -340.6367122157      1.45E-04
   19    -340.6371305111      5.50E-05
   20    -340.6371958703      2.05E-05
   21    -340.6372044930      1.01E-05
   22    -340.6372060256      3.48E-06
   23    -340.6372062331      8.14E-07
   24    -340.6372062440      2.65E-07
   25    -340.6372062451      9.93E-08
   26    -340.6372062453      5.50E-08
   27    -340.6372062455      1.70E-08
   28    -340.6372062455      5.68E-09 Convergence criterion met
 ---------------------------------------
 SCF time:  CPU 180.87 s  wall 181.59 s
(0)  E-EN(g) gas-phase elect-nuc energy                 -340.605771956 a.u.
(3)  G-ENP(liq) elect-nuc-pol free energy of system     -340.637206246 a.u.
(4)  G-CDS(liq) cavity-dispersion-solvent structure 
     free energy                                                4.5607 kcal/mol
(6)  G-S(liq) free energy of system                     -340.629938238 a.u.
(9)  DeltaG-S(liq) free energy of  solvation
     (9) = (6) - (0)                                          -15.1646 kcal/mol
 SCF   energy in the final basis set = -340.6299382378
 Total energy in the final basis set = -340.6299382378

 Components of the MP2 correlation energy:
        aaaa  correlation energy =        -0.1558509338 au
        abab  correlation energy =        -0.9424864114 au
        bbbb  correlation energy =        -0.1558509338 au
        non-Brillouin singles    =        -0.0000000000 au

 Total  MP2   correlation energy =        -1.2541882790 au
        MP2         total energy =      -341.8841265168 au

  Entering Z-vector solver.
 This version supports only Gaussian blurring of the apparent surface charges
 No PCM contribution added !! 
   1         0           1      0.000354    0.000354
 This version supports only Gaussian blurring of the apparent surface charges
 No PCM contribution added !! 
   2         0           1      0.000114    0.000114
 This version supports only Gaussian blurring of the apparent surface charges
 No PCM contribution added !! 
   3         0           1      0.000037    0.000037
 This version supports only Gaussian blurring of the apparent surface charges
 No PCM contribution added !! 
   4         0           1      0.000010    0.000010
 This version supports only Gaussian blurring of the apparent surface charges
 No PCM contribution added !! 
   5         0           1      0.000004    0.000004
 This version supports only Gaussian blurring of the apparent surface charges
 No PCM contribution added !! 
   6         0           1      0.000002    0.000002
 This version supports only Gaussian blurring of the apparent surface charges
 No PCM contribution added !! 
   7         1           0      0.000000    0.000000    Roots Converged

 --------------------------------------------------------------

                    Orbital Energies (a.u.)
 --------------------------------------------------------------

 Alpha MOs
 -- Occupied --
-20.595 -20.590 -20.566 -11.362 -11.357 -11.286  -1.443  -1.414
 -1.371  -1.038  -0.904  -0.783  -0.751  -0.696  -0.674  -0.669
 -0.615  -0.577  -0.561  -0.528  -0.515  -0.468  -0.435
 -- Virtual --
  0.052   0.159   0.191   0.193   0.220   0.264   0.276   0.314
  0.357   0.377   0.434   0.450   0.477   0.485   0.530   0.536
  0.555   0.567   0.582   0.611   0.620   0.622   0.656   0.691
  0.701   0.702   0.731   0.739   0.786   0.815   0.841   0.845
  0.868   0.896   0.901   0.927   0.932   0.957   1.006   1.035
  1.037   1.133   1.137   1.177   1.178   1.217   1.262   1.280
  1.342   1.351   1.365   1.393   1.422   1.456   1.491   1.492
  1.511   1.550   1.587   1.632   1.656   1.704   1.731   1.777
  1.862   1.935   1.969   2.012   2.083   2.088   2.128   2.201
  2.231   2.254   2.276   2.346   2.392   2.421   2.428   2.451
  2.458   2.476   2.527   2.569   2.615   2.660   2.748   2.808
  2.855   2.861   2.948   2.951   2.957   2.992   3.069   3.094
  3.107   3.167   3.200   3.212   3.244   3.279   3.284   3.316
  3.352   3.352   3.376   3.403   3.417   3.431   3.465   3.495
  3.531   3.547   3.609   3.644   3.676   3.719   3.733   3.739
  3.788   3.798   3.875   3.885   3.896   3.970   3.986   4.040
  4.055   4.063   4.112   4.141   4.161   4.204   4.235   4.266
  4.294   4.366   4.378   4.409   4.416   4.435   4.445   4.461
  4.518   4.550   4.580   4.677   4.687   4.732   4.824   4.847
  4.866   4.885   5.046   5.083   5.096   5.169   5.203   5.285
  5.341   5.355   5.393   5.440   5.460   5.533   5.597   5.614
  5.666   5.675   5.691   5.756   5.792   5.917   5.922   6.042
  6.051   6.105   6.181   6.273   6.279   6.401   6.519   6.589
  6.648   6.761   6.806   6.825   6.884   6.916   6.927   6.959
  6.999   7.123   7.175   7.259   7.276   7.334   7.406   7.411
  7.479   7.500   7.541   7.560   7.686   7.721   7.905   9.462
 11.237  12.470  13.058  14.058  14.312
 --------------------------------------------------------------

          Ground-State Mulliken Net Atomic Charges

     Atom                 Charge (a.u.)
  ----------------------------------------
      1 C                     0.001041
      2 C                     0.214923
      3 O                    -0.306185
      4 O                    -0.451730
      5 H                     0.133786
      6 H                     0.133711
      7 H                     0.271382
      8 C                     0.140811
      9 O                    -0.296299
     10 H                     0.158561
  ----------------------------------------
  Sum of atomic charges =    -0.000000

 -----------------------------------------------------------------
                    Cartesian Multipole Moments
 -----------------------------------------------------------------
    Charge (ESU x 10^10)
                -0.0000
    Dipole Moment (Debye)
         X       0.5856      Y      -4.3193      Z      -0.0018
       Tot       4.3588
    Quadrupole Moments (Debye-Ang)
        XX     -49.6909     XY       4.4075     YY     -32.3838
        XZ      -0.0129     YZ       0.0121     ZZ     -32.3370
    Octopole Moments (Debye-Ang^2)
       XXX       3.1977    XXY       3.0666    XYY       3.3400
       YYY      -6.2892    XXZ       0.0339    XYZ       0.0067
       YYZ       0.0225    XZZ      -0.9025    YZZ      -0.1560
       ZZZ       0.0620
    Hexadecapole Moments (Debye-Ang^3)
      XXXX    -683.1757   XXXY      19.4413   XXYY    -102.2767
      XYYY       7.4573   YYYY    -145.3323   XXXZ      -0.4986
      XXYZ       0.0371   XYYZ      -0.0964   YYYZ       0.0020
      XXZZ     -95.8956   XYZZ      -1.2592   YYZZ     -27.8063
      XZZZ      -0.3487   YZZZ      -0.0275   ZZZZ     -33.6000
 -----------------------------------------------------------------
 DrvMan is completing analytic gradient of the MP2 energy
 MP2 relaxed dipole moment
            1
    1   0.2303814
    2  -1.6993243
    3  -0.0006969
	Magnitude:	 1.715 au	 4.359 Debye
 MP2 energy read as -341.884127
 Full Analytical Gradient of MP2 Energy (in au.)
             1             2             3             4             5
    1    0.00032192   -0.00095339    0.00043364    0.00010517   -0.00015281
    2   -0.00018163    0.00000291    0.00011350   -0.00033392   -0.00011628
    3    0.00003994   -0.00007330    0.00002788   -0.00001780    0.00000679
             6             7             8             9            10
    1   -0.00015755    0.00018498    0.00030079    0.00013317   -0.00021591
    2   -0.00012624   -0.00030567    0.00034125    0.00041956    0.00018652
    3   -0.00000140    0.00000352    0.00000264    0.00000628    0.00000545
 Gradient time:  CPU 0.12 s  wall 2.00 s
 ----------------------------------------------------------------
             Standard Nuclear Orientation (Angstroms)
    I     Atom           X                Y                Z
 ----------------------------------------------------------------
    1      C       1.1272215341    -0.7698960941     0.0009501433
    2      C      -0.0573113531     0.1245674616    -0.0011808723
    3      O       0.0367402164     1.3339976270    -0.0002773918
    4      O       2.3230188143    -0.0280700996     0.0025630278
    5      H       1.0692751666    -1.3887141614    -0.8739365318
    6      H       1.0661672213    -1.3882399468     0.8760251122
    7      H       2.0652964494     0.9006323018     0.0034225386
    8      C      -1.3980184663    -0.5995899002    -0.0034312401
    9      O      -2.4455215470     0.0126651793    -0.0033199152
   10      H      -1.3609640358    -1.6648360677    -0.0047909706
 ----------------------------------------------------------------
 Nuclear Repulsion Energy =   223.8435472431 hartrees
 There are       23 alpha and       23 beta electrons
 Discretize the solute cavity surface with Lebedev spheres
	Using 302 Lebedev grid points for each H atom
	Using 302 Lebedev grid points for other atoms
	Atomic van der Waals radii will be scaled by 1.20
 Removing interior tesserae...
 Keep 1137 surface tesserae and discard 1883 interior tesserae
 Molecular Surface Area = 106.007 Angst**2

                       Distance Matrix (Angstroms)
             C (  1)   C (  2)   O (  3)   O (  4)   H (  5)   H (  6)
   C (  2)  1.484314
   O (  3)  2.369709  1.213082
   O (  4)  1.407210  2.385222  2.661260
   H (  5)  1.073182  2.078682  3.040159  2.047310
   H (  6)  1.073235  2.078528  3.039441  2.047602  1.749964
   H (  7)  1.915896  2.260036  2.074334  0.963800  2.646304  2.645493
   C (  8)  2.530980  1.523780  2.407759  3.764677  2.732770  2.732695
   O (  9)  3.657446  2.390831  2.812037  4.768718  3.882735  3.881719
   H ( 10)  2.644242  2.213931  3.308565  4.031226  2.595712  2.596788
             H (  7)   C (  8)   O (  9)
   C (  8)  3.774290
   O (  9)  4.597392  1.213309
   H ( 10)  4.280299  1.065891  1.997568

 Requested basis set is cc-pVTZ
 There are 84 shells and 236 basis functions
 A cutoff of  1.0D-11 yielded   3291 shell pairs
 There are     25853 function pairs (     33830 Cartesian)
 Smallest overlap matrix eigenvalue = 4.92E-04
 Guess MOs from SCF MO coefficient file
 Reading MOs from coefficient file
 Reading MOs from coefficient file
 A restricted Hartree-Fock SCF calculation will be
 performed using Pulay DIIS extrapolation
 SCF converges when DIIS error is below 1.0E-08
 ---------------------------------------
  Cycle       Energy         DIIS Error
 ---------------------------------------
    1    -340.5974258208      8.54E-04
    2    -340.6037985655      5.94E-04
    3    -340.6055584590      1.48E-04
    4    -340.6058208077      5.46E-05
    5    -340.6058711655      2.20E-05
    6    -340.6058795013      1.13E-05
    7    -340.6058812131      3.62E-06
    8    -340.6058814227      7.96E-07
    9    -340.6058814318      3.03E-07
   10    -340.6058814325      9.48E-08
   11    -340.6058814327      4.60E-08
   12    -340.6058814327      1.52E-08
   13    -340.6058814327      5.39E-09 Convergence criterion met
 ---------------------------------------
 SCF time:  CPU 99.86 s  wall 100.83 s
 Discretize the solute cavity surface with Lebedev spheres
	Using 302 Lebedev grid points for each H atom
	Using 302 Lebedev grid points for other atoms
	Atomic van der Waals radii will be scaled by 1.20
 Removing interior tesserae...
 Keep 1137 surface tesserae and discard 1883 interior tesserae
 Molecular Surface Area = 106.007 Angst**2
 A restricted Hartree-Fock SCF calculation will be
 performed using Pulay DIIS extrapolation
 Polarizable Continuum solvation model will be applied
 SCF converges when DIIS error is below 1.0E-08

 Citation of the SMD model:
 Marenich, A.V.; Cramer, C.J.; Truhlar, D.G.
 J. Phys. Chem. B 2009, 113, 6378-6396.
 iSolventCode=           1
 Solvent: water                                                           

 vradii
            1           2           3           4           5           6
    1   1.8500000   1.8500000   1.5200000   1.5200000   1.2000000   1.2000000
            7           8           9          10
    1   1.2000000   1.8500000   1.5200000   1.2000000
 ---------------------------------------
  Cycle       Energy         DIIS Error
 ---------------------------------------
    1    -340.6058814324      1.75E-09
 Time req'd to invert C: 1.36 s (CPU) 1.36 s (wall)
    2    -340.6301869439      6.39E-04
    3    -340.6301869441      6.39E-04
    4    -340.6301869489      6.39E-04
    5    -340.6301869484      6.39E-04
    6    -340.6301869620      6.39E-04
    7    -340.6301869605      6.39E-04
    8    -340.6301869601      6.39E-04
    9    -340.6301869599      6.39E-04
   10    -340.6301869596      6.39E-04
   11    -340.6301869588      6.39E-04
   12    -340.6301869605      6.39E-04
   13    -340.6301869595      6.39E-04
   14    -340.6301869556      6.39E-04
   15    -340.6301869591      6.39E-04
   16    -340.6301869444      6.39E-04
   17    -340.6357322709      4.07E-04
   18    -340.6368076664      1.45E-04
   19    -340.6372253100      5.50E-05
   20    -340.6372905242      2.04E-05
   21    -340.6372991223      1.01E-05
   22    -340.6373006486      3.47E-06
   23    -340.6373008554      8.13E-07
   24    -340.6373008663      2.63E-07
   25    -340.6373008674      9.91E-08
   26    -340.6373008676      5.57E-08
   27    -340.6373008678      1.70E-08
   28    -340.6373008678      5.67E-09 Convergence criterion met
 ---------------------------------------
 SCF time:  CPU 182.33 s  wall 182.65 s
(0)  E-EN(g) gas-phase elect-nuc energy                 -340.605881432 a.u.
(3)  G-ENP(liq) elect-nuc-pol free energy of system     -340.637300868 a.u.
(4)  G-CDS(liq) cavity-dispersion-solvent structure 
     free energy                                                4.5638 kcal/mol
(6)  G-S(liq) free energy of system                     -340.630027999 a.u.
(9)  DeltaG-S(liq) free energy of  solvation
     (9) = (6) - (0)                                          -15.1522 kcal/mol
 SCF   energy in the final basis set = -340.6300279986
 Total energy in the final basis set = -340.6300279986

 Components of the MP2 correlation energy:
        aaaa  correlation energy =        -0.1558348300 au
        abab  correlation energy =        -0.9424132867 au
        bbbb  correlation energy =        -0.1558348300 au
        non-Brillouin singles    =        -0.0000000000 au

 Total  MP2   correlation energy =        -1.2540829467 au
        MP2         total energy =      -341.8841109453 au

  Entering Z-vector solver.
 This version supports only Gaussian blurring of the apparent surface charges
 No PCM contribution added !! 
   1         0           1      0.000353    0.000353
 This version supports only Gaussian blurring of the apparent surface charges
 No PCM contribution added !! 
   2         0           1      0.000114    0.000114
 This version supports only Gaussian blurring of the apparent surface charges
 No PCM contribution added !! 
   3         0           1      0.000037    0.000037
 This version supports only Gaussian blurring of the apparent surface charges
 No PCM contribution added !! 
   4         0           1      0.000010    0.000010
 This version supports only Gaussian blurring of the apparent surface charges
 No PCM contribution added !! 
   5         0           1      0.000004    0.000004
 This version supports only Gaussian blurring of the apparent surface charges
 No PCM contribution added !! 
   6         0           1      0.000002    0.000002
 This version supports only Gaussian blurring of the apparent surface charges
 No PCM contribution added !! 
   7         1           0      0.000000    0.000000    Roots Converged

 --------------------------------------------------------------

                    Orbital Energies (a.u.)
 --------------------------------------------------------------

 Alpha MOs
 -- Occupied --
-20.595 -20.590 -20.566 -11.362 -11.356 -11.286  -1.443  -1.415
 -1.371  -1.037  -0.904  -0.783  -0.751  -0.696  -0.674  -0.669
 -0.615  -0.577  -0.561  -0.528  -0.515  -0.468  -0.434
 -- Virtual --
  0.053   0.159   0.191   0.193   0.220   0.264   0.276   0.314
  0.357   0.377   0.434   0.450   0.477   0.485   0.530   0.536
  0.555   0.567   0.582   0.612   0.620   0.622   0.656   0.691
  0.701   0.702   0.731   0.739   0.786   0.815   0.841   0.845
  0.868   0.896   0.901   0.927   0.932   0.957   1.006   1.035
  1.037   1.133   1.137   1.177   1.178   1.217   1.262   1.280
  1.342   1.351   1.365   1.393   1.422   1.456   1.491   1.491
  1.512   1.550   1.587   1.632   1.656   1.704   1.731   1.777
  1.862   1.935   1.969   2.012   2.083   2.089   2.128   2.201
  2.231   2.254   2.276   2.346   2.391   2.421   2.428   2.451
  2.459   2.476   2.527   2.569   2.615   2.660   2.748   2.808
  2.855   2.861   2.948   2.950   2.958   2.992   3.069   3.094
  3.107   3.166   3.201   3.212   3.244   3.279   3.284   3.317
  3.351   3.352   3.376   3.403   3.417   3.431   3.465   3.494
  3.531   3.547   3.609   3.644   3.676   3.719   3.733   3.739
  3.788   3.798   3.875   3.885   3.896   3.970   3.986   4.039
  4.055   4.064   4.112   4.141   4.161   4.204   4.234   4.266
  4.294   4.366   4.378   4.409   4.416   4.435   4.445   4.461
  4.517   4.550   4.580   4.678   4.687   4.732   4.824   4.847
  4.865   4.886   5.046   5.083   5.096   5.169   5.203   5.284
  5.341   5.355   5.393   5.439   5.460   5.533   5.597   5.614
  5.666   5.675   5.691   5.756   5.792   5.917   5.922   6.042
  6.051   6.105   6.182   6.273   6.280   6.401   6.520   6.590
  6.649   6.762   6.807   6.825   6.884   6.916   6.928   6.959
  6.999   7.123   7.175   7.259   7.276   7.334   7.406   7.411
  7.480   7.500   7.542   7.560   7.686   7.721   7.905   9.462
 11.228  12.472  13.065  14.065  14.316
 --------------------------------------------------------------

          Ground-State Mulliken Net Atomic Charges

     Atom                 Charge (a.u.)
  ----------------------------------------
      1 C                     0.000894
      2 C                     0.214542
      3 O                    -0.305431
      4 O                    -0.451808
      5 H                     0.133829
      6 H                     0.133755
      7 H                     0.271373
      8 C                     0.140818
      9 O                    -0.296481
     10 H                     0.158509
  ----------------------------------------
  Sum of atomic charges =    -0.000000

 -----------------------------------------------------------------
                    Cartesian Multipole Moments
 -----------------------------------------------------------------
    Charge (ESU x 10^10)
                -0.0000
    Dipole Moment (Debye)
         X       0.5894      Y      -4.3148      Z      -0.0018
       Tot       4.3549
    Quadrupole Moments (Debye-Ang)
        XX     -49.7003     XY       4.4051     YY     -32.3793
        XZ      -0.0129     YZ       0.0121     ZZ     -32.3357
    Octopole Moments (Debye-Ang^2)
       XXX       3.1919    XXY       3.0634    XYY       3.3387
       YYY      -6.2947    XXZ       0.0339    XYZ       0.0067
       YYZ       0.0225    XZZ      -0.9038    YZZ      -0.1572
       ZZZ       0.0620
    Hexadecapole Moments (Debye-Ang^3)
      XXXX    -683.2670   XXXY      19.4335   XXYY    -102.2751
      XYYY       7.4426   YYYY    -145.3230   XXXZ      -0.4987
      XXYZ       0.0371   XYYZ      -0.0964   YYYZ       0.0020
      XXZZ     -95.9005   XYZZ      -1.2612   YYZZ     -27.8037
      XZZZ      -0.3487   YZZZ      -0.0275   ZZZZ     -33.5972
 -----------------------------------------------------------------
 DrvMan is completing analytic gradient of the MP2 energy
 MP2 relaxed dipole moment
            1
    1   0.2318931
    2  -1.6975713
    3  -0.0006959
	Magnitude:	 1.713 au	 4.355 Debye
 MP2 energy read as -341.884111
 Full Analytical Gradient of MP2 Energy (in au.)
             1             2             3             4             5
    1    0.00007438    0.00011599    0.00014706   -0.00004305   -0.00011486
    2   -0.00031088    0.00183941   -0.00127256   -0.00033800   -0.00014577
    3    0.00003979   -0.00007133    0.00002680   -0.00001809    0.00000644
             6             7             8             9            10
    1   -0.00011945    0.00014981   -0.00005763    0.00008932   -0.00024159
    2   -0.00015584   -0.00027666    0.00002037    0.00043988    0.00020006
    3   -0.00000090    0.00000346    0.00000233    0.00000620    0.00000531
 Gradient time:  CPU 0.12 s  wall 0.83 s
 ----------------------------------------------------------------
             Standard Nuclear Orientation (Angstroms)
    I     Atom           X                Y                Z
 ----------------------------------------------------------------
    1      C       1.1272215341    -0.7698960941     0.0009501433
    2      C      -0.0573113531     0.1225674616    -0.0011808723
    3      O       0.0367402164     1.3339976270    -0.0002773918
    4      O       2.3230188143    -0.0280700996     0.0025630278
    5      H       1.0692751666    -1.3887141614    -0.8739365318
    6      H       1.0661672213    -1.3882399468     0.8760251122
    7      H       2.0652964494     0.9006323018     0.0034225386
    8      C      -1.3980184663    -0.5995899002    -0.0034312401
    9      O      -2.4455215470     0.0126651793    -0.0033199152
   10      H      -1.3609640358    -1.6648360677    -0.0047909706
 ----------------------------------------------------------------
 Nuclear Repulsion Energy =   223.8311437847 hartrees
 There are       23 alpha and       23 beta electrons
 Discretize the solute cavity surface with Lebedev spheres
	Using 302 Lebedev grid points for each H atom
	Using 302 Lebedev grid points for other atoms
	Atomic van der Waals radii will be scaled by 1.20
 Removing interior tesserae...
 Keep 1137 surface tesserae and discard 1883 interior tesserae
 Molecular Surface Area = 106.007 Angst**2

                       Distance Matrix (Angstroms)
             C (  1)   C (  2)   O (  3)   O (  4)   H (  5)   H (  6)
   C (  2)  1.483110
   O (  3)  2.369709  1.215076
   O (  4)  1.407210  2.385095  2.661260
   H (  5)  1.073182  2.077227  3.040159  2.047310
   H (  6)  1.073235  2.077073  3.039441  2.047602  1.749964
   H (  7)  1.915896  2.260723  2.074334  0.963800  2.646304  2.645493
   C (  8)  2.530980  1.522830  2.407759  3.764677  2.732770  2.732695
   O (  9)  3.657446  2.390739  2.812037  4.768718  3.882735  3.881719
   H ( 10)  2.644242  2.212314  3.308565  4.031226  2.595712  2.596788
             H (  7)   C (  8)   O (  9)
   C (  8)  3.774290
   O (  9)  4.597392  1.213309
   H ( 10)  4.280299  1.065891  1.997568

 Requested basis set is cc-pVTZ
 There are 84 shells and 236 basis functions
 A cutoff of  1.0D-11 yielded   3291 shell pairs
 There are     25853 function pairs (     33830 Cartesian)
 Smallest overlap matrix eigenvalue = 4.90E-04
 Guess MOs from SCF MO coefficient file
 Reading MOs from coefficient file
 Reading MOs from coefficient file
 A restricted Hartree-Fock SCF calculation will be
 performed using Pulay DIIS extrapolation
 SCF converges when DIIS error is below 1.0E-08
 ---------------------------------------
  Cycle       Energy         DIIS Error
 ---------------------------------------
    1    -340.5942222453      8.54E-04
    2    -340.6036094591      5.87E-04
    3    -340.6053279747      1.49E-04
    4    -340.6055924061      5.54E-05
    5    -340.6056428722      2.24E-05
    6    -340.6056513705      1.14E-05
    7    -340.6056531677      3.73E-06
    8    -340.6056533863      8.93E-07
    9    -340.6056533965      3.68E-07
   10    -340.6056533975      9.69E-08
   11    -340.6056533978      4.44E-08
   12    -340.6056533977      1.55E-08
   13    -340.6056533977      5.42E-09 Convergence criterion met
 ---------------------------------------
 SCF time:  CPU 109.56 s  wall 110.01 s
 Discretize the solute cavity surface with Lebedev spheres
	Using 302 Lebedev grid points for each H atom
	Using 302 Lebedev grid points for other atoms
	Atomic van der Waals radii will be scaled by 1.20
 Removing interior tesserae...
 Keep 1137 surface tesserae and discard 1883 interior tesserae
 Molecular Surface Area = 106.007 Angst**2
 A restricted Hartree-Fock SCF calculation will be
 performed using Pulay DIIS extrapolation
 Polarizable Continuum solvation model will be applied
 SCF converges when DIIS error is below 1.0E-08

 Citation of the SMD model:
 Marenich, A.V.; Cramer, C.J.; Truhlar, D.G.
 J. Phys. Chem. B 2009, 113, 6378-6396.
 iSolventCode=           1
 Solvent: water                                                           

 vradii
            1           2           3           4           5           6
    1   1.8500000   1.8500000   1.5200000   1.5200000   1.2000000   1.2000000
            7           8           9          10
    1   1.2000000   1.8500000   1.5200000   1.2000000
 ---------------------------------------
  Cycle       Energy         DIIS Error
 ---------------------------------------
    1    -340.6056533975      1.80E-09
 Time req'd to invert C: 1.08 s (CPU) 1.08 s (wall)
    2    -340.6299940630      6.40E-04
    3    -340.6299940633      6.40E-04
    4    -340.6299940670      6.40E-04
    5    -340.6299940657      6.40E-04
    6    -340.6299940590      6.40E-04
    7    -340.6299940608      6.40E-04
    8    -340.6299940620      6.40E-04
    9    -340.6299940619      6.40E-04
   10    -340.6299940634      6.40E-04
   11    -340.6299940610      6.40E-04
   12    -340.6299940584      6.40E-04
   13    -340.6299940597      6.40E-04
   14    -340.6299940629      6.40E-04
   15    -340.6299940622      6.40E-04
   16    -340.6299940632      6.40E-04
   17    -340.6355533846      4.08E-04
   18    -340.6366327462      1.45E-04
   19    -340.6370521866      5.51E-05
   20    -340.6371177615      2.05E-05
   21    -340.6371264149      1.01E-05
   22    -340.6371279542      3.48E-06
   23    -340.6371281622      8.15E-07
   24    -340.6371281731      2.66E-07
   25    -340.6371281741      9.93E-08
   26    -340.6371281743      5.42E-08
   27    -340.6371281745      1.69E-08
   28    -340.6371281745      5.70E-09 Convergence criterion met
 ---------------------------------------
 SCF time:  CPU 169.43 s  wall 170.59 s
(0)  E-EN(g) gas-phase elect-nuc energy                 -340.605653397 a.u.
(3)  G-ENP(liq) elect-nuc-pol free energy of system     -340.637128175 a.u.
(4)  G-CDS(liq) cavity-dispersion-solvent structure 
     free energy                                                4.5587 kcal/mol
(6)  G-S(liq) free energy of system                     -340.629863419 a.u.
(9)  DeltaG-S(liq) free energy of  solvation
     (9) = (6) - (0)                                          -15.1920 kcal/mol
 SCF   energy in the final basis set = -340.6298634195
 Total energy in the final basis set = -340.6298634195

 Components of the MP2 correlation energy:
        aaaa  correlation energy =        -0.1558658125 au
        abab  correlation energy =        -0.9425379482 au
        bbbb  correlation energy =        -0.1558658125 au
        non-Brillouin singles    =        -0.0000000000 au

 Total  MP2   correlation energy =        -1.2542695732 au
        MP2         total energy =      -341.8841329927 au

  Entering Z-vector solver.
 This version supports only Gaussian blurring of the apparent surface charges
 No PCM contribution added !! 
   1         0           1      0.000354    0.000354
 This version supports only Gaussian blurring of the apparent surface charges
 No PCM contribution added !! 
   2         0           1      0.000115    0.000115
 This version supports only Gaussian blurring of the apparent surface charges
 No PCM contribution added !! 
   3         0           1      0.000038    0.000038
 This version supports only Gaussian blurring of the apparent surface charges
 No PCM contribution added !! 
   4         0           1      0.000010    0.000010
 This version supports only Gaussian blurring of the apparent surface charges
 No PCM contribution added !! 
   5         0           1      0.000004    0.000004
 This version supports only Gaussian blurring of the apparent surface charges
 No PCM contribution added !! 
   6         0           1      0.000002    0.000002
 This version supports only Gaussian blurring of the apparent surface charges
 No PCM contribution added !! 
   7         1           0      0.000000    0.000000    Roots Converged

 --------------------------------------------------------------

                    Orbital Energies (a.u.)
 --------------------------------------------------------------

 Alpha MOs
 -- Occupied --
-20.595 -20.589 -20.566 -11.362 -11.357 -11.286  -1.443  -1.414
 -1.371  -1.038  -0.904  -0.783  -0.751  -0.695  -0.674  -0.669
 -0.615  -0.577  -0.560  -0.528  -0.515  -0.468  -0.435
 -- Virtual --
  0.052   0.159   0.191   0.193   0.220   0.264   0.276   0.314
  0.357   0.377   0.434   0.450   0.477   0.485   0.530   0.536
  0.555   0.567   0.582   0.612   0.620   0.622   0.656   0.691
  0.701   0.702   0.731   0.738   0.785   0.815   0.840   0.845
  0.868   0.896   0.901   0.927   0.932   0.957   1.006   1.035
  1.037   1.133   1.137   1.177   1.178   1.217   1.262   1.280
  1.342   1.351   1.365   1.393   1.422   1.457   1.491   1.492
  1.512   1.550   1.587   1.632   1.656   1.704   1.731   1.777
  1.862   1.935   1.969   2.012   2.083   2.088   2.128   2.201
  2.231   2.254   2.276   2.346   2.392   2.421   2.428   2.451
  2.459   2.476   2.527   2.569   2.615   2.660   2.747   2.808
  2.855   2.862   2.949   2.951   2.957   2.993   3.069   3.093
  3.107   3.166   3.200   3.212   3.244   3.279   3.284   3.316
  3.351   3.352   3.377   3.403   3.417   3.431   3.465   3.495
  3.530   3.547   3.608   3.644   3.676   3.718   3.733   3.740
  3.788   3.798   3.875   3.885   3.896   3.970   3.986   4.040
  4.055   4.063   4.111   4.141   4.161   4.204   4.235   4.266
  4.295   4.366   4.378   4.409   4.416   4.435   4.445   4.461
  4.518   4.550   4.580   4.677   4.687   4.732   4.824   4.848
  4.866   4.885   5.046   5.083   5.095   5.169   5.203   5.285
  5.342   5.355   5.393   5.440   5.460   5.533   5.597   5.614
  5.666   5.675   5.691   5.756   5.792   5.917   5.921   6.042
  6.050   6.104   6.181   6.272   6.279   6.400   6.518   6.588
  6.648   6.759   6.805   6.825   6.884   6.916   6.926   6.959
  6.999   7.123   7.175   7.259   7.275   7.333   7.406   7.411
  7.479   7.500   7.541   7.560   7.686   7.720   7.906   9.466
 11.235  12.471  13.054  14.056  14.308
 --------------------------------------------------------------

          Ground-State Mulliken Net Atomic Charges

     Atom                 Charge (a.u.)
  ----------------------------------------
      1 C                     0.001490
      2 C                     0.214759
      3 O                    -0.306974
      4 O                    -0.451658
      5 H                     0.133975
      6 H                     0.133900
      7 H                     0.271364
      8 C                     0.141039
      9 O                    -0.296293
     10 H                     0.158399
  ----------------------------------------
  Sum of atomic charges =    -0.000000

 -----------------------------------------------------------------
                    Cartesian Multipole Moments
 -----------------------------------------------------------------
    Charge (ESU x 10^10)
                 0.0000
    Dipole Moment (Debye)
         X       0.5918      Y      -4.3270      Z      -0.0018
       Tot       4.3673
    Quadrupole Moments (Debye-Ang)
        XX     -49.6865     XY       4.4023     YY     -32.3859
        XZ      -0.0129     YZ       0.0121     ZZ     -32.3362
    Octopole Moments (Debye-Ang^2)
       XXX       3.1957    XXY       3.0660    XYY       3.3462
       YYY      -6.2913    XXZ       0.0339    XYZ       0.0067
       YYZ       0.0225    XZZ      -0.9013    YZZ      -0.1596
       ZZZ       0.0620
    Hexadecapole Moments (Debye-Ang^3)
      XXXX    -683.1207   XXXY      19.4281   XXYY    -102.2750
      XYYY       7.4287   YYYY    -145.3320   XXXZ      -0.4986
      XXYZ       0.0371   XYYZ      -0.0964   YYYZ       0.0020
      XXZZ     -95.8906   XYZZ      -1.2658   YYZZ     -27.8024
      XZZZ      -0.3486   YZZZ      -0.0275   ZZZZ     -33.5962
 -----------------------------------------------------------------
 DrvMan is completing analytic gradient of the MP2 energy
 MP2 relaxed dipole moment
            1
    1   0.2328214
    2  -1.7023771
    3  -0.0006938
	Magnitude:	 1.718 au	 4.367 Debye
 MP2 energy read as -341.884133
 Full Analytical Gradient of MP2 Energy (in au.)
             1             2             3             4             5
    1   -0.00016386    0.00006115    0.00031207    0.00007081   -0.00016931
    2    0.00010971   -0.00176824    0.00135333   -0.00030402   -0.00009179
    3    0.00003938   -0.00007308    0.00002856   -0.00001786   -0.00001357
             6             7             8             9            10
    1   -0.00017394    0.00019043    0.00002225   -0.00000427   -0.00014533
    2   -0.00010186   -0.00030666    0.00053123    0.00036094    0.00021736
    3    0.00001887    0.00000352    0.00000244    0.00000614    0.00000560
 Gradient time:  CPU 0.10 s  wall 2.92 s
 ----------------------------------------------------------------
             Standard Nuclear Orientation (Angstroms)
    I     Atom           X                Y                Z
 ----------------------------------------------------------------
    1      C       1.1272215341    -0.7698960941     0.0009501433
    2      C      -0.0573113531     0.1235674616    -0.0001808723
    3      O       0.0367402164     1.3339976270    -0.0002773918
    4      O       2.3230188143    -0.0280700996     0.0025630278
    5      H       1.0692751666    -1.3887141614    -0.8739365318
    6      H       1.0661672213    -1.3882399468     0.8760251122
    7      H       2.0652964494     0.9006323018     0.0034225386
    8      C      -1.3980184663    -0.5995899002    -0.0034312401
    9      O      -2.4455215470     0.0126651793    -0.0033199152
   10      H      -1.3609640358    -1.6648360677    -0.0047909706
 ----------------------------------------------------------------
 Nuclear Repulsion Energy =   223.8373366387 hartrees
 There are       23 alpha and       23 beta electrons
 Discretize the solute cavity surface with Lebedev spheres
	Using 302 Lebedev grid points for each H atom
	Using 302 Lebedev grid points for other atoms
	Atomic van der Waals radii will be scaled by 1.20
 Removing interior tesserae...
 Keep 1137 surface tesserae and discard 1883 interior tesserae
 Molecular Surface Area = 106.007 Angst**2

                       Distance Matrix (Angstroms)
             C (  1)   C (  2)   O (  3)   O (  4)   H (  5)   H (  6)
   C (  2)  1.483710
   O (  3)  2.369709  1.214079
   O (  4)  1.407210  2.385157  2.661260
   H (  5)  1.073182  2.078375  3.040159  2.047310
   H (  6)  1.073235  2.077379  3.039441  2.047602  1.749964
   H (  7)  1.915896  2.260378  2.074334  0.963800  2.646304  2.645493
   C (  8)  2.530980  1.523307  2.407759  3.764677  2.732770  2.732695
   O (  9)  3.657446  2.390786  2.812037  4.768718  3.882735  3.881719
   H ( 10)  2.644242  2.213124  3.308565  4.031226  2.595712  2.596788
             H (  7)   C (  8)   O (  9)
   C (  8)  3.774290
   O (  9)  4.597392  1.213309
   H ( 10)  4.280299  1.065891  1.997568

 Requested basis set is cc-pVTZ
 There are 84 shells and 236 basis functions
 A cutoff of  1.0D-11 yielded   3291 shell pairs
 There are     25853 function pairs (     33830 Cartesian)
 Smallest overlap matrix eigenvalue = 4.91E-04
 Guess MOs from SCF MO coefficient file
 Reading MOs from coefficient file
 Reading MOs from coefficient file
 A restricted Hartree-Fock SCF calculation will be
 performed using Pulay DIIS extrapolation
 SCF converges when DIIS error is below 1.0E-08
 ---------------------------------------
  Cycle       Energy         DIIS Error
 ---------------------------------------
    1    -340.5971295146      8.54E-04
    2    -340.6036825241      5.95E-04
    3    -340.6054441681      1.49E-04
    4    -340.6057077536      5.50E-05
    5    -340.6057586019      2.21E-05
    6    -340.6057670539      1.13E-05
    7    -340.6057687897      3.64E-06
    8    -340.6057690010      8.05E-07
    9    -340.6057690103      3.08E-07
   10    -340.6057690111      9.85E-08
   11    -340.6057690113      4.96E-08
   12    -340.6057690113      1.92E-08
   13    -340.6057690113      8.64E-09 Convergence criterion met
 ---------------------------------------
 SCF time:  CPU 102.48 s  wall 105.77 s
 Discretize the solute cavity surface with Lebedev spheres
	Using 302 Lebedev grid points for each H atom
	Using 302 Lebedev grid points for other atoms
	Atomic van der Waals radii will be scaled by 1.20
 Removing interior tesserae...
 Keep 1137 surface tesserae and discard 1883 interior tesserae
 Molecular Surface Area = 106.007 Angst**2
 A restricted Hartree-Fock SCF calculation will be
 performed using Pulay DIIS extrapolation
 Polarizable Continuum solvation model will be applied
 SCF converges when DIIS error is below 1.0E-08

 Citation of the SMD model:
 Marenich, A.V.; Cramer, C.J.; Truhlar, D.G.
 J. Phys. Chem. B 2009, 113, 6378-6396.
 iSolventCode=           1
 Solvent: water                                                           

 vradii
            1           2           3           4           5           6
    1   1.8500000   1.8500000   1.5200000   1.5200000   1.2000000   1.2000000
            7           8           9          10
    1   1.2000000   1.8500000   1.5200000   1.2000000
 ---------------------------------------
  Cycle       Energy         DIIS Error
 ---------------------------------------
    1    -340.6057690110      4.18E-09
 Time req'd to invert C: 1.00 s (CPU) 1.01 s (wall)
    2    -340.6300921243      6.40E-04
    3    -340.6300921241      6.40E-04
    4    -340.6300921216      6.40E-04
    5    -340.6300921295      6.40E-04
    6    -340.6300921312      6.40E-04
    7    -340.6300921409      6.40E-04
    8    -340.6300921422      6.40E-04
    9    -340.6300921418      6.40E-04
   10    -340.6300921423      6.40E-04
   11    -340.6300921435      6.40E-04
   12    -340.6300921411      6.40E-04
   13    -340.6300921417      6.40E-04
   14    -340.6300921411      6.40E-04
   15    -340.6300921418      6.40E-04
   16    -340.6300921238      6.40E-04
   17    -340.6356444514      4.07E-04
   18    -340.6367218281      1.45E-04
   19    -340.6371403687      5.50E-05
   20    -340.6372057627      2.05E-05
   21    -340.6372143882      1.01E-05
   22    -340.6372159209      3.48E-06
   23    -340.6372161283      8.13E-07
   24    -340.6372161392      2.64E-07
   25    -340.6372161402      9.92E-08
   26    -340.6372161404      5.50E-08
   27    -340.6372161406      1.69E-08
   28    -340.6372161406      5.68E-09 Convergence criterion met
 ---------------------------------------
 SCF time:  CPU 181.43 s  wall 182.54 s
(0)  E-EN(g) gas-phase elect-nuc energy                 -340.605769011 a.u.
(3)  G-ENP(liq) elect-nuc-pol free energy of system     -340.637216141 a.u.
(4)  G-CDS(liq) cavity-dispersion-solvent structure 
     free energy                                                4.5613 kcal/mol
(6)  G-S(liq) free energy of system                     -340.629947315 a.u.
(9)  DeltaG-S(liq) free energy of  solvation
     (9) = (6) - (0)                                          -15.1721 kcal/mol
 SCF   energy in the final basis set = -340.6299473146
 Total energy in the final basis set = -340.6299473146

 Components of the MP2 correlation energy:
        aaaa  correlation energy =        -0.1558502982 au
        abab  correlation energy =        -0.9424755336 au
        bbbb  correlation energy =        -0.1558502982 au
        non-Brillouin singles    =        -0.0000000000 au

 Total  MP2   correlation energy =        -1.2541761300 au
        MP2         total energy =      -341.8841234446 au

  Entering Z-vector solver.
 This version supports only Gaussian blurring of the apparent surface charges
 No PCM contribution added !! 
   1         0           1      0.000353    0.000353
 This version supports only Gaussian blurring of the apparent surface charges
 No PCM contribution added !! 
   2         0           1      0.000114    0.000114
 This version supports only Gaussian blurring of the apparent surface charges
 No PCM contribution added !! 
   3         0           1      0.000037    0.000037
 This version supports only Gaussian blurring of the apparent surface charges
 No PCM contribution added !! 
   4         0           1      0.000010    0.000010
 This version supports only Gaussian blurring of the apparent surface charges
 No PCM contribution added !! 
   5         0           1      0.000004    0.000004
 This version supports only Gaussian blurring of the apparent surface charges
 No PCM contribution added !! 
   6         0           1      0.000002    0.000002
 This version supports only Gaussian blurring of the apparent surface charges
 No PCM contribution added !! 
   7         1           0      0.000000    0.000000    Roots Converged

 --------------------------------------------------------------

                    Orbital Energies (a.u.)
 --------------------------------------------------------------

 Alpha MOs
 -- Occupied --
-20.595 -20.590 -20.566 -11.362 -11.357 -11.286  -1.443  -1.414
 -1.371  -1.038  -0.904  -0.783  -0.751  -0.696  -0.674  -0.669
 -0.615  -0.577  -0.561  -0.528  -0.515  -0.468  -0.435
 -- Virtual --
  0.053   0.159   0.191   0.193   0.220   0.264   0.276   0.314
  0.357   0.377   0.434   0.450   0.477   0.485   0.530   0.536
  0.555   0.567   0.582   0.612   0.620   0.622   0.656   0.691
  0.701   0.702   0.731   0.739   0.786   0.815   0.841   0.845
  0.868   0.896   0.901   0.927   0.932   0.957   1.006   1.035
  1.037   1.133   1.137   1.177   1.178   1.217   1.262   1.280
  1.342   1.351   1.365   1.393   1.422   1.456   1.491   1.492
  1.512   1.550   1.587   1.632   1.656   1.704   1.731   1.777
  1.862   1.935   1.969   2.012   2.083   2.088   2.128   2.201
  2.231   2.254   2.276   2.346   2.392   2.421   2.428   2.451
  2.459   2.476   2.527   2.569   2.615   2.660   2.747   2.808
  2.855   2.861   2.948   2.951   2.957   2.992   3.069   3.094
  3.107   3.166   3.200   3.212   3.244   3.279   3.284   3.316
  3.352   3.352   3.376   3.403   3.417   3.431   3.465   3.495
  3.531   3.547   3.609   3.644   3.676   3.719   3.733   3.740
  3.788   3.798   3.875   3.885   3.896   3.970   3.986   4.040
  4.055   4.063   4.112   4.141   4.161   4.204   4.234   4.266
  4.294   4.366   4.378   4.409   4.416   4.435   4.445   4.461
  4.518   4.550   4.580   4.677   4.687   4.732   4.824   4.848
  4.865   4.885   5.046   5.083   5.095   5.169   5.203   5.284
  5.341   5.355   5.393   5.439   5.460   5.533   5.597   5.614
  5.666   5.675   5.691   5.756   5.792   5.917   5.922   6.042
  6.051   6.105   6.182   6.273   6.279   6.401   6.519   6.589
  6.649   6.761   6.806   6.825   6.884   6.916   6.927   6.959
  6.999   7.123   7.175   7.259   7.276   7.334   7.406   7.411
  7.479   7.500   7.541   7.560   7.686   7.721   7.906   9.464
 11.232  12.471  13.059  14.061  14.312
 --------------------------------------------------------------

          Ground-State Mulliken Net Atomic Charges

     Atom                 Charge (a.u.)
  ----------------------------------------
      1 C                     0.001193
      2 C                     0.214651
      3 O                    -0.306204
      4 O                    -0.451733
      5 H                     0.133961
      6 H                     0.133768
      7 H                     0.271368
      8 C                     0.140929
      9 O                    -0.296388
     10 H                     0.158454
  ----------------------------------------
  Sum of atomic charges =    -0.000000

 -----------------------------------------------------------------
                    Cartesian Multipole Moments
 -----------------------------------------------------------------
    Charge (ESU x 10^10)
                 0.0000
    Dipole Moment (Debye)
         X       0.5906      Y      -4.3209      Z      -0.0002
       Tot       4.3611
    Quadrupole Moments (Debye-Ang)
        XX     -49.6934     XY       4.4037     YY     -32.3826
        XZ      -0.0141     YZ       0.0126     ZZ     -32.3360
    Octopole Moments (Debye-Ang^2)
       XXX       3.1938    XXY       3.0647    XYY       3.3424
       YYY      -6.2930    XXZ       0.0301    XYZ       0.0095
       YYZ       0.0158    XZZ      -0.9025    YZZ      -0.1584
       ZZZ       0.0483
    Hexadecapole Moments (Debye-Ang^3)
      XXXX    -683.1939   XXXY      19.4308   XXYY    -102.2750
      XYYY       7.4356   YYYY    -145.3275   XXXZ      -0.5065
      XXYZ       0.0366   XYYZ      -0.0994   YYYZ       0.0017
      XXZZ     -95.8955   XYZZ      -1.2635   YYZZ     -27.8031
      XZZZ      -0.3497   YZZZ      -0.0290   ZZZZ     -33.5967
 -----------------------------------------------------------------
 DrvMan is completing analytic gradient of the MP2 energy
 MP2 relaxed dipole moment
            1
    1   0.2323576
    2  -1.6999784
    3  -0.0000730
	Magnitude:	 1.716 au	 4.361 Debye
 MP2 energy read as -341.884123
 Full Analytical Gradient of MP2 Energy (in au.)
             1             2             3             4             5
    1   -0.00004462    0.00008906    0.00022983    0.00001370   -0.00009030
    2   -0.00010075    0.00003190    0.00004469   -0.00032096   -0.00016117
    3   -0.00013251    0.00031108   -0.00008769   -0.00001586   -0.00000339
             6             7             8             9            10
    1   -0.00019840    0.00017010   -0.00001810    0.00004235   -0.00019362
    2   -0.00008648   -0.00029166    0.00027541    0.00040048    0.00020856
    3    0.00000900    0.00001099   -0.00018876    0.00004300    0.00005414
 Gradient time:  CPU 0.09 s  wall 0.40 s
 ----------------------------------------------------------------
             Standard Nuclear Orientation (Angstroms)
    I     Atom           X                Y                Z
 ----------------------------------------------------------------
    1      C       1.1272215341    -0.7698960941     0.0009501433
    2      C      -0.0573113531     0.1235674616    -0.0021808723
    3      O       0.0367402164     1.3339976270    -0.0002773918
    4      O       2.3230188143    -0.0280700996     0.0025630278
    5      H       1.0692751666    -1.3887141614    -0.8739365318
    6      H       1.0661672213    -1.3882399468     0.8760251122
    7      H       2.0652964494     0.9006323018     0.0034225386
    8      C      -1.3980184663    -0.5995899002    -0.0034312401
    9      O      -2.4455215470     0.0126651793    -0.0033199152
   10      H      -1.3609640358    -1.6648360677    -0.0047909706
 ----------------------------------------------------------------
 Nuclear Repulsion Energy =   223.8373006204 hartrees
 There are       23 alpha and       23 beta electrons
 Discretize the solute cavity surface with Lebedev spheres
	Using 302 Lebedev grid points for each H atom
	Using 302 Lebedev grid points for other atoms
	Atomic van der Waals radii will be scaled by 1.20
 Removing interior tesserae...
 Keep 1137 surface tesserae and discard 1883 interior tesserae
 Molecular Surface Area = 106.007 Angst**2

                       Distance Matrix (Angstroms)
             C (  1)   C (  2)   O (  3)   O (  4)   H (  5)   H (  6)
   C (  2)  1.483713
   O (  3)  2.369709  1.214080
   O (  4)  1.407210  2.385160  2.661260
   H (  5)  1.073182  2.077535  3.040159  2.047310
   H (  6)  1.073235  2.078223  3.039441  2.047602  1.749964
   H (  7)  1.915896  2.260382  2.074334  0.963800  2.646304  2.645493
   C (  8)  2.530980  1.523304  2.407759  3.764677  2.732770  2.732695
   O (  9)  3.657446  2.390784  2.812037  4.768718  3.882735  3.881719
   H ( 10)  2.644242  2.213121  3.308565  4.031226  2.595712  2.596788
             H (  7)   C (  8)   O (  9)
   C (  8)  3.774290
   O (  9)  4.597392  1.213309
   H ( 10)  4.280299  1.065891  1.997568

 Requested basis set is cc-pVTZ
 There are 84 shells and 236 basis functions
 A cutoff of  1.0D-11 yielded   3291 shell pairs
 There are     25853 function pairs (     33830 Cartesian)
 Smallest overlap matrix eigenvalue = 4.91E-04
 Guess MOs from SCF MO coefficient file
 Reading MOs from coefficient file
 Reading MOs from coefficient file
 A restricted Hartree-Fock SCF calculation will be
 performed using Pulay DIIS extrapolation
 SCF converges when DIIS error is below 1.0E-08
 ---------------------------------------
  Cycle       Energy         DIIS Error
 ---------------------------------------
    1    -340.5961946882      8.53E-04
    2    -340.6036984822      5.92E-04
    3    -340.6054440461      1.49E-04
    4    -340.6057075089      5.51E-05
    5    -340.6057581725      2.22E-05
    6    -340.6057666265      1.14E-05
    7    -340.6057683813      3.66E-06
    8    -340.6057685958      8.35E-07
    9    -340.6057686058      3.39E-07
   10    -340.6057686068      1.14E-07
   11    -340.6057686072      6.23E-08
   12    -340.6057686073      2.95E-08
   13    -340.6057686071      1.35E-08
   14    -340.6057686072      6.09E-09 Convergence criterion met
 ---------------------------------------
 SCF time:  CPU 104.84 s  wall 105.12 s
 Discretize the solute cavity surface with Lebedev spheres
	Using 302 Lebedev grid points for each H atom
	Using 302 Lebedev grid points for other atoms
	Atomic van der Waals radii will be scaled by 1.20
 Removing interior tesserae...
 Keep 1137 surface tesserae and discard 1883 interior tesserae
 Molecular Surface Area = 106.007 Angst**2
 A restricted Hartree-Fock SCF calculation will be
 performed using Pulay DIIS extrapolation
 Polarizable Continuum solvation model will be applied
 SCF converges when DIIS error is below 1.0E-08

 Citation of the SMD model:
 Marenich, A.V.; Cramer, C.J.; Truhlar, D.G.
 J. Phys. Chem. B 2009, 113, 6378-6396.
 iSolventCode=           1
 Solvent: water                                                           

 vradii
            1           2           3           4           5           6
    1   1.8500000   1.8500000   1.5200000   1.5200000   1.2000000   1.2000000
            7           8           9          10
    1   1.2000000   1.8500000   1.5200000   1.2000000
 ---------------------------------------
  Cycle       Energy         DIIS Error
 ---------------------------------------
    1    -340.6057686069      2.58E-09
 Time req'd to invert C: 1.30 s (CPU) 1.30 s (wall)
    2    -340.6300916753      6.40E-04
    3    -340.6300916744      6.40E-04
    4    -340.6300916724      6.40E-04
    5    -340.6300916627      6.40E-04
    6    -340.6300916567      6.40E-04
    7    -340.6300916583      6.40E-04
    8    -340.6300916542      6.40E-04
    9    -340.6300916459      6.40E-04
   10    -340.6300916375      6.40E-04
   11    -340.6300916285      6.40E-04
   12    -340.6300916269      6.40E-04
   13    -340.6300916163      6.40E-04
   14    -340.6300916109      6.40E-04
   15    -340.6300916140      6.40E-04
   16    -340.6300916741      6.40E-04
   17    -340.6356439904      4.07E-04
   18    -340.6367213653      1.45E-04
   19    -340.6371399051      5.50E-05
   20    -340.6372052990      2.05E-05
   21    -340.6372139245      1.01E-05
   22    -340.6372154573      3.48E-06
   23    -340.6372156647      8.13E-07
   24    -340.6372156756      2.64E-07
   25    -340.6372156766      9.92E-08
   26    -340.6372156768      5.50E-08
   27    -340.6372156771      1.69E-08
   28    -340.6372156771      5.68E-09 Convergence criterion met
 ---------------------------------------
 SCF time:  CPU 187.99 s  wall 189.91 s
(0)  E-EN(g) gas-phase elect-nuc energy                 -340.605768607 a.u.
(3)  G-ENP(liq) elect-nuc-pol free energy of system     -340.637215677 a.u.
(4)  G-CDS(liq) cavity-dispersion-solvent structure 
     free energy                                                4.5613 kcal/mol
(6)  G-S(liq) free energy of system                     -340.629946858 a.u.
(9)  DeltaG-S(liq) free energy of  solvation
     (9) = (6) - (0)                                          -15.1721 kcal/mol
 SCF   energy in the final basis set = -340.6299468576
 Total energy in the final basis set = -340.6299468576

 Components of the MP2 correlation energy:
        aaaa  correlation energy =        -0.1558503230 au
        abab  correlation energy =        -0.9424756942 au
        bbbb  correlation energy =        -0.1558503230 au
        non-Brillouin singles    =        -0.0000000000 au

 Total  MP2   correlation energy =        -1.2541763401 au
        MP2         total energy =      -341.8841231977 au

  Entering Z-vector solver.
 This version supports only Gaussian blurring of the apparent surface charges
 No PCM contribution added !! 
   1         0           1      0.000353    0.000353
 This version supports only Gaussian blurring of the apparent surface charges
 No PCM contribution added !! 
   2         0           1      0.000114    0.000114
 This version supports only Gaussian blurring of the apparent surface charges
 No PCM contribution added !! 
   3         0           1      0.000037    0.000037
 This version supports only Gaussian blurring of the apparent surface charges
 No PCM contribution added !! 
   4         0           1      0.000010    0.000010
 This version supports only Gaussian blurring of the apparent surface charges
 No PCM contribution added !! 
   5         0           1      0.000004    0.000004
 This version supports only Gaussian blurring of the apparent surface charges
 No PCM contribution added !! 
   6         0           1      0.000002    0.000002
 This version supports only Gaussian blurring of the apparent surface charges
 No PCM contribution added !! 
   7         1           0      0.000000    0.000000    Roots Converged

 --------------------------------------------------------------

                    Orbital Energies (a.u.)
 --------------------------------------------------------------

 Alpha MOs
 -- Occupied --
-20.595 -20.590 -20.566 -11.362 -11.357 -11.286  -1.443  -1.414
 -1.371  -1.038  -0.904  -0.783  -0.751  -0.696  -0.674  -0.669
 -0.615  -0.577  -0.561  -0.528  -0.515  -0.468  -0.435
 -- Virtual --
  0.053   0.159   0.191   0.193   0.220   0.264   0.276   0.314
  0.357   0.377   0.434   0.450   0.477   0.485   0.530   0.536
  0.555   0.567   0.582   0.612   0.620   0.622   0.656   0.691
  0.701   0.702   0.731   0.739   0.786   0.815   0.841   0.845
  0.868   0.896   0.901   0.927   0.932   0.957   1.006   1.035
  1.037   1.133   1.137   1.177   1.178   1.217   1.262   1.280
  1.342   1.351   1.365   1.393   1.422   1.456   1.491   1.492
  1.512   1.550   1.587   1.632   1.656   1.704   1.731   1.777
  1.862   1.935   1.969   2.012   2.083   2.088   2.128   2.201
  2.231   2.254   2.276   2.346   2.392   2.421   2.428   2.451
  2.459   2.476   2.527   2.569   2.615   2.660   2.747   2.808
  2.855   2.861   2.948   2.951   2.957   2.992   3.069   3.094
  3.107   3.166   3.200   3.212   3.244   3.279   3.284   3.316
  3.351   3.352   3.376   3.403   3.417   3.431   3.465   3.495
  3.531   3.547   3.609   3.644   3.676   3.719   3.733   3.740
  3.788   3.798   3.875   3.885   3.896   3.970   3.986   4.040
  4.055   4.063   4.112   4.141   4.161   4.204   4.234   4.266
  4.294   4.366   4.378   4.409   4.416   4.435   4.445   4.461
  4.518   4.550   4.580   4.677   4.687   4.732   4.824   4.848
  4.865   4.885   5.046   5.083   5.095   5.169   5.203   5.284
  5.341   5.355   5.393   5.439   5.460   5.533   5.597   5.614
  5.666   5.675   5.691   5.756   5.792   5.917   5.922   6.042
  6.051   6.105   6.182   6.273   6.279   6.401   6.519   6.589
  6.649   6.761   6.806   6.825   6.884   6.916   6.927   6.959
  6.999   7.123   7.175   7.259   7.276   7.334   7.406   7.411
  7.479   7.500   7.541   7.560   7.686   7.721   7.906   9.464
 11.232  12.471  13.059  14.061  14.312
 --------------------------------------------------------------

          Ground-State Mulliken Net Atomic Charges

     Atom                 Charge (a.u.)
  ----------------------------------------
      1 C                     0.001192
      2 C                     0.214651
      3 O                    -0.306204
      4 O                    -0.451734
      5 H                     0.133843
      6 H                     0.133887
      7 H                     0.271368
      8 C                     0.140929
      9 O                    -0.296387
     10 H                     0.158454
  ----------------------------------------
  Sum of atomic charges =     0.000000

 -----------------------------------------------------------------
                    Cartesian Multipole Moments
 -----------------------------------------------------------------
    Charge (ESU x 10^10)
                 0.0000
    Dipole Moment (Debye)
         X       0.5906      Y      -4.3209      Z      -0.0033
       Tot       4.3611
    Quadrupole Moments (Debye-Ang)
        XX     -49.6934     XY       4.4037     YY     -32.3826
        XZ      -0.0116     YZ       0.0116     ZZ     -32.3359
    Octopole Moments (Debye-Ang^2)
       XXX       3.1937    XXY       3.0647    XYY       3.3424
       YYY      -6.2930    XXZ       0.0377    XYZ       0.0039
       YYZ       0.0292    XZZ      -0.9026    YZZ      -0.1584
       ZZZ       0.0756
    Hexadecapole Moments (Debye-Ang^3)
      XXXX    -683.1938   XXXY      19.4308   XXYY    -102.2750
      XYYY       7.4357   YYYY    -145.3275   XXXZ      -0.4908
      XXYZ       0.0375   XYYZ      -0.0934   YYYZ       0.0023
      XXZZ     -95.8955   XYZZ      -1.2635   YYZZ     -27.8031
      XZZZ      -0.3476   YZZZ      -0.0260   ZZZZ     -33.5968
 -----------------------------------------------------------------
 DrvMan is completing analytic gradient of the MP2 energy
 MP2 relaxed dipole moment
            1
    1   0.2323534
    2  -1.6999758
    3  -0.0013167
	Magnitude:	 1.716 au	 4.361 Debye
 MP2 energy read as -341.884123
 Full Analytical Gradient of MP2 Energy (in au.)
             1             2             3             4             5
    1   -0.00004396    0.00008683    0.00023020    0.00001404   -0.00019382
    2   -0.00010094    0.00003014    0.00004627   -0.00032100   -0.00007645
    3    0.00021168   -0.00045550    0.00014306   -0.00002009   -0.00000378
             6             7             8             9            10
    1   -0.00009493    0.00017019   -0.00001749    0.00004244   -0.00019349
    2   -0.00017128   -0.00029168    0.00027578    0.00040048    0.00020869
    3    0.00000901   -0.00000400    0.00019352   -0.00003066   -0.00004323
 Gradient time:  CPU 0.12 s  wall 1.18 s
 ----------------------------------------------------------------
             Standard Nuclear Orientation (Angstroms)
    I     Atom           X                Y                Z
 ----------------------------------------------------------------
    1      C       1.1272215341    -0.7698960941     0.0009501433
    2      C      -0.0573113531     0.1235674616    -0.0011808723
    3      O       0.0377402164     1.3339976270    -0.0002773918
    4      O       2.3230188143    -0.0280700996     0.0025630278
    5      H       1.0692751666    -1.3887141614    -0.8739365318
    6      H       1.0661672213    -1.3882399468     0.8760251122
    7      H       2.0652964494     0.9006323018     0.0034225386
    8      C      -1.3980184663    -0.5995899002    -0.0034312401
    9      O      -2.4455215470     0.0126651793    -0.0033199152
   10      H      -1.3609640358    -1.6648360677    -0.0047909706
 ----------------------------------------------------------------
 Nuclear Repulsion Energy =   223.8369015765 hartrees
 There are       23 alpha and       23 beta electrons
 Discretize the solute cavity surface with Lebedev spheres
	Using 302 Lebedev grid points for each H atom
	Using 302 Lebedev grid points for other atoms
	Atomic van der Waals radii will be scaled by 1.20
 Removing interior tesserae...
 Keep 1137 surface tesserae and discard 1883 interior tesserae
 Molecular Surface Area = 106.007 Angst**2

                       Distance Matrix (Angstroms)
             C (  1)   C (  2)   O (  3)   O (  4)   H (  5)   H (  6)
   C (  2)  1.483712
   O (  3)  2.369249  1.214157
   O (  4)  1.407210  2.385158  2.660401
   H (  5)  1.073182  2.077955  3.039820  2.047310
   H (  6)  1.073235  2.077801  3.039103  2.047602  1.749964
   H (  7)  1.915896  2.260379  2.073356  0.963800  2.646304  2.645493
   C (  8)  2.530980  1.523305  2.408355  3.764677  2.732770  2.732695
   O (  9)  3.657446  2.390785  2.812920  4.768718  3.882735  3.881719
   H ( 10)  2.644242  2.213122  3.308987  4.031226  2.595712  2.596788
             H (  7)   C (  8)   O (  9)
   C (  8)  3.774290
   O (  9)  4.597392  1.213309
   H ( 10)  4.280299  1.065891  1.997568

 Requested basis set is cc-pVTZ
 There are 84 shells and 236 basis functions
 A cutoff of  1.0D-11 yielded   3292 shell pairs
 There are     25878 function pairs (     33866 Cartesian)
 Smallest overlap matrix eigenvalue = 4.91E-04
 Guess MOs from SCF MO coefficient file
 Reading MOs from coefficient file
 Reading MOs from coefficient file
 A restricted Hartree-Fock SCF calculation will be
 performed using Pulay DIIS extrapolation
 SCF converges when DIIS error is below 1.0E-08
 ---------------------------------------
  Cycle       Energy         DIIS Error
 ---------------------------------------
    1    -340.5960959609      8.52E-04
    2    -340.6036861219      5.92E-04
    3    -340.6054303126      1.48E-04
    4    -340.6056935912      5.51E-05
    5    -340.6057442442      2.22E-05
    6    -340.6057527050      1.14E-05
    7    -340.6057544576      3.66E-06
    8    -340.6057546712      8.31E-07
    9    -340.6057546808      3.32E-07
   10    -340.6057546816      9.97E-08
   11    -340.6057546819      4.94E-08
   12    -340.6057546819      1.94E-08
   13    -340.6057546818      8.62E-09 Convergence criterion met
 ---------------------------------------
 SCF time:  CPU 110.29 s  wall 110.90 s
 Discretize the solute cavity surface with Lebedev spheres
	Using 302 Lebedev grid points for each H atom
	Using 302 Lebedev grid points for other atoms
	Atomic van der Waals radii will be scaled by 1.20
 Removing interior tesserae...
 Keep 1137 surface tesserae and discard 1883 interior tesserae
 Molecular Surface Area = 106.007 Angst**2
 A restricted Hartree-Fock SCF calculation will be
 performed using Pulay DIIS extrapolation
 Polarizable Continuum solvation model will be applied
 SCF converges when DIIS error is below 1.0E-08

 Citation of the SMD model:
 Marenich, A.V.; Cramer, C.J.; Truhlar, D.G.
 J. Phys. Chem. B 2009, 113, 6378-6396.
 iSolventCode=           1
 Solvent: water                                                           

 vradii
            1           2           3           4           5           6
    1   1.8500000   1.8500000   1.5200000   1.5200000   1.2000000   1.2000000
            7           8           9          10
    1   1.2000000   1.8500000   1.5200000   1.2000000
 ---------------------------------------
  Cycle       Energy         DIIS Error
 ---------------------------------------
    1    -340.6057546815      4.17E-09
 Time req'd to invert C: 0.88 s (CPU) 0.88 s (wall)
    2    -340.6300742067      6.39E-04
    3    -340.6300742066      6.39E-04
    4    -340.6300742053      6.39E-04
    5    -340.6300742072      6.39E-04
    6    -340.6300742093      6.39E-04
    7    -340.6300742127      6.39E-04
    8    -340.6300742099      6.39E-04
    9    -340.6300742007      6.39E-04
   10    -340.6300742015      6.39E-04
   11    -340.6300742014      6.39E-04
   12    -340.6300742022      6.39E-04
   13    -340.6300742039      6.39E-04
   14    -340.6300742044      6.39E-04
   15    -340.6300742026      6.39E-04
   16    -340.6300742063      6.39E-04
   17    -340.6356252233      4.07E-04
   18    -340.6367022850      1.45E-04
   19    -340.6371207071      5.50E-05
   20    -340.6371860868      2.05E-05
   21    -340.6371947129      1.01E-05
   22    -340.6371962464      3.48E-06
   23    -340.6371964539      8.14E-07
   24    -340.6371964649      2.64E-07
   25    -340.6371964659      9.92E-08
   26    -340.6371964661      5.49E-08
   27    -340.6371964663      1.69E-08
   28    -340.6371964663      5.68E-09 Convergence criterion met
 ---------------------------------------
 SCF time:  CPU 160.99 s  wall 161.23 s
(0)  E-EN(g) gas-phase elect-nuc energy                 -340.605754681 a.u.
(3)  G-ENP(liq) elect-nuc-pol free energy of system     -340.637196466 a.u.
(4)  G-CDS(liq) cavity-dispersion-solvent structure 
     free energy                                                4.5610 kcal/mol
(6)  G-S(liq) free energy of system                     -340.629928004 a.u.
(9)  DeltaG-S(liq) free energy of  solvation
     (9) = (6) - (0)                                          -15.1690 kcal/mol
 SCF   energy in the final basis set = -340.6299280043
 Total energy in the final basis set = -340.6299280043

 Components of the MP2 correlation energy:
        aaaa  correlation energy =        -0.1558528267 au
        abab  correlation energy =        -0.9424844367 au
        bbbb  correlation energy =        -0.1558528267 au
        non-Brillouin singles    =        -0.0000000000 au

 Total  MP2   correlation energy =        -1.2541900901 au
        MP2         total energy =      -341.8841180943 au

  Entering Z-vector solver.
 This version supports only Gaussian blurring of the apparent surface charges
 No PCM contribution added !! 
   1         0           1      0.000354    0.000354
 This version supports only Gaussian blurring of the apparent surface charges
 No PCM contribution added !! 
   2         0           1      0.000114    0.000114
 This version supports only Gaussian blurring of the apparent surface charges
 No PCM contribution added !! 
   3         0           1      0.000037    0.000037
 This version supports only Gaussian blurring of the apparent surface charges
 No PCM contribution added !! 
   4         0           1      0.000010    0.000010
 This version supports only Gaussian blurring of the apparent surface charges
 No PCM contribution added !! 
   5         0           1      0.000004    0.000004
 This version supports only Gaussian blurring of the apparent surface charges
 No PCM contribution added !! 
   6         0           1      0.000002    0.000002
 This version supports only Gaussian blurring of the apparent surface charges
 No PCM contribution added !! 
   7         1           0      0.000000    0.000000    Roots Converged

 --------------------------------------------------------------

                    Orbital Energies (a.u.)
 --------------------------------------------------------------

 Alpha MOs
 -- Occupied --
-20.595 -20.590 -20.566 -11.362 -11.357 -11.286  -1.443  -1.415
 -1.371  -1.038  -0.904  -0.783  -0.751  -0.696  -0.674  -0.669
 -0.615  -0.577  -0.560  -0.528  -0.515  -0.468  -0.435
 -- Virtual --
  0.053   0.159   0.191   0.193   0.220   0.264   0.276   0.314
  0.357   0.377   0.434   0.450   0.477   0.485   0.530   0.536
  0.555   0.567   0.582   0.612   0.620   0.622   0.656   0.691
  0.701   0.702   0.731   0.739   0.786   0.815   0.841   0.845
  0.868   0.896   0.901   0.927   0.932   0.957   1.006   1.035
  1.037   1.133   1.137   1.177   1.178   1.217   1.262   1.280
  1.342   1.351   1.365   1.393   1.422   1.456   1.491   1.492
  1.512   1.550   1.587   1.632   1.656   1.704   1.731   1.777
  1.862   1.935   1.969   2.012   2.083   2.089   2.128   2.201
  2.231   2.254   2.276   2.346   2.392   2.421   2.428   2.451
  2.459   2.476   2.528   2.569   2.615   2.660   2.748   2.808
  2.855   2.861   2.948   2.951   2.957   2.992   3.069   3.094
  3.107   3.166   3.200   3.212   3.244   3.279   3.284   3.316
  3.352   3.352   3.376   3.403   3.417   3.431   3.465   3.495
  3.531   3.547   3.609   3.644   3.676   3.719   3.733   3.740
  3.788   3.798   3.875   3.885   3.896   3.970   3.986   4.040
  4.055   4.063   4.112   4.141   4.161   4.204   4.234   4.266
  4.294   4.366   4.378   4.409   4.416   4.435   4.445   4.461
  4.518   4.550   4.580   4.677   4.687   4.732   4.824   4.848
  4.865   4.885   5.046   5.083   5.095   5.169   5.203   5.284
  5.341   5.355   5.393   5.440   5.460   5.533   5.597   5.614
  5.666   5.675   5.691   5.756   5.792   5.917   5.922   6.042
  6.050   6.105   6.181   6.272   6.279   6.401   6.519   6.589
  6.649   6.761   6.805   6.825   6.884   6.916   6.927   6.959
  6.999   7.123   7.176   7.259   7.276   7.334   7.406   7.411
  7.479   7.500   7.541   7.560   7.686   7.721   7.906   9.464
 11.232  12.471  13.059  14.061  14.312
 --------------------------------------------------------------

          Ground-State Mulliken Net Atomic Charges

     Atom                 Charge (a.u.)
  ----------------------------------------
      1 C                     0.001171
      2 C                     0.214685
      3 O                    -0.306245
      4 O                    -0.451768
      5 H                     0.133877
      6 H                     0.133802
      7 H                     0.271359
      8 C                     0.140932
      9 O                    -0.296333
     10 H                     0.158520
  ----------------------------------------
  Sum of atomic charges =    -0.000000

 -----------------------------------------------------------------
                    Cartesian Multipole Moments
 -----------------------------------------------------------------
    Charge (ESU x 10^10)
                -0.0000
    Dipole Moment (Debye)
         X       0.5865      Y      -4.3210      Z      -0.0018
       Tot       4.3606
    Quadrupole Moments (Debye-Ang)
        XX     -49.6929     XY       4.4034     YY     -32.3828
        XZ      -0.0129     YZ       0.0121     ZZ     -32.3364
    Octopole Moments (Debye-Ang^2)
       XXX       3.1637    XXY       3.0649    XYY       3.3303
       YYY      -6.2941    XXZ       0.0339    XYZ       0.0067
       YYZ       0.0225    XZZ      -0.9092    YZZ      -0.1582
       ZZZ       0.0620
    Hexadecapole Moments (Debye-Ang^3)
      XXXX    -683.1930   XXXY      19.4143   XXYY    -102.2748
      XYYY       7.4184   YYYY    -145.3283   XXXZ      -0.4987
      XXYZ       0.0371   XYYZ      -0.0964   YYYZ       0.0020
      XXZZ     -95.8960   XYZZ      -1.2694   YYZZ     -27.8041
      XZZZ      -0.3487   YZZZ      -0.0275   ZZZZ     -33.5978
 -----------------------------------------------------------------
 DrvMan is completing analytic gradient of the MP2 energy
 MP2 relaxed dipole moment
            1
    1   0.2307403
    2  -1.6999962
    3  -0.0006961
	Magnitude:	 1.716 au	 4.361 Debye
 MP2 energy read as -341.884118
 Full Analytical Gradient of MP2 Energy (in au.)
             1             2             3             4             5
    1   -0.00003282   -0.00011185    0.00041643    0.00001060   -0.00014958
    2   -0.00003796   -0.00006263    0.00013025   -0.00028424   -0.00011151
    3    0.00003954   -0.00007238    0.00002796   -0.00001796   -0.00000016
             6             7             8             9            10
    1   -0.00015420    0.00018857    0.00001300    0.00003431   -0.00021445
    2   -0.00012157   -0.00030513    0.00018602    0.00041201    0.00019476
    3    0.00000557    0.00000353    0.00000231    0.00000617    0.00000541
 Gradient time:  CPU 0.10 s  wall 2.81 s
 ----------------------------------------------------------------
             Standard Nuclear Orientation (Angstroms)
    I     Atom           X                Y                Z
 ----------------------------------------------------------------
    1      C       1.1272215341    -0.7698960941     0.0009501433
    2      C      -0.0573113531     0.1235674616    -0.0011808723
    3      O       0.0357402164     1.3339976270    -0.0002773918
    4      O       2.3230188143    -0.0280700996     0.0025630278
    5      H       1.0692751666    -1.3887141614    -0.8739365318
    6      H       1.0661672213    -1.3882399468     0.8760251122
    7      H       2.0652964494     0.9006323018     0.0034225386
    8      C      -1.3980184663    -0.5995899002    -0.0034312401
    9      O      -2.4455215470     0.0126651793    -0.0033199152
   10      H      -1.3609640358    -1.6648360677    -0.0047909706
 ----------------------------------------------------------------
 Nuclear Repulsion Energy =   223.8377560661 hartrees
 There are       23 alpha and       23 beta electrons
 Discretize the solute cavity surface with Lebedev spheres
	Using 302 Lebedev grid points for each H atom
	Using 302 Lebedev grid points for other atoms
	Atomic van der Waals radii will be scaled by 1.20
 Removing interior tesserae...
 Keep 1137 surface tesserae and discard 1883 interior tesserae
 Molecular Surface Area = 106.007 Angst**2

                       Distance Matrix (Angstroms)
             C (  1)   C (  2)   O (  3)   O (  4)   H (  5)   H (  6)
   C (  2)  1.483712
   O (  3)  2.370169  1.214002
   O (  4)  1.407210  2.385158  2.662119
   H (  5)  1.073182  2.077955  3.040499  2.047310
   H (  6)  1.073235  2.077801  3.039780  2.047602  1.749964
   H (  7)  1.915896  2.260379  2.075311  0.963800  2.646304  2.645493
   C (  8)  2.530980  1.523305  2.407163  3.764677  2.732770  2.732695
   O (  9)  3.657446  2.390785  2.811154  4.768718  3.882735  3.881719
   H ( 10)  2.644242  2.213122  3.308142  4.031226  2.595712  2.596788
             H (  7)   C (  8)   O (  9)
   C (  8)  3.774290
   O (  9)  4.597392  1.213309
   H ( 10)  4.280299  1.065891  1.997568

 Requested basis set is cc-pVTZ
 There are 84 shells and 236 basis functions
 A cutoff of  1.0D-11 yielded   3291 shell pairs
 There are     25853 function pairs (     33830 Cartesian)
 Smallest overlap matrix eigenvalue = 4.91E-04
 Guess MOs from SCF MO coefficient file
 Reading MOs from coefficient file
 Reading MOs from coefficient file
 A restricted Hartree-Fock SCF calculation will be
 performed using Pulay DIIS extrapolation
 SCF converges when DIIS error is below 1.0E-08
 ---------------------------------------
  Cycle       Energy         DIIS Error
 ---------------------------------------
    1    -340.5964055448      8.53E-04
    2    -340.6037115900      5.92E-04
    3    -340.6054589620      1.48E-04
    4    -340.6057223612      5.50E-05
    5    -340.6057729650      2.22E-05
    6    -340.6057813811      1.13E-05
    7    -340.6057831306      3.65E-06
    8    -340.6057833428      8.22E-07
    9    -340.6057833521      3.27E-07
   10    -340.6057833529      9.51E-08
   11    -340.6057833532      4.50E-08
   12    -340.6057833531      1.52E-08
   13    -340.6057833532      5.38E-09 Convergence criterion met
 ---------------------------------------
 SCF time:  CPU 94.08 s  wall 97.29 s
 Discretize the solute cavity surface with Lebedev spheres
	Using 302 Lebedev grid points for each H atom
	Using 302 Lebedev grid points for other atoms
	Atomic van der Waals radii will be scaled by 1.20
 Removing interior tesserae...
 Keep 1137 surface tesserae and discard 1883 interior tesserae
 Molecular Surface Area = 106.007 Angst**2
 A restricted Hartree-Fock SCF calculation will be
 performed using Pulay DIIS extrapolation
 Polarizable Continuum solvation model will be applied
 SCF converges when DIIS error is below 1.0E-08

 Citation of the SMD model:
 Marenich, A.V.; Cramer, C.J.; Truhlar, D.G.
 J. Phys. Chem. B 2009, 113, 6378-6396.
 iSolventCode=           1
 Solvent: water                                                           

 vradii
            1           2           3           4           5           6
    1   1.8500000   1.8500000   1.5200000   1.5200000   1.2000000   1.2000000
            7           8           9          10
    1   1.2000000   1.8500000   1.5200000   1.2000000
 ---------------------------------------
  Cycle       Energy         DIIS Error
 ---------------------------------------
    1    -340.6057833528      1.77E-09
 Time req'd to invert C: 0.90 s (CPU) 0.92 s (wall)
    2    -340.6301100149      6.40E-04
    3    -340.6301100152      6.40E-04
    4    -340.6301100195      6.40E-04
    5    -340.6301100166      6.40E-04
    6    -340.6301100086      6.40E-04
    7    -340.6356636342      4.07E-04
    8    -340.6367413237      1.45E-04
    9    -340.6371599818      5.50E-05
   10    -340.6372253898      2.05E-05
   11    -340.6372340147      1.01E-05
   12    -340.6372355466      3.47E-06
   13    -340.6372357539      8.13E-07
   14    -340.6372357648      2.64E-07
   15    -340.6372357658      9.92E-08
   16    -340.6372357727      5.51E-08
   17    -340.6372357728      1.70E-08
   18    -340.6372357727      5.68E-09 Convergence criterion met
 ---------------------------------------
 SCF time:  CPU 133.46 s  wall 133.85 s
(0)  E-EN(g) gas-phase elect-nuc energy                 -340.605783353 a.u.
(3)  G-ENP(liq) elect-nuc-pol free energy of system     -340.637235773 a.u.
(4)  G-CDS(liq) cavity-dispersion-solvent structure 
     free energy                                                4.5615 kcal/mol
(6)  G-S(liq) free energy of system                     -340.629966592 a.u.
(9)  DeltaG-S(liq) free energy of  solvation
     (9) = (6) - (0)                                          -15.1752 kcal/mol
 SCF   energy in the final basis set = -340.6299665922
 Total energy in the final basis set = -340.6299665922

 Components of the MP2 correlation energy:
        aaaa  correlation energy =        -0.1558477886 au
        abab  correlation energy =        -0.9424667330 au
        bbbb  correlation energy =        -0.1558477886 au
        non-Brillouin singles    =        -0.0000000000 au

 Total  MP2   correlation energy =        -1.2541623103 au
        MP2         total energy =      -341.8841289025 au

  Entering Z-vector solver.
 This version supports only Gaussian blurring of the apparent surface charges
 No PCM contribution added !! 
   1         0           1      0.000353    0.000353
 This version supports only Gaussian blurring of the apparent surface charges
 No PCM contribution added !! 
   2         0           1      0.000114    0.000114
 This version supports only Gaussian blurring of the apparent surface charges
 No PCM contribution added !! 
   3         0           1      0.000037    0.000037
 This version supports only Gaussian blurring of the apparent surface charges
 No PCM contribution added !! 
   4         0           1      0.000010    0.000010
 This version supports only Gaussian blurring of the apparent surface charges
 No PCM contribution added !! 
   5         0           1      0.000004    0.000004
 This version supports only Gaussian blurring of the apparent surface charges
 No PCM contribution added !! 
   6         0           1      0.000002    0.000002
 This version supports only Gaussian blurring of the apparent surface charges
 No PCM contribution added !! 
   7         1           0      0.000000    0.000000    Roots Converged

 --------------------------------------------------------------

                    Orbital Energies (a.u.)
 --------------------------------------------------------------

 Alpha MOs
 -- Occupied --
-20.595 -20.590 -20.566 -11.362 -11.357 -11.286  -1.443  -1.414
 -1.371  -1.038  -0.904  -0.783  -0.751  -0.696  -0.674  -0.669
 -0.615  -0.577  -0.561  -0.528  -0.515  -0.468  -0.435
 -- Virtual --
  0.053   0.159   0.191   0.193   0.220   0.264   0.276   0.314
  0.357   0.377   0.434   0.450   0.477   0.485   0.530   0.536
  0.555   0.567   0.582   0.612   0.620   0.622   0.656   0.691
  0.701   0.702   0.731   0.739   0.786   0.815   0.840   0.845
  0.868   0.896   0.901   0.927   0.932   0.957   1.006   1.035
  1.037   1.133   1.137   1.177   1.178   1.217   1.262   1.280
  1.342   1.351   1.365   1.393   1.422   1.456   1.491   1.492
  1.512   1.550   1.587   1.632   1.656   1.704   1.731   1.777
  1.862   1.935   1.969   2.012   2.083   2.088   2.128   2.201
  2.231   2.254   2.276   2.346   2.392   2.421   2.428   2.451
  2.459   2.476   2.527   2.569   2.615   2.660   2.747   2.808
  2.855   2.861   2.948   2.951   2.957   2.992   3.069   3.094
  3.107   3.166   3.201   3.212   3.244   3.279   3.284   3.316
  3.352   3.352   3.376   3.403   3.417   3.431   3.465   3.494
  3.531   3.547   3.609   3.644   3.676   3.718   3.733   3.740
  3.788   3.798   3.875   3.885   3.896   3.970   3.986   4.040
  4.055   4.063   4.112   4.141   4.161   4.204   4.234   4.266
  4.295   4.366   4.378   4.409   4.416   4.435   4.445   4.461
  4.518   4.550   4.580   4.678   4.687   4.732   4.824   4.848
  4.865   4.885   5.046   5.083   5.095   5.169   5.203   5.284
  5.341   5.355   5.393   5.439   5.460   5.533   5.597   5.614
  5.666   5.675   5.691   5.756   5.792   5.917   5.922   6.042
  6.051   6.105   6.182   6.273   6.279   6.400   6.519   6.589
  6.649   6.761   6.806   6.825   6.884   6.916   6.927   6.959
  6.999   7.123   7.175   7.259   7.276   7.334   7.406   7.411
  7.479   7.500   7.542   7.560   7.686   7.721   7.905   9.464
 11.232  12.472  13.060  14.061  14.312
 --------------------------------------------------------------

          Ground-State Mulliken Net Atomic Charges

     Atom                 Charge (a.u.)
  ----------------------------------------
      1 C                     0.001215
      2 C                     0.214617
      3 O                    -0.306163
      4 O                    -0.451699
      5 H                     0.133927
      6 H                     0.133852
      7 H                     0.271378
      8 C                     0.140926
      9 O                    -0.296442
     10 H                     0.158388
  ----------------------------------------
  Sum of atomic charges =    -0.000000

 -----------------------------------------------------------------
                    Cartesian Multipole Moments
 -----------------------------------------------------------------
    Charge (ESU x 10^10)
                 0.0000
    Dipole Moment (Debye)
         X       0.5947      Y      -4.3209      Z      -0.0018
       Tot       4.3616
    Quadrupole Moments (Debye-Ang)
        XX     -49.6938     XY       4.4040     YY     -32.3823
        XZ      -0.0129     YZ       0.0121     ZZ     -32.3355
    Octopole Moments (Debye-Ang^2)
       XXX       3.2238    XXY       3.0645    XYY       3.3546
       YYY      -6.2920    XXZ       0.0339    XYZ       0.0067
       YYZ       0.0225    XZZ      -0.8959    YZZ      -0.1586
       ZZZ       0.0620
    Hexadecapole Moments (Debye-Ang^3)
      XXXX    -683.1947   XXXY      19.4473   XXYY    -102.2752
      XYYY       7.4529   YYYY    -145.3267   XXXZ      -0.4987
      XXYZ       0.0371   XYYZ      -0.0964   YYYZ       0.0020
      XXZZ     -95.8950   XYZZ      -1.2577   YYZZ     -27.8021
      XZZZ      -0.3487   YZZZ      -0.0275   ZZZZ     -33.5956
 -----------------------------------------------------------------
 DrvMan is completing analytic gradient of the MP2 energy
 MP2 relaxed dipole moment
            1
    1   0.2339716
    2  -1.6999587
    3  -0.0006936
	Magnitude:	 1.716 au	 4.362 Debye
 MP2 energy read as -341.884129
 Full Analytical Gradient of MP2 Energy (in au.)
             1             2             3             4             5
    1   -0.00005584    0.00028760    0.00004375    0.00001708   -0.00013450
    2   -0.00016370    0.00012448   -0.00003943   -0.00035762   -0.00012615
    3    0.00003963   -0.00007204    0.00002741   -0.00001799   -0.00000700
             6             7             8             9            10
    1   -0.00013911    0.00015172   -0.00004860    0.00005051   -0.00017261
    2   -0.00013623   -0.00027820    0.00036541    0.00038895    0.00022249
    3    0.00001244    0.00000345    0.00000245    0.00000617    0.00000550
 Gradient time:  CPU 0.08 s  wall 0.20 s
 ----------------------------------------------------------------
             Standard Nuclear Orientation (Angstroms)
    I     Atom           X                Y                Z
 ----------------------------------------------------------------
    1      C       1.1272215341    -0.7698960941     0.0009501433
    2      C      -0.0573113531     0.1235674616    -0.0011808723
    3      O       0.0367402164     1.3349976270    -0.0002773918
    4      O       2.3230188143    -0.0280700996     0.0025630278
    5      H       1.0692751666    -1.3887141614    -0.8739365318
    6      H       1.0661672213    -1.3882399468     0.8760251122
    7      H       2.0652964494     0.9006323018     0.0034225386
    8      C      -1.3980184663    -0.5995899002    -0.0034312401
    9      O      -2.4455215470     0.0126651793    -0.0033199152
   10      H      -1.3609640358    -1.6648360677    -0.0047909706
 ----------------------------------------------------------------
 Nuclear Repulsion Energy =   223.8067976653 hartrees
 There are       23 alpha and       23 beta electrons
 Discretize the solute cavity surface with Lebedev spheres
	Using 302 Lebedev grid points for each H atom
	Using 302 Lebedev grid points for other atoms
	Atomic van der Waals radii will be scaled by 1.20
 Removing interior tesserae...
 Keep 1137 surface tesserae and discard 1883 interior tesserae
 Molecular Surface Area = 106.007 Angst**2

                       Distance Matrix (Angstroms)
             C (  1)   C (  2)   O (  3)   O (  4)   H (  5)   H (  6)
   C (  2)  1.483712
   O (  3)  2.370597  1.215076
   O (  4)  1.407210  2.385158  2.661772
   H (  5)  1.073182  2.077955  3.041055  2.047310
   H (  6)  1.073235  2.077801  3.040337  2.047602  1.749964
   H (  7)  1.915896  2.260379  2.074543  0.963800  2.646304  2.645493
   C (  8)  2.530980  1.523305  2.408562  3.764677  2.732770  2.732695
   O (  9)  3.657446  2.390785  2.812507  4.768718  3.882735  3.881719
   H ( 10)  2.644242  2.213122  3.309471  4.031226  2.595712  2.596788
             H (  7)   C (  8)   O (  9)
   C (  8)  3.774290
   O (  9)  4.597392  1.213309
   H ( 10)  4.280299  1.065891  1.997568

 Requested basis set is cc-pVTZ
 There are 84 shells and 236 basis functions
 A cutoff of  1.0D-11 yielded   3291 shell pairs
 There are     25853 function pairs (     33830 Cartesian)
 Smallest overlap matrix eigenvalue = 4.91E-04
 Guess MOs from SCF MO coefficient file
 Reading MOs from coefficient file
 Reading MOs from coefficient file
 A restricted Hartree-Fock SCF calculation will be
 performed using Pulay DIIS extrapolation
 SCF converges when DIIS error is below 1.0E-08
 ---------------------------------------
  Cycle       Energy         DIIS Error
 ---------------------------------------
    1    -340.5947825764      8.52E-04
    2    -340.6035895380      5.91E-04
    3    -340.6053289269      1.49E-04
    4    -340.6055923454      5.52E-05
    5    -340.6056428673      2.23E-05
    6    -340.6056513625      1.14E-05
    7    -340.6056531354      3.70E-06
    8    -340.6056533514      8.58E-07
    9    -340.6056533612      3.47E-07
   10    -340.6056533621      9.66E-08
   11    -340.6056533624      4.51E-08
   12    -340.6056533623      1.56E-08
   13    -340.6056533623      5.50E-09 Convergence criterion met
 ---------------------------------------
 SCF time:  CPU 94.17 s  wall 94.80 s
 Discretize the solute cavity surface with Lebedev spheres
	Using 302 Lebedev grid points for each H atom
	Using 302 Lebedev grid points for other atoms
	Atomic van der Waals radii will be scaled by 1.20
 Removing interior tesserae...
 Keep 1137 surface tesserae and discard 1883 interior tesserae
 Molecular Surface Area = 106.007 Angst**2
 A restricted Hartree-Fock SCF calculation will be
 performed using Pulay DIIS extrapolation
 Polarizable Continuum solvation model will be applied
 SCF converges when DIIS error is below 1.0E-08

 Citation of the SMD model:
 Marenich, A.V.; Cramer, C.J.; Truhlar, D.G.
 J. Phys. Chem. B 2009, 113, 6378-6396.
 iSolventCode=           1
 Solvent: water                                                           

 vradii
            1           2           3           4           5           6
    1   1.8500000   1.8500000   1.5200000   1.5200000   1.2000000   1.2000000
            7           8           9          10
    1   1.2000000   1.8500000   1.5200000   1.2000000
 ---------------------------------------
  Cycle       Energy         DIIS Error
 ---------------------------------------
    1    -340.6056533620      1.80E-09
 Time req'd to invert C: 0.83 s (CPU) 0.83 s (wall)
    2    -340.6299923546      6.40E-04
    3    -340.6299923548      6.40E-04
    4    -340.6299923588      6.40E-04
    5    -340.6299923576      6.40E-04
    6    -340.6299923492      6.40E-04
    7    -340.6299923499      6.40E-04
    8    -340.6299923534      6.40E-04
    9    -340.6299923509      6.40E-04
   10    -340.6299923550      6.40E-04
   11    -340.6299923578      6.40E-04
   12    -340.6299923580      6.40E-04
   13    -340.6299923572      6.40E-04
   14    -340.6299923593      6.40E-04
   15    -340.6299923595      6.40E-04
   16    -340.6299923548      6.40E-04
   17    -340.6355510031      4.08E-04
   18    -340.6366302359      1.45E-04
   19    -340.6370496377      5.51E-05
   20    -340.6371151946      2.05E-05
   21    -340.6371238464      1.01E-05
   22    -340.6371253862      3.48E-06
   23    -340.6371255944      8.15E-07
   24    -340.6371256053      2.66E-07
   25    -340.6371256063      9.94E-08
   26    -340.6371256065      5.42E-08
   27    -340.6371256067      1.69E-08
   28    -340.6371256067      5.69E-09 Convergence criterion met
 ---------------------------------------
 SCF time:  CPU 161.05 s  wall 161.88 s
(0)  E-EN(g) gas-phase elect-nuc energy                 -340.605653362 a.u.
(3)  G-ENP(liq) elect-nuc-pol free energy of system     -340.637125607 a.u.
(4)  G-CDS(liq) cavity-dispersion-solvent structure 
     free energy                                                4.5597 kcal/mol
(6)  G-S(liq) free energy of system                     -340.629859330 a.u.
(9)  DeltaG-S(liq) free energy of  solvation
     (9) = (6) - (0)                                          -15.1895 kcal/mol
 SCF   energy in the final basis set = -340.6298593302
 Total energy in the final basis set = -340.6298593302

 Components of the MP2 correlation energy:
        aaaa  correlation energy =        -0.1558624078 au
        abab  correlation energy =        -0.9425386341 au
        bbbb  correlation energy =        -0.1558624078 au
        non-Brillouin singles    =        -0.0000000000 au

 Total  MP2   correlation energy =        -1.2542634497 au
        MP2         total energy =      -341.8841227799 au

  Entering Z-vector solver.
 This version supports only Gaussian blurring of the apparent surface charges
 No PCM contribution added !! 
   1         0           1      0.000354    0.000354
 This version supports only Gaussian blurring of the apparent surface charges
 No PCM contribution added !! 
   2         0           1      0.000115    0.000115
 This version supports only Gaussian blurring of the apparent surface charges
 No PCM contribution added !! 
   3         0           1      0.000038    0.000038
 This version supports only Gaussian blurring of the apparent surface charges
 No PCM contribution added !! 
   4         0           1      0.000010    0.000010
 This version supports only Gaussian blurring of the apparent surface charges
 No PCM contribution added !! 
   5         0           1      0.000004    0.000004
 This version supports only Gaussian blurring of the apparent surface charges
 No PCM contribution added !! 
   6         0           1      0.000002    0.000002
 This version supports only Gaussian blurring of the apparent surface charges
 No PCM contribution added !! 
   7         1           0      0.000000    0.000000    Roots Converged

 --------------------------------------------------------------

                    Orbital Energies (a.u.)
 --------------------------------------------------------------

 Alpha MOs
 -- Occupied --
-20.595 -20.590 -20.566 -11.362 -11.357 -11.286  -1.443  -1.414
 -1.371  -1.038  -0.904  -0.783  -0.750  -0.695  -0.674  -0.669
 -0.615  -0.577  -0.560  -0.528  -0.515  -0.468  -0.435
 -- Virtual --
  0.052   0.159   0.191   0.193   0.220   0.264   0.276   0.314
  0.357   0.377   0.433   0.450   0.477   0.485   0.530   0.536
  0.555   0.567   0.582   0.612   0.620   0.622   0.656   0.691
  0.701   0.702   0.731   0.738   0.785   0.815   0.840   0.845
  0.868   0.896   0.901   0.927   0.932   0.957   1.006   1.035
  1.037   1.133   1.137   1.177   1.178   1.217   1.262   1.280
  1.342   1.351   1.365   1.393   1.422   1.457   1.491   1.492
  1.511   1.550   1.587   1.632   1.656   1.704   1.731   1.777
  1.862   1.935   1.969   2.012   2.083   2.088   2.128   2.201
  2.231   2.254   2.276   2.346   2.392   2.421   2.428   2.450
  2.458   2.476   2.527   2.569   2.615   2.660   2.747   2.808
  2.855   2.861   2.948   2.951   2.957   2.992   3.069   3.094
  3.107   3.166   3.200   3.212   3.244   3.279   3.284   3.316
  3.352   3.352   3.376   3.403   3.417   3.431   3.465   3.494
  3.530   3.547   3.608   3.644   3.676   3.718   3.733   3.739
  3.788   3.798   3.875   3.885   3.895   3.970   3.986   4.040
  4.055   4.063   4.111   4.141   4.161   4.204   4.234   4.266
  4.295   4.366   4.378   4.409   4.416   4.435   4.444   4.461
  4.518   4.550   4.580   4.677   4.686   4.732   4.824   4.848
  4.865   4.884   5.046   5.082   5.095   5.169   5.203   5.284
  5.341   5.355   5.393   5.440   5.460   5.533   5.597   5.614
  5.666   5.675   5.691   5.756   5.792   5.917   5.921   6.042
  6.049   6.104   6.181   6.272   6.279   6.400   6.518   6.588
  6.648   6.759   6.804   6.825   6.884   6.916   6.926   6.959
  6.999   7.123   7.175   7.259   7.275   7.333   7.406   7.411
  7.478   7.500   7.541   7.560   7.686   7.720   7.905   9.464
 11.232  12.471  13.053  14.053  14.305
 --------------------------------------------------------------

          Ground-State Mulliken Net Atomic Charges

     Atom                 Charge (a.u.)
  ----------------------------------------
      1 C                     0.001375
      2 C                     0.214634
      3 O                    -0.306820
      4 O                    -0.451696
      5 H                     0.133983
      6 H                     0.133908
      7 H                     0.271358
      8 C                     0.141047
      9 O                    -0.296310
     10 H                     0.158522
  ----------------------------------------
  Sum of atomic charges =    -0.000000

 -----------------------------------------------------------------
                    Cartesian Multipole Moments
 -----------------------------------------------------------------
    Charge (ESU x 10^10)
                -0.0000
    Dipole Moment (Debye)
         X       0.5906      Y      -4.3271      Z      -0.0018
       Tot       4.3672
    Quadrupole Moments (Debye-Ang)
        XX     -49.6898     XY       4.4028     YY     -32.3870
        XZ      -0.0129     YZ       0.0121     ZZ     -32.3378
    Octopole Moments (Debye-Ang^2)
       XXX       3.1909    XXY       3.0512    XYY       3.3433
       YYY      -6.3349    XXZ       0.0339    XYZ       0.0067
       YYZ       0.0225    XZZ      -0.9019    YZZ      -0.1686
       ZZZ       0.0620
    Hexadecapole Moments (Debye-Ang^3)
      XXXX    -683.1586   XXXY      19.4286   XXYY    -102.2846
      XYYY       7.4326   YYYY    -145.4318   XXXZ      -0.4986
      XXYZ       0.0371   XYYZ      -0.0964   YYYZ       0.0020
      XXZZ     -95.8929   XYZZ      -1.2653   YYZZ     -27.8180
      XZZZ      -0.3486   YZZZ      -0.0275   ZZZZ     -33.5991
 -----------------------------------------------------------------
 DrvMan is completing analytic gradient of the MP2 energy
 MP2 relaxed dipole moment
            1
    1   0.2323632
    2  -1.7024075
    3  -0.0006949
	Magnitude:	 1.718 au	 4.367 Debye
 MP2 energy read as -341.884123
 Full Analytical Gradient of MP2 Energy (in au.)
             1             2             3             4             5
    1   -0.00002366    0.00001745    0.00030855    0.00000218   -0.00013360
    2   -0.00021875   -0.00125220    0.00153442   -0.00030123   -0.00012805
    3    0.00003953   -0.00007298    0.00002862   -0.00001799   -0.00000837
             6             7             8             9            10
    1   -0.00013825    0.00017510   -0.00003880    0.00004200   -0.00021097
    2   -0.00013810   -0.00030041    0.00020288    0.00041393    0.00018751
    3    0.00001382    0.00000350    0.00000227    0.00000618    0.00000542
 Gradient time:  CPU 0.10 s  wall 1.16 s
 ----------------------------------------------------------------
             Standard Nuclear Orientation (Angstroms)
    I     Atom           X                Y                Z
 ----------------------------------------------------------------
    1      C       1.1272215341    -0.7698960941     0.0009501433
    2      C      -0.0573113531     0.1235674616    -0.0011808723
    3      O       0.0367402164     1.3329976270    -0.0002773918
    4      O       2.3230188143    -0.0280700996     0.0025630278
    5      H       1.0692751666    -1.3887141614    -0.8739365318
    6      H       1.0661672213    -1.3882399468     0.8760251122
    7      H       2.0652964494     0.9006323018     0.0034225386
    8      C      -1.3980184663    -0.5995899002    -0.0034312401
    9      O      -2.4455215470     0.0126651793    -0.0033199152
   10      H      -1.3609640358    -1.6648360677    -0.0047909706
 ----------------------------------------------------------------
 Nuclear Repulsion Energy =   223.8679013614 hartrees
 There are       23 alpha and       23 beta electrons
 Discretize the solute cavity surface with Lebedev spheres
	Using 302 Lebedev grid points for each H atom
	Using 302 Lebedev grid points for other atoms
	Atomic van der Waals radii will be scaled by 1.20
 Removing interior tesserae...
 Keep 1137 surface tesserae and discard 1883 interior tesserae
 Molecular Surface Area = 106.007 Angst**2

                       Distance Matrix (Angstroms)
             C (  1)   C (  2)   O (  3)   O (  4)   H (  5)   H (  6)
   C (  2)  1.483712
   O (  3)  2.368821  1.213082
   O (  4)  1.407210  2.385158  2.660749
   H (  5)  1.073182  2.077955  3.039264  2.047310
   H (  6)  1.073235  2.077801  3.038546  2.047602  1.749964
   H (  7)  1.915896  2.260379  2.074125  0.963800  2.646304  2.645493
   C (  8)  2.530980  1.523305  2.406956  3.764677  2.732770  2.732695
   O (  9)  3.657446  2.390785  2.811567  4.768718  3.882735  3.881719
   H ( 10)  2.644242  2.213122  3.307658  4.031226  2.595712  2.596788
             H (  7)   C (  8)   O (  9)
   C (  8)  3.774290
   O (  9)  4.597392  1.213309
   H ( 10)  4.280299  1.065891  1.997568

 Requested basis set is cc-pVTZ
 There are 84 shells and 236 basis functions
 A cutoff of  1.0D-11 yielded   3292 shell pairs
 There are     25878 function pairs (     33866 Cartesian)
 Smallest overlap matrix eigenvalue = 4.91E-04
 Guess MOs from SCF MO coefficient file
 Reading MOs from coefficient file
 Reading MOs from coefficient file
 A restricted Hartree-Fock SCF calculation will be
 performed using Pulay DIIS extrapolation
 SCF converges when DIIS error is below 1.0E-08
 ---------------------------------------
  Cycle       Energy         DIIS Error
 ---------------------------------------
    1    -340.5987285873      8.56E-04
    2    -340.6037953695      5.94E-04
    3    -340.6055562619      1.49E-04
    4    -340.6058206729      5.50E-05
    5    -340.6058717906      2.21E-05
    6    -340.6058802244      1.13E-05
    7    -340.6058819460      3.61E-06
    8    -340.6058821553      7.87E-07
    9    -340.6058821643      2.93E-07
   10    -340.6058821649      9.37E-08
   11    -340.6058821652      4.64E-08
   12    -340.6058821651      1.52E-08
   13    -340.6058821651      5.55E-09 Convergence criterion met
 ---------------------------------------
 SCF time:  CPU 97.00 s  wall 99.95 s
 Discretize the solute cavity surface with Lebedev spheres
	Using 302 Lebedev grid points for each H atom
	Using 302 Lebedev grid points for other atoms
	Atomic van der Waals radii will be scaled by 1.20
 Removing interior tesserae...
 Keep 1137 surface tesserae and discard 1883 interior tesserae
 Molecular Surface Area = 106.007 Angst**2
 A restricted Hartree-Fock SCF calculation will be
 performed using Pulay DIIS extrapolation
 Polarizable Continuum solvation model will be applied
 SCF converges when DIIS error is below 1.0E-08

 Citation of the SMD model:
 Marenich, A.V.; Cramer, C.J.; Truhlar, D.G.
 J. Phys. Chem. B 2009, 113, 6378-6396.
 iSolventCode=           1
 Solvent: water                                                           

 vradii
            1           2           3           4           5           6
    1   1.8500000   1.8500000   1.5200000   1.5200000   1.2000000   1.2000000
            7           8           9          10
    1   1.2000000   1.8500000   1.5200000   1.2000000
 ---------------------------------------
  Cycle       Energy         DIIS Error
 ---------------------------------------
    1    -340.6058821648      1.77E-09
 Time req'd to invert C: 0.86 s (CPU) 0.86 s (wall)
    2    -340.6301893596      6.39E-04
    3    -340.6301893596      6.39E-04
    4    -340.6301893605      6.39E-04
    5    -340.6301893707      6.39E-04
    6    -340.6301893725      6.39E-04
    7    -340.6301893815      6.39E-04
    8    -340.6301893798      6.39E-04
    9    -340.6301893807      6.39E-04
   10    -340.6301893807      6.39E-04
   11    -340.6301893777      6.39E-04
   12    -340.6301893792      6.39E-04
   13    -340.6301893802      6.39E-04
   14    -340.6301893806      6.39E-04
   15    -340.6301893803      6.39E-04
   16    -340.6301893600      6.39E-04
   17    -340.6357353590      4.07E-04
   18    -340.6368108827      1.45E-04
   19    -340.6372285644      5.50E-05
   20    -340.6372937964      2.04E-05
   21    -340.6373023959      1.01E-05
   22    -340.6373039217      3.47E-06
   23    -340.6373041283      8.13E-07
   24    -340.6373041393      2.62E-07
   25    -340.6373041403      9.90E-08
   26    -340.6373041406      5.58E-08
   27    -340.6373041408      1.70E-08
   28    -340.6373041407      5.67E-09 Convergence criterion met
 ---------------------------------------
 SCF time:  CPU 156.46 s  wall 156.83 s
(0)  E-EN(g) gas-phase elect-nuc energy                 -340.605882165 a.u.
(3)  G-ENP(liq) elect-nuc-pol free energy of system     -340.637304141 a.u.
(4)  G-CDS(liq) cavity-dispersion-solvent structure 
     free energy                                                4.5628 kcal/mol
(6)  G-S(liq) free energy of system                     -340.630032797 a.u.
(9)  DeltaG-S(liq) free energy of  solvation
     (9) = (6) - (0)                                          -15.1548 kcal/mol
 SCF   energy in the final basis set = -340.6300327973
 Total energy in the final basis set = -340.6300327973

 Components of the MP2 correlation energy:
        aaaa  correlation energy =        -0.1558382008 au
        abab  correlation energy =        -0.9424124852 au
        bbbb  correlation energy =        -0.1558382008 au
        non-Brillouin singles    =        -0.0000000000 au

 Total  MP2   correlation energy =        -1.2540888869 au
        MP2         total energy =      -341.8841216842 au

  Entering Z-vector solver.
 This version supports only Gaussian blurring of the apparent surface charges
 No PCM contribution added !! 
   1         0           1      0.000353    0.000353
 This version supports only Gaussian blurring of the apparent surface charges
 No PCM contribution added !! 
   2         0           1      0.000114    0.000114
 This version supports only Gaussian blurring of the apparent surface charges
 No PCM contribution added !! 
   3         0           1      0.000037    0.000037
 This version supports only Gaussian blurring of the apparent surface charges
 No PCM contribution added !! 
   4         0           1      0.000010    0.000010
 This version supports only Gaussian blurring of the apparent surface charges
 No PCM contribution added !! 
   5         0           1      0.000004    0.000004
 This version supports only Gaussian blurring of the apparent surface charges
 No PCM contribution added !! 
   6         0           1      0.000002    0.000002
 This version supports only Gaussian blurring of the apparent surface charges
 No PCM contribution added !! 
   7         1           0      0.000000    0.000000    Roots Converged

 --------------------------------------------------------------

                    Orbital Energies (a.u.)
 --------------------------------------------------------------

 Alpha MOs
 -- Occupied --
-20.595 -20.589 -20.566 -11.362 -11.356 -11.286  -1.443  -1.415
 -1.371  -1.038  -0.904  -0.783  -0.751  -0.696  -0.674  -0.669
 -0.615  -0.577  -0.561  -0.528  -0.515  -0.468  -0.434
 -- Virtual --
  0.053   0.159   0.191   0.193   0.220   0.264   0.276   0.314
  0.357   0.377   0.434   0.450   0.477   0.485   0.530   0.536
  0.555   0.567   0.583   0.612   0.620   0.622   0.656   0.691
  0.701   0.702   0.731   0.739   0.786   0.815   0.841   0.845
  0.868   0.896   0.901   0.927   0.932   0.957   1.007   1.035
  1.037   1.133   1.137   1.177   1.178   1.217   1.262   1.280
  1.342   1.351   1.365   1.394   1.422   1.456   1.491   1.492
  1.512   1.550   1.587   1.632   1.656   1.704   1.731   1.777
  1.862   1.935   1.969   2.012   2.083   2.089   2.128   2.201
  2.231   2.254   2.276   2.346   2.391   2.421   2.428   2.451
  2.459   2.476   2.528   2.569   2.616   2.660   2.748   2.808
  2.855   2.861   2.949   2.951   2.958   2.992   3.069   3.094
  3.107   3.166   3.201   3.212   3.244   3.279   3.284   3.317
  3.352   3.352   3.376   3.403   3.417   3.431   3.465   3.495
  3.531   3.547   3.609   3.644   3.676   3.719   3.733   3.740
  3.788   3.798   3.875   3.885   3.896   3.971   3.986   4.040
  4.055   4.064   4.113   4.141   4.161   4.204   4.234   4.266
  4.294   4.366   4.379   4.409   4.416   4.435   4.445   4.461
  4.518   4.550   4.580   4.678   4.687   4.732   4.824   4.848
  4.866   4.886   5.047   5.083   5.096   5.169   5.203   5.285
  5.342   5.355   5.393   5.439   5.460   5.533   5.597   5.614
  5.666   5.675   5.691   5.756   5.792   5.917   5.923   6.042
  6.052   6.105   6.182   6.273   6.280   6.401   6.520   6.590
  6.649   6.763   6.807   6.825   6.885   6.916   6.929   6.960
  6.999   7.123   7.176   7.259   7.276   7.334   7.406   7.411
  7.480   7.500   7.542   7.560   7.686   7.722   7.906   9.464
 11.232  12.472  13.066  14.068  14.319
 --------------------------------------------------------------

          Ground-State Mulliken Net Atomic Charges

     Atom                 Charge (a.u.)
  ----------------------------------------
      1 C                     0.001010
      2 C                     0.214667
      3 O                    -0.305584
      4 O                    -0.451771
      5 H                     0.133821
      6 H                     0.133746
      7 H                     0.271379
      8 C                     0.140811
      9 O                    -0.296464
     10 H                     0.158386
  ----------------------------------------
  Sum of atomic charges =    -0.000000

 -----------------------------------------------------------------
                    Cartesian Multipole Moments
 -----------------------------------------------------------------
    Charge (ESU x 10^10)
                -0.0000
    Dipole Moment (Debye)
         X       0.5906      Y      -4.3147      Z      -0.0018
       Tot       4.3550
    Quadrupole Moments (Debye-Ang)
        XX     -49.6969     XY       4.4046     YY     -32.3782
        XZ      -0.0129     YZ       0.0121     ZZ     -32.3341
    Octopole Moments (Debye-Ang^2)
       XXX       3.1966    XXY       3.0782    XYY       3.3416
       YYY      -6.2511    XXZ       0.0339    XYZ       0.0067
       YYZ       0.0225    XZZ      -0.9032    YZZ      -0.1483
       ZZZ       0.0620
    Hexadecapole Moments (Debye-Ang^3)
      XXXX    -683.2291   XXXY      19.4330   XXYY    -102.2655
      XYYY       7.4387   YYYY    -145.2233   XXXZ      -0.4987
      XXYZ       0.0371   XYYZ      -0.0964   YYYZ       0.0020
      XXZZ     -95.8982   XYZZ      -1.2618   YYZZ     -27.7881
      XZZZ      -0.3487   YZZZ      -0.0275   ZZZZ     -33.5943
 -----------------------------------------------------------------
 DrvMan is completing analytic gradient of the MP2 energy
 MP2 relaxed dipole moment
            1
    1   0.2323493
    2  -1.6975438
    3  -0.0006948
	Magnitude:	 1.713 au	 4.355 Debye
 MP2 energy read as -341.884122
 Full Analytical Gradient of MP2 Energy (in au.)
             1             2             3             4             5
    1   -0.00006512    0.00015928    0.00015057    0.00002561   -0.00015051
    2    0.00001744    0.00132434   -0.00145421   -0.00034079   -0.00010959
    3    0.00003964   -0.00007143    0.00002674   -0.00001797    0.00000121
             6             7             8             9            10
    1   -0.00015507    0.00016515    0.00000328    0.00004288   -0.00017606
    2   -0.00011969   -0.00028292    0.00034868    0.00038695    0.00022979
    3    0.00000418    0.00000348    0.00000250    0.00000616    0.00000549
 Gradient time:  CPU 0.08 s  wall 1.37 s
 ----------------------------------------------------------------
             Standard Nuclear Orientation (Angstroms)
    I     Atom           X                Y                Z
 ----------------------------------------------------------------
    1      C       1.1272215341    -0.7698960941     0.0009501433
    2      C      -0.0573113531     0.1235674616    -0.0011808723
    3      O       0.0367402164     1.3339976270     0.0007226082
    4      O       2.3230188143    -0.0280700996     0.0025630278
    5      H       1.0692751666    -1.3887141614    -0.8739365318
    6      H       1.0661672213    -1.3882399468     0.8760251122
    7      H       2.0652964494     0.9006323018     0.0034225386
    8      C      -1.3980184663    -0.5995899002    -0.0034312401
    9      O      -2.4455215470     0.0126651793    -0.0033199152
   10      H      -1.3609640358    -1.6648360677    -0.0047909706
 ----------------------------------------------------------------
 Nuclear Repulsion Energy =   223.8373085915 hartrees
 There are       23 alpha and       23 beta electrons
 Discretize the solute cavity surface with Lebedev spheres
	Using 302 Lebedev grid points for each H atom
	Using 302 Lebedev grid points for other atoms
	Atomic van der Waals radii will be scaled by 1.20
 Removing interior tesserae...
 Keep 1137 surface tesserae and discard 1883 interior tesserae
 Molecular Surface Area = 106.007 Angst**2

                       Distance Matrix (Angstroms)
             C (  1)   C (  2)   O (  3)   O (  4)   H (  5)   H (  6)
   C (  2)  1.483712
   O (  3)  2.369708  1.214080
   O (  4)  1.407210  2.385158  2.661259
   H (  5)  1.073182  2.077955  3.040447  2.047310
   H (  6)  1.073235  2.077801  3.039153  2.047602  1.749964
   H (  7)  1.915896  2.260379  2.074332  0.963800  2.646304  2.645493
   C (  8)  2.530980  1.523305  2.407760  3.764677  2.732770  2.732695
   O (  9)  3.657446  2.390785  2.812038  4.768718  3.882735  3.881719
   H ( 10)  2.644242  2.213122  3.308566  4.031226  2.595712  2.596788
             H (  7)   C (  8)   O (  9)
   C (  8)  3.774290
   O (  9)  4.597392  1.213309
   H ( 10)  4.280299  1.065891  1.997568

 Requested basis set is cc-pVTZ
 There are 84 shells and 236 basis functions
 A cutoff of  1.0D-11 yielded   3291 shell pairs
 There are     25853 function pairs (     33830 Cartesian)
 Smallest overlap matrix eigenvalue = 4.91E-04
 Guess MOs from SCF MO coefficient file
 Reading MOs from coefficient file
 Reading MOs from coefficient file
 A restricted Hartree-Fock SCF calculation will be
 performed using Pulay DIIS extrapolation
 SCF converges when DIIS error is below 1.0E-08
 ---------------------------------------
  Cycle       Energy         DIIS Error
 ---------------------------------------
    1    -340.5950037994      8.52E-04
    2    -340.6037095991      5.90E-04
    3    -340.6054452854      1.48E-04
    4    -340.6057081936      5.51E-05
    5    -340.6057585650      2.22E-05
    6    -340.6057670184      1.14E-05
    7    -340.6057687822      3.68E-06
    8    -340.6057689970      8.48E-07
    9    -340.6057690067      3.42E-07
   10    -340.6057690076      9.72E-08
   11    -340.6057690079      4.60E-08
   12    -340.6057690078      1.60E-08
   13    -340.6057690078      5.82E-09 Convergence criterion met
 ---------------------------------------
 SCF time:  CPU 94.06 s  wall 96.97 s
 Discretize the solute cavity surface with Lebedev spheres
	Using 302 Lebedev grid points for each H atom
	Using 302 Lebedev grid points for other atoms
	Atomic van der Waals radii will be scaled by 1.20
 Removing interior tesserae...
 Keep 1137 surface tesserae and discard 1883 interior tesserae
 Molecular Surface Area = 106.007 Angst**2
 A restricted Hartree-Fock SCF calculation will be
 performed using Pulay DIIS extrapolation
 Polarizable Continuum solvation model will be applied
 SCF converges when DIIS error is below 1.0E-08

 Citation of the SMD model:
 Marenich, A.V.; Cramer, C.J.; Truhlar, D.G.
 J. Phys. Chem. B 2009, 113, 6378-6396.
 iSolventCode=           1
 Solvent: water                                                           

 vradii
            1           2           3           4           5           6
    1   1.8500000   1.8500000   1.5200000   1.5200000   1.2000000   1.2000000
            7           8           9          10
    1   1.2000000   1.8500000   1.5200000   1.2000000
 ---------------------------------------
  Cycle       Energy         DIIS Error
 ---------------------------------------
    1    -340.6057690074      2.16E-09
 Time req'd to invert C: 0.94 s (CPU) 0.94 s (wall)
    2    -340.6300920917      6.40E-04
    3    -340.6300920920      6.40E-04
    4    -340.6300920959      6.40E-04
    5    -340.6300920936      6.40E-04
    6    -340.6300920849      6.40E-04
    7    -340.6300920837      6.40E-04
    8    -340.6300920884      6.40E-04
    9    -340.6300920902      6.40E-04
   10    -340.6300920921      6.40E-04
   11    -340.6300920897      6.40E-04
   12    -340.6300920920      6.40E-04
   13    -340.6300920896      6.40E-04
   14    -340.6300920897      6.40E-04
   15    -340.6300920905      6.40E-04
   16    -340.6300920924      6.40E-04
   17    -340.6356444132      4.07E-04
   18    -340.6367217893      1.45E-04
   19    -340.6371403299      5.50E-05
   20    -340.6372057238      2.05E-05
   21    -340.6372143493      1.01E-05
   22    -340.6372158820      3.48E-06
   23    -340.6372160894      8.13E-07
   24    -340.6372161003      2.64E-07
   25    -340.6372161014      9.92E-08
   26    -340.6372161015      5.50E-08
   27    -340.6372161018      1.69E-08
   28    -340.6372161018      5.68E-09 Convergence criterion met
 ---------------------------------------
 SCF time:  CPU 168.00 s  wall 168.14 s
(0)  E-EN(g) gas-phase elect-nuc energy                 -340.605769007 a.u.
(3)  G-ENP(liq) elect-nuc-pol free energy of system     -340.637216102 a.u.
(4)  G-CDS(liq) cavity-dispersion-solvent structure 
     free energy                                                4.5613 kcal/mol
(6)  G-S(liq) free energy of system                     -340.629947283 a.u.
(9)  DeltaG-S(liq) free energy of  solvation
     (9) = (6) - (0)                                          -15.1721 kcal/mol
 SCF   energy in the final basis set = -340.6299472826
 Total energy in the final basis set = -340.6299472826

 Components of the MP2 correlation energy:
        aaaa  correlation energy =        -0.1558503175 au
        abab  correlation energy =        -0.9424756404 au
        bbbb  correlation energy =        -0.1558503175 au
        non-Brillouin singles    =        -0.0000000000 au

 Total  MP2   correlation energy =        -1.2541762753 au
        MP2         total energy =      -341.8841235579 au

  Entering Z-vector solver.
 This version supports only Gaussian blurring of the apparent surface charges
 No PCM contribution added !! 
   1         0           1      0.000353    0.000353
 This version supports only Gaussian blurring of the apparent surface charges
 No PCM contribution added !! 
   2         0           1      0.000114    0.000114
 This version supports only Gaussian blurring of the apparent surface charges
 No PCM contribution added !! 
   3         0           1      0.000037    0.000037
 This version supports only Gaussian blurring of the apparent surface charges
 No PCM contribution added !! 
   4         0           1      0.000010    0.000010
 This version supports only Gaussian blurring of the apparent surface charges
 No PCM contribution added !! 
   5         0           1      0.000004    0.000004
 This version supports only Gaussian blurring of the apparent surface charges
 No PCM contribution added !! 
   6         0           1      0.000002    0.000002
 This version supports only Gaussian blurring of the apparent surface charges
 No PCM contribution added !! 
   7         1           0      0.000000    0.000000    Roots Converged

 --------------------------------------------------------------

                    Orbital Energies (a.u.)
 --------------------------------------------------------------

 Alpha MOs
 -- Occupied --
-20.595 -20.590 -20.566 -11.362 -11.357 -11.286  -1.443  -1.414
 -1.371  -1.038  -0.904  -0.783  -0.751  -0.696  -0.674  -0.669
 -0.615  -0.577  -0.561  -0.528  -0.515  -0.468  -0.435
 -- Virtual --
  0.053   0.159   0.191   0.193   0.220   0.264   0.276   0.314
  0.357   0.377   0.434   0.450   0.477   0.485   0.530   0.536
  0.555   0.567   0.582   0.612   0.620   0.622   0.656   0.691
  0.701   0.702   0.731   0.739   0.786   0.815   0.841   0.845
  0.868   0.896   0.901   0.927   0.932   0.957   1.006   1.035
  1.037   1.133   1.137   1.177   1.178   1.217   1.262   1.280
  1.342   1.351   1.365   1.393   1.422   1.456   1.491   1.492
  1.512   1.550   1.587   1.632   1.656   1.704   1.731   1.777
  1.862   1.935   1.969   2.012   2.083   2.088   2.128   2.201
  2.231   2.254   2.276   2.346   2.392   2.421   2.428   2.451
  2.459   2.476   2.527   2.569   2.615   2.660   2.747   2.808
  2.855   2.861   2.948   2.951   2.957   2.992   3.069   3.094
  3.107   3.166   3.200   3.212   3.244   3.279   3.284   3.316
  3.352   3.352   3.376   3.403   3.417   3.431   3.465   3.495
  3.531   3.547   3.609   3.644   3.676   3.719   3.733   3.740
  3.788   3.798   3.875   3.885   3.896   3.970   3.986   4.040
  4.055   4.063   4.112   4.141   4.161   4.204   4.234   4.266
  4.294   4.366   4.378   4.409   4.416   4.435   4.445   4.461
  4.518   4.550   4.580   4.677   4.687   4.732   4.824   4.848
  4.865   4.885   5.046   5.083   5.095   5.169   5.203   5.284
  5.341   5.355   5.393   5.440   5.460   5.533   5.597   5.614
  5.666   5.675   5.691   5.756   5.792   5.917   5.922   6.042
  6.051   6.105   6.182   6.273   6.279   6.401   6.519   6.589
  6.649   6.761   6.806   6.825   6.884   6.916   6.927   6.959
  6.999   7.123   7.175   7.259   7.276   7.334   7.406   7.411
  7.479   7.500   7.541   7.560   7.686   7.721   7.906   9.464
 11.232  12.471  13.059  14.061  14.312
 --------------------------------------------------------------

          Ground-State Mulliken Net Atomic Charges

     Atom                 Charge (a.u.)
  ----------------------------------------
      1 C                     0.001193
      2 C                     0.214651
      3 O                    -0.306204
      4 O                    -0.451733
      5 H                     0.133885
      6 H                     0.133844
      7 H                     0.271368
      8 C                     0.140929
      9 O                    -0.296387
     10 H                     0.158454
  ----------------------------------------
  Sum of atomic charges =    -0.000000

 -----------------------------------------------------------------
                    Cartesian Multipole Moments
 -----------------------------------------------------------------
    Charge (ESU x 10^10)
                 0.0000
    Dipole Moment (Debye)
         X       0.5906      Y      -4.3209      Z      -0.0038
       Tot       4.3611
    Quadrupole Moments (Debye-Ang)
        XX     -49.6934     XY       4.4037     YY     -32.3826
        XZ      -0.0127     YZ       0.0086     ZZ     -32.3360
    Octopole Moments (Debye-Ang^2)
       XXX       3.1937    XXY       3.0647    XYY       3.3424
       YYY      -6.2930    XXZ       0.0281    XYZ       0.0060
       YYZ       0.0130    XZZ      -0.9026    YZZ      -0.1584
       ZZZ       0.0459
    Hexadecapole Moments (Debye-Ang^3)
      XXXX    -683.1938   XXXY      19.4308   XXYY    -102.2750
      XYYY       7.4357   YYYY    -145.3275   XXXZ      -0.4982
      XXYZ       0.0285   XYYZ      -0.0960   YYYZ      -0.0277
      XXZZ     -95.8955   XYZZ      -1.2635   YYZZ     -27.8031
      XZZZ      -0.3488   YZZZ      -0.0499   ZZZZ     -33.5967
 -----------------------------------------------------------------
 DrvMan is completing analytic gradient of the MP2 energy
 MP2 relaxed dipole moment
            1
    1   0.2323544
    2  -1.6999787
    3  -0.0014869
	Magnitude:	 1.716 au	 4.361 Debye
 MP2 energy read as -341.884124
 Full Analytical Gradient of MP2 Energy (in au.)
             1             2             3             4             5
    1   -0.00004441    0.00008776    0.00023029    0.00001385   -0.00015040
    2   -0.00010078    0.00002998    0.00004658   -0.00032089   -0.00011413
    3    0.00009948   -0.00018837    0.00007604   -0.00001780   -0.00000754
             6             7             8             9            10
    1   -0.00013830    0.00017020   -0.00001779    0.00004239   -0.00019358
    2   -0.00013360   -0.00029171    0.00027547    0.00040050    0.00020859
    3    0.00000508   -0.00000584    0.00003236    0.00000421    0.00000237
 Gradient time:  CPU 0.08 s  wall 0.75 s
 ----------------------------------------------------------------
             Standard Nuclear Orientation (Angstroms)
    I     Atom           X                Y                Z
 ----------------------------------------------------------------
    1      C       1.1272215341    -0.7698960941     0.0009501433
    2      C      -0.0573113531     0.1235674616    -0.0011808723
    3      O       0.0367402164     1.3339976270    -0.0012773918
    4      O       2.3230188143    -0.0280700996     0.0025630278
    5      H       1.0692751666    -1.3887141614    -0.8739365318
    6      H       1.0661672213    -1.3882399468     0.8760251122
    7      H       2.0652964494     0.9006323018     0.0034225386
    8      C      -1.3980184663    -0.5995899002    -0.0034312401
    9      O      -2.4455215470     0.0126651793    -0.0033199152
   10      H      -1.3609640358    -1.6648360677    -0.0047909706
 ----------------------------------------------------------------
 Nuclear Repulsion Energy =   223.8373366532 hartrees
 There are       23 alpha and       23 beta electrons
 Discretize the solute cavity surface with Lebedev spheres
	Using 302 Lebedev grid points for each H atom
	Using 302 Lebedev grid points for other atoms
	Atomic van der Waals radii will be scaled by 1.20
 Removing interior tesserae...
 Keep 1137 surface tesserae and discard 1883 interior tesserae
 Molecular Surface Area = 106.007 Angst**2

                       Distance Matrix (Angstroms)
             C (  1)   C (  2)   O (  3)   O (  4)   H (  5)   H (  6)
   C (  2)  1.483712
   O (  3)  2.369710  1.214079
   O (  4)  1.407210  2.385158  2.661262
   H (  5)  1.073182  2.077955  3.039872  2.047310
   H (  6)  1.073235  2.077801  3.039730  2.047602  1.749964
   H (  7)  1.915896  2.260379  2.074336  0.963800  2.646304  2.645493
   C (  8)  2.530980  1.523305  2.407758  3.764677  2.732770  2.732695
   O (  9)  3.657446  2.390785  2.812036  4.768718  3.882735  3.881719
   H ( 10)  2.644242  2.213122  3.308564  4.031226  2.595712  2.596788
             H (  7)   C (  8)   O (  9)
   C (  8)  3.774290
   O (  9)  4.597392  1.213309
   H ( 10)  4.280299  1.065891  1.997568

 Requested basis set is cc-pVTZ
 There are 84 shells and 236 basis functions
 A cutoff of  1.0D-11 yielded   3291 shell pairs
 There are     25853 function pairs (     33830 Cartesian)
 Smallest overlap matrix eigenvalue = 4.91E-04
 Guess MOs from SCF MO coefficient file
 Reading MOs from coefficient file
 Reading MOs from coefficient file
 A restricted Hartree-Fock SCF calculation will be
 performed using Pulay DIIS extrapolation
 SCF converges when DIIS error is below 1.0E-08
 ---------------------------------------
  Cycle       Energy         DIIS Error
 ---------------------------------------
    1    -340.5962011424      8.53E-04
    2    -340.6036993221      5.92E-04
    3    -340.6054448435      1.48E-04
    4    -340.6057082466      5.51E-05
    5    -340.6057588945      2.22E-05
    6    -340.6057673415      1.14E-05
    7    -340.6057690928      3.66E-06
    8    -340.6057693057      8.27E-07
    9    -340.6057693151      3.29E-07
   10    -340.6057693159      9.61E-08
   11    -340.6057693163      4.59E-08
   12    -340.6057693162      1.59E-08
   13    -340.6057693162      5.87E-09 Convergence criterion met
 ---------------------------------------
 SCF time:  CPU 93.96 s  wall 94.18 s
 Discretize the solute cavity surface with Lebedev spheres
	Using 302 Lebedev grid points for each H atom
	Using 302 Lebedev grid points for other atoms
	Atomic van der Waals radii will be scaled by 1.20
 Removing interior tesserae...
 Keep 1137 surface tesserae and discard 1883 interior tesserae
 Molecular Surface Area = 106.007 Angst**2
 A restricted Hartree-Fock SCF calculation will be
 performed using Pulay DIIS extrapolation
 Polarizable Continuum solvation model will be applied
 SCF converges when DIIS error is below 1.0E-08

 Citation of the SMD model:
 Marenich, A.V.; Cramer, C.J.; Truhlar, D.G.
 J. Phys. Chem. B 2009, 113, 6378-6396.
 iSolventCode=           1
 Solvent: water                                                           

 vradii
            1           2           3           4           5           6
    1   1.8500000   1.8500000   1.5200000   1.5200000   1.2000000   1.2000000
            7           8           9          10
    1   1.2000000   1.8500000   1.5200000   1.2000000
 ---------------------------------------
  Cycle       Energy         DIIS Error
 ---------------------------------------
    1    -340.6057693158      2.20E-09
 Time req'd to invert C: 0.86 s (CPU) 0.86 s (wall)
    2    -340.6300924116      6.40E-04
    3    -340.6300924116      6.40E-04
    4    -340.6300924158      6.40E-04
    5    -340.6300924180      6.40E-04
    6    -340.6300924317      6.40E-04
    7    -340.6300924309      6.40E-04
    8    -340.6300924318      6.40E-04
    9    -340.6300924302      6.40E-04
   10    -340.6300924296      6.40E-04
   11    -340.6300924305      6.40E-04
   12    -340.6300924254      6.40E-04
   13    -340.6300924240      6.40E-04
   14    -340.6300924221      6.40E-04
   15    -340.6300924243      6.40E-04
   16    -340.6300924123      6.40E-04
   17    -340.6356447324      4.07E-04
   18    -340.6367221072      1.45E-04
   19    -340.6371406469      5.50E-05
   20    -340.6372060406      2.05E-05
   21    -340.6372146660      1.01E-05
   22    -340.6372161988      3.48E-06
   23    -340.6372164062      8.13E-07
   24    -340.6372164171      2.64E-07
   25    -340.6372164181      9.92E-08
   26    -340.6372164183      5.50E-08
   27    -340.6372164185      1.69E-08
   28    -340.6372164185      5.68E-09 Convergence criterion met
 ---------------------------------------
 SCF time:  CPU 166.19 s  wall 167.04 s
(0)  E-EN(g) gas-phase elect-nuc energy                 -340.605769316 a.u.
(3)  G-ENP(liq) elect-nuc-pol free energy of system     -340.637216419 a.u.
(4)  G-CDS(liq) cavity-dispersion-solvent structure 
     free energy                                                4.5613 kcal/mol
(6)  G-S(liq) free energy of system                     -340.629947594 a.u.
(9)  DeltaG-S(liq) free energy of  solvation
     (9) = (6) - (0)                                          -15.1721 kcal/mol
 SCF   energy in the final basis set = -340.6299475943
 Total energy in the final basis set = -340.6299475943

 Components of the MP2 correlation energy:
        aaaa  correlation energy =        -0.1558502905 au
        abab  correlation energy =        -0.9424755155 au
        bbbb  correlation energy =        -0.1558502905 au
        non-Brillouin singles    =        -0.0000000000 au

 Total  MP2   correlation energy =        -1.2541760964 au
        MP2         total energy =      -341.8841236907 au

  Entering Z-vector solver.
 This version supports only Gaussian blurring of the apparent surface charges
 No PCM contribution added !! 
   1         0           1      0.000353    0.000353
 This version supports only Gaussian blurring of the apparent surface charges
 No PCM contribution added !! 
   2         0           1      0.000114    0.000114
 This version supports only Gaussian blurring of the apparent surface charges
 No PCM contribution added !! 
   3         0           1      0.000037    0.000037
 This version supports only Gaussian blurring of the apparent surface charges
 No PCM contribution added !! 
   4         0           1      0.000010    0.000010
 This version supports only Gaussian blurring of the apparent surface charges
 No PCM contribution added !! 
   5         0           1      0.000004    0.000004
 This version supports only Gaussian blurring of the apparent surface charges
 No PCM contribution added !! 
   6         0           1      0.000002    0.000002
 This version supports only Gaussian blurring of the apparent surface charges
 No PCM contribution added !! 
   7         1           0      0.000000    0.000000    Roots Converged

 --------------------------------------------------------------

                    Orbital Energies (a.u.)
 --------------------------------------------------------------

 Alpha MOs
 -- Occupied --
-20.595 -20.590 -20.566 -11.362 -11.357 -11.286  -1.443  -1.414
 -1.371  -1.038  -0.904  -0.783  -0.751  -0.696  -0.674  -0.669
 -0.615  -0.577  -0.561  -0.528  -0.515  -0.468  -0.435
 -- Virtual --
  0.053   0.159   0.191   0.193   0.220   0.264   0.276   0.314
  0.357   0.377   0.434   0.450   0.477   0.485   0.530   0.536
  0.555   0.567   0.582   0.612   0.620   0.622   0.656   0.691
  0.701   0.702   0.731   0.739   0.786   0.815   0.841   0.845
  0.868   0.896   0.901   0.927   0.932   0.957   1.006   1.035
  1.037   1.133   1.137   1.177   1.178   1.217   1.262   1.280
  1.342   1.351   1.365   1.393   1.422   1.456   1.491   1.492
  1.512   1.550   1.587   1.632   1.656   1.704   1.731   1.777
  1.862   1.935   1.969   2.012   2.083   2.088   2.128   2.201
  2.231   2.254   2.276   2.346   2.392   2.421   2.428   2.451
  2.459   2.476   2.527   2.569   2.615   2.660   2.747   2.808
  2.855   2.861   2.948   2.951   2.957   2.992   3.069   3.094
  3.107   3.166   3.200   3.212   3.244   3.279   3.284   3.316
  3.352   3.352   3.376   3.403   3.417   3.431   3.465   3.495
  3.531   3.547   3.609   3.644   3.676   3.719   3.733   3.740
  3.788   3.798   3.875   3.885   3.896   3.970   3.986   4.040
  4.055   4.063   4.112   4.141   4.161   4.204   4.234   4.266
  4.294   4.366   4.378   4.409   4.416   4.435   4.445   4.461
  4.518   4.550   4.580   4.677   4.687   4.732   4.824   4.848
  4.865   4.885   5.046   5.083   5.095   5.169   5.203   5.284
  5.341   5.355   5.393   5.440   5.460   5.533   5.597   5.614
  5.666   5.675   5.691   5.756   5.792   5.917   5.922   6.042
  6.051   6.105   6.182   6.273   6.279   6.401   6.519   6.589
  6.649   6.761   6.806   6.825   6.884   6.916   6.927   6.959
  6.999   7.123   7.175   7.259   7.276   7.334   7.406   7.411
  7.479   7.500   7.541   7.560   7.686   7.721   7.906   9.464
 11.232  12.471  13.059  14.061  14.312
 --------------------------------------------------------------

          Ground-State Mulliken Net Atomic Charges

     Atom                 Charge (a.u.)
  ----------------------------------------
      1 C                     0.001193
      2 C                     0.214651
      3 O                    -0.306203
      4 O                    -0.451733
      5 H                     0.133919
      6 H                     0.133810
      7 H                     0.271368
      8 C                     0.140929
      9 O                    -0.296387
     10 H                     0.158454
  ----------------------------------------
  Sum of atomic charges =     0.000000

 -----------------------------------------------------------------
                    Cartesian Multipole Moments
 -----------------------------------------------------------------
    Charge (ESU x 10^10)
                 0.0000
    Dipole Moment (Debye)
         X       0.5906      Y      -4.3209      Z       0.0002
       Tot       4.3611
    Quadrupole Moments (Debye-Ang)
        XX     -49.6934     XY       4.4037     YY     -32.3826
        XZ      -0.0130     YZ       0.0156     ZZ     -32.3360
    Octopole Moments (Debye-Ang^2)
       XXX       3.1938    XXY       3.0647    XYY       3.3424
       YYY      -6.2930    XXZ       0.0397    XYZ       0.0074
       YYZ       0.0320    XZZ      -0.9025    YZZ      -0.1584
       ZZZ       0.0781
    Hexadecapole Moments (Debye-Ang^3)
      XXXX    -683.1939   XXXY      19.4308   XXYY    -102.2750
      XYYY       7.4356   YYYY    -145.3275   XXXZ      -0.4991
      XXYZ       0.0457   XYYZ      -0.0968   YYYZ       0.0318
      XXZZ     -95.8955   XYZZ      -1.2635   YYZZ     -27.8031
      XZZZ      -0.3485   YZZZ      -0.0051   ZZZZ     -33.5967
 -----------------------------------------------------------------
 DrvMan is completing analytic gradient of the MP2 energy
 MP2 relaxed dipole moment
            1
    1   0.2323578
    2  -1.6999766
    3   0.0000972
	Magnitude:	 1.716 au	 4.361 Debye
 MP2 energy read as -341.884124
 Full Analytical Gradient of MP2 Energy (in au.)
             1             2             3             4             5
    1   -0.00004424    0.00008812    0.00022974    0.00001389   -0.00013369
    2   -0.00010090    0.00003170    0.00004471   -0.00032107   -0.00012353
    3   -0.00002032    0.00004395   -0.00002067   -0.00001815    0.00000037
             6             7             8             9            10
    1   -0.00015501    0.00017007   -0.00001784    0.00004245   -0.00019350
    2   -0.00012421   -0.00029163    0.00027584    0.00040043    0.00020866
    3    0.00001294    0.00001282   -0.00002760    0.00000813    0.00000854
 Gradient time:  CPU 0.09 s  wall 1.47 s
 ----------------------------------------------------------------
             Standard Nuclear Orientation (Angstroms)
    I     Atom           X                Y                Z
 ----------------------------------------------------------------
    1      C       1.1272215341    -0.7698960941     0.0009501433
    2      C      -0.0573113531     0.1235674616    -0.0011808723
    3      O       0.0367402164     1.3339976270    -0.0002773918
    4      O       2.3240188143    -0.0280700996     0.0025630278
    5      H       1.0692751666    -1.3887141614    -0.8739365318
    6      H       1.0661672213    -1.3882399468     0.8760251122
    7      H       2.0652964494     0.9006323018     0.0034225386
    8      C      -1.3980184663    -0.5995899002    -0.0034312401
    9      O      -2.4455215470     0.0126651793    -0.0033199152
   10      H      -1.3609640358    -1.6648360677    -0.0047909706
 ----------------------------------------------------------------
 Nuclear Repulsion Energy =   223.8119213532 hartrees
 There are       23 alpha and       23 beta electrons
 Discretize the solute cavity surface with Lebedev spheres
	Using 302 Lebedev grid points for each H atom
	Using 302 Lebedev grid points for other atoms
	Atomic van der Waals radii will be scaled by 1.20
 Removing interior tesserae...
 Keep 1137 surface tesserae and discard 1883 interior tesserae
 Molecular Surface Area = 106.007 Angst**2

                       Distance Matrix (Angstroms)
             C (  1)   C (  2)   O (  3)   O (  4)   H (  5)   H (  6)
   C (  2)  1.483712
   O (  3)  2.369709  1.214079
   O (  4)  1.408060  2.386156  2.662119
   H (  5)  1.073182  2.077955  3.040159  2.047922
   H (  6)  1.073235  2.077801  3.039441  2.048216  1.749964
   H (  7)  1.915896  2.260379  2.074334  0.964068  2.646304  2.645493
   C (  8)  2.530980  1.523305  2.407759  3.765665  2.732770  2.732695
   O (  9)  3.657446  2.390785  2.812037  4.769718  3.882735  3.881719
   H ( 10)  2.644242  2.213122  3.308565  4.032140  2.595712  2.596788
             H (  7)   C (  8)   O (  9)
   C (  8)  3.774290
   O (  9)  4.597392  1.213309
   H ( 10)  4.280299  1.065891  1.997568

 Requested basis set is cc-pVTZ
 There are 84 shells and 236 basis functions
 A cutoff of  1.0D-11 yielded   3291 shell pairs
 There are     25853 function pairs (     33830 Cartesian)
 Smallest overlap matrix eigenvalue = 4.91E-04
 Guess MOs from SCF MO coefficient file
 Reading MOs from coefficient file
 Reading MOs from coefficient file
 A restricted Hartree-Fock SCF calculation will be
 performed using Pulay DIIS extrapolation
 SCF converges when DIIS error is below 1.0E-08
 ---------------------------------------
  Cycle       Energy         DIIS Error
 ---------------------------------------
    1    -340.5954663919      8.52E-04
    2    -340.6036580168      5.91E-04
    3    -340.6054010678      1.48E-04
    4    -340.6056647047      5.51E-05
    5    -340.6057154071      2.21E-05
    6    -340.6057238486      1.13E-05
    7    -340.6057255804      3.66E-06
    8    -340.6057257925      8.31E-07
    9    -340.6057258021      3.28E-07
   10    -340.6057258029      9.65E-08
   11    -340.6057258033      4.59E-08
   12    -340.6057258032      1.58E-08
   13    -340.6057258032      5.90E-09 Convergence criterion met
 ---------------------------------------
 SCF time:  CPU 96.57 s  wall 97.38 s
 Discretize the solute cavity surface with Lebedev spheres
	Using 302 Lebedev grid points for each H atom
	Using 302 Lebedev grid points for other atoms
	Atomic van der Waals radii will be scaled by 1.20
 Removing interior tesserae...
 Keep 1137 surface tesserae and discard 1883 interior tesserae
 Molecular Surface Area = 106.007 Angst**2
 A restricted Hartree-Fock SCF calculation will be
 performed using Pulay DIIS extrapolation
 Polarizable Continuum solvation model will be applied
 SCF converges when DIIS error is below 1.0E-08

 Citation of the SMD model:
 Marenich, A.V.; Cramer, C.J.; Truhlar, D.G.
 J. Phys. Chem. B 2009, 113, 6378-6396.
 iSolventCode=           1
 Solvent: water                                                           

 vradii
            1           2           3           4           5           6
    1   1.8500000   1.8500000   1.5200000   1.5200000   1.2000000   1.2000000
            7           8           9          10
    1   1.2000000   1.8500000   1.5200000   1.2000000
 ---------------------------------------
  Cycle       Energy         DIIS Error
 ---------------------------------------
    1    -340.6057258028      2.18E-09
 Time req'd to invert C: 0.83 s (CPU) 0.83 s (wall)
    2    -340.6300574103      6.40E-04
    3    -340.6300574105      6.40E-04
    4    -340.6300574140      6.40E-04
    5    -340.6300574189      6.40E-04
    6    -340.6300574121      6.40E-04
    7    -340.6300574129      6.40E-04
    8    -340.6300574159      6.40E-04
    9    -340.6300574125      6.40E-04
   10    -340.6300574103      6.40E-04
   11    -340.6300574117      6.40E-04
   12    -340.6300574130      6.40E-04
   13    -340.6300574115      6.40E-04
   14    -340.6300574093      6.40E-04
   15    -340.6300574113      6.40E-04
   16    -340.6300574106      6.40E-04
   17    -340.6356127517      4.07E-04
   18    -340.6366907466      1.45E-04
   19    -340.6371094951      5.50E-05
   20    -340.6371749072      2.05E-05
   21    -340.6371835328      1.01E-05
   22    -340.6371850657      3.48E-06
   23    -340.6371852734      8.14E-07
   24    -340.6371852843      2.64E-07
[truncated: 590,341 more chars]
