# Supplementary material for: A DFT investigation of the blue bottle experiment: E∘half-cell analysis of autoxidation catalysed by redox indicators
Source: R Soc Open Sci. 2017 Nov 8;4(11):170708. doi: 10.1098/rsos.170708 (PMC5717635; doi:10.1098/rsos.170708)
Supplement: output.zip [file rsos170708supp2.zip › MP2_cc-pVTZ/C3H4O3_glucic_acid.out]

TWL01 127.0.1
Q-Chem Developer Version! Running on 127.0.1.*
                  Welcome to Q-Chem
     A Quantum Leap Into The Future Of Chemistry


 Q-Chem 4.4, Q-Chem, Inc., Pleasanton, CA (2016)

 Y. Shao,  Z. Gan,  E. Epifanovsky,  A. T. B. Gilbert,  M. Wormit,  
 J. Kussmann,  A. W. Lange,  A. Behn,  J. Deng,  X. Feng,  D. Ghosh,  
 M. Goldey,  P. R. Horn,  L. D. Jacobson,  I. Kaliman,  F. Rob,  
 R. Z. Khaliullin,  T. Kus,  A. Landau,  J. Liu,  E. I. Proynov,  Y. M. Rhee,  
 R. M. Richard,  M. A. Rohrdanz,  R. P. Steele,  E. J. Sundstrom,  
 H. L. Woodcock III,  P. M. Zimmerman,  D. Zuev,  B. Albrecht,  E. Alguire,  
 B. Austin,  S. A. Baeppler,  G. J. O. Beran,  Y. A. Bernard,  E. Berquist,  
 K. Brandhorst,  K. B. Bravaya,  S. T. Brown,  D. Casanova,  C.-M. Chang,  
 Y. Chen,  S. H. Chien,  K. D. Closser,  M. P. Coons,  D. L. Crittenden,  
 S. Dasgupta,  M. Diedenhofen,  R. A. DiStasio Jr.,  H. Do,  A. D. Dutoi,  
 R. G. Edgar,  P.-T. Fang,  S. Fatehi,  Q. Feng,  L. Fusti-Molnar,  
 A. Ghysels,  A. Golubeva-Zadorozhnaya,  J. Gomes,  A. Gunina,  
 M. W. D. Hanson-Heine,  P. H. P. Harbach,  A. W. Hauser,  J. E. Herr,  
 E. G. Hohenstein,  Z. C. Holden,  K. Hui,  T.-C. Jagau,  H. Ji,  B. Kaduk,  
 K. Khistyaev,  Jaehoon Kim,  Jihan Kim,  R. A. King,  P. Klunzinger,  
 K. Koh,  D. Kosenkov,  T. Kowalczyk,  C. M. Krauter,  A. Kunitsa,  
 K. U. Lao,  A. Laurent,  K. V. Lawler,  J. Lee,  D. Lefrancois,  S. Lehtola,  
 S. V. Levchenko,  C. Y. Lin,  Y.-S. Lin,  F. Liu,  E. Livshits,  
 R. C. Lochan,  A. Luenser,  P. Manohar,  S. F. Manzer,  S.-P. Mao,  Y. Mao,  
 N. Mardirossian,  A. V. Marenich,  L. A. Martinez-Martinez,  S. A. Maurer,  
 N. J. Mayhall,  J.-M. Mewes,  A. F. Morrison,  K. Nanda,  T. S. Nguyen-Beck,  
 C. M. Oana,  R. Olivares-Amaya,  D. P. O'Neill,  J. A. Parkhill,  
 T. M. Perrine,  R. Peverati,  P. A. Pieniazek,  F. Plasser,  A. Prociuk,  
 D. R. Rehn,  E. Rosta,  N. J. Russ,  N. Sergueev,  S. M. Sharada,  
 S. Sharma,  D. W. Small,  A. Sodt,  T. Stauch,  T. Stein,  D. Stuck,  
 Y.-C. Su,  A. J. W. Thom,  T. Tsuchimochi,  L. Vogt,  O. Vydrov,  T. Wang,  
 M. A. Watson,  J. Wenzel,  A. White,  C. F. Williams,  V. Vanovschi,  
 K. Yao,  S. Yeganeh,  S. R. Yost,  Z.-Q. You,  I. Y. Zhang,  X. Zhang,  
 Y. Zhao,  B. R. Brooks,  G. K. L. Chan,  D. M. Chipman,  C. J. Cramer,  
 W. A. Goddard III,  M. S. Gordon,  W. J. Hehre,  A. Klamt,  
 H. F. Schaefer III,  M. W. Schmidt,  C. D. Sherrill,  D. G. Truhlar,  
 A. Warshel,  X. Xu,  A. Aspuru-Guzik,  R. Baer,  A. T. Bell,  N. A. Besley,  
 J.-D. Chai,  A. Dreuw,  B. D. Dunietz,  T. R. Furlani,  S. R. Gwaltney,  
 C.-P. Hsu,  Y. Jung,  J. Kong,  D. S. Lambrecht,  W. Liang,  C. Ochsenfeld,  
 V. A. Rassolov,  L. V. Slipchenko,  J. E. Subotnik,  T. Van Voorhis,  
 J. M. Herbert,  A. I. Krylov,  P. M. W. Gill,  M. Head-Gordon

 Contributors to earlier versions of Q-Chem not listed above: 
 R. D. Adamson,  J. Baker,  E. F. C. Byrd,  A. K. Chakraborty,  C.-L. Cheng,  
 H. Dachsel,  R. J. Doerksen,  G. Hawkins,  A. Heyden,  S. Hirata,  
 G. Kedziora,  F. J. Keil,  C. Kelley,  P. P. Korambath,  W. Kurlancheek,  
 A. M. Lee,  M. S. Lee,  D. Liotard,  I. Lotan,  P. E. Maslen,  N. Nair,  
 D. Neuhauser,  R. Olson,  B. Peters,  J. Ritchie,  N. E. Schultz,  
 N. Shenvi,  A. C. Simmonett,  K. S. Thanthiriwatte,  Q. Wu,  W. Zhang

 Please cite Q-Chem as follows:
 Y. Shao et al., Mol. Phys. 113, 184-215 (2015)
 DOI: 10.1080/00268976.2014.952696

 Q-Chem 4.4.2 for Intel X86 EM64T Linux

 Parts of Q-Chem use Armadillo 5.200.1 (Boston Tea Smuggler).
 http://arma.sourceforge.net/

 Q-Chem begins on Sun Jun 11 13:00:33 2017  


Host: 0

     Scratch files written to /scratch/taweetham/qchem40776//
FILE_GEOM_ORG=        593

Checking the input file for inconsistencies... 	...done.

--------------------------------------------------------------
User input:
--------------------------------------------------------------
$molecule
0 1
  O   -2.0884961   -0.1205641    0.6110353
  C   -1.3095374   -0.5723854   -0.1867976
  C   -0.0070422    0.1337927   -0.6140256
  H   -0.0077979    0.1051127   -1.7218410
  O    0.0853400    1.4349466   -0.1443914
  H    0.8486805    1.4504247    0.4655372
  C    1.1817893   -0.7080635   -0.1612748
  O    2.0306732   -0.2358087    0.5633139
  H   -1.4824363   -1.5484401   -0.6957570
  H    1.2301590   -1.7557503   -0.5150134
$end

$rem
   BASIS  =   cc-pVTZ
   method  =  MP2
   JOBTYPE = optimization
   SOLVENT_METHOD = SMD
   MEM_STATIC = 3000
   MEM_TOTAL  = 4000
$end

--------------------------------------------------------------
 ----------------------------------------------------------------
             Standard Nuclear Orientation (Angstroms)
    I     Atom           X                Y                Z
 ----------------------------------------------------------------
    1      O      -2.0884961000    -0.1205641000     0.6110353000
    2      C      -1.3095374000    -0.5723854000    -0.1867976000
    3      C      -0.0070422000     0.1337927000    -0.6140256000
    4      H      -0.0077979000     0.1051127000    -1.7218410000
    5      O       0.0853400000     1.4349466000    -0.1443914000
    6      H       0.8486805000     1.4504247000     0.4655372000
    7      C       1.1817893000    -0.7080635000    -0.1612748000
    8      O       2.0306732000    -0.2358087000     0.5633139000
    9      H      -1.4824363000    -1.5484401000    -0.6957570000
   10      H       1.2301590000    -1.7557503000    -0.5150134000
 ----------------------------------------------------------------
 Nuclear Repulsion Energy =   226.0097979735 hartrees
 There are       23 alpha and       23 beta electrons
 Requested basis set is cc-pVTZ
 There are 84 shells and 236 basis functions

 Total QAlloc Memory Limit   4000 MB
 Mega-Array Size      2933 MB
 MEM_STATIC part      3000 MB
 A cutoff of  1.0D-11 yielded   3330 shell pairs
 There are     26384 function pairs (     34608 Cartesian)

 -------------------------------------------------------
 OpenMP Integral Computing Module                       
 Release: version 1.0, May 2013, Q-Chem Inc. Pittsburgh 
 -------------------------------------------------------
 Integral Job Info:
 Integral job number is                      11
 Integral operator is                         1
 short-range coefficients                     0
 long-range coefficients              100000000
 Omega coefficients                           0
 if combine SR and LR in K                    0
 Integral screening is                        0
 Integral computing path is                   2
 max size of driver memory is            800000
 size of driver memory is                776718
 size of scratch memory is              4556032
 max col of scratch BK array              10000
 max len of scratch array in speh3          662
 max len of scratch index in speh4           32
 max int batch size is                      520
 min int batch size is                       52
 fixed nKL is                                52
 max L of basis functions is                  3
 order of int derivative is                   0
 number of shells is                         84
 number of basis is                         270
 number of cartesian basis is               270
 number of contracted shell pairs          3330
 number of primitive shell pairs          10140
 maxK2 (contraction) of shell pair           49
 max number of K2 of shell pair               1
 max number of CS2 of shell pair            423
 max number of PS2 of shell pair           1666
 mem total for path MDJ                  107716
 -------------------------------------------------------
 Smallest overlap matrix eigenvalue = 6.96E-04

 Scale SEOQF with 1.000000e-01/1.000000e-01/1.000000e-01

 Standard Electronic Orientation quadrupole field applied
 Nucleus-field energy     =     0.0000000041 hartrees
 Guess from superposition of atomic densities
 Warning:  Energy on first SCF cycle will be non-variational
 A restricted Hartree-Fock SCF calculation will be
 performed using Pulay DIIS extrapolation
 SCF converges when DIIS error is below 1.0E-08
 ---------------------------------------
  Cycle       Energy         DIIS Error
 ---------------------------------------
    1    -341.9693817622      3.58E-02
    2    -340.3981569174      5.62E-03
    3    -340.4837264494      4.98E-03
    4    -340.6055004659      4.96E-04
    5    -340.6088138744      2.14E-04
    6    -340.6093912874      8.85E-05
    7    -340.6095412901      4.58E-05
    8    -340.6095762366      1.37E-05
    9    -340.6095789588      3.54E-06
   10    -340.6095791677      8.63E-07
   11    -340.6095791829      3.35E-07
   12    -340.6095791846      1.71E-07
   13    -340.6095791854      8.61E-08
   14    -340.6095791858      3.71E-08
   15    -340.6095791859      9.68E-09 Convergence criterion met
 ---------------------------------------
 SCF time:  CPU 113.78 s  wall 113.83 s

 Citation of the SMD model:
 Marenich, A.V.; Cramer, C.J.; Truhlar, D.G.
 J. Phys. Chem. B 2009, 113, 6378-6396.
 iSolventCode=           1
 Solvent: water                                                           

 vradii
            1           2           3           4           5           6
    1   1.5200000   1.8500000   1.8500000   1.2000000   1.5200000   1.2000000
            7           8           9          10
    1   1.8500000   1.5200000   1.2000000   1.2000000
Changing PCM_TESSEL_METHOD to VTN
Changing PCM_VDW_RADII to SMD_RADIUS
 Discretize the solute cavity surface with Lebedev spheres
	Using 302 Lebedev grid points for each H atom
	Using 302 Lebedev grid points for other atoms
	Atomic van der Waals radii will be scaled by 1.20
 Removing interior tesserae...
 Keep 1130 surface tesserae and discard 1890 interior tesserae
 Molecular Surface Area = 106.019 Angst**2
 A restricted Hartree-Fock SCF calculation will be
 performed using Pulay DIIS extrapolation
 Polarizable Continuum solvation model will be applied
 SCF converges when DIIS error is below 1.0E-08

 Citation of the SMD model:
 Marenich, A.V.; Cramer, C.J.; Truhlar, D.G.
 J. Phys. Chem. B 2009, 113, 6378-6396.
 iSolventCode=           1
 Solvent: water                                                           

 vradii
            1           2           3           4           5           6
    1   1.5200000   1.8500000   1.8500000   1.2000000   1.5200000   1.2000000
            7           8           9          10
    1   1.8500000   1.5200000   1.2000000   1.2000000
 ---------------------------------------
  Cycle       Energy         DIIS Error
 ---------------------------------------
    1    -340.6095791854      2.93E-09
 Time req'd to invert C: 0.83 s (CPU) 0.83 s (wall)
    2    -340.6349365978      6.61E-04
    3    -340.6349365959      6.61E-04
    4    -340.6349365978      6.61E-04
    5    -340.6349365979      6.61E-04
    6    -340.6349366079      6.61E-04
    7    -340.6349366054      6.61E-04
    8    -340.6349366088      6.61E-04
    9    -340.6349366097      6.61E-04
   10    -340.6349366156      6.61E-04
   11    -340.6349366172      6.61E-04
   12    -340.6349366158      6.61E-04
   13    -340.6349366127      6.61E-04
   14    -340.6349366137      6.61E-04
   15    -340.6349365998      6.61E-04
   16    -340.6349365959      6.61E-04
   17    -340.6412369000      4.07E-04
   18    -340.6424094881      1.55E-04
   19    -340.6428793264      5.36E-05
   20    -340.6429453938      1.95E-05
   21    -340.6429532342      9.93E-06
   22    -340.6429547524      3.37E-06
   23    -340.6429549582      8.95E-07
   24    -340.6429549708      2.72E-07
   25    -340.6429549723      1.40E-07
   26    -340.6429549726      7.01E-08
   27    -340.6429549729      2.65E-08
   28    -340.6429549731      8.53E-09 Convergence criterion met
 ---------------------------------------
 SCF time:  CPU 163.14 s  wall 163.52 s
(0)  E-EN(g) gas-phase elect-nuc energy                 -340.609579185 a.u.
(3)  G-ENP(liq) elect-nuc-pol free energy of system     -340.642954973 a.u.
(4)  G-CDS(liq) cavity-dispersion-solvent structure 
     free energy                                                4.9858 kcal/mol
(6)  G-S(liq) free energy of system                     -340.635009657 a.u.
(9)  DeltaG-S(liq) free energy of  solvation
     (9) = (6) - (0)                                          -15.9579 kcal/mol
 SCF   energy in the final basis set = -340.6350096573
 Total energy in the final basis set = -340.6350096573

 Components of the MP2 correlation energy:
        aaaa  correlation energy =        -0.1558079762 au
        abab  correlation energy =        -0.9403458927 au
        bbbb  correlation energy =        -0.1558079762 au
        non-Brillouin singles    =        -0.0000000000 au

 Total  MP2   correlation energy =        -1.2519618451 au
        MP2         total energy =      -341.8869715024 au

  Entering Z-vector solver.
 This version supports only Gaussian blurring of the apparent surface charges
 No PCM contribution added !! 
   1         0           1      0.000357    0.000357
 This version supports only Gaussian blurring of the apparent surface charges
 No PCM contribution added !! 
   2         0           1      0.000116    0.000116
 This version supports only Gaussian blurring of the apparent surface charges
 No PCM contribution added !! 
   3         0           1      0.000040    0.000040
 This version supports only Gaussian blurring of the apparent surface charges
 No PCM contribution added !! 
   4         0           1      0.000011    0.000011
 This version supports only Gaussian blurring of the apparent surface charges
 No PCM contribution added !! 
   5         0           1      0.000004    0.000004
 This version supports only Gaussian blurring of the apparent surface charges
 No PCM contribution added !! 
   6         0           1      0.000002    0.000002
 This version supports only Gaussian blurring of the apparent surface charges
 No PCM contribution added !! 
   7         1           0      0.000000    0.000000    Roots Converged

 --------------------------------------------------------------

                    Orbital Energies (a.u.)
 --------------------------------------------------------------

 Alpha MOs
 -- Occupied --
-20.583 -20.577 -20.576 -11.356 -11.351 -11.312  -1.433  -1.417
 -1.379  -1.031  -0.851  -0.796  -0.739  -0.704  -0.689  -0.654
 -0.625  -0.568  -0.548  -0.547  -0.503  -0.453  -0.426
 -- Virtual --
  0.105   0.155   0.166   0.188   0.203   0.222   0.273   0.330
  0.355   0.366   0.402   0.455   0.469   0.499   0.519   0.547
  0.565   0.570   0.586   0.597   0.625   0.630   0.635   0.651
  0.698   0.720   0.729   0.756   0.766   0.806   0.832   0.865
  0.876   0.890   0.899   0.924   0.946   0.964   1.000   1.013
  1.051   1.131   1.168   1.174   1.220   1.224   1.259   1.292
  1.328   1.346   1.361   1.389   1.425   1.433   1.448   1.476
  1.536   1.545   1.601   1.629   1.648   1.669   1.705   1.743
  1.879   1.960   1.975   2.012   2.073   2.091   2.138   2.196
  2.228   2.271   2.327   2.357   2.370   2.373   2.394   2.426
  2.453   2.475   2.525   2.582   2.650   2.665   2.764   2.792
  2.815   2.859   2.887   2.949   2.994   3.015   3.061   3.084
  3.100   3.139   3.160   3.191   3.218   3.247   3.281   3.298
  3.308   3.357   3.376   3.416   3.427   3.466   3.489   3.547
  3.568   3.581   3.605   3.626   3.637   3.691   3.707   3.739
  3.792   3.824   3.834   3.842   3.884   3.906   3.977   3.994
  4.019   4.043   4.091   4.176   4.201   4.206   4.215   4.229
  4.253   4.293   4.348   4.378   4.396   4.443   4.497   4.518
  4.539   4.581   4.588   4.601   4.664   4.679   4.728   4.763
  4.800   4.879   4.966   4.988   4.999   5.052   5.146   5.179
  5.229   5.242   5.298   5.322   5.390   5.409   5.467   5.626
  5.635   5.660   5.678   5.692   5.730   5.865   5.963   6.024
  6.066   6.118   6.163   6.214   6.270   6.365   6.583   6.627
  6.668   6.691   6.724   6.861   6.866   6.899   6.943   6.950
  7.064   7.121   7.237   7.258   7.304   7.316   7.326   7.374
  7.472   7.508   7.513   7.538   7.602   7.722   7.905   9.913
 10.571  12.226  12.676  13.665  13.753
 --------------------------------------------------------------

          Ground-State Mulliken Net Atomic Charges

     Atom                 Charge (a.u.)
  ----------------------------------------
      1 O                    -0.323267
      2 C                     0.158489
      3 C                     0.083046
      4 H                     0.153422
      5 O                    -0.435326
      6 H                     0.278317
      7 C                     0.138000
      8 O                    -0.325407
      9 H                     0.117236
     10 H                     0.155489
  ----------------------------------------
  Sum of atomic charges =    -0.000000

 -----------------------------------------------------------------
                    Cartesian Multipole Moments
 -----------------------------------------------------------------
    Charge (ESU x 10^10)
                 0.0000
    Dipole Moment (Debye)
         X       1.3842      Y      -3.9563      Z      -3.7257
       Tot       5.6080
    Quadrupole Moments (Debye-Ang)
        XX     -45.1873     XY       2.2791     YY     -32.7606
        XZ       1.6252     YZ       3.2000     ZZ     -32.7005
    Octopole Moments (Debye-Ang^2)
       XXX       3.1180    XXY       1.1263    XYY       4.0930
       YYY      -8.4540    XXZ     -13.5734    XYZ       1.9148
       YYZ       1.5115    XZZ       0.8785    YZZ       0.7584
       ZZZ      -2.2362
    Hexadecapole Moments (Debye-Ang^3)
      XXXX    -501.7136   XXXY       4.6833   XXYY     -89.4830
      XYYY       4.3908   YYYY    -152.8912   XXXZ       3.8348
      XXYZ       6.1795   XYYZ       2.5603   YYYZ      10.0033
      XXZZ     -90.5422   XYZZ       1.2820   YYZZ     -38.5077
      XZZZ       1.0320   YZZZ       0.4529   ZZZZ     -75.9864
 -----------------------------------------------------------------
 DrvMan is completing analytic gradient of the MP2 energy
 MP2 relaxed dipole moment
            1
    1   0.5445952
    2  -1.5565304
    3  -1.4658022
	Magnitude:	 2.206 au	 5.608 Debye
 MP2 energy read as -341.886972
 Full Analytical Gradient of MP2 Energy (in au.)
             1             2             3             4             5
    1    0.00958980   -0.02127784    0.00484032   -0.00070646   -0.00998818
    2   -0.00724605    0.02688625    0.01244962   -0.00105439   -0.00394236
    3   -0.01142246    0.02861568    0.01610394   -0.02344518   -0.00739809
             6             7             8             9            10
    1    0.00746620    0.00708679    0.00395898   -0.00319953    0.00222993
    2   -0.00005305    0.02348040   -0.00198382   -0.02187701   -0.02665957
    3    0.00520938    0.01031555    0.00254300   -0.01225457   -0.00826725
 Gradient time:  CPU 0.12 s  wall 1.05 s
 Geometry Optimization Parameters
   NAtoms,    NIC,     NZ,  NCons,   NDum,   NFix, NCnnct, MaxDiis
       10      57       0       0       0       0       0       0


** GEOMETRY OPTIMIZATION IN DELOCALIZED INTERNAL COORDINATES **
   Searching for a Minimum

   Optimization Cycle:   1

                       Coordinates (Angstroms)
     ATOM                X               Y               Z
      1  O        -2.0884961000   -0.1205641000    0.6110353000
      2  C        -1.3095374000   -0.5723854000   -0.1867976000
      3  C        -0.0070422000    0.1337927000   -0.6140256000
      4  H        -0.0077979000    0.1051127000   -1.7218410000
      5  O         0.0853400000    1.4349466000   -0.1443914000
      6  H         0.8486805000    1.4504247000    0.4655372000
      7  C         1.1817893000   -0.7080635000   -0.1612748000
      8  O         2.0306732000   -0.2358087000    0.5633139000
      9  H        -1.4824363000   -1.5484401000   -0.6957570000
     10  H         1.2301590000   -1.7557503000   -0.5150134000
   Point Group: c1    Number of degrees of freedom:    24


   Energy is   -341.886971502


 Attempting to Generate Delocalized Internal Coordinates

 24 Hessian modes will be used to form the next step
  Hessian Eigenvalues:
     0.003625    0.003631    0.005811    0.005812    0.017445    0.056508
     0.068198    0.077088    0.160000    0.160000    0.160000    0.183377
     0.207523    0.220000    0.220003    0.283442    0.298468    0.321512
     0.327927    0.329358    0.479515    0.519303    0.990725    1.032793

 Minimum Search - Taking Simple RFO Step
 Searching for Lamda that Minimizes Along All modes
 Value Taken    Lamda =  -0.00841596
 Step Taken.  Stepsize is  0.174150

                             Maximum     Tolerance    Cnvgd?
         Gradient           0.030340      0.000300      NO
         Displacement       0.091845      0.001200      NO
         Energy change     *********      0.000001      NO


 New Cartesian Coordinates Obtained by Inverse Iteration

 Displacement from previous Coordinates is:  0.216801
 ----------------------------------------------------------------
             Standard Nuclear Orientation (Angstroms)
    I     Atom           X                Y                Z
 ----------------------------------------------------------------
    1      O      -2.0524072853    -0.1312079406     0.6113021842
    2      C      -1.2816314392    -0.5815201421    -0.2077644496
    3      C      -0.0095697825     0.1272084838    -0.6251923347
    4      H       0.0013540815     0.1021362179    -1.6961892709
    5      O       0.0983312634     1.4287157246    -0.1451942426
    6      H       0.8475478502     1.4326846170     0.4677034494
    7      C       1.1452108264    -0.7148215061    -0.1680594262
    8      O       1.9899050190    -0.2242946940     0.5461431439
    9      H      -1.4418392673    -1.5323823362    -0.6800444184
   10      H       1.1844308340    -1.7232538243    -0.5019190352
 ----------------------------------------------------------------
 Nuclear Repulsion Energy =   228.5311863946 hartrees
 There are       23 alpha and       23 beta electrons
 Discretize the solute cavity surface with Lebedev spheres
	Using 302 Lebedev grid points for each H atom
	Using 302 Lebedev grid points for other atoms
	Atomic van der Waals radii will be scaled by 1.20
 Removing interior tesserae...
 Keep 1102 surface tesserae and discard 1918 interior tesserae
 Molecular Surface Area = 103.745 Angst**2
 Applying Cartesian multipole field
    Component          Value
    ---------          -----
     (2,0,0)        1.00000E-11
     (0,2,0)        2.00000E-11
     (0,0,2)       -3.00000E-11
 Nucleus-field energy     =     0.0000000039 hartrees
 Requested basis set is cc-pVTZ
 There are 84 shells and 236 basis functions
 A cutoff of  1.0D-11 yielded   3355 shell pairs
 There are     26613 function pairs (     34924 Cartesian)
 Smallest overlap matrix eigenvalue = 6.43E-04
 Guess MOs from SCF MO coefficient file
 Reading MOs from coefficient file
 Reading MOs from coefficient file
 A restricted Hartree-Fock SCF calculation will be
 performed using Pulay DIIS extrapolation
 SCF converges when DIIS error is below 1.0E-08
 Geometry optimization detected.  Setting ReadMinima to 0
 Setting SaveMinima to 0
 ---------------------------------------
  Cycle       Energy         DIIS Error
 ---------------------------------------
    1    -340.6553019994      1.42E-03
    2    -340.6069917879      4.20E-04
    3    -340.6078932306      2.27E-04
    4    -340.6082439957      7.43E-05
    5    -340.6083188881      2.44E-05
    6    -340.6083328369      1.31E-05
    7    -340.6083362393      4.89E-06
    8    -340.6083368407      1.74E-06
    9    -340.6083369408      8.87E-07
   10    -340.6083369698      4.17E-07
   11    -340.6083369775      1.35E-07
   12    -340.6083369782      6.58E-08
   13    -340.6083369782      1.87E-08
   14    -340.6083369781      8.45E-09 Convergence criterion met
 ---------------------------------------
 SCF time:  CPU 104.77 s  wall 106.90 s
 Discretize the solute cavity surface with Lebedev spheres
	Using 302 Lebedev grid points for each H atom
	Using 302 Lebedev grid points for other atoms
	Atomic van der Waals radii will be scaled by 1.20
 Removing interior tesserae...
 Keep 1102 surface tesserae and discard 1918 interior tesserae
 Molecular Surface Area = 103.745 Angst**2
 A restricted Hartree-Fock SCF calculation will be
 performed using Pulay DIIS extrapolation
 Polarizable Continuum solvation model will be applied
 SCF converges when DIIS error is below 1.0E-08
 Geometry optimization detected.  Setting ReadMinima to 0
 Setting SaveMinima to 0

 Citation of the SMD model:
 Marenich, A.V.; Cramer, C.J.; Truhlar, D.G.
 J. Phys. Chem. B 2009, 113, 6378-6396.
 iSolventCode=           1
 Solvent: water                                                           

 vradii
            1           2           3           4           5           6
    1   1.5200000   1.8500000   1.8500000   1.2000000   1.5200000   1.2000000
            7           8           9          10
    1   1.8500000   1.5200000   1.2000000   1.2000000
 ---------------------------------------
  Cycle       Energy         DIIS Error
 ---------------------------------------
    1    -340.6083369773      3.96E-09
 Time req'd to invert C: 0.95 s (CPU) 0.95 s (wall)
    2    -340.6348474302      6.79E-04
    3    -340.6348474323      6.79E-04
    4    -340.6348474270      6.79E-04
    5    -340.6348474289      6.79E-04
    6    -340.6348474358      6.79E-04
    7    -340.6348474307      6.79E-04
    8    -340.6348474281      6.79E-04
    9    -340.6348474282      6.79E-04
   10    -340.6348474288      6.79E-04
   11    -340.6348474310      6.79E-04
   12    -340.6348474307      6.79E-04
   13    -340.6348474279      6.79E-04
   14    -340.6348474280      6.79E-04
   15    -340.6348474301      6.79E-04
   16    -340.6348474335      6.79E-04
   17    -340.6414329015      4.18E-04
   18    -340.6426496399      1.58E-04
   19    -340.6431316548      5.53E-05
   20    -340.6432008104      2.04E-05
   21    -340.6432095215      1.03E-05
   22    -340.6432111661      3.44E-06
   23    -340.6432113769      8.87E-07
   24    -340.6432113894      2.65E-07
   25    -340.6432113913      1.30E-07
   26    -340.6432113915      7.12E-08
   27    -340.6432113917      2.64E-08
   28    -340.6432113920      8.59E-09 Convergence criterion met
 ---------------------------------------
 SCF time:  CPU 165.03 s  wall 165.35 s
(0)  E-EN(g) gas-phase elect-nuc energy                 -340.608336977 a.u.
(3)  G-ENP(liq) elect-nuc-pol free energy of system     -340.643211392 a.u.
(4)  G-CDS(liq) cavity-dispersion-solvent structure 
     free energy                                                4.8476 kcal/mol
(6)  G-S(liq) free energy of system                     -340.635486287 a.u.
(9)  DeltaG-S(liq) free energy of  solvation
     (9) = (6) - (0)                                          -17.0364 kcal/mol
 SCF   energy in the final basis set = -340.6354862870
 Total energy in the final basis set = -340.6354862870

 Components of the MP2 correlation energy:
        aaaa  correlation energy =        -0.1559334301 au
        abab  correlation energy =        -0.9400569806 au
        bbbb  correlation energy =        -0.1559334301 au
        non-Brillouin singles    =        -0.0000000000 au

 Total  MP2   correlation energy =        -1.2519238409 au
        MP2         total energy =      -341.8874101279 au

  Entering Z-vector solver.
 This version supports only Gaussian blurring of the apparent surface charges
 No PCM contribution added !! 
   1         0           1      0.000352    0.000352
 This version supports only Gaussian blurring of the apparent surface charges
 No PCM contribution added !! 
   2         0           1      0.000116    0.000116
 This version supports only Gaussian blurring of the apparent surface charges
 No PCM contribution added !! 
   3         0           1      0.000040    0.000040
 This version supports only Gaussian blurring of the apparent surface charges
 No PCM contribution added !! 
   4         0           1      0.000011    0.000011
 This version supports only Gaussian blurring of the apparent surface charges
 No PCM contribution added !! 
   5         0           1      0.000004    0.000004
 This version supports only Gaussian blurring of the apparent surface charges
 No PCM contribution added !! 
   6         0           1      0.000002    0.000002
 This version supports only Gaussian blurring of the apparent surface charges
 No PCM contribution added !! 
   7         1           0      0.000000    0.000000    Roots Converged

 --------------------------------------------------------------

                    Orbital Energies (a.u.)
 --------------------------------------------------------------

 Alpha MOs
 -- Occupied --
-20.581 -20.575 -20.573 -11.350 -11.346 -11.304  -1.435  -1.413
 -1.377  -1.047  -0.859  -0.806  -0.747  -0.712  -0.693  -0.654
 -0.629  -0.567  -0.548  -0.544  -0.504  -0.458  -0.432
 -- Virtual --
  0.103   0.156   0.166   0.190   0.205   0.225   0.275   0.333
  0.359   0.366   0.404   0.455   0.468   0.497   0.521   0.549
  0.572   0.580   0.596   0.597   0.633   0.643   0.646   0.653
  0.704   0.725   0.731   0.756   0.764   0.807   0.836   0.866
  0.877   0.897   0.899   0.930   0.950   0.970   1.005   1.027
  1.054   1.140   1.182   1.184   1.232   1.234   1.260   1.300
  1.331   1.342   1.364   1.401   1.423   1.442   1.460   1.484
  1.544   1.558   1.624   1.663   1.675   1.705   1.728   1.765
  1.888   1.972   1.980   2.015   2.081   2.098   2.146   2.205
  2.229   2.284   2.332   2.346   2.352   2.376   2.400   2.427
  2.456   2.482   2.527   2.568   2.665   2.680   2.741   2.794
  2.843   2.847   2.916   2.956   3.014   3.026   3.073   3.099
  3.124   3.151   3.172   3.190   3.223   3.251   3.282   3.300
  3.319   3.352   3.371   3.421   3.439   3.476   3.505   3.564
  3.578   3.607   3.630   3.643   3.669   3.710   3.744   3.777
  3.826   3.846   3.852   3.872   3.929   3.952   4.002   4.024
  4.061   4.073   4.119   4.199   4.224   4.236   4.259   4.277
  4.289   4.333   4.389   4.417   4.424   4.486   4.537   4.571
  4.596   4.598   4.617   4.644   4.713   4.727   4.772   4.826
  4.830   4.936   5.006   5.084   5.097   5.104   5.213   5.257
  5.311   5.328   5.372   5.422   5.431   5.476   5.496   5.637
  5.651   5.677   5.717   5.738   5.760   5.901   5.994   6.050
  6.089   6.144   6.202   6.241   6.317   6.384   6.588   6.636
  6.683   6.697   6.737   6.867   6.872   6.906   6.963   6.982
  7.108   7.129   7.270   7.285   7.317   7.329   7.361   7.391
  7.481   7.516   7.526   7.542   7.634   7.730   7.930  10.230
 10.986  12.533  12.967  13.819  14.001
 --------------------------------------------------------------

          Ground-State Mulliken Net Atomic Charges

     Atom                 Charge (a.u.)
  ----------------------------------------
      1 O                    -0.339773
      2 C                     0.146028
      3 C                     0.082556
      4 H                     0.168781
      5 O                    -0.439501
      6 H                     0.274957
      7 C                     0.127455
      8 O                    -0.333273
      9 H                     0.138639
     10 H                     0.174131
  ----------------------------------------
  Sum of atomic charges =     0.000000

 -----------------------------------------------------------------
                    Cartesian Multipole Moments
 -----------------------------------------------------------------
    Charge (ESU x 10^10)
                 0.0000
    Dipole Moment (Debye)
         X       1.3892      Y      -4.1314      Z      -3.8385
       Tot       5.8080
    Quadrupole Moments (Debye-Ang)
        XX     -44.9512     XY       2.1717     YY     -32.6270
        XZ       1.7870     YZ       3.3005     ZZ     -32.4737
    Octopole Moments (Debye-Ang^2)
       XXX       3.4498    XXY       1.1855    XYY       3.8790
       YYY      -8.7921    XXZ     -13.2007    XYZ       1.7816
       YYZ       1.6004    XZZ       1.0479    YZZ       0.7158
       ZZZ      -1.9146
    Hexadecapole Moments (Debye-Ang^3)
      XXXX    -481.6539   XXXY       2.8763   XXYY     -86.6485
      XYYY       3.0866   YYYY    -151.0507   XXXZ       4.8463
      XXYZ       6.2559   XYYZ       2.8512   YYYZ       9.8247
      XXZZ     -87.2352   XYZZ       0.7526   YYZZ     -37.8855
      XZZZ       1.5807   YZZZ       0.6190   ZZZZ     -74.7211
 -----------------------------------------------------------------
 DrvMan is completing analytic gradient of the MP2 energy
 MP2 relaxed dipole moment
            1
    1   0.5465529
    2  -1.6254049
    3  -1.5101932
	Magnitude:	 2.285 au	 5.808 Debye
 MP2 energy read as -341.887410
 Full Analytical Gradient of MP2 Energy (in au.)
             1             2             3             4             5
    1    0.00609580   -0.00978234    0.00518210   -0.00085373    0.00077429
    2   -0.00209505    0.00404508    0.00111705   -0.00199916   -0.00228928
    3   -0.00502524    0.00497290    0.00028870    0.00001781    0.00110631
             6             7             8             9            10
    1    0.00002973    0.00072113   -0.00341451    0.00157685   -0.00032932
    2    0.00093330    0.00035919    0.00080248   -0.00152523    0.00065162
    3   -0.00012066    0.00293422   -0.00279223   -0.00049209   -0.00088973
 Gradient time:  CPU 0.09 s  wall 1.12 s
 Geometry Optimization Parameters
   NAtoms,    NIC,     NZ,  NCons,   NDum,   NFix, NCnnct, MaxDiis
       10      57       0       0       0       0       0       0

 Cartesian Hessian Update
 Hessian Updated using BFGS Update


** GEOMETRY OPTIMIZATION IN DELOCALIZED INTERNAL COORDINATES **
   Searching for a Minimum

   Optimization Cycle:   2

                       Coordinates (Angstroms)
     ATOM                X               Y               Z
      1  O        -2.0524072853   -0.1312079406    0.6113021842
      2  C        -1.2816314392   -0.5815201421   -0.2077644496
      3  C        -0.0095697825    0.1272084838   -0.6251923347
      4  H         0.0013540815    0.1021362179   -1.6961892709
      5  O         0.0983312634    1.4287157246   -0.1451942426
      6  H         0.8475478502    1.4326846170    0.4677034494
      7  C         1.1452108264   -0.7148215061   -0.1680594262
      8  O         1.9899050190   -0.2242946940    0.5461431439
      9  H        -1.4418392673   -1.5323823362   -0.6800444184
     10  H         1.1844308340   -1.7232538243   -0.5019190352
   Point Group: c1    Number of degrees of freedom:    24


   Energy is   -341.887410128

 Hessian Updated using BFGS Update

 23 Hessian modes will be used to form the next step
  Hessian Eigenvalues:
     0.003626    0.003687    0.005790    0.005885    0.017445    0.056669
     0.068424    0.076865    0.158351    0.160418    0.183945    0.201748
     0.219820    0.223239    0.277805    0.300561    0.320739    0.328418
     0.348594    0.478815    0.519131    0.996251    1.011931

 Minimum Search - Taking Simple RFO Step
 Searching for Lamda that Minimizes Along All modes
 Value Taken    Lamda =  -0.00094068
 Calculated Step too Large.  Step scaled by  0.906069
 Step Taken.  Stepsize is  0.300000

                             Maximum     Tolerance    Cnvgd?
         Gradient           0.005401      0.000300      NO
         Displacement       0.162465      0.001200      NO
         Energy change     -0.000439      0.000001      NO


 New Cartesian Coordinates Obtained by Inverse Iteration

 Displacement from previous Coordinates is:  0.188233
 ----------------------------------------------------------------
             Standard Nuclear Orientation (Angstroms)
    I     Atom           X                Y                Z
 ----------------------------------------------------------------
    1      O      -2.0471807031    -0.1422067631     0.6133727602
    2      C      -1.2501081089    -0.6090601804    -0.1777697041
    3      C      -0.0085234892     0.1240622502    -0.6238091766
    4      H      -0.0154253215     0.1103428695    -1.6908594744
    5      O       0.0878143225     1.4301180315    -0.1497650156
    6      H       0.8479789617     1.4403324925     0.4475610356
    7      C       1.1684857989    -0.7059546359    -0.1922864878
    8      O       1.9907161727    -0.2347810739     0.5627183091
    9      H      -1.4664597590    -1.5016466067    -0.7209020495
   10      H       1.1740342259    -1.7279417837    -0.4674745969
 ----------------------------------------------------------------
 Nuclear Repulsion Energy =   228.4094324533 hartrees
 There are       23 alpha and       23 beta electrons
 Discretize the solute cavity surface with Lebedev spheres
	Using 302 Lebedev grid points for each H atom
	Using 302 Lebedev grid points for other atoms
	Atomic van der Waals radii will be scaled by 1.20
 Removing interior tesserae...
 Keep 1096 surface tesserae and discard 1924 interior tesserae
 Molecular Surface Area = 103.315 Angst**2
 Applying Cartesian multipole field
    Component          Value
    ---------          -----
     (2,0,0)        1.00000E-11
     (0,2,0)        2.00000E-11
     (0,0,2)       -3.00000E-11
 Nucleus-field energy     =     0.0000000039 hartrees
 Requested basis set is cc-pVTZ
 There are 84 shells and 236 basis functions
 A cutoff of  1.0D-11 yielded   3355 shell pairs
 There are     26605 function pairs (     34915 Cartesian)
 Smallest overlap matrix eigenvalue = 6.43E-04
 Guess MOs from SCF MO coefficient file
 Reading MOs from coefficient file
 Reading MOs from coefficient file
 A restricted Hartree-Fock SCF calculation will be
 performed using Pulay DIIS extrapolation
 SCF converges when DIIS error is below 1.0E-08
 Geometry optimization detected.  Setting ReadMinima to 0
 Setting SaveMinima to 0
 ---------------------------------------
  Cycle       Energy         DIIS Error
 ---------------------------------------
    1    -340.5801565120      1.40E-03
    2    -340.6027260549      6.05E-04
    3    -340.6045291834      2.92E-04
    4    -340.6051426951      7.65E-05
    5    -340.6052471407      3.16E-05
    6    -340.6052706966      1.65E-05
    7    -340.6052781433      6.95E-06
    8    -340.6052798266      2.91E-06
    9    -340.6052801870      1.44E-06
   10    -340.6052802741      5.44E-07
   11    -340.6052802831      1.86E-07
   12    -340.6052802840      8.16E-08
   13    -340.6052802838      2.62E-08
   14    -340.6052802838      1.22E-08
   15    -340.6052802847      5.83E-09 Convergence criterion met
 ---------------------------------------
 SCF time:  CPU 110.49 s  wall 110.76 s
 Discretize the solute cavity surface with Lebedev spheres
	Using 302 Lebedev grid points for each H atom
	Using 302 Lebedev grid points for other atoms
	Atomic van der Waals radii will be scaled by 1.20
 Removing interior tesserae...
 Keep 1096 surface tesserae and discard 1924 interior tesserae
 Molecular Surface Area = 103.315 Angst**2
 A restricted Hartree-Fock SCF calculation will be
 performed using Pulay DIIS extrapolation
 Polarizable Continuum solvation model will be applied
 SCF converges when DIIS error is below 1.0E-08
 Geometry optimization detected.  Setting ReadMinima to 0
 Setting SaveMinima to 0

 Citation of the SMD model:
 Marenich, A.V.; Cramer, C.J.; Truhlar, D.G.
 J. Phys. Chem. B 2009, 113, 6378-6396.
 iSolventCode=           1
 Solvent: water                                                           

 vradii
            1           2           3           4           5           6
    1   1.5200000   1.8500000   1.8500000   1.2000000   1.5200000   1.2000000
            7           8           9          10
    1   1.8500000   1.5200000   1.2000000   1.2000000
 ---------------------------------------
  Cycle       Energy         DIIS Error
 ---------------------------------------
    1    -340.6052802836      1.99E-09
 Time req'd to invert C: 0.77 s (CPU) 0.77 s (wall)
    2    -340.6318212532      6.81E-04
    3    -340.6318212513      6.81E-04
    4    -340.6318212485      6.81E-04
    5    -340.6318212508      6.81E-04
    6    -340.6318212618      6.81E-04
    7    -340.6318212564      6.81E-04
    8    -340.6318212562      6.81E-04
    9    -340.6318212526      6.81E-04
   10    -340.6318212495      6.81E-04
   11    -340.6318212483      6.81E-04
   12    -340.6318212520      6.81E-04
   13    -340.6318212545      6.81E-04
   14    -340.6318212521      6.81E-04
   15    -340.6318212508      6.81E-04
   16    -340.6318212519      6.81E-04
   17    -340.6384374964      4.23E-04
   18    -340.6396705806      1.58E-04
   19    -340.6401616620      5.64E-05
   20    -340.6402338455      2.10E-05
   21    -340.6402432307      1.06E-05
   22    -340.6402449872      3.51E-06
   23    -340.6402452075      9.05E-07
   24    -340.6402452211      2.75E-07
   25    -340.6402452231      1.31E-07
   26    -340.6402452235      7.47E-08
   27    -340.6402452237      2.78E-08
   28    -340.6402452241      9.10E-09 Convergence criterion met
 ---------------------------------------
 SCF time:  CPU 169.38 s  wall 169.69 s
(0)  E-EN(g) gas-phase elect-nuc energy                 -340.605280284 a.u.
(3)  G-ENP(liq) elect-nuc-pol free energy of system     -340.640245224 a.u.
(4)  G-CDS(liq) cavity-dispersion-solvent structure 
     free energy                                                4.8156 kcal/mol
(6)  G-S(liq) free energy of system                     -340.632571152 a.u.
(9)  DeltaG-S(liq) free energy of  solvation
     (9) = (6) - (0)                                          -17.1253 kcal/mol
 SCF   energy in the final basis set = -340.6325711523
 Total energy in the final basis set = -340.6325711523

 Components of the MP2 correlation energy:
        aaaa  correlation energy =        -0.1560162747 au
        abab  correlation energy =        -0.9406361714 au
        bbbb  correlation energy =        -0.1560162747 au
        non-Brillouin singles    =        -0.0000000000 au

 Total  MP2   correlation energy =        -1.2526687207 au
        MP2         total energy =      -341.8852398730 au

  Entering Z-vector solver.
 This version supports only Gaussian blurring of the apparent surface charges
 No PCM contribution added !! 
   1         0           1      0.000355    0.000355
 This version supports only Gaussian blurring of the apparent surface charges
 No PCM contribution added !! 
   2         0           1      0.000118    0.000118
 This version supports only Gaussian blurring of the apparent surface charges
 No PCM contribution added !! 
   3         0           1      0.000040    0.000040
 This version supports only Gaussian blurring of the apparent surface charges
 No PCM contribution added !! 
   4         0           1      0.000012    0.000012
 This version supports only Gaussian blurring of the apparent surface charges
 No PCM contribution added !! 
   5         0           1      0.000004    0.000004
 This version supports only Gaussian blurring of the apparent surface charges
 No PCM contribution added !! 
   6         0           1      0.000002    0.000002
 This version supports only Gaussian blurring of the apparent surface charges
 No PCM contribution added !! 
   7         1           0      0.000000    0.000000    Roots Converged

 --------------------------------------------------------------

                    Orbital Energies (a.u.)
 --------------------------------------------------------------

 Alpha MOs
 -- Occupied --
-20.581 -20.575 -20.574 -11.350 -11.347 -11.304  -1.434  -1.410
 -1.377  -1.049  -0.860  -0.808  -0.746  -0.714  -0.693  -0.653
 -0.628  -0.568  -0.547  -0.543  -0.504  -0.458  -0.433
 -- Virtual --
  0.101   0.156   0.166   0.189   0.205   0.225   0.273   0.332
  0.359   0.369   0.403   0.454   0.467   0.494   0.519   0.549
  0.573   0.581   0.595   0.600   0.634   0.644   0.651   0.658
  0.705   0.722   0.729   0.752   0.760   0.798   0.835   0.868
  0.875   0.894   0.905   0.926   0.959   0.966   1.001   1.027
  1.061   1.143   1.183   1.186   1.234   1.239   1.265   1.299
  1.329   1.343   1.367   1.403   1.420   1.451   1.462   1.480
  1.544   1.555   1.617   1.667   1.680   1.703   1.725   1.759
  1.888   1.972   1.979   2.005   2.080   2.102   2.142   2.198
  2.236   2.274   2.333   2.341   2.356   2.378   2.399   2.434
  2.453   2.471   2.533   2.577   2.649   2.675   2.726   2.806
  2.826   2.868   2.915   2.959   3.020   3.028   3.067   3.078
  3.126   3.137   3.188   3.195   3.220   3.242   3.288   3.295
  3.328   3.352   3.372   3.418   3.433   3.466   3.511   3.563
  3.573   3.617   3.620   3.657   3.681   3.723   3.754   3.781
  3.825   3.839   3.864   3.877   3.932   3.954   3.995   4.012
  4.057   4.095   4.121   4.204   4.228   4.236   4.254   4.274
  4.304   4.333   4.382   4.411   4.435   4.490   4.544   4.568
  4.592   4.606   4.619   4.650   4.717   4.734   4.769   4.827
  4.835   4.946   5.008   5.089   5.104   5.121   5.215   5.262
  5.317   5.345   5.392   5.406   5.436   5.479   5.503   5.639
  5.649   5.688   5.715   5.749   5.758   5.893   5.994   6.039
  6.091   6.143   6.218   6.230   6.312   6.384   6.575   6.637
  6.680   6.690   6.741   6.867   6.872   6.904   6.963   6.982
  7.106   7.129   7.265   7.271   7.314   7.328   7.351   7.385
  7.483   7.514   7.527   7.540   7.628   7.722   7.926  10.252
 11.022  12.555  12.948  13.791  13.954
 --------------------------------------------------------------

          Ground-State Mulliken Net Atomic Charges

     Atom                 Charge (a.u.)
  ----------------------------------------
      1 O                    -0.340848
      2 C                     0.140237
      3 C                     0.080796
      4 H                     0.172123
      5 O                    -0.436717
      6 H                     0.273552
      7 C                     0.127437
      8 O                    -0.336084
      9 H                     0.144461
     10 H                     0.175042
  ----------------------------------------
  Sum of atomic charges =     0.000000

 -----------------------------------------------------------------
                    Cartesian Multipole Moments
 -----------------------------------------------------------------
    Charge (ESU x 10^10)
                 0.0000
    Dipole Moment (Debye)
         X       1.4398      Y      -4.0760      Z      -3.9171
       Tot       5.8336
    Quadrupole Moments (Debye-Ang)
        XX     -44.9041     XY       2.2560     YY     -32.5855
        XZ       1.6335     YZ       3.2684     ZZ     -32.5640
    Octopole Moments (Debye-Ang^2)
       XXX       2.8107    XXY       1.5258    XYY       3.6757
       YYY      -7.9682    XXZ     -13.5490    XYZ       1.6195
       YYZ       1.4905    XZZ       0.6585    YZZ       0.8557
       ZZZ      -2.4370
    Hexadecapole Moments (Debye-Ang^3)
      XXXX    -479.9125   XXXY       2.9630   XXYY     -86.5239
      XYYY       3.2512   YYYY    -151.5694   XXXZ       4.6014
      XXYZ       6.6337   XYYZ       3.0995   YYYZ       9.9783
      XXZZ     -87.2535   XYZZ       1.0224   YYZZ     -38.1859
      XZZZ       1.9458   YZZZ       1.0329   ZZZZ     -75.2579
 -----------------------------------------------------------------
 DrvMan is completing analytic gradient of the MP2 energy
 MP2 relaxed dipole moment
            1
    1   0.5664529
    2  -1.6036407
    3  -1.5411079
	Magnitude:	 2.295 au	 5.834 Debye
 MP2 energy read as -341.885240
 Full Analytical Gradient of MP2 Energy (in au.)
             1             2             3             4             5
    1   -0.00154242    0.00866049   -0.00667383    0.00232909   -0.00005460
    2    0.00249088   -0.01114546    0.00086115   -0.00053735   -0.00008787
    3   -0.00663529    0.01544515   -0.00142444    0.00249417    0.00040366
             6             7             8             9            10
    1   -0.00048343    0.00847749   -0.00439811   -0.00298538   -0.00332930
    2    0.00002280    0.00067942   -0.00194778    0.00713974    0.00252448
    3   -0.00168449   -0.01353938    0.00294219   -0.00434296    0.00634140
 Gradient time:  CPU 0.10 s  wall 0.92 s
 Geometry Optimization Parameters
   NAtoms,    NIC,     NZ,  NCons,   NDum,   NFix, NCnnct, MaxDiis
       10      57       0       0       0       0       0       0

 Cartesian Hessian Update
 Hessian Updated using BFGS Update


** GEOMETRY OPTIMIZATION IN DELOCALIZED INTERNAL COORDINATES **
   Searching for a Minimum

   Optimization Cycle:   3

                       Coordinates (Angstroms)
     ATOM                X               Y               Z
      1  O        -2.0471807031   -0.1422067631    0.6133727602
      2  C        -1.2501081089   -0.6090601804   -0.1777697041
      3  C        -0.0085234892    0.1240622502   -0.6238091766
      4  H        -0.0154253215    0.1103428695   -1.6908594744
      5  O         0.0878143225    1.4301180315   -0.1497650156
      6  H         0.8479789617    1.4403324925    0.4475610356
      7  C         1.1684857989   -0.7059546359   -0.1922864878
      8  O         1.9907161727   -0.2347810739    0.5627183091
      9  H        -1.4664597590   -1.5016466067   -0.7209020495
     10  H         1.1740342259   -1.7279417837   -0.4674745969
   Point Group: c1    Number of degrees of freedom:    24


   Energy is   -341.885239873

 Hessian Updated using BFGS Update

 24 Hessian modes will be used to form the next step
  Hessian Eigenvalues:
     0.003572    0.004750    0.005815    0.017348    0.048997    0.057632
     0.065674    0.079281    0.138306    0.160041    0.160621    0.184657
     0.190836    0.216597    0.220178    0.276100    0.295389    0.321017
     0.328446    0.344796    0.478127    0.519473    0.927370    0.998790

 Minimum Search - Taking Simple RFO Step
 Searching for Lamda that Minimizes Along All modes
 Value Taken    Lamda =  -0.00387991
 Step Taken.  Stepsize is  0.265077

                             Maximum     Tolerance    Cnvgd?
         Gradient           0.008539      0.000300      NO
         Displacement       0.161575      0.001200      NO
         Energy change      0.002170      0.000001      NO


 New Cartesian Coordinates Obtained by Inverse Iteration

 Displacement from previous Coordinates is:  0.168842
 ----------------------------------------------------------------
             Standard Nuclear Orientation (Angstroms)
    I     Atom           X                Y                Z
 ----------------------------------------------------------------
    1      O      -2.0337717561    -0.1560045299     0.6355566487
    2      C      -1.2699011043    -0.5834798949    -0.2122857144
    3      C      -0.0108140400     0.1342751245    -0.6335454724
    4      H       0.0057990336     0.1249062619    -1.7028513542
    5      O       0.0899354994     1.4418396859    -0.1632895056
    6      H       0.8344319167     1.4402359764     0.4544480545
    7      C       1.1484235403    -0.7143141765    -0.1724870299
    8      O       1.9937805138    -0.2501032193     0.5634500653
    9      H      -1.4455510407    -1.5237790247    -0.6879467831
   10      H       1.1689995374    -1.7303116034    -0.4802633089
 ----------------------------------------------------------------
 Nuclear Repulsion Energy =   227.9524322182 hartrees
 There are       23 alpha and       23 beta electrons
 Discretize the solute cavity surface with Lebedev spheres
	Using 302 Lebedev grid points for each H atom
	Using 302 Lebedev grid points for other atoms
	Atomic van der Waals radii will be scaled by 1.20
 Removing interior tesserae...
 Keep 1096 surface tesserae and discard 1924 interior tesserae
 Molecular Surface Area = 103.228 Angst**2
 Applying Cartesian multipole field
    Component          Value
    ---------          -----
     (2,0,0)        1.00000E-11
     (0,2,0)        2.00000E-11
     (0,0,2)       -3.00000E-11
 Nucleus-field energy     =     0.0000000039 hartrees
 Requested basis set is cc-pVTZ
 There are 84 shells and 236 basis functions
 A cutoff of  1.0D-11 yielded   3349 shell pairs
 There are     26559 function pairs (     34861 Cartesian)
 Smallest overlap matrix eigenvalue = 6.48E-04
 Guess MOs from SCF MO coefficient file
 Reading MOs from coefficient file
 Reading MOs from coefficient file
 A restricted Hartree-Fock SCF calculation will be
 performed using Pulay DIIS extrapolation
 SCF converges when DIIS error is below 1.0E-08
 Geometry optimization detected.  Setting ReadMinima to 0
 Setting SaveMinima to 0
 ---------------------------------------
  Cycle       Energy         DIIS Error
 ---------------------------------------
    1    -340.5768816134      1.51E-03
    2    -340.6044779549      6.17E-04
    3    -340.6063275219      3.19E-04
    4    -340.6070021537      7.48E-05
    5    -340.6070985952      2.97E-05
    6    -340.6071183715      1.57E-05
    7    -340.6071242930      6.52E-06
    8    -340.6071256860      2.53E-06
    9    -340.6071259517      1.30E-06
   10    -340.6071260259      5.16E-07
   11    -340.6071260370      1.38E-07
   12    -340.6071260376      4.59E-08
   13    -340.6071260376      2.09E-08
   14    -340.6071260376      6.83E-09 Convergence criterion met
 ---------------------------------------
 SCF time:  CPU 109.77 s  wall 110.24 s
 Discretize the solute cavity surface with Lebedev spheres
	Using 302 Lebedev grid points for each H atom
	Using 302 Lebedev grid points for other atoms
	Atomic van der Waals radii will be scaled by 1.20
 Removing interior tesserae...
 Keep 1096 surface tesserae and discard 1924 interior tesserae
 Molecular Surface Area = 103.228 Angst**2
 A restricted Hartree-Fock SCF calculation will be
 performed using Pulay DIIS extrapolation
 Polarizable Continuum solvation model will be applied
 SCF converges when DIIS error is below 1.0E-08
 Geometry optimization detected.  Setting ReadMinima to 0
 Setting SaveMinima to 0

 Citation of the SMD model:
 Marenich, A.V.; Cramer, C.J.; Truhlar, D.G.
 J. Phys. Chem. B 2009, 113, 6378-6396.
 iSolventCode=           1
 Solvent: water                                                           

 vradii
            1           2           3           4           5           6
    1   1.5200000   1.8500000   1.8500000   1.2000000   1.5200000   1.2000000
            7           8           9          10
    1   1.8500000   1.5200000   1.2000000   1.2000000
 ---------------------------------------
  Cycle       Energy         DIIS Error
 ---------------------------------------
    1    -340.6071260366      3.09E-09
 Time req'd to invert C: 0.75 s (CPU) 0.77 s (wall)
    2    -340.6336801409      6.79E-04
    3    -340.6336801403      6.79E-04
    4    -340.6336801415      6.79E-04
    5    -340.6336801470      6.79E-04
    6    -340.6336801544      6.79E-04
    7    -340.6336801546      6.79E-04
    8    -340.6336801572      6.79E-04
    9    -340.6336801595      6.79E-04
   10    -340.6336801614      6.79E-04
   11    -340.6336801606      6.79E-04
   12    -340.6336801630      6.79E-04
   13    -340.6336801646      6.79E-04
   14    -340.6336801628      6.79E-04
   15    -340.6336801623      6.79E-04
   16    -340.6336801411      6.79E-04
   17    -340.6402722650      4.22E-04
   18    -340.6415033000      1.58E-04
   19    -340.6419947610      5.61E-05
   20    -340.6420666396      2.09E-05
   21    -340.6420759465      1.06E-05
   22    -340.6420777012      3.51E-06
   23    -340.6420779234      9.03E-07
   24    -340.6420779370      2.79E-07
   25    -340.6420779391      1.36E-07
   26    -340.6420779395      7.64E-08
   27    -340.6420779397      2.78E-08
   28    -340.6420779401      9.03E-09 Convergence criterion met
 ---------------------------------------
 SCF time:  CPU 158.78 s  wall 158.96 s
(0)  E-EN(g) gas-phase elect-nuc energy                 -340.607126037 a.u.
(3)  G-ENP(liq) elect-nuc-pol free energy of system     -340.642077940 a.u.
(4)  G-CDS(liq) cavity-dispersion-solvent structure 
     free energy                                                4.8159 kcal/mol
(6)  G-S(liq) free energy of system                     -340.634403359 a.u.
(9)  DeltaG-S(liq) free energy of  solvation
     (9) = (6) - (0)                                          -17.1168 kcal/mol
 SCF   energy in the final basis set = -340.6344033586
 Total energy in the final basis set = -340.6344033586

 Components of the MP2 correlation energy:
        aaaa  correlation energy =        -0.1559601073 au
        abab  correlation energy =        -0.9407017322 au
        bbbb  correlation energy =        -0.1559601073 au
        non-Brillouin singles    =        -0.0000000000 au

 Total  MP2   correlation energy =        -1.2526219468 au
        MP2         total energy =      -341.8870253053 au

  Entering Z-vector solver.
 This version supports only Gaussian blurring of the apparent surface charges
 No PCM contribution added !! 
   1         0           1      0.000356    0.000356
 This version supports only Gaussian blurring of the apparent surface charges
 No PCM contribution added !! 
   2         0           1      0.000118    0.000118
 This version supports only Gaussian blurring of the apparent surface charges
 No PCM contribution added !! 
   3         0           1      0.000040    0.000040
 This version supports only Gaussian blurring of the apparent surface charges
 No PCM contribution added !! 
   4         0           1      0.000012    0.000012
 This version supports only Gaussian blurring of the apparent surface charges
 No PCM contribution added !! 
   5         0           1      0.000004    0.000004
 This version supports only Gaussian blurring of the apparent surface charges
 No PCM contribution added !! 
   6         0           1      0.000002    0.000002
 This version supports only Gaussian blurring of the apparent surface charges
 No PCM contribution added !! 
   7         1           0      0.000000    0.000000    Roots Converged

 --------------------------------------------------------------

                    Orbital Energies (a.u.)
 --------------------------------------------------------------

 Alpha MOs
 -- Occupied --
-20.582 -20.575 -20.575 -11.352 -11.347 -11.306  -1.433  -1.409
 -1.378  -1.048  -0.860  -0.808  -0.745  -0.713  -0.692  -0.652
 -0.628  -0.570  -0.547  -0.542  -0.504  -0.458  -0.434
 -- Virtual --
  0.101   0.156   0.166   0.190   0.204   0.225   0.275   0.334
  0.357   0.367   0.402   0.455   0.469   0.498   0.521   0.548
  0.573   0.580   0.595   0.596   0.633   0.644   0.648   0.654
  0.700   0.719   0.730   0.756   0.762   0.806   0.837   0.865
  0.874   0.897   0.900   0.925   0.949   0.966   1.001   1.030
  1.052   1.140   1.181   1.186   1.232   1.235   1.260   1.300
  1.330   1.346   1.364   1.395   1.426   1.448   1.453   1.486
  1.545   1.556   1.619   1.663   1.676   1.698   1.721   1.758
  1.884   1.969   1.981   2.014   2.085   2.099   2.142   2.198
  2.229   2.282   2.335   2.346   2.348   2.376   2.398   2.437
  2.456   2.476   2.523   2.563   2.645   2.677   2.739   2.795
  2.840   2.849   2.909   2.954   3.016   3.025   3.067   3.084
  3.121   3.151   3.178   3.192   3.221   3.240   3.283   3.296
  3.318   3.349   3.368   3.417   3.436   3.472   3.502   3.564
  3.579   3.614   3.631   3.646   3.679   3.710   3.745   3.776
  3.826   3.835   3.856   3.870   3.924   3.952   3.999   4.028
  4.059   4.080   4.120   4.201   4.225   4.231   4.252   4.265
  4.291   4.333   4.377   4.415   4.421   4.482   4.528   4.576
  4.592   4.599   4.618   4.638   4.711   4.730   4.771   4.823
  4.830   4.941   5.014   5.088   5.098   5.111   5.222   5.264
  5.316   5.331   5.378   5.405   5.427   5.480   5.497   5.637
  5.651   5.679   5.712   5.742   5.752   5.893   5.992   6.045
  6.078   6.141   6.196   6.228   6.306   6.378   6.578   6.624
  6.672   6.684   6.732   6.865   6.870   6.902   6.956   6.978
  7.097   7.127   7.263   7.272   7.312   7.323   7.348   7.386
  7.482   7.513   7.522   7.537   7.622   7.721   7.922  10.254
 10.987  12.513  12.941  13.737  13.908
 --------------------------------------------------------------

          Ground-State Mulliken Net Atomic Charges

     Atom                 Charge (a.u.)
  ----------------------------------------
      1 O                    -0.345376
      2 C                     0.141956
      3 C                     0.082047
      4 H                     0.170918
      5 O                    -0.436397
      6 H                     0.273613
      7 C                     0.127665
      8 O                    -0.333662
      9 H                     0.144970
     10 H                     0.174267
  ----------------------------------------
  Sum of atomic charges =     0.000000

 -----------------------------------------------------------------
                    Cartesian Multipole Moments
 -----------------------------------------------------------------
    Charge (ESU x 10^10)
                -0.0000
    Dipole Moment (Debye)
         X       1.3694      Y      -4.0164      Z      -3.9462
       Tot       5.7948
    Quadrupole Moments (Debye-Ang)
        XX     -44.8875     XY       2.1612     YY     -32.6784
        XZ       1.8122     YZ       3.3658     ZZ     -32.6379
    Octopole Moments (Debye-Ang^2)
       XXX       2.6105    XXY       1.7130    XYY       3.6729
       YYY      -8.4099    XXZ     -13.6105    XYZ       1.6496
       YYZ       1.5841    XZZ       0.9420    YZZ       0.9897
       ZZZ      -2.2916
    Hexadecapole Moments (Debye-Ang^3)
      XXXX    -477.3018   XXXY       3.1375   XXYY     -86.8745
      XYYY       3.5167   YYYY    -153.0012   XXXZ       4.7940
      XXYZ       6.9983   XYYZ       2.9247   YYYZ      11.1707
      XXZZ     -87.6549   XYZZ       0.8724   YYZZ     -38.7716
      XZZZ       1.7016   YZZZ       1.7116   ZZZZ     -76.9411
 -----------------------------------------------------------------
 DrvMan is completing analytic gradient of the MP2 energy
 MP2 relaxed dipole moment
            1
    1   0.5387758
    2  -1.5801867
    3  -1.5525367
	Magnitude:	 2.280 au	 5.795 Debye
 MP2 energy read as -341.887025
 Full Analytical Gradient of MP2 Energy (in au.)
             1             2             3             4             5
    1   -0.00087617   -0.00034621   -0.00065686   -0.00009702   -0.00161208
    2   -0.00047824    0.00037230   -0.00032874    0.00076055    0.00042776
    3    0.00122318   -0.00380984    0.00214952    0.00063837   -0.00156813
             6             7             8             9            10
    1    0.00005992    0.00138790    0.00189298    0.00040483   -0.00015729
    2   -0.00098655    0.00044691   -0.00181903    0.00096360    0.00064144
    3   -0.00124988   -0.00463003    0.00263520    0.00197363    0.00263795
 Gradient time:  CPU 0.08 s  wall 0.17 s
 Geometry Optimization Parameters
   NAtoms,    NIC,     NZ,  NCons,   NDum,   NFix, NCnnct, MaxDiis
       10      57       0       0       0       0       0       0

 Cartesian Hessian Update
 Hessian Updated using BFGS Update


** GEOMETRY OPTIMIZATION IN DELOCALIZED INTERNAL COORDINATES **
   Searching for a Minimum

   Optimization Cycle:   4

                       Coordinates (Angstroms)
     ATOM                X               Y               Z
      1  O        -2.0337717561   -0.1560045299    0.6355566487
      2  C        -1.2699011043   -0.5834798949   -0.2122857144
      3  C        -0.0108140400    0.1342751245   -0.6335454724
      4  H         0.0057990336    0.1249062619   -1.7028513542
      5  O         0.0899354994    1.4418396859   -0.1632895056
      6  H         0.8344319167    1.4402359764    0.4544480545
      7  C         1.1484235403   -0.7143141765   -0.1724870299
      8  O         1.9937805138   -0.2501032193    0.5634500653
      9  H        -1.4455510407   -1.5237790247   -0.6879467831
     10  H         1.1689995374   -1.7303116034   -0.4802633089
   Point Group: c1    Number of degrees of freedom:    24


   Energy is   -341.887025305

 Hessian Updated using BFGS Update

 24 Hessian modes will be used to form the next step
  Hessian Eigenvalues:
     0.003584    0.005024    0.005813    0.017343    0.049577    0.057627
     0.065241    0.079964    0.142671    0.159956    0.160299    0.183342
     0.190054    0.219801    0.221224    0.275772    0.296918    0.321099
     0.328410    0.344344    0.478376    0.519158    0.930424    0.999618

 Minimum Search - Taking Simple RFO Step
 Searching for Lamda that Minimizes Along All modes
 Value Taken    Lamda =  -0.00156873
 Calculated Step too Large.  Step scaled by  0.681078
 Step Taken.  Stepsize is  0.300000

                             Maximum     Tolerance    Cnvgd?
         Gradient           0.004989      0.000300      NO
         Displacement       0.177998      0.001200      NO
         Energy change     -0.001785      0.000001      NO


 New Cartesian Coordinates Obtained by Inverse Iteration

 Displacement from previous Coordinates is:  0.260109
 ----------------------------------------------------------------
             Standard Nuclear Orientation (Angstroms)
    I     Atom           X                Y                Z
 ----------------------------------------------------------------
    1      O      -2.0672742287    -0.1198322635     0.6048532260
    2      C      -1.2784459313    -0.5890852027    -0.1941475437
    3      C      -0.0106343237     0.1166396460    -0.6165610244
    4      H       0.0148878418     0.0882108608    -1.6880998866
    5      O       0.0959568667     1.4266990542    -0.1526570673
    6      H       0.8286172651     1.4317577702     0.4804754987
    7      C       1.1384345536    -0.7268299932    -0.1325558307
    8      O       2.0264968577    -0.2110219761     0.5111808944
    9      H      -1.4803274748    -1.5134806275    -0.7000155942
   10      H       1.2136206736    -1.7197926682    -0.5116870723
 ----------------------------------------------------------------
 Nuclear Repulsion Energy =   227.9939364631 hartrees
 There are       23 alpha and       23 beta electrons
 Discretize the solute cavity surface with Lebedev spheres
	Using 302 Lebedev grid points for each H atom
	Using 302 Lebedev grid points for other atoms
	Atomic van der Waals radii will be scaled by 1.20
 Removing interior tesserae...
 Keep 1108 surface tesserae and discard 1912 interior tesserae
 Molecular Surface Area = 104.320 Angst**2
 Applying Cartesian multipole field
    Component          Value
    ---------          -----
     (2,0,0)        1.00000E-11
     (0,2,0)        2.00000E-11
     (0,0,2)       -3.00000E-11
 Nucleus-field energy     =     0.0000000040 hartrees
 Requested basis set is cc-pVTZ
 There are 84 shells and 236 basis functions
 A cutoff of  1.0D-11 yielded   3349 shell pairs
 There are     26509 function pairs (     34762 Cartesian)
 Smallest overlap matrix eigenvalue = 6.49E-04
 Guess MOs from SCF MO coefficient file
 Reading MOs from coefficient file
 Reading MOs from coefficient file
 A restricted Hartree-Fock SCF calculation will be
 performed using Pulay DIIS extrapolation
 SCF converges when DIIS error is below 1.0E-08
 Geometry optimization detected.  Setting ReadMinima to 0
 Setting SaveMinima to 0
 ---------------------------------------
  Cycle       Energy         DIIS Error
 ---------------------------------------
    1    -340.5691834465      2.09E-03
    2    -340.6024970623      6.62E-04
    3    -340.6046827810      4.03E-04
    4    -340.6056683245      9.16E-05
    5    -340.6057967066      3.35E-05
    6    -340.6058191842      1.67E-05
    7    -340.6058252769      6.76E-06
    8    -340.6058263732      2.39E-06
    9    -340.6058265341      1.18E-06
   10    -340.6058265815      6.48E-07
   11    -340.6058265949      2.52E-07
   12    -340.6058265969      6.86E-08
   13    -340.6058265968      1.76E-08
   14    -340.6058265965      5.13E-09 Convergence criterion met
 ---------------------------------------
 SCF time:  CPU 106.36 s  wall 107.48 s
 Discretize the solute cavity surface with Lebedev spheres
	Using 302 Lebedev grid points for each H atom
	Using 302 Lebedev grid points for other atoms
	Atomic van der Waals radii will be scaled by 1.20
 Removing interior tesserae...
 Keep 1108 surface tesserae and discard 1912 interior tesserae
 Molecular Surface Area = 104.320 Angst**2
 A restricted Hartree-Fock SCF calculation will be
 performed using Pulay DIIS extrapolation
 Polarizable Continuum solvation model will be applied
 SCF converges when DIIS error is below 1.0E-08
 Geometry optimization detected.  Setting ReadMinima to 0
 Setting SaveMinima to 0

 Citation of the SMD model:
 Marenich, A.V.; Cramer, C.J.; Truhlar, D.G.
 J. Phys. Chem. B 2009, 113, 6378-6396.
 iSolventCode=           1
 Solvent: water                                                           

 vradii
            1           2           3           4           5           6
    1   1.5200000   1.8500000   1.8500000   1.2000000   1.5200000   1.2000000
            7           8           9          10
    1   1.8500000   1.5200000   1.2000000   1.2000000
 ---------------------------------------
  Cycle       Energy         DIIS Error
 ---------------------------------------
    1    -340.6058265963      1.81E-09
 Time req'd to invert C: 0.78 s (CPU) 0.78 s (wall)
    2    -340.6325324035      6.80E-04
    3    -340.6325324054      6.80E-04
    4    -340.6325324004      6.80E-04
    5    -340.6325324013      6.80E-04
    6    -340.6325323702      6.80E-04
    7    -340.6325324526      6.80E-04
    8    -340.6325324491      6.80E-04
    9    -340.6325324320      6.80E-04
   10    -340.6325324254      6.80E-04
   11    -340.6325324259      6.80E-04
   12    -340.6325324232      6.80E-04
   13    -340.6325324282      6.80E-04
   14    -340.6325324180      6.80E-04
   15    -340.6325324016      6.80E-04
   16    -340.6391419239      4.23E-04
   17    -340.6403783117      1.58E-04
   18    -340.6408727724      5.62E-05
   19    -340.6409447397      2.09E-05
   20    -340.6409538894      1.06E-05
   21    -340.6409556081      3.48E-06
   22    -340.6409558202      8.85E-07
   23    -340.6409558320      2.47E-07
   24    -340.6409558334      1.16E-07
   25    -340.6409558336      6.32E-08
   26    -340.6409558335      2.49E-08
   27    -340.6409558337      8.89E-09 Convergence criterion met
 ---------------------------------------
 SCF time:  CPU 177.50 s  wall 178.14 s
(0)  E-EN(g) gas-phase elect-nuc energy                 -340.605826596 a.u.
(3)  G-ENP(liq) elect-nuc-pol free energy of system     -340.640955834 a.u.
(4)  G-CDS(liq) cavity-dispersion-solvent structure 
     free energy                                                4.8028 kcal/mol
(6)  G-S(liq) free energy of system                     -340.633302100 a.u.
(9)  DeltaG-S(liq) free energy of  solvation
     (9) = (6) - (0)                                          -17.2411 kcal/mol
 SCF   energy in the final basis set = -340.6333021001
 Total energy in the final basis set = -340.6333021001

 Components of the MP2 correlation energy:
        aaaa  correlation energy =        -0.1559918805 au
        abab  correlation energy =        -0.9406309338 au
        bbbb  correlation energy =        -0.1559918805 au
        non-Brillouin singles    =        -0.0000000000 au

 Total  MP2   correlation energy =        -1.2526146949 au
        MP2         total energy =      -341.8859167950 au

  Entering Z-vector solver.
 This version supports only Gaussian blurring of the apparent surface charges
 No PCM contribution added !! 
   1         0           1      0.000356    0.000356
 This version supports only Gaussian blurring of the apparent surface charges
 No PCM contribution added !! 
   2         0           1      0.000118    0.000118
 This version supports only Gaussian blurring of the apparent surface charges
 No PCM contribution added !! 
   3         0           1      0.000040    0.000040
 This version supports only Gaussian blurring of the apparent surface charges
 No PCM contribution added !! 
   4         0           1      0.000012    0.000012
 This version supports only Gaussian blurring of the apparent surface charges
 No PCM contribution added !! 
   5         0           1      0.000004    0.000004
 This version supports only Gaussian blurring of the apparent surface charges
 No PCM contribution added !! 
   6         0           1      0.000002    0.000002
 This version supports only Gaussian blurring of the apparent surface charges
 No PCM contribution added !! 
   7         1           0      0.000000    0.000000    Roots Converged

 --------------------------------------------------------------

                    Orbital Energies (a.u.)
 --------------------------------------------------------------

 Alpha MOs
 -- Occupied --
-20.582 -20.575 -20.574 -11.351 -11.347 -11.306  -1.434  -1.410
 -1.376  -1.048  -0.859  -0.806  -0.745  -0.713  -0.692  -0.652
 -0.627  -0.568  -0.547  -0.542  -0.504  -0.459  -0.432
 -- Virtual --
  0.102   0.152   0.166   0.191   0.205   0.223   0.276   0.330
  0.359   0.371   0.403   0.454   0.464   0.489   0.524   0.547
  0.569   0.580   0.595   0.603   0.634   0.641   0.652   0.652
  0.703   0.725   0.735   0.748   0.764   0.804   0.837   0.866
  0.872   0.886   0.903   0.934   0.951   0.971   1.012   1.016
  1.065   1.141   1.174   1.192   1.228   1.235   1.258   1.292
  1.334   1.350   1.359   1.408   1.423   1.436   1.455   1.482
  1.543   1.560   1.630   1.664   1.676   1.701   1.730   1.755
  1.892   1.960   1.974   2.012   2.051   2.086   2.149   2.210
  2.247   2.276   2.329   2.344   2.352   2.373   2.389   2.422
  2.454   2.487   2.526   2.574   2.663   2.690   2.723   2.785
  2.843   2.862   2.919   2.961   2.997   3.022   3.079   3.113
  3.129   3.142   3.151   3.196   3.216   3.251   3.268   3.297
  3.334   3.346   3.374   3.419   3.441   3.477   3.503   3.559
  3.593   3.609   3.626   3.632   3.669   3.711   3.739   3.771
  3.817   3.831   3.858   3.881   3.938   3.956   3.995   4.012
  4.040   4.068   4.143   4.198   4.223   4.228   4.260   4.282
  4.293   4.321   4.381   4.400   4.431   4.487   4.538   4.564
  4.575   4.598   4.618   4.642   4.716   4.721   4.769   4.819
  4.832   4.931   5.002   5.081   5.089   5.104   5.210   5.257
  5.297   5.325   5.375   5.421   5.434   5.464   5.497   5.635
  5.650   5.676   5.716   5.735   5.765   5.890   5.996   6.034
  6.064   6.141   6.213   6.231   6.304   6.373   6.576   6.635
  6.678   6.699   6.718   6.866   6.872   6.903   6.954   6.985
  7.097   7.129   7.259   7.271   7.314   7.324   7.344   7.376
  7.481   7.512   7.523   7.536   7.624   7.722   7.923  10.191
 10.964  12.519  12.882  13.742  13.947
 --------------------------------------------------------------

          Ground-State Mulliken Net Atomic Charges

     Atom                 Charge (a.u.)
  ----------------------------------------
      1 O                    -0.345138
      2 C                     0.142818
      3 C                     0.080823
      4 H                     0.175649
      5 O                    -0.439007
      6 H                     0.274444
      7 C                     0.126926
      8 O                    -0.331491
      9 H                     0.141673
     10 H                     0.173304
  ----------------------------------------
  Sum of atomic charges =    -0.000000

 -----------------------------------------------------------------
                    Cartesian Multipole Moments
 -----------------------------------------------------------------
    Charge (ESU x 10^10)
                -0.0000
    Dipole Moment (Debye)
         X       1.3571      Y      -4.1953      Z      -3.6796
       Tot       5.7430
    Quadrupole Moments (Debye-Ang)
        XX     -45.5094     XY       2.1095     YY     -32.6152
        XZ       1.9638     YZ       3.3029     ZZ     -32.2826
    Octopole Moments (Debye-Ang^2)
       XXX       2.7566    XXY       0.7379    XYY       3.7880
       YYY      -8.4705    XXZ     -13.1247    XYZ       1.7137
       YYZ       1.6579    XZZ       1.1552    YZZ       0.6481
       ZZZ      -2.0153
    Hexadecapole Moments (Debye-Ang^3)
      XXXX    -493.0921   XXXY       3.1486   XXYY     -87.5288
      XYYY       3.0325   YYYY    -151.3055   XXXZ       5.7787
      XXYZ       6.2240   XYYZ       3.0274   YYYZ       9.9802
      XXZZ     -87.6819   XYZZ       0.8253   YYZZ     -37.2623
      XZZZ       2.1787   YZZZ       0.6986   ZZZZ     -72.2705
 -----------------------------------------------------------------
 DrvMan is completing analytic gradient of the MP2 energy
 MP2 relaxed dipole moment
            1
    1   0.5339168
    2  -1.6505506
    3  -1.4476666
	Magnitude:	 2.259 au	 5.743 Debye
 MP2 energy read as -341.885917
 Full Analytical Gradient of MP2 Energy (in au.)
             1             2             3             4             5
    1   -0.00074563    0.00508869    0.00442289   -0.00097706    0.00030216
    2    0.00168383   -0.00478987    0.00330815    0.00017232   -0.00017789
    3   -0.00354307    0.00997090   -0.00828816   -0.00192237    0.00003548
             6             7             8             9            10
    1   -0.00003668   -0.01330497    0.00301174   -0.00229649    0.00453536
    2    0.00013819   -0.00585536    0.00279147    0.00100078    0.00172837
    3    0.00077980    0.02135449   -0.00736604   -0.00350862   -0.00751241
 Gradient time:  CPU 0.08 s  wall 0.19 s
 Geometry Optimization Parameters
   NAtoms,    NIC,     NZ,  NCons,   NDum,   NFix, NCnnct, MaxDiis
       10      57       0       0       0       0       0       0

 Cartesian Hessian Update
 Hessian Updated using BFGS Update


** GEOMETRY OPTIMIZATION IN DELOCALIZED INTERNAL COORDINATES **
   Searching for a Minimum

   Optimization Cycle:   5

                       Coordinates (Angstroms)
     ATOM                X               Y               Z
      1  O        -2.0672742287   -0.1198322635    0.6048532260
      2  C        -1.2784459313   -0.5890852027   -0.1941475437
      3  C        -0.0106343237    0.1166396460   -0.6165610244
      4  H         0.0148878418    0.0882108608   -1.6880998866
      5  O         0.0959568667    1.4266990542   -0.1526570673
      6  H         0.8286172651    1.4317577702    0.4804754987
      7  C         1.1384345536   -0.7268299932   -0.1325558307
      8  O         2.0264968577   -0.2110219761    0.5111808944
      9  H        -1.4803274748   -1.5134806275   -0.7000155942
     10  H         1.2136206736   -1.7197926682   -0.5116870723
   Point Group: c1    Number of degrees of freedom:    24


   Energy is   -341.885916795

 Hessian Updated using BFGS Update

 24 Hessian modes will be used to form the next step
  Hessian Eigenvalues:
     0.003586    0.005806    0.017209    0.043436    0.052369    0.064014
     0.066045    0.080670    0.136984    0.158717    0.160364    0.182639
     0.188375    0.219765    0.221525    0.275984    0.295589    0.321136
     0.328318    0.344390    0.476922    0.519168    0.929647    0.998415

 Minimum Search - Taking Simple RFO Step
 Searching for Lamda that Minimizes Along All modes
 Value Taken    Lamda =  -0.00365669
 Step Taken.  Stepsize is  0.247413

                             Maximum     Tolerance    Cnvgd?
         Gradient           0.009241      0.000300      NO
         Displacement       0.151301      0.001200      NO
         Energy change      0.001109      0.000001      NO


 New Cartesian Coordinates Obtained by Inverse Iteration

 Displacement from previous Coordinates is:  0.204635
 ----------------------------------------------------------------
             Standard Nuclear Orientation (Angstroms)
    I     Atom           X                Y                Z
 ----------------------------------------------------------------
    1      O      -2.0341312280    -0.1430238907     0.6322040628
    2      C      -1.2733997277    -0.5835017360    -0.2089596326
    3      C      -0.0103309081     0.1282830561    -0.6341879648
    4      H       0.0092679395     0.1068991995    -1.7052316990
    5      O       0.0995051088     1.4338537304    -0.1569300064
    6      H       0.8357894586     1.4370761939     0.4719270554
    7      C       1.1442716224    -0.7149579516    -0.1692090563
    8      O       1.9858706623    -0.2265695774     0.5526405860
    9      H      -1.4548891248    -1.5249351196    -0.6908797003
   10      H       1.1793782969    -1.7298593045    -0.4905880448
 ----------------------------------------------------------------
 Nuclear Repulsion Energy =   228.3721514834 hartrees
 There are       23 alpha and       23 beta electrons
 Discretize the solute cavity surface with Lebedev spheres
	Using 302 Lebedev grid points for each H atom
	Using 302 Lebedev grid points for other atoms
	Atomic van der Waals radii will be scaled by 1.20
 Removing interior tesserae...
 Keep 1101 surface tesserae and discard 1919 interior tesserae
 Molecular Surface Area = 103.625 Angst**2
 Applying Cartesian multipole field
    Component          Value
    ---------          -----
     (2,0,0)        1.00000E-11
     (0,2,0)        2.00000E-11
     (0,0,2)       -3.00000E-11
 Nucleus-field energy     =     0.0000000039 hartrees
 Requested basis set is cc-pVTZ
 There are 84 shells and 236 basis functions
 A cutoff of  1.0D-11 yielded   3354 shell pairs
 There are     26638 function pairs (     34965 Cartesian)
 Smallest overlap matrix eigenvalue = 6.47E-04
 Guess MOs from SCF MO coefficient file
 Reading MOs from coefficient file
 Reading MOs from coefficient file
 A restricted Hartree-Fock SCF calculation will be
 performed using Pulay DIIS extrapolation
 SCF converges when DIIS error is below 1.0E-08
 Geometry optimization detected.  Setting ReadMinima to 0
 Setting SaveMinima to 0
 ---------------------------------------
  Cycle       Energy         DIIS Error
 ---------------------------------------
    1    -340.5847568496      1.80E-03
    2    -340.6046592038      6.22E-04
    3    -340.6065903898      3.64E-04
    4    -340.6074208545      8.35E-05
    5    -340.6075397435      3.19E-05
    6    -340.6075608940      1.66E-05
    7    -340.6075672098      6.31E-06
    8    -340.6075682693      2.22E-06
    9    -340.6075684204      1.15E-06
   10    -340.6075684673      6.08E-07
   11    -340.6075684788      2.20E-07
   12    -340.6075684801      5.95E-08
   13    -340.6075684801      1.68E-08
   14    -340.6075684798      6.11E-09 Convergence criterion met
 ---------------------------------------
 SCF time:  CPU 104.99 s  wall 105.21 s
 Discretize the solute cavity surface with Lebedev spheres
	Using 302 Lebedev grid points for each H atom
	Using 302 Lebedev grid points for other atoms
	Atomic van der Waals radii will be scaled by 1.20
 Removing interior tesserae...
 Keep 1101 surface tesserae and discard 1919 interior tesserae
 Molecular Surface Area = 103.625 Angst**2
 A restricted Hartree-Fock SCF calculation will be
 performed using Pulay DIIS extrapolation
 Polarizable Continuum solvation model will be applied
 SCF converges when DIIS error is below 1.0E-08
 Geometry optimization detected.  Setting ReadMinima to 0
 Setting SaveMinima to 0

 Citation of the SMD model:
 Marenich, A.V.; Cramer, C.J.; Truhlar, D.G.
 J. Phys. Chem. B 2009, 113, 6378-6396.
 iSolventCode=           1
 Solvent: water                                                           

 vradii
            1           2           3           4           5           6
    1   1.5200000   1.8500000   1.8500000   1.2000000   1.5200000   1.2000000
            7           8           9          10
    1   1.8500000   1.5200000   1.2000000   1.2000000
 ---------------------------------------
  Cycle       Energy         DIIS Error
 ---------------------------------------
    1    -340.6075684794      2.72E-09
 Time req'd to invert C: 0.76 s (CPU) 0.76 s (wall)
    2    -340.6341959019      6.80E-04
    3    -340.6341959036      6.80E-04
    4    -340.6341959028      6.80E-04
    5    -340.6341959177      6.80E-04
    6    -340.6341959204      6.80E-04
    7    -340.6341959283      6.80E-04
    8    -340.6341959273      6.80E-04
    9    -340.6341959260      6.80E-04
   10    -340.6341959253      6.80E-04
   11    -340.6341959256      6.80E-04
   12    -340.6341959215      6.80E-04
   13    -340.6341959141      6.80E-04
   14    -340.6341959235      6.80E-04
   15    -340.6341959261      6.80E-04
   16    -340.6341959130      6.80E-04
   17    -340.6408185156      4.21E-04
   18    -340.6420493811      1.59E-04
   19    -340.6425402826      5.59E-05
   20    -340.6426114032      2.07E-05
   21    -340.6426204767      1.05E-05
   22    -340.6426221962      3.49E-06
   23    -340.6426224152      8.99E-07
   24    -340.6426224284      2.71E-07
   25    -340.6426224303      1.29E-07
   26    -340.6426224306      7.30E-08
   27    -340.6426224308      2.72E-08
   28    -340.6426224311      8.95E-09 Convergence criterion met
 ---------------------------------------
 SCF time:  CPU 171.49 s  wall 171.83 s
(0)  E-EN(g) gas-phase elect-nuc energy                 -340.607568479 a.u.
(3)  G-ENP(liq) elect-nuc-pol free energy of system     -340.642622431 a.u.
(4)  G-CDS(liq) cavity-dispersion-solvent structure 
     free energy                                                4.8098 kcal/mol
(6)  G-S(liq) free energy of system                     -340.634957589 a.u.
(9)  DeltaG-S(liq) free energy of  solvation
     (9) = (6) - (0)                                          -17.1869 kcal/mol
 SCF   energy in the final basis set = -340.6349575890
 Total energy in the final basis set = -340.6349575890

 Components of the MP2 correlation energy:
        aaaa  correlation energy =        -0.1559922953 au
        abab  correlation energy =        -0.9405174775 au
        bbbb  correlation energy =        -0.1559922953 au
        non-Brillouin singles    =        -0.0000000000 au

 Total  MP2   correlation energy =        -1.2525020680 au
        MP2         total energy =      -341.8874596570 au

  Entering Z-vector solver.
 This version supports only Gaussian blurring of the apparent surface charges
 No PCM contribution added !! 
   1         0           1      0.000355    0.000355
 This version supports only Gaussian blurring of the apparent surface charges
 No PCM contribution added !! 
   2         0           1      0.000118    0.000118
 This version supports only Gaussian blurring of the apparent surface charges
 No PCM contribution added !! 
   3         0           1      0.000040    0.000040
 This version supports only Gaussian blurring of the apparent surface charges
 No PCM contribution added !! 
   4         0           1      0.000012    0.000012
 This version supports only Gaussian blurring of the apparent surface charges
 No PCM contribution added !! 
   5         0           1      0.000004    0.000004
 This version supports only Gaussian blurring of the apparent surface charges
 No PCM contribution added !! 
   6         0           1      0.000002    0.000002
 This version supports only Gaussian blurring of the apparent surface charges
 No PCM contribution added !! 
   7         1           0      0.000000    0.000000    Roots Converged

 --------------------------------------------------------------

                    Orbital Energies (a.u.)
 --------------------------------------------------------------

 Alpha MOs
 -- Occupied --
-20.582 -20.575 -20.574 -11.351 -11.347 -11.305  -1.434  -1.410
 -1.376  -1.048  -0.859  -0.807  -0.745  -0.713  -0.693  -0.653
 -0.628  -0.567  -0.547  -0.542  -0.504  -0.458  -0.433
 -- Virtual --
  0.102   0.156   0.166   0.190   0.204   0.224   0.275   0.332
  0.358   0.366   0.403   0.455   0.468   0.497   0.521   0.549
  0.572   0.580   0.596   0.598   0.633   0.642   0.647   0.654
  0.702   0.723   0.731   0.756   0.763   0.806   0.836   0.866
  0.876   0.896   0.899   0.928   0.950   0.969   1.005   1.028
  1.052   1.141   1.181   1.184   1.231   1.233   1.260   1.298
  1.331   1.342   1.363   1.400   1.424   1.443   1.456   1.483
  1.546   1.559   1.623   1.662   1.674   1.703   1.726   1.761
  1.886   1.970   1.977   2.013   2.083   2.097   2.146   2.201
  2.228   2.282   2.335   2.346   2.347   2.378   2.397   2.430
  2.455   2.479   2.523   2.570   2.664   2.675   2.739   2.793
  2.843   2.850   2.912   2.956   3.016   3.026   3.070   3.097
  3.124   3.150   3.174   3.190   3.220   3.246   3.282   3.299
  3.321   3.349   3.369   3.418   3.438   3.475   3.505   3.563
  3.578   3.610   3.629   3.642   3.670   3.709   3.744   3.773
  3.825   3.841   3.851   3.868   3.926   3.951   3.999   4.026
  4.058   4.073   4.122   4.197   4.222   4.230   4.256   4.271
  4.291   4.331   4.386   4.411   4.422   4.486   4.532   4.569
  4.591   4.596   4.619   4.639   4.712   4.725   4.769   4.821
  4.829   4.934   5.007   5.085   5.093   5.101   5.212   5.255
  5.311   5.324   5.374   5.413   5.426   5.475   5.496   5.636
  5.651   5.677   5.716   5.737   5.754   5.896   5.991   6.044
  6.080   6.138   6.200   6.230   6.308   6.380   6.580   6.629
  6.677   6.688   6.731   6.866   6.871   6.905   6.961   6.980
  7.101   7.128   7.265   7.274   7.313   7.324   7.353   7.387
  7.480   7.512   7.523   7.539   7.629   7.727   7.925  10.223
 10.969  12.512  12.947  13.751  13.953
 --------------------------------------------------------------

          Ground-State Mulliken Net Atomic Charges

     Atom                 Charge (a.u.)
  ----------------------------------------
      1 O                    -0.343694
      2 C                     0.143448
      3 C                     0.083436
      4 H                     0.171360
      5 O                    -0.440091
      6 H                     0.274777
      7 C                     0.128276
      8 O                    -0.333173
      9 H                     0.142180
     10 H                     0.173482
  ----------------------------------------
  Sum of atomic charges =     0.000000

 -----------------------------------------------------------------
                    Cartesian Multipole Moments
 -----------------------------------------------------------------
    Charge (ESU x 10^10)
                 0.0000
    Dipole Moment (Debye)
         X       1.3611      Y      -4.1146      Z      -3.8949
       Tot       5.8269
    Quadrupole Moments (Debye-Ang)
        XX     -44.8316     XY       2.1035     YY     -32.6314
        XZ       1.8626     YZ       3.4005     ZZ     -32.5273
    Octopole Moments (Debye-Ang^2)
       XXX       2.7606    XXY       1.2416    XYY       3.7206
       YYY      -8.7310    XXZ     -13.4140    XYZ       1.6959
       YYZ       1.6498    XZZ       1.0581    YZZ       0.8252
       ZZZ      -2.2153
    Hexadecapole Moments (Debye-Ang^3)
      XXXX    -476.2864   XXXY       2.3792   XXYY     -86.2402
      XYYY       2.7158   YYYY    -151.7343   XXXZ       5.3314
      XXYZ       6.6481   XYYZ       3.0926   YYYZ      10.5884
      XXZZ     -87.2378   XYZZ       0.6835   YYZZ     -38.3108
      XZZZ       2.0318   YZZZ       1.1678   ZZZZ     -76.2813
 -----------------------------------------------------------------
 DrvMan is completing analytic gradient of the MP2 energy
 MP2 relaxed dipole moment
            1
    1   0.5355010
    2  -1.6188035
    3  -1.5323728
	Magnitude:	 2.292 au	 5.827 Debye
 MP2 energy read as -341.887460
 Full Analytical Gradient of MP2 Energy (in au.)
             1             2             3             4             5
    1    0.00101037   -0.00167117    0.00113491    0.00007832    0.00110906
    2   -0.00004670    0.00156862   -0.00041828   -0.00137365   -0.00065936
    3   -0.00090052    0.00132888   -0.00011623   -0.00078791    0.00132398
             6             7             8             9            10
    1    0.00021113   -0.00016963   -0.00144822    0.00011787   -0.00037264
    2    0.00125895    0.00125369    0.00115423   -0.00147681   -0.00126069
    3    0.00019363    0.00067163   -0.00079319   -0.00045617   -0.00046411
 Gradient time:  CPU 0.09 s  wall 0.96 s
 Geometry Optimization Parameters
   NAtoms,    NIC,     NZ,  NCons,   NDum,   NFix, NCnnct, MaxDiis
       10      57       0       0       0       0       0       0

 Cartesian Hessian Update
 Hessian Updated using BFGS Update


** GEOMETRY OPTIMIZATION IN DELOCALIZED INTERNAL COORDINATES **
   Searching for a Minimum

   Optimization Cycle:   6

                       Coordinates (Angstroms)
     ATOM                X               Y               Z
      1  O        -2.0341312280   -0.1430238907    0.6322040628
      2  C        -1.2733997277   -0.5835017360   -0.2089596326
      3  C        -0.0103309081    0.1282830561   -0.6341879648
      4  H         0.0092679395    0.1068991995   -1.7052316990
      5  O         0.0995051088    1.4338537304   -0.1569300064
      6  H         0.8357894586    1.4370761939    0.4719270554
      7  C         1.1442716224   -0.7149579516   -0.1692090563
      8  O         1.9858706623   -0.2265695774    0.5526405860
      9  H        -1.4548891248   -1.5249351196   -0.6908797003
     10  H         1.1793782969   -1.7298593045   -0.4905880448
   Point Group: c1    Number of degrees of freedom:    24


   Energy is   -341.887459657

 Hessian Updated using BFGS Update

 24 Hessian modes will be used to form the next step
  Hessian Eigenvalues:
     0.003584    0.005804    0.017207    0.048463    0.051809    0.060902
     0.068333    0.080614    0.137029    0.158943    0.160461    0.182367
     0.189643    0.218162    0.220420    0.275714    0.293803    0.321086
     0.328444    0.344254    0.477157    0.519094    0.929307    0.998456

 Minimum Search - Taking Simple RFO Step
 Searching for Lamda that Minimizes Along All modes
 Value Taken    Lamda =  -0.00023615
 Step Taken.  Stepsize is  0.068804

                             Maximum     Tolerance    Cnvgd?
         Gradient           0.003803      0.000300      NO
         Displacement       0.036096      0.001200      NO
         Energy change     -0.001543      0.000001      NO


 New Cartesian Coordinates Obtained by Inverse Iteration

 Displacement from previous Coordinates is:  0.085041
 ----------------------------------------------------------------
             Standard Nuclear Orientation (Angstroms)
    I     Atom           X                Y                Z
 ----------------------------------------------------------------
    1      O      -2.0256339049    -0.1547453453     0.6454450607
    2      C      -1.2689746120    -0.5842293132    -0.2083833219
    3      C      -0.0107918490     0.1302466392    -0.6343400808
    4      H       0.0099096980     0.1162579128    -1.7028017149
    5      O       0.0908817190     1.4405008450    -0.1714496480
    6      H       0.8265231600     1.4377789172     0.4568095953
    7      C       1.1472075556    -0.7164240568    -0.1652820717
    8      O       1.9918870456    -0.2454871492     0.5665986927
    9      H      -1.4610291999    -1.5133485891    -0.6989897598
   10      H       1.1813524876    -1.7272852606    -0.4868211516
 ----------------------------------------------------------------
 Nuclear Repulsion Energy =   228.0410263974 hartrees
 There are       23 alpha and       23 beta electrons
 Discretize the solute cavity surface with Lebedev spheres
	Using 302 Lebedev grid points for each H atom
	Using 302 Lebedev grid points for other atoms
	Atomic van der Waals radii will be scaled by 1.20
 Removing interior tesserae...
 Keep 1097 surface tesserae and discard 1923 interior tesserae
 Molecular Surface Area = 103.227 Angst**2
 Applying Cartesian multipole field
    Component          Value
    ---------          -----
     (2,0,0)        1.00000E-11
     (0,2,0)        2.00000E-11
     (0,0,2)       -3.00000E-11
 Nucleus-field energy     =     0.0000000038 hartrees
 Requested basis set is cc-pVTZ
 There are 84 shells and 236 basis functions
 A cutoff of  1.0D-11 yielded   3351 shell pairs
 There are     26605 function pairs (     34927 Cartesian)
 Smallest overlap matrix eigenvalue = 6.51E-04
 Guess MOs from SCF MO coefficient file
 Reading MOs from coefficient file
 Reading MOs from coefficient file
 A restricted Hartree-Fock SCF calculation will be
 performed using Pulay DIIS extrapolation
 SCF converges when DIIS error is below 1.0E-08
 Geometry optimization detected.  Setting ReadMinima to 0
 Setting SaveMinima to 0
 ---------------------------------------
  Cycle       Energy         DIIS Error
 ---------------------------------------
    1    -340.5936712087      1.04E-03
    2    -340.6049165367      5.94E-04
    3    -340.6066510772      1.98E-04
    4    -340.6070049301      6.20E-05
    5    -340.6070668402      2.51E-05
    6    -340.6070785532      1.29E-05
    7    -340.6070811586      4.23E-06
    8    -340.6070814930      1.08E-06
    9    -340.6070815145      3.97E-07
   10    -340.6070815189      2.14E-07
   11    -340.6070815205      1.20E-07
   12    -340.6070815211      5.24E-08
   13    -340.6070815211      1.47E-08
   14    -340.6070815208      4.80E-09 Convergence criterion met
 ---------------------------------------
 SCF time:  CPU 108.32 s  wall 108.70 s
 Discretize the solute cavity surface with Lebedev spheres
	Using 302 Lebedev grid points for each H atom
	Using 302 Lebedev grid points for other atoms
	Atomic van der Waals radii will be scaled by 1.20
 Removing interior tesserae...
 Keep 1097 surface tesserae and discard 1923 interior tesserae
 Molecular Surface Area = 103.227 Angst**2
 A restricted Hartree-Fock SCF calculation will be
 performed using Pulay DIIS extrapolation
 Polarizable Continuum solvation model will be applied
 SCF converges when DIIS error is below 1.0E-08
 Geometry optimization detected.  Setting ReadMinima to 0
 Setting SaveMinima to 0

 Citation of the SMD model:
 Marenich, A.V.; Cramer, C.J.; Truhlar, D.G.
 J. Phys. Chem. B 2009, 113, 6378-6396.
 iSolventCode=           1
 Solvent: water                                                           

 vradii
            1           2           3           4           5           6
    1   1.5200000   1.8500000   1.8500000   1.2000000   1.5200000   1.2000000
            7           8           9          10
    1   1.8500000   1.5200000   1.2000000   1.2000000
 ---------------------------------------
  Cycle       Energy         DIIS Error
 ---------------------------------------
    1    -340.6070815207      1.95E-09
 Time req'd to invert C: 0.78 s (CPU) 0.78 s (wall)
    2    -340.6336345292      6.78E-04
    3    -340.6336345281      6.78E-04
    4    -340.6336345302      6.78E-04
    5    -340.6336345409      6.78E-04
    6    -340.6336345434      6.78E-04
    7    -340.6336345410      6.78E-04
    8    -340.6336345410      6.78E-04
    9    -340.6336345413      6.78E-04
   10    -340.6336345421      6.78E-04
   11    -340.6336345421      6.78E-04
   12    -340.6336345414      6.78E-04
   13    -340.6336345416      6.78E-04
   14    -340.6336345434      6.78E-04
   15    -340.6336345420      6.78E-04
   16    -340.6336345292      6.78E-04
   17    -340.6402095825      4.22E-04
   18    -340.6414379603      1.58E-04
   19    -340.6419282664      5.61E-05
   20    -340.6419999525      2.09E-05
   21    -340.6420092240      1.05E-05
   22    -340.6420109704      3.50E-06
   23    -340.6420111906      8.99E-07
   24    -340.6420112040      2.74E-07
   25    -340.6420112060      1.32E-07
   26    -340.6420112063      7.48E-08
   27    -340.6420112066      2.75E-08
   28    -340.6420112069      9.02E-09 Convergence criterion met
 ---------------------------------------
 SCF time:  CPU 157.38 s  wall 157.76 s
(0)  E-EN(g) gas-phase elect-nuc energy                 -340.607081521 a.u.
(3)  G-ENP(liq) elect-nuc-pol free energy of system     -340.642011207 a.u.
(4)  G-CDS(liq) cavity-dispersion-solvent structure 
     free energy                                                4.8066 kcal/mol
(6)  G-S(liq) free energy of system                     -340.634351345 a.u.
(9)  DeltaG-S(liq) free energy of  solvation
     (9) = (6) - (0)                                          -17.1121 kcal/mol
 SCF   energy in the final basis set = -340.6343513447
 Total energy in the final basis set = -340.6343513447

 Components of the MP2 correlation energy:
        aaaa  correlation energy =        -0.1559683007 au
        abab  correlation energy =        -0.9407256236 au
        bbbb  correlation energy =        -0.1559683007 au
        non-Brillouin singles    =        -0.0000000000 au

 Total  MP2   correlation energy =        -1.2526622250 au
        MP2         total energy =      -341.8870135697 au

  Entering Z-vector solver.
 This version supports only Gaussian blurring of the apparent surface charges
 No PCM contribution added !! 
   1         0           1      0.000356    0.000356
 This version supports only Gaussian blurring of the apparent surface charges
 No PCM contribution added !! 
   2         0           1      0.000118    0.000118
 This version supports only Gaussian blurring of the apparent surface charges
 No PCM contribution added !! 
   3         0           1      0.000040    0.000040
 This version supports only Gaussian blurring of the apparent surface charges
 No PCM contribution added !! 
   4         0           1      0.000012    0.000012
 This version supports only Gaussian blurring of the apparent surface charges
 No PCM contribution added !! 
   5         0           1      0.000004    0.000004
 This version supports only Gaussian blurring of the apparent surface charges
 No PCM contribution added !! 
   6         0           1      0.000002    0.000002
 This version supports only Gaussian blurring of the apparent surface charges
 No PCM contribution added !! 
   7         1           0      0.000000    0.000000    Roots Converged

 --------------------------------------------------------------

                    Orbital Energies (a.u.)
 --------------------------------------------------------------

 Alpha MOs
 -- Occupied --
-20.582 -20.575 -20.575 -11.352 -11.347 -11.305  -1.433  -1.409
 -1.377  -1.048  -0.860  -0.808  -0.745  -0.714  -0.692  -0.652
 -0.626  -0.570  -0.547  -0.542  -0.504  -0.459  -0.433
 -- Virtual --
  0.101   0.156   0.166   0.190   0.205   0.224   0.275   0.333
  0.357   0.368   0.403   0.454   0.468   0.496   0.522   0.548
  0.572   0.580   0.594   0.598   0.634   0.644   0.648   0.655
  0.700   0.720   0.731   0.755   0.764   0.806   0.837   0.866
  0.875   0.895   0.900   0.927   0.950   0.967   1.003   1.028
  1.052   1.141   1.182   1.185   1.231   1.235   1.261   1.299
  1.332   1.345   1.363   1.398   1.426   1.446   1.453   1.486
  1.548   1.557   1.622   1.665   1.677   1.699   1.722   1.758
  1.885   1.968   1.979   2.013   2.084   2.096   2.145   2.201
  2.230   2.279   2.336   2.345   2.347   2.378   2.394   2.436
  2.456   2.476   2.522   2.566   2.652   2.673   2.736   2.794
  2.842   2.850   2.907   2.957   3.015   3.024   3.069   3.090
  3.125   3.147   3.172   3.192   3.219   3.240   3.284   3.297
  3.320   3.348   3.367   3.417   3.435   3.475   3.503   3.564
  3.580   3.614   3.630   3.645   3.679   3.710   3.746   3.775
  3.826   3.835   3.856   3.872   3.926   3.955   3.999   4.026
  4.056   4.078   4.129   4.203   4.224   4.228   4.254   4.268
  4.293   4.332   4.376   4.415   4.422   4.482   4.533   4.576
  4.588   4.598   4.622   4.638   4.713   4.729   4.773   4.822
  4.830   4.940   5.016   5.091   5.098   5.107   5.224   5.264
  5.317   5.331   5.381   5.409   5.429   5.480   5.499   5.637
  5.651   5.680   5.713   5.743   5.754   5.891   5.993   6.044
  6.075   6.143   6.201   6.227   6.307   6.378   6.577   6.627
  6.672   6.683   6.730   6.865   6.870   6.903   6.956   6.978
  7.099   7.128   7.263   7.273   7.312   7.323   7.348   7.385
  7.483   7.512   7.522   7.537   7.623   7.720   7.921  10.252
 10.985  12.518  12.944  13.740  13.920
 --------------------------------------------------------------

          Ground-State Mulliken Net Atomic Charges

     Atom                 Charge (a.u.)
  ----------------------------------------
      1 O                    -0.345961
      2 C                     0.141632
      3 C                     0.081015
      4 H                     0.172472
      5 O                    -0.436586
      6 H                     0.273456
      7 C                     0.127650
      8 O                    -0.333413
      9 H                     0.145079
     10 H                     0.174655
  ----------------------------------------
  Sum of atomic charges =    -0.000000

 -----------------------------------------------------------------
                    Cartesian Multipole Moments
 -----------------------------------------------------------------
    Charge (ESU x 10^10)
                -0.0000
    Dipole Moment (Debye)
         X       1.3457      Y      -4.0361      Z      -3.9448
       Tot       5.8019
    Quadrupole Moments (Debye-Ang)
        XX     -44.7925     XY       2.1015     YY     -32.6867
        XZ       1.8422     YZ       3.4159     ZZ     -32.6636
    Octopole Moments (Debye-Ang^2)
       XXX       2.2881    XXY       1.5483    XYY       3.6255
       YYY      -8.3237    XXZ     -13.7751    XYZ       1.6253
       YYZ       1.5575    XZZ       0.9504    YZZ       0.9493
       ZZZ      -2.5723
    Hexadecapole Moments (Debye-Ang^3)
      XXXX    -475.1440   XXXY       2.9739   XXYY     -86.4982
      XYYY       3.2548   YYYY    -152.8288   XXXZ       4.9685
      XXYZ       7.1165   XYYZ       2.9524   YYYZ      11.4407
      XXZZ     -87.6682   XYZZ       0.8464   YYZZ     -38.7697
      XZZZ       1.8762   YZZZ       1.9608   ZZZZ     -77.5738
 -----------------------------------------------------------------
 DrvMan is completing analytic gradient of the MP2 energy
 MP2 relaxed dipole moment
            1
    1   0.5294463
    2  -1.5879094
    3  -1.5520065
	Magnitude:	 2.283 au	 5.802 Debye
 MP2 energy read as -341.887014
 Full Analytical Gradient of MP2 Energy (in au.)
             1             2             3             4             5
    1   -0.00143617    0.00184593   -0.00102872    0.00006863   -0.00148219
    2    0.00032406   -0.00142608    0.00015987    0.00097414    0.00060462
    3    0.00092870   -0.00199357    0.00066587    0.00079302   -0.00172953
             6             7             8             9            10
    1   -0.00009461   -0.00043053    0.00201080   -0.00002542    0.00057228
    2   -0.00119265   -0.00124665   -0.00129152    0.00168556    0.00140865
    3   -0.00125364   -0.00115001    0.00128488    0.00106689    0.00138740
 Gradient time:  CPU 0.10 s  wall 0.90 s
 Geometry Optimization Parameters
   NAtoms,    NIC,     NZ,  NCons,   NDum,   NFix, NCnnct, MaxDiis
       10      57       0       0       0       0       0       0

 Cartesian Hessian Update
 Hessian Updated using BFGS Update


** GEOMETRY OPTIMIZATION IN DELOCALIZED INTERNAL COORDINATES **
   Searching for a Minimum

   Optimization Cycle:   7

                       Coordinates (Angstroms)
     ATOM                X               Y               Z
      1  O        -2.0256339049   -0.1547453453    0.6454450607
      2  C        -1.2689746120   -0.5842293132   -0.2083833219
      3  C        -0.0107918490    0.1302466392   -0.6343400808
      4  H         0.0099096980    0.1162579128   -1.7028017149
      5  O         0.0908817190    1.4405008450   -0.1714496480
      6  H         0.8265231600    1.4377789172    0.4568095953
      7  C         1.1472075556   -0.7164240568   -0.1652820717
      8  O         1.9918870456   -0.2454871492    0.5665986927
      9  H        -1.4610291999   -1.5133485891   -0.6989897598
     10  H         1.1813524876   -1.7272852606   -0.4868211516
   Point Group: c1    Number of degrees of freedom:    24


   Energy is   -341.887013570

 Hessian Updated using BFGS Update

 24 Hessian modes will be used to form the next step
  Hessian Eigenvalues:
     0.003587    0.005807    0.017048    0.050063    0.052272    0.066548
     0.070041    0.080652    0.151789    0.160285    0.171107    0.185630
     0.206036    0.220019    0.249539    0.278863    0.320901    0.326132
     0.341198    0.351578    0.494851    0.522624    0.941422    1.000742

 Minimum Search - Taking Simple RFO Step
 Searching for Lamda that Minimizes Along All modes
 Value Taken    Lamda =  -0.00015748
 Step Taken.  Stepsize is  0.029727

                             Maximum     Tolerance    Cnvgd?
         Gradient           0.004464      0.000300      NO
         Displacement       0.016874      0.001200      NO
         Energy change      0.000446      0.000001      NO


 New Cartesian Coordinates Obtained by Inverse Iteration

 Displacement from previous Coordinates is:  0.040484
 ----------------------------------------------------------------
             Standard Nuclear Orientation (Angstroms)
    I     Atom           X                Y                Z
 ----------------------------------------------------------------
    1      O      -2.0246430714    -0.1497160624     0.6432506373
    2      C      -1.2705129584    -0.5834810235    -0.2089113612
    3      C      -0.0100492200     0.1290240082    -0.6364161851
    4      H       0.0105275647     0.1103604508    -1.7061689879
    5      O       0.0961555183     1.4372082400    -0.1668161781
    6      H       0.8276641014     1.4364987779     0.4671030933
    7      C       1.1456014053    -0.7156583863    -0.1671104677
    8      O       1.9868591431    -0.2347538618     0.5610100005
    9      H      -1.4606004646    -1.5173341168    -0.6971315182
   10      H       1.1803300815    -1.7288834261    -0.4880234330
 ----------------------------------------------------------------
 Nuclear Repulsion Energy =   228.2564867709 hartrees
 There are       23 alpha and       23 beta electrons
 Discretize the solute cavity surface with Lebedev spheres
	Using 302 Lebedev grid points for each H atom
	Using 302 Lebedev grid points for other atoms
	Atomic van der Waals radii will be scaled by 1.20
 Removing interior tesserae...
 Keep 1101 surface tesserae and discard 1919 interior tesserae
 Molecular Surface Area = 103.702 Angst**2
 Applying Cartesian multipole field
    Component          Value
    ---------          -----
     (2,0,0)        1.00000E-11
     (0,2,0)        2.00000E-11
     (0,0,2)       -3.00000E-11
 Nucleus-field energy     =     0.0000000038 hartrees
 Requested basis set is cc-pVTZ
 There are 84 shells and 236 basis functions
 A cutoff of  1.0D-11 yielded   3355 shell pairs
 There are     26645 function pairs (     34975 Cartesian)
 Smallest overlap matrix eigenvalue = 6.50E-04
 Guess MOs from SCF MO coefficient file
 Reading MOs from coefficient file
 Reading MOs from coefficient file
 A restricted Hartree-Fock SCF calculation will be
 performed using Pulay DIIS extrapolation
 SCF converges when DIIS error is below 1.0E-08
 Geometry optimization detected.  Setting ReadMinima to 0
 Setting SaveMinima to 0
 ---------------------------------------
  Cycle       Energy         DIIS Error
 ---------------------------------------
    1    -340.5967574269      9.48E-04
    2    -340.6050786805      6.19E-04
    3    -340.6070048265      1.70E-04
    4    -340.6073155679      5.84E-05
    5    -340.6073742459      2.33E-05
    6    -340.6073844510      1.24E-05
    7    -340.6073866821      4.23E-06
    8    -340.6073870046      1.06E-06
    9    -340.6073870263      4.15E-07
   10    -340.6073870303      2.24E-07
   11    -340.6073870320      1.24E-07
   12    -340.6073870326      4.78E-08
   13    -340.6073870326      1.25E-08
   14    -340.6073870324      4.37E-09 Convergence criterion met
 ---------------------------------------
 SCF time:  CPU 104.31 s  wall 104.58 s
 Discretize the solute cavity surface with Lebedev spheres
	Using 302 Lebedev grid points for each H atom
	Using 302 Lebedev grid points for other atoms
	Atomic van der Waals radii will be scaled by 1.20
 Removing interior tesserae...
 Keep 1101 surface tesserae and discard 1919 interior tesserae
 Molecular Surface Area = 103.702 Angst**2
 A restricted Hartree-Fock SCF calculation will be
 performed using Pulay DIIS extrapolation
 Polarizable Continuum solvation model will be applied
 SCF converges when DIIS error is below 1.0E-08
 Geometry optimization detected.  Setting ReadMinima to 0
 Setting SaveMinima to 0

 Citation of the SMD model:
 Marenich, A.V.; Cramer, C.J.; Truhlar, D.G.
 J. Phys. Chem. B 2009, 113, 6378-6396.
 iSolventCode=           1
 Solvent: water                                                           

 vradii
            1           2           3           4           5           6
    1   1.5200000   1.8500000   1.8500000   1.2000000   1.5200000   1.2000000
            7           8           9          10
    1   1.8500000   1.5200000   1.2000000   1.2000000
 ---------------------------------------
  Cycle       Energy         DIIS Error
 ---------------------------------------
    1    -340.6073870317      1.91E-09
 Time req'd to invert C: 0.75 s (CPU) 0.75 s (wall)
    2    -340.6339855915      6.79E-04
    3    -340.6339855921      6.79E-04
    4    -340.6339855922      6.79E-04
    5    -340.6339856055      6.79E-04
    6    -340.6339856020      6.79E-04
    7    -340.6339856042      6.79E-04
    8    -340.6339856024      6.79E-04
    9    -340.6339856005      6.79E-04
   10    -340.6339856017      6.79E-04
   11    -340.6339855952      6.79E-04
   12    -340.6339855951      6.79E-04
   13    -340.6339855948      6.79E-04
   14    -340.6339855941      6.79E-04
   15    -340.6339855971      6.79E-04
   16    -340.6339855925      6.79E-04
   17    -340.6405849938      4.21E-04
   18    -340.6418146134      1.58E-04
   19    -340.6423050681      5.59E-05
   20    -340.6423763585      2.08E-05
   21    -340.6423855057      1.05E-05
   22    -340.6423872362      3.49E-06
   23    -340.6423874559      8.99E-07
   24    -340.6423874692      2.73E-07
   25    -340.6423874711      1.31E-07
   26    -340.6423874714      7.40E-08
   27    -340.6423874717      2.73E-08
   28    -340.6423874721      8.98E-09 Convergence criterion met
 ---------------------------------------
 SCF time:  CPU 173.77 s  wall 173.91 s
(0)  E-EN(g) gas-phase elect-nuc energy                 -340.607387032 a.u.
(3)  G-ENP(liq) elect-nuc-pol free energy of system     -340.642387472 a.u.
(4)  G-CDS(liq) cavity-dispersion-solvent structure 
     free energy                                                4.8068 kcal/mol
(6)  G-S(liq) free energy of system                     -340.634727309 a.u.
(9)  DeltaG-S(liq) free energy of  solvation
     (9) = (6) - (0)                                          -17.1563 kcal/mol
 SCF   energy in the final basis set = -340.6347273087
 Total energy in the final basis set = -340.6347273087

 Components of the MP2 correlation energy:
        aaaa  correlation energy =        -0.1559816983 au
        abab  correlation energy =        -0.9406257971 au
        bbbb  correlation energy =        -0.1559816983 au
        non-Brillouin singles    =        -0.0000000000 au

 Total  MP2   correlation energy =        -1.2525891937 au
        MP2         total energy =      -341.8873165024 au

  Entering Z-vector solver.
 This version supports only Gaussian blurring of the apparent surface charges
 No PCM contribution added !! 
   1         0           1      0.000355    0.000355
 This version supports only Gaussian blurring of the apparent surface charges
 No PCM contribution added !! 
   2         0           1      0.000118    0.000118
 This version supports only Gaussian blurring of the apparent surface charges
 No PCM contribution added !! 
   3         0           1      0.000040    0.000040
 This version supports only Gaussian blurring of the apparent surface charges
 No PCM contribution added !! 
   4         0           1      0.000012    0.000012
 This version supports only Gaussian blurring of the apparent surface charges
 No PCM contribution added !! 
   5         0           1      0.000004    0.000004
 This version supports only Gaussian blurring of the apparent surface charges
 No PCM contribution added !! 
   6         0           1      0.000002    0.000002
 This version supports only Gaussian blurring of the apparent surface charges
 No PCM contribution added !! 
   7         1           0      0.000000    0.000000    Roots Converged

 --------------------------------------------------------------

                    Orbital Energies (a.u.)
 --------------------------------------------------------------

 Alpha MOs
 -- Occupied --
-20.582 -20.575 -20.574 -11.351 -11.347 -11.305  -1.434  -1.409
 -1.376  -1.048  -0.859  -0.807  -0.745  -0.713  -0.692  -0.653
 -0.627  -0.568  -0.547  -0.542  -0.504  -0.458  -0.433
 -- Virtual --
  0.101   0.156   0.166   0.190   0.204   0.224   0.275   0.332
  0.357   0.367   0.403   0.454   0.468   0.497   0.522   0.548
  0.573   0.580   0.595   0.599   0.634   0.643   0.648   0.655
  0.701   0.721   0.731   0.755   0.764   0.806   0.836   0.866
  0.876   0.896   0.899   0.927   0.951   0.968   1.004   1.029
  1.051   1.142   1.181   1.184   1.231   1.234   1.261   1.298
  1.331   1.343   1.363   1.400   1.426   1.444   1.454   1.484
  1.548   1.558   1.622   1.663   1.676   1.702   1.724   1.760
  1.886   1.969   1.978   2.013   2.084   2.097   2.146   2.201
  2.228   2.281   2.336   2.345   2.347   2.378   2.396   2.433
  2.455   2.477   2.523   2.568   2.660   2.673   2.737   2.793
  2.843   2.851   2.908   2.957   3.017   3.025   3.069   3.094
  3.125   3.149   3.173   3.191   3.220   3.243   3.283   3.298
  3.321   3.348   3.368   3.418   3.437   3.476   3.504   3.563
  3.579   3.611   3.630   3.643   3.674   3.709   3.746   3.774
  3.825   3.838   3.853   3.869   3.925   3.953   3.999   4.027
  4.057   4.076   4.127   4.200   4.223   4.228   4.255   4.269
  4.292   4.331   4.381   4.412   4.422   4.485   4.533   4.572
  4.589   4.597   4.621   4.639   4.712   4.727   4.771   4.821
  4.830   4.937   5.012   5.089   5.095   5.103   5.218   5.259
  5.314   5.327   5.377   5.411   5.427   5.477   5.497   5.637
  5.651   5.678   5.714   5.740   5.754   5.893   5.993   6.044
  6.078   6.140   6.202   6.228   6.308   6.379   6.579   6.628
  6.674   6.685   6.731   6.866   6.870   6.904   6.959   6.979
  7.100   7.129   7.264   7.274   7.312   7.324   7.350   7.386
  7.481   7.512   7.523   7.538   7.626   7.723   7.923  10.238
 10.974  12.514  12.947  13.745  13.939
 --------------------------------------------------------------

          Ground-State Mulliken Net Atomic Charges

     Atom                 Charge (a.u.)
  ----------------------------------------
      1 O                    -0.344879
      2 C                     0.142522
      3 C                     0.082226
      4 H                     0.172350
      5 O                    -0.438618
      6 H                     0.274044
      7 C                     0.128024
      8 O                    -0.333224
      9 H                     0.143656
     10 H                     0.173900
  ----------------------------------------
  Sum of atomic charges =    -0.000000

 -----------------------------------------------------------------
                    Cartesian Multipole Moments
 -----------------------------------------------------------------
    Charge (ESU x 10^10)
                -0.0000
    Dipole Moment (Debye)
         X       1.3366      Y      -4.0795      Z      -3.9241
       Tot       5.8161
    Quadrupole Moments (Debye-Ang)
        XX     -44.7599     XY       2.0766     YY     -32.6700
        XZ       1.8677     YZ       3.4334     ZZ     -32.6022
    Octopole Moments (Debye-Ang^2)
       XXX       2.3296    XXY       1.3562    XYY       3.6211
       YYY      -8.5501    XXZ     -13.6225    XYZ       1.6524
       YYZ       1.6251    XZZ       0.9972    YZZ       0.8901
       ZZZ      -2.4418
    Hexadecapole Moments (Debye-Ang^3)
      XXXX    -474.1107   XXXY       2.5525   XXYY     -86.2140
      XYYY       2.8519   YYYY    -152.2891   XXXZ       5.2190
      XXYZ       6.9242   XYYZ       3.0578   YYYZ      11.1256
      XXZZ     -87.4043   XYZZ       0.7423   YYZZ     -38.5894
      XZZZ       2.0473   YZZZ       1.6541   ZZZZ     -77.2983
 -----------------------------------------------------------------
 DrvMan is completing analytic gradient of the MP2 energy
 MP2 relaxed dipole moment
            1
    1   0.5258762
    2  -1.6049824
    3  -1.5438621
	Magnitude:	 2.288 au	 5.816 Debye
 MP2 energy read as -341.887317
 Full Analytical Gradient of MP2 Energy (in au.)
             1             2             3             4             5
    1   -0.00017455    0.00011517    0.00002355    0.00008446   -0.00014921
    2    0.00019206    0.00018033   -0.00014555   -0.00030091   -0.00001371
    3    0.00004217   -0.00022579    0.00020314   -0.00017425   -0.00009231
             6             7             8             9            10
    1    0.00007922   -0.00004657    0.00008280    0.00003099   -0.00004586
    2    0.00008550   -0.00001236    0.00008806   -0.00005605   -0.00001737
    3   -0.00040219    0.00000114    0.00009839    0.00019805    0.00035166
 Gradient time:  CPU 0.08 s  wall 0.20 s
 Geometry Optimization Parameters
   NAtoms,    NIC,     NZ,  NCons,   NDum,   NFix, NCnnct, MaxDiis
       10      57       0       0       0       0       0       0

 Cartesian Hessian Update
 Hessian Updated using BFGS Update


** GEOMETRY OPTIMIZATION IN DELOCALIZED INTERNAL COORDINATES **
   Searching for a Minimum

   Optimization Cycle:   8

                       Coordinates (Angstroms)
     ATOM                X               Y               Z
      1  O        -2.0246430714   -0.1497160624    0.6432506373
      2  C        -1.2705129584   -0.5834810235   -0.2089113612
      3  C        -0.0100492200    0.1290240082   -0.6364161851
      4  H         0.0105275647    0.1103604508   -1.7061689879
      5  O         0.0961555183    1.4372082400   -0.1668161781
      6  H         0.8276641014    1.4364987779    0.4671030933
      7  C         1.1456014053   -0.7156583863   -0.1671104677
      8  O         1.9868591431   -0.2347538618    0.5610100005
      9  H        -1.4606004646   -1.5173341168   -0.6971315182
     10  H         1.1803300815   -1.7288834261   -0.4880234330
   Point Group: c1    Number of degrees of freedom:    24


   Energy is   -341.887316502

 Hessian Updated using BFGS Update

 24 Hessian modes will be used to form the next step
  Hessian Eigenvalues:
     0.003602    0.005825    0.016713    0.049926    0.052336    0.066075
     0.070931    0.080668    0.152283    0.160295    0.170678    0.185296
     0.208246    0.219995    0.245867    0.277712    0.320884    0.327785
     0.339504    0.351790    0.494520    0.521699    0.937050    1.000771

 Minimum Search - Taking Simple RFO Step
 Searching for Lamda that Minimizes Along All modes
 Value Taken    Lamda =  -0.00000340
 Step Taken.  Stepsize is  0.018015

                             Maximum     Tolerance    Cnvgd?
         Gradient           0.000265      0.000300     YES
         Displacement       0.007951      0.001200      NO
         Energy change     -0.000303      0.000001      NO


 New Cartesian Coordinates Obtained by Inverse Iteration

 Displacement from previous Coordinates is:  0.017103
 ----------------------------------------------------------------
             Standard Nuclear Orientation (Angstroms)
    I     Atom           X                Y                Z
 ----------------------------------------------------------------
    1      O      -2.0210293122    -0.1499765672     0.6465334096
    2      C      -1.2701205515    -0.5832801398    -0.2085952828
    3      C      -0.0097408432     0.1287353137    -0.6379134581
    4      H       0.0108402482     0.1094039900    -1.7074289806
    5      O       0.0972101155     1.4373811319    -0.1696048059
    6      H       0.8253874627     1.4363928508     0.4682146594
    7      C       1.1454808500    -0.7157303702    -0.1671875480
    8      O       1.9837203551    -0.2351643546     0.5645506550
    9      H      -1.4627461707    -1.5161392695    -0.6977383036
   10      H       1.1823299462    -1.7283579852    -0.4900447451
 ----------------------------------------------------------------
 Nuclear Repulsion Energy =   228.2893612506 hartrees
 There are       23 alpha and       23 beta electrons
 Discretize the solute cavity surface with Lebedev spheres
	Using 302 Lebedev grid points for each H atom
	Using 302 Lebedev grid points for other atoms
	Atomic van der Waals radii will be scaled by 1.20
 Removing interior tesserae...
 Keep 1099 surface tesserae and discard 1921 interior tesserae
 Molecular Surface Area = 103.532 Angst**2
 Applying Cartesian multipole field
    Component          Value
    ---------          -----
     (2,0,0)        1.00000E-11
     (0,2,0)        2.00000E-11
     (0,0,2)       -3.00000E-11
 Nucleus-field energy     =     0.0000000038 hartrees
 Requested basis set is cc-pVTZ
 There are 84 shells and 236 basis functions
 A cutoff of  1.0D-11 yielded   3355 shell pairs
 There are     26645 function pairs (     34975 Cartesian)
 Smallest overlap matrix eigenvalue = 6.51E-04
 Guess MOs from SCF MO coefficient file
 Reading MOs from coefficient file
 Reading MOs from coefficient file
 A restricted Hartree-Fock SCF calculation will be
 performed using Pulay DIIS extrapolation
 SCF converges when DIIS error is below 1.0E-08
 Geometry optimization detected.  Setting ReadMinima to 0
 Setting SaveMinima to 0
 ---------------------------------------
  Cycle       Energy         DIIS Error
 ---------------------------------------
    1    -340.5959290648      9.24E-04
    2    -340.6051491471      6.10E-04
    3    -340.6070158015      1.64E-04
    4    -340.6073169870      5.84E-05
    5    -340.6073745533      2.35E-05
    6    -340.6073848967      1.25E-05
    7    -340.6073871462      4.15E-06
    8    -340.6073874407      9.89E-07
    9    -340.6073874567      3.30E-07
   10    -340.6073874588      1.60E-07
   11    -340.6073874597      9.19E-08
   12    -340.6073874599      4.01E-08
   13    -340.6073874600      1.19E-08
   14    -340.6073874596      3.58E-09 Convergence criterion met
 ---------------------------------------
 SCF time:  CPU 102.13 s  wall 102.35 s
 Discretize the solute cavity surface with Lebedev spheres
	Using 302 Lebedev grid points for each H atom
	Using 302 Lebedev grid points for other atoms
	Atomic van der Waals radii will be scaled by 1.20
 Removing interior tesserae...
 Keep 1099 surface tesserae and discard 1921 interior tesserae
 Molecular Surface Area = 103.532 Angst**2
 A restricted Hartree-Fock SCF calculation will be
 performed using Pulay DIIS extrapolation
 Polarizable Continuum solvation model will be applied
 SCF converges when DIIS error is below 1.0E-08
 Geometry optimization detected.  Setting ReadMinima to 0
 Setting SaveMinima to 0

 Citation of the SMD model:
 Marenich, A.V.; Cramer, C.J.; Truhlar, D.G.
 J. Phys. Chem. B 2009, 113, 6378-6396.
 iSolventCode=           1
 Solvent: water                                                           

 vradii
            1           2           3           4           5           6
    1   1.5200000   1.8500000   1.8500000   1.2000000   1.5200000   1.2000000
            7           8           9          10
    1   1.8500000   1.5200000   1.2000000   1.2000000
 ---------------------------------------
  Cycle       Energy         DIIS Error
 ---------------------------------------
    1    -340.6073874589      1.22E-09
 Time req'd to invert C: 0.75 s (CPU) 0.75 s (wall)
    2    -340.6339692704      6.78E-04
    3    -340.6339692700      6.78E-04
    4    -340.6339692700      6.78E-04
    5    -340.6339692700      6.78E-04
    6    -340.6339692702      6.78E-04
    7    -340.6339692596      6.78E-04
    8    -340.6339692608      6.78E-04
    9    -340.6339692676      6.78E-04
   10    -340.6339692640      6.78E-04
   11    -340.6339692664      6.78E-04
   12    -340.6339692655      6.78E-04
   13    -340.6339692662      6.78E-04
   14    -340.6339692644      6.78E-04
   15    -340.6339692612      6.78E-04
   16    -340.6339692706      6.78E-04
   17    -340.6405571003      4.21E-04
   18    -340.6417844101      1.58E-04
   19    -340.6422738532      5.59E-05
   20    -340.6423449799      2.08E-05
   21    -340.6423541011      1.05E-05
   22    -340.6423558267      3.49E-06
   23    -340.6423560458      8.99E-07
   24    -340.6423560591      2.73E-07
   25    -340.6423560610      1.31E-07
   26    -340.6423560614      7.41E-08
   27    -340.6423560616      2.73E-08
   28    -340.6423560620      8.98E-09 Convergence criterion met
 ---------------------------------------
 SCF time:  CPU 155.98 s  wall 156.17 s
(0)  E-EN(g) gas-phase elect-nuc energy                 -340.607387459 a.u.
(3)  G-ENP(liq) elect-nuc-pol free energy of system     -340.642356062 a.u.
(4)  G-CDS(liq) cavity-dispersion-solvent structure 
     free energy                                                4.8059 kcal/mol
(6)  G-S(liq) free energy of system                     -340.634697380 a.u.
(9)  DeltaG-S(liq) free energy of  solvation
     (9) = (6) - (0)                                          -17.1372 kcal/mol
 SCF   energy in the final basis set = -340.6346973802
 Total energy in the final basis set = -340.6346973802

 Components of the MP2 correlation energy:
        aaaa  correlation energy =        -0.1559823323 au
        abab  correlation energy =        -0.9406323257 au
        bbbb  correlation energy =        -0.1559823323 au
        non-Brillouin singles    =        -0.0000000000 au

 Total  MP2   correlation energy =        -1.2525969904 au
        MP2         total energy =      -341.8872943706 au

  Entering Z-vector solver.
 This version supports only Gaussian blurring of the apparent surface charges
 No PCM contribution added !! 
   1         0           1      0.000355    0.000355
 This version supports only Gaussian blurring of the apparent surface charges
 No PCM contribution added !! 
   2         0           1      0.000118    0.000118
 This version supports only Gaussian blurring of the apparent surface charges
 No PCM contribution added !! 
   3         0           1      0.000040    0.000040
 This version supports only Gaussian blurring of the apparent surface charges
 No PCM contribution added !! 
   4         0           1      0.000012    0.000012
 This version supports only Gaussian blurring of the apparent surface charges
 No PCM contribution added !! 
   5         0           1      0.000004    0.000004
 This version supports only Gaussian blurring of the apparent surface charges
 No PCM contribution added !! 
   6         0           1      0.000002    0.000002
 This version supports only Gaussian blurring of the apparent surface charges
 No PCM contribution added !! 
   7         1           0      0.000000    0.000000    Roots Converged

 --------------------------------------------------------------

                    Orbital Energies (a.u.)
 --------------------------------------------------------------

 Alpha MOs
 -- Occupied --
-20.582 -20.575 -20.574 -11.351 -11.347 -11.305  -1.434  -1.410
 -1.376  -1.048  -0.859  -0.807  -0.745  -0.713  -0.692  -0.653
 -0.627  -0.568  -0.547  -0.542  -0.504  -0.458  -0.433
 -- Virtual --
  0.101   0.156   0.166   0.190   0.204   0.224   0.275   0.332
  0.357   0.367   0.403   0.454   0.467   0.497   0.522   0.548
  0.573   0.579   0.595   0.599   0.634   0.643   0.648   0.655
  0.700   0.721   0.731   0.756   0.764   0.806   0.837   0.866
  0.876   0.895   0.899   0.928   0.951   0.968   1.004   1.029
  1.051   1.142   1.181   1.184   1.231   1.234   1.261   1.299
  1.331   1.342   1.363   1.400   1.426   1.444   1.454   1.485
  1.549   1.559   1.622   1.663   1.675   1.702   1.723   1.760
  1.886   1.969   1.977   2.013   2.085   2.096   2.147   2.201
  2.228   2.281   2.337   2.344   2.347   2.379   2.395   2.432
  2.455   2.476   2.523   2.569   2.661   2.672   2.737   2.793
  2.843   2.851   2.908   2.958   3.018   3.025   3.069   3.094
  3.125   3.149   3.173   3.191   3.220   3.243   3.284   3.299
  3.322   3.348   3.367   3.418   3.437   3.477   3.505   3.564
  3.578   3.611   3.630   3.643   3.674   3.709   3.746   3.774
  3.825   3.839   3.853   3.869   3.925   3.954   3.999   4.027
  4.057   4.076   4.128   4.201   4.223   4.228   4.255   4.268
  4.293   4.331   4.381   4.412   4.423   4.485   4.533   4.572
  4.589   4.597   4.622   4.638   4.711   4.727   4.771   4.821
  4.830   4.936   5.012   5.089   5.095   5.103   5.218   5.258
  5.314   5.327   5.376   5.411   5.426   5.478   5.498   5.637
  5.651   5.678   5.714   5.740   5.753   5.893   5.993   6.044
  6.078   6.140   6.202   6.228   6.308   6.379   6.579   6.628
  6.674   6.685   6.732   6.866   6.870   6.904   6.959   6.980
  7.100   7.129   7.264   7.274   7.312   7.324   7.350   7.387
  7.481   7.512   7.522   7.538   7.626   7.723   7.923  10.238
 10.972  12.513  12.949  13.746  13.940
 --------------------------------------------------------------

          Ground-State Mulliken Net Atomic Charges

     Atom                 Charge (a.u.)
  ----------------------------------------
      1 O                    -0.344751
      2 C                     0.142531
      3 C                     0.081858
      4 H                     0.172684
      5 O                    -0.438695
      6 H                     0.273992
      7 C                     0.128121
      8 O                    -0.333206
      9 H                     0.143591
     10 H                     0.173875
  ----------------------------------------
  Sum of atomic charges =     0.000000

 -----------------------------------------------------------------
                    Cartesian Multipole Moments
 -----------------------------------------------------------------
    Charge (ESU x 10^10)
                -0.0000
    Dipole Moment (Debye)
         X       1.3278      Y      -4.0785      Z      -3.9307
       Tot       5.8178
    Quadrupole Moments (Debye-Ang)
        XX     -44.6983     XY       2.0644     YY     -32.6759
        XZ       1.8635     YZ       3.4553     ZZ     -32.6189
    Octopole Moments (Debye-Ang^2)
       XXX       2.2602    XXY       1.3330    XYY       3.5938
       YYY      -8.5379    XXZ     -13.6687    XYZ       1.6581
       YYZ       1.6312    XZZ       0.9870    YZZ       0.8959
       ZZZ      -2.5097
    Hexadecapole Moments (Debye-Ang^3)
      XXXX    -472.6145   XXXY       2.5289   XXYY     -86.0581
      XYYY       2.8077   YYYY    -152.3223   XXXZ       5.1985
      XXYZ       6.9812   XYYZ       3.0544   YYYZ      11.2566
      XXZZ     -87.3814   XYZZ       0.7364   YYZZ     -38.6523
      XZZZ       2.0548   YZZZ       1.7562   ZZZZ     -77.6870
 -----------------------------------------------------------------
 DrvMan is completing analytic gradient of the MP2 energy
 MP2 relaxed dipole moment
            1
    1   0.5223994
    2  -1.6045996
    3  -1.5464401
	Magnitude:	 2.289 au	 5.818 Debye
 MP2 energy read as -341.887294
 Full Analytical Gradient of MP2 Energy (in au.)
             1             2             3             4             5
    1   -0.00009028    0.00002385   -0.00002256    0.00011159   -0.00004733
    2    0.00017906    0.00010365   -0.00015206   -0.00030637   -0.00003339
    3   -0.00002218   -0.00014141    0.00011715   -0.00010375   -0.00008800
             6             7             8             9            10
    1    0.00010121    0.00002155   -0.00007611    0.00002777   -0.00004969
    2    0.00015255    0.00004322    0.00011305   -0.00004133   -0.00005838
    3   -0.00036359    0.00006654    0.00004490    0.00019652    0.00029381
 Gradient time:  CPU 0.09 s  wall 0.18 s
 Geometry Optimization Parameters
   NAtoms,    NIC,     NZ,  NCons,   NDum,   NFix, NCnnct, MaxDiis
       10      57       0       0       0       0       0       0

 Cartesian Hessian Update
 Hessian Updated using BFGS Update


** GEOMETRY OPTIMIZATION IN DELOCALIZED INTERNAL COORDINATES **
   Searching for a Minimum

   Optimization Cycle:   9

                       Coordinates (Angstroms)
     ATOM                X               Y               Z
      1  O        -2.0210293122   -0.1499765672    0.6465334096
      2  C        -1.2701205515   -0.5832801398   -0.2085952828
      3  C        -0.0097408432    0.1287353137   -0.6379134581
      4  H         0.0108402482    0.1094039900   -1.7074289806
      5  O         0.0972101155    1.4373811319   -0.1696048059
      6  H         0.8253874627    1.4363928508    0.4682146594
      7  C         1.1454808500   -0.7157303702   -0.1671875480
      8  O         1.9837203551   -0.2351643546    0.5645506550
      9  H        -1.4627461707   -1.5161392695   -0.6977383036
     10  H         1.1823299462   -1.7283579852   -0.4900447451
   Point Group: c1    Number of degrees of freedom:    24


   Energy is   -341.887294371

 Hessian Updated using BFGS Update

 24 Hessian modes will be used to form the next step
  Hessian Eigenvalues:
     0.001986    0.004855    0.010383    0.049718    0.052268    0.064263
     0.070601    0.082359    0.151780    0.160264    0.171358    0.189767
     0.202762    0.217524    0.256617    0.276131    0.321261    0.325966
     0.348537    0.372895    0.503060    0.527159    0.945351    1.010042

 Minimum Search - Taking Simple RFO Step
 Searching for Lamda that Minimizes Along All modes
 Value Taken    Lamda =  -0.00001044
 Step Taken.  Stepsize is  0.064571

                             Maximum     Tolerance    Cnvgd?
         Gradient           0.000158      0.000300     YES
         Displacement       0.029381      0.001200      NO
         Energy change      0.000022      0.000001      NO


 New Cartesian Coordinates Obtained by Inverse Iteration

 Displacement from previous Coordinates is:  0.059503
 ----------------------------------------------------------------
             Standard Nuclear Orientation (Angstroms)
    I     Atom           X                Y                Z
 ----------------------------------------------------------------
    1      O      -2.0069872114    -0.1505210175     0.6580548395
    2      C      -1.2679205601    -0.5819915236    -0.2080332516
    3      C      -0.0079161788     0.1280617844    -0.6440247801
    4      H       0.0122531780     0.1066186895    -1.7128002210
    5      O       0.1003731622     1.4382859679    -0.1801306289
    6      H       0.8122488819     1.4344967928     0.4760001120
    7      C       1.1457241645    -0.7161453345    -0.1675579831
    8      O       1.9772609625    -0.2362455833     0.5722205141
    9      H      -1.4702880948    -1.5110773165    -0.7006676581
   10      H       1.1865837961    -1.7282178591    -0.4922753428
 ----------------------------------------------------------------
 Nuclear Repulsion Energy =   228.3747856560 hartrees
 There are       23 alpha and       23 beta electrons
 Discretize the solute cavity surface with Lebedev spheres
	Using 302 Lebedev grid points for each H atom
	Using 302 Lebedev grid points for other atoms
	Atomic van der Waals radii will be scaled by 1.20
 Removing interior tesserae...
 Keep 1102 surface tesserae and discard 1918 interior tesserae
 Molecular Surface Area = 103.880 Angst**2
 Applying Cartesian multipole field
    Component          Value
    ---------          -----
     (2,0,0)        1.00000E-11
     (0,2,0)        2.00000E-11
     (0,0,2)       -3.00000E-11
 Nucleus-field energy     =     0.0000000038 hartrees
 Requested basis set is cc-pVTZ
 There are 84 shells and 236 basis functions
 A cutoff of  1.0D-11 yielded   3357 shell pairs
 There are     26663 function pairs (     34996 Cartesian)
 Smallest overlap matrix eigenvalue = 6.56E-04
 Guess MOs from SCF MO coefficient file
 Reading MOs from coefficient file
 Reading MOs from coefficient file
 A restricted Hartree-Fock SCF calculation will be
 performed using Pulay DIIS extrapolation
 SCF converges when DIIS error is below 1.0E-08
 Geometry optimization detected.  Setting ReadMinima to 0
 Setting SaveMinima to 0
 ---------------------------------------
  Cycle       Energy         DIIS Error
 ---------------------------------------
    1    -340.5948446614      9.65E-04
    2    -340.6051104156      6.11E-04
    3    -340.6069814062      1.77E-04
    4    -340.6073071825      5.99E-05
    5    -340.6073679921      2.41E-05
    6    -340.6073790269      1.24E-05
    7    -340.6073813135      4.21E-06
    8    -340.6073816190      1.02E-06
    9    -340.6073816366      3.53E-07
   10    -340.6073816392      1.76E-07
   11    -340.6073816400      1.00E-07
   12    -340.6073816404      4.29E-08
   13    -340.6073816407      1.29E-08
   14    -340.6073816402      3.90E-09 Convergence criterion met
 ---------------------------------------
 SCF time:  CPU 103.72 s  wall 104.42 s
 Discretize the solute cavity surface with Lebedev spheres
	Using 302 Lebedev grid points for each H atom
	Using 302 Lebedev grid points for other atoms
	Atomic van der Waals radii will be scaled by 1.20
 Removing interior tesserae...
 Keep 1102 surface tesserae and discard 1918 interior tesserae
 Molecular Surface Area = 103.880 Angst**2
 A restricted Hartree-Fock SCF calculation will be
 performed using Pulay DIIS extrapolation
 Polarizable Continuum solvation model will be applied
 SCF converges when DIIS error is below 1.0E-08
 Geometry optimization detected.  Setting ReadMinima to 0
 Setting SaveMinima to 0

 Citation of the SMD model:
 Marenich, A.V.; Cramer, C.J.; Truhlar, D.G.
 J. Phys. Chem. B 2009, 113, 6378-6396.
 iSolventCode=           1
 Solvent: water                                                           

 vradii
            1           2           3           4           5           6
    1   1.5200000   1.8500000   1.8500000   1.2000000   1.5200000   1.2000000
            7           8           9          10
    1   1.8500000   1.5200000   1.2000000   1.2000000
 ---------------------------------------
  Cycle       Energy         DIIS Error
 ---------------------------------------
    1    -340.6073816395      1.37E-09
 Time req'd to invert C: 1.12 s (CPU) 1.12 s (wall)
    2    -340.6339329468      6.77E-04
    3    -340.6339329460      6.77E-04
    4    -340.6339329446      6.77E-04
    5    -340.6339329552      6.77E-04
    6    -340.6339329566      6.77E-04
    7    -340.6339329534      6.77E-04
    8    -340.6339329558      6.77E-04
    9    -340.6339329514      6.77E-04
   10    -340.6339329520      6.77E-04
   11    -340.6339329515      6.77E-04
   12    -340.6339329520      6.77E-04
   13    -340.6339329524      6.77E-04
   14    -340.6339329519      6.77E-04
   15    -340.6339329500      6.77E-04
   16    -340.6339329469      6.77E-04
   17    -340.6404978051      4.20E-04
   18    -340.6417212053      1.58E-04
   19    -340.6422091584      5.57E-05
   20    -340.6422798741      2.07E-05
   21    -340.6422889141      1.05E-05
   22    -340.6422906268      3.47E-06
   23    -340.6422908443      8.98E-07
   24    -340.6422908577      2.74E-07
   25    -340.6422908597      1.32E-07
   26    -340.6422908601      7.45E-08
   27    -340.6422908603      2.73E-08
   28    -340.6422908607      8.98E-09 Convergence criterion met
 ---------------------------------------
 SCF time:  CPU 169.91 s  wall 170.12 s
(0)  E-EN(g) gas-phase elect-nuc energy                 -340.607381640 a.u.
(3)  G-ENP(liq) elect-nuc-pol free energy of system     -340.642290861 a.u.
(4)  G-CDS(liq) cavity-dispersion-solvent structure 
     free energy                                                4.8037 kcal/mol
(6)  G-S(liq) free energy of system                     -340.634635602 a.u.
(9)  DeltaG-S(liq) free energy of  solvation
     (9) = (6) - (0)                                          -17.1021 kcal/mol
 SCF   energy in the final basis set = -340.6346356022
 Total energy in the final basis set = -340.6346356022

 Components of the MP2 correlation energy:
        aaaa  correlation energy =        -0.1559791648 au
        abab  correlation energy =        -0.9406555569 au
        bbbb  correlation energy =        -0.1559791648 au
        non-Brillouin singles    =        -0.0000000000 au

 Total  MP2   correlation energy =        -1.2526138865 au
        MP2         total energy =      -341.8872494886 au

  Entering Z-vector solver.
 This version supports only Gaussian blurring of the apparent surface charges
 No PCM contribution added !! 
   1         0           1      0.000355    0.000355
 This version supports only Gaussian blurring of the apparent surface charges
 No PCM contribution added !! 
   2         0           1      0.000118    0.000118
 This version supports only Gaussian blurring of the apparent surface charges
 No PCM contribution added !! 
   3         0           1      0.000040    0.000040
 This version supports only Gaussian blurring of the apparent surface charges
 No PCM contribution added !! 
   4         0           1      0.000012    0.000012
 This version supports only Gaussian blurring of the apparent surface charges
 No PCM contribution added !! 
   5         0           1      0.000004    0.000004
 This version supports only Gaussian blurring of the apparent surface charges
 No PCM contribution added !! 
   6         0           1      0.000002    0.000002
 This version supports only Gaussian blurring of the apparent surface charges
 No PCM contribution added !! 
   7         1           0      0.000000    0.000000    Roots Converged

 --------------------------------------------------------------

                    Orbital Energies (a.u.)
 --------------------------------------------------------------

 Alpha MOs
 -- Occupied --
-20.582 -20.575 -20.574 -11.351 -11.347 -11.305  -1.434  -1.410
 -1.376  -1.048  -0.859  -0.807  -0.745  -0.714  -0.693  -0.653
 -0.626  -0.569  -0.547  -0.542  -0.504  -0.459  -0.433
 -- Virtual --
  0.101   0.156   0.166   0.190   0.204   0.224   0.275   0.332
  0.356   0.366   0.402   0.454   0.467   0.497   0.522   0.548
  0.573   0.578   0.595   0.601   0.634   0.643   0.648   0.656
  0.700   0.720   0.732   0.756   0.765   0.805   0.837   0.865
  0.877   0.895   0.898   0.928   0.951   0.968   1.004   1.031
  1.049   1.144   1.179   1.184   1.230   1.233   1.263   1.299
  1.331   1.341   1.363   1.400   1.426   1.444   1.453   1.486
  1.551   1.560   1.621   1.664   1.675   1.702   1.723   1.760
  1.886   1.968   1.976   2.012   2.087   2.095   2.149   2.202
  2.226   2.280   2.339   2.342   2.346   2.381   2.394   2.433
  2.454   2.474   2.521   2.570   2.664   2.669   2.737   2.792
  2.843   2.853   2.905   2.959   3.020   3.026   3.067   3.094
  3.125   3.150   3.173   3.191   3.219   3.241   3.285   3.299
  3.323   3.347   3.366   3.418   3.436   3.479   3.505   3.564
  3.577   3.611   3.630   3.643   3.676   3.708   3.748   3.773
  3.823   3.839   3.852   3.868   3.924   3.955   3.998   4.030
  4.057   4.076   4.131   4.201   4.221   4.225   4.255   4.267
  4.293   4.331   4.380   4.409   4.424   4.487   4.534   4.571
  4.587   4.597   4.625   4.637   4.710   4.727   4.771   4.819
  4.831   4.936   5.014   5.088   5.096   5.102   5.221   5.257
  5.313   5.327   5.374   5.410   5.426   5.479   5.498   5.637
  5.652   5.679   5.714   5.740   5.752   5.890   5.994   6.044
  6.078   6.139   6.204   6.226   6.307   6.380   6.580   6.628
  6.673   6.684   6.733   6.866   6.870   6.905   6.958   6.981
  7.100   7.130   7.263   7.274   7.310   7.323   7.348   7.387
  7.481   7.510   7.522   7.539   7.625   7.723   7.921  10.241
 10.964  12.508  12.954  13.747  13.942
 --------------------------------------------------------------

          Ground-State Mulliken Net Atomic Charges

     Atom                 Charge (a.u.)
  ----------------------------------------
      1 O                    -0.344568
      2 C                     0.141655
      3 C                     0.081106
      4 H                     0.173849
      5 O                    -0.438696
      6 H                     0.273756
      7 C                     0.128323
      8 O                    -0.333246
      9 H                     0.144056
     10 H                     0.173764
  ----------------------------------------
  Sum of atomic charges =    -0.000000

 -----------------------------------------------------------------
                    Cartesian Multipole Moments
 -----------------------------------------------------------------
    Charge (ESU x 10^10)
                -0.0000
    Dipole Moment (Debye)
         X       1.2780      Y      -4.0800      Z      -3.9380
       Tot       5.8127
    Quadrupole Moments (Debye-Ang)
        XX     -44.5461     XY       2.0028     YY     -32.7007
        XZ       1.8710     YZ       3.5389     ZZ     -32.6498
    Octopole Moments (Debye-Ang^2)
       XXX       1.7441    XXY       1.2157    XYY       3.4272
       YYY      -8.5517    XXZ     -13.7683    XYZ       1.6666
       YYZ       1.7059    XZZ       0.9378    YZZ       0.9270
       ZZZ      -2.6481
    Hexadecapole Moments (Debye-Ang^3)
      XXXX    -468.0810   XXXY       2.4953   XXYY     -85.6520
      XYYY       2.6560   YYYY    -152.4489   XXXZ       5.2033
      XXYZ       7.1568   XYYZ       3.0894   YYYZ      11.7276
      XXZZ     -87.3039   XYZZ       0.7492   YYZZ     -38.8384
      XZZZ       2.2031   YZZZ       2.1194   ZZZZ     -78.8915
 -----------------------------------------------------------------
 DrvMan is completing analytic gradient of the MP2 energy
 MP2 relaxed dipole moment
            1
    1   0.5028018
    2  -1.6052133
    3  -1.5493165
	Magnitude:	 2.287 au	 5.813 Debye
 MP2 energy read as -341.887249
 Full Analytical Gradient of MP2 Energy (in au.)
             1             2             3             4             5
    1    0.00006890   -0.00001965   -0.00008871    0.00010475    0.00000953
    2    0.00011643    0.00018927   -0.00002936   -0.00029393   -0.00004329
    3   -0.00020114    0.00028921   -0.00040799    0.00003032   -0.00013089
             6             7             8             9            10
    1    0.00007696    0.00010680   -0.00018684   -0.00003688   -0.00003486
    2    0.00012193    0.00007653    0.00014514   -0.00013696   -0.00014576
    3   -0.00017744    0.00036094   -0.00010862    0.00010483    0.00024079
 Gradient time:  CPU 0.08 s  wall 0.28 s
 Geometry Optimization Parameters
   NAtoms,    NIC,     NZ,  NCons,   NDum,   NFix, NCnnct, MaxDiis
       10      57       0       0       0       0       0       0

 Cartesian Hessian Update
 Hessian Updated using BFGS Update


** GEOMETRY OPTIMIZATION IN DELOCALIZED INTERNAL COORDINATES **
   Searching for a Minimum

   Optimization Cycle:  10

                       Coordinates (Angstroms)
     ATOM                X               Y               Z
      1  O        -2.0069872114   -0.1505210175    0.6580548395
      2  C        -1.2679205601   -0.5819915236   -0.2080332516
      3  C        -0.0079161788    0.1280617844   -0.6440247801
      4  H         0.0122531780    0.1066186895   -1.7128002210
      5  O         0.1003731622    1.4382859679   -0.1801306289
      6  H         0.8122488819    1.4344967928    0.4760001120
      7  C         1.1457241645   -0.7161453345   -0.1675579831
      8  O         1.9772609625   -0.2362455833    0.5722205141
      9  H        -1.4702880948   -1.5110773165   -0.7006676581
     10  H         1.1865837961   -1.7282178591   -0.4922753428
   Point Group: c1    Number of degrees of freedom:    24


   Energy is   -341.887249489

 Hessian Updated using BFGS Update

 24 Hessian modes will be used to form the next step
  Hessian Eigenvalues:
     0.001606    0.004525    0.011227    0.050273    0.052383    0.068193
     0.071880    0.082276    0.151671    0.160265    0.171647    0.189861
     0.201500    0.217314    0.258475    0.275884    0.323426    0.326788
     0.348790    0.373635    0.502734    0.528643    0.953106    1.010823

 Minimum Search - Taking Simple RFO Step
 Searching for Lamda that Minimizes Along All modes
 Value Taken    Lamda =  -0.00000172
 Step Taken.  Stepsize is  0.020380

                             Maximum     Tolerance    Cnvgd?
         Gradient           0.000219      0.000300     YES
         Displacement       0.009259      0.001200      NO
         Energy change      0.000045      0.000001      NO


 New Cartesian Coordinates Obtained by Inverse Iteration

 Displacement from previous Coordinates is:  0.018452
 ----------------------------------------------------------------
             Standard Nuclear Orientation (Angstroms)
    I     Atom           X                Y                Z
 ----------------------------------------------------------------
    1      O      -2.0039032815    -0.1503222247     0.6608181937
    2      C      -1.2673401873    -0.5817351866    -0.2075349523
    3      C      -0.0073024619     0.1278275499    -0.6449285760
    4      H       0.0121434301     0.1057614338    -1.7136875365
    5      O       0.1011388809     1.4390038098    -0.1836269309
    6      H       0.8087487105     1.4355944659     0.4770021228
    7      C       1.1460178645    -0.7165968236    -0.1678134583
    8      O       1.9748467322    -0.2386397070     0.5764178389
    9      H      -1.4717138271    -1.5100428763    -0.7005172227
   10      H       1.1886962397    -1.7275858413    -0.4953438787
 ----------------------------------------------------------------
 Nuclear Repulsion Energy =   228.3676471952 hartrees
 There are       23 alpha and       23 beta electrons
 Discretize the solute cavity surface with Lebedev spheres
	Using 302 Lebedev grid points for each H atom
	Using 302 Lebedev grid points for other atoms
	Atomic van der Waals radii will be scaled by 1.20
 Removing interior tesserae...
 Keep 1104 surface tesserae and discard 1916 interior tesserae
 Molecular Surface Area = 104.005 Angst**2
 Applying Cartesian multipole field
    Component          Value
    ---------          -----
     (2,0,0)        1.00000E-11
     (0,2,0)        2.00000E-11
     (0,0,2)       -3.00000E-11
 Nucleus-field energy     =     0.0000000037 hartrees
 Requested basis set is cc-pVTZ
 There are 84 shells and 236 basis functions
 A cutoff of  1.0D-11 yielded   3356 shell pairs
 There are     26656 function pairs (     34986 Cartesian)
 Smallest overlap matrix eigenvalue = 6.58E-04
 Guess MOs from SCF MO coefficient file
 Reading MOs from coefficient file
 Reading MOs from coefficient file
 A restricted Hartree-Fock SCF calculation will be
 performed using Pulay DIIS extrapolation
 SCF converges when DIIS error is below 1.0E-08
 Geometry optimization detected.  Setting ReadMinima to 0
 Setting SaveMinima to 0
 ---------------------------------------
  Cycle       Energy         DIIS Error
 ---------------------------------------
    1    -340.5956348789      9.22E-04
    2    -340.6051509881      6.07E-04
    3    -340.6070027752      1.63E-04
    4    -340.6073026467      5.82E-05
    5    -340.6073597172      2.34E-05
    6    -340.6073699660      1.24E-05
    7    -340.6073721956      4.13E-06
    8    -340.6073724865      9.85E-07
    9    -340.6073725023      3.27E-07
   10    -340.6073725044      1.58E-07
   11    -340.6073725053      9.00E-08
   12    -340.6073725055      3.97E-08
   13    -340.6073725056      1.20E-08
   14    -340.6073725052      3.64E-09 Convergence criterion met
 ---------------------------------------
 SCF time:  CPU 102.51 s  wall 102.65 s
 Discretize the solute cavity surface with Lebedev spheres
	Using 302 Lebedev grid points for each H atom
	Using 302 Lebedev grid points for other atoms
	Atomic van der Waals radii will be scaled by 1.20
 Removing interior tesserae...
 Keep 1104 surface tesserae and discard 1916 interior tesserae
 Molecular Surface Area = 104.005 Angst**2
 A restricted Hartree-Fock SCF calculation will be
 performed using Pulay DIIS extrapolation
 Polarizable Continuum solvation model will be applied
 SCF converges when DIIS error is below 1.0E-08
 Geometry optimization detected.  Setting ReadMinima to 0
 Setting SaveMinima to 0

 Citation of the SMD model:
 Marenich, A.V.; Cramer, C.J.; Truhlar, D.G.
 J. Phys. Chem. B 2009, 113, 6378-6396.
 iSolventCode=           1
 Solvent: water                                                           

 vradii
            1           2           3           4           5           6
    1   1.5200000   1.8500000   1.8500000   1.2000000   1.5200000   1.2000000
            7           8           9          10
    1   1.8500000   1.5200000   1.2000000   1.2000000
 ---------------------------------------
  Cycle       Energy         DIIS Error
 ---------------------------------------
    1    -340.6073725044      1.26E-09
 Time req'd to invert C: 0.76 s (CPU) 0.75 s (wall)
    2    -340.6339240722      6.77E-04
    3    -340.6339240720      6.77E-04
    4    -340.6339240782      6.77E-04
    5    -340.6339240737      6.77E-04
    6    -340.6339240694      6.77E-04
    7    -340.6339240798      6.77E-04
    8    -340.6339240841      6.77E-04
    9    -340.6339240864      6.77E-04
   10    -340.6339240849      6.77E-04
   11    -340.6339240906      6.77E-04
   12    -340.6339240886      6.77E-04
   13    -340.6404820292      4.20E-04
   14    -340.6417045906      1.58E-04
   15    -340.6421922571      5.56E-05
   16    -340.6422629100      2.07E-05
   17    -340.6422719453      1.04E-05
   18    -340.6422736557      3.47E-06
   19    -340.6422738728      8.99E-07
   20    -340.6422738863      2.75E-07
   21    -340.6422738883      1.32E-07
   22    -340.6422738887      7.48E-08
   23    -340.6422738889      2.74E-08
   24    -340.6422738893      8.98E-09 Convergence criterion met
 ---------------------------------------
 SCF time:  CPU 141.23 s  wall 142.84 s
(0)  E-EN(g) gas-phase elect-nuc energy                 -340.607372504 a.u.
(3)  G-ENP(liq) elect-nuc-pol free energy of system     -340.642273889 a.u.
(4)  G-CDS(liq) cavity-dispersion-solvent structure 
     free energy                                                4.8035 kcal/mol
(6)  G-S(liq) free energy of system                     -340.634618957 a.u.
(9)  DeltaG-S(liq) free energy of  solvation
     (9) = (6) - (0)                                          -17.0974 kcal/mol
 SCF   energy in the final basis set = -340.6346189568
 Total energy in the final basis set = -340.6346189568

 Components of the MP2 correlation energy:
        aaaa  correlation energy =        -0.1559750243 au
        abab  correlation energy =        -0.9406645130 au
        bbbb  correlation energy =        -0.1559750243 au
        non-Brillouin singles    =        -0.0000000000 au

 Total  MP2   correlation energy =        -1.2526145616 au
        MP2         total energy =      -341.8872335184 au

  Entering Z-vector solver.
 This version supports only Gaussian blurring of the apparent surface charges
 No PCM contribution added !! 
   1         0           1      0.000356    0.000356
 This version supports only Gaussian blurring of the apparent surface charges
 No PCM contribution added !! 
   2         0           1      0.000118    0.000118
 This version supports only Gaussian blurring of the apparent surface charges
 No PCM contribution added !! 
   3         0           1      0.000040    0.000040
 This version supports only Gaussian blurring of the apparent surface charges
 No PCM contribution added !! 
   4         0           1      0.000012    0.000012
 This version supports only Gaussian blurring of the apparent surface charges
 No PCM contribution added !! 
   5         0           1      0.000004    0.000004
 This version supports only Gaussian blurring of the apparent surface charges
 No PCM contribution added !! 
   6         0           1      0.000002    0.000002
 This version supports only Gaussian blurring of the apparent surface charges
 No PCM contribution added !! 
   7         1           0      0.000000    0.000000    Roots Converged

 --------------------------------------------------------------

                    Orbital Energies (a.u.)
 --------------------------------------------------------------

 Alpha MOs
 -- Occupied --
-20.582 -20.575 -20.574 -11.351 -11.347 -11.305  -1.433  -1.410
 -1.376  -1.048  -0.859  -0.807  -0.745  -0.714  -0.692  -0.653
 -0.625  -0.569  -0.547  -0.542  -0.505  -0.459  -0.432
 -- Virtual --
  0.100   0.156   0.166   0.190   0.204   0.224   0.275   0.332
  0.356   0.366   0.402   0.454   0.467   0.497   0.522   0.547
  0.573   0.578   0.595   0.601   0.635   0.643   0.648   0.656
  0.700   0.720   0.731   0.756   0.766   0.805   0.837   0.865
  0.878   0.894   0.898   0.928   0.952   0.968   1.005   1.031
  1.049   1.144   1.179   1.184   1.229   1.233   1.263   1.299
  1.331   1.341   1.364   1.399   1.426   1.443   1.453   1.486
  1.552   1.560   1.620   1.664   1.675   1.702   1.723   1.760
  1.886   1.968   1.976   2.012   2.087   2.094   2.149   2.203
  2.225   2.280   2.339   2.341   2.346   2.382   2.394   2.433
  2.454   2.473   2.521   2.570   2.665   2.668   2.737   2.792
  2.843   2.854   2.904   2.960   3.019   3.027   3.067   3.094
  3.125   3.150   3.172   3.191   3.219   3.241   3.286   3.299
  3.323   3.347   3.365   3.419   3.436   3.480   3.506   3.564
  3.577   3.611   3.630   3.643   3.676   3.708   3.748   3.773
  3.823   3.839   3.851   3.867   3.923   3.954   3.998   4.030
  4.057   4.076   4.132   4.202   4.221   4.225   4.255   4.266
  4.293   4.332   4.379   4.409   4.424   4.487   4.534   4.571
  4.587   4.597   4.625   4.637   4.709   4.727   4.771   4.819
  4.831   4.936   5.015   5.089   5.096   5.103   5.222   5.257
  5.313   5.328   5.373   5.410   5.425   5.479   5.499   5.637
  5.652   5.679   5.713   5.740   5.752   5.890   5.994   6.044
  6.078   6.139   6.204   6.226   6.306   6.381   6.580   6.628
  6.672   6.683   6.734   6.866   6.869   6.905   6.958   6.981
  7.100   7.131   7.262   7.274   7.310   7.323   7.347   7.387
  7.481   7.510   7.522   7.539   7.624   7.722   7.921  10.241
 10.963  12.507  12.954  13.746  13.940
 --------------------------------------------------------------

          Ground-State Mulliken Net Atomic Charges

     Atom                 Charge (a.u.)
  ----------------------------------------
      1 O                    -0.344619
      2 C                     0.141491
      3 C                     0.080947
      4 H                     0.174032
      5 O                    -0.438584
      6 H                     0.273812
      7 C                     0.128393
      8 O                    -0.333431
      9 H                     0.144278
     10 H                     0.173681
  ----------------------------------------
  Sum of atomic charges =    -0.000000

 -----------------------------------------------------------------
                    Cartesian Multipole Moments
 -----------------------------------------------------------------
    Charge (ESU x 10^10)
                 0.0000
    Dipole Moment (Debye)
         X       1.2673      Y      -4.0738      Z      -3.9430
       Tot       5.8094
    Quadrupole Moments (Debye-Ang)
        XX     -44.5066     XY       2.0005     YY     -32.7019
        XZ       1.8599     YZ       3.5682     ZZ     -32.6697
    Octopole Moments (Debye-Ang^2)
       XXX       1.6645    XXY       1.2093    XYY       3.3921
       YYY      -8.5091    XXZ     -13.8234    XYZ       1.6805
       YYZ       1.7172    XZZ       0.9140    YZZ       0.9393
       ZZZ      -2.7123
    Hexadecapole Moments (Debye-Ang^3)
      XXXX    -466.9153   XXXY       2.6119   XXYY     -85.5628
      XYYY       2.7342   YYYY    -152.5531   XXXZ       5.1318
      XXYZ       7.2306   XYYZ       3.0714   YYYZ      11.9122
      XXZZ     -87.3181   XYZZ       0.7791   YYZZ     -38.9166
      XZZZ       2.1835   YZZZ       2.2545   ZZZZ     -79.2847
 -----------------------------------------------------------------
 DrvMan is completing analytic gradient of the MP2 energy
 MP2 relaxed dipole moment
            1
    1   0.4985918
    2  -1.6027719
    3  -1.5513068
	Magnitude:	 2.286 au	 5.809 Debye
 MP2 energy read as -341.887234
 Full Analytical Gradient of MP2 Energy (in au.)
             1             2             3             4             5
    1    0.00002630   -0.00003116   -0.00009926    0.00008376   -0.00003812
    2    0.00015727    0.00003131   -0.00004757   -0.00023019    0.00006755
    3   -0.00010835    0.00011697   -0.00013618   -0.00002682   -0.00027723
             6             7             8             9            10
    1    0.00009261    0.00010502   -0.00010669   -0.00002086   -0.00001159
    2    0.00013075   -0.00008119    0.00009623   -0.00007670   -0.00004747
    3   -0.00019845    0.00019519    0.00002607    0.00014077    0.00026805
 Gradient time:  CPU 0.08 s  wall 0.08 s
 Geometry Optimization Parameters
   NAtoms,    NIC,     NZ,  NCons,   NDum,   NFix, NCnnct, MaxDiis
       10      57       0       0       0       0       0       0

 Cartesian Hessian Update
 Hessian Updated using BFGS Update


** GEOMETRY OPTIMIZATION IN DELOCALIZED INTERNAL COORDINATES **
   Searching for a Minimum

   Optimization Cycle:  11

                       Coordinates (Angstroms)
     ATOM                X               Y               Z
      1  O        -2.0039032815   -0.1503222247    0.6608181937
      2  C        -1.2673401873   -0.5817351866   -0.2075349523
      3  C        -0.0073024619    0.1278275499   -0.6449285760
      4  H         0.0121434301    0.1057614338   -1.7136875365
      5  O         0.1011388809    1.4390038098   -0.1836269309
      6  H         0.8087487105    1.4355944659    0.4770021228
      7  C         1.1460178645   -0.7165968236   -0.1678134583
      8  O         1.9748467322   -0.2386397070    0.5764178389
      9  H        -1.4717138271   -1.5100428763   -0.7005172227
     10  H         1.1886962397   -1.7275858413   -0.4953438787
   Point Group: c1    Number of degrees of freedom:    24


   Energy is   -341.887233518

 Hessian Updated using BFGS Update

 24 Hessian modes will be used to form the next step
  Hessian Eigenvalues:
     0.001657    0.004129    0.012491    0.049567    0.052334    0.065687
     0.072471    0.082552    0.152315    0.160532    0.173234    0.190150
     0.212565    0.217279    0.247995    0.276295    0.319153    0.326074
     0.348428    0.388044    0.501171    0.518460    0.933079    1.002283

 Minimum Search - Taking Simple RFO Step
 Searching for Lamda that Minimizes Along All modes
 Value Taken    Lamda =   0.00000000
 Step Taken.  Stepsize is  0.004611

                             Maximum     Tolerance    Cnvgd?
         Gradient           0.000134      0.000300     YES
         Displacement       0.002043      0.001200      NO
         Energy change      0.000016      0.000001      NO


 New Cartesian Coordinates Obtained by Inverse Iteration

 Displacement from previous Coordinates is:  0.004247
 ----------------------------------------------------------------
             Standard Nuclear Orientation (Angstroms)
    I     Atom           X                Y                Z
 ----------------------------------------------------------------
    1      O      -2.0042499283    -0.1495402836     0.6602120413
    2      C      -1.2672160559    -0.5816258054    -0.2074654412
    3      C      -0.0070966992     0.1277962790    -0.6449478801
    4      H       0.0119706681     0.1057247194    -1.7137321663
    5      O       0.1013712961     1.4389744689    -0.1839072793
    6      H       0.8076803149     1.4352492134     0.4779641121
    7      C       1.1461933049    -0.7165661789    -0.1681113095
    8      O       1.9753124583    -0.2388538424     0.5760380043
    9      H      -1.4712611714    -1.5102974528    -0.6996972030
   10      H       1.1886279125    -1.7275965175    -0.4955672784
 ----------------------------------------------------------------
 Nuclear Repulsion Energy =   228.3655482963 hartrees
 There are       23 alpha and       23 beta electrons
 Discretize the solute cavity surface with Lebedev spheres
	Using 302 Lebedev grid points for each H atom
	Using 302 Lebedev grid points for other atoms
	Atomic van der Waals radii will be scaled by 1.20
 Removing interior tesserae...
 Keep 1104 surface tesserae and discard 1916 interior tesserae
 Molecular Surface Area = 104.010 Angst**2
 Applying Cartesian multipole field
    Component          Value
    ---------          -----
     (2,0,0)        1.00000E-11
     (0,2,0)        2.00000E-11
     (0,0,2)       -3.00000E-11
 Nucleus-field energy     =     0.0000000037 hartrees
 Requested basis set is cc-pVTZ
 There are 84 shells and 236 basis functions
 A cutoff of  1.0D-11 yielded   3356 shell pairs
 There are     26656 function pairs (     34986 Cartesian)
 Smallest overlap matrix eigenvalue = 6.58E-04
 Guess MOs from SCF MO coefficient file
 Reading MOs from coefficient file
 Reading MOs from coefficient file
 A restricted Hartree-Fock SCF calculation will be
 performed using Pulay DIIS extrapolation
 SCF converges when DIIS error is below 1.0E-08
 Geometry optimization detected.  Setting ReadMinima to 0
 Setting SaveMinima to 0
 ---------------------------------------
  Cycle       Energy         DIIS Error
 ---------------------------------------
    1    -340.5960720885      9.16E-04
    2    -340.6051531984      6.07E-04
    3    -340.6070065123      1.62E-04
    4    -340.6073033281      5.78E-05
    5    -340.6073598785      2.33E-05
    6    -340.6073700137      1.24E-05
    7    -340.6073722543      4.14E-06
    8    -340.6073725531      1.01E-06
    9    -340.6073725713      3.61E-07
   10    -340.6073725743      1.87E-07
   11    -340.6073725755      1.06E-07
   12    -340.6073725759      4.39E-08
   13    -340.6073725759      1.20E-08
   14    -340.6073725755      3.80E-09 Convergence criterion met
 ---------------------------------------
 SCF time:  CPU 108.09 s  wall 108.16 s
 Discretize the solute cavity surface with Lebedev spheres
	Using 302 Lebedev grid points for each H atom
	Using 302 Lebedev grid points for other atoms
	Atomic van der Waals radii will be scaled by 1.20
 Removing interior tesserae...
 Keep 1104 surface tesserae and discard 1916 interior tesserae
 Molecular Surface Area = 104.010 Angst**2
 A restricted Hartree-Fock SCF calculation will be
 performed using Pulay DIIS extrapolation
 Polarizable Continuum solvation model will be applied
 SCF converges when DIIS error is below 1.0E-08
 Geometry optimization detected.  Setting ReadMinima to 0
 Setting SaveMinima to 0

 Citation of the SMD model:
 Marenich, A.V.; Cramer, C.J.; Truhlar, D.G.
 J. Phys. Chem. B 2009, 113, 6378-6396.
 iSolventCode=           1
 Solvent: water                                                           

 vradii
            1           2           3           4           5           6
    1   1.5200000   1.8500000   1.8500000   1.2000000   1.5200000   1.2000000
            7           8           9          10
    1   1.8500000   1.5200000   1.2000000   1.2000000
 ---------------------------------------
  Cycle       Energy         DIIS Error
 ---------------------------------------
    1    -340.6073725747      1.43E-09
 Time req'd to invert C: 0.77 s (CPU) 0.77 s (wall)
    2    -340.6339295613      6.77E-04
    3    -340.6339295610      6.77E-04
    4    -340.6339295694      6.77E-04
    5    -340.6339295677      6.77E-04
    6    -340.6339295766      6.77E-04
    7    -340.6339295818      6.77E-04
    8    -340.6339295833      6.77E-04
    9    -340.6339295844      6.77E-04
   10    -340.6339295851      6.77E-04
   11    -340.6339295881      6.77E-04
   12    -340.6339295842      6.77E-04
   13    -340.6339295894      6.77E-04
   14    -340.6339295848      6.77E-04
   15    -340.6339295874      6.77E-04
   16    -340.6339295616      6.77E-04
   17    -340.6404876071      4.20E-04
   18    -340.6417104010      1.58E-04
   19    -340.6421981756      5.56E-05
   20    -340.6422688671      2.07E-05
   21    -340.6422779052      1.04E-05
   22    -340.6422796160      3.47E-06
   23    -340.6422798330      8.98E-07
   24    -340.6422798464      2.75E-07
   25    -340.6422798484      1.32E-07
   26    -340.6422798488      7.47E-08
   27    -340.6422798490      2.74E-08
   28    -340.6422798494      8.98E-09 Convergence criterion met
 ---------------------------------------
 SCF time:  CPU 155.10 s  wall 155.22 s
(0)  E-EN(g) gas-phase elect-nuc energy                 -340.607372575 a.u.
(3)  G-ENP(liq) elect-nuc-pol free energy of system     -340.642279849 a.u.
(4)  G-CDS(liq) cavity-dispersion-solvent structure 
     free energy                                                4.8041 kcal/mol
(6)  G-S(liq) free energy of system                     -340.634624048 a.u.
(9)  DeltaG-S(liq) free energy of  solvation
     (9) = (6) - (0)                                          -17.1006 kcal/mol
 SCF   energy in the final basis set = -340.6346240478
 Total energy in the final basis set = -340.6346240478

 Components of the MP2 correlation energy:
        aaaa  correlation energy =        -0.1559742612 au
        abab  correlation energy =        -0.9406622869 au
        bbbb  correlation energy =        -0.1559742612 au
        non-Brillouin singles    =        -0.0000000000 au

 Total  MP2   correlation energy =        -1.2526108093 au
        MP2         total energy =      -341.8872348571 au

  Entering Z-vector solver.
 This version supports only Gaussian blurring of the apparent surface charges
 No PCM contribution added !! 
   1         0           1      0.000356    0.000356
 This version supports only Gaussian blurring of the apparent surface charges
 No PCM contribution added !! 
   2         0           1      0.000118    0.000118
 This version supports only Gaussian blurring of the apparent surface charges
 No PCM contribution added !! 
   3         0           1      0.000040    0.000040
 This version supports only Gaussian blurring of the apparent surface charges
 No PCM contribution added !! 
   4         0           1      0.000012    0.000012
 This version supports only Gaussian blurring of the apparent surface charges
 No PCM contribution added !! 
   5         0           1      0.000004    0.000004
 This version supports only Gaussian blurring of the apparent surface charges
 No PCM contribution added !! 
   6         0           1      0.000002    0.000002
 This version supports only Gaussian blurring of the apparent surface charges
 No PCM contribution added !! 
   7         1           0      0.000000    0.000000    Roots Converged

 --------------------------------------------------------------

                    Orbital Energies (a.u.)
 --------------------------------------------------------------

 Alpha MOs
 -- Occupied --
-20.582 -20.575 -20.574 -11.351 -11.347 -11.305  -1.433  -1.410
 -1.376  -1.048  -0.859  -0.808  -0.745  -0.714  -0.692  -0.653
 -0.625  -0.569  -0.547  -0.542  -0.505  -0.459  -0.432
 -- Virtual --
  0.100   0.156   0.166   0.190   0.204   0.224   0.275   0.332
  0.356   0.366   0.402   0.454   0.467   0.497   0.522   0.547
  0.573   0.578   0.595   0.601   0.635   0.643   0.648   0.656
  0.700   0.720   0.731   0.757   0.766   0.805   0.837   0.865
  0.878   0.894   0.898   0.928   0.952   0.968   1.005   1.031
  1.049   1.144   1.179   1.184   1.229   1.233   1.263   1.299
  1.331   1.341   1.364   1.399   1.426   1.443   1.453   1.486
  1.552   1.561   1.620   1.664   1.675   1.702   1.723   1.760
  1.886   1.968   1.976   2.011   2.087   2.094   2.149   2.203
  2.225   2.280   2.339   2.341   2.346   2.382   2.394   2.433
  2.454   2.473   2.521   2.570   2.665   2.668   2.737   2.792
  2.843   2.854   2.904   2.960   3.019   3.027   3.067   3.093
  3.125   3.150   3.172   3.191   3.219   3.241   3.286   3.299
  3.323   3.347   3.365   3.419   3.436   3.480   3.506   3.564
  3.577   3.611   3.630   3.643   3.676   3.708   3.748   3.773
  3.823   3.839   3.852   3.867   3.923   3.954   3.998   4.030
  4.057   4.076   4.132   4.202   4.221   4.225   4.255   4.267
  4.293   4.332   4.379   4.409   4.424   4.487   4.534   4.571
  4.587   4.597   4.625   4.637   4.709   4.727   4.771   4.819
  4.831   4.936   5.016   5.089   5.096   5.103   5.222   5.257
  5.313   5.328   5.373   5.410   5.425   5.479   5.499   5.637
  5.652   5.679   5.713   5.740   5.752   5.890   5.994   6.044
  6.078   6.139   6.204   6.226   6.306   6.381   6.580   6.628
  6.672   6.683   6.734   6.866   6.869   6.905   6.958   6.981
  7.100   7.131   7.262   7.274   7.310   7.323   7.347   7.387
  7.481   7.509   7.522   7.539   7.624   7.722   7.921  10.241
 10.964  12.508  12.954  13.746  13.940
 --------------------------------------------------------------

          Ground-State Mulliken Net Atomic Charges

     Atom                 Charge (a.u.)
  ----------------------------------------
      1 O                    -0.344626
      2 C                     0.141415
      3 C                     0.080975
      4 H                     0.174112
      5 O                    -0.438467
      6 H                     0.273757
      7 C                     0.128406
      8 O                    -0.333530
      9 H                     0.144331
     10 H                     0.173627
  ----------------------------------------
  Sum of atomic charges =     0.000000

 -----------------------------------------------------------------
                    Cartesian Multipole Moments
 -----------------------------------------------------------------
    Charge (ESU x 10^10)
                -0.0000
    Dipole Moment (Debye)
         X       1.2638      Y      -4.0748      Z      -3.9388
       Tot       5.8066
    Quadrupole Moments (Debye-Ang)
        XX     -44.5214     XY       2.0012     YY     -32.7033
        XZ       1.8579     YZ       3.5703     ZZ     -32.6626
    Octopole Moments (Debye-Ang^2)
       XXX       1.6434    XXY       1.1970    XYY       3.3762
       YYY      -8.5211    XXZ     -13.8117    XYZ       1.6866
       YYZ       1.7296    XZZ       0.9085    YZZ       0.9402
       ZZZ      -2.6877
    Hexadecapole Moments (Debye-Ang^3)
      XXXX    -467.1068   XXXY       2.6643   XXYY     -85.5931
      XYYY       2.7624   YYYY    -152.5420   XXXZ       5.1242
      XXYZ       7.2211   XYYZ       3.0704   YYYZ      11.9116
      XXZZ     -87.3199   XYZZ       0.7927   YYZZ     -38.9037
      XZZZ       2.1864   YZZZ       2.2491   ZZZZ     -79.2364
 -----------------------------------------------------------------
 DrvMan is completing analytic gradient of the MP2 energy
 MP2 relaxed dipole moment
            1
    1   0.4972089
    2  -1.6031673
    3  -1.5496626
	Magnitude:	 2.284 au	 5.807 Debye
 MP2 energy read as -341.887235
 Full Analytical Gradient of MP2 Energy (in au.)
             1             2             3             4             5
    1   -0.00002942   -0.00000247   -0.00002519    0.00006562    0.00000254
    2    0.00018308   -0.00002140   -0.00005521   -0.00022824    0.00002982
    3   -0.00005162    0.00002690   -0.00009514   -0.00003790   -0.00025700
             6             7             8             9            10
    1    0.00002062    0.00003689   -0.00004432   -0.00000525   -0.00001903
    2    0.00009755   -0.00002992    0.00009905   -0.00002813   -0.00004661
    3   -0.00024152    0.00015060    0.00005359    0.00017429    0.00027779
 Gradient time:  CPU 0.08 s  wall 0.08 s
 Geometry Optimization Parameters
   NAtoms,    NIC,     NZ,  NCons,   NDum,   NFix, NCnnct, MaxDiis
       10      57       0       0       0       0       0       0

 Cartesian Hessian Update
 Hessian Updated using BFGS Update


** GEOMETRY OPTIMIZATION IN DELOCALIZED INTERNAL COORDINATES **
   Searching for a Minimum

   Optimization Cycle:  12

                       Coordinates (Angstroms)
     ATOM                X               Y               Z
      1  O        -2.0042499283   -0.1495402836    0.6602120413
      2  C        -1.2672160559   -0.5816258054   -0.2074654412
      3  C        -0.0070966992    0.1277962790   -0.6449478801
      4  H         0.0119706681    0.1057247194   -1.7137321663
      5  O         0.1013712961    1.4389744689   -0.1839072793
      6  H         0.8076803149    1.4352492134    0.4779641121
      7  C         1.1461933049   -0.7165661789   -0.1681113095
      8  O         1.9753124583   -0.2388538424    0.5760380043
      9  H        -1.4712611714   -1.5102974528   -0.6996972030
     10  H         1.1886279125   -1.7275965175   -0.4955672784
   Point Group: c1    Number of degrees of freedom:    24


   Energy is   -341.887234857

 Hessian Updated using BFGS Update

 24 Hessian modes will be used to form the next step
  Hessian Eigenvalues:
     0.001660    0.003436    0.010778    0.048306    0.052278    0.063129
     0.072465    0.080753    0.152497    0.161149    0.174530    0.190444
     0.207947    0.217516    0.245854    0.276074    0.323459    0.330234
     0.351467    0.380125    0.503692    0.530851    0.951493    0.997833

 Minimum Search - Taking Simple RFO Step
 Searching for Lamda that Minimizes Along All modes
 Value Taken    Lamda =   0.00000000
 Step Taken.  Stepsize is  0.003481

                             Maximum     Tolerance    Cnvgd?
         Gradient           0.000036      0.000300     YES
         Displacement       0.001410      0.001200      NO
         Energy change     -0.000001      0.000001      NO


 New Cartesian Coordinates Obtained by Inverse Iteration

 Displacement from previous Coordinates is:  0.003334
 ----------------------------------------------------------------
             Standard Nuclear Orientation (Angstroms)
    I     Atom           X                Y                Z
 ----------------------------------------------------------------
    1      O      -2.0047042014    -0.1489209390     0.6595627524
    2      C      -1.2671465731    -0.5815468197    -0.2073879705
    3      C      -0.0069670277     0.1277870745    -0.6448462255
    4      H       0.0117341667     0.1056763766    -1.7136557360
    5      O       0.1015507046     1.4389939205    -0.1840065290
    6      H       0.8071066613     1.4352953971     0.4786176668
    7      C       1.1463024689    -0.7166141369    -0.1683501994
    8      O       1.9756226887    -0.2391125666     0.5757553518
    9      H      -1.4708060372    -1.5106502646    -0.6990273835
   10      H       1.1886392492    -1.7276434420    -0.4958761270
 ----------------------------------------------------------------
 Nuclear Repulsion Energy =   228.3618528596 hartrees
 There are       23 alpha and       23 beta electrons
 Discretize the solute cavity surface with Lebedev spheres
	Using 302 Lebedev grid points for each H atom
	Using 302 Lebedev grid points for other atoms
	Atomic van der Waals radii will be scaled by 1.20
 Removing interior tesserae...
 Keep 1106 surface tesserae and discard 1914 interior tesserae
 Molecular Surface Area = 104.141 Angst**2
 Applying Cartesian multipole field
    Component          Value
    ---------          -----
     (2,0,0)        1.00000E-11
     (0,2,0)        2.00000E-11
     (0,0,2)       -3.00000E-11
 Nucleus-field energy     =     0.0000000038 hartrees
 Requested basis set is cc-pVTZ
 There are 84 shells and 236 basis functions
 A cutoff of  1.0D-11 yielded   3356 shell pairs
 There are     26656 function pairs (     34986 Cartesian)
 Smallest overlap matrix eigenvalue = 6.58E-04
 Guess MOs from SCF MO coefficient file
 Reading MOs from coefficient file
 Reading MOs from coefficient file
 A restricted Hartree-Fock SCF calculation will be
 performed using Pulay DIIS extrapolation
 SCF converges when DIIS error is below 1.0E-08
 Geometry optimization detected.  Setting ReadMinima to 0
 Setting SaveMinima to 0
 ---------------------------------------
  Cycle       Energy         DIIS Error
 ---------------------------------------
    1    -340.5960535115      9.16E-04
    2    -340.6051601623      6.08E-04
    3    -340.6070149374      1.62E-04
    4    -340.6073118426      5.78E-05
    5    -340.6073684070      2.33E-05
    6    -340.6073785313      1.24E-05
    7    -340.6073807684      4.13E-06
    8    -340.6073810662      1.01E-06
    9    -340.6073810842      3.58E-07
   10    -340.6073810871      1.85E-07
   11    -340.6073810883      1.05E-07
   12    -340.6073810887      4.37E-08
   13    -340.6073810887      1.21E-08
   14    -340.6073810883      3.80E-09 Convergence criterion met
 ---------------------------------------
 SCF time:  CPU 104.26 s  wall 104.42 s
 Discretize the solute cavity surface with Lebedev spheres
	Using 302 Lebedev grid points for each H atom
	Using 302 Lebedev grid points for other atoms
	Atomic van der Waals radii will be scaled by 1.20
 Removing interior tesserae...
 Keep 1106 surface tesserae and discard 1914 interior tesserae
 Molecular Surface Area = 104.141 Angst**2
 A restricted Hartree-Fock SCF calculation will be
 performed using Pulay DIIS extrapolation
 Polarizable Continuum solvation model will be applied
 SCF converges when DIIS error is below 1.0E-08
 Geometry optimization detected.  Setting ReadMinima to 0
 Setting SaveMinima to 0

 Citation of the SMD model:
 Marenich, A.V.; Cramer, C.J.; Truhlar, D.G.
 J. Phys. Chem. B 2009, 113, 6378-6396.
 iSolventCode=           1
 Solvent: water                                                           

 vradii
            1           2           3           4           5           6
    1   1.5200000   1.8500000   1.8500000   1.2000000   1.5200000   1.2000000
            7           8           9          10
    1   1.8500000   1.5200000   1.2000000   1.2000000
 ---------------------------------------
  Cycle       Energy         DIIS Error
 ---------------------------------------
    1    -340.6073810875      1.43E-09
 Time req'd to invert C: 0.77 s (CPU) 0.77 s (wall)
    2    -340.6339444701      6.77E-04
    3    -340.6339444698      6.77E-04
    4    -340.6339444785      6.77E-04
    5    -340.6339444764      6.77E-04
    6    -340.6339444848      6.77E-04
    7    -340.6339444879      6.77E-04
    8    -340.6339444874      6.77E-04
    9    -340.6339444917      6.77E-04
   10    -340.6339444908      6.77E-04
   11    -340.6339444894      6.77E-04
   12    -340.6339444852      6.77E-04
   13    -340.6339444846      6.77E-04
   14    -340.6339444847      6.77E-04
   15    -340.6339444847      6.77E-04
   16    -340.6339444698      6.77E-04
   17    -340.6405020410      4.20E-04
   18    -340.6417248728      1.58E-04
   19    -340.6422126746      5.56E-05
   20    -340.6422833776      2.07E-05
   21    -340.6422924169      1.04E-05
   22    -340.6422941272      3.47E-06
   23    -340.6422943440      8.98E-07
   24    -340.6422943574      2.74E-07
   25    -340.6422943595      1.32E-07
   26    -340.6422943598      7.47E-08
   27    -340.6422943601      2.74E-08
   28    -340.6422943605      8.98E-09 Convergence criterion met
 ---------------------------------------
 SCF time:  CPU 162.88 s  wall 163.16 s
(0)  E-EN(g) gas-phase elect-nuc energy                 -340.607381088 a.u.
(3)  G-ENP(liq) elect-nuc-pol free energy of system     -340.642294360 a.u.
(4)  G-CDS(liq) cavity-dispersion-solvent structure 
     free energy                                                4.8046 kcal/mol
(6)  G-S(liq) free energy of system                     -340.634637789 a.u.
(9)  DeltaG-S(liq) free energy of  solvation
     (9) = (6) - (0)                                          -17.1038 kcal/mol
 SCF   energy in the final basis set = -340.6346377894
 Total energy in the final basis set = -340.6346377894

 Components of the MP2 correlation energy:
        aaaa  correlation energy =        -0.1559732255 au
        abab  correlation energy =        -0.9406578154 au
        bbbb  correlation energy =        -0.1559732255 au
        non-Brillouin singles    =        -0.0000000000 au

 Total  MP2   correlation energy =        -1.2526042665 au
        MP2         total energy =      -341.8872420559 au

  Entering Z-vector solver.
 This version supports only Gaussian blurring of the apparent surface charges
 No PCM contribution added !! 
   1         0           1      0.000356    0.000356
 This version supports only Gaussian blurring of the apparent surface charges
 No PCM contribution added !! 
   2         0           1      0.000118    0.000118
 This version supports only Gaussian blurring of the apparent surface charges
 No PCM contribution added !! 
   3         0           1      0.000040    0.000040
 This version supports only Gaussian blurring of the apparent surface charges
 No PCM contribution added !! 
   4         0           1      0.000012    0.000012
 This version supports only Gaussian blurring of the apparent surface charges
 No PCM contribution added !! 
   5         0           1      0.000004    0.000004
 This version supports only Gaussian blurring of the apparent surface charges
 No PCM contribution added !! 
   6         0           1      0.000002    0.000002
 This version supports only Gaussian blurring of the apparent surface charges
 No PCM contribution added !! 
   7         1           0      0.000000    0.000000    Roots Converged

 --------------------------------------------------------------

                    Orbital Energies (a.u.)
 --------------------------------------------------------------

 Alpha MOs
 -- Occupied --
-20.582 -20.575 -20.574 -11.351 -11.347 -11.305  -1.433  -1.410
 -1.376  -1.048  -0.859  -0.808  -0.745  -0.714  -0.692  -0.653
 -0.625  -0.569  -0.547  -0.542  -0.505  -0.459  -0.432
 -- Virtual --
  0.101   0.156   0.166   0.190   0.204   0.224   0.275   0.332
  0.356   0.366   0.402   0.454   0.467   0.497   0.522   0.547
  0.573   0.578   0.595   0.601   0.635   0.643   0.648   0.656
  0.700   0.720   0.731   0.757   0.766   0.805   0.837   0.865
  0.878   0.894   0.898   0.928   0.952   0.968   1.005   1.031
  1.049   1.144   1.179   1.184   1.229   1.233   1.263   1.299
  1.331   1.341   1.364   1.399   1.426   1.443   1.453   1.486
  1.552   1.561   1.620   1.664   1.675   1.702   1.723   1.760
  1.886   1.968   1.976   2.011   2.087   2.094   2.149   2.203
  2.225   2.280   2.339   2.341   2.346   2.382   2.394   2.433
  2.454   2.473   2.521   2.570   2.665   2.669   2.737   2.792
  2.843   2.854   2.904   2.960   3.019   3.027   3.067   3.093
  3.125   3.150   3.172   3.191   3.219   3.241   3.286   3.299
  3.322   3.347   3.365   3.419   3.436   3.480   3.506   3.565
  3.577   3.611   3.630   3.643   3.676   3.708   3.748   3.773
  3.823   3.839   3.852   3.867   3.923   3.954   3.998   4.030
  4.057   4.076   4.132   4.202   4.221   4.225   4.255   4.267
  4.293   4.332   4.379   4.409   4.424   4.487   4.534   4.571
  4.587   4.597   4.625   4.637   4.709   4.727   4.771   4.819
  4.831   4.936   5.016   5.089   5.096   5.103   5.222   5.257
  5.313   5.328   5.372   5.410   5.425   5.479   5.499   5.637
  5.652   5.679   5.713   5.740   5.752   5.890   5.994   6.044
  6.078   6.139   6.204   6.226   6.306   6.381   6.580   6.628
  6.672   6.683   6.734   6.866   6.869   6.905   6.958   6.981
  7.100   7.131   7.262   7.273   7.310   7.323   7.347   7.387
  7.481   7.509   7.522   7.539   7.624   7.722   7.922  10.241
 10.964  12.508  12.954  13.746  13.940
 --------------------------------------------------------------

          Ground-State Mulliken Net Atomic Charges

     Atom                 Charge (a.u.)
  ----------------------------------------
      1 O                    -0.344620
      2 C                     0.141395
      3 C                     0.081013
      4 H                     0.174142
      5 O                    -0.438451
      6 H                     0.273830
      7 C                     0.128407
      8 O                    -0.333594
      9 H                     0.144306
     10 H                     0.173572
  ----------------------------------------
  Sum of atomic charges =     0.000000

 -----------------------------------------------------------------
                    Cartesian Multipole Moments
 -----------------------------------------------------------------
    Charge (ESU x 10^10)
                 0.0000
    Dipole Moment (Debye)
         X       1.2624      Y      -4.0749      Z      -3.9350
       Tot       5.8037
    Quadrupole Moments (Debye-Ang)
        XX     -44.5336     XY       2.0032     YY     -32.7028
        XZ       1.8559     YZ       3.5723     ZZ     -32.6578
    Octopole Moments (Debye-Ang^2)
       XXX       1.6409    XXY       1.1904    XYY       3.3694
       YYY      -8.5257    XXZ     -13.8019    XYZ       1.6925
       YYZ       1.7398    XZZ       0.9048    YZZ       0.9411
       ZZZ      -2.6667
    Hexadecapole Moments (Debye-Ang^3)
      XXXX    -467.2871   XXXY       2.7081   XXYY     -85.6187
      XYYY       2.7920   YYYY    -152.5415   XXXZ       5.1150
      XXYZ       7.2134   XYYZ       3.0688   YYYZ      11.9109
      XXZZ     -87.3212   XYZZ       0.8040   YYZZ     -38.8939
      XZZZ       2.1837   YZZZ       2.2421   ZZZZ     -79.1885
 -----------------------------------------------------------------
 DrvMan is completing analytic gradient of the MP2 energy
 MP2 relaxed dipole moment
            1
    1   0.4966698
    2  -1.6031775
    3  -1.5481549
	Magnitude:	 2.283 au	 5.804 Debye
 MP2 energy read as -341.887242
 Full Analytical Gradient of MP2 Energy (in au.)
             1             2             3             4             5
    1   -0.00003046   -0.00000006    0.00001915    0.00004649   -0.00000304
    2    0.00018103    0.00001079   -0.00006799   -0.00023491    0.00001795
    3   -0.00005504    0.00001834   -0.00005694   -0.00004154   -0.00026727
             6             7             8             9            10
    1    0.00002042   -0.00001920   -0.00001210   -0.00000891   -0.00001229
    2    0.00010222   -0.00000961    0.00010306   -0.00004834   -0.00005419
    3   -0.00023327    0.00011157    0.00006843    0.00017190    0.00028382
 Gradient time:  CPU 0.08 s  wall 0.08 s
 Geometry Optimization Parameters
   NAtoms,    NIC,     NZ,  NCons,   NDum,   NFix, NCnnct, MaxDiis
       10      57       0       0       0       0       0       0

 Cartesian Hessian Update
 Hessian Updated using BFGS Update


** GEOMETRY OPTIMIZATION IN DELOCALIZED INTERNAL COORDINATES **
   Searching for a Minimum

   Optimization Cycle:  13

                       Coordinates (Angstroms)
     ATOM                X               Y               Z
      1  O        -2.0047042014   -0.1489209390    0.6595627524
      2  C        -1.2671465731   -0.5815468197   -0.2073879705
      3  C        -0.0069670277    0.1277870745   -0.6448462255
      4  H         0.0117341667    0.1056763766   -1.7136557360
      5  O         0.1015507046    1.4389939205   -0.1840065290
      6  H         0.8071066613    1.4352953971    0.4786176668
      7  C         1.1463024689   -0.7166141369   -0.1683501994
      8  O         1.9756226887   -0.2391125666    0.5757553518
      9  H        -1.4708060372   -1.5106502646   -0.6990273835
     10  H         1.1886392492   -1.7276434420   -0.4958761270
   Point Group: c1    Number of degrees of freedom:    24


   Energy is   -341.887242056

 Hessian Updated using BFGS Update

 24 Hessian modes will be used to form the next step
  Hessian Eigenvalues:
     0.001449    0.002888    0.010407    0.050748    0.052100    0.063466
     0.072671    0.081666    0.152715    0.163042    0.174086    0.190287
     0.207543    0.217964    0.251260    0.276080    0.322023    0.330429
     0.349275    0.373693    0.503713    0.532140    0.953578    1.005578

 Minimum Search - Taking Simple RFO Step
 Searching for Lamda that Minimizes Along All modes
 Value Taken    Lamda =   0.00000000
 Step Taken.  Stepsize is  0.004263

                             Maximum     Tolerance    Cnvgd?
         Gradient           0.000016      0.000300     YES
         Displacement       0.002116      0.001200      NO
         Energy change     -0.000007      0.000001      NO


 New Cartesian Coordinates Obtained by Inverse Iteration

 Displacement from previous Coordinates is:  0.003421
 ----------------------------------------------------------------
             Standard Nuclear Orientation (Angstroms)
    I     Atom           X                Y                Z
 ----------------------------------------------------------------
    1      O      -2.0043368776    -0.1485431258     0.6597113405
    2      C      -1.2669923646    -0.5814172291    -0.2072819799
    3      C      -0.0068030182     0.1277560932    -0.6450722026
    4      H       0.0116487795     0.1055078213    -1.7138819384
    5      O       0.1018636976     1.4390556640    -0.1846108727
    6      H       0.8061068805     1.4352456354     0.4793438971
    7      C       1.1463751678    -0.7166695335    -0.1685379374
    8      O       1.9753696217    -0.2394073213     0.5761046506
    9      H      -1.4707914435    -1.5106503932    -0.6986352302
   10      H       1.1888916567    -1.7276130109    -0.4963541270
 ----------------------------------------------------------------
 Nuclear Repulsion Energy =   228.3643257371 hartrees
 There are       23 alpha and       23 beta electrons
 Discretize the solute cavity surface with Lebedev spheres
	Using 302 Lebedev grid points for each H atom
	Using 302 Lebedev grid points for other atoms
	Atomic van der Waals radii will be scaled by 1.20
 Removing interior tesserae...
 Keep 1105 surface tesserae and discard 1915 interior tesserae
 Molecular Surface Area = 104.076 Angst**2
 Applying Cartesian multipole field
    Component          Value
    ---------          -----
     (2,0,0)        1.00000E-11
     (0,2,0)        2.00000E-11
     (0,0,2)       -3.00000E-11
 Nucleus-field energy     =     0.0000000037 hartrees
 Requested basis set is cc-pVTZ
 There are 84 shells and 236 basis functions
 A cutoff of  1.0D-11 yielded   3356 shell pairs
 There are     26656 function pairs (     34986 Cartesian)
 Smallest overlap matrix eigenvalue = 6.58E-04
 Guess MOs from SCF MO coefficient file
 Reading MOs from coefficient file
 Reading MOs from coefficient file
 A restricted Hartree-Fock SCF calculation will be
 performed using Pulay DIIS extrapolation
 SCF converges when DIIS error is below 1.0E-08
 Geometry optimization detected.  Setting ReadMinima to 0
 Setting SaveMinima to 0
 ---------------------------------------
  Cycle       Energy         DIIS Error
 ---------------------------------------
    1    -340.5960711476      9.16E-04
    2    -340.6051652699      6.08E-04
    3    -340.6070210084      1.62E-04
    4    -340.6073180445      5.78E-05
    5    -340.6073746892      2.33E-05
    6    -340.6073848272      1.24E-05
    7    -340.6073870609      4.13E-06
    8    -340.6073873574      1.01E-06
    9    -340.6073873751      3.54E-07
   10    -340.6073873779      1.82E-07
   11    -340.6073873791      1.04E-07
   12    -340.6073873794      4.33E-08
   13    -340.6073873795      1.20E-08
   14    -340.6073873791      3.74E-09 Convergence criterion met
 ---------------------------------------
 SCF time:  CPU 103.30 s  wall 103.34 s
 Discretize the solute cavity surface with Lebedev spheres
	Using 302 Lebedev grid points for each H atom
	Using 302 Lebedev grid points for other atoms
	Atomic van der Waals radii will be scaled by 1.20
 Removing interior tesserae...
 Keep 1105 surface tesserae and discard 1915 interior tesserae
 Molecular Surface Area = 104.076 Angst**2
 A restricted Hartree-Fock SCF calculation will be
 performed using Pulay DIIS extrapolation
 Polarizable Continuum solvation model will be applied
 SCF converges when DIIS error is below 1.0E-08
 Geometry optimization detected.  Setting ReadMinima to 0
 Setting SaveMinima to 0

 Citation of the SMD model:
 Marenich, A.V.; Cramer, C.J.; Truhlar, D.G.
 J. Phys. Chem. B 2009, 113, 6378-6396.
 iSolventCode=           1
 Solvent: water                                                           

 vradii
            1           2           3           4           5           6
    1   1.5200000   1.8500000   1.8500000   1.2000000   1.5200000   1.2000000
            7           8           9          10
    1   1.8500000   1.5200000   1.2000000   1.2000000
 ---------------------------------------
  Cycle       Energy         DIIS Error
 ---------------------------------------
    1    -340.6073873783      1.38E-09
 Time req'd to invert C: 0.82 s (CPU) 0.82 s (wall)
    2    -340.6339460351      6.77E-04
    3    -340.6339460348      6.77E-04
    4    -340.6339460317      6.77E-04
    5    -340.6339460374      6.77E-04
    6    -340.6339460374      6.77E-04
    7    -340.6339460353      6.77E-04
    8    -340.6339460418      6.77E-04
    9    -340.6339460440      6.77E-04
   10    -340.6339460409      6.77E-04
   11    -340.6339460437      6.77E-04
   12    -340.6339460432      6.77E-04
   13    -340.6339460442      6.77E-04
   14    -340.6339460434      6.77E-04
   15    -340.6339460433      6.77E-04
   16    -340.6339460358      6.77E-04
   17    -340.6405009217      4.20E-04
   18    -340.6417232854      1.58E-04
   19    -340.6422108527      5.56E-05
   20    -340.6422815161      2.07E-05
   21    -340.6422905502      1.04E-05
   22    -340.6422922593      3.47E-06
   23    -340.6422924759      8.98E-07
   24    -340.6422924893      2.74E-07
   25    -340.6422924913      1.32E-07
   26    -340.6422924917      7.47E-08
   27    -340.6422924919      2.73E-08
   28    -340.6422924923      8.97E-09 Convergence criterion met
 ---------------------------------------
 SCF time:  CPU 167.11 s  wall 167.53 s
(0)  E-EN(g) gas-phase elect-nuc energy                 -340.607387378 a.u.
(3)  G-ENP(liq) elect-nuc-pol free energy of system     -340.642292492 a.u.
(4)  G-CDS(liq) cavity-dispersion-solvent structure 
     free energy                                                4.8048 kcal/mol
(6)  G-S(liq) free energy of system                     -340.634635509 a.u.
(9)  DeltaG-S(liq) free energy of  solvation
     (9) = (6) - (0)                                          -17.0985 kcal/mol
 SCF   energy in the final basis set = -340.6346355093
 Total energy in the final basis set = -340.6346355093

 Components of the MP2 correlation energy:
        aaaa  correlation energy =        -0.1559723769 au
        abab  correlation energy =        -0.9406561781 au
        bbbb  correlation energy =        -0.1559723769 au
        non-Brillouin singles    =        -0.0000000000 au

 Total  MP2   correlation energy =        -1.2526009318 au
        MP2         total energy =      -341.8872364411 au

  Entering Z-vector solver.
 This version supports only Gaussian blurring of the apparent surface charges
 No PCM contribution added !! 
   1         0           1      0.000356    0.000356
 This version supports only Gaussian blurring of the apparent surface charges
 No PCM contribution added !! 
   2         0           1      0.000118    0.000118
 This version supports only Gaussian blurring of the apparent surface charges
 No PCM contribution added !! 
   3         0           1      0.000040    0.000040
 This version supports only Gaussian blurring of the apparent surface charges
 No PCM contribution added !! 
   4         0           1      0.000012    0.000012
 This version supports only Gaussian blurring of the apparent surface charges
 No PCM contribution added !! 
   5         0           1      0.000004    0.000004
 This version supports only Gaussian blurring of the apparent surface charges
 No PCM contribution added !! 
   6         0           1      0.000002    0.000002
 This version supports only Gaussian blurring of the apparent surface charges
 No PCM contribution added !! 
   7         1           0      0.000000    0.000000    Roots Converged

 --------------------------------------------------------------

                    Orbital Energies (a.u.)
 --------------------------------------------------------------

 Alpha MOs
 -- Occupied --
-20.582 -20.575 -20.574 -11.351 -11.347 -11.305  -1.433  -1.410
 -1.376  -1.048  -0.859  -0.808  -0.745  -0.714  -0.693  -0.653
 -0.625  -0.569  -0.547  -0.542  -0.505  -0.459  -0.432
 -- Virtual --
  0.100   0.157   0.166   0.190   0.204   0.224   0.275   0.332
  0.356   0.366   0.402   0.454   0.467   0.497   0.522   0.547
  0.573   0.578   0.595   0.601   0.635   0.643   0.648   0.656
  0.700   0.720   0.731   0.757   0.766   0.805   0.837   0.865
  0.878   0.894   0.898   0.928   0.952   0.968   1.005   1.031
  1.049   1.144   1.179   1.184   1.229   1.233   1.264   1.299
  1.331   1.341   1.364   1.399   1.426   1.443   1.453   1.486
  1.552   1.561   1.620   1.664   1.675   1.702   1.723   1.760
  1.886   1.968   1.975   2.011   2.087   2.094   2.149   2.203
  2.225   2.280   2.339   2.341   2.346   2.382   2.394   2.433
  2.454   2.473   2.520   2.570   2.665   2.669   2.737   2.792
  2.843   2.854   2.904   2.960   3.020   3.027   3.067   3.093
  3.125   3.150   3.172   3.191   3.219   3.241   3.286   3.299
  3.322   3.347   3.365   3.419   3.436   3.480   3.506   3.565
  3.577   3.611   3.630   3.643   3.677   3.708   3.748   3.773
  3.823   3.839   3.852   3.867   3.923   3.954   3.998   4.031
  4.057   4.076   4.132   4.202   4.221   4.225   4.255   4.267
  4.293   4.332   4.379   4.409   4.425   4.487   4.534   4.571
  4.587   4.597   4.625   4.637   4.709   4.727   4.771   4.819
  4.831   4.936   5.016   5.089   5.096   5.103   5.222   5.257
  5.313   5.328   5.372   5.410   5.425   5.479   5.499   5.637
  5.652   5.679   5.713   5.740   5.752   5.890   5.994   6.044
  6.078   6.139   6.204   6.226   6.306   6.381   6.580   6.628
  6.672   6.683   6.735   6.866   6.869   6.905   6.958   6.982
  7.100   7.131   7.262   7.273   7.310   7.323   7.347   7.387
  7.481   7.509   7.522   7.539   7.624   7.722   7.922  10.241
 10.964  12.508  12.955  13.746  13.940
 --------------------------------------------------------------

          Ground-State Mulliken Net Atomic Charges

     Atom                 Charge (a.u.)
  ----------------------------------------
      1 O                    -0.344600
      2 C                     0.141354
      3 C                     0.080993
      4 H                     0.174224
      5 O                    -0.438392
      6 H                     0.273802
      7 C                     0.128497
      8 O                    -0.333596
      9 H                     0.144310
     10 H                     0.173405
  ----------------------------------------
  Sum of atomic charges =    -0.000000

 -----------------------------------------------------------------
                    Cartesian Multipole Moments
 -----------------------------------------------------------------
    Charge (ESU x 10^10)
                -0.0000
    Dipole Moment (Debye)
         X       1.2590      Y      -4.0743      Z      -3.9335
       Tot       5.8016
    Quadrupole Moments (Debye-Ang)
        XX     -44.5329     XY       2.0024     YY     -32.7046
        XZ       1.8542     YZ       3.5775     ZZ     -32.6564
    Octopole Moments (Debye-Ang^2)
       XXX       1.6202    XXY       1.1830    XYY       3.3558
       YYY      -8.5261    XXZ     -13.8012    XYZ       1.6972
       YYZ       1.7484    XZZ       0.9002    YZZ       0.9431
       ZZZ      -2.6632
    Hexadecapole Moments (Debye-Ang^3)
      XXXX    -467.1555   XXXY       2.7398   XXYY     -85.6159
      XYYY       2.8092   YYYY    -152.5524   XXXZ       5.1080
      XXYZ       7.2176   XYYZ       3.0680   YYYZ      11.9347
      XXZZ     -87.3177   XYZZ       0.8120   YYZZ     -38.8982
      XZZZ       2.1866   YZZZ       2.2572   ZZZZ     -79.2225
 -----------------------------------------------------------------
 DrvMan is completing analytic gradient of the MP2 energy
 MP2 relaxed dipole moment
            1
    1   0.4953450
    2  -1.6029658
    3  -1.5475678
	Magnitude:	 2.283 au	 5.802 Debye
 MP2 energy read as -341.887236
 Full Analytical Gradient of MP2 Energy (in au.)
             1             2             3             4             5
    1   -0.00002885   -0.00000437    0.00003866    0.00003802    0.00002737
    2    0.00017446    0.00003104   -0.00006135   -0.00023866    0.00000537
    3   -0.00005780    0.00001838   -0.00003029   -0.00005337   -0.00025735
             6             7             8             9            10
    1   -0.00000933   -0.00002820   -0.00001435   -0.00000765   -0.00001130
    2    0.00010398   -0.00002027    0.00010381   -0.00005631   -0.00004207
    3   -0.00024326    0.00009298    0.00006664    0.00017378    0.00029030
 Gradient time:  CPU 0.08 s  wall 0.08 s
 Geometry Optimization Parameters
   NAtoms,    NIC,     NZ,  NCons,   NDum,   NFix, NCnnct, MaxDiis
       10      57       0       0       0       0       0       0

 Cartesian Hessian Update
 Hessian Updated using BFGS Update


** GEOMETRY OPTIMIZATION IN DELOCALIZED INTERNAL COORDINATES **
   Searching for a Minimum

   Optimization Cycle:  14

                       Coordinates (Angstroms)
     ATOM                X               Y               Z
      1  O        -2.0043368776   -0.1485431258    0.6597113405
      2  C        -1.2669923646   -0.5814172291   -0.2072819799
      3  C        -0.0068030182    0.1277560932   -0.6450722026
      4  H         0.0116487795    0.1055078213   -1.7138819384
      5  O         0.1018636976    1.4390556640   -0.1846108727
      6  H         0.8061068805    1.4352456354    0.4793438971
      7  C         1.1463751678   -0.7166695335   -0.1685379374
      8  O         1.9753696217   -0.2394073213    0.5761046506
      9  H        -1.4707914435   -1.5106503932   -0.6986352302
     10  H         1.1888916567   -1.7276130109   -0.4963541270
   Point Group: c1    Number of degrees of freedom:    24


   Energy is   -341.887236441

 Hessian Updated using BFGS Update

 24 Hessian modes will be used to form the next step
  Hessian Eigenvalues:
     0.001834    0.003343    0.011475    0.050532    0.052190    0.065200
     0.072584    0.082239    0.152323    0.163852    0.174792    0.189089
     0.209041    0.217260    0.250260    0.276073    0.326335    0.335259
     0.347040    0.370639    0.503721    0.539337    0.947322    1.004010

 Minimum Search - Taking Simple RFO Step
 Searching for Lamda that Minimizes Along All modes
 Value Taken    Lamda =   0.00000000
 Step Taken.  Stepsize is  0.001446

                             Maximum     Tolerance    Cnvgd?
         Gradient           0.000014      0.000300     YES
         Displacement       0.000741      0.001200     YES
         Energy change      0.000006      0.000001      NO


                       Distance Matrix (Angstroms)
             O (  1)   C (  2)   C (  3)   H (  4)   O (  5)   H (  6)
   C (  2)  1.217676
   C (  3)  2.401862  1.510849
   H (  4)  3.124530  2.092040  1.069200
   O (  5)  2.769374  2.440613  1.394037  2.031049
   H (  6)  3.231024  2.972562  1.906479  2.685071  0.967889
   C (  7)  3.306925  2.417465  1.506638  2.086065  2.395499  2.272944
   O (  8)  3.981622  3.353144  2.356924  3.036314  2.627918  2.044750
   H (  9)  1.996275  1.070718  2.197841  2.416676  3.382045  3.905151
   H ( 10)  3.745218  2.725563  2.212283  2.495718  3.362529  3.331994
             C (  7)   O (  8)   H (  9)
   O (  8)  1.212231
   H (  9)  2.785852  3.888065
   H ( 10)  1.063615  1.995864  2.676174

 Final energy is   -341.88723644109859     


 ******************************
 **  OPTIMIZATION CONVERGED  **
 ******************************

                       Coordinates (Angstroms)
     ATOM                X               Y               Z
      1  O        -2.0043368776   -0.1485431258    0.6597113405
      2  C        -1.2669923646   -0.5814172291   -0.2072819799
      3  C        -0.0068030182    0.1277560932   -0.6450722026
      4  H         0.0116487795    0.1055078213   -1.7138819384
      5  O         0.1018636976    1.4390556640   -0.1846108727
      6  H         0.8061068805    1.4352456354    0.4793438971
      7  C         1.1463751678   -0.7166695335   -0.1685379374
      8  O         1.9753696217   -0.2394073213    0.5761046506
      9  H        -1.4707914435   -1.5106503932   -0.6986352302
     10  H         1.1888916567   -1.7276130109   -0.4963541270

Z-matrix Print:
$molecule
0 1
O 
H  1 0.967889
C  1 1.394037 2 106.236352
H  3 1.069200 1 110.390409 2 -129.767324 0
C  3 1.506638 1 111.288788 2 -11.188066 0
H  5 1.063615 3 117.763746 1 -177.372465 0
O  5 1.212231 3 119.805188 1 3.489282 0
C  3 1.510849 1 114.257347 2 109.444807 0
H  8 1.070718 3 115.667618 1 168.349526 0
O  8 1.217676 3 122.992075 1 -12.666513 0
$end


 --------------------------------------------------------------

                    Orbital Energies (a.u.)
 --------------------------------------------------------------

 Alpha MOs
 -- Occupied --
-20.582 -20.575 -20.574 -11.351 -11.347 -11.305  -1.433  -1.410
 -1.376  -1.048  -0.859  -0.808  -0.745  -0.714  -0.693  -0.653
 -0.625  -0.569  -0.547  -0.542  -0.505  -0.459  -0.432
 -- Virtual --
  0.100   0.157   0.166   0.190   0.204   0.224   0.275   0.332
  0.356   0.366   0.402   0.454   0.467   0.497   0.522   0.547
  0.573   0.578   0.595   0.601   0.635   0.643   0.648   0.656
  0.700   0.720   0.731   0.757   0.766   0.805   0.837   0.865
  0.878   0.894   0.898   0.928   0.952   0.968   1.005   1.031
  1.049   1.144   1.179   1.184   1.229   1.233   1.264   1.299
  1.331   1.341   1.364   1.399   1.426   1.443   1.453   1.486
  1.552   1.561   1.620   1.664   1.675   1.702   1.723   1.760
  1.886   1.968   1.975   2.011   2.087   2.094   2.149   2.203
  2.225   2.280   2.339   2.341   2.346   2.382   2.394   2.433
  2.454   2.473   2.520   2.570   2.665   2.669   2.737   2.792
  2.843   2.854   2.904   2.960   3.020   3.027   3.067   3.093
  3.125   3.150   3.172   3.191   3.219   3.241   3.286   3.299
  3.322   3.347   3.365   3.419   3.436   3.480   3.506   3.565
  3.577   3.611   3.630   3.643   3.677   3.708   3.748   3.773
  3.823   3.839   3.852   3.867   3.923   3.954   3.998   4.031
  4.057   4.076   4.132   4.202   4.221   4.225   4.255   4.267
  4.293   4.332   4.379   4.409   4.425   4.487   4.534   4.571
  4.587   4.597   4.625   4.637   4.709   4.727   4.771   4.819
  4.831   4.936   5.016   5.089   5.096   5.103   5.222   5.257
  5.313   5.328   5.372   5.410   5.425   5.479   5.499   5.637
  5.652   5.679   5.713   5.740   5.752   5.890   5.994   6.044
  6.078   6.139   6.204   6.226   6.306   6.381   6.580   6.628
  6.672   6.683   6.735   6.866   6.869   6.905   6.958   6.982
  7.100   7.131   7.262   7.273   7.310   7.323   7.347   7.387
  7.481   7.509   7.522   7.539   7.624   7.722   7.922  10.241
 10.964  12.508  12.955  13.746  13.940
 --------------------------------------------------------------

          Ground-State Mulliken Net Atomic Charges

     Atom                 Charge (a.u.)
  ----------------------------------------
      1 O                    -0.344600
      2 C                     0.141354
      3 C                     0.080993
      4 H                     0.174224
      5 O                    -0.438392
      6 H                     0.273802
      7 C                     0.128497
      8 O                    -0.333596
      9 H                     0.144310
     10 H                     0.173405
  ----------------------------------------
  Sum of atomic charges =    -0.000000

 -----------------------------------------------------------------
                    Cartesian Multipole Moments
 -----------------------------------------------------------------
    Charge (ESU x 10^10)
                -0.0000
    Dipole Moment (Debye)
         X       1.2590      Y      -4.0743      Z      -3.9335
       Tot       5.8016
    Quadrupole Moments (Debye-Ang)
        XX     -44.5329     XY       2.0024     YY     -32.7046
        XZ       1.8542     YZ       3.5775     ZZ     -32.6564
    Octopole Moments (Debye-Ang^2)
       XXX       1.6202    XXY       1.1830    XYY       3.3558
       YYY      -8.5261    XXZ     -13.8012    XYZ       1.6972
       YYZ       1.7484    XZZ       0.9002    YZZ       0.9431
       ZZZ      -2.6632
    Hexadecapole Moments (Debye-Ang^3)
      XXXX    -467.1555   XXXY       2.7398   XXYY     -85.6159
      XYYY       2.8092   YYYY    -152.5524   XXXZ       5.1080
      XXYZ       7.2176   XYYZ       3.0680   YYYZ      11.9347
      XXZZ     -87.3177   XYZZ       0.8120   YYZZ     -38.8982
      XZZZ       2.1866   YZZZ       2.2572   ZZZZ     -79.2225
 -----------------------------------------------------------------
Archival summary:
1\1\TWL01\OPT\MP2\BasisUnspecified\334\taweetha\SunJun1115:20:182017SunJun1115:20:182017\0\\#,OPT,MP2,BasisUnspecified,\\0,1\O\H,1,0.967889\C,1,1.39404,2,106.236\H,3,1.0692,1,110.39,2,-129.767,0\C,3,1.50664,1,111.289,2,-11.1881,0\H,5,1.06362,3,117.764,1,-177.372,0\O,5,1.21223,3,119.805,1,3.48928,0\C,3,1.51085,1,114.257,2,109.445,0\H,8,1.07072,3,115.668,1,168.35,0\O,8,1.21768,3,122.992,1,-12.6665,0\\HF=-340.634636\MP2=-341.887236\\@

 Total job time:  8385.21s(wall), 8132.80s(cpu) 
 Sun Jun 11 15:20:18 2017

        *************************************************************
        *                                                           *
        *  Thank you very much for using Q-Chem.  Have a nice day.  *
        *                                                           *
        *************************************************************


 
User input: 2 of 2 
 
TWL01 127.0.1
Q-Chem Developer Version! Running on 127.0.1.*
                  Welcome to Q-Chem
     A Quantum Leap Into The Future Of Chemistry


 Q-Chem 4.4, Q-Chem, Inc., Pleasanton, CA (2016)

 Y. Shao,  Z. Gan,  E. Epifanovsky,  A. T. B. Gilbert,  M. Wormit,  
 J. Kussmann,  A. W. Lange,  A. Behn,  J. Deng,  X. Feng,  D. Ghosh,  
 M. Goldey,  P. R. Horn,  L. D. Jacobson,  I. Kaliman,  F. Rob,  
 R. Z. Khaliullin,  T. Kus,  A. Landau,  J. Liu,  E. I. Proynov,  Y. M. Rhee,  
 R. M. Richard,  M. A. Rohrdanz,  R. P. Steele,  E. J. Sundstrom,  
 H. L. Woodcock III,  P. M. Zimmerman,  D. Zuev,  B. Albrecht,  E. Alguire,  
 B. Austin,  S. A. Baeppler,  G. J. O. Beran,  Y. A. Bernard,  E. Berquist,  
 K. Brandhorst,  K. B. Bravaya,  S. T. Brown,  D. Casanova,  C.-M. Chang,  
 Y. Chen,  S. H. Chien,  K. D. Closser,  M. P. Coons,  D. L. Crittenden,  
 S. Dasgupta,  M. Diedenhofen,  R. A. DiStasio Jr.,  H. Do,  A. D. Dutoi,  
 R. G. Edgar,  P.-T. Fang,  S. Fatehi,  Q. Feng,  L. Fusti-Molnar,  
 A. Ghysels,  A. Golubeva-Zadorozhnaya,  J. Gomes,  A. Gunina,  
 M. W. D. Hanson-Heine,  P. H. P. Harbach,  A. W. Hauser,  J. E. Herr,  
 E. G. Hohenstein,  Z. C. Holden,  K. Hui,  T.-C. Jagau,  H. Ji,  B. Kaduk,  
 K. Khistyaev,  Jaehoon Kim,  Jihan Kim,  R. A. King,  P. Klunzinger,  
 K. Koh,  D. Kosenkov,  T. Kowalczyk,  C. M. Krauter,  A. Kunitsa,  
 K. U. Lao,  A. Laurent,  K. V. Lawler,  J. Lee,  D. Lefrancois,  S. Lehtola,  
 S. V. Levchenko,  C. Y. Lin,  Y.-S. Lin,  F. Liu,  E. Livshits,  
 R. C. Lochan,  A. Luenser,  P. Manohar,  S. F. Manzer,  S.-P. Mao,  Y. Mao,  
 N. Mardirossian,  A. V. Marenich,  L. A. Martinez-Martinez,  S. A. Maurer,  
 N. J. Mayhall,  J.-M. Mewes,  A. F. Morrison,  K. Nanda,  T. S. Nguyen-Beck,  
 C. M. Oana,  R. Olivares-Amaya,  D. P. O'Neill,  J. A. Parkhill,  
 T. M. Perrine,  R. Peverati,  P. A. Pieniazek,  F. Plasser,  A. Prociuk,  
 D. R. Rehn,  E. Rosta,  N. J. Russ,  N. Sergueev,  S. M. Sharada,  
 S. Sharma,  D. W. Small,  A. Sodt,  T. Stauch,  T. Stein,  D. Stuck,  
 Y.-C. Su,  A. J. W. Thom,  T. Tsuchimochi,  L. Vogt,  O. Vydrov,  T. Wang,  
 M. A. Watson,  J. Wenzel,  A. White,  C. F. Williams,  V. Vanovschi,  
 K. Yao,  S. Yeganeh,  S. R. Yost,  Z.-Q. You,  I. Y. Zhang,  X. Zhang,  
 Y. Zhao,  B. R. Brooks,  G. K. L. Chan,  D. M. Chipman,  C. J. Cramer,  
 W. A. Goddard III,  M. S. Gordon,  W. J. Hehre,  A. Klamt,  
 H. F. Schaefer III,  M. W. Schmidt,  C. D. Sherrill,  D. G. Truhlar,  
 A. Warshel,  X. Xu,  A. Aspuru-Guzik,  R. Baer,  A. T. Bell,  N. A. Besley,  
 J.-D. Chai,  A. Dreuw,  B. D. Dunietz,  T. R. Furlani,  S. R. Gwaltney,  
 C.-P. Hsu,  Y. Jung,  J. Kong,  D. S. Lambrecht,  W. Liang,  C. Ochsenfeld,  
 V. A. Rassolov,  L. V. Slipchenko,  J. E. Subotnik,  T. Van Voorhis,  
 J. M. Herbert,  A. I. Krylov,  P. M. W. Gill,  M. Head-Gordon

 Contributors to earlier versions of Q-Chem not listed above: 
 R. D. Adamson,  J. Baker,  E. F. C. Byrd,  A. K. Chakraborty,  C.-L. Cheng,  
 H. Dachsel,  R. J. Doerksen,  G. Hawkins,  A. Heyden,  S. Hirata,  
 G. Kedziora,  F. J. Keil,  C. Kelley,  P. P. Korambath,  W. Kurlancheek,  
 A. M. Lee,  M. S. Lee,  D. Liotard,  I. Lotan,  P. E. Maslen,  N. Nair,  
 D. Neuhauser,  R. Olson,  B. Peters,  J. Ritchie,  N. E. Schultz,  
 N. Shenvi,  A. C. Simmonett,  K. S. Thanthiriwatte,  Q. Wu,  W. Zhang

 Please cite Q-Chem as follows:
 Y. Shao et al., Mol. Phys. 113, 184-215 (2015)
 DOI: 10.1080/00268976.2014.952696

 Q-Chem 4.4.2 for Intel X86 EM64T Linux

 Parts of Q-Chem use Armadillo 5.200.1 (Boston Tea Smuggler).
 http://arma.sourceforge.net/

 Q-Chem begins on Sun Jun 11 15:20:20 2017  


Host: 0

     Scratch files written to /scratch/taweetham/qchem40776//
The previous job contains 0 fragments, simply inherited here
FILE_GEOM_ORG=        593


!!********************************************.
!!******************Warning*******************.
!!Desired Analytical derivatives not available.
!!Finite difference job might take a long time.
!!********************************************.
!!********************************************.


 2-order derivative to be evaluated numerically with 1-order analytical derivatives

Checking the input file for inconsistencies... 	...done.

--------------------------------------------------------------
User input:
--------------------------------------------------------------

$molecule
read
$end

$rem
   BASIS  =   cc-pVTZ
   method  =  MP2
   JOBTYPE	= FREQUENCY
   SOLVENT_METHOD = SMD
   MEM_STATIC = 3000
   MEM_TOTAL  = 4000
$end


--------------------------------------------------------------
 ----------------------------------------------------------------
             Standard Nuclear Orientation (Angstroms)
    I     Atom           X                Y                Z
 ----------------------------------------------------------------
    1      O      -2.0043368776    -0.1485431258     0.6597113405
    2      C      -1.2669923646    -0.5814172291    -0.2072819799
    3      C      -0.0068030182     0.1277560932    -0.6450722026
    4      H       0.0116487795     0.1055078213    -1.7138819384
    5      O       0.1018636976     1.4390556640    -0.1846108727
    6      H       0.8061068805     1.4352456354     0.4793438971
    7      C       1.1463751678    -0.7166695335    -0.1685379374
    8      O       1.9753696217    -0.2394073213     0.5761046506
    9      H      -1.4707914435    -1.5106503932    -0.6986352302
   10      H       1.1888916567    -1.7276130109    -0.4963541270
 ----------------------------------------------------------------
 Nuclear Repulsion Energy =   228.3643257371 hartrees
 There are       23 alpha and       23 beta electrons
 Requested basis set is cc-pVTZ
 There are 84 shells and 236 basis functions

 Total QAlloc Memory Limit   4000 MB
 Mega-Array Size      2933 MB
 MEM_STATIC part      3000 MB

                       Distance Matrix (Angstroms)
             O (  1)   C (  2)   C (  3)   H (  4)   O (  5)   H (  6)
   C (  2)  1.217676
   C (  3)  2.401862  1.510849
   H (  4)  3.124530  2.092040  1.069200
   O (  5)  2.769374  2.440613  1.394037  2.031049
   H (  6)  3.231024  2.972562  1.906479  2.685071  0.967889
   C (  7)  3.306925  2.417465  1.506638  2.086065  2.395499  2.272944
   O (  8)  3.981622  3.353144  2.356924  3.036314  2.627918  2.044750
   H (  9)  1.996275  1.070718  2.197841  2.416676  3.382045  3.905151
   H ( 10)  3.745218  2.725563  2.212283  2.495718  3.362529  3.331994
             C (  7)   O (  8)   H (  9)
   O (  8)  1.212231
   H (  9)  2.785852  3.888065
   H ( 10)  1.063615  1.995864  2.676174

 A cutoff of  1.0D-11 yielded   3356 shell pairs
 There are     26656 function pairs (     34986 Cartesian)

 -------------------------------------------------------
 OpenMP Integral Computing Module                       
 Release: version 1.0, May 2013, Q-Chem Inc. Pittsburgh 
 -------------------------------------------------------
 Integral Job Info:
 Integral job number is                      11
 Integral operator is                         1
 short-range coefficients                     0
 long-range coefficients              100000000
 Omega coefficients                           0
 if combine SR and LR in K                    0
 Integral screening is                        0
 Integral computing path is                   2
 max size of driver memory is            800000
 size of driver memory is                776718
 size of scratch memory is              4556032
 max col of scratch BK array              10000
 max len of scratch array in speh3          662
 max len of scratch index in speh4           32
 max int batch size is                      520
 min int batch size is                       52
 fixed nKL is                                52
 max L of basis functions is                  3
 order of int derivative is                   0
 number of shells is                         84
 number of basis is                         270
 number of cartesian basis is               270
 number of contracted shell pairs          3356
 number of primitive shell pairs          10233
 maxK2 (contraction) of shell pair           49
 max number of K2 of shell pair               1
 max number of CS2 of shell pair            423
 max number of PS2 of shell pair           1659
 mem total for path MDJ                  109788
 -------------------------------------------------------
 Smallest overlap matrix eigenvalue = 6.58E-04
 Guess from superposition of atomic densities
 Warning:  Energy on first SCF cycle will be non-variational
 A restricted Hartree-Fock SCF calculation will be
 performed using Pulay DIIS extrapolation
 SCF converges when DIIS error is below 1.0E-08
 ---------------------------------------
  Cycle       Energy         DIIS Error
 ---------------------------------------
    1    -342.1058192051      3.65E-02
    2    -340.3949842383      5.63E-03
    3    -340.4791330111      5.03E-03
    4    -340.6032651361      4.99E-04
    5    -340.6066139011      2.18E-04
    6    -340.6071943851      8.99E-05
    7    -340.6073481271      4.67E-05
    8    -340.6073840916      1.45E-05
    9    -340.6073870724      4.31E-06
   10    -340.6073873355      1.67E-06
   11    -340.6073873694      5.93E-07
   12    -340.6073873759      2.15E-07
   13    -340.6073873777      1.14E-07
   14    -340.6073873785      4.09E-08
   15    -340.6073873783      1.02E-08
   16    -340.6073873783      3.88E-09 Convergence criterion met
 ---------------------------------------
 SCF time:  CPU 125.40 s  wall 125.44 s

 Citation of the SMD model:
 Marenich, A.V.; Cramer, C.J.; Truhlar, D.G.
 J. Phys. Chem. B 2009, 113, 6378-6396.
 iSolventCode=           1
 Solvent: water                                                           

 vradii
            1           2           3           4           5           6
    1   1.5200000   1.8500000   1.8500000   1.2000000   1.5200000   1.2000000
            7           8           9          10
    1   1.8500000   1.5200000   1.2000000   1.2000000
Changing PCM_TESSEL_METHOD to VTN
Changing PCM_VDW_RADII to SMD_RADIUS
 Discretize the solute cavity surface with Lebedev spheres
	Using 302 Lebedev grid points for each H atom
	Using 302 Lebedev grid points for other atoms
	Atomic van der Waals radii will be scaled by 1.20
 Removing interior tesserae...
 Keep 1105 surface tesserae and discard 1915 interior tesserae
 Molecular Surface Area = 104.076 Angst**2
 A restricted Hartree-Fock SCF calculation will be
 performed using Pulay DIIS extrapolation
 Polarizable Continuum solvation model will be applied
 SCF converges when DIIS error is below 1.0E-08

 Citation of the SMD model:
 Marenich, A.V.; Cramer, C.J.; Truhlar, D.G.
 J. Phys. Chem. B 2009, 113, 6378-6396.
 iSolventCode=           1
 Solvent: water                                                           

 vradii
            1           2           3           4           5           6
    1   1.5200000   1.8500000   1.8500000   1.2000000   1.5200000   1.2000000
            7           8           9          10
    1   1.8500000   1.5200000   1.2000000   1.2000000
 ---------------------------------------
  Cycle       Energy         DIIS Error
 ---------------------------------------
    1    -340.6073873782      1.62E-09
 Time req'd to invert C: 0.85 s (CPU) 0.87 s (wall)
    2    -340.6339460330      6.77E-04
    3    -340.6339460345      6.77E-04
    4    -340.6339460327      6.77E-04
    5    -340.6339460334      6.77E-04
    6    -340.6339460399      6.77E-04
    7    -340.6339460325      6.77E-04
    8    -340.6339460330      6.77E-04
    9    -340.6339460353      6.77E-04
   10    -340.6339460380      6.77E-04
   11    -340.6339460420      6.77E-04
   12    -340.6339460409      6.77E-04
   13    -340.6339460392      6.77E-04
   14    -340.6339460343      6.77E-04
   15    -340.6339460345      6.77E-04
   16    -340.6339460353      6.77E-04
   17    -340.6405009210      4.20E-04
   18    -340.6417232850      1.58E-04
   19    -340.6422108526      5.56E-05
   20    -340.6422815160      2.07E-05
   21    -340.6422905501      1.04E-05
   22    -340.6422922592      3.47E-06
   23    -340.6422924758      8.98E-07
   24    -340.6422924892      2.74E-07
   25    -340.6422924913      1.32E-07
   26    -340.6422924916      7.47E-08
   27    -340.6422924918      2.73E-08
   28    -340.6422924922      8.97E-09 Convergence criterion met
 ---------------------------------------
 SCF time:  CPU 165.84 s  wall 165.96 s
(0)  E-EN(g) gas-phase elect-nuc energy                 -340.607387378 a.u.
(3)  G-ENP(liq) elect-nuc-pol free energy of system     -340.642292492 a.u.
(4)  G-CDS(liq) cavity-dispersion-solvent structure 
     free energy                                                4.8048 kcal/mol
(6)  G-S(liq) free energy of system                     -340.634635509 a.u.
(9)  DeltaG-S(liq) free energy of  solvation
     (9) = (6) - (0)                                          -17.0985 kcal/mol
 SCF   energy in the final basis set = -340.6346355092
 Total energy in the final basis set = -340.6346355092

 Components of the MP2 correlation energy:
        aaaa  correlation energy =        -0.1559723769 au
        abab  correlation energy =        -0.9406561781 au
        bbbb  correlation energy =        -0.1559723769 au
        non-Brillouin singles    =        -0.0000000000 au

 Total  MP2   correlation energy =        -1.2526009319 au
        MP2         total energy =      -341.8872364410 au

  Entering Z-vector solver.
 This version supports only Gaussian blurring of the apparent surface charges
 No PCM contribution added !! 
   1         0           1      0.000356    0.000356
 This version supports only Gaussian blurring of the apparent surface charges
 No PCM contribution added !! 
   2         0           1      0.000118    0.000118
 This version supports only Gaussian blurring of the apparent surface charges
 No PCM contribution added !! 
   3         0           1      0.000040    0.000040
 This version supports only Gaussian blurring of the apparent surface charges
 No PCM contribution added !! 
   4         0           1      0.000012    0.000012
 This version supports only Gaussian blurring of the apparent surface charges
 No PCM contribution added !! 
   5         0           1      0.000004    0.000004
 This version supports only Gaussian blurring of the apparent surface charges
 No PCM contribution added !! 
   6         0           1      0.000002    0.000002
 This version supports only Gaussian blurring of the apparent surface charges
 No PCM contribution added !! 
   7         1           0      0.000000    0.000000    Roots Converged

 --------------------------------------------------------------

                    Orbital Energies (a.u.)
 --------------------------------------------------------------

 Alpha MOs
 -- Occupied --
-20.582 -20.575 -20.574 -11.351 -11.347 -11.305  -1.433  -1.410
 -1.376  -1.048  -0.859  -0.808  -0.745  -0.714  -0.693  -0.653
 -0.625  -0.569  -0.547  -0.542  -0.505  -0.459  -0.432
 -- Virtual --
  0.100   0.157   0.166   0.190   0.204   0.224   0.275   0.332
  0.356   0.366   0.402   0.454   0.467   0.497   0.522   0.547
  0.573   0.578   0.595   0.601   0.635   0.643   0.648   0.656
  0.700   0.720   0.731   0.757   0.766   0.805   0.837   0.865
  0.878   0.894   0.898   0.928   0.952   0.968   1.005   1.031
  1.049   1.144   1.179   1.184   1.229   1.233   1.264   1.299
  1.331   1.341   1.364   1.399   1.426   1.443   1.453   1.486
  1.552   1.561   1.620   1.664   1.675   1.702   1.723   1.760
  1.886   1.968   1.975   2.011   2.087   2.094   2.149   2.203
  2.225   2.280   2.339   2.341   2.346   2.382   2.394   2.433
  2.454   2.473   2.520   2.570   2.665   2.669   2.737   2.792
  2.843   2.854   2.904   2.960   3.020   3.027   3.067   3.093
  3.125   3.150   3.172   3.191   3.219   3.241   3.286   3.299
  3.322   3.347   3.365   3.419   3.436   3.480   3.506   3.565
  3.577   3.611   3.630   3.643   3.677   3.708   3.748   3.773
  3.823   3.839   3.852   3.867   3.923   3.954   3.998   4.031
  4.057   4.076   4.132   4.202   4.221   4.225   4.255   4.267
  4.293   4.332   4.379   4.409   4.425   4.487   4.534   4.571
  4.587   4.597   4.625   4.637   4.709   4.727   4.771   4.819
  4.831   4.936   5.016   5.089   5.096   5.103   5.222   5.257
  5.313   5.328   5.372   5.410   5.425   5.479   5.499   5.637
  5.652   5.679   5.713   5.740   5.752   5.890   5.994   6.044
  6.078   6.139   6.204   6.226   6.306   6.381   6.580   6.628
  6.672   6.683   6.735   6.866   6.869   6.905   6.958   6.982
  7.100   7.131   7.262   7.273   7.310   7.323   7.347   7.387
  7.481   7.509   7.522   7.539   7.624   7.722   7.922  10.241
 10.964  12.508  12.955  13.746  13.940
 --------------------------------------------------------------

          Ground-State Mulliken Net Atomic Charges

     Atom                 Charge (a.u.)
  ----------------------------------------
      1 O                    -0.344600
      2 C                     0.141354
      3 C                     0.080993
      4 H                     0.174224
      5 O                    -0.438392
      6 H                     0.273802
      7 C                     0.128497
      8 O                    -0.333596
      9 H                     0.144310
     10 H                     0.173405
  ----------------------------------------
  Sum of atomic charges =    -0.000000

 -----------------------------------------------------------------
                    Cartesian Multipole Moments
 -----------------------------------------------------------------
    Charge (ESU x 10^10)
                -0.0000
    Dipole Moment (Debye)
         X       1.2590      Y      -4.0743      Z      -3.9335
       Tot       5.8016
    Quadrupole Moments (Debye-Ang)
        XX     -44.5329     XY       2.0024     YY     -32.7046
        XZ       1.8542     YZ       3.5775     ZZ     -32.6564
    Octopole Moments (Debye-Ang^2)
       XXX       1.6202    XXY       1.1830    XYY       3.3558
       YYY      -8.5261    XXZ     -13.8012    XYZ       1.6972
       YYZ       1.7484    XZZ       0.9002    YZZ       0.9431
       ZZZ      -2.6632
    Hexadecapole Moments (Debye-Ang^3)
      XXXX    -467.1555   XXXY       2.7398   XXYY     -85.6159
      XYYY       2.8092   YYYY    -152.5524   XXXZ       5.1080
      XXYZ       7.2176   XYYZ       3.0680   YYYZ      11.9347
      XXZZ     -87.3177   XYZZ       0.8120   YYZZ     -38.8982
      XZZZ       2.1866   YZZZ       2.2572   ZZZZ     -79.2225
 -----------------------------------------------------------------
 DrvMan is completing analytic gradient of the MP2 energy
 MP2 relaxed dipole moment
            1
    1   0.4953450
    2  -1.6029658
    3  -1.5475678
	Magnitude:	 2.283 au	 5.802 Debye
 MP2 energy read as -341.887236
 Full Analytical Gradient of MP2 Energy (in au.)
             1             2             3             4             5
    1   -0.00002885   -0.00000437    0.00003866    0.00003802    0.00002737
    2    0.00017446    0.00003104   -0.00006135   -0.00023866    0.00000537
    3   -0.00005780    0.00001838   -0.00003029   -0.00005337   -0.00025735
             6             7             8             9            10
    1   -0.00000933   -0.00002820   -0.00001435   -0.00000765   -0.00001130
    2    0.00010398   -0.00002027    0.00010381   -0.00005631   -0.00004207
    3   -0.00024326    0.00009298    0.00006664    0.00017378    0.00029030
 Gradient time:  CPU 0.08 s  wall 0.52 s
 ######################################################
 ######################################################
 # Starting finite difference calculation for IDERIV  #
 Finite diff step size: 1.89e-03 a.u.
 ----------------------------------------------------------------
             Standard Nuclear Orientation (Angstroms)
    I     Atom           X                Y                Z
 ----------------------------------------------------------------
    1      O      -2.0033368776    -0.1485431258     0.6597113405
    2      C      -1.2669923646    -0.5814172291    -0.2072819799
    3      C      -0.0068030182     0.1277560932    -0.6450722026
    4      H       0.0116487795     0.1055078213    -1.7138819384
    5      O       0.1018636976     1.4390556640    -0.1846108727
    6      H       0.8061068805     1.4352456354     0.4793438971
    7      C       1.1463751678    -0.7166695335    -0.1685379374
    8      O       1.9753696217    -0.2394073213     0.5761046506
    9      H      -1.4707914435    -1.5106503932    -0.6986352302
   10      H       1.1888916567    -1.7276130109    -0.4963541270
 ----------------------------------------------------------------
 Nuclear Repulsion Energy =   228.3872446353 hartrees
 There are       23 alpha and       23 beta electrons
 Discretize the solute cavity surface with Lebedev spheres
	Using 302 Lebedev grid points for each H atom
	Using 302 Lebedev grid points for other atoms
	Atomic van der Waals radii will be scaled by 1.20
 Removing interior tesserae...
 Keep 1104 surface tesserae and discard 1916 interior tesserae
 Molecular Surface Area = 103.971 Angst**2

                       Distance Matrix (Angstroms)
             O (  1)   C (  2)   C (  3)   H (  4)   O (  5)   H (  6)
   C (  2)  1.217071
   C (  3)  2.401031  1.510849
   H (  4)  3.123884  2.092040  1.069200
   O (  5)  2.768613  2.440613  1.394037  2.031049
   H (  6)  3.230154  2.972562  1.906479  2.685071  0.967889
   C (  7)  3.305972  2.417465  1.506638  2.086065  2.395499  2.272944
   O (  8)  3.980622  3.353144  2.356924  3.036314  2.627918  2.044750
   H (  9)  1.996008  1.070718  2.197841  2.416676  3.382045  3.905151
   H ( 10)  3.744365  2.725563  2.212283  2.495718  3.362529  3.331994
             C (  7)   O (  8)   H (  9)
   O (  8)  1.212231
   H (  9)  2.785852  3.888065
   H ( 10)  1.063615  1.995864  2.676174

 Requested basis set is cc-pVTZ
 There are 84 shells and 236 basis functions
 A cutoff of  1.0D-11 yielded   3356 shell pairs
 There are     26656 function pairs (     34986 Cartesian)
 Smallest overlap matrix eigenvalue = 6.58E-04
 Guess MOs from SCF MO coefficient file
 Reading MOs from coefficient file
 Reading MOs from coefficient file
 A restricted Hartree-Fock SCF calculation will be
 performed using Pulay DIIS extrapolation
 SCF converges when DIIS error is below 1.0E-08
 ---------------------------------------
  Cycle       Energy         DIIS Error
 ---------------------------------------
    1    -340.5968420171      9.17E-04
    2    -340.6052381877      6.09E-04
    3    -340.6070993098      1.62E-04
    4    -340.6073964602      5.78E-05
    5    -340.6074531798      2.33E-05
    6    -340.6074632838      1.24E-05
    7    -340.6074655120      4.12E-06
    8    -340.6074658066      1.01E-06
    9    -340.6074658243      3.60E-07
   10    -340.6074658271      1.84E-07
   11    -340.6074658283      1.04E-07
   12    -340.6074658286      4.30E-08
   13    -340.6074658286      1.18E-08
   14    -340.6074658282      3.65E-09 Convergence criterion met
 ---------------------------------------
 SCF time:  CPU 104.09 s  wall 104.59 s
 Discretize the solute cavity surface with Lebedev spheres
	Using 302 Lebedev grid points for each H atom
	Using 302 Lebedev grid points for other atoms
	Atomic van der Waals radii will be scaled by 1.20
 Removing interior tesserae...
 Keep 1104 surface tesserae and discard 1916 interior tesserae
 Molecular Surface Area = 103.971 Angst**2
 A restricted Hartree-Fock SCF calculation will be
 performed using Pulay DIIS extrapolation
 Polarizable Continuum solvation model will be applied
 SCF converges when DIIS error is below 1.0E-08

 Citation of the SMD model:
 Marenich, A.V.; Cramer, C.J.; Truhlar, D.G.
 J. Phys. Chem. B 2009, 113, 6378-6396.
 iSolventCode=           1
 Solvent: water                                                           

 vradii
            1           2           3           4           5           6
    1   1.5200000   1.8500000   1.8500000   1.2000000   1.5200000   1.2000000
            7           8           9          10
    1   1.8500000   1.5200000   1.2000000   1.2000000
 ---------------------------------------
  Cycle       Energy         DIIS Error
 ---------------------------------------
    1    -340.6074658275      1.32E-09
 Time req'd to invert C: 0.77 s (CPU) 0.77 s (wall)
    2    -340.6340068065      6.76E-04
    3    -340.6340068062      6.76E-04
    4    -340.6340068113      6.76E-04
    5    -340.6340068235      6.76E-04
    6    -340.6340068278      6.76E-04
    7    -340.6340068235      6.76E-04
    8    -340.6340068272      6.76E-04
    9    -340.6340068255      6.76E-04
   10    -340.6340068267      6.76E-04
   11    -340.6340068253      6.76E-04
   12    -340.6340068196      6.76E-04
   13    -340.6340068109      6.76E-04
   14    -340.6340068105      6.76E-04
   15    -340.6340068105      6.76E-04
   16    -340.6340068068      6.76E-04
   17    -340.6405554050      4.20E-04
   18    -340.6417758761      1.58E-04
   19    -340.6422623650      5.55E-05
   20    -340.6423327795      2.06E-05
   21    -340.6423417677      1.04E-05
   22    -340.6423434673      3.46E-06
   23    -340.6423436830      8.97E-07
   24    -340.6423436964      2.75E-07
   25    -340.6423436984      1.33E-07
   26    -340.6423436988      7.48E-08
   27    -340.6423436991      2.73E-08
   28    -340.6423436995      8.95E-09 Convergence criterion met
 ---------------------------------------
 SCF time:  CPU 168.00 s  wall 168.20 s
(0)  E-EN(g) gas-phase elect-nuc energy                 -340.607465828 a.u.
(3)  G-ENP(liq) elect-nuc-pol free energy of system     -340.642343699 a.u.
(4)  G-CDS(liq) cavity-dispersion-solvent structure 
     free energy                                                4.8060 kcal/mol
(6)  G-S(liq) free energy of system                     -340.634684892 a.u.
(9)  DeltaG-S(liq) free energy of  solvation
     (9) = (6) - (0)                                          -17.0802 kcal/mol
 SCF   energy in the final basis set = -340.6346848918
 Total energy in the final basis set = -340.6346848918

 Components of the MP2 correlation energy:
        aaaa  correlation energy =        -0.1559669021 au
        abab  correlation energy =        -0.9406227337 au
        bbbb  correlation energy =        -0.1559669021 au
        non-Brillouin singles    =        -0.0000000000 au

 Total  MP2   correlation energy =        -1.2525565379 au
        MP2         total energy =      -341.8872414297 au

  Entering Z-vector solver.
 This version supports only Gaussian blurring of the apparent surface charges
 No PCM contribution added !! 
   1         0           1      0.000355    0.000355
 This version supports only Gaussian blurring of the apparent surface charges
 No PCM contribution added !! 
   2         0           1      0.000118    0.000118
 This version supports only Gaussian blurring of the apparent surface charges
 No PCM contribution added !! 
   3         0           1      0.000040    0.000040
 This version supports only Gaussian blurring of the apparent surface charges
 No PCM contribution added !! 
   4         0           1      0.000012    0.000012
 This version supports only Gaussian blurring of the apparent surface charges
 No PCM contribution added !! 
   5         0           1      0.000004    0.000004
 This version supports only Gaussian blurring of the apparent surface charges
 No PCM contribution added !! 
   6         0           1      0.000002    0.000002
 This version supports only Gaussian blurring of the apparent surface charges
 No PCM contribution added !! 
   7         1           0      0.000000    0.000000    Roots Converged

 --------------------------------------------------------------

                    Orbital Energies (a.u.)
 --------------------------------------------------------------

 Alpha MOs
 -- Occupied --
-20.582 -20.575 -20.574 -11.351 -11.347 -11.305  -1.433  -1.410
 -1.376  -1.048  -0.859  -0.808  -0.745  -0.714  -0.693  -0.653
 -0.625  -0.569  -0.547  -0.542  -0.505  -0.459  -0.432
 -- Virtual --
  0.101   0.157   0.166   0.190   0.204   0.224   0.275   0.332
  0.356   0.366   0.403   0.454   0.467   0.498   0.522   0.547
  0.573   0.578   0.595   0.601   0.635   0.643   0.648   0.656
  0.700   0.720   0.731   0.757   0.766   0.805   0.837   0.865
  0.878   0.894   0.898   0.928   0.952   0.968   1.005   1.031
  1.049   1.144   1.179   1.184   1.229   1.233   1.264   1.299
  1.331   1.341   1.364   1.399   1.426   1.443   1.453   1.486
  1.553   1.561   1.620   1.664   1.675   1.702   1.723   1.760
  1.886   1.968   1.976   2.011   2.087   2.094   2.149   2.204
  2.225   2.280   2.340   2.341   2.346   2.382   2.394   2.433
  2.454   2.473   2.520   2.570   2.665   2.669   2.738   2.792
  2.843   2.854   2.904   2.960   3.020   3.027   3.067   3.093
  3.125   3.150   3.172   3.190   3.219   3.241   3.286   3.299
  3.322   3.347   3.365   3.419   3.436   3.480   3.506   3.565
  3.577   3.611   3.630   3.643   3.677   3.708   3.748   3.773
  3.823   3.839   3.852   3.867   3.923   3.955   3.998   4.031
  4.058   4.076   4.132   4.202   4.221   4.225   4.255   4.267
  4.293   4.332   4.379   4.409   4.425   4.487   4.535   4.571
  4.587   4.597   4.625   4.637   4.709   4.727   4.771   4.819
  4.831   4.936   5.016   5.089   5.096   5.103   5.222   5.257
  5.313   5.328   5.372   5.410   5.425   5.480   5.499   5.637
  5.652   5.679   5.713   5.740   5.752   5.890   5.994   6.045
  6.078   6.139   6.204   6.227   6.306   6.381   6.581   6.628
  6.672   6.684   6.735   6.866   6.869   6.905   6.958   6.982
  7.100   7.131   7.262   7.275   7.310   7.324   7.347   7.387
  7.481   7.509   7.522   7.539   7.624   7.723   7.922  10.242
 10.965  12.508  12.957  13.755  13.940
 --------------------------------------------------------------

          Ground-State Mulliken Net Atomic Charges

     Atom                 Charge (a.u.)
  ----------------------------------------
      1 O                    -0.344180
      2 C                     0.141406
      3 C                     0.080909
      4 H                     0.174147
      5 O                    -0.438420
      6 H                     0.273796
      7 C                     0.128463
      8 O                    -0.333641
      9 H                     0.144130
     10 H                     0.173391
  ----------------------------------------
  Sum of atomic charges =     0.000000

 -----------------------------------------------------------------
                    Cartesian Multipole Moments
 -----------------------------------------------------------------
    Charge (ESU x 10^10)
                 0.0000
    Dipole Moment (Debye)
         X       1.2535      Y      -4.0744      Z      -3.9319
       Tot       5.7992
    Quadrupole Moments (Debye-Ang)
        XX     -44.5192     XY       2.0033     YY     -32.7049
        XZ       1.8518     YZ       3.5765     ZZ     -32.6578
    Octopole Moments (Debye-Ang^2)
       XXX       1.5535    XXY       1.1802    XYY       3.3469
       YYY      -8.5253    XXZ     -13.7942    XYZ       1.6991
       YYZ       1.7512    XZZ       0.8911    YZZ       0.9433
       ZZZ      -2.6577
    Hexadecapole Moments (Debye-Ang^3)
      XXXX    -466.9001   XXXY       2.7559   XXYY     -85.5887
      XYYY       2.8115   YYYY    -152.5607   XXXZ       5.0743
      XXYZ       7.2137   XYYZ       3.0599   YYYZ      11.9305
      XXZZ     -87.2908   XYZZ       0.8124   YYZZ     -38.8999
      XZZZ       2.1725   YZZZ       2.2559   ZZZZ     -79.2301
 -----------------------------------------------------------------
 DrvMan is completing analytic gradient of the MP2 energy
 MP2 relaxed dipole moment
            1
    1   0.4931522
    2  -1.6029746
    3  -1.5469142
	Magnitude:	 2.282 au	 5.799 Debye
 MP2 energy read as -341.887241
 Full Analytical Gradient of MP2 Energy (in au.)
             1             2             3             4             5
    1    0.00055663   -0.00052676   -0.00004529    0.00002207    0.00004264
    2   -0.00007836    0.00025416   -0.00002940   -0.00024492    0.00000557
    3   -0.00064867    0.00047636    0.00005183   -0.00004023   -0.00025695
             6             7             8             9            10
    1   -0.00001478    0.00000878   -0.00003718    0.00000770   -0.00001380
    2    0.00010524   -0.00004247    0.00009927   -0.00003704   -0.00003206
    3   -0.00024733    0.00012197    0.00004414    0.00020862    0.00029025
 Gradient time:  CPU 0.07 s  wall 0.20 s
 ----------------------------------------------------------------
             Standard Nuclear Orientation (Angstroms)
    I     Atom           X                Y                Z
 ----------------------------------------------------------------
    1      O      -2.0053368776    -0.1485431258     0.6597113405
    2      C      -1.2669923646    -0.5814172291    -0.2072819799
    3      C      -0.0068030182     0.1277560932    -0.6450722026
    4      H       0.0116487795     0.1055078213    -1.7138819384
    5      O       0.1018636976     1.4390556640    -0.1846108727
    6      H       0.8061068805     1.4352456354     0.4793438971
    7      C       1.1463751678    -0.7166695335    -0.1685379374
    8      O       1.9753696217    -0.2394073213     0.5761046506
    9      H      -1.4707914435    -1.5106503932    -0.6986352302
   10      H       1.1888916567    -1.7276130109    -0.4963541270
 ----------------------------------------------------------------
 Nuclear Repulsion Energy =   228.3414135419 hartrees
 There are       23 alpha and       23 beta electrons
 Discretize the solute cavity surface with Lebedev spheres
	Using 302 Lebedev grid points for each H atom
	Using 302 Lebedev grid points for other atoms
	Atomic van der Waals radii will be scaled by 1.20
 Removing interior tesserae...
 Keep 1105 surface tesserae and discard 1915 interior tesserae
 Molecular Surface Area = 104.076 Angst**2

                       Distance Matrix (Angstroms)
             O (  1)   C (  2)   C (  3)   H (  4)   O (  5)   H (  6)
   C (  2)  1.218282
   C (  3)  2.402694  1.510849
   H (  4)  3.125175  2.092040  1.069200
   O (  5)  2.770134  2.440613  1.394037  2.031049
   H (  6)  3.231893  2.972562  1.906479  2.685071  0.967889
   C (  7)  3.307877  2.417465  1.506638  2.086065  2.395499  2.272944
   O (  8)  3.982621  3.353144  2.356924  3.036314  2.627918  2.044750
   H (  9)  1.996542  1.070718  2.197841  2.416676  3.382045  3.905151
   H ( 10)  3.746071  2.725563  2.212283  2.495718  3.362529  3.331994
             C (  7)   O (  8)   H (  9)
   O (  8)  1.212231
   H (  9)  2.785852  3.888065
   H ( 10)  1.063615  1.995864  2.676174

 Requested basis set is cc-pVTZ
 There are 84 shells and 236 basis functions
 A cutoff of  1.0D-11 yielded   3356 shell pairs
 There are     26656 function pairs (     34986 Cartesian)
 Smallest overlap matrix eigenvalue = 6.58E-04
 Guess MOs from SCF MO coefficient file
 Reading MOs from coefficient file
 Reading MOs from coefficient file
 A restricted Hartree-Fock SCF calculation will be
 performed using Pulay DIIS extrapolation
 SCF converges when DIIS error is below 1.0E-08
 ---------------------------------------
  Cycle       Energy         DIIS Error
 ---------------------------------------
    1    -340.5945911484      9.15E-04
    2    -340.6051045712      6.05E-04
    3    -340.6069429182      1.62E-04
    4    -340.6072389876      5.77E-05
    5    -340.6072950462      2.32E-05
    6    -340.6073051141      1.23E-05
    7    -340.6073073351      4.12E-06
    8    -340.6073076330      1.00E-06
    9    -340.6073076507      3.42E-07
   10    -340.6073076536      1.75E-07
   11    -340.6073076547      1.01E-07
   12    -340.6073076551      4.33E-08
   13    -340.6073076551      1.20E-08
   14    -340.6073076547      3.79E-09 Convergence criterion met
 ---------------------------------------
 SCF time:  CPU 102.86 s  wall 103.49 s
 Discretize the solute cavity surface with Lebedev spheres
	Using 302 Lebedev grid points for each H atom
	Using 302 Lebedev grid points for other atoms
	Atomic van der Waals radii will be scaled by 1.20
 Removing interior tesserae...
 Keep 1105 surface tesserae and discard 1915 interior tesserae
 Molecular Surface Area = 104.076 Angst**2
 A restricted Hartree-Fock SCF calculation will be
 performed using Pulay DIIS extrapolation
 Polarizable Continuum solvation model will be applied
 SCF converges when DIIS error is below 1.0E-08

 Citation of the SMD model:
 Marenich, A.V.; Cramer, C.J.; Truhlar, D.G.
 J. Phys. Chem. B 2009, 113, 6378-6396.
 iSolventCode=           1
 Solvent: water                                                           

 vradii
            1           2           3           4           5           6
    1   1.5200000   1.8500000   1.8500000   1.2000000   1.5200000   1.2000000
            7           8           9          10
    1   1.8500000   1.5200000   1.2000000   1.2000000
 ---------------------------------------
  Cycle       Energy         DIIS Error
 ---------------------------------------
    1    -340.6073076538      1.37E-09
 Time req'd to invert C: 0.77 s (CPU) 0.77 s (wall)
    2    -340.6338813861      6.77E-04
    3    -340.6338813859      6.77E-04
    4    -340.6338813825      6.77E-04
    5    -340.6338813889      6.77E-04
    6    -340.6338813845      6.77E-04
    7    -340.6338813885      6.77E-04
    8    -340.6338813905      6.77E-04
    9    -340.6338813950      6.77E-04
   10    -340.6338813916      6.77E-04
   11    -340.6338813944      6.77E-04
   12    -340.6338813963      6.77E-04
   13    -340.6338813946      6.77E-04
   14    -340.6338813946      6.77E-04
   15    -340.6338813967      6.77E-04
   16    -340.6338813859      6.77E-04
   17    -340.6404416968      4.21E-04
   18    -340.6416656726      1.58E-04
   19    -340.6421541342      5.57E-05
   20    -340.6422250104      2.07E-05
   21    -340.6422340865      1.05E-05
   22    -340.6422358046      3.47E-06
   23    -340.6422360220      8.99E-07
   24    -340.6422360355      2.74E-07
   25    -340.6422360375      1.31E-07
   26    -340.6422360379      7.44E-08
   27    -340.6422360381      2.74E-08
   28    -340.6422360385      8.99E-09 Convergence criterion met
 ---------------------------------------
 SCF time:  CPU 175.46 s  wall 175.65 s
(0)  E-EN(g) gas-phase elect-nuc energy                 -340.607307654 a.u.
(3)  G-ENP(liq) elect-nuc-pol free energy of system     -340.642236039 a.u.
(4)  G-CDS(liq) cavity-dispersion-solvent structure 
     free energy                                                4.8037 kcal/mol
(6)  G-S(liq) free energy of system                     -340.634580893 a.u.
(9)  DeltaG-S(liq) free energy of  solvation
     (9) = (6) - (0)                                          -17.1142 kcal/mol
 SCF   energy in the final basis set = -340.6345808928
 Total energy in the final basis set = -340.6345808928

 Components of the MP2 correlation energy:
        aaaa  correlation energy =        -0.1559780071 au
        abab  correlation energy =        -0.9406904906 au
        bbbb  correlation energy =        -0.1559780071 au
        non-Brillouin singles    =        -0.0000000000 au

 Total  MP2   correlation energy =        -1.2526465049 au
        MP2         total energy =      -341.8872273978 au

  Entering Z-vector solver.
 This version supports only Gaussian blurring of the apparent surface charges
 No PCM contribution added !! 
   1         0           1      0.000356    0.000356
 This version supports only Gaussian blurring of the apparent surface charges
 No PCM contribution added !! 
   2         0           1      0.000118    0.000118
 This version supports only Gaussian blurring of the apparent surface charges
 No PCM contribution added !! 
   3         0           1      0.000040    0.000040
 This version supports only Gaussian blurring of the apparent surface charges
 No PCM contribution added !! 
   4         0           1      0.000012    0.000012
 This version supports only Gaussian blurring of the apparent surface charges
 No PCM contribution added !! 
   5         0           1      0.000004    0.000004
 This version supports only Gaussian blurring of the apparent surface charges
 No PCM contribution added !! 
   6         0           1      0.000002    0.000002
 This version supports only Gaussian blurring of the apparent surface charges
 No PCM contribution added !! 
   7         1           0      0.000000    0.000000    Roots Converged

 --------------------------------------------------------------

                    Orbital Energies (a.u.)
 --------------------------------------------------------------

 Alpha MOs
 -- Occupied --
-20.582 -20.575 -20.574 -11.351 -11.347 -11.305  -1.433  -1.409
 -1.376  -1.048  -0.859  -0.808  -0.745  -0.714  -0.692  -0.653
 -0.625  -0.569  -0.547  -0.542  -0.505  -0.459  -0.433
 -- Virtual --
  0.100   0.156   0.166   0.190   0.204   0.224   0.275   0.332
  0.356   0.366   0.402   0.454   0.467   0.497   0.522   0.547
  0.573   0.578   0.595   0.601   0.635   0.643   0.648   0.656
  0.700   0.720   0.731   0.757   0.765   0.805   0.837   0.865
  0.878   0.894   0.898   0.928   0.952   0.968   1.005   1.031
  1.049   1.144   1.179   1.184   1.229   1.233   1.263   1.299
  1.331   1.341   1.364   1.399   1.426   1.443   1.453   1.486
  1.552   1.561   1.620   1.664   1.675   1.702   1.723   1.760
  1.886   1.968   1.975   2.011   2.087   2.094   2.149   2.203
  2.225   2.280   2.339   2.341   2.346   2.382   2.394   2.433
  2.454   2.473   2.520   2.570   2.665   2.668   2.737   2.792
  2.843   2.853   2.904   2.960   3.019   3.027   3.067   3.093
  3.125   3.150   3.172   3.191   3.219   3.241   3.286   3.299
  3.322   3.347   3.365   3.418   3.436   3.480   3.506   3.565
  3.577   3.611   3.630   3.643   3.677   3.708   3.748   3.773
  3.823   3.839   3.852   3.867   3.923   3.954   3.998   4.031
  4.057   4.075   4.131   4.202   4.221   4.225   4.255   4.267
  4.293   4.332   4.379   4.409   4.424   4.487   4.534   4.571
  4.587   4.596   4.624   4.636   4.708   4.727   4.771   4.818
  4.831   4.936   5.015   5.089   5.096   5.103   5.222   5.257
  5.312   5.328   5.372   5.410   5.426   5.479   5.499   5.637
  5.652   5.679   5.713   5.740   5.751   5.890   5.994   6.043
  6.077   6.139   6.204   6.225   6.306   6.381   6.579   6.627
  6.672   6.682   6.734   6.865   6.869   6.905   6.958   6.982
  7.100   7.131   7.262   7.272   7.310   7.323   7.347   7.387
  7.481   7.509   7.522   7.538   7.624   7.722   7.922  10.240
 10.964  12.508  12.953  13.737  13.940
 --------------------------------------------------------------

          Ground-State Mulliken Net Atomic Charges

     Atom                 Charge (a.u.)
  ----------------------------------------
      1 O                    -0.344989
      2 C                     0.141310
      3 C                     0.081077
      4 H                     0.174296
      5 O                    -0.438367
      6 H                     0.273807
      7 C                     0.128531
      8 O                    -0.333555
      9 H                     0.144473
     10 H                     0.173417
  ----------------------------------------
  Sum of atomic charges =     0.000000

 -----------------------------------------------------------------
                    Cartesian Multipole Moments
 -----------------------------------------------------------------
    Charge (ESU x 10^10)
                 0.0000
    Dipole Moment (Debye)
         X       1.2641      Y      -4.0745      Z      -3.9351
       Tot       5.8038
    Quadrupole Moments (Debye-Ang)
        XX     -44.5452     XY       2.0021     YY     -32.7044
        XZ       1.8565     YZ       3.5783     ZZ     -32.6554
    Octopole Moments (Debye-Ang^2)
       XXX       1.6822    XXY       1.1845    XYY       3.3644
       YYY      -8.5268    XXZ     -13.8081    XYZ       1.6956
       YYZ       1.7458    XZZ       0.9094    YZZ       0.9430
       ZZZ      -2.6686
    Hexadecapole Moments (Debye-Ang^3)
      XXXX    -467.3997   XXXY       2.7275   XXYY     -85.6425
      XYYY       2.8071   YYYY    -152.5457   XXXZ       5.1407
      XXYZ       7.2207   XYYZ       3.0758   YYYZ      11.9384
      XXZZ     -87.3450   XYZZ       0.8117   YYZZ     -38.8970
      XZZZ       2.2008   YZZZ       2.2582   ZZZZ     -79.2162
 -----------------------------------------------------------------
 DrvMan is completing analytic gradient of the MP2 energy
 MP2 relaxed dipole moment
            1
    1   0.4973170
    2  -1.6030246
    3  -1.5481899
	Magnitude:	 2.283 au	 5.804 Debye
 MP2 energy read as -341.887227
 Full Analytical Gradient of MP2 Energy (in au.)
             1             2             3             4             5
    1   -0.00062943    0.00054094    0.00012074    0.00005314    0.00001221
    2    0.00043346   -0.00019710   -0.00009196   -0.00023274    0.00000401
    3    0.00054884   -0.00046099   -0.00011066   -0.00006575   -0.00025733
             6             7             8             9            10
    1   -0.00000439   -0.00006235    0.00000660   -0.00002853   -0.00000894
    2    0.00010266    0.00000025    0.00010810   -0.00007522   -0.00005146
    3   -0.00023949    0.00006601    0.00008741    0.00014170    0.00029026
 Gradient time:  CPU 0.08 s  wall 0.61 s
 ----------------------------------------------------------------
             Standard Nuclear Orientation (Angstroms)
    I     Atom           X                Y                Z
 ----------------------------------------------------------------
    1      O      -2.0043368776    -0.1475431258     0.6597113405
    2      C      -1.2669923646    -0.5814172291    -0.2072819799
    3      C      -0.0068030182     0.1277560932    -0.6450722026
    4      H       0.0116487795     0.1055078213    -1.7138819384
    5      O       0.1018636976     1.4390556640    -0.1846108727
    6      H       0.8061068805     1.4352456354     0.4793438971
    7      C       1.1463751678    -0.7166695335    -0.1685379374
    8      O       1.9753696217    -0.2394073213     0.5761046506
    9      H      -1.4707914435    -1.5106503932    -0.6986352302
   10      H       1.1888916567    -1.7276130109    -0.4963541270
 ----------------------------------------------------------------
 Nuclear Repulsion Energy =   228.3602021621 hartrees
 There are       23 alpha and       23 beta electrons
 Discretize the solute cavity surface with Lebedev spheres
	Using 302 Lebedev grid points for each H atom
	Using 302 Lebedev grid points for other atoms
	Atomic van der Waals radii will be scaled by 1.20
 Removing interior tesserae...
 Keep 1104 surface tesserae and discard 1916 interior tesserae
 Molecular Surface Area = 103.971 Angst**2

                       Distance Matrix (Angstroms)
             O (  1)   C (  2)   C (  3)   H (  4)   O (  5)   H (  6)
   C (  2)  1.218032
   C (  3)  2.401748  1.510849
   H (  4)  3.124448  2.092040  1.069200
   O (  5)  2.768801  2.440613  1.394037  2.031049
   H (  6)  3.230534  2.972562  1.906479  2.685071  0.967889
   C (  7)  3.307097  2.417465  1.506638  2.086065  2.395499  2.272944
   O (  8)  3.981645  3.353144  2.356924  3.036314  2.627918  2.044750
   H (  9)  1.996957  1.070718  2.197841  2.416676  3.382045  3.905151
   H ( 10)  3.745640  2.725563  2.212283  2.495718  3.362529  3.331994
             C (  7)   O (  8)   H (  9)
   O (  8)  1.212231
   H (  9)  2.785852  3.888065
   H ( 10)  1.063615  1.995864  2.676174

 Requested basis set is cc-pVTZ
 There are 84 shells and 236 basis functions
 A cutoff of  1.0D-11 yielded   3356 shell pairs
 There are     26656 function pairs (     34986 Cartesian)
 Smallest overlap matrix eigenvalue = 6.58E-04
 Guess MOs from SCF MO coefficient file
 Reading MOs from coefficient file
 Reading MOs from coefficient file
 A restricted Hartree-Fock SCF calculation will be
 performed using Pulay DIIS extrapolation
 SCF converges when DIIS error is below 1.0E-08
 ---------------------------------------
  Cycle       Energy         DIIS Error
 ---------------------------------------
    1    -340.5962980441      9.17E-04
    2    -340.6051039748      6.09E-04
    3    -340.6069652425      1.62E-04
    4    -340.6072629860      5.78E-05
    5    -340.6073198080      2.33E-05
    6    -340.6073299448      1.24E-05
    7    -340.6073321843      4.13E-06
    8    -340.6073324812      1.01E-06
    9    -340.6073324989      3.53E-07
   10    -340.6073325018      1.81E-07
   11    -340.6073325029      1.03E-07
   12    -340.6073325031      4.31E-08
   13    -340.6073325032      1.19E-08
   14    -340.6073325028      3.71E-09 Convergence criterion met
 ---------------------------------------
 SCF time:  CPU 108.32 s  wall 108.54 s
 Discretize the solute cavity surface with Lebedev spheres
	Using 302 Lebedev grid points for each H atom
	Using 302 Lebedev grid points for other atoms
	Atomic van der Waals radii will be scaled by 1.20
 Removing interior tesserae...
 Keep 1104 surface tesserae and discard 1916 interior tesserae
 Molecular Surface Area = 103.971 Angst**2
 A restricted Hartree-Fock SCF calculation will be
 performed using Pulay DIIS extrapolation
 Polarizable Continuum solvation model will be applied
 SCF converges when DIIS error is below 1.0E-08

 Citation of the SMD model:
 Marenich, A.V.; Cramer, C.J.; Truhlar, D.G.
 J. Phys. Chem. B 2009, 113, 6378-6396.
 iSolventCode=           1
 Solvent: water                                                           

 vradii
            1           2           3           4           5           6
    1   1.5200000   1.8500000   1.8500000   1.2000000   1.5200000   1.2000000
            7           8           9          10
    1   1.8500000   1.5200000   1.2000000   1.2000000
 ---------------------------------------
  Cycle       Energy         DIIS Error
 ---------------------------------------
    1    -340.6073325021      1.35E-09
 Time req'd to invert C: 0.76 s (CPU) 0.76 s (wall)
    2    -340.6339022706      6.77E-04
    3    -340.6339022703      6.77E-04
    4    -340.6339022811      6.77E-04
    5    -340.6339022815      6.77E-04
    6    -340.6339022994      6.77E-04
    7    -340.6339023034      6.77E-04
    8    -340.6339023011      6.77E-04
    9    -340.6339023021      6.77E-04
   10    -340.6339023001      6.77E-04
   11    -340.6339022985      6.77E-04
   12    -340.6339022970      6.77E-04
   13    -340.6339022950      6.77E-04
   14    -340.6339022972      6.77E-04
   15    -340.6339022965      6.77E-04
   16    -340.6339022706      6.77E-04
   17    -340.6404622240      4.21E-04
   18    -340.6416857033      1.58E-04
   19    -340.6421737587      5.56E-05
   20    -340.6422445222      2.07E-05
   21    -340.6422535785      1.05E-05
   22    -340.6422552929      3.47E-06
   23    -340.6422555101      8.98E-07
   24    -340.6422555235      2.74E-07
   25    -340.6422555256      1.31E-07
   26    -340.6422555259      7.45E-08
   27    -340.6422555262      2.74E-08
   28    -340.6422555266      8.99E-09 Convergence criterion met
 ---------------------------------------
 SCF time:  CPU 160.20 s  wall 160.38 s
(0)  E-EN(g) gas-phase elect-nuc energy                 -340.607332502 a.u.
(3)  G-ENP(liq) elect-nuc-pol free energy of system     -340.642255527 a.u.
(4)  G-CDS(liq) cavity-dispersion-solvent structure 
     free energy                                                4.8043 kcal/mol
(6)  G-S(liq) free energy of system                     -340.634599377 a.u.
(9)  DeltaG-S(liq) free energy of  solvation
     (9) = (6) - (0)                                          -17.1102 kcal/mol
 SCF   energy in the final basis set = -340.6345993775
 Total energy in the final basis set = -340.6345993775

 Components of the MP2 correlation energy:
        aaaa  correlation energy =        -0.1559768614 au
        abab  correlation energy =        -0.9406777101 au
        bbbb  correlation energy =        -0.1559768614 au
        non-Brillouin singles    =        -0.0000000000 au

 Total  MP2   correlation energy =        -1.2526314328 au
        MP2         total energy =      -341.8872308103 au

  Entering Z-vector solver.
 This version supports only Gaussian blurring of the apparent surface charges
 No PCM contribution added !! 
   1         0           1      0.000356    0.000356
 This version supports only Gaussian blurring of the apparent surface charges
 No PCM contribution added !! 
   2         0           1      0.000118    0.000118
 This version supports only Gaussian blurring of the apparent surface charges
 No PCM contribution added !! 
   3         0           1      0.000040    0.000040
 This version supports only Gaussian blurring of the apparent surface charges
 No PCM contribution added !! 
   4         0           1      0.000012    0.000012
 This version supports only Gaussian blurring of the apparent surface charges
 No PCM contribution added !! 
   5         0           1      0.000004    0.000004
 This version supports only Gaussian blurring of the apparent surface charges
 No PCM contribution added !! 
   6         0           1      0.000002    0.000002
 This version supports only Gaussian blurring of the apparent surface charges
 No PCM contribution added !! 
   7         1           0      0.000000    0.000000    Roots Converged

 --------------------------------------------------------------

                    Orbital Energies (a.u.)
 --------------------------------------------------------------

 Alpha MOs
 -- Occupied --
-20.582 -20.575 -20.574 -11.351 -11.347 -11.305  -1.433  -1.409
 -1.376  -1.048  -0.859  -0.808  -0.745  -0.714  -0.692  -0.653
 -0.625  -0.569  -0.547  -0.542  -0.505  -0.459  -0.432
 -- Virtual --
  0.100   0.156   0.166   0.190   0.204   0.224   0.275   0.332
  0.356   0.366   0.402   0.454   0.467   0.497   0.522   0.547
  0.573   0.578   0.595   0.601   0.635   0.643   0.648   0.656
  0.700   0.720   0.731   0.757   0.765   0.805   0.837   0.865
  0.878   0.894   0.898   0.928   0.952   0.968   1.005   1.031
  1.049   1.144   1.179   1.184   1.229   1.233   1.264   1.299
  1.331   1.341   1.364   1.399   1.426   1.443   1.453   1.486
  1.552   1.561   1.620   1.664   1.675   1.702   1.723   1.760
  1.886   1.968   1.975   2.011   2.087   2.094   2.149   2.203
  2.225   2.280   2.339   2.341   2.346   2.382   2.394   2.433
  2.454   2.473   2.520   2.570   2.665   2.669   2.737   2.792
  2.843   2.854   2.904   2.960   3.020   3.027   3.067   3.093
  3.125   3.150   3.172   3.190   3.219   3.241   3.286   3.299
  3.322   3.347   3.365   3.419   3.436   3.480   3.506   3.565
  3.577   3.611   3.630   3.643   3.677   3.708   3.748   3.773
  3.823   3.839   3.852   3.867   3.923   3.954   3.998   4.031
  4.057   4.075   4.131   4.202   4.221   4.225   4.255   4.267
  4.293   4.332   4.379   4.409   4.425   4.487   4.534   4.571
  4.587   4.596   4.625   4.637   4.708   4.727   4.771   4.818
  4.831   4.936   5.016   5.089   5.096   5.103   5.222   5.257
  5.313   5.328   5.372   5.410   5.425   5.479   5.499   5.637
  5.652   5.679   5.713   5.740   5.752   5.890   5.994   6.044
  6.078   6.139   6.204   6.225   6.306   6.381   6.580   6.628
  6.672   6.683   6.734   6.866   6.869   6.905   6.958   6.982
  7.100   7.131   7.262   7.273   7.310   7.323   7.347   7.387
  7.481   7.509   7.522   7.539   7.624   7.722   7.922  10.240
 10.964  12.508  12.953  13.741  13.940
 --------------------------------------------------------------

          Ground-State Mulliken Net Atomic Charges

     Atom                 Charge (a.u.)
  ----------------------------------------
      1 O                    -0.344806
      2 C                     0.141380
      3 C                     0.081018
      4 H                     0.174229
      5 O                    -0.438388
      6 H                     0.273799
      7 C                     0.128504
      8 O                    -0.333606
      9 H                     0.144467
     10 H                     0.173402
  ----------------------------------------
  Sum of atomic charges =    -0.000000

 -----------------------------------------------------------------
                    Cartesian Multipole Moments
 -----------------------------------------------------------------
    Charge (ESU x 10^10)
                -0.0000
    Dipole Moment (Debye)
         X       1.2589      Y      -4.0776      Z      -3.9345
       Tot       5.8045
    Quadrupole Moments (Debye-Ang)
        XX     -44.5344     XY       2.0083     YY     -32.7028
        XZ       1.8554     YZ       3.5776     ZZ     -32.6564
    Octopole Moments (Debye-Ang^2)
       XXX       1.6250    XXY       1.1666    XYY       3.3528
       YYY      -8.5471    XXZ     -13.8036    XYZ       1.6980
       YYZ       1.7460    XZZ       0.9000    YZZ       0.9355
       ZZZ      -2.6654
    Hexadecapole Moments (Debye-Ang^3)
      XXXX    -467.1780   XXXY       2.7944   XXYY     -85.6090
      XYYY       2.8488   YYYY    -152.5356   XXXZ       5.1130
      XXYZ       7.2116   XYYZ       3.0708   YYYZ      11.9279
      XXZZ     -87.3193   XYZZ       0.8264   YYZZ     -38.8945
      XZZZ       2.1896   YZZZ       2.2487   ZZZZ     -79.2223
 -----------------------------------------------------------------
 DrvMan is completing analytic gradient of the MP2 energy
 MP2 relaxed dipole moment
            1
    1   0.4953004
    2  -1.6042468
    3  -1.5479613
	Magnitude:	 2.284 au	 5.804 Debye
 MP2 energy read as -341.887231
 Full Analytical Gradient of MP2 Energy (in au.)
             1             2             3             4             5
    1   -0.00030330    0.00024050    0.00002692    0.00003453    0.00003002
    2    0.00048861   -0.00030361   -0.00002208   -0.00024057    0.00001032
    3    0.00034091   -0.00031741   -0.00002426   -0.00005209   -0.00024458
             6             7             8             9            10
    1   -0.00001127   -0.00003251   -0.00001688    0.00004287   -0.00001089
    2    0.00010506   -0.00002323    0.00010586   -0.00007480   -0.00004556
    3   -0.00024624    0.00009928    0.00006331    0.00009208    0.00028901
 Gradient time:  CPU 0.08 s  wall 0.22 s
 ----------------------------------------------------------------
             Standard Nuclear Orientation (Angstroms)
    I     Atom           X                Y                Z
 ----------------------------------------------------------------
    1      O      -2.0043368776    -0.1495431258     0.6597113405
    2      C      -1.2669923646    -0.5814172291    -0.2072819799
    3      C      -0.0068030182     0.1277560932    -0.6450722026
    4      H       0.0116487795     0.1055078213    -1.7138819384
    5      O       0.1018636976     1.4390556640    -0.1846108727
    6      H       0.8061068805     1.4352456354     0.4793438971
    7      C       1.1463751678    -0.7166695335    -0.1685379374
    8      O       1.9753696217    -0.2394073213     0.5761046506
    9      H      -1.4707914435    -1.5106503932    -0.6986352302
   10      H       1.1888916567    -1.7276130109    -0.4963541270
 ----------------------------------------------------------------
 Nuclear Repulsion Energy =   228.3684376211 hartrees
 There are       23 alpha and       23 beta electrons
 Discretize the solute cavity surface with Lebedev spheres
	Using 302 Lebedev grid points for each H atom
	Using 302 Lebedev grid points for other atoms
	Atomic van der Waals radii will be scaled by 1.20
 Removing interior tesserae...
 Keep 1105 surface tesserae and discard 1915 interior tesserae
 Molecular Surface Area = 104.076 Angst**2

                       Distance Matrix (Angstroms)
             O (  1)   C (  2)   C (  3)   H (  4)   O (  5)   H (  6)
   C (  2)  1.217321
   C (  3)  2.401978  1.510849
   H (  4)  3.124611  2.092040  1.069200
   O (  5)  2.769947  2.440613  1.394037  2.031049
   H (  6)  3.231514  2.972562  1.906479  2.685071  0.967889
   C (  7)  3.306753  2.417465  1.506638  2.086065  2.395499  2.272944
   O (  8)  3.981599  3.353144  2.356924  3.036314  2.627918  2.044750
   H (  9)  1.995592  1.070718  2.197841  2.416676  3.382045  3.905151
   H ( 10)  3.744796  2.725563  2.212283  2.495718  3.362529  3.331994
             C (  7)   O (  8)   H (  9)
   O (  8)  1.212231
   H (  9)  2.785852  3.888065
   H ( 10)  1.063615  1.995864  2.676174

 Requested basis set is cc-pVTZ
 There are 84 shells and 236 basis functions
 A cutoff of  1.0D-11 yielded   3356 shell pairs
 There are     26656 function pairs (     34986 Cartesian)
 Smallest overlap matrix eigenvalue = 6.58E-04
 Guess MOs from SCF MO coefficient file
 Reading MOs from coefficient file
 Reading MOs from coefficient file
 A restricted Hartree-Fock SCF calculation will be
 performed using Pulay DIIS extrapolation
 SCF converges when DIIS error is below 1.0E-08
 ---------------------------------------
  Cycle       Energy         DIIS Error
 ---------------------------------------
    1    -340.5969018541      9.18E-04
    2    -340.6052107205      6.09E-04
    3    -340.6070747791      1.62E-04
    4    -340.6073720401      5.78E-05
    5    -340.6074288480      2.33E-05
    6    -340.6074390093      1.24E-05
    7    -340.6074412471      4.13E-06
    8    -340.6074415421      1.01E-06
    9    -340.6074415597      3.59E-07
   10    -340.6074415625      1.83E-07
   11    -340.6074415637      1.04E-07
   12    -340.6074415640      4.30E-08
   13    -340.6074415641      1.19E-08
   14    -340.6074415637      3.67E-09 Convergence criterion met
 ---------------------------------------
 SCF time:  CPU 104.16 s  wall 104.88 s
 Discretize the solute cavity surface with Lebedev spheres
	Using 302 Lebedev grid points for each H atom
	Using 302 Lebedev grid points for other atoms
	Atomic van der Waals radii will be scaled by 1.20
 Removing interior tesserae...
 Keep 1105 surface tesserae and discard 1915 interior tesserae
 Molecular Surface Area = 104.076 Angst**2
 A restricted Hartree-Fock SCF calculation will be
 performed using Pulay DIIS extrapolation
 Polarizable Continuum solvation model will be applied
 SCF converges when DIIS error is below 1.0E-08

 Citation of the SMD model:
 Marenich, A.V.; Cramer, C.J.; Truhlar, D.G.
 J. Phys. Chem. B 2009, 113, 6378-6396.
 iSolventCode=           1
 Solvent: water                                                           

 vradii
            1           2           3           4           5           6
    1   1.5200000   1.8500000   1.8500000   1.2000000   1.5200000   1.2000000
            7           8           9          10
    1   1.8500000   1.5200000   1.2000000   1.2000000
 ---------------------------------------
  Cycle       Energy         DIIS Error
 ---------------------------------------
    1    -340.6074415629      1.33E-09
 Time req'd to invert C: 0.78 s (CPU) 0.78 s (wall)
    2    -340.6339864668      6.76E-04
    3    -340.6339864664      6.76E-04
    4    -340.6339864726      6.76E-04
    5    -340.6339864874      6.76E-04
    6    -340.6339864832      6.76E-04
    7    -340.6339864930      6.76E-04
    8    -340.6339864959      6.76E-04
    9    -340.6339864926      6.76E-04
   10    -340.6339864884      6.76E-04
   11    -340.6339864876      6.76E-04
   12    -340.6339864888      6.76E-04
   13    -340.6339864925      6.76E-04
   14    -340.6339864926      6.76E-04
   15    -340.6339864891      6.76E-04
   16    -340.6339864671      6.76E-04
   17    -340.6405354121      4.20E-04
   18    -340.6417563751      1.58E-04
   19    -340.6422432665      5.56E-05
   20    -340.6423137926      2.07E-05
   21    -340.6423228003      1.04E-05
   22    -340.6423245035      3.46E-06
   23    -340.6423247195      8.97E-07
   24    -340.6423247329      2.75E-07
   25    -340.6423247349      1.33E-07
   26    -340.6423247353      7.48E-08
   27    -340.6423247356      2.73E-08
   28    -340.6423247360      8.96E-09 Convergence criterion met
 ---------------------------------------
 SCF time:  CPU 166.10 s  wall 166.40 s
(0)  E-EN(g) gas-phase elect-nuc energy                 -340.607441563 a.u.
(3)  G-ENP(liq) elect-nuc-pol free energy of system     -340.642324736 a.u.
(4)  G-CDS(liq) cavity-dispersion-solvent structure 
     free energy                                                4.8053 kcal/mol
(6)  G-S(liq) free energy of system                     -340.634666924 a.u.
(9)  DeltaG-S(liq) free energy of  solvation
     (9) = (6) - (0)                                          -17.0842 kcal/mol
 SCF   energy in the final basis set = -340.6346669244
 Total energy in the final basis set = -340.6346669244

 Components of the MP2 correlation energy:
        aaaa  correlation energy =        -0.1559680482 au
        abab  correlation energy =        -0.9406355344 au
        bbbb  correlation energy =        -0.1559680482 au
        non-Brillouin singles    =        -0.0000000000 au

 Total  MP2   correlation energy =        -1.2525716307 au
        MP2         total energy =      -341.8872385551 au

  Entering Z-vector solver.
 This version supports only Gaussian blurring of the apparent surface charges
 No PCM contribution added !! 
   1         0           1      0.000355    0.000355
 This version supports only Gaussian blurring of the apparent surface charges
 No PCM contribution added !! 
   2         0           1      0.000118    0.000118
 This version supports only Gaussian blurring of the apparent surface charges
 No PCM contribution added !! 
   3         0           1      0.000040    0.000040
 This version supports only Gaussian blurring of the apparent surface charges
 No PCM contribution added !! 
   4         0           1      0.000012    0.000012
 This version supports only Gaussian blurring of the apparent surface charges
 No PCM contribution added !! 
   5         0           1      0.000004    0.000004
 This version supports only Gaussian blurring of the apparent surface charges
 No PCM contribution added !! 
   6         0           1      0.000002    0.000002
 This version supports only Gaussian blurring of the apparent surface charges
 No PCM contribution added !! 
   7         1           0      0.000000    0.000000    Roots Converged

 --------------------------------------------------------------

                    Orbital Energies (a.u.)
 --------------------------------------------------------------

 Alpha MOs
 -- Occupied --
-20.582 -20.575 -20.574 -11.351 -11.347 -11.305  -1.433  -1.410
 -1.376  -1.048  -0.859  -0.808  -0.745  -0.714  -0.693  -0.653
 -0.625  -0.569  -0.547  -0.542  -0.505  -0.459  -0.432
 -- Virtual --
  0.101   0.157   0.166   0.190   0.204   0.224   0.275   0.332
  0.356   0.366   0.402   0.454   0.467   0.497   0.522   0.547
  0.573   0.578   0.595   0.601   0.635   0.643   0.648   0.656
  0.700   0.720   0.731   0.757   0.766   0.805   0.837   0.865
  0.878   0.894   0.898   0.928   0.952   0.968   1.005   1.031
  1.049   1.144   1.179   1.184   1.229   1.233   1.264   1.299
  1.331   1.341   1.364   1.399   1.426   1.443   1.453   1.486
  1.552   1.561   1.620   1.664   1.675   1.702   1.723   1.760
  1.886   1.968   1.976   2.011   2.087   2.094   2.149   2.203
  2.225   2.280   2.340   2.341   2.346   2.382   2.394   2.433
  2.454   2.473   2.520   2.570   2.665   2.669   2.737   2.792
  2.843   2.854   2.904   2.960   3.019   3.027   3.067   3.093
  3.125   3.150   3.172   3.191   3.219   3.241   3.286   3.299
  3.322   3.347   3.365   3.419   3.436   3.480   3.506   3.565
  3.577   3.611   3.630   3.643   3.677   3.708   3.748   3.773
  3.823   3.839   3.852   3.867   3.923   3.954   3.998   4.031
  4.057   4.076   4.132   4.202   4.221   4.225   4.255   4.267
  4.293   4.332   4.379   4.409   4.425   4.487   4.534   4.571
  4.587   4.597   4.625   4.637   4.709   4.727   4.771   4.819
  4.831   4.936   5.016   5.089   5.096   5.103   5.222   5.257
  5.313   5.328   5.372   5.410   5.425   5.479   5.499   5.637
  5.652   5.679   5.713   5.740   5.752   5.890   5.994   6.044
  6.078   6.139   6.204   6.226   6.306   6.381   6.581   6.628
  6.672   6.684   6.735   6.866   6.869   6.905   6.958   6.982
  7.100   7.131   7.262   7.274   7.310   7.323   7.347   7.387
  7.481   7.509   7.522   7.539   7.624   7.722   7.922  10.241
 10.964  12.508  12.956  13.751  13.940
 --------------------------------------------------------------

          Ground-State Mulliken Net Atomic Charges

     Atom                 Charge (a.u.)
  ----------------------------------------
      1 O                    -0.344363
      2 C                     0.141336
      3 C                     0.080968
      4 H                     0.174214
      5 O                    -0.438399
      6 H                     0.273804
      7 C                     0.128490
      8 O                    -0.333589
      9 H                     0.144135
     10 H                     0.173405
  ----------------------------------------
  Sum of atomic charges =    -0.000000

 -----------------------------------------------------------------
                    Cartesian Multipole Moments
 -----------------------------------------------------------------
    Charge (ESU x 10^10)
                -0.0000
    Dipole Moment (Debye)
         X       1.2586      Y      -4.0713      Z      -3.9324
       Tot       5.7986
    Quadrupole Moments (Debye-Ang)
        XX     -44.5301     XY       1.9971     YY     -32.7066
        XZ       1.8529     YZ       3.5772     ZZ     -32.6568
    Octopole Moments (Debye-Ang^2)
       XXX       1.6107    XXY       1.1981    XYY       3.3585
       YYY      -8.5050    XXZ     -13.7987    XYZ       1.6967
       YYZ       1.7510    XZZ       0.9004    YZZ       0.9508
       ZZZ      -2.6608
    Hexadecapole Moments (Debye-Ang^3)
      XXXX    -467.1215   XXXY       2.6891   XXYY     -85.6221
      XYYY       2.7698   YYYY    -152.5709   XXXZ       5.1021
      XXYZ       7.2228   XYYZ       3.0649   YYYZ      11.9410
      XXZZ     -87.3166   XYZZ       0.7977   YYZZ     -38.9024
      XZZZ       2.1837   YZZZ       2.2654   ZZZZ     -79.2240
 -----------------------------------------------------------------
 DrvMan is completing analytic gradient of the MP2 energy
 MP2 relaxed dipole moment
            1
    1   0.4951677
    2  -1.6017532
    3  -1.5471433
	Magnitude:	 2.281 au	 5.799 Debye
 MP2 energy read as -341.887239
 Full Analytical Gradient of MP2 Energy (in au.)
             1             2             3             4             5
    1    0.00022962   -0.00022540    0.00004875    0.00004071    0.00002478
    2   -0.00013191    0.00035916   -0.00009932   -0.00023708   -0.00000078
    3   -0.00043855    0.00033071   -0.00003484   -0.00005391   -0.00026967
             6             7             8             9            10
    1   -0.00000791   -0.00002108   -0.00001371   -0.00006391   -0.00001185
    2    0.00010284   -0.00001899    0.00010152   -0.00003749   -0.00003795
    3   -0.00024058    0.00008868    0.00006824    0.00025841    0.00029151
 Gradient time:  CPU 0.08 s  wall 0.08 s
 ----------------------------------------------------------------
             Standard Nuclear Orientation (Angstroms)
    I     Atom           X                Y                Z
 ----------------------------------------------------------------
    1      O      -2.0043368776    -0.1485431258     0.6607113405
    2      C      -1.2669923646    -0.5814172291    -0.2072819799
    3      C      -0.0068030182     0.1277560932    -0.6450722026
    4      H       0.0116487795     0.1055078213    -1.7138819384
    5      O       0.1018636976     1.4390556640    -0.1846108727
    6      H       0.8061068805     1.4352456354     0.4793438971
    7      C       1.1463751678    -0.7166695335    -0.1685379374
    8      O       1.9753696217    -0.2394073213     0.5761046506
    9      H      -1.4707914435    -1.5106503932    -0.6986352302
   10      H       1.1888916567    -1.7276130109    -0.4963541270
 ----------------------------------------------------------------
 Nuclear Repulsion Energy =   228.3465981245 hartrees
 There are       23 alpha and       23 beta electrons
 Discretize the solute cavity surface with Lebedev spheres
	Using 302 Lebedev grid points for each H atom
	Using 302 Lebedev grid points for other atoms
	Atomic van der Waals radii will be scaled by 1.20
 Removing interior tesserae...
 Keep 1105 surface tesserae and discard 1915 interior tesserae
 Molecular Surface Area = 104.076 Angst**2

                       Distance Matrix (Angstroms)
             O (  1)   C (  2)   C (  3)   H (  4)   O (  5)   H (  6)
   C (  2)  1.218388
   C (  3)  2.402406  1.510849
   H (  4)  3.125289  2.092040  1.069200
   O (  5)  2.769679  2.440613  1.394037  2.031049
   H (  6)  3.231080  2.972562  1.906479  2.685071  0.967889
   C (  7)  3.307175  2.417465  1.506638  2.086065  2.395499  2.272944
   O (  8)  3.981643  3.353144  2.356924  3.036314  2.627918  2.044750
   H (  9)  1.996955  1.070718  2.197841  2.416676  3.382045  3.905151
   H ( 10)  3.745527  2.725563  2.212283  2.495718  3.362529  3.331994
             C (  7)   O (  8)   H (  9)
   O (  8)  1.212231
   H (  9)  2.785852  3.888065
   H ( 10)  1.063615  1.995864  2.676174

 Requested basis set is cc-pVTZ
 There are 84 shells and 236 basis functions
 A cutoff of  1.0D-11 yielded   3356 shell pairs
 There are     26656 function pairs (     34986 Cartesian)
 Smallest overlap matrix eigenvalue = 6.58E-04
 Guess MOs from SCF MO coefficient file
 Reading MOs from coefficient file
 Reading MOs from coefficient file
 A restricted Hartree-Fock SCF calculation will be
 performed using Pulay DIIS extrapolation
 SCF converges when DIIS error is below 1.0E-08
 ---------------------------------------
  Cycle       Energy         DIIS Error
 ---------------------------------------
    1    -340.5947619624      9.15E-04
    2    -340.6050807502      6.05E-04
    3    -340.6069218702      1.62E-04
    4    -340.6072184849      5.77E-05
    5    -340.6072747275      2.32E-05
    6    -340.6072847955      1.23E-05
    7    -340.6072870197      4.12E-06
    8    -340.6072873176      9.99E-07
    9    -340.6072873353      3.41E-07
   10    -340.6072873381      1.74E-07
   11    -340.6072873392      1.01E-07
   12    -340.6072873395      4.33E-08
   13    -340.6072873396      1.20E-08
   14    -340.6072873391      3.78E-09 Convergence criterion met
 ---------------------------------------
 SCF time:  CPU 104.71 s  wall 104.77 s
 Discretize the solute cavity surface with Lebedev spheres
	Using 302 Lebedev grid points for each H atom
	Using 302 Lebedev grid points for other atoms
	Atomic van der Waals radii will be scaled by 1.20
 Removing interior tesserae...
 Keep 1105 surface tesserae and discard 1915 interior tesserae
 Molecular Surface Area = 104.076 Angst**2
 A restricted Hartree-Fock SCF calculation will be
 performed using Pulay DIIS extrapolation
 Polarizable Continuum solvation model will be applied
 SCF converges when DIIS error is below 1.0E-08

 Citation of the SMD model:
 Marenich, A.V.; Cramer, C.J.; Truhlar, D.G.
 J. Phys. Chem. B 2009, 113, 6378-6396.
 iSolventCode=           1
 Solvent: water                                                           

 vradii
            1           2           3           4           5           6
    1   1.5200000   1.8500000   1.8500000   1.2000000   1.5200000   1.2000000
            7           8           9          10
    1   1.8500000   1.5200000   1.2000000   1.2000000
 ---------------------------------------
  Cycle       Energy         DIIS Error
 ---------------------------------------
    1    -340.6072873384      1.37E-09
 Time req'd to invert C: 0.77 s (CPU) 0.77 s (wall)
    2    -340.6338645208      6.77E-04
    3    -340.6338645206      6.77E-04
    4    -340.6338645119      6.77E-04
    5    -340.6338645104      6.77E-04
    6    -340.6338645098      6.77E-04
    7    -340.6338645104      6.77E-04
    8    -340.6338645226      6.77E-04
    9    -340.6338645283      6.77E-04
   10    -340.6338645337      6.77E-04
   11    -340.6338645345      6.77E-04
   12    -340.6338645396      6.77E-04
   13    -340.6338645367      6.77E-04
   14    -340.6338645317      6.77E-04
   15    -340.6404266839      4.21E-04
   16    -340.6416510172      1.58E-04
   17    -340.6421396498      5.57E-05
   18    -340.6422105556      2.07E-05
   19    -340.6422196379      1.05E-05
   20    -340.6422213577      3.47E-06
   21    -340.6422215754      8.99E-07
   22    -340.6422215889      2.74E-07
   23    -340.6422215909      1.31E-07
   24    -340.6422215913      7.44E-08
   25    -340.6422215915      2.74E-08
   26    -340.6422215918      9.00E-09 Convergence criterion met
 ---------------------------------------
 SCF time:  CPU 151.72 s  wall 152.08 s
(0)  E-EN(g) gas-phase elect-nuc energy                 -340.607287338 a.u.
(3)  G-ENP(liq) elect-nuc-pol free energy of system     -340.642221592 a.u.
(4)  G-CDS(liq) cavity-dispersion-solvent structure 
     free energy                                                4.8036 kcal/mol
(6)  G-S(liq) free energy of system                     -340.634566623 a.u.
(9)  DeltaG-S(liq) free energy of  solvation
     (9) = (6) - (0)                                          -17.1180 kcal/mol
 SCF   energy in the final basis set = -340.6345666226
 Total energy in the final basis set = -340.6345666226

 Components of the MP2 correlation energy:
        aaaa  correlation energy =        -0.1559797920 au
        abab  correlation energy =        -0.9406981990 au
        bbbb  correlation energy =        -0.1559797920 au
        non-Brillouin singles    =        -0.0000000000 au

 Total  MP2   correlation energy =        -1.2526577830 au
        MP2         total energy =      -341.8872244056 au

  Entering Z-vector solver.
 This version supports only Gaussian blurring of the apparent surface charges
 No PCM contribution added !! 
   1         0           1      0.000356    0.000356
 This version supports only Gaussian blurring of the apparent surface charges
 No PCM contribution added !! 
   2         0           1      0.000118    0.000118
 This version supports only Gaussian blurring of the apparent surface charges
 No PCM contribution added !! 
   3         0           1      0.000040    0.000040
 This version supports only Gaussian blurring of the apparent surface charges
 No PCM contribution added !! 
   4         0           1      0.000012    0.000012
 This version supports only Gaussian blurring of the apparent surface charges
 No PCM contribution added !! 
   5         0           1      0.000004    0.000004
 This version supports only Gaussian blurring of the apparent surface charges
 No PCM contribution added !! 
   6         0           1      0.000002    0.000002
 This version supports only Gaussian blurring of the apparent surface charges
 No PCM contribution added !! 
   7         1           0      0.000000    0.000000    Roots Converged

 --------------------------------------------------------------

                    Orbital Energies (a.u.)
 --------------------------------------------------------------

 Alpha MOs
 -- Occupied --
-20.582 -20.575 -20.574 -11.351 -11.347 -11.305  -1.433  -1.409
 -1.376  -1.048  -0.859  -0.808  -0.745  -0.714  -0.692  -0.653
 -0.625  -0.569  -0.547  -0.542  -0.505  -0.459  -0.433
 -- Virtual --
  0.100   0.156   0.166   0.190   0.204   0.224   0.275   0.332
  0.356   0.366   0.402   0.454   0.467   0.497   0.522   0.547
  0.573   0.578   0.595   0.601   0.635   0.643   0.648   0.656
  0.700   0.720   0.731   0.757   0.765   0.805   0.837   0.865
  0.878   0.894   0.898   0.928   0.951   0.968   1.005   1.031
  1.049   1.144   1.179   1.184   1.229   1.233   1.264   1.299
  1.331   1.341   1.364   1.399   1.426   1.443   1.453   1.486
  1.552   1.561   1.620   1.664   1.675   1.702   1.723   1.760
  1.886   1.967   1.975   2.011   2.087   2.094   2.149   2.203
  2.225   2.280   2.339   2.341   2.346   2.382   2.394   2.433
  2.454   2.473   2.520   2.570   2.665   2.668   2.737   2.792
  2.843   2.853   2.904   2.960   3.020   3.027   3.067   3.093
  3.125   3.150   3.172   3.191   3.219   3.241   3.286   3.299
  3.322   3.347   3.365   3.418   3.436   3.480   3.506   3.565
  3.577   3.611   3.630   3.643   3.677   3.708   3.748   3.773
  3.823   3.839   3.852   3.867   3.923   3.954   3.998   4.031
  4.057   4.075   4.132   4.202   4.221   4.225   4.255   4.266
  4.293   4.332   4.379   4.409   4.424   4.487   4.534   4.571
  4.586   4.596   4.624   4.636   4.708   4.727   4.771   4.818
  4.831   4.936   5.015   5.089   5.096   5.103   5.222   5.257
  5.312   5.328   5.372   5.410   5.425   5.479   5.499   5.637
  5.652   5.679   5.713   5.740   5.751   5.890   5.994   6.044
  6.077   6.139   6.204   6.224   6.306   6.381   6.579   6.627
  6.672   6.682   6.734   6.865   6.869   6.905   6.958   6.982
  7.100   7.131   7.262   7.272   7.310   7.323   7.347   7.387
  7.481   7.509   7.522   7.538   7.624   7.722   7.922  10.240
 10.964  12.508  12.953  13.736  13.940
 --------------------------------------------------------------

          Ground-State Mulliken Net Atomic Charges

     Atom                 Charge (a.u.)
  ----------------------------------------
      1 O                    -0.345067
      2 C                     0.141344
      3 C                     0.081076
      4 H                     0.174260
      5 O                    -0.438367
      6 H                     0.273803
      7 C                     0.128525
      8 O                    -0.333553
      9 H                     0.144559
     10 H                     0.173420
  ----------------------------------------
  Sum of atomic charges =    -0.000000

 -----------------------------------------------------------------
                    Cartesian Multipole Moments
 -----------------------------------------------------------------
    Charge (ESU x 10^10)
                 0.0000
    Dipole Moment (Debye)
         X       1.2616      Y      -4.0751      Z      -3.9375
       Tot       5.8054
    Quadrupole Moments (Debye-Ang)
        XX     -44.5365     XY       2.0025     YY     -32.7031
        XZ       1.8604     YZ       3.5797     ZZ     -32.6595
    Octopole Moments (Debye-Ang^2)
       XXX       1.6394    XXY       1.1836    XYY       3.3570
       YYY      -8.5299    XXZ     -13.8181    XYZ       1.6935
       YYZ       1.7386    XZZ       0.9092    YZZ       0.9427
       ZZZ      -2.6879
    Hexadecapole Moments (Debye-Ang^3)
      XXXX    -467.1958   XXXY       2.7328   XXYY     -85.6176
      XYYY       2.8123   YYYY    -152.5391   XXXZ       5.1672
      XXYZ       7.2255   XYYZ       3.0853   YYYZ      11.9440
      XXZZ     -87.3408   XYZZ       0.8114   YYZZ     -38.9039
      XZZZ       2.2315   YZZZ       2.2628   ZZZZ     -79.2674
 -----------------------------------------------------------------
 DrvMan is completing analytic gradient of the MP2 energy
 MP2 relaxed dipole moment
            1
    1   0.4963388
    2  -1.6032752
    3  -1.5491363
	Magnitude:	 2.284 au	 5.805 Debye
 MP2 energy read as -341.887224
 Full Analytical Gradient of MP2 Energy (in au.)
             1             2             3             4             5
    1   -0.00063731    0.00047247    0.00012742    0.00003532    0.00001872
    2    0.00055707   -0.00028841   -0.00008425   -0.00024049    0.00000690
    3    0.00070918   -0.00069088   -0.00003623   -0.00006358   -0.00025077
             6             7             8             9            10
    1   -0.00000714   -0.00004762   -0.00000071    0.00004999   -0.00001115
    2    0.00010375    0.00000657    0.00010430   -0.00011366   -0.00005177
    3   -0.00024507    0.00007176    0.00008216    0.00013312    0.00029031
 Gradient time:  CPU 0.07 s  wall 0.08 s
 ----------------------------------------------------------------
             Standard Nuclear Orientation (Angstroms)
    I     Atom           X                Y                Z
 ----------------------------------------------------------------
    1      O      -2.0043368776    -0.1485431258     0.6587113405
    2      C      -1.2669923646    -0.5814172291    -0.2072819799
    3      C      -0.0068030182     0.1277560932    -0.6450722026
    4      H       0.0116487795     0.1055078213    -1.7138819384
    5      O       0.1018636976     1.4390556640    -0.1846108727
    6      H       0.8061068805     1.4352456354     0.4793438971
    7      C       1.1463751678    -0.7166695335    -0.1685379374
    8      O       1.9753696217    -0.2394073213     0.5761046506
    9      H      -1.4707914435    -1.5106503932    -0.6986352302
   10      H       1.1888916567    -1.7276130109    -0.4963541270
 ----------------------------------------------------------------
 Nuclear Repulsion Energy =   228.3820583378 hartrees
 There are       23 alpha and       23 beta electrons
 Discretize the solute cavity surface with Lebedev spheres
	Using 302 Lebedev grid points for each H atom
	Using 302 Lebedev grid points for other atoms
	Atomic van der Waals radii will be scaled by 1.20
 Removing interior tesserae...
 Keep 1104 surface tesserae and discard 1916 interior tesserae
 Molecular Surface Area = 103.971 Angst**2

                       Distance Matrix (Angstroms)
             O (  1)   C (  2)   C (  3)   H (  4)   O (  5)   H (  6)
   C (  2)  1.216964
   C (  3)  2.401319  1.510849
   H (  4)  3.123770  2.092040  1.069200
   O (  5)  2.769069  2.440613  1.394037  2.031049
   H (  6)  3.230968  2.972562  1.906479  2.685071  0.967889
   C (  7)  3.306674  2.417465  1.506638  2.086065  2.395499  2.272944
   O (  8)  3.981601  3.353144  2.356924  3.036314  2.627918  2.044750
   H (  9)  1.995594  1.070718  2.197841  2.416676  3.382045  3.905151
   H ( 10)  3.744909  2.725563  2.212283  2.495718  3.362529  3.331994
             C (  7)   O (  8)   H (  9)
   O (  8)  1.212231
   H (  9)  2.785852  3.888065
   H ( 10)  1.063615  1.995864  2.676174

 Requested basis set is cc-pVTZ
 There are 84 shells and 236 basis functions
 A cutoff of  1.0D-11 yielded   3356 shell pairs
 There are     26656 function pairs (     34986 Cartesian)
 Smallest overlap matrix eigenvalue = 6.58E-04
 Guess MOs from SCF MO coefficient file
 Reading MOs from coefficient file
 Reading MOs from coefficient file
 A restricted Hartree-Fock SCF calculation will be
 performed using Pulay DIIS extrapolation
 SCF converges when DIIS error is below 1.0E-08
 ---------------------------------------
  Cycle       Energy         DIIS Error
 ---------------------------------------
    1    -340.5977727406      9.19E-04
    2    -340.6052441457      6.11E-04
    3    -340.6071179968      1.62E-04
    4    -340.6074160533      5.79E-05
    5    -340.6074731231      2.33E-05
    6    -340.6074832908      1.24E-05
    7    -340.6074855323      4.14E-06
    8    -340.6074858273      1.02E-06
    9    -340.6074858452      3.69E-07
   10    -340.6074858481      1.88E-07
   11    -340.6074858493      1.05E-07
   12    -340.6074858497      4.31E-08
   13    -340.6074858497      1.18E-08
   14    -340.6074858493      3.63E-09 Convergence criterion met
 ---------------------------------------
 SCF time:  CPU 104.66 s  wall 104.76 s
 Discretize the solute cavity surface with Lebedev spheres
	Using 302 Lebedev grid points for each H atom
	Using 302 Lebedev grid points for other atoms
	Atomic van der Waals radii will be scaled by 1.20
 Removing interior tesserae...
 Keep 1104 surface tesserae and discard 1916 interior tesserae
 Molecular Surface Area = 103.971 Angst**2
 A restricted Hartree-Fock SCF calculation will be
 performed using Pulay DIIS extrapolation
 Polarizable Continuum solvation model will be applied
 SCF converges when DIIS error is below 1.0E-08

 Citation of the SMD model:
 Marenich, A.V.; Cramer, C.J.; Truhlar, D.G.
 J. Phys. Chem. B 2009, 113, 6378-6396.
 iSolventCode=           1
 Solvent: water                                                           

 vradii
            1           2           3           4           5           6
    1   1.5200000   1.8500000   1.8500000   1.2000000   1.5200000   1.2000000
            7           8           9          10
    1   1.8500000   1.5200000   1.2000000   1.2000000
 ---------------------------------------
  Cycle       Energy         DIIS Error
 ---------------------------------------
    1    -340.6074858485      1.32E-09
 Time req'd to invert C: 0.77 s (CPU) 0.77 s (wall)
    2    -340.6340233590      6.76E-04
    3    -340.6340233586      6.76E-04
    4    -340.6340233666      6.76E-04
    5    -340.6340233729      6.76E-04
    6    -340.6340233641      6.76E-04
    7    -340.6340233716      6.76E-04
    8    -340.6340233652      6.76E-04
    9    -340.6340233656      6.76E-04
   10    -340.6340233629      6.76E-04
   11    -340.6340233658      6.76E-04
   12    -340.6340233653      6.76E-04
   13    -340.6340233672      6.76E-04
   14    -340.6340233654      6.76E-04
   15    -340.6340233654      6.76E-04
   16    -340.6340233593      6.76E-04
   17    -340.6405701127      4.20E-04
   18    -340.6417902155      1.58E-04
   19    -340.6422765336      5.55E-05
   20    -340.6423469187      2.06E-05
   21    -340.6423559008      1.04E-05
   22    -340.6423575987      3.46E-06
   23    -340.6423578142      8.97E-07
   24    -340.6423578275      2.75E-07
   25    -340.6423578296      1.33E-07
   26    -340.6423578299      7.48E-08
   27    -340.6423578302      2.73E-08
   28    -340.6423578306      8.95E-09 Convergence criterion met
 ---------------------------------------
 SCF time:  CPU 164.75 s  wall 164.89 s
(0)  E-EN(g) gas-phase elect-nuc energy                 -340.607485849 a.u.
(3)  G-ENP(liq) elect-nuc-pol free energy of system     -340.642357831 a.u.
(4)  G-CDS(liq) cavity-dispersion-solvent structure 
     free energy                                                4.8061 kcal/mol
(6)  G-S(liq) free energy of system                     -340.634698850 a.u.
(9)  DeltaG-S(liq) free energy of  solvation
     (9) = (6) - (0)                                          -17.0764 kcal/mol
 SCF   energy in the final basis set = -340.6346988501
 Total energy in the final basis set = -340.6346988501

 Components of the MP2 correlation energy:
        aaaa  correlation energy =        -0.1559651162 au
        abab  correlation energy =        -0.9406150190 au
        bbbb  correlation energy =        -0.1559651162 au
        non-Brillouin singles    =        -0.0000000000 au

 Total  MP2   correlation energy =        -1.2525452514 au
        MP2         total energy =      -341.8872441015 au

  Entering Z-vector solver.
 This version supports only Gaussian blurring of the apparent surface charges
 No PCM contribution added !! 
   1         0           1      0.000355    0.000355
 This version supports only Gaussian blurring of the apparent surface charges
 No PCM contribution added !! 
   2         0           1      0.000118    0.000118
 This version supports only Gaussian blurring of the apparent surface charges
 No PCM contribution added !! 
   3         0           1      0.000040    0.000040
 This version supports only Gaussian blurring of the apparent surface charges
 No PCM contribution added !! 
   4         0           1      0.000012    0.000012
 This version supports only Gaussian blurring of the apparent surface charges
 No PCM contribution added !! 
   5         0           1      0.000004    0.000004
 This version supports only Gaussian blurring of the apparent surface charges
 No PCM contribution added !! 
   6         0           1      0.000002    0.000002
 This version supports only Gaussian blurring of the apparent surface charges
 No PCM contribution added !! 
   7         1           0      0.000000    0.000000    Roots Converged

 --------------------------------------------------------------

                    Orbital Energies (a.u.)
 --------------------------------------------------------------

 Alpha MOs
 -- Occupied --
-20.582 -20.575 -20.574 -11.351 -11.347 -11.305  -1.433  -1.410
 -1.376  -1.048  -0.859  -0.808  -0.745  -0.714  -0.693  -0.653
 -0.625  -0.569  -0.547  -0.542  -0.505  -0.459  -0.432
 -- Virtual --
  0.101   0.157   0.166   0.190   0.204   0.224   0.275   0.332
  0.356   0.366   0.403   0.454   0.467   0.497   0.522   0.547
  0.573   0.578   0.595   0.601   0.635   0.643   0.648   0.656
  0.700   0.720   0.731   0.757   0.766   0.805   0.837   0.865
  0.878   0.894   0.898   0.928   0.952   0.968   1.005   1.031
  1.049   1.144   1.179   1.184   1.229   1.233   1.264   1.299
  1.331   1.341   1.364   1.399   1.426   1.443   1.453   1.486
  1.552   1.561   1.620   1.664   1.675   1.702   1.723   1.760
  1.886   1.968   1.976   2.011   2.087   2.094   2.149   2.204
  2.225   2.280   2.340   2.341   2.346   2.382   2.394   2.433
  2.455   2.473   2.520   2.570   2.665   2.669   2.737   2.792
  2.843   2.854   2.904   2.960   3.020   3.027   3.067   3.093
  3.125   3.150   3.172   3.191   3.219   3.241   3.286   3.299
  3.322   3.347   3.365   3.419   3.436   3.480   3.506   3.565
  3.577   3.611   3.630   3.643   3.677   3.708   3.748   3.773
  3.823   3.839   3.852   3.867   3.923   3.955   3.998   4.031
  4.057   4.076   4.132   4.202   4.222   4.225   4.256   4.267
  4.293   4.332   4.379   4.409   4.425   4.487   4.535   4.571
  4.587   4.597   4.625   4.637   4.709   4.727   4.771   4.819
  4.831   4.936   5.017   5.089   5.096   5.103   5.222   5.257
  5.313   5.328   5.372   5.410   5.425   5.479   5.499   5.637
  5.652   5.679   5.713   5.740   5.752   5.890   5.994   6.045
  6.078   6.139   6.204   6.227   6.306   6.381   6.581   6.629
  6.673   6.684   6.735   6.866   6.869   6.905   6.958   6.982
  7.100   7.131   7.262   7.275   7.310   7.324   7.347   7.387
  7.481   7.509   7.522   7.539   7.624   7.723   7.922  10.241
 10.965  12.508  12.957  13.756  13.940
 --------------------------------------------------------------

          Ground-State Mulliken Net Atomic Charges

     Atom                 Charge (a.u.)
  ----------------------------------------
      1 O                    -0.344102
      2 C                     0.141371
      3 C                     0.080910
      4 H                     0.174183
      5 O                    -0.438420
      6 H                     0.273800
      7 C                     0.128469
      8 O                    -0.333643
      9 H                     0.144043
     10 H                     0.173387
  ----------------------------------------
  Sum of atomic charges =     0.000000

 -----------------------------------------------------------------
                    Cartesian Multipole Moments
 -----------------------------------------------------------------
    Charge (ESU x 10^10)
                 0.0000
    Dipole Moment (Debye)
         X       1.2560      Y      -4.0737      Z      -3.9295
       Tot       5.7977
    Quadrupole Moments (Debye-Ang)
        XX     -44.5279     XY       2.0029     YY     -32.7063
        XZ       1.8479     YZ       3.5751     ZZ     -32.6537
    Octopole Moments (Debye-Ang^2)
       XXX       1.5963    XXY       1.1811    XYY       3.3543
       YYY      -8.5222    XXZ     -13.7842    XYZ       1.7012
       YYZ       1.7585    XZZ       0.8912    YZZ       0.9436
       ZZZ      -2.6384
    Hexadecapole Moments (Debye-Ang^3)
      XXXX    -467.1038   XXXY       2.7506   XXYY     -85.6135
      XYYY       2.8063   YYYY    -152.5673   XXXZ       5.0479
      XXYZ       7.2089   XYYZ       3.0504   YYYZ      11.9249
      XXZZ     -87.2951   XYZZ       0.8127   YYZZ     -38.8930
      XZZZ       2.1418   YZZZ       2.2513   ZZZZ     -79.1790
 -----------------------------------------------------------------
 DrvMan is completing analytic gradient of the MP2 energy
 MP2 relaxed dipole moment
            1
    1   0.4941297
    2  -1.6027231
    3  -1.5459683
	Magnitude:	 2.281 au	 5.798 Debye
 MP2 energy read as -341.887244
 Full Analytical Gradient of MP2 Energy (in au.)
             1             2             3             4             5
    1    0.00056667   -0.00046028   -0.00005196    0.00003994    0.00003613
    2   -0.00020286    0.00034618   -0.00003709   -0.00023716    0.00000266
    3   -0.00080879    0.00070628   -0.00002283   -0.00004242   -0.00026351
             6             7             8             9            10
    1   -0.00001203   -0.00000597   -0.00002989   -0.00007103   -0.00001159
    2    0.00010416   -0.00004880    0.00010307    0.00000157   -0.00003174
    3   -0.00024175    0.00011622    0.00004938    0.00021722    0.00029021
 Gradient time:  CPU 0.07 s  wall 0.07 s
 ----------------------------------------------------------------
             Standard Nuclear Orientation (Angstroms)
    I     Atom           X                Y                Z
 ----------------------------------------------------------------
    1      O      -2.0043368776    -0.1485431258     0.6597113405
    2      C      -1.2659923646    -0.5814172291    -0.2072819799
    3      C      -0.0068030182     0.1277560932    -0.6450722026
    4      H       0.0116487795     0.1055078213    -1.7138819384
    5      O       0.1018636976     1.4390556640    -0.1846108727
    6      H       0.8061068805     1.4352456354     0.4793438971
    7      C       1.1463751678    -0.7166695335    -0.1685379374
    8      O       1.9753696217    -0.2394073213     0.5761046506
    9      H      -1.4707914435    -1.5106503932    -0.6986352302
   10      H       1.1888916567    -1.7276130109    -0.4963541270
 ----------------------------------------------------------------
 Nuclear Repulsion Energy =   228.3693004533 hartrees
 There are       23 alpha and       23 beta electrons
 Discretize the solute cavity surface with Lebedev spheres
	Using 302 Lebedev grid points for each H atom
	Using 302 Lebedev grid points for other atoms
	Atomic van der Waals radii will be scaled by 1.20
 Removing interior tesserae...
 Keep 1105 surface tesserae and discard 1915 interior tesserae
 Molecular Surface Area = 104.076 Angst**2

                       Distance Matrix (Angstroms)
             O (  1)   C (  2)   C (  3)   H (  4)   O (  5)   H (  6)
   C (  2)  1.218282
   C (  3)  2.401862  1.510015
   H (  4)  3.124530  2.091429  1.069200
   O (  5)  2.769374  2.440052  1.394037  2.031049
   H (  6)  3.231024  2.971865  1.906479  2.685071  0.967889
   C (  7)  3.306925  2.416467  1.506638  2.086065  2.395499  2.272944
   O (  8)  3.981622  3.352177  2.356924  3.036314  2.627918  2.044750
   H (  9)  1.996275  1.070908  2.197841  2.416676  3.382045  3.905151
   H ( 10)  3.745218  2.724662  2.212283  2.495718  3.362529  3.331994
             C (  7)   O (  8)   H (  9)
   O (  8)  1.212231
   H (  9)  2.785852  3.888065
   H ( 10)  1.063615  1.995864  2.676174

 Requested basis set is cc-pVTZ
 There are 84 shells and 236 basis functions
 A cutoff of  1.0D-11 yielded   3356 shell pairs
 There are     26656 function pairs (     34986 Cartesian)
 Smallest overlap matrix eigenvalue = 6.57E-04
 Guess MOs from SCF MO coefficient file
 Reading MOs from coefficient file
 Reading MOs from coefficient file
 A restricted Hartree-Fock SCF calculation will be
 performed using Pulay DIIS extrapolation
 SCF converges when DIIS error is below 1.0E-08
 ---------------------------------------
  Cycle       Energy         DIIS Error
 ---------------------------------------
    1    -340.5945684564      9.15E-04
    2    -340.6051032861      6.04E-04
    3    -340.6069343601      1.62E-04
    4    -340.6072307901      5.78E-05
    5    -340.6072869361      2.33E-05
    6    -340.6072970344      1.23E-05
    7    -340.6072992588      4.12E-06
    8    -340.6072995574      1.00E-06
    9    -340.6072995751      3.39E-07
   10    -340.6072995780      1.73E-07
   11    -340.6072995791      1.00E-07
   12    -340.6072995795      4.34E-08
   13    -340.6072995795      1.20E-08
   14    -340.6072995790      3.79E-09 Convergence criterion met
 ---------------------------------------
 SCF time:  CPU 103.14 s  wall 103.17 s
 Discretize the solute cavity surface with Lebedev spheres
	Using 302 Lebedev grid points for each H atom
	Using 302 Lebedev grid points for other atoms
	Atomic van der Waals radii will be scaled by 1.20
 Removing interior tesserae...
 Keep 1105 surface tesserae and discard 1915 interior tesserae
 Molecular Surface Area = 104.076 Angst**2
 A restricted Hartree-Fock SCF calculation will be
 performed using Pulay DIIS extrapolation
 Polarizable Continuum solvation model will be applied
 SCF converges when DIIS error is below 1.0E-08

 Citation of the SMD model:
 Marenich, A.V.; Cramer, C.J.; Truhlar, D.G.
 J. Phys. Chem. B 2009, 113, 6378-6396.
 iSolventCode=           1
 Solvent: water                                                           

 vradii
            1           2           3           4           5           6
    1   1.5200000   1.8500000   1.8500000   1.2000000   1.5200000   1.2000000
            7           8           9          10
    1   1.8500000   1.5200000   1.2000000   1.2000000
 ---------------------------------------
  Cycle       Energy         DIIS Error
 ---------------------------------------
    1    -340.6072995782      1.36E-09
 Time req'd to invert C: 0.76 s (CPU) 0.76 s (wall)
    2    -340.6338767513      6.77E-04
    3    -340.6338767512      6.77E-04
    4    -340.6338767413      6.77E-04
    5    -340.6338767457      6.77E-04
    6    -340.6338767596      6.77E-04
    7    -340.6338767587      6.77E-04
    8    -340.6338767555      6.77E-04
    9    -340.6338767541      6.77E-04
   10    -340.6338767530      6.77E-04
   11    -340.6338767532      6.77E-04
   12    -340.6338767568      6.77E-04
   13    -340.6338767615      6.77E-04
   14    -340.6338767600      6.77E-04
   15    -340.6338767614      6.77E-04
   16    -340.6338767520      6.77E-04
   17    -340.6404378788      4.21E-04
   18    -340.6416621083      1.58E-04
   19    -340.6421507124      5.57E-05
   20    -340.6422216167      2.07E-05
   21    -340.6422306959      1.05E-05
   22    -340.6422324142      3.47E-06
   23    -340.6422326317      8.99E-07
   24    -340.6422326451      2.74E-07
   25    -340.6422326472      1.31E-07
   26    -340.6422326475      7.45E-08
   27    -340.6422326478      2.74E-08
   28    -340.6422326481      8.99E-09 Convergence criterion met
 ---------------------------------------
 SCF time:  CPU 161.21 s  wall 161.32 s
(0)  E-EN(g) gas-phase elect-nuc energy                 -340.607299578 a.u.
(3)  G-ENP(liq) elect-nuc-pol free energy of system     -340.642232648 a.u.
(4)  G-CDS(liq) cavity-dispersion-solvent structure 
     free energy                                                4.8022 kcal/mol
(6)  G-S(liq) free energy of system                     -340.634579846 a.u.
(9)  DeltaG-S(liq) free energy of  solvation
     (9) = (6) - (0)                                          -17.1186 kcal/mol
 SCF   energy in the final basis set = -340.6345798456
 Total energy in the final basis set = -340.6345798456

 Components of the MP2 correlation energy:
        aaaa  correlation energy =        -0.1559815777 au
        abab  correlation energy =        -0.9406904012 au
        bbbb  correlation energy =        -0.1559815777 au
        non-Brillouin singles    =        -0.0000000000 au

 Total  MP2   correlation energy =        -1.2526535566 au
        MP2         total energy =      -341.8872334022 au

  Entering Z-vector solver.
 This version supports only Gaussian blurring of the apparent surface charges
 No PCM contribution added !! 
   1         0           1      0.000356    0.000356
 This version supports only Gaussian blurring of the apparent surface charges
 No PCM contribution added !! 
   2         0           1      0.000118    0.000118
 This version supports only Gaussian blurring of the apparent surface charges
 No PCM contribution added !! 
   3         0           1      0.000040    0.000040
 This version supports only Gaussian blurring of the apparent surface charges
 No PCM contribution added !! 
   4         0           1      0.000012    0.000012
 This version supports only Gaussian blurring of the apparent surface charges
 No PCM contribution added !! 
   5         0           1      0.000004    0.000004
 This version supports only Gaussian blurring of the apparent surface charges
 No PCM contribution added !! 
   6         0           1      0.000002    0.000002
 This version supports only Gaussian blurring of the apparent surface charges
 No PCM contribution added !! 
   7         1           0      0.000000    0.000000    Roots Converged

 --------------------------------------------------------------

                    Orbital Energies (a.u.)
 --------------------------------------------------------------

 Alpha MOs
 -- Occupied --
-20.582 -20.575 -20.574 -11.351 -11.347 -11.305  -1.433  -1.409
 -1.376  -1.048  -0.859  -0.808  -0.745  -0.714  -0.693  -0.653
 -0.625  -0.569  -0.547  -0.542  -0.505  -0.459  -0.433
 -- Virtual --
  0.100   0.156   0.166   0.190   0.204   0.224   0.275   0.332
  0.356   0.366   0.402   0.454   0.467   0.497   0.522   0.547
  0.573   0.578   0.595   0.601   0.635   0.643   0.648   0.656
  0.700   0.720   0.731   0.757   0.765   0.805   0.837   0.865
  0.878   0.894   0.898   0.928   0.952   0.968   1.005   1.031
  1.049   1.144   1.179   1.184   1.229   1.233   1.264   1.299
  1.331   1.341   1.364   1.400   1.426   1.443   1.453   1.486
  1.552   1.561   1.620   1.664   1.675   1.702   1.723   1.760
  1.886   1.968   1.975   2.011   2.087   2.094   2.149   2.204
  2.225   2.280   2.340   2.341   2.346   2.382   2.394   2.433
  2.455   2.473   2.520   2.570   2.665   2.668   2.737   2.792
  2.843   2.854   2.904   2.960   3.019   3.027   3.067   3.093
  3.125   3.150   3.172   3.191   3.219   3.241   3.286   3.299
  3.322   3.347   3.366   3.418   3.436   3.479   3.506   3.565
  3.577   3.611   3.630   3.643   3.677   3.708   3.749   3.773
  3.823   3.839   3.852   3.867   3.923   3.955   3.998   4.031
  4.057   4.075   4.132   4.202   4.221   4.225   4.256   4.267
  4.293   4.332   4.379   4.409   4.424   4.487   4.534   4.571
  4.587   4.596   4.625   4.637   4.709   4.727   4.771   4.818
  4.831   4.936   5.016   5.089   5.096   5.103   5.222   5.257
  5.312   5.328   5.372   5.410   5.426   5.479   5.499   5.637
  5.652   5.679   5.713   5.740   5.752   5.890   5.994   6.043
  6.077   6.139   6.204   6.225   6.306   6.381   6.579   6.627
  6.672   6.683   6.734   6.866   6.869   6.905   6.958   6.982
  7.100   7.131   7.262   7.272   7.310   7.323   7.347   7.387
  7.481   7.509   7.522   7.539   7.624   7.722   7.922  10.240
 10.965  12.509  12.955  13.740  13.940
 --------------------------------------------------------------

          Ground-State Mulliken Net Atomic Charges

     Atom                 Charge (a.u.)
  ----------------------------------------
      1 O                    -0.345106
      2 C                     0.141122
      3 C                     0.081345
      4 H                     0.174354
      5 O                    -0.438358
      6 H                     0.273805
      7 C                     0.128504
      8 O                    -0.333528
      9 H                     0.144440
     10 H                     0.173422
  ----------------------------------------
  Sum of atomic charges =     0.000000

 -----------------------------------------------------------------
                    Cartesian Multipole Moments
 -----------------------------------------------------------------
    Charge (ESU x 10^10)
                -0.0000
    Dipole Moment (Debye)
         X       1.2655      Y      -4.0739      Z      -3.9360
       Tot       5.8044
    Quadrupole Moments (Debye-Ang)
        XX     -44.5419     XY       2.0010     YY     -32.7038
        XZ       1.8564     YZ       3.5781     ZZ     -32.6549
    Octopole Moments (Debye-Ang^2)
       XXX       1.6404    XXY       1.1841    XYY       3.3549
       YYY      -8.5249    XXZ     -13.8042    XYZ       1.6956
       YYZ       1.7454    XZZ       0.9005    YZZ       0.9439
       ZZZ      -2.6725
    Hexadecapole Moments (Debye-Ang^3)
      XXXX    -467.1346   XXXY       2.7403   XXYY     -85.6044
      XYYY       2.8170   YYYY    -152.5441   XXXZ       5.1196
      XXYZ       7.2216   XYYZ       3.0738   YYYZ      11.9379
      XXZZ     -87.3091   XYZZ       0.8141   YYZZ     -38.8973
      XZZZ       2.1944   YZZZ       2.2574   ZZZZ     -79.2119
 -----------------------------------------------------------------
 DrvMan is completing analytic gradient of the MP2 energy
 MP2 relaxed dipole moment
            1
    1   0.4978682
    2  -1.6028115
    3  -1.5485502
	Magnitude:	 2.284 au	 5.804 Debye
 MP2 energy read as -341.887233
 Full Analytical Gradient of MP2 Energy (in au.)
             1             2             3             4             5
    1   -0.00058460    0.00104597   -0.00020023    0.00003693    0.00001583
    2    0.00039984    0.00003999   -0.00018983   -0.00023446    0.00000656
    3    0.00042965   -0.00042906    0.00000212   -0.00006558   -0.00025509
             6             7             8             9            10
    1   -0.00000480   -0.00014885    0.00002147   -0.00017835   -0.00000336
    2    0.00010238   -0.00000305    0.00011368   -0.00018206   -0.00005305
    3   -0.00023965    0.00007604    0.00009354    0.00010072    0.00028731
 Gradient time:  CPU 0.07 s  wall 0.07 s
 ----------------------------------------------------------------
             Standard Nuclear Orientation (Angstroms)
    I     Atom           X                Y                Z
 ----------------------------------------------------------------
    1      O      -2.0043368776    -0.1485431258     0.6597113405
    2      C      -1.2679923646    -0.5814172291    -0.2072819799
    3      C      -0.0068030182     0.1277560932    -0.6450722026
    4      H       0.0116487795     0.1055078213    -1.7138819384
    5      O       0.1018636976     1.4390556640    -0.1846108727
    6      H       0.8061068805     1.4352456354     0.4793438971
    7      C       1.1463751678    -0.7166695335    -0.1685379374
    8      O       1.9753696217    -0.2394073213     0.5761046506
    9      H      -1.4707914435    -1.5106503932    -0.6986352302
   10      H       1.1888916567    -1.7276130109    -0.4963541270
 ----------------------------------------------------------------
 Nuclear Repulsion Energy =   228.3593602510 hartrees
 There are       23 alpha and       23 beta electrons
 Discretize the solute cavity surface with Lebedev spheres
	Using 302 Lebedev grid points for each H atom
	Using 302 Lebedev grid points for other atoms
	Atomic van der Waals radii will be scaled by 1.20
 Removing interior tesserae...
 Keep 1104 surface tesserae and discard 1916 interior tesserae
 Molecular Surface Area = 103.971 Angst**2

                       Distance Matrix (Angstroms)
             O (  1)   C (  2)   C (  3)   H (  4)   O (  5)   H (  6)
   C (  2)  1.217071
   C (  3)  2.401862  1.511683
   H (  4)  3.124530  2.092652  1.069200
   O (  5)  2.769374  2.441174  1.394037  2.031049
   H (  6)  3.231024  2.973259  1.906479  2.685071  0.967889
   C (  7)  3.306925  2.418463  1.506638  2.086065  2.395499  2.272944
   O (  8)  3.981622  3.354111  2.356924  3.036314  2.627918  2.044750
   H (  9)  1.996275  1.070528  2.197841  2.416676  3.382045  3.905151
   H ( 10)  3.745218  2.726464  2.212283  2.495718  3.362529  3.331994
             C (  7)   O (  8)   H (  9)
   O (  8)  1.212231
   H (  9)  2.785852  3.888065
   H ( 10)  1.063615  1.995864  2.676174

 Requested basis set is cc-pVTZ
 There are 84 shells and 236 basis functions
 A cutoff of  1.0D-11 yielded   3356 shell pairs
 There are     26656 function pairs (     34986 Cartesian)
 Smallest overlap matrix eigenvalue = 6.59E-04
 Guess MOs from SCF MO coefficient file
 Reading MOs from coefficient file
 Reading MOs from coefficient file
 A restricted Hartree-Fock SCF calculation will be
 performed using Pulay DIIS extrapolation
 SCF converges when DIIS error is below 1.0E-08
 ---------------------------------------
  Cycle       Energy         DIIS Error
 ---------------------------------------
    1    -340.5973512935      9.19E-04
    2    -340.6052231067      6.12E-04
    3    -340.6071055754      1.62E-04
    4    -340.6074033585      5.76E-05
    5    -340.6074602844      2.33E-05
    6    -340.6074703708      1.24E-05
    7    -340.6074726022      4.12E-06
    8    -340.6074728954      1.01E-06
    9    -340.6074729128      3.66E-07
   10    -340.6074729156      1.86E-07
   11    -340.6074729167      1.04E-07
   12    -340.6074729171      4.26E-08
   13    -340.6074729171      1.18E-08
   14    -340.6074729167      3.62E-09 Convergence criterion met
 ---------------------------------------
 SCF time:  CPU 107.20 s  wall 107.25 s
 Discretize the solute cavity surface with Lebedev spheres
	Using 302 Lebedev grid points for each H atom
	Using 302 Lebedev grid points for other atoms
	Atomic van der Waals radii will be scaled by 1.20
 Removing interior tesserae...
 Keep 1104 surface tesserae and discard 1916 interior tesserae
 Molecular Surface Area = 103.971 Angst**2
 A restricted Hartree-Fock SCF calculation will be
 performed using Pulay DIIS extrapolation
 Polarizable Continuum solvation model will be applied
 SCF converges when DIIS error is below 1.0E-08

 Citation of the SMD model:
 Marenich, A.V.; Cramer, C.J.; Truhlar, D.G.
 J. Phys. Chem. B 2009, 113, 6378-6396.
 iSolventCode=           1
 Solvent: water                                                           

 vradii
            1           2           3           4           5           6
    1   1.5200000   1.8500000   1.8500000   1.2000000   1.5200000   1.2000000
            7           8           9          10
    1   1.8500000   1.5200000   1.2000000   1.2000000
 ---------------------------------------
  Cycle       Energy         DIIS Error
 ---------------------------------------
    1    -340.6074729161      1.33E-09
 Time req'd to invert C: 0.80 s (CPU) 0.80 s (wall)
    2    -340.6340104592      6.76E-04
    3    -340.6340104589      6.76E-04
    4    -340.6340104668      6.76E-04
    5    -340.6340104701      6.76E-04
    6    -340.6340104726      6.76E-04
    7    -340.6340104717      6.76E-04
    8    -340.6340104702      6.76E-04
    9    -340.6340104709      6.76E-04
   10    -340.6340104731      6.76E-04
   11    -340.6340104702      6.76E-04
   12    -340.6340104732      6.76E-04
   13    -340.6340104705      6.76E-04
   14    -340.6340104704      6.76E-04
   15    -340.6340104674      6.76E-04
   16    -340.6340104595      6.76E-04
   17    -340.6405582452      4.20E-04
   18    -340.6417784643      1.58E-04
   19    -340.6422648118      5.55E-05
   20    -340.6423351986      2.06E-05
   21    -340.6423441836      1.04E-05
   22    -340.6423458831      3.46E-06
   23    -340.6423460988      8.97E-07
   24    -340.6423461122      2.74E-07
   25    -340.6423461142      1.33E-07
   26    -340.6423461145      7.47E-08
   27    -340.6423461148      2.73E-08
   28    -340.6423461152      8.95E-09 Convergence criterion met
 ---------------------------------------
 SCF time:  CPU 166.44 s  wall 166.48 s
(0)  E-EN(g) gas-phase elect-nuc energy                 -340.607472916 a.u.
(3)  G-ENP(liq) elect-nuc-pol free energy of system     -340.642346115 a.u.
(4)  G-CDS(liq) cavity-dispersion-solvent structure 
     free energy                                                4.8074 kcal/mol
(6)  G-S(liq) free energy of system                     -340.634684961 a.u.
(9)  DeltaG-S(liq) free energy of  solvation
     (9) = (6) - (0)                                          -17.0758 kcal/mol
 SCF   energy in the final basis set = -340.6346849608
 Total energy in the final basis set = -340.6346849608

 Components of the MP2 correlation energy:
        aaaa  correlation energy =        -0.1559633709 au
        abab  correlation energy =        -0.9406229311 au
        bbbb  correlation energy =        -0.1559633709 au
        non-Brillouin singles    =        -0.0000000000 au

 Total  MP2   correlation energy =        -1.2525496728 au
        MP2         total energy =      -341.8872346336 au

  Entering Z-vector solver.
 This version supports only Gaussian blurring of the apparent surface charges
 No PCM contribution added !! 
   1         0           1      0.000355    0.000355
 This version supports only Gaussian blurring of the apparent surface charges
 No PCM contribution added !! 
   2         0           1      0.000118    0.000118
 This version supports only Gaussian blurring of the apparent surface charges
 No PCM contribution added !! 
   3         0           1      0.000040    0.000040
 This version supports only Gaussian blurring of the apparent surface charges
 No PCM contribution added !! 
   4         0           1      0.000012    0.000012
 This version supports only Gaussian blurring of the apparent surface charges
 No PCM contribution added !! 
   5         0           1      0.000004    0.000004
 This version supports only Gaussian blurring of the apparent surface charges
 No PCM contribution added !! 
   6         0           1      0.000002    0.000002
 This version supports only Gaussian blurring of the apparent surface charges
 No PCM contribution added !! 
   7         1           0      0.000000    0.000000    Roots Converged

 --------------------------------------------------------------

                    Orbital Energies (a.u.)
 --------------------------------------------------------------

 Alpha MOs
 -- Occupied --
-20.582 -20.575 -20.574 -11.351 -11.347 -11.305  -1.433  -1.410
 -1.376  -1.047  -0.859  -0.808  -0.745  -0.714  -0.692  -0.653
 -0.625  -0.569  -0.547  -0.542  -0.505  -0.459  -0.432
 -- Virtual --
  0.101   0.157   0.166   0.190   0.204   0.224   0.275   0.332
  0.356   0.366   0.402   0.454   0.467   0.498   0.522   0.547
  0.573   0.578   0.595   0.601   0.635   0.643   0.648   0.656
  0.700   0.720   0.731   0.757   0.766   0.805   0.837   0.865
  0.878   0.894   0.898   0.928   0.952   0.968   1.005   1.031
  1.049   1.144   1.179   1.184   1.229   1.233   1.264   1.299
  1.331   1.341   1.364   1.399   1.426   1.443   1.453   1.486
  1.552   1.561   1.620   1.664   1.675   1.702   1.723   1.760
  1.886   1.968   1.976   2.011   2.087   2.094   2.149   2.203
  2.225   2.280   2.339   2.341   2.346   2.382   2.394   2.433
  2.454   2.473   2.520   2.570   2.665   2.669   2.738   2.792
  2.843   2.853   2.904   2.959   3.020   3.027   3.067   3.093
  3.124   3.150   3.172   3.191   3.220   3.241   3.286   3.299
  3.322   3.347   3.365   3.419   3.436   3.480   3.506   3.565
  3.577   3.611   3.630   3.643   3.677   3.708   3.748   3.773
  3.823   3.839   3.852   3.867   3.923   3.954   3.998   4.031
  4.058   4.076   4.131   4.202   4.221   4.225   4.255   4.266
  4.293   4.332   4.379   4.409   4.425   4.487   4.535   4.571
  4.587   4.597   4.624   4.637   4.708   4.727   4.771   4.819
  4.831   4.936   5.016   5.089   5.096   5.103   5.222   5.257
  5.313   5.328   5.372   5.410   5.425   5.480   5.499   5.637
  5.652   5.679   5.713   5.740   5.752   5.890   5.994   6.045
  6.078   6.139   6.204   6.226   6.306   6.381   6.581   6.628
  6.672   6.684   6.735   6.866   6.869   6.905   6.958   6.982
  7.100   7.131   7.262   7.275   7.310   7.323   7.347   7.387
  7.481   7.509   7.522   7.539   7.624   7.722   7.922  10.242
 10.963  12.507  12.954  13.753  13.940
 --------------------------------------------------------------

          Ground-State Mulliken Net Atomic Charges

     Atom                 Charge (a.u.)
  ----------------------------------------
      1 O                    -0.344062
      2 C                     0.141593
      3 C                     0.080640
      4 H                     0.174090
      5 O                    -0.438430
      6 H                     0.273798
      7 C                     0.128490
      8 O                    -0.333667
      9 H                     0.144163
     10 H                     0.173385
  ----------------------------------------
  Sum of atomic charges =    -0.000000

 -----------------------------------------------------------------
                    Cartesian Multipole Moments
 -----------------------------------------------------------------
    Charge (ESU x 10^10)
                 0.0000
    Dipole Moment (Debye)
         X       1.2521      Y      -4.0749      Z      -3.9309
       Tot       5.7987
    Quadrupole Moments (Debye-Ang)
        XX     -44.5226     XY       2.0044     YY     -32.7056
        XZ       1.8520     YZ       3.5767     ZZ     -32.6583
    Octopole Moments (Debye-Ang^2)
       XXX       1.5952    XXY       1.1806    XYY       3.3565
       YYY      -8.5272    XXZ     -13.7981    XYZ       1.6990
       YYZ       1.7516    XZZ       0.8999    YZZ       0.9424
       ZZZ      -2.6538
    Hexadecapole Moments (Debye-Ang^3)
      XXXX    -467.1649   XXXY       2.7431   XXYY     -85.6267
      XYYY       2.8016   YYYY    -152.5623   XXXZ       5.0955
      XXYZ       7.2128   XYYZ       3.0619   YYYZ      11.9310
      XXZZ     -87.3267   XYZZ       0.8100   YYZZ     -38.8995
      XZZZ       2.1789   YZZZ       2.2567   ZZZZ     -79.2344
 -----------------------------------------------------------------
 DrvMan is completing analytic gradient of the MP2 energy
 MP2 relaxed dipole moment
            1
    1   0.4925974
    2  -1.6031886
    3  -1.5465540
	Magnitude:	 2.281 au	 5.799 Debye
 MP2 energy read as -341.887235
 Full Analytical Gradient of MP2 Energy (in au.)
             1             2             3             4             5
    1    0.00051176   -0.00102992    0.00027437    0.00003825    0.00003902
    2   -0.00004475    0.00001833    0.00006750   -0.00024318    0.00000293
    3   -0.00052924    0.00044389   -0.00006051   -0.00004037   -0.00025922
             6             7             8             9            10
    1   -0.00001439    0.00009515   -0.00005207    0.00015721   -0.00001938
    2    0.00010552   -0.00003915    0.00009368    0.00006958   -0.00003047
    3   -0.00024718    0.00011200    0.00003796    0.00024945    0.00029321
 Gradient time:  CPU 0.07 s  wall 0.07 s
 ----------------------------------------------------------------
             Standard Nuclear Orientation (Angstroms)
    I     Atom           X                Y                Z
 ----------------------------------------------------------------
    1      O      -2.0043368776    -0.1485431258     0.6597113405
    2      C      -1.2669923646    -0.5804172291    -0.2072819799
    3      C      -0.0068030182     0.1277560932    -0.6450722026
    4      H       0.0116487795     0.1055078213    -1.7138819384
    5      O       0.1018636976     1.4390556640    -0.1846108727
    6      H       0.8061068805     1.4352456354     0.4793438971
    7      C       1.1463751678    -0.7166695335    -0.1685379374
    8      O       1.9753696217    -0.2394073213     0.5761046506
    9      H      -1.4707914435    -1.5106503932    -0.6986352302
   10      H       1.1888916567    -1.7276130109    -0.4963541270
 ----------------------------------------------------------------
 Nuclear Repulsion Energy =   228.3758060306 hartrees
 There are       23 alpha and       23 beta electrons
 Discretize the solute cavity surface with Lebedev spheres
	Using 302 Lebedev grid points for each H atom
	Using 302 Lebedev grid points for other atoms
	Atomic van der Waals radii will be scaled by 1.20
 Removing interior tesserae...
 Keep 1105 surface tesserae and discard 1915 interior tesserae
 Molecular Surface Area = 104.076 Angst**2

                       Distance Matrix (Angstroms)
             O (  1)   C (  2)   C (  3)   H (  4)   O (  5)   H (  6)
   C (  2)  1.217321
   C (  3)  2.401862  1.510380
   H (  4)  3.124530  2.091712  1.069200
   O (  5)  2.769374  2.439785  1.394037  2.031049
   H (  6)  3.231024  2.971884  1.906479  2.685071  0.967889
   C (  7)  3.306925  2.417521  1.506638  2.086065  2.395499  2.272944
   O (  8)  3.981622  3.353042  2.356924  3.036314  2.627918  2.044750
   H (  9)  1.996275  1.071586  2.197841  2.416676  3.382045  3.905151
   H ( 10)  3.745218  2.725984  2.212283  2.495718  3.362529  3.331994
             C (  7)   O (  8)   H (  9)
   O (  8)  1.212231
   H (  9)  2.785852  3.888065
   H ( 10)  1.063615  1.995864  2.676174

 Requested basis set is cc-pVTZ
 There are 84 shells and 236 basis functions
 A cutoff of  1.0D-11 yielded   3356 shell pairs
 There are     26656 function pairs (     34986 Cartesian)
 Smallest overlap matrix eigenvalue = 6.58E-04
 Guess MOs from SCF MO coefficient file
 Reading MOs from coefficient file
 Reading MOs from coefficient file
 A restricted Hartree-Fock SCF calculation will be
 performed using Pulay DIIS extrapolation
 SCF converges when DIIS error is below 1.0E-08
 ---------------------------------------
  Cycle       Energy         DIIS Error
 ---------------------------------------
    1    -340.5957791045      9.16E-04
    2    -340.6052562662      6.06E-04
    3    -340.6071032112      1.62E-04
    4    -340.6073997053      5.78E-05
    5    -340.6074560431      2.32E-05
    6    -340.6074661465      1.23E-05
    7    -340.6074683658      4.13E-06
    8    -340.6074686623      1.01E-06
    9    -340.6074686802      3.53E-07
   10    -340.6074686830      1.81E-07
   11    -340.6074686842      1.03E-07
   12    -340.6074686845      4.34E-08
   13    -340.6074686846      1.20E-08
   14    -340.6074686842      3.73E-09 Convergence criterion met
 ---------------------------------------
 SCF time:  CPU 103.82 s  wall 104.25 s
 Discretize the solute cavity surface with Lebedev spheres
	Using 302 Lebedev grid points for each H atom
	Using 302 Lebedev grid points for other atoms
	Atomic van der Waals radii will be scaled by 1.20
 Removing interior tesserae...
 Keep 1105 surface tesserae and discard 1915 interior tesserae
 Molecular Surface Area = 104.076 Angst**2
 A restricted Hartree-Fock SCF calculation will be
 performed using Pulay DIIS extrapolation
 Polarizable Continuum solvation model will be applied
 SCF converges when DIIS error is below 1.0E-08

 Citation of the SMD model:
 Marenich, A.V.; Cramer, C.J.; Truhlar, D.G.
 J. Phys. Chem. B 2009, 113, 6378-6396.
 iSolventCode=           1
 Solvent: water                                                           

 vradii
            1           2           3           4           5           6
    1   1.5200000   1.8500000   1.8500000   1.2000000   1.5200000   1.2000000
            7           8           9          10
    1   1.8500000   1.5200000   1.2000000   1.2000000
 ---------------------------------------
  Cycle       Energy         DIIS Error
 ---------------------------------------
    1    -340.6074686833      1.36E-09
 Time req'd to invert C: 0.95 s (CPU) 0.95 s (wall)
    2    -340.6340098629      6.76E-04
    3    -340.6340098627      6.76E-04
    4    -340.6340098527      6.76E-04
    5    -340.6340098507      6.76E-04
    6    -340.6340098615      6.76E-04
    7    -340.6340098608      6.76E-04
    8    -340.6340098655      6.76E-04
    9    -340.6340098626      6.76E-04
   10    -340.6340098619      6.76E-04
   11    -340.6340098610      6.76E-04
   12    -340.6340098635      6.76E-04
   13    -340.6340098685      6.76E-04
   14    -340.6340098685      6.76E-04
   15    -340.6340098671      6.76E-04
   16    -340.6340098633      6.76E-04
   17    -340.6405586704      4.20E-04
   18    -340.6417796937      1.58E-04
   19    -340.6422666838      5.56E-05
   20    -340.6423372151      2.07E-05
   21    -340.6423462194      1.04E-05
   22    -340.6423479228      3.46E-06
   23    -340.6423481389      8.97E-07
   24    -340.6423481523      2.75E-07
   25    -340.6423481543      1.33E-07
   26    -340.6423481547      7.48E-08
   27    -340.6423481550      2.73E-08
   28    -340.6423481553      8.95E-09 Convergence criterion met
 ---------------------------------------
 SCF time:  CPU 164.03 s  wall 164.81 s
(0)  E-EN(g) gas-phase elect-nuc energy                 -340.607468683 a.u.
(3)  G-ENP(liq) elect-nuc-pol free energy of system     -340.642348155 a.u.
(4)  G-CDS(liq) cavity-dispersion-solvent structure 
     free energy                                                4.8051 kcal/mol
(6)  G-S(liq) free energy of system                     -340.634690715 a.u.
(9)  DeltaG-S(liq) free energy of  solvation
     (9) = (6) - (0)                                          -17.0821 kcal/mol
 SCF   energy in the final basis set = -340.6346907151
 Total energy in the final basis set = -340.6346907151

 Components of the MP2 correlation energy:
        aaaa  correlation energy =        -0.1559699480 au
        abab  correlation energy =        -0.9406372679 au
        bbbb  correlation energy =        -0.1559699480 au
        non-Brillouin singles    =        -0.0000000000 au

 Total  MP2   correlation energy =        -1.2525771640 au
        MP2         total energy =      -341.8872678791 au

  Entering Z-vector solver.
 This version supports only Gaussian blurring of the apparent surface charges
 No PCM contribution added !! 
   1         0           1      0.000355    0.000355
 This version supports only Gaussian blurring of the apparent surface charges
 No PCM contribution added !! 
   2         0           1      0.000118    0.000118
 This version supports only Gaussian blurring of the apparent surface charges
 No PCM contribution added !! 
   3         0           1      0.000040    0.000040
 This version supports only Gaussian blurring of the apparent surface charges
 No PCM contribution added !! 
   4         0           1      0.000012    0.000012
 This version supports only Gaussian blurring of the apparent surface charges
 No PCM contribution added !! 
   5         0           1      0.000004    0.000004
 This version supports only Gaussian blurring of the apparent surface charges
 No PCM contribution added !! 
   6         0           1      0.000002    0.000002
 This version supports only Gaussian blurring of the apparent surface charges
 No PCM contribution added !! 
   7         1           0      0.000000    0.000000    Roots Converged

 --------------------------------------------------------------

                    Orbital Energies (a.u.)
 --------------------------------------------------------------

 Alpha MOs
 -- Occupied --
-20.582 -20.575 -20.574 -11.351 -11.347 -11.305  -1.433  -1.410
 -1.376  -1.048  -0.859  -0.807  -0.745  -0.714  -0.693  -0.653
 -0.625  -0.569  -0.547  -0.542  -0.505  -0.459  -0.432
 -- Virtual --
  0.101   0.157   0.166   0.190   0.204   0.224   0.275   0.332
  0.356   0.366   0.403   0.454   0.467   0.497   0.522   0.547
  0.573   0.578   0.595   0.601   0.635   0.643   0.648   0.656
  0.700   0.720   0.731   0.757   0.766   0.805   0.837   0.865
  0.878   0.894   0.898   0.928   0.951   0.968   1.005   1.031
  1.049   1.144   1.179   1.184   1.229   1.233   1.264   1.299
  1.331   1.341   1.364   1.399   1.426   1.443   1.453   1.486
  1.552   1.561   1.620   1.664   1.675   1.702   1.723   1.760
  1.886   1.968   1.976   2.011   2.087   2.094   2.149   2.203
  2.225   2.280   2.340   2.341   2.346   2.382   2.394   2.433
  2.454   2.473   2.521   2.570   2.665   2.669   2.738   2.792
  2.843   2.853   2.904   2.959   3.019   3.027   3.067   3.093
  3.125   3.150   3.172   3.191   3.219   3.241   3.286   3.299
  3.322   3.347   3.365   3.419   3.436   3.480   3.506   3.565
  3.577   3.611   3.630   3.643   3.676   3.708   3.749   3.773
  3.823   3.839   3.852   3.867   3.923   3.954   3.998   4.031
  4.057   4.075   4.131   4.202   4.221   4.225   4.256   4.267
  4.293   4.332   4.380   4.409   4.424   4.487   4.534   4.571
  4.587   4.596   4.625   4.637   4.709   4.727   4.771   4.818
  4.831   4.936   5.016   5.087   5.096   5.103   5.222   5.257
  5.312   5.328   5.372   5.410   5.426   5.479   5.499   5.637
  5.652   5.679   5.713   5.739   5.751   5.890   5.994   6.044
  6.078   6.139   6.204   6.226   6.306   6.381   6.581   6.628
  6.672   6.684   6.735   6.866   6.869   6.905   6.958   6.982
  7.100   7.131   7.262   7.274   7.310   7.323   7.347   7.387
  7.481   7.509   7.522   7.539   7.624   7.722   7.922  10.239
 10.963  12.509  12.958  13.749  13.940
 --------------------------------------------------------------

          Ground-State Mulliken Net Atomic Charges

     Atom                 Charge (a.u.)
  ----------------------------------------
      1 O                    -0.344280
      2 C                     0.141540
      3 C                     0.081091
      4 H                     0.174243
      5 O                    -0.438425
      6 H                     0.273795
      7 C                     0.128516
      8 O                    -0.333523
      9 H                     0.143622
     10 H                     0.173421
  ----------------------------------------
  Sum of atomic charges =     0.000000

 -----------------------------------------------------------------
                    Cartesian Multipole Moments
 -----------------------------------------------------------------
    Charge (ESU x 10^10)
                 0.0000
    Dipole Moment (Debye)
         X       1.2606      Y      -4.0711      Z      -3.9321
       Tot       5.7987
    Quadrupole Moments (Debye-Ang)
        XX     -44.5309     XY       1.9966     YY     -32.7108
        XZ       1.8519     YZ       3.5744     ZZ     -32.6564
    Octopole Moments (Debye-Ang^2)
       XXX       1.6227    XXY       1.1847    XYY       3.3639
       YYY      -8.5310    XXZ     -13.7947    XYZ       1.7022
       YYZ       1.7532    XZZ       0.9032    YZZ       0.9414
       ZZZ      -2.6597
    Hexadecapole Moments (Debye-Ang^3)
      XXXX    -467.1314   XXXY       2.7445   XXYY     -85.6223
      XYYY       2.8091   YYYY    -152.5468   XXXZ       5.0959
      XXYZ       7.2077   XYYZ       3.0611   YYYZ      11.9288
      XXZZ     -87.3177   XYZZ       0.8131   YYZZ     -38.8985
      XZZZ       2.1797   YZZZ       2.2519   ZZZZ     -79.2224
 -----------------------------------------------------------------
 DrvMan is completing analytic gradient of the MP2 energy
 MP2 relaxed dipole moment
            1
    1   0.4959766
    2  -1.6017008
    3  -1.5469987
	Magnitude:	 2.281 au	 5.799 Debye
 MP2 energy read as -341.887268
 Full Analytical Gradient of MP2 Energy (in au.)
             1             2             3             4             5
    1    0.00021398   -0.00002084   -0.00001609    0.00003451   -0.00004509
    2   -0.00017605    0.00116414   -0.00031181   -0.00023485   -0.00005043
    3   -0.00040534    0.00052707   -0.00001160   -0.00005323   -0.00026267
             6             7             8             9            10
    1   -0.00000768   -0.00002682    0.00000807   -0.00012800   -0.00001205
    2    0.00009426    0.00001948    0.00010225   -0.00056332   -0.00004367
    3   -0.00023581    0.00005228    0.00009369    0.00000235    0.00029326
 Gradient time:  CPU 0.08 s  wall 0.10 s
 ----------------------------------------------------------------
             Standard Nuclear Orientation (Angstroms)
    I     Atom           X                Y                Z
 ----------------------------------------------------------------
    1      O      -2.0043368776    -0.1485431258     0.6597113405
    2      C      -1.2669923646    -0.5824172291    -0.2072819799
    3      C      -0.0068030182     0.1277560932    -0.6450722026
    4      H       0.0116487795     0.1055078213    -1.7138819384
    5      O       0.1018636976     1.4390556640    -0.1846108727
    6      H       0.8061068805     1.4352456354     0.4793438971
    7      C       1.1463751678    -0.7166695335    -0.1685379374
    8      O       1.9753696217    -0.2394073213     0.5761046506
    9      H      -1.4707914435    -1.5106503932    -0.6986352302
   10      H       1.1888916567    -1.7276130109    -0.4963541270
 ----------------------------------------------------------------
 Nuclear Repulsion Energy =   228.3528376885 hartrees
 There are       23 alpha and       23 beta electrons
 Discretize the solute cavity surface with Lebedev spheres
	Using 302 Lebedev grid points for each H atom
	Using 302 Lebedev grid points for other atoms
	Atomic van der Waals radii will be scaled by 1.20
 Removing interior tesserae...
 Keep 1104 surface tesserae and discard 1916 interior tesserae
 Molecular Surface Area = 103.971 Angst**2

                       Distance Matrix (Angstroms)
             O (  1)   C (  2)   C (  3)   H (  4)   O (  5)   H (  6)
   C (  2)  1.218032
   C (  3)  2.401862  1.511319
   H (  4)  3.124530  2.092369  1.069200
   O (  5)  2.769374  2.441441  1.394037  2.031049
   H (  6)  3.231024  2.973240  1.906479  2.685071  0.967889
   C (  7)  3.306925  2.417409  1.506638  2.086065  2.395499  2.272944
   O (  8)  3.981622  3.353246  2.356924  3.036314  2.627918  2.044750
   H (  9)  1.996275  1.069850  2.197841  2.416676  3.382045  3.905151
   H ( 10)  3.745218  2.725143  2.212283  2.495718  3.362529  3.331994
             C (  7)   O (  8)   H (  9)
   O (  8)  1.212231
   H (  9)  2.785852  3.888065
   H ( 10)  1.063615  1.995864  2.676174

 Requested basis set is cc-pVTZ
 There are 84 shells and 236 basis functions
 A cutoff of  1.0D-11 yielded   3356 shell pairs
 There are     26656 function pairs (     34986 Cartesian)
 Smallest overlap matrix eigenvalue = 6.58E-04
 Guess MOs from SCF MO coefficient file
 Reading MOs from coefficient file
 Reading MOs from coefficient file
 A restricted Hartree-Fock SCF calculation will be
 performed using Pulay DIIS extrapolation
 SCF converges when DIIS error is below 1.0E-08
 ---------------------------------------
  Cycle       Energy         DIIS Error
 ---------------------------------------
    1    -340.5955293129      9.15E-04
    2    -340.6051029145      6.05E-04
    3    -340.6069380781      1.62E-04
    4    -340.6072347829      5.78E-05
    5    -340.6072911217      2.33E-05
    6    -340.6073011875      1.24E-05
    7    -340.6073034194      4.10E-06
    8    -340.6073037163      9.95E-07
    9    -340.6073037339      3.43E-07
   10    -340.6073037367      1.76E-07
   11    -340.6073037378      1.02E-07
   12    -340.6073037381      4.30E-08
   13    -340.6073037381      1.18E-08
   14    -340.6073037377      3.68E-09 Convergence criterion met
 ---------------------------------------
 SCF time:  CPU 106.91 s  wall 107.07 s
 Discretize the solute cavity surface with Lebedev spheres
	Using 302 Lebedev grid points for each H atom
	Using 302 Lebedev grid points for other atoms
	Atomic van der Waals radii will be scaled by 1.20
 Removing interior tesserae...
 Keep 1104 surface tesserae and discard 1916 interior tesserae
 Molecular Surface Area = 103.971 Angst**2
 A restricted Hartree-Fock SCF calculation will be
 performed using Pulay DIIS extrapolation
 Polarizable Continuum solvation model will be applied
 SCF converges when DIIS error is below 1.0E-08

 Citation of the SMD model:
 Marenich, A.V.; Cramer, C.J.; Truhlar, D.G.
 J. Phys. Chem. B 2009, 113, 6378-6396.
 iSolventCode=           1
 Solvent: water                                                           

 vradii
            1           2           3           4           5           6
    1   1.5200000   1.8500000   1.8500000   1.2000000   1.5200000   1.2000000
            7           8           9          10
    1   1.8500000   1.5200000   1.2000000   1.2000000
 ---------------------------------------
  Cycle       Energy         DIIS Error
 ---------------------------------------
    1    -340.6073037370      1.31E-09
 Time req'd to invert C: 0.75 s (CPU) 0.75 s (wall)
    2    -340.6338771951      6.77E-04
    3    -340.6338771948      6.77E-04
    4    -340.6338772021      6.77E-04
    5    -340.6338771993      6.77E-04
    6    -340.6338772080      6.77E-04
    7    -340.6338772188      6.77E-04
    8    -340.6338772205      6.77E-04
    9    -340.6338772202      6.77E-04
   10    -340.6338772182      6.77E-04
   11    -340.6338772210      6.77E-04
   12    -340.6338772216      6.77E-04
   13    -340.6338772206      6.77E-04
   14    -340.6338772190      6.77E-04
   15    -340.6338772200      6.77E-04
   16    -340.6338771956      6.77E-04
   17    -340.6404372729      4.21E-04
   18    -340.6416606899      1.58E-04
   19    -340.6421486458      5.56E-05
   20    -340.6422194041      2.07E-05
   21    -340.6422284640      1.05E-05
   22    -340.6422301782      3.47E-06
   23    -340.6422303952      8.98E-07
   24    -340.6422304087      2.74E-07
   25    -340.6422304107      1.31E-07
   26    -340.6422304111      7.45E-08
   27    -340.6422304113      2.74E-08
   28    -340.6422304117      9.00E-09 Convergence criterion met
 ---------------------------------------
 SCF time:  CPU 160.79 s  wall 160.91 s
(0)  E-EN(g) gas-phase elect-nuc energy                 -340.607303737 a.u.
(3)  G-ENP(liq) elect-nuc-pol free energy of system     -340.642230412 a.u.
(4)  G-CDS(liq) cavity-dispersion-solvent structure 
     free energy                                                4.8045 kcal/mol
(6)  G-S(liq) free energy of system                     -340.634573886 a.u.
(9)  DeltaG-S(liq) free energy of  solvation
     (9) = (6) - (0)                                          -17.1123 kcal/mol
 SCF   energy in the final basis set = -340.6345738864
 Total energy in the final basis set = -340.6345738864

 Components of the MP2 correlation energy:
        aaaa  correlation energy =        -0.1559749775 au
        abab  correlation energy =        -0.9406760918 au
        bbbb  correlation energy =        -0.1559749775 au
        non-Brillouin singles    =        -0.0000000000 au

 Total  MP2   correlation energy =        -1.2526260468 au
        MP2         total energy =      -341.8871999332 au

  Entering Z-vector solver.
 This version supports only Gaussian blurring of the apparent surface charges
 No PCM contribution added !! 
   1         0           1      0.000356    0.000356
 This version supports only Gaussian blurring of the apparent surface charges
 No PCM contribution added !! 
   2         0           1      0.000118    0.000118
 This version supports only Gaussian blurring of the apparent surface charges
 No PCM contribution added !! 
   3         0           1      0.000040    0.000040
 This version supports only Gaussian blurring of the apparent surface charges
 No PCM contribution added !! 
   4         0           1      0.000012    0.000012
 This version supports only Gaussian blurring of the apparent surface charges
 No PCM contribution added !! 
   5         0           1      0.000004    0.000004
 This version supports only Gaussian blurring of the apparent surface charges
 No PCM contribution added !! 
   6         0           1      0.000002    0.000002
 This version supports only Gaussian blurring of the apparent surface charges
 No PCM contribution added !! 
   7         1           0      0.000000    0.000000    Roots Converged

 --------------------------------------------------------------

                    Orbital Energies (a.u.)
 --------------------------------------------------------------

 Alpha MOs
 -- Occupied --
-20.582 -20.575 -20.574 -11.351 -11.347 -11.305  -1.433  -1.409
 -1.376  -1.048  -0.859  -0.808  -0.745  -0.714  -0.692  -0.653
 -0.625  -0.569  -0.547  -0.542  -0.505  -0.459  -0.432
 -- Virtual --
  0.100   0.156   0.166   0.190   0.204   0.224   0.275   0.332
  0.356   0.366   0.402   0.454   0.467   0.497   0.522   0.547
  0.573   0.578   0.595   0.601   0.635   0.643   0.648   0.656
  0.700   0.720   0.731   0.757   0.765   0.805   0.837   0.865
  0.878   0.894   0.898   0.928   0.952   0.968   1.005   1.031
  1.049   1.144   1.179   1.184   1.229   1.233   1.264   1.299
  1.331   1.341   1.364   1.399   1.426   1.443   1.453   1.486
  1.552   1.561   1.620   1.665   1.675   1.702   1.723   1.760
  1.886   1.968   1.975   2.011   2.087   2.094   2.149   2.204
  2.225   2.280   2.339   2.341   2.346   2.382   2.394   2.433
  2.454   2.473   2.520   2.570   2.665   2.668   2.737   2.792
  2.843   2.854   2.904   2.960   3.020   3.027   3.067   3.093
  3.125   3.150   3.172   3.191   3.219   3.241   3.286   3.299
  3.322   3.347   3.365   3.419   3.436   3.480   3.506   3.565
  3.577   3.611   3.630   3.643   3.677   3.708   3.748   3.773
  3.823   3.839   3.852   3.867   3.923   3.955   3.998   4.031
  4.057   4.076   4.132   4.202   4.221   4.225   4.255   4.267
  4.293   4.332   4.379   4.409   4.425   4.487   4.535   4.571
  4.587   4.597   4.625   4.637   4.708   4.727   4.771   4.819
  4.831   4.936   5.016   5.090   5.097   5.103   5.222   5.257
  5.314   5.328   5.372   5.410   5.425   5.480   5.499   5.637
  5.652   5.679   5.713   5.740   5.752   5.890   5.994   6.044
  6.078   6.139   6.204   6.225   6.306   6.381   6.580   6.628
  6.672   6.683   6.734   6.866   6.869   6.905   6.958   6.982
  7.100   7.131   7.262   7.273   7.310   7.323   7.347   7.387
  7.481   7.509   7.522   7.538   7.624   7.722   7.922  10.243
 10.966  12.508  12.952  13.743  13.940
 --------------------------------------------------------------

          Ground-State Mulliken Net Atomic Charges

     Atom                 Charge (a.u.)
  ----------------------------------------
      1 O                    -0.344889
      2 C                     0.141174
      3 C                     0.080896
      4 H                     0.174201
      5 O                    -0.438362
      6 H                     0.273808
      7 C                     0.128478
      8 O                    -0.333673
      9 H                     0.144980
     10 H                     0.173386
  ----------------------------------------
  Sum of atomic charges =    -0.000000

 -----------------------------------------------------------------
                    Cartesian Multipole Moments
 -----------------------------------------------------------------
    Charge (ESU x 10^10)
                 0.0000
    Dipole Moment (Debye)
         X       1.2569      Y      -4.0777      Z      -3.9349
       Tot       5.8044
    Quadrupole Moments (Debye-Ang)
        XX     -44.5336     XY       2.0088     YY     -32.6985
        XZ       1.8565     YZ       3.5805     ZZ     -32.6568
    Octopole Moments (Debye-Ang^2)
       XXX       1.6130    XXY       1.1800    XYY       3.3474
       YYY      -8.5211    XXZ     -13.8075    XYZ       1.6924
       YYZ       1.7438    XZZ       0.8973    YZZ       0.9449
       ZZZ      -2.6665
    Hexadecapole Moments (Debye-Ang^3)
      XXXX    -467.1681   XXXY       2.7389   XXYY     -85.6088
      XYYY       2.8094   YYYY    -152.5597   XXXZ       5.1191
      XXYZ       7.2267   XYYZ       3.0746   YYYZ      11.9401
      XXZZ     -87.3181   XYZZ       0.8110   YYZZ     -38.8984
      XZZZ       2.1935   YZZZ       2.2622   ZZZZ     -79.2239
 -----------------------------------------------------------------
 DrvMan is completing analytic gradient of the MP2 energy
 MP2 relaxed dipole moment
            1
    1   0.4944915
    2  -1.6042953
    3  -1.5481033
	Magnitude:	 2.284 au	 5.804 Debye
 MP2 energy read as -341.887200
 Full Analytical Gradient of MP2 Energy (in au.)
             1             2             3             4             5
    1   -0.00028770    0.00003567    0.00009125    0.00004076    0.00009982
    2    0.00053278   -0.00111105    0.00019037   -0.00024280    0.00005987
    3    0.00030785   -0.00051585   -0.00004725   -0.00005278   -0.00025163
             6             7             8             9            10
    1   -0.00001150   -0.00002674   -0.00003865    0.00010777   -0.00001068
    2    0.00011365   -0.00006172    0.00010511    0.00045363   -0.00003984
    3   -0.00025102    0.00013566    0.00003785    0.00034989    0.00028728
 Gradient time:  CPU 0.07 s  wall 0.07 s
 ----------------------------------------------------------------
             Standard Nuclear Orientation (Angstroms)
    I     Atom           X                Y                Z
 ----------------------------------------------------------------
    1      O      -2.0043368776    -0.1485431258     0.6597113405
    2      C      -1.2669923646    -0.5814172291    -0.2062819799
    3      C      -0.0068030182     0.1277560932    -0.6450722026
    4      H       0.0116487795     0.1055078213    -1.7138819384
    5      O       0.1018636976     1.4390556640    -0.1846108727
    6      H       0.8061068805     1.4352456354     0.4793438971
    7      C       1.1463751678    -0.7166695335    -0.1685379374
    8      O       1.9753696217    -0.2394073213     0.5761046506
    9      H      -1.4707914435    -1.5106503932    -0.6986352302
   10      H       1.1888916567    -1.7276130109    -0.4963541270
 ----------------------------------------------------------------
 Nuclear Repulsion Energy =   228.3729679442 hartrees
 There are       23 alpha and       23 beta electrons
 Discretize the solute cavity surface with Lebedev spheres
	Using 302 Lebedev grid points for each H atom
	Using 302 Lebedev grid points for other atoms
	Atomic van der Waals radii will be scaled by 1.20
 Removing interior tesserae...
 Keep 1104 surface tesserae and discard 1916 interior tesserae
 Molecular Surface Area = 103.971 Angst**2

                       Distance Matrix (Angstroms)
             O (  1)   C (  2)   C (  3)   H (  4)   O (  5)   H (  6)
   C (  2)  1.216964
   C (  3)  2.401862  1.511139
   H (  4)  3.124530  2.092761  1.069200
   O (  5)  2.769374  2.440604  1.394037  2.031049
   H (  6)  3.231024  2.972331  1.906479  2.685071  0.967889
   C (  7)  3.306925  2.417449  1.506638  2.086065  2.395499  2.272944
   O (  8)  3.981622  3.352911  2.356924  3.036314  2.627918  2.044750
   H (  9)  1.996275  1.071177  2.197841  2.416676  3.382045  3.905151
   H ( 10)  3.745218  2.725669  2.212283  2.495718  3.362529  3.331994
             C (  7)   O (  8)   H (  9)
   O (  8)  1.212231
   H (  9)  2.785852  3.888065
   H ( 10)  1.063615  1.995864  2.676174

 Requested basis set is cc-pVTZ
 There are 84 shells and 236 basis functions
 A cutoff of  1.0D-11 yielded   3356 shell pairs
 There are     26656 function pairs (     34986 Cartesian)
 Smallest overlap matrix eigenvalue = 6.58E-04
 Guess MOs from SCF MO coefficient file
 Reading MOs from coefficient file
 Reading MOs from coefficient file
 A restricted Hartree-Fock SCF calculation will be
 performed using Pulay DIIS extrapolation
 SCF converges when DIIS error is below 1.0E-08
 ---------------------------------------
  Cycle       Energy         DIIS Error
 ---------------------------------------
    1    -340.5970389095      9.19E-04
    2    -340.6052527436      6.12E-04
    3    -340.6071341265      1.62E-04
    4    -340.6074316010      5.77E-05
    5    -340.6074884149      2.33E-05
    6    -340.6074985428      1.24E-05
    7    -340.6075007710      4.14E-06
    8    -340.6075010662      1.02E-06
    9    -340.6075010841      3.69E-07
   10    -340.6075010870      1.87E-07
   11    -340.6075010882      1.05E-07
   12    -340.6075010885      4.31E-08
   13    -340.6075010885      1.19E-08
   14    -340.6075010881      3.66E-09 Convergence criterion met
 ---------------------------------------
 SCF time:  CPU 104.44 s  wall 104.65 s
 Discretize the solute cavity surface with Lebedev spheres
	Using 302 Lebedev grid points for each H atom
	Using 302 Lebedev grid points for other atoms
	Atomic van der Waals radii will be scaled by 1.20
 Removing interior tesserae...
 Keep 1104 surface tesserae and discard 1916 interior tesserae
 Molecular Surface Area = 103.971 Angst**2
 A restricted Hartree-Fock SCF calculation will be
 performed using Pulay DIIS extrapolation
 Polarizable Continuum solvation model will be applied
 SCF converges when DIIS error is below 1.0E-08

 Citation of the SMD model:
 Marenich, A.V.; Cramer, C.J.; Truhlar, D.G.
 J. Phys. Chem. B 2009, 113, 6378-6396.
 iSolventCode=           1
 Solvent: water                                                           

 vradii
            1           2           3           4           5           6
    1   1.5200000   1.8500000   1.8500000   1.2000000   1.5200000   1.2000000
            7           8           9          10
    1   1.8500000   1.5200000   1.2000000   1.2000000
 ---------------------------------------
  Cycle       Energy         DIIS Error
 ---------------------------------------
    1    -340.6075010874      1.34E-09
 Time req'd to invert C: 0.82 s (CPU) 0.82 s (wall)
    2    -340.6340330842      6.76E-04
    3    -340.6340330838      6.76E-04
    4    -340.6340330907      6.76E-04
    5    -340.6340330956      6.76E-04
    6    -340.6340330948      6.76E-04
    7    -340.6340330964      6.76E-04
    8    -340.6340330958      6.76E-04
    9    -340.6340330978      6.76E-04
   10    -340.6340330972      6.76E-04
   11    -340.6340331015      6.76E-04
   12    -340.6340331011      6.76E-04
   13    -340.6340330968      6.76E-04
   14    -340.6340330997      6.76E-04
   15    -340.6340330995      6.76E-04
   16    -340.6340330855      6.76E-04
   17    -340.6405787865      4.20E-04
   18    -340.6417987356      1.58E-04
   19    -340.6422850057      5.55E-05
   20    -340.6423553644      2.06E-05
   21    -340.6423643402      1.04E-05
   22    -340.6423660377      3.46E-06
   23    -340.6423662532      8.97E-07
   24    -340.6423662665      2.74E-07
   25    -340.6423662685      1.33E-07
   26    -340.6423662689      7.47E-08
   27    -340.6423662692      2.73E-08
   28    -340.6423662696      8.94E-09 Convergence criterion met
 ---------------------------------------
 SCF time:  CPU 163.13 s  wall 163.34 s
(0)  E-EN(g) gas-phase elect-nuc energy                 -340.607501087 a.u.
(3)  G-ENP(liq) elect-nuc-pol free energy of system     -340.642366270 a.u.
(4)  G-CDS(liq) cavity-dispersion-solvent structure 
     free energy                                                4.8063 kcal/mol
(6)  G-S(liq) free energy of system                     -340.634706871 a.u.
(9)  DeltaG-S(liq) free energy of  solvation
     (9) = (6) - (0)                                          -17.0719 kcal/mol
 SCF   energy in the final basis set = -340.6347068714
 Total energy in the final basis set = -340.6347068714

 Components of the MP2 correlation energy:
        aaaa  correlation energy =        -0.1559653716 au
        abab  correlation energy =        -0.9406199481 au
        bbbb  correlation energy =        -0.1559653716 au
        non-Brillouin singles    =        -0.0000000000 au

 Total  MP2   correlation energy =        -1.2525506912 au
        MP2         total energy =      -341.8872575626 au

  Entering Z-vector solver.
 This version supports only Gaussian blurring of the apparent surface charges
 No PCM contribution added !! 
   1         0           1      0.000355    0.000355
 This version supports only Gaussian blurring of the apparent surface charges
 No PCM contribution added !! 
   2         0           1      0.000118    0.000118
 This version supports only Gaussian blurring of the apparent surface charges
 No PCM contribution added !! 
   3         0           1      0.000040    0.000040
 This version supports only Gaussian blurring of the apparent surface charges
 No PCM contribution added !! 
   4         0           1      0.000012    0.000012
 This version supports only Gaussian blurring of the apparent surface charges
 No PCM contribution added !! 
   5         0           1      0.000004    0.000004
 This version supports only Gaussian blurring of the apparent surface charges
 No PCM contribution added !! 
   6         0           1      0.000002    0.000002
 This version supports only Gaussian blurring of the apparent surface charges
 No PCM contribution added !! 
   7         1           0      0.000000    0.000000    Roots Converged

 --------------------------------------------------------------

                    Orbital Energies (a.u.)
 --------------------------------------------------------------

 Alpha MOs
 -- Occupied --
-20.582 -20.575 -20.574 -11.351 -11.347 -11.305  -1.433  -1.410
 -1.376  -1.048  -0.859  -0.807  -0.745  -0.714  -0.693  -0.653
 -0.625  -0.569  -0.547  -0.542  -0.505  -0.459  -0.432
 -- Virtual --
  0.101   0.157   0.166   0.190   0.204   0.224   0.275   0.332
  0.356   0.366   0.402   0.454   0.467   0.497   0.522   0.547
  0.573   0.578   0.595   0.601   0.635   0.643   0.648   0.656
  0.700   0.720   0.731   0.757   0.766   0.805   0.837   0.865
  0.878   0.894   0.898   0.928   0.952   0.968   1.005   1.031
  1.049   1.144   1.179   1.184   1.229   1.233   1.264   1.299
  1.331   1.341   1.364   1.399   1.426   1.443   1.453   1.486
  1.552   1.561   1.620   1.664   1.675   1.702   1.723   1.760
  1.886   1.968   1.975   2.011   2.087   2.094   2.149   2.204
  2.225   2.280   2.340   2.341   2.346   2.382   2.394   2.433
  2.455   2.473   2.520   2.570   2.665   2.669   2.737   2.792
  2.843   2.854   2.904   2.960   3.019   3.027   3.067   3.093
  3.125   3.150   3.172   3.191   3.219   3.241   3.286   3.299
  3.322   3.347   3.365   3.419   3.436   3.480   3.506   3.565
  3.577   3.611   3.630   3.643   3.676   3.708   3.748   3.773
  3.823   3.839   3.852   3.867   3.923   3.954   3.998   4.031
  4.057   4.075   4.131   4.202   4.221   4.225   4.255   4.267
  4.293   4.332   4.379   4.409   4.425   4.487   4.535   4.571
  4.587   4.596   4.625   4.637   4.709   4.727   4.771   4.819
  4.831   4.936   5.016   5.088   5.096   5.103   5.222   5.256
  5.312   5.328   5.372   5.410   5.425   5.479   5.499   5.637
  5.652   5.679   5.713   5.740   5.752   5.890   5.994   6.044
  6.078   6.139   6.204   6.226   6.306   6.381   6.581   6.629
  6.673   6.684   6.735   6.866   6.869   6.905   6.958   6.982
  7.100   7.131   7.262   7.274   7.310   7.324   7.347   7.387
  7.481   7.509   7.522   7.539   7.624   7.722   7.922  10.240
 10.963  12.508  12.956  13.754  13.940
 --------------------------------------------------------------

          Ground-State Mulliken Net Atomic Charges

     Atom                 Charge (a.u.)
  ----------------------------------------
      1 O                    -0.343946
      2 C                     0.141580
      3 C                     0.080817
      4 H                     0.174281
      5 O                    -0.438447
      6 H                     0.273785
      7 C                     0.128475
      8 O                    -0.333659
      9 H                     0.143732
     10 H                     0.173382
  ----------------------------------------
  Sum of atomic charges =     0.000000

 -----------------------------------------------------------------
                    Cartesian Multipole Moments
 -----------------------------------------------------------------
    Charge (ESU x 10^10)
                 0.0000
    Dipole Moment (Debye)
         X       1.2554      Y      -4.0731      Z      -3.9297
       Tot       5.7973
    Quadrupole Moments (Debye-Ang)
        XX     -44.5268     XY       2.0013     YY     -32.7090
        XZ       1.8481     YZ       3.5744     ZZ     -32.6570
    Octopole Moments (Debye-Ang^2)
       XXX       1.5908    XXY       1.1848    XYY       3.3571
       YYY      -8.5175    XXZ     -13.7977    XYZ       1.7017
       YYZ       1.7489    XZZ       0.8995    YZZ       0.9447
       ZZZ      -2.6730
    Hexadecapole Moments (Debye-Ang^3)
      XXXX    -467.0905   XXXY       2.7420   XXYY     -85.6212
      XYYY       2.7964   YYYY    -152.5852   XXXZ       5.1048
      XXYZ       7.2117   XYYZ       3.0662   YYYZ      11.9340
      XXZZ     -87.3152   XYZZ       0.8111   YYZZ     -38.8997
      XZZZ       2.1953   YZZZ       2.2608   ZZZZ     -79.2126
 -----------------------------------------------------------------
 DrvMan is completing analytic gradient of the MP2 energy
 MP2 relaxed dipole moment
            1
    1   0.4939191
    2  -1.6024869
    3  -1.5460723
	Magnitude:	 2.281 au	 5.797 Debye
 MP2 energy read as -341.887258
 Full Analytical Gradient of MP2 Energy (in au.)
             1             2             3             4             5
    1    0.00045732   -0.00044317    0.00002813    0.00011301    0.00000244
    2   -0.00015505    0.00052081   -0.00003647   -0.00021226   -0.00001582
    3   -0.00077277    0.00111896   -0.00020112   -0.00007286   -0.00025432
             6             7             8             9            10
    1   -0.00001447   -0.00001937   -0.00003475   -0.00007777   -0.00001137
    2    0.00009886   -0.00005552    0.00010449   -0.00021845   -0.00003058
    3   -0.00024149    0.00011899    0.00004441   -0.00002832    0.00028853
 Gradient time:  CPU 0.07 s  wall 0.07 s
 ----------------------------------------------------------------
             Standard Nuclear Orientation (Angstroms)
    I     Atom           X                Y                Z
 ----------------------------------------------------------------
    1      O      -2.0043368776    -0.1485431258     0.6597113405
    2      C      -1.2669923646    -0.5814172291    -0.2082819799
    3      C      -0.0068030182     0.1277560932    -0.6450722026
    4      H       0.0116487795     0.1055078213    -1.7138819384
    5      O       0.1018636976     1.4390556640    -0.1846108727
    6      H       0.8061068805     1.4352456354     0.4793438971
    7      C       1.1463751678    -0.7166695335    -0.1685379374
    8      O       1.9753696217    -0.2394073213     0.5761046506
    9      H      -1.4707914435    -1.5106503932    -0.6986352302
   10      H       1.1888916567    -1.7276130109    -0.4963541270
 ----------------------------------------------------------------
 Nuclear Repulsion Energy =   228.3556820550 hartrees
 There are       23 alpha and       23 beta electrons
 Discretize the solute cavity surface with Lebedev spheres
	Using 302 Lebedev grid points for each H atom
	Using 302 Lebedev grid points for other atoms
	Atomic van der Waals radii will be scaled by 1.20
 Removing interior tesserae...
 Keep 1105 surface tesserae and discard 1915 interior tesserae
 Molecular Surface Area = 104.076 Angst**2

                       Distance Matrix (Angstroms)
             O (  1)   C (  2)   C (  3)   H (  4)   O (  5)   H (  6)
   C (  2)  1.218388
   C (  3)  2.401862  1.510559
   H (  4)  3.124530  2.091320  1.069200
   O (  5)  2.769374  2.440622  1.394037  2.031049
   H (  6)  3.231024  2.972793  1.906479  2.685071  0.967889
   C (  7)  3.306925  2.417481  1.506638  2.086065  2.395499  2.272944
   O (  8)  3.981622  3.353378  2.356924  3.036314  2.627918  2.044750
   H (  9)  1.996275  1.070259  2.197841  2.416676  3.382045  3.905151
   H ( 10)  3.745218  2.725457  2.212283  2.495718  3.362529  3.331994
             C (  7)   O (  8)   H (  9)
   O (  8)  1.212231
   H (  9)  2.785852  3.888065
   H ( 10)  1.063615  1.995864  2.676174

 Requested basis set is cc-pVTZ
 There are 84 shells and 236 basis functions
 A cutoff of  1.0D-11 yielded   3356 shell pairs
 There are     26656 function pairs (     34986 Cartesian)
 Smallest overlap matrix eigenvalue = 6.58E-04
 Guess MOs from SCF MO coefficient file
 Reading MOs from coefficient file
 Reading MOs from coefficient file
 A restricted Hartree-Fock SCF calculation will be
 performed using Pulay DIIS extrapolation
 SCF converges when DIIS error is below 1.0E-08
 ---------------------------------------
  Cycle       Energy         DIIS Error
 ---------------------------------------
    1    -340.5946779862      9.15E-04
    2    -340.6050866761      6.02E-04
    3    -340.6069059873      1.62E-04
    4    -340.6072025734      5.79E-05
    5    -340.6072587445      2.33E-05
    6    -340.6072688395      1.23E-05
    7    -340.6072710662      4.11E-06
    8    -340.6072713639      9.95E-07
    9    -340.6072713814      3.32E-07
   10    -340.6072713842      1.68E-07
   11    -340.6072713853      9.71E-08
   12    -340.6072713856      4.33E-08
   13    -340.6072713856      1.21E-08
   14    -340.6072713852      3.82E-09 Convergence criterion met
 ---------------------------------------
 SCF time:  CPU 102.68 s  wall 102.70 s
 Discretize the solute cavity surface with Lebedev spheres
	Using 302 Lebedev grid points for each H atom
	Using 302 Lebedev grid points for other atoms
	Atomic van der Waals radii will be scaled by 1.20
 Removing interior tesserae...
 Keep 1105 surface tesserae and discard 1915 interior tesserae
 Molecular Surface Area = 104.076 Angst**2
 A restricted Hartree-Fock SCF calculation will be
 performed using Pulay DIIS extrapolation
 Polarizable Continuum solvation model will be applied
 SCF converges when DIIS error is below 1.0E-08

 Citation of the SMD model:
 Marenich, A.V.; Cramer, C.J.; Truhlar, D.G.
 J. Phys. Chem. B 2009, 113, 6378-6396.
 iSolventCode=           1
 Solvent: water                                                           

 vradii
            1           2           3           4           5           6
    1   1.5200000   1.8500000   1.8500000   1.2000000   1.5200000   1.2000000
            7           8           9          10
    1   1.8500000   1.5200000   1.2000000   1.2000000
 ---------------------------------------
  Cycle       Energy         DIIS Error
 ---------------------------------------
    1    -340.6072713844      1.38E-09
 Time req'd to invert C: 0.76 s (CPU) 0.76 s (wall)
    2    -340.6338540657      6.77E-04
    3    -340.6338540655      6.77E-04
    4    -340.6338540564      6.77E-04
    5    -340.6338540615      6.77E-04
    6    -340.6338540727      6.77E-04
    7    -340.6338540700      6.77E-04
    8    -340.6338540702      6.77E-04
    9    -340.6338540684      6.77E-04
   10    -340.6338540694      6.77E-04
   11    -340.6338540701      6.77E-04
   12    -340.6338540724      6.77E-04
   13    -340.6338540702      6.77E-04
   14    -340.6338540709      6.77E-04
   15    -340.6338540724      6.77E-04
   16    -340.6338540659      6.77E-04
   17    -340.6404172645      4.21E-04
   18    -340.6416417625      1.58E-04
   19    -340.6421304437      5.57E-05
   20    -340.6422013763      2.07E-05
   21    -340.6422104650      1.05E-05
   22    -340.6422121852      3.47E-06
   23    -340.6422124029      8.99E-07
   24    -340.6422124164      2.74E-07
   25    -340.6422124184      1.31E-07
   26    -340.6422124188      7.45E-08
   27    -340.6422124190      2.74E-08
   28    -340.6422124193      9.01E-09 Convergence criterion met
 ---------------------------------------
 SCF time:  CPU 163.89 s  wall 164.09 s
(0)  E-EN(g) gas-phase elect-nuc energy                 -340.607271384 a.u.
(3)  G-ENP(liq) elect-nuc-pol free energy of system     -340.642212419 a.u.
(4)  G-CDS(liq) cavity-dispersion-solvent structure 
     free energy                                                4.8033 kcal/mol
(6)  G-S(liq) free energy of system                     -340.634557863 a.u.
(9)  DeltaG-S(liq) free energy of  solvation
     (9) = (6) - (0)                                          -17.1225 kcal/mol
 SCF   energy in the final basis set = -340.6345578632
 Total energy in the final basis set = -340.6345578632

 Components of the MP2 correlation energy:
        aaaa  correlation energy =        -0.1559795538 au
        abab  correlation energy =        -0.9406933520 au
        bbbb  correlation energy =        -0.1559795538 au
        non-Brillouin singles    =        -0.0000000000 au

 Total  MP2   correlation energy =        -1.2526524597 au
        MP2         total energy =      -341.8872103229 au

  Entering Z-vector solver.
 This version supports only Gaussian blurring of the apparent surface charges
 No PCM contribution added !! 
   1         0           1      0.000356    0.000356
 This version supports only Gaussian blurring of the apparent surface charges
 No PCM contribution added !! 
   2         0           1      0.000118    0.000118
 This version supports only Gaussian blurring of the apparent surface charges
 No PCM contribution added !! 
   3         0           1      0.000040    0.000040
 This version supports only Gaussian blurring of the apparent surface charges
 No PCM contribution added !! 
   4         0           1      0.000012    0.000012
 This version supports only Gaussian blurring of the apparent surface charges
 No PCM contribution added !! 
   5         0           1      0.000004    0.000004
 This version supports only Gaussian blurring of the apparent surface charges
 No PCM contribution added !! 
   6         0           1      0.000002    0.000002
 This version supports only Gaussian blurring of the apparent surface charges
 No PCM contribution added !! 
   7         1           0      0.000000    0.000000    Roots Converged

 --------------------------------------------------------------

                    Orbital Energies (a.u.)
 --------------------------------------------------------------

 Alpha MOs
 -- Occupied --
-20.582 -20.575 -20.574 -11.351 -11.347 -11.305  -1.433  -1.409
 -1.376  -1.048  -0.859  -0.808  -0.745  -0.714  -0.693  -0.653
 -0.625  -0.569  -0.547  -0.542  -0.505  -0.459  -0.433
 -- Virtual --
  0.100   0.156   0.166   0.190   0.204   0.224   0.275   0.332
  0.356   0.366   0.403   0.454   0.467   0.497   0.522   0.547
  0.573   0.578   0.595   0.601   0.635   0.643   0.648   0.656
  0.700   0.720   0.731   0.757   0.765   0.805   0.837   0.865
  0.878   0.894   0.898   0.928   0.951   0.968   1.005   1.031
  1.049   1.144   1.179   1.184   1.229   1.233   1.264   1.299
  1.331   1.341   1.364   1.399   1.426   1.443   1.453   1.486
  1.552   1.561   1.620   1.664   1.675   1.702   1.723   1.760
  1.886   1.968   1.975   2.011   2.087   2.094   2.149   2.203
  2.225   2.280   2.339   2.341   2.346   2.382   2.394   2.433
  2.454   2.473   2.520   2.570   2.665   2.669   2.738   2.792
  2.843   2.853   2.904   2.959   3.020   3.027   3.067   3.093
  3.125   3.151   3.172   3.190   3.219   3.241   3.286   3.299
  3.322   3.347   3.365   3.418   3.436   3.480   3.506   3.565
  3.577   3.611   3.630   3.643   3.677   3.708   3.748   3.773
  3.823   3.839   3.852   3.867   3.923   3.954   3.998   4.031
  4.057   4.076   4.132   4.202   4.221   4.225   4.255   4.267
  4.293   4.332   4.379   4.409   4.424   4.487   4.534   4.571
  4.587   4.597   4.624   4.637   4.708   4.727   4.771   4.818
  4.831   4.936   5.016   5.089   5.096   5.103   5.222   5.257
  5.313   5.328   5.372   5.410   5.425   5.480   5.499   5.637
  5.652   5.679   5.713   5.740   5.751   5.890   5.994   6.044
  6.078   6.139   6.204   6.225   6.306   6.381   6.579   6.627
  6.672   6.682   6.734   6.866   6.869   6.905   6.958   6.982
  7.100   7.131   7.262   7.272   7.310   7.323   7.347   7.387
  7.481   7.509   7.522   7.538   7.624   7.723   7.922  10.242
 10.965  12.508  12.954  13.738  13.940
 --------------------------------------------------------------

          Ground-State Mulliken Net Atomic Charges

     Atom                 Charge (a.u.)
  ----------------------------------------
      1 O                    -0.345222
      2 C                     0.141135
      3 C                     0.081169
      4 H                     0.174162
      5 O                    -0.438340
      6 H                     0.273818
      7 C                     0.128518
      8 O                    -0.333537
      9 H                     0.144870
     10 H                     0.173426
  ----------------------------------------
  Sum of atomic charges =    -0.000000

 -----------------------------------------------------------------
                    Cartesian Multipole Moments
 -----------------------------------------------------------------
    Charge (ESU x 10^10)
                -0.0000
    Dipole Moment (Debye)
         X       1.2621      Y      -4.0757      Z      -3.9372
       Tot       5.8057
    Quadrupole Moments (Debye-Ang)
        XX     -44.5376     XY       2.0041     YY     -32.7003
        XZ       1.8602     YZ       3.5805     ZZ     -32.6562
    Octopole Moments (Debye-Ang^2)
       XXX       1.6449    XXY       1.1799    XYY       3.3542
       YYY      -8.5346    XXZ     -13.8046    XYZ       1.6930
       YYZ       1.7481    XZZ       0.9009    YZZ       0.9417
       ZZZ      -2.6532
    Hexadecapole Moments (Debye-Ang^3)
      XXXX    -467.2091   XXXY       2.7414   XXYY     -85.6099
      XYYY       2.8221   YYYY    -152.5213   XXXZ       5.1102
      XXYZ       7.2227   XYYZ       3.0695   YYYZ      11.9349
      XXZZ     -87.3206   XYZZ       0.8130   YYZZ     -38.8972
      XZZZ       2.1779   YZZZ       2.2532   ZZZZ     -79.2337
 -----------------------------------------------------------------
 DrvMan is completing analytic gradient of the MP2 energy
 MP2 relaxed dipole moment
            1
    1   0.4965483
    2  -1.6035097
    3  -1.5490295
	Magnitude:	 2.284 au	 5.806 Debye
 MP2 energy read as -341.887210
 Full Analytical Gradient of MP2 Energy (in au.)
             1             2             3             4             5
    1   -0.00052818    0.00045546    0.00004721   -0.00003782    0.00005242
    2    0.00050941   -0.00046374   -0.00008490   -0.00026542    0.00002535
    3    0.00067316   -0.00110356    0.00014201   -0.00003306   -0.00025995
             6             7             8             9            10
    1   -0.00000470   -0.00003417    0.00000414    0.00005700   -0.00001136
    2    0.00010905    0.00001326    0.00010287    0.00010703   -0.00005292
    3   -0.00024533    0.00006905    0.00008711    0.00037858    0.00029199
 Gradient time:  CPU 0.07 s  wall 0.07 s
 ----------------------------------------------------------------
             Standard Nuclear Orientation (Angstroms)
    I     Atom           X                Y                Z
 ----------------------------------------------------------------
    1      O      -2.0043368776    -0.1485431258     0.6597113405
    2      C      -1.2669923646    -0.5814172291    -0.2072819799
    3      C      -0.0058030182     0.1277560932    -0.6450722026
    4      H       0.0116487795     0.1055078213    -1.7138819384
    5      O       0.1018636976     1.4390556640    -0.1846108727
    6      H       0.8061068805     1.4352456354     0.4793438971
    7      C       1.1463751678    -0.7166695335    -0.1685379374
    8      O       1.9753696217    -0.2394073213     0.5761046506
    9      H      -1.4707914435    -1.5106503932    -0.6986352302
   10      H       1.1888916567    -1.7276130109    -0.4963541270
 ----------------------------------------------------------------
 Nuclear Repulsion Energy =   228.3653251359 hartrees
 There are       23 alpha and       23 beta electrons
 Discretize the solute cavity surface with Lebedev spheres
	Using 302 Lebedev grid points for each H atom
	Using 302 Lebedev grid points for other atoms
	Atomic van der Waals radii will be scaled by 1.20
 Removing interior tesserae...
 Keep 1105 surface tesserae and discard 1915 interior tesserae
 Molecular Surface Area = 104.076 Angst**2

                       Distance Matrix (Angstroms)
             O (  1)   C (  2)   C (  3)   H (  4)   O (  5)   H (  6)
   C (  2)  1.217676
   C (  3)  2.402694  1.511683
   H (  4)  3.124530  2.092040  1.069184
   O (  5)  2.769374  2.440613  1.393960  2.031049
   H (  6)  3.231024  2.972562  1.906053  2.685071  0.967889
   C (  7)  3.306925  2.417465  1.505873  2.086065  2.395499  2.272944
   O (  8)  3.981622  3.353144  2.356083  3.036314  2.627918  2.044750
   H (  9)  1.996275  1.070718  2.198508  2.416676  3.382045  3.905151
   H ( 10)  3.745218  2.725563  2.211743  2.495718  3.362529  3.331994
             C (  7)   O (  8)   H (  9)
   O (  8)  1.212231
   H (  9)  2.785852  3.888065
   H ( 10)  1.063615  1.995864  2.676174

 Requested basis set is cc-pVTZ
 There are 84 shells and 236 basis functions
 A cutoff of  1.0D-11 yielded   3356 shell pairs
 There are     26656 function pairs (     34986 Cartesian)
 Smallest overlap matrix eigenvalue = 6.57E-04
 Guess MOs from SCF MO coefficient file
 Reading MOs from coefficient file
 Reading MOs from coefficient file
 A restricted Hartree-Fock SCF calculation will be
 performed using Pulay DIIS extrapolation
 SCF converges when DIIS error is below 1.0E-08
 ---------------------------------------
  Cycle       Energy         DIIS Error
 ---------------------------------------
    1    -340.5967019223      9.19E-04
    2    -340.6051475034      6.11E-04
    3    -340.6070230248      1.62E-04
    4    -340.6073209083      5.78E-05
    5    -340.6073778126      2.33E-05
    6    -340.6073879492      1.24E-05
    7    -340.6073901924      4.14E-06
    8    -340.6073904894      1.02E-06
    9    -340.6073905073      3.68E-07
   10    -340.6073905102      1.88E-07
   11    -340.6073905114      1.05E-07
   12    -340.6073905117      4.28E-08
   13    -340.6073905118      1.18E-08
   14    -340.6073905114      3.56E-09 Convergence criterion met
 ---------------------------------------
 SCF time:  CPU 107.91 s  wall 108.05 s
 Discretize the solute cavity surface with Lebedev spheres
	Using 302 Lebedev grid points for each H atom
	Using 302 Lebedev grid points for other atoms
	Atomic van der Waals radii will be scaled by 1.20
 Removing interior tesserae...
 Keep 1105 surface tesserae and discard 1915 interior tesserae
 Molecular Surface Area = 104.076 Angst**2
 A restricted Hartree-Fock SCF calculation will be
 performed using Pulay DIIS extrapolation
 Polarizable Continuum solvation model will be applied
 SCF converges when DIIS error is below 1.0E-08

 Citation of the SMD model:
 Marenich, A.V.; Cramer, C.J.; Truhlar, D.G.
 J. Phys. Chem. B 2009, 113, 6378-6396.
 iSolventCode=           1
 Solvent: water                                                           

 vradii
            1           2           3           4           5           6
    1   1.5200000   1.8500000   1.8500000   1.2000000   1.5200000   1.2000000
            7           8           9          10
    1   1.8500000   1.5200000   1.2000000   1.2000000
 ---------------------------------------
  Cycle       Energy         DIIS Error
 ---------------------------------------
    1    -340.6073905107      1.24E-09
 Time req'd to invert C: 0.76 s (CPU) 0.76 s (wall)
    2    -340.6339468132      6.77E-04
    3    -340.6339468128      6.77E-04
    4    -340.6339468231      6.77E-04
    5    -340.6339468268      6.77E-04
    6    -340.6339468397      6.77E-04
    7    -340.6339468434      6.77E-04
    8    -340.6339468467      6.77E-04
    9    -340.6339468498      6.77E-04
   10    -340.6339468492      6.77E-04
   11    -340.6339468502      6.77E-04
   12    -340.6339468513      6.77E-04
   13    -340.6339468513      6.77E-04
   14    -340.6339468498      6.77E-04
   15    -340.6339468467      6.77E-04
   16    -340.6339468134      6.77E-04
   17    -340.6405009609      4.20E-04
   18    -340.6417231796      1.58E-04
   19    -340.6422106625      5.56E-05
   20    -340.6422813036      2.07E-05
   21    -340.6422903336      1.04E-05
   22    -340.6422920423      3.47E-06
   23    -340.6422922588      8.97E-07
   24    -340.6422922722      2.74E-07
   25    -340.6422922743      1.32E-07
   26    -340.6422922746      7.45E-08
   27    -340.6422922748      2.73E-08
   28    -340.6422922752      8.96E-09 Convergence criterion met
 ---------------------------------------
 SCF time:  CPU 158.08 s  wall 158.16 s
(0)  E-EN(g) gas-phase elect-nuc energy                 -340.607390511 a.u.
(3)  G-ENP(liq) elect-nuc-pol free energy of system     -340.642292275 a.u.
(4)  G-CDS(liq) cavity-dispersion-solvent structure 
     free energy                                                4.8053 kcal/mol
(6)  G-S(liq) free energy of system                     -340.634634507 a.u.
(9)  DeltaG-S(liq) free energy of  solvation
     (9) = (6) - (0)                                          -17.0959 kcal/mol
 SCF   energy in the final basis set = -340.6346345071
 Total energy in the final basis set = -340.6346345071

 Components of the MP2 correlation energy:
        aaaa  correlation energy =        -0.1559726580 au
        abab  correlation energy =        -0.9406567288 au
        bbbb  correlation energy =        -0.1559726580 au
        non-Brillouin singles    =        -0.0000000000 au

 Total  MP2   correlation energy =        -1.2526020449 au
        MP2         total energy =      -341.8872365519 au

  Entering Z-vector solver.
 This version supports only Gaussian blurring of the apparent surface charges
 No PCM contribution added !! 
   1         0           1      0.000356    0.000356
 This version supports only Gaussian blurring of the apparent surface charges
 No PCM contribution added !! 
   2         0           1      0.000118    0.000118
 This version supports only Gaussian blurring of the apparent surface charges
 No PCM contribution added !! 
   3         0           1      0.000040    0.000040
 This version supports only Gaussian blurring of the apparent surface charges
 No PCM contribution added !! 
   4         0           1      0.000012    0.000012
 This version supports only Gaussian blurring of the apparent surface charges
 No PCM contribution added !! 
   5         0           1      0.000004    0.000004
 This version supports only Gaussian blurring of the apparent surface charges
 No PCM contribution added !! 
   6         0           1      0.000002    0.000002
[truncated: 667,102 more chars]
