# Supplementary material for: A DFT investigation of the blue bottle experiment: E∘half-cell analysis of autoxidation catalysed by redox indicators
Source: R Soc Open Sci. 2017 Nov 8;4(11):170708. doi: 10.1098/rsos.170708 (PMC5717635; doi:10.1098/rsos.170708)
Supplement: output.zip [file rsos170708supp2.zip › MP2_cc-pVTZ/C3H4O3_pyruvic_acid.out]

TWL02 127.0.1
Q-Chem Developer Version! Running on 127.0.1.*
                  Welcome to Q-Chem
     A Quantum Leap Into The Future Of Chemistry


 Q-Chem 4.4, Q-Chem, Inc., Pleasanton, CA (2016)

 Y. Shao,  Z. Gan,  E. Epifanovsky,  A. T. B. Gilbert,  M. Wormit,  
 J. Kussmann,  A. W. Lange,  A. Behn,  J. Deng,  X. Feng,  D. Ghosh,  
 M. Goldey,  P. R. Horn,  L. D. Jacobson,  I. Kaliman,  F. Rob,  
 R. Z. Khaliullin,  T. Kus,  A. Landau,  J. Liu,  E. I. Proynov,  Y. M. Rhee,  
 R. M. Richard,  M. A. Rohrdanz,  R. P. Steele,  E. J. Sundstrom,  
 H. L. Woodcock III,  P. M. Zimmerman,  D. Zuev,  B. Albrecht,  E. Alguire,  
 B. Austin,  S. A. Baeppler,  G. J. O. Beran,  Y. A. Bernard,  E. Berquist,  
 K. Brandhorst,  K. B. Bravaya,  S. T. Brown,  D. Casanova,  C.-M. Chang,  
 Y. Chen,  S. H. Chien,  K. D. Closser,  M. P. Coons,  D. L. Crittenden,  
 S. Dasgupta,  M. Diedenhofen,  R. A. DiStasio Jr.,  H. Do,  A. D. Dutoi,  
 R. G. Edgar,  P.-T. Fang,  S. Fatehi,  Q. Feng,  L. Fusti-Molnar,  
 A. Ghysels,  A. Golubeva-Zadorozhnaya,  J. Gomes,  A. Gunina,  
 M. W. D. Hanson-Heine,  P. H. P. Harbach,  A. W. Hauser,  J. E. Herr,  
 E. G. Hohenstein,  Z. C. Holden,  K. Hui,  T.-C. Jagau,  H. Ji,  B. Kaduk,  
 K. Khistyaev,  Jaehoon Kim,  Jihan Kim,  R. A. King,  P. Klunzinger,  
 K. Koh,  D. Kosenkov,  T. Kowalczyk,  C. M. Krauter,  A. Kunitsa,  
 K. U. Lao,  A. Laurent,  K. V. Lawler,  J. Lee,  D. Lefrancois,  S. Lehtola,  
 S. V. Levchenko,  C. Y. Lin,  Y.-S. Lin,  F. Liu,  E. Livshits,  
 R. C. Lochan,  A. Luenser,  P. Manohar,  S. F. Manzer,  S.-P. Mao,  Y. Mao,  
 N. Mardirossian,  A. V. Marenich,  L. A. Martinez-Martinez,  S. A. Maurer,  
 N. J. Mayhall,  J.-M. Mewes,  A. F. Morrison,  K. Nanda,  T. S. Nguyen-Beck,  
 C. M. Oana,  R. Olivares-Amaya,  D. P. O'Neill,  J. A. Parkhill,  
 T. M. Perrine,  R. Peverati,  P. A. Pieniazek,  F. Plasser,  A. Prociuk,  
 D. R. Rehn,  E. Rosta,  N. J. Russ,  N. Sergueev,  S. M. Sharada,  
 S. Sharma,  D. W. Small,  A. Sodt,  T. Stauch,  T. Stein,  D. Stuck,  
 Y.-C. Su,  A. J. W. Thom,  T. Tsuchimochi,  L. Vogt,  O. Vydrov,  T. Wang,  
 M. A. Watson,  J. Wenzel,  A. White,  C. F. Williams,  V. Vanovschi,  
 K. Yao,  S. Yeganeh,  S. R. Yost,  Z.-Q. You,  I. Y. Zhang,  X. Zhang,  
 Y. Zhao,  B. R. Brooks,  G. K. L. Chan,  D. M. Chipman,  C. J. Cramer,  
 W. A. Goddard III,  M. S. Gordon,  W. J. Hehre,  A. Klamt,  
 H. F. Schaefer III,  M. W. Schmidt,  C. D. Sherrill,  D. G. Truhlar,  
 A. Warshel,  X. Xu,  A. Aspuru-Guzik,  R. Baer,  A. T. Bell,  N. A. Besley,  
 J.-D. Chai,  A. Dreuw,  B. D. Dunietz,  T. R. Furlani,  S. R. Gwaltney,  
 C.-P. Hsu,  Y. Jung,  J. Kong,  D. S. Lambrecht,  W. Liang,  C. Ochsenfeld,  
 V. A. Rassolov,  L. V. Slipchenko,  J. E. Subotnik,  T. Van Voorhis,  
 J. M. Herbert,  A. I. Krylov,  P. M. W. Gill,  M. Head-Gordon

 Contributors to earlier versions of Q-Chem not listed above: 
 R. D. Adamson,  J. Baker,  E. F. C. Byrd,  A. K. Chakraborty,  C.-L. Cheng,  
 H. Dachsel,  R. J. Doerksen,  G. Hawkins,  A. Heyden,  S. Hirata,  
 G. Kedziora,  F. J. Keil,  C. Kelley,  P. P. Korambath,  W. Kurlancheek,  
 A. M. Lee,  M. S. Lee,  D. Liotard,  I. Lotan,  P. E. Maslen,  N. Nair,  
 D. Neuhauser,  R. Olson,  B. Peters,  J. Ritchie,  N. E. Schultz,  
 N. Shenvi,  A. C. Simmonett,  K. S. Thanthiriwatte,  Q. Wu,  W. Zhang

 Please cite Q-Chem as follows:
 Y. Shao et al., Mol. Phys. 113, 184-215 (2015)
 DOI: 10.1080/00268976.2014.952696

 Q-Chem 4.4.2 for Intel X86 EM64T Linux

 Parts of Q-Chem use Armadillo 5.200.1 (Boston Tea Smuggler).
 http://arma.sourceforge.net/

 Q-Chem begins on Mon Jun 12 14:48:37 2017  


Host: 0

     Scratch files written to /scratch/taweetham/qchem42514//
FILE_GEOM_ORG=        593

Checking the input file for inconsistencies... 	...done.

--------------------------------------------------------------
User input:
--------------------------------------------------------------
$molecule
0 1
  C    1.7648359   -0.7769511    0.0035076
  C    0.7142617    0.2997280    0.0007594
  C   -0.7487919   -0.2218482    0.0017000
  O   -1.6461076    0.7707996    0.0005579
  O   -1.0250545   -1.3953169    0.0032505
  H    1.6432924   -1.4176031    0.8813487
  H    2.7520602   -0.3184450    0.0008266
  H    1.6413054   -1.4244847   -0.8689086
  H   -2.5279503    0.3677202    0.0011026
  O    0.9395614    1.4819253   -0.0019894
$end

$rem
   BASIS  =   cc-pVTZ
   method  =  MP2
   JOBTYPE = optimization
   SOLVENT_METHOD = SMD
   MEM_STATIC = 3000
   MEM_TOTAL  = 4000
$end

--------------------------------------------------------------
 ----------------------------------------------------------------
             Standard Nuclear Orientation (Angstroms)
    I     Atom           X                Y                Z
 ----------------------------------------------------------------
    1      C       1.7648359000    -0.7769511000     0.0035076000
    2      C       0.7142617000     0.2997280000     0.0007594000
    3      C      -0.7487919000    -0.2218482000     0.0017000000
    4      O      -1.6461076000     0.7707996000     0.0005579000
    5      O      -1.0250545000    -1.3953169000     0.0032505000
    6      H       1.6432924000    -1.4176031000     0.8813487000
    7      H       2.7520602000    -0.3184450000     0.0008266000
    8      H       1.6413054000    -1.4244847000    -0.8689086000
    9      H      -2.5279503000     0.3677202000     0.0011026000
   10      O       0.9395614000     1.4819253000    -0.0019894000
 ----------------------------------------------------------------
 Nuclear Repulsion Energy =   228.5046594805 hartrees
 There are       23 alpha and       23 beta electrons
 Requested basis set is cc-pVTZ
 There are 84 shells and 236 basis functions

 Total QAlloc Memory Limit   4000 MB
 Mega-Array Size      2933 MB
 MEM_STATIC part      3000 MB
 A cutoff of  1.0D-11 yielded   3293 shell pairs
 There are     26067 function pairs (     34173 Cartesian)

 -------------------------------------------------------
 OpenMP Integral Computing Module                       
 Release: version 1.0, May 2013, Q-Chem Inc. Pittsburgh 
 -------------------------------------------------------
 Integral Job Info:
 Integral job number is                      11
 Integral operator is                         1
 short-range coefficients                     0
 long-range coefficients              100000000
 Omega coefficients                           0
 if combine SR and LR in K                    0
 Integral screening is                        0
 Integral computing path is                   2
 max size of driver memory is            800000
 size of driver memory is                776718
 size of scratch memory is              4556032
 max col of scratch BK array              10000
 max len of scratch array in speh3          662
 max len of scratch index in speh4           32
 max int batch size is                      520
 min int batch size is                       52
 fixed nKL is                                52
 max L of basis functions is                  3
 order of int derivative is                   0
 number of shells is                         84
 number of basis is                         270
 number of cartesian basis is               270
 number of contracted shell pairs          3293
 number of primitive shell pairs           9905
 maxK2 (contraction) of shell pair           49
 max number of K2 of shell pair               1
 max number of CS2 of shell pair            423
 max number of PS2 of shell pair           1596
 mem total for path MDJ                  103572
 -------------------------------------------------------
 Smallest overlap matrix eigenvalue = 5.60E-04

 Scale SEOQF with 1.000000e-01/1.000000e-01/1.000000e+00

 Standard Electronic Orientation quadrupole field applied
 Nucleus-field energy     =     0.0000000046 hartrees
 Guess from superposition of atomic densities
 Warning:  Energy on first SCF cycle will be non-variational
 A restricted Hartree-Fock SCF calculation will be
 performed using Pulay DIIS extrapolation
 SCF converges when DIIS error is below 1.0E-08
 ---------------------------------------
  Cycle       Energy         DIIS Error
 ---------------------------------------
    1    -342.0745252873      3.64E-02
    2    -340.4643286238      5.57E-03
    3    -340.5572518761      4.57E-03
    4    -340.6554287931      4.77E-04
    5    -340.6581488146      2.18E-04
    6    -340.6586227062      7.85E-05
    7    -340.6587341198      3.90E-05
    8    -340.6587616516      1.18E-05
    9    -340.6587637557      3.75E-06
   10    -340.6587639195      1.24E-06
   11    -340.6587639342      4.49E-07
   12    -340.6587639370      1.45E-07
   13    -340.6587639378      7.79E-08
   14    -340.6587639381      3.51E-08
   15    -340.6587639383      8.71E-09 Convergence criterion met
 ---------------------------------------
 SCF time:  CPU 110.76 s  wall 110.81 s

 Citation of the SMD model:
 Marenich, A.V.; Cramer, C.J.; Truhlar, D.G.
 J. Phys. Chem. B 2009, 113, 6378-6396.
 iSolventCode=           1
 Solvent: water                                                           

 vradii
            1           2           3           4           5           6
    1   1.8500000   1.8500000   1.8500000   1.5200000   1.5200000   1.2000000
            7           8           9          10
    1   1.2000000   1.2000000   1.2000000   1.5200000
Changing PCM_TESSEL_METHOD to VTN
Changing PCM_VDW_RADII to SMD_RADIUS
 Discretize the solute cavity surface with Lebedev spheres
	Using 302 Lebedev grid points for each H atom
	Using 302 Lebedev grid points for other atoms
	Atomic van der Waals radii will be scaled by 1.20
 Removing interior tesserae...
 Keep 1176 surface tesserae and discard 1844 interior tesserae
 Molecular Surface Area = 108.439 Angst**2
 A restricted Hartree-Fock SCF calculation will be
 performed using Pulay DIIS extrapolation
 Polarizable Continuum solvation model will be applied
 SCF converges when DIIS error is below 1.0E-08

 Citation of the SMD model:
 Marenich, A.V.; Cramer, C.J.; Truhlar, D.G.
 J. Phys. Chem. B 2009, 113, 6378-6396.
 iSolventCode=           1
 Solvent: water                                                           

 vradii
            1           2           3           4           5           6
    1   1.8500000   1.8500000   1.8500000   1.5200000   1.5200000   1.2000000
            7           8           9          10
    1   1.2000000   1.2000000   1.2000000   1.5200000
 ---------------------------------------
  Cycle       Energy         DIIS Error
 ---------------------------------------
    1    -340.6587639388      2.35E-09
 Time req'd to invert C: 1.45 s (CPU) 1.48 s (wall)
    2    -340.6799104678      4.89E-04
    3    -340.6799104678      4.89E-04
    4    -340.6799104662      4.89E-04
    5    -340.6799104583      4.89E-04
    6    -340.6799104628      4.89E-04
    7    -340.6799104625      4.89E-04
    8    -340.6799104656      4.89E-04
    9    -340.6799104699      4.89E-04
   10    -340.6799104707      4.89E-04
   11    -340.6799104699      4.89E-04
   12    -340.6799104702      4.89E-04
   13    -340.6799104727      4.89E-04
   14    -340.6799104711      4.89E-04
   15    -340.6799104709      4.89E-04
   16    -340.6799104678      4.89E-04
   17    -340.6829965917      2.80E-04
   18    -340.6835308058      1.07E-04
   19    -340.6837371598      4.42E-05
   20    -340.6837741928      1.54E-05
   21    -340.6837798892      7.53E-06
   22    -340.6837806519      2.53E-06
   23    -340.6837807649      5.26E-07
   24    -340.6837807685      1.98E-07
   25    -340.6837807691      6.38E-08
   26    -340.6837807690      2.70E-08
   27    -340.6837807687      7.81E-09 Convergence criterion met
 ---------------------------------------
 SCF time:  CPU 161.45 s  wall 161.58 s
(0)  E-EN(g) gas-phase elect-nuc energy                 -340.658763939 a.u.
(3)  G-ENP(liq) elect-nuc-pol free energy of system     -340.683780769 a.u.
(4)  G-CDS(liq) cavity-dispersion-solvent structure 
     free energy                                                5.2022 kcal/mol
(6)  G-S(liq) free energy of system                     -340.675490456 a.u.
(9)  DeltaG-S(liq) free energy of  solvation
     (9) = (6) - (0)                                          -10.4960 kcal/mol
 SCF   energy in the final basis set = -340.6754904558
 Total energy in the final basis set = -340.6754904558

 Components of the MP2 correlation energy:
        aaaa  correlation energy =        -0.1572265565 au
        abab  correlation energy =        -0.9412273885 au
        bbbb  correlation energy =        -0.1572265565 au
        non-Brillouin singles    =        -0.0000000000 au

 Total  MP2   correlation energy =        -1.2556805015 au
        MP2         total energy =      -341.9311709573 au

  Entering Z-vector solver.
 This version supports only Gaussian blurring of the apparent surface charges
 No PCM contribution added !! 
   1         0           1      0.000367    0.000367
 This version supports only Gaussian blurring of the apparent surface charges
 No PCM contribution added !! 
   2         0           1      0.000119    0.000119
 This version supports only Gaussian blurring of the apparent surface charges
 No PCM contribution added !! 
   3         0           1      0.000045    0.000045
 This version supports only Gaussian blurring of the apparent surface charges
 No PCM contribution added !! 
   4         0           1      0.000011    0.000011
 This version supports only Gaussian blurring of the apparent surface charges
 No PCM contribution added !! 
   5         0           1      0.000004    0.000004
 This version supports only Gaussian blurring of the apparent surface charges
 No PCM contribution added !! 
   6         0           1      0.000001    0.000001
 This version supports only Gaussian blurring of the apparent surface charges
 No PCM contribution added !! 
   7         1           0      0.000000    0.000000    Roots Converged

 --------------------------------------------------------------

                    Orbital Energies (a.u.)
 --------------------------------------------------------------

 Alpha MOs
 -- Occupied --
-20.623 -20.586 -20.577 -11.411 -11.368 -11.231  -1.485  -1.427
 -1.386  -1.028  -0.922  -0.780  -0.731  -0.718  -0.656  -0.642
 -0.624  -0.594  -0.554  -0.526  -0.521  -0.505  -0.436
 -- Virtual --
  0.076   0.162   0.176   0.219   0.222   0.267   0.286   0.319
  0.353   0.402   0.414   0.424   0.448   0.471   0.491   0.524
  0.549   0.572   0.602   0.625   0.633   0.639   0.649   0.672
  0.714   0.725   0.736   0.741   0.788   0.804   0.809   0.832
  0.837   0.850   0.941   0.950   0.956   0.979   1.006   1.043
  1.089   1.100   1.135   1.189   1.199   1.237   1.257   1.283
  1.303   1.324   1.366   1.417   1.420   1.438   1.467   1.493
  1.518   1.540   1.574   1.601   1.672   1.728   1.749   1.781
  1.793   1.919   1.923   1.949   1.994   2.005   2.081   2.126
  2.225   2.275   2.334   2.338   2.362   2.414   2.421   2.459
  2.472   2.535   2.605   2.652   2.652   2.712   2.765   2.799
  2.842   2.862   2.883   2.928   2.977   3.020   3.068   3.089
  3.107   3.157   3.159   3.236   3.236   3.250   3.290   3.298
  3.330   3.332   3.384   3.403   3.432   3.459   3.478   3.516
  3.555   3.565   3.597   3.614   3.628   3.669   3.695   3.767
  3.770   3.774   3.841   3.858   3.868   3.936   3.946   3.977
  4.030   4.049   4.085   4.085   4.130   4.164   4.177   4.218
  4.221   4.281   4.323   4.379   4.381   4.430   4.470   4.485
  4.526   4.536   4.599   4.618   4.659   4.663   4.710   4.807
  4.843   4.883   4.944   5.111   5.132   5.209   5.273   5.362
  5.409   5.427   5.505   5.518   5.566   5.570   5.594   5.608
  5.623   5.639   5.687   5.719   5.749   5.808   5.921   6.004
  6.026   6.089   6.124   6.227   6.234   6.387   6.554   6.620
  6.661   6.699   6.746   6.840   6.852   6.859   6.922   6.951
  6.960   7.042   7.110   7.133   7.233   7.281   7.316   7.359
  7.465   7.493   7.526   7.557   7.691   7.807   7.996   8.872
 10.391  12.808  13.539  13.941  14.230
 --------------------------------------------------------------

          Ground-State Mulliken Net Atomic Charges

     Atom                 Charge (a.u.)
  ----------------------------------------
      1 C                    -0.373654
      2 C                     0.234064
      3 C                     0.285573
      4 O                    -0.281607
      5 O                    -0.332145
      6 H                     0.156300
      7 H                     0.144468
      8 H                     0.156284
      9 H                     0.300547
     10 O                    -0.289831
  ----------------------------------------
  Sum of atomic charges =    -0.000000

 -----------------------------------------------------------------
                    Cartesian Multipole Moments
 -----------------------------------------------------------------
    Charge (ESU x 10^10)
                -0.0000
    Dipole Moment (Debye)
         X      -0.5613      Y      -1.6664      Z       0.0060
       Tot       1.7584
    Quadrupole Moments (Debye-Ang)
        XX     -26.1413     XY      -5.5268     YY     -43.9633
        XZ       0.0108     YZ       0.0180     ZZ     -32.6614
    Octopole Moments (Debye-Ang^2)
       XXX     -27.6000    XXY       0.1336    XYY       1.4313
       YYY      -0.5582    XXZ      -0.0313    XYZ      -0.0114
       YYZ      -0.0575    XZZ      -1.7325    YZZ      -0.2150
       ZZZ      -0.1310
    Hexadecapole Moments (Debye-Ang^3)
      XXXX    -295.4295   XXXY     -11.5646   XXYY    -114.5332
      XYYY     -11.2576   YYYY    -254.3497   XXXZ      -0.0501
      XXYZ       0.0752   XYYZ       0.0173   YYYZ       0.2556
      XXZZ     -69.9617   XYZZ      -0.2587   YYZZ     -41.9623
      XZZZ      -0.0084   YZZZ       0.1634   ZZZZ     -34.6311
 -----------------------------------------------------------------
 DrvMan is completing analytic gradient of the MP2 energy
 MP2 relaxed dipole moment
            1
    1  -0.2208364
    2  -0.6556217
    3   0.0023795
	Magnitude:	 0.692 au	 1.758 Debye
 MP2 energy read as -341.931171
 Full Analytical Gradient of MP2 Energy (in au.)
             1             2             3             4             5
    1   -0.00087005    0.00580255   -0.00003287    0.00201599   -0.00147075
    2    0.00202116    0.03571291   -0.01785828    0.01505142   -0.00006771
    3   -0.00002639   -0.00007453    0.00001931   -0.00001857   -0.00000271
             6             7             8             9            10
    1    0.00016822    0.00954380    0.00014736   -0.01256684   -0.00273741
    2   -0.00845375    0.00359964   -0.00852824   -0.00375984   -0.01771731
    3    0.00835098   -0.00002350   -0.00827538    0.00000876    0.00004203
 Gradient time:  CPU 0.10 s  wall 0.52 s
 Geometry Optimization Parameters
   NAtoms,    NIC,     NZ,  NCons,   NDum,   NFix, NCnnct, MaxDiis
       10      54       0       0       0       0       0       0


** GEOMETRY OPTIMIZATION IN DELOCALIZED INTERNAL COORDINATES **
   Searching for a Minimum

   Optimization Cycle:   1

                       Coordinates (Angstroms)
     ATOM                X               Y               Z
      1  C         1.7648359000   -0.7769511000    0.0035076000
      2  C         0.7142617000    0.2997280000    0.0007594000
      3  C        -0.7487919000   -0.2218482000    0.0017000000
      4  O        -1.6461076000    0.7707996000    0.0005579000
      5  O        -1.0250545000   -1.3953169000    0.0032505000
      6  H         1.6432924000   -1.4176031000    0.8813487000
      7  H         2.7520602000   -0.3184450000    0.0008266000
      8  H         1.6413054000   -1.4244847000   -0.8689086000
      9  H        -2.5279503000    0.3677202000    0.0011026000
     10  O         0.9395614000    1.4819253000   -0.0019894000
   Point Group: c1    Number of degrees of freedom:    24


   Energy is   -341.931170957


 Attempting to Generate Delocalized Internal Coordinates

 24 Hessian modes will be used to form the next step
  Hessian Eigenvalues:
     0.002136    0.006174    0.008608    0.009569    0.023833    0.074501
     0.075764    0.160000    0.160000    0.160000    0.160000    0.250000
     0.250000    0.250000    0.250000    0.273772    0.319292    0.344076
     0.344151    0.349858    0.534592    0.576316    1.020828    1.030950

 Minimum Search - Taking Simple RFO Step
 Searching for Lamda that Minimizes Along All modes
 Value Taken    Lamda =  -0.00370007
 Step Taken.  Stepsize is  0.103304

                             Maximum     Tolerance    Cnvgd?
         Gradient           0.018056      0.000300      NO
         Displacement       0.045735      0.001200      NO
         Energy change     *********      0.000001      NO


 New Cartesian Coordinates Obtained by Inverse Iteration

 Displacement from previous Coordinates is:  0.188589
 ----------------------------------------------------------------
             Standard Nuclear Orientation (Angstroms)
    I     Atom           X                Y                Z
 ----------------------------------------------------------------
    1      C       1.7447664625    -0.7746668621     0.0034339256
    2      C       0.7129245476     0.2875045454     0.0008127741
    3      C      -0.7283675162    -0.2173117366     0.0019050585
    4      O      -1.6203076346     0.7612826985     0.0002908801
    5      O      -0.9982216579    -1.3920366362     0.0039174033
    6      H       1.6092450479    -1.3947321420     0.8721400901
    7      H       2.7193049232    -0.3251284127     0.0009922135
    8      H       1.6074579190    -1.4010724360    -0.8603571162
    9      H      -2.4809377223     0.3432937805     0.0008988499
   10      O       0.9415483308     1.4783913011    -0.0018787789
 ----------------------------------------------------------------
 Nuclear Repulsion Energy =   230.5675996625 hartrees
 There are       23 alpha and       23 beta electrons
 Discretize the solute cavity surface with Lebedev spheres
	Using 302 Lebedev grid points for each H atom
	Using 302 Lebedev grid points for other atoms
	Atomic van der Waals radii will be scaled by 1.20
 Removing interior tesserae...
 Keep 1162 surface tesserae and discard 1858 interior tesserae
 Molecular Surface Area = 106.927 Angst**2
 Applying Cartesian multipole field
    Component          Value
    ---------          -----
     (2,0,0)        1.00000E-11
     (0,2,0)        2.00000E-11
     (0,0,2)       -3.00000E-10
 Nucleus-field energy     =     0.0000000045 hartrees
 Requested basis set is cc-pVTZ
 There are 84 shells and 236 basis functions
 A cutoff of  1.0D-11 yielded   3306 shell pairs
 There are     26178 function pairs (     34308 Cartesian)
 Smallest overlap matrix eigenvalue = 5.09E-04
 Guess MOs from SCF MO coefficient file
 Reading MOs from coefficient file
 Reading MOs from coefficient file
 A restricted Hartree-Fock SCF calculation will be
 performed using Pulay DIIS extrapolation
 SCF converges when DIIS error is below 1.0E-08
 Geometry optimization detected.  Setting ReadMinima to 0
 Setting SaveMinima to 0
 ---------------------------------------
  Cycle       Energy         DIIS Error
 ---------------------------------------
    1    -340.6959577016      9.86E-04
    2    -340.6583242505      2.80E-04
    3    -340.6587814718      1.37E-04
    4    -340.6589265551      5.60E-05
    5    -340.6589639517      1.86E-05
    6    -340.6589709976      9.99E-06
    7    -340.6589724319      2.88E-06
    8    -340.6589725908      8.79E-07
    9    -340.6589726003      2.20E-07
   10    -340.6589726008      8.57E-08
   11    -340.6589726007      3.57E-08
   12    -340.6589726009      8.72E-09 Convergence criterion met
 ---------------------------------------
 SCF time:  CPU 87.99 s  wall 88.02 s
 Discretize the solute cavity surface with Lebedev spheres
	Using 302 Lebedev grid points for each H atom
	Using 302 Lebedev grid points for other atoms
	Atomic van der Waals radii will be scaled by 1.20
 Removing interior tesserae...
 Keep 1162 surface tesserae and discard 1858 interior tesserae
 Molecular Surface Area = 106.927 Angst**2
 A restricted Hartree-Fock SCF calculation will be
 performed using Pulay DIIS extrapolation
 Polarizable Continuum solvation model will be applied
 SCF converges when DIIS error is below 1.0E-08
 Geometry optimization detected.  Setting ReadMinima to 0
 Setting SaveMinima to 0

 Citation of the SMD model:
 Marenich, A.V.; Cramer, C.J.; Truhlar, D.G.
 J. Phys. Chem. B 2009, 113, 6378-6396.
 iSolventCode=           1
 Solvent: water                                                           

 vradii
            1           2           3           4           5           6
    1   1.8500000   1.8500000   1.8500000   1.5200000   1.5200000   1.2000000
            7           8           9          10
    1   1.2000000   1.2000000   1.2000000   1.5200000
 ---------------------------------------
  Cycle       Energy         DIIS Error
 ---------------------------------------
    1    -340.6589726005      3.32E-09
 Time req'd to invert C: 0.91 s (CPU) 0.91 s (wall)
    2    -340.6802922875      4.93E-04
    3    -340.6802922873      4.93E-04
    4    -340.6802922880      4.93E-04
    5    -340.6802922857      4.93E-04
    6    -340.6802922815      4.93E-04
    7    -340.6802922821      4.93E-04
    8    -340.6802922834      4.93E-04
    9    -340.6802922842      4.93E-04
   10    -340.6802922849      4.93E-04
   11    -340.6802922859      4.93E-04
   12    -340.6802922858      4.93E-04
   13    -340.6802922815      4.93E-04
   14    -340.6802922799      4.93E-04
   15    -340.6802922816      4.93E-04
   16    -340.6802922881      4.93E-04
   17    -340.6834174481      2.84E-04
   18    -340.6839605539      1.08E-04
   19    -340.6841711724      4.54E-05
   20    -340.6842102257      1.61E-05
   21    -340.6842165394      7.79E-06
   22    -340.6842173773      2.58E-06
   23    -340.6842174956      5.22E-07
   24    -340.6842174996      1.99E-07
   25    -340.6842175000      6.74E-08
   26    -340.6842174999      3.62E-08
   27    -340.6842174998      1.03E-08
   28    -340.6842175001      3.08E-09 Convergence criterion met
 ---------------------------------------
 SCF time:  CPU 167.24 s  wall 171.39 s
(0)  E-EN(g) gas-phase elect-nuc energy                 -340.658972601 a.u.
(3)  G-ENP(liq) elect-nuc-pol free energy of system     -340.684217500 a.u.
(4)  G-CDS(liq) cavity-dispersion-solvent structure 
     free energy                                                5.1722 kcal/mol
(6)  G-S(liq) free energy of system                     -340.675975007 a.u.
(9)  DeltaG-S(liq) free energy of  solvation
     (9) = (6) - (0)                                          -10.6692 kcal/mol
 SCF   energy in the final basis set = -340.6759750067
 Total energy in the final basis set = -340.6759750067

 Components of the MP2 correlation energy:
        aaaa  correlation energy =        -0.1573938583 au
        abab  correlation energy =        -0.9408814076 au
        bbbb  correlation energy =        -0.1573938583 au
        non-Brillouin singles    =        -0.0000000000 au

 Total  MP2   correlation energy =        -1.2556691243 au
        MP2         total energy =      -341.9316441310 au

  Entering Z-vector solver.
 This version supports only Gaussian blurring of the apparent surface charges
 No PCM contribution added !! 
   1         0           1      0.000362    0.000362
 This version supports only Gaussian blurring of the apparent surface charges
 No PCM contribution added !! 
   2         0           1      0.000119    0.000119
 This version supports only Gaussian blurring of the apparent surface charges
 No PCM contribution added !! 
   3         0           1      0.000044    0.000044
 This version supports only Gaussian blurring of the apparent surface charges
 No PCM contribution added !! 
   4         0           1      0.000011    0.000011
 This version supports only Gaussian blurring of the apparent surface charges
 No PCM contribution added !! 
   5         0           1      0.000004    0.000004
 This version supports only Gaussian blurring of the apparent surface charges
 No PCM contribution added !! 
   6         0           1      0.000001    0.000001
 This version supports only Gaussian blurring of the apparent surface charges
 No PCM contribution added !! 
   7         1           0      0.000000    0.000000    Roots Converged

 --------------------------------------------------------------

                    Orbital Energies (a.u.)
 --------------------------------------------------------------

 Alpha MOs
 -- Occupied --
-20.624 -20.584 -20.576 -11.408 -11.364 -11.223  -1.494  -1.421
 -1.389  -1.040  -0.930  -0.785  -0.734  -0.718  -0.662  -0.641
 -0.627  -0.599  -0.558  -0.526  -0.520  -0.505  -0.440
 -- Virtual --
  0.074   0.163   0.178   0.221   0.223   0.271   0.286   0.322
  0.354   0.398   0.422   0.424   0.447   0.477   0.493   0.523
  0.558   0.578   0.607   0.625   0.641   0.644   0.657   0.676
  0.720   0.726   0.736   0.739   0.789   0.803   0.814   0.832
  0.835   0.850   0.946   0.955   0.964   0.977   1.013   1.049
  1.093   1.112   1.135   1.191   1.198   1.243   1.265   1.285
  1.317   1.336   1.370   1.413   1.429   1.450   1.471   1.503
  1.524   1.545   1.588   1.610   1.686   1.730   1.766   1.784
  1.814   1.925   1.930   1.953   2.006   2.006   2.087   2.125
  2.223   2.283   2.335   2.338   2.363   2.418   2.421   2.458
  2.480   2.538   2.607   2.653   2.660   2.712   2.787   2.805
  2.849   2.877   2.886   2.922   2.994   3.036   3.066   3.082
  3.118   3.165   3.168   3.241   3.241   3.272   3.296   3.299
  3.341   3.351   3.387   3.414   3.446   3.473   3.492   3.526
  3.573   3.582   3.615   3.622   3.641   3.680   3.713   3.775
  3.787   3.801   3.851   3.878   3.885   3.956   3.962   4.004
  4.056   4.074   4.102   4.113   4.147   4.175   4.218   4.228
  4.252   4.307   4.348   4.398   4.407   4.470   4.495   4.504
  4.531   4.564   4.624   4.653   4.681   4.693   4.747   4.833
  4.871   4.921   4.998   5.153   5.185   5.264   5.322   5.399
  5.442   5.454   5.560   5.571   5.584   5.613   5.623   5.633
  5.644   5.653   5.702   5.766   5.789   5.823   5.936   6.030
  6.034   6.095   6.155   6.249   6.254   6.404   6.561   6.637
  6.672   6.699   6.748   6.844   6.866   6.878   6.946   6.965
  6.979   7.056   7.128   7.173   7.238   7.299   7.322   7.363
  7.480   7.494   7.538   7.565   7.705   7.852   8.024   9.001
 10.705  13.016  13.515  13.972  14.694
 --------------------------------------------------------------

          Ground-State Mulliken Net Atomic Charges

     Atom                 Charge (a.u.)
  ----------------------------------------
      1 C                    -0.377154
      2 C                     0.238836
      3 C                     0.284691
      4 O                    -0.264127
      5 O                    -0.337320
      6 H                     0.159518
      7 H                     0.146494
      8 H                     0.159437
      9 H                     0.293418
     10 O                    -0.303793
  ----------------------------------------
  Sum of atomic charges =    -0.000000

 -----------------------------------------------------------------
                    Cartesian Multipole Moments
 -----------------------------------------------------------------
    Charge (ESU x 10^10)
                -0.0000
    Dipole Moment (Debye)
         X      -0.6094      Y      -1.7177      Z       0.0057
       Tot       1.8226
    Quadrupole Moments (Debye-Ang)
        XX     -26.3746     XY      -5.4952     YY     -44.0338
        XZ       0.0108     YZ       0.0196     ZZ     -32.5136
    Octopole Moments (Debye-Ang^2)
       XXX     -27.2250    XXY      -0.1936    XYY       0.8546
       YYY      -0.4168    XXZ      -0.0352    XYZ      -0.0140
       YYZ      -0.0639    XZZ      -1.9295    YZZ      -0.1931
       ZZZ      -0.1392
    Hexadecapole Moments (Debye-Ang^3)
      XXXX    -289.9598   XXXY     -11.2339   XXYY    -112.4669
      XYYY     -11.8940   YYYY    -252.4263   XXXZ      -0.0395
      XXYZ       0.0843   XYYZ       0.0210   YYYZ       0.2700
      XXZZ     -67.8165   XYZZ      -0.5155   YYZZ     -41.6269
      XZZZ      -0.0034   YZZZ       0.1784   ZZZZ     -34.1029
 -----------------------------------------------------------------
 DrvMan is completing analytic gradient of the MP2 energy
 MP2 relaxed dipole moment
            1
    1  -0.2397441
    2  -0.6757771
    3   0.0022475
	Magnitude:	 0.717 au	 1.823 Debye
 MP2 energy read as -341.931644
 Full Analytical Gradient of MP2 Energy (in au.)
             1             2             3             4             5
    1   -0.00098283    0.00294261   -0.00121100   -0.00103997    0.00070217
    2   -0.00196336    0.01316913   -0.01042683    0.00458620    0.00319129
    3   -0.00001731   -0.00004699    0.00003607    0.00001365   -0.00001141
             6             7             8             9            10
    1    0.00002289   -0.00033157    0.00000815    0.00116326   -0.00127370
    2    0.00023900    0.00007508    0.00025118   -0.00066974   -0.00845194
    3   -0.00029541    0.00000565    0.00031769   -0.00002599    0.00002405
 Gradient time:  CPU 0.10 s  wall 1.57 s
 Geometry Optimization Parameters
   NAtoms,    NIC,     NZ,  NCons,   NDum,   NFix, NCnnct, MaxDiis
       10      54       0       0       0       0       0       0

 Cartesian Hessian Update
 Hessian Updated using BFGS Update


** GEOMETRY OPTIMIZATION IN DELOCALIZED INTERNAL COORDINATES **
   Searching for a Minimum

   Optimization Cycle:   2

                       Coordinates (Angstroms)
     ATOM                X               Y               Z
      1  C         1.7447664625   -0.7746668621    0.0034339256
      2  C         0.7129245476    0.2875045454    0.0008127741
      3  C        -0.7283675162   -0.2173117366    0.0019050585
      4  O        -1.6203076346    0.7612826985    0.0002908801
      5  O        -0.9982216579   -1.3920366362    0.0039174033
      6  H         1.6092450479   -1.3947321420    0.8721400901
      7  H         2.7193049232   -0.3251284127    0.0009922135
      8  H         1.6074579190   -1.4010724360   -0.8603571162
      9  H        -2.4809377223    0.3432937805    0.0008988499
     10  O         0.9415483308    1.4783913011   -0.0018787789
   Point Group: c1    Number of degrees of freedom:    24


   Energy is   -341.931644131

 Hessian Updated using BFGS Update

 20 Hessian modes will be used to form the next step
  Hessian Eigenvalues:
     0.002136    0.006174    0.008608    0.009569    0.023833    0.074501
     0.075759    0.157698    0.165220    0.224511    0.250480    0.275530
     0.323505    0.344113    0.348179    0.369083    0.542580    0.559750
     0.980222    1.026803

 Minimum Search - Taking Simple RFO Step
 Searching for Lamda that Minimizes Along All modes
 Value Taken    Lamda =  -0.00027868
 Step Taken.  Stepsize is  0.031544

                             Maximum     Tolerance    Cnvgd?
         Gradient           0.005943      0.000300      NO
         Displacement       0.018855      0.001200      NO
         Energy change     -0.000473      0.000001      NO


 New Cartesian Coordinates Obtained by Inverse Iteration

 Displacement from previous Coordinates is:  0.030325
 ----------------------------------------------------------------
             Standard Nuclear Orientation (Angstroms)
    I     Atom           X                Y                Z
 ----------------------------------------------------------------
    1      C       1.7480518908    -0.7753336046     0.0034063678
    2      C       0.7114597590     0.2798382793     0.0004108261
    3      C      -0.7289452502    -0.2121811352     0.0011454554
    4      O      -1.6236569691     0.7588801956    -0.0002543066
    5      O      -1.0001489678    -1.3884262795     0.0047195759
    6      H       1.6134870471    -1.3957614020     0.8713140222
    7      H       2.7208459688    -0.3236264410     0.0018632730
    8      H       1.6131505872    -1.4014684385    -0.8603143033
    9      H      -2.4872983490     0.3475021256     0.0018934873
   10      O       0.9404669832     1.4761008003    -0.0020290978
 ----------------------------------------------------------------
 Nuclear Repulsion Energy =   230.5798765109 hartrees
 There are       23 alpha and       23 beta electrons
 Discretize the solute cavity surface with Lebedev spheres
	Using 302 Lebedev grid points for each H atom
	Using 302 Lebedev grid points for other atoms
	Atomic van der Waals radii will be scaled by 1.20
 Removing interior tesserae...
 Keep 1162 surface tesserae and discard 1858 interior tesserae
 Molecular Surface Area = 106.760 Angst**2
 Applying Cartesian multipole field
    Component          Value
    ---------          -----
     (2,0,0)        1.00000E-11
     (0,2,0)        2.00000E-11
     (0,0,2)       -3.00000E-10
 Nucleus-field energy     =     0.0000000045 hartrees
 Requested basis set is cc-pVTZ
 There are 84 shells and 236 basis functions
 A cutoff of  1.0D-11 yielded   3305 shell pairs
 There are     26153 function pairs (     34272 Cartesian)
 Smallest overlap matrix eigenvalue = 5.03E-04
 Guess MOs from SCF MO coefficient file
 Reading MOs from coefficient file
 Reading MOs from coefficient file
 A restricted Hartree-Fock SCF calculation will be
 performed using Pulay DIIS extrapolation
 SCF converges when DIIS error is below 1.0E-08
 Geometry optimization detected.  Setting ReadMinima to 0
 Setting SaveMinima to 0
 ---------------------------------------
  Cycle       Energy         DIIS Error
 ---------------------------------------
    1    -340.6501564027      6.37E-04
    2    -340.6576558918      3.23E-04
    3    -340.6582048796      1.19E-04
    4    -340.6583658808      5.31E-05
    5    -340.6584025596      1.80E-05
    6    -340.6584098403      8.36E-06
    7    -340.6584107885      2.86E-06
    8    -340.6584109330      6.17E-07
    9    -340.6584109382      1.56E-07
   10    -340.6584109387      5.01E-08
   11    -340.6584109388      2.81E-08
   12    -340.6584109387      1.23E-08
   13    -340.6584109384      6.48E-09 Convergence criterion met
 ---------------------------------------
 SCF time:  CPU 92.73 s  wall 93.39 s
 Discretize the solute cavity surface with Lebedev spheres
	Using 302 Lebedev grid points for each H atom
	Using 302 Lebedev grid points for other atoms
	Atomic van der Waals radii will be scaled by 1.20
 Removing interior tesserae...
 Keep 1162 surface tesserae and discard 1858 interior tesserae
 Molecular Surface Area = 106.760 Angst**2
 A restricted Hartree-Fock SCF calculation will be
 performed using Pulay DIIS extrapolation
 Polarizable Continuum solvation model will be applied
 SCF converges when DIIS error is below 1.0E-08
 Geometry optimization detected.  Setting ReadMinima to 0
 Setting SaveMinima to 0

 Citation of the SMD model:
 Marenich, A.V.; Cramer, C.J.; Truhlar, D.G.
 J. Phys. Chem. B 2009, 113, 6378-6396.
 iSolventCode=           1
 Solvent: water                                                           

 vradii
            1           2           3           4           5           6
    1   1.8500000   1.8500000   1.8500000   1.5200000   1.5200000   1.2000000
            7           8           9          10
    1   1.2000000   1.2000000   1.2000000   1.5200000
 ---------------------------------------
  Cycle       Energy         DIIS Error
 ---------------------------------------
    1    -340.6584109381      2.45E-09
 Time req'd to invert C: 0.90 s (CPU) 0.90 s (wall)
    2    -340.6799358062      4.94E-04
    3    -340.6799358066      4.94E-04
    4    -340.6799358088      4.94E-04
    5    -340.6799358068      4.94E-04
    6    -340.6799358063      4.94E-04
    7    -340.6799358121      4.94E-04
    8    -340.6799358118      4.94E-04
    9    -340.6799358238      4.94E-04
   10    -340.6799358239      4.94E-04
   11    -340.6799358230      4.94E-04
   12    -340.6799358233      4.94E-04
   13    -340.6799358197      4.94E-04
   14    -340.6799358183      4.94E-04
   15    -340.6799358197      4.94E-04
   16    -340.6799358064      4.94E-04
   17    -340.6830953194      2.86E-04
   18    -340.6836465702      1.09E-04
   19    -340.6838626519      4.61E-05
   20    -340.6839031032      1.64E-05
   21    -340.6839097070      7.91E-06
   22    -340.6839105816      2.62E-06
   23    -340.6839107042      5.22E-07
   24    -340.6839107084      1.89E-07
   25    -340.6839107087      6.65E-08
   26    -340.6839107087      4.02E-08
   27    -340.6839107088      1.10E-08
   28    -340.6839107090      3.22E-09 Convergence criterion met
 ---------------------------------------
 SCF time:  CPU 163.40 s  wall 163.64 s
(0)  E-EN(g) gas-phase elect-nuc energy                 -340.658410938 a.u.
(3)  G-ENP(liq) elect-nuc-pol free energy of system     -340.683910709 a.u.
(4)  G-CDS(liq) cavity-dispersion-solvent structure 
     free energy                                                5.1705 kcal/mol
(6)  G-S(liq) free energy of system                     -340.675670939 a.u.
(9)  DeltaG-S(liq) free energy of  solvation
     (9) = (6) - (0)                                          -10.8308 kcal/mol
 SCF   energy in the final basis set = -340.6756709392
 Total energy in the final basis set = -340.6756709392

 Components of the MP2 correlation energy:
        aaaa  correlation energy =        -0.1574313464 au
        abab  correlation energy =        -0.9410331695 au
        bbbb  correlation energy =        -0.1574313464 au
        non-Brillouin singles    =        -0.0000000000 au

 Total  MP2   correlation energy =        -1.2558958624 au
        MP2         total energy =      -341.9315668016 au

  Entering Z-vector solver.
 This version supports only Gaussian blurring of the apparent surface charges
 No PCM contribution added !! 
   1         0           1      0.000363    0.000363
 This version supports only Gaussian blurring of the apparent surface charges
 No PCM contribution added !! 
   2         0           1      0.000120    0.000120
 This version supports only Gaussian blurring of the apparent surface charges
 No PCM contribution added !! 
   3         0           1      0.000044    0.000044
 This version supports only Gaussian blurring of the apparent surface charges
 No PCM contribution added !! 
   4         0           1      0.000012    0.000012
 This version supports only Gaussian blurring of the apparent surface charges
 No PCM contribution added !! 
   5         0           1      0.000004    0.000004
 This version supports only Gaussian blurring of the apparent surface charges
 No PCM contribution added !! 
   6         0           1      0.000002    0.000002
 This version supports only Gaussian blurring of the apparent surface charges
 No PCM contribution added !! 
   7         1           0      0.000000    0.000000    Roots Converged

 --------------------------------------------------------------

                    Orbital Energies (a.u.)
 --------------------------------------------------------------

 Alpha MOs
 -- Occupied --
-20.624 -20.584 -20.575 -11.409 -11.365 -11.224  -1.494  -1.418
 -1.388  -1.041  -0.932  -0.788  -0.734  -0.718  -0.662  -0.640
 -0.626  -0.599  -0.559  -0.525  -0.519  -0.504  -0.441
 -- Virtual --
  0.072   0.163   0.178   0.221   0.223   0.270   0.286   0.322
  0.354   0.398   0.422   0.424   0.447   0.476   0.494   0.524
  0.562   0.577   0.608   0.626   0.641   0.644   0.659   0.678
  0.720   0.727   0.736   0.739   0.789   0.803   0.813   0.831
  0.837   0.851   0.945   0.954   0.961   0.977   1.012   1.050
  1.092   1.112   1.135   1.193   1.198   1.242   1.265   1.285
  1.317   1.336   1.369   1.414   1.430   1.449   1.470   1.503
  1.526   1.545   1.588   1.609   1.685   1.731   1.764   1.785
  1.813   1.925   1.935   1.950   2.006   2.008   2.090   2.124
  2.221   2.284   2.334   2.339   2.363   2.419   2.420   2.457
  2.481   2.537   2.603   2.652   2.663   2.710   2.787   2.807
  2.849   2.874   2.887   2.922   2.996   3.037   3.067   3.082
  3.117   3.165   3.170   3.241   3.242   3.276   3.297   3.300
  3.340   3.351   3.387   3.411   3.447   3.473   3.494   3.528
  3.574   3.582   3.615   3.620   3.639   3.680   3.711   3.771
  3.788   3.804   3.855   3.877   3.885   3.957   3.965   4.006
  4.054   4.074   4.102   4.112   4.151   4.175   4.225   4.228
  4.254   4.307   4.349   4.398   4.401   4.472   4.493   4.510
  4.530   4.562   4.625   4.652   4.682   4.696   4.748   4.836
  4.874   4.921   4.994   5.156   5.187   5.267   5.324   5.399
  5.443   5.455   5.561   5.572   5.585   5.614   5.623   5.633
  5.645   5.656   5.706   5.767   5.792   5.818   5.939   6.026
  6.029   6.092   6.162   6.250   6.254   6.407   6.560   6.631
  6.672   6.688   6.741   6.842   6.864   6.873   6.942   6.963
  6.981   7.054   7.127   7.167   7.239   7.297   7.323   7.362
  7.480   7.494   7.539   7.563   7.713   7.855   8.028   9.005
 10.759  13.028  13.441  13.941  14.716
 --------------------------------------------------------------

          Ground-State Mulliken Net Atomic Charges

     Atom                 Charge (a.u.)
  ----------------------------------------
      1 C                    -0.375159
      2 C                     0.237987
      3 C                     0.285019
      4 O                    -0.261593
      5 O                    -0.340875
      6 H                     0.160002
      7 H                     0.147700
      8 H                     0.158978
      9 H                     0.295367
     10 O                    -0.307425
  ----------------------------------------
  Sum of atomic charges =     0.000000

 -----------------------------------------------------------------
                    Cartesian Multipole Moments
 -----------------------------------------------------------------
    Charge (ESU x 10^10)
                 0.0000
    Dipole Moment (Debye)
         X      -0.6184      Y      -1.7036      Z       0.0080
       Tot       1.8123
    Quadrupole Moments (Debye-Ang)
        XX     -26.1986     XY      -5.6227     YY     -44.0519
        XZ       0.0072     YZ       0.0212     ZZ     -32.5145
    Octopole Moments (Debye-Ang^2)
       XXX     -27.3227    XXY      -0.1209    XYY       0.9023
       YYY      -0.3667    XXZ      -0.0175    XYZ      -0.0213
       YYZ      -0.0588    XZZ      -1.9117    YZZ      -0.1798
       ZZZ      -0.1235
    Hexadecapole Moments (Debye-Ang^3)
      XXXX    -288.7766   XXXY     -11.6619   XXYY    -112.3736
      XYYY     -11.7702   YYYY    -251.6791   XXXZ      -0.0772
      XXYZ       0.1075   XYYZ       0.0208   YYYZ       0.2971
      XXZZ     -67.8963   XYZZ      -0.4945   YYZZ     -41.5103
      XZZZ      -0.0044   YZZZ       0.2022   ZZZZ     -34.0927
 -----------------------------------------------------------------
 DrvMan is completing analytic gradient of the MP2 energy
 MP2 relaxed dipole moment
            1
    1  -0.2432847
    2  -0.6702336
    3   0.0031383
	Magnitude:	 0.713 au	 1.812 Debye
 MP2 energy read as -341.931567
 Full Analytical Gradient of MP2 Energy (in au.)
             1             2             3             4             5
    1    0.00008617    0.00120913    0.00086406   -0.00120935    0.00003768
    2   -0.00099038    0.00260704   -0.00416254    0.00041460    0.00298589
    3   -0.00013090    0.00004372   -0.00018805    0.00004628    0.00005686
             6             7             8             9            10
    1   -0.00000949   -0.00042753   -0.00004472    0.00005355   -0.00055950
    2    0.00067391   -0.00045470    0.00073564    0.00038973   -0.00219918
    3   -0.00057720    0.00004668    0.00068233    0.00001888    0.00000140
 Gradient time:  CPU 0.08 s  wall 0.08 s
 Geometry Optimization Parameters
   NAtoms,    NIC,     NZ,  NCons,   NDum,   NFix, NCnnct, MaxDiis
       10      54       0       0       0       0       0       0

 Cartesian Hessian Update
 Hessian Updated using BFGS Update


** GEOMETRY OPTIMIZATION IN DELOCALIZED INTERNAL COORDINATES **
   Searching for a Minimum

   Optimization Cycle:   3

                       Coordinates (Angstroms)
     ATOM                X               Y               Z
      1  C         1.7480518908   -0.7753336046    0.0034063678
      2  C         0.7114597590    0.2798382793    0.0004108261
      3  C        -0.7289452502   -0.2121811352    0.0011454554
      4  O        -1.6236569691    0.7588801956   -0.0002543066
      5  O        -1.0001489678   -1.3884262795    0.0047195759
      6  H         1.6134870471   -1.3957614020    0.8713140222
      7  H         2.7208459688   -0.3236264410    0.0018632730
      8  H         1.6131505872   -1.4014684385   -0.8603143033
      9  H        -2.4872983490    0.3475021256    0.0018934873
     10  O         0.9404669832    1.4761008003   -0.0020290978
   Point Group: c1    Number of degrees of freedom:    24


   Energy is   -341.931566802

 Hessian Updated using BFGS Update

 22 Hessian modes will be used to form the next step
  Hessian Eigenvalues:
     0.002135    0.006174    0.008609    0.009591    0.023841    0.074496
     0.075819    0.159047    0.161067    0.173716    0.190559    0.250155
     0.262952    0.286758    0.324750    0.344160    0.348403    0.365573
     0.528861    0.544588    0.860655    1.045889

 Minimum Search - Taking Simple RFO Step
 Searching for Lamda that Minimizes Along All modes
 Value Taken    Lamda =  -0.00004824
 Step Taken.  Stepsize is  0.022019

                             Maximum     Tolerance    Cnvgd?
         Gradient           0.001987      0.000300      NO
         Displacement       0.010096      0.001200      NO
         Energy change      0.000077      0.000001      NO


 New Cartesian Coordinates Obtained by Inverse Iteration

 Displacement from previous Coordinates is:  0.028392
 ----------------------------------------------------------------
             Standard Nuclear Orientation (Angstroms)
    I     Atom           X                Y                Z
 ----------------------------------------------------------------
    1      C       1.7476919109    -0.7757357073     0.0026131256
    2      C       0.7092079145     0.2776626556     0.0035898005
    3      C      -0.7305548148    -0.2096412711     0.0076037156
    4      O      -1.6232150923     0.7603166469    -0.0033919234
    5      O      -1.0002247777    -1.3883333030     0.0085531204
    6      H       1.6182461411    -1.3991096414     0.8707729105
    7      H       2.7192818408    -0.3198808205    -0.0016995927
    8      H       1.6130529142    -1.4033601457    -0.8619287774
    9      H      -2.4862697676     0.3477421355    -0.0049808060
   10      O       0.9401964310     1.4758635511     0.0010237270
 ----------------------------------------------------------------
 Nuclear Repulsion Energy =   230.5574920025 hartrees
 There are       23 alpha and       23 beta electrons
 Discretize the solute cavity surface with Lebedev spheres
	Using 302 Lebedev grid points for each H atom
	Using 302 Lebedev grid points for other atoms
	Atomic van der Waals radii will be scaled by 1.20
 Removing interior tesserae...
 Keep 1162 surface tesserae and discard 1858 interior tesserae
 Molecular Surface Area = 106.767 Angst**2
 Applying Cartesian multipole field
    Component          Value
    ---------          -----
     (2,0,0)        1.00000E-11
     (0,2,0)        2.00000E-11
     (0,0,2)       -3.00000E-10
 Nucleus-field energy     =     0.0000000045 hartrees
 Requested basis set is cc-pVTZ
 There are 84 shells and 236 basis functions
 A cutoff of  1.0D-11 yielded   3305 shell pairs
 There are     26153 function pairs (     34272 Cartesian)
 Smallest overlap matrix eigenvalue = 5.01E-04
 Guess MOs from SCF MO coefficient file
 Reading MOs from coefficient file
 Reading MOs from coefficient file
 A restricted Hartree-Fock SCF calculation will be
 performed using Pulay DIIS extrapolation
 SCF converges when DIIS error is below 1.0E-08
 Geometry optimization detected.  Setting ReadMinima to 0
 Setting SaveMinima to 0
 ---------------------------------------
  Cycle       Energy         DIIS Error
 ---------------------------------------
    1    -340.6491587717      6.22E-04
    2    -340.6571732444      3.48E-04
    3    -340.6577928267      1.18E-04
    4    -340.6579598893      5.03E-05
    5    -340.6579957390      1.77E-05
    6    -340.6580026982      8.65E-06
    7    -340.6580036898      2.95E-06
    8    -340.6580038511      6.25E-07
    9    -340.6580038601      2.58E-07
   10    -340.6580038623      1.51E-07
   11    -340.6580038635      8.67E-08
   12    -340.6580038638      3.43E-08
   13    -340.6580038634      9.84E-09 Convergence criterion met
 ---------------------------------------
 SCF time:  CPU 94.34 s  wall 94.44 s
 Discretize the solute cavity surface with Lebedev spheres
	Using 302 Lebedev grid points for each H atom
	Using 302 Lebedev grid points for other atoms
	Atomic van der Waals radii will be scaled by 1.20
 Removing interior tesserae...
 Keep 1162 surface tesserae and discard 1858 interior tesserae
 Molecular Surface Area = 106.767 Angst**2
 A restricted Hartree-Fock SCF calculation will be
 performed using Pulay DIIS extrapolation
 Polarizable Continuum solvation model will be applied
 SCF converges when DIIS error is below 1.0E-08
 Geometry optimization detected.  Setting ReadMinima to 0
 Setting SaveMinima to 0

 Citation of the SMD model:
 Marenich, A.V.; Cramer, C.J.; Truhlar, D.G.
 J. Phys. Chem. B 2009, 113, 6378-6396.
 iSolventCode=           1
 Solvent: water                                                           

 vradii
            1           2           3           4           5           6
    1   1.8500000   1.8500000   1.8500000   1.5200000   1.5200000   1.2000000
            7           8           9          10
    1   1.2000000   1.2000000   1.2000000   1.5200000
 ---------------------------------------
  Cycle       Energy         DIIS Error
 ---------------------------------------
    1    -340.6580038631      2.85E-09
 Time req'd to invert C: 0.88 s (CPU) 0.88 s (wall)
    2    -340.6796307788      4.95E-04
    3    -340.6796307791      4.95E-04
    4    -340.6796307763      4.95E-04
    5    -340.6796307678      4.95E-04
    6    -340.6796307684      4.95E-04
    7    -340.6796307603      4.95E-04
    8    -340.6796307579      4.95E-04
    9    -340.6796307573      4.95E-04
   10    -340.6796307577      4.95E-04
   11    -340.6796307557      4.95E-04
   12    -340.6796307546      4.95E-04
   13    -340.6796307548      4.95E-04
   14    -340.6796307528      4.95E-04
   15    -340.6796307530      4.95E-04
   16    -340.6796307782      4.95E-04
   17    -340.6828110087      2.88E-04
   18    -340.6833681200      1.09E-04
   19    -340.6835873230      4.65E-05
   20    -340.6836286416      1.66E-05
   21    -340.6836354371      8.01E-06
   22    -340.6836363387      2.64E-06
   23    -340.6836364643      5.29E-07
   24    -340.6836364685      1.88E-07
   25    -340.6836364689      6.63E-08
   26    -340.6836364690      4.16E-08
   27    -340.6836364690      1.13E-08
   28    -340.6836364692      3.33E-09 Convergence criterion met
 ---------------------------------------
 SCF time:  CPU 158.37 s  wall 159.34 s
(0)  E-EN(g) gas-phase elect-nuc energy                 -340.658003863 a.u.
(3)  G-ENP(liq) elect-nuc-pol free energy of system     -340.683636469 a.u.
(4)  G-CDS(liq) cavity-dispersion-solvent structure 
     free energy                                                5.1677 kcal/mol
(6)  G-S(liq) free energy of system                     -340.675401224 a.u.
(9)  DeltaG-S(liq) free energy of  solvation
     (9) = (6) - (0)                                          -10.9170 kcal/mol
 SCF   energy in the final basis set = -340.6754012236
 Total energy in the final basis set = -340.6754012236

 Components of the MP2 correlation energy:
        aaaa  correlation energy =        -0.1574725630 au
        abab  correlation energy =        -0.9412233495 au
        bbbb  correlation energy =        -0.1574725630 au
        non-Brillouin singles    =        -0.0000000000 au

 Total  MP2   correlation energy =        -1.2561684755 au
        MP2         total energy =      -341.9315696991 au

  Entering Z-vector solver.
 This version supports only Gaussian blurring of the apparent surface charges
 No PCM contribution added !! 
   1         0           1      0.000364    0.000364
 This version supports only Gaussian blurring of the apparent surface charges
 No PCM contribution added !! 
   2         0           1      0.000120    0.000120
 This version supports only Gaussian blurring of the apparent surface charges
 No PCM contribution added !! 
   3         0           1      0.000044    0.000044
 This version supports only Gaussian blurring of the apparent surface charges
 No PCM contribution added !! 
   4         0           1      0.000012    0.000012
 This version supports only Gaussian blurring of the apparent surface charges
 No PCM contribution added !! 
   5         0           1      0.000004    0.000004
 This version supports only Gaussian blurring of the apparent surface charges
 No PCM contribution added !! 
   6         0           1      0.000002    0.000002
 This version supports only Gaussian blurring of the apparent surface charges
 No PCM contribution added !! 
   7         1           0      0.000000    0.000000    Roots Converged

 --------------------------------------------------------------

                    Orbital Energies (a.u.)
 --------------------------------------------------------------

 Alpha MOs
 -- Occupied --
-20.625 -20.584 -20.575 -11.409 -11.365 -11.224  -1.495  -1.416
 -1.388  -1.041  -0.933  -0.788  -0.734  -0.717  -0.662  -0.640
 -0.625  -0.599  -0.559  -0.524  -0.518  -0.504  -0.442
 -- Virtual --
  0.072   0.163   0.177   0.221   0.223   0.270   0.286   0.323
  0.354   0.398   0.422   0.424   0.447   0.476   0.493   0.524
  0.563   0.577   0.607   0.626   0.640   0.644   0.660   0.678
  0.719   0.726   0.735   0.739   0.789   0.802   0.812   0.830
  0.837   0.851   0.945   0.954   0.962   0.977   1.012   1.050
  1.091   1.111   1.135   1.193   1.198   1.241   1.265   1.284
  1.317   1.336   1.369   1.414   1.431   1.450   1.471   1.503
  1.527   1.545   1.588   1.608   1.684   1.731   1.764   1.785
  1.812   1.925   1.934   1.949   2.005   2.008   2.090   2.124
  2.220   2.284   2.333   2.339   2.362   2.419   2.420   2.457
  2.481   2.536   2.603   2.653   2.663   2.710   2.789   2.807
  2.849   2.873   2.887   2.921   2.997   3.038   3.066   3.082
  3.116   3.164   3.170   3.241   3.243   3.276   3.298   3.299
  3.340   3.351   3.387   3.411   3.445   3.473   3.496   3.528
  3.574   3.581   3.615   3.619   3.638   3.679   3.709   3.770
  3.787   3.805   3.856   3.876   3.885   3.957   3.964   4.005
  4.052   4.074   4.101   4.112   4.151   4.174   4.227   4.227
  4.254   4.308   4.347   4.396   4.398   4.469   4.491   4.510
  4.529   4.559   4.623   4.652   4.682   4.696   4.746   4.835
  4.872   4.920   4.992   5.156   5.184   5.266   5.322   5.399
  5.444   5.452   5.559   5.572   5.581   5.611   5.622   5.632
  5.643   5.657   5.706   5.766   5.789   5.818   5.938   6.024
  6.029   6.090   6.162   6.248   6.252   6.408   6.558   6.628
  6.669   6.682   6.737   6.841   6.864   6.873   6.942   6.962
  6.981   7.053   7.126   7.166   7.238   7.297   7.322   7.362
  7.478   7.494   7.537   7.562   7.713   7.857   8.028   9.003
 10.781  13.033  13.399  13.920  14.698
 --------------------------------------------------------------

          Ground-State Mulliken Net Atomic Charges

     Atom                 Charge (a.u.)
  ----------------------------------------
      1 C                    -0.374531
      2 C                     0.238128
      3 C                     0.286241
      4 O                    -0.258968
      5 O                    -0.343480
      6 H                     0.159011
      7 H                     0.147673
      8 H                     0.159471
      9 H                     0.295661
     10 O                    -0.309205
  ----------------------------------------
  Sum of atomic charges =    -0.000000

 -----------------------------------------------------------------
                    Cartesian Multipole Moments
 -----------------------------------------------------------------
    Charge (ESU x 10^10)
                -0.0000
    Dipole Moment (Debye)
         X      -0.6402      Y      -1.6913      Z      -0.0040
       Tot       1.8084
    Quadrupole Moments (Debye-Ang)
        XX     -26.1861     XY      -5.6711     YY     -44.0672
        XZ       0.0296     YZ       0.0349     ZZ     -32.5233
    Octopole Moments (Debye-Ang^2)
       XXX     -27.3515    XXY      -0.0915    XYY       0.9361
       YYY      -0.3797    XXZ      -0.1660    XYZ      -0.0322
       YYZ      -0.1577    XZZ      -1.9153    YZZ      -0.1777
       ZZZ      -0.2901
    Hexadecapole Moments (Debye-Ang^3)
      XXXX    -288.7734   XXXY     -11.6739   XXYY    -112.3530
      XYYY     -11.7935   YYYY    -251.7783   XXXZ       0.1455
      XXYZ       0.0944   XYYZ       0.0455   YYYZ       0.3679
      XXZZ     -67.8810   XYZZ      -0.4970   YYZZ     -41.5285
      XZZZ      -0.0134   YZZZ       0.2726   ZZZZ     -34.1310
 -----------------------------------------------------------------
 DrvMan is completing analytic gradient of the MP2 energy
 MP2 relaxed dipole moment
            1
    1  -0.2518649
    2  -0.6654173
    3  -0.0015787
	Magnitude:	 0.711 au	 1.808 Debye
 MP2 energy read as -341.931570
 Full Analytical Gradient of MP2 Energy (in au.)
             1             2             3             4             5
    1    0.00004446    0.00003225    0.00002879   -0.00020768    0.00009185
    2   -0.00002137   -0.00074572   -0.00020483    0.00014813    0.00022394
    3    0.00025375   -0.00041321    0.00137908   -0.00046149   -0.00051971
             6             7             8             9            10
    1   -0.00007921   -0.00008465   -0.00004040    0.00025018   -0.00003561
    2    0.00007997   -0.00014855   -0.00006500    0.00015735    0.00057609
    3   -0.00006049   -0.00006564   -0.00014721   -0.00000314    0.00003806
 Gradient time:  CPU 0.14 s  wall 0.82 s
 Geometry Optimization Parameters
   NAtoms,    NIC,     NZ,  NCons,   NDum,   NFix, NCnnct, MaxDiis
       10      54       0       0       0       0       0       0

 Cartesian Hessian Update
 Hessian Updated using BFGS Update


** GEOMETRY OPTIMIZATION IN DELOCALIZED INTERNAL COORDINATES **
   Searching for a Minimum

   Optimization Cycle:   4

                       Coordinates (Angstroms)
     ATOM                X               Y               Z
      1  C         1.7476919109   -0.7757357073    0.0026131256
      2  C         0.7092079145    0.2776626556    0.0035898005
      3  C        -0.7305548148   -0.2096412711    0.0076037156
      4  O        -1.6232150923    0.7603166469   -0.0033919234
      5  O        -1.0002247777   -1.3883333030    0.0085531204
      6  H         1.6182461411   -1.3991096414    0.8707729105
      7  H         2.7192818408   -0.3198808205   -0.0016995927
      8  H         1.6130529142   -1.4033601457   -0.8619287774
      9  H        -2.4862697676    0.3477421355   -0.0049808060
     10  O         0.9401964310    1.4758635511    0.0010237270
   Point Group: c1    Number of degrees of freedom:    24


   Energy is   -341.931569699

 Hessian Updated using BFGS Update

 24 Hessian modes will be used to form the next step
  Hessian Eigenvalues:
     0.002142    0.006168    0.008608    0.014706    0.023871    0.074583
     0.075819    0.149367    0.159978    0.160340    0.172431    0.187609
     0.249877    0.251530    0.261793    0.288862    0.325155    0.343340
     0.349766    0.354931    0.510811    0.546241    0.855575    1.028048

 Minimum Search - Taking Simple RFO Step
 Searching for Lamda that Minimizes Along All modes
 Value Taken    Lamda =  -0.00004567
 Step Taken.  Stepsize is  0.054650

                             Maximum     Tolerance    Cnvgd?
         Gradient           0.000517      0.000300      NO
         Displacement       0.035584      0.001200      NO
         Energy change     -0.000003      0.000001      NO


 New Cartesian Coordinates Obtained by Inverse Iteration

 Displacement from previous Coordinates is:  0.052023
 ----------------------------------------------------------------
             Standard Nuclear Orientation (Angstroms)
    I     Atom           X                Y                Z
 ----------------------------------------------------------------
    1      C       1.7472758166    -0.7760217835     0.0037879695
    2      C       0.7073026732     0.2761866551    -0.0019746368
    3      C      -0.7321748081    -0.2076413131    -0.0096756426
    4      O      -1.6229817374     0.7615906593    -0.0000330074
    5      O      -1.0007067331    -1.3882462159     0.0096794300
    6      H       1.6140404405    -1.4023748283     0.8707832926
    7      H       2.7178289247    -0.3162486584     0.0070262556
    8      H       1.6215942388    -1.4049169562    -0.8626109503
    9      H      -2.4855795586     0.3477541155     0.0085684355
   10      O       0.9408134435     1.4754424255    -0.0033958461
 ----------------------------------------------------------------
 Nuclear Repulsion Energy =   230.5273313111 hartrees
 There are       23 alpha and       23 beta electrons
 Discretize the solute cavity surface with Lebedev spheres
	Using 302 Lebedev grid points for each H atom
	Using 302 Lebedev grid points for other atoms
	Atomic van der Waals radii will be scaled by 1.20
 Removing interior tesserae...
 Keep 1163 surface tesserae and discard 1857 interior tesserae
 Molecular Surface Area = 106.930 Angst**2
 Applying Cartesian multipole field
    Component          Value
    ---------          -----
     (2,0,0)        1.00000E-11
     (0,2,0)        2.00000E-11
     (0,0,2)       -3.00000E-10
 Nucleus-field energy     =     0.0000000045 hartrees
 Requested basis set is cc-pVTZ
 There are 84 shells and 236 basis functions
 A cutoff of  1.0D-11 yielded   3306 shell pairs
 There are     26156 function pairs (     34275 Cartesian)
 Smallest overlap matrix eigenvalue = 5.00E-04
 Guess MOs from SCF MO coefficient file
 Reading MOs from coefficient file
 Reading MOs from coefficient file
 A restricted Hartree-Fock SCF calculation will be
 performed using Pulay DIIS extrapolation
 SCF converges when DIIS error is below 1.0E-08
 Geometry optimization detected.  Setting ReadMinima to 0
 Setting SaveMinima to 0
 ---------------------------------------
  Cycle       Energy         DIIS Error
 ---------------------------------------
    1    -340.6485980905      6.87E-04
    2    -340.6567350866      3.57E-04
    3    -340.6573895992      1.34E-04
    4    -340.6575789004      5.24E-05
    5    -340.6576192698      1.84E-05
    6    -340.6576272450      9.13E-06
    7    -340.6576285720      3.43E-06
    8    -340.6576288659      1.09E-06
    9    -340.6576289113      5.94E-07
   10    -340.6576289280      3.11E-07
   11    -340.6576289323      1.38E-07
   12    -340.6576289326      3.80E-08
   13    -340.6576289322      1.12E-08
   14    -340.6576289324      3.75E-09 Convergence criterion met
 ---------------------------------------
 SCF time:  CPU 111.17 s  wall 111.92 s
 Discretize the solute cavity surface with Lebedev spheres
	Using 302 Lebedev grid points for each H atom
	Using 302 Lebedev grid points for other atoms
	Atomic van der Waals radii will be scaled by 1.20
 Removing interior tesserae...
 Keep 1163 surface tesserae and discard 1857 interior tesserae
 Molecular Surface Area = 106.930 Angst**2
 A restricted Hartree-Fock SCF calculation will be
 performed using Pulay DIIS extrapolation
 Polarizable Continuum solvation model will be applied
 SCF converges when DIIS error is below 1.0E-08
 Geometry optimization detected.  Setting ReadMinima to 0
 Setting SaveMinima to 0

 Citation of the SMD model:
 Marenich, A.V.; Cramer, C.J.; Truhlar, D.G.
 J. Phys. Chem. B 2009, 113, 6378-6396.
 iSolventCode=           1
 Solvent: water                                                           

 vradii
            1           2           3           4           5           6
    1   1.8500000   1.8500000   1.8500000   1.5200000   1.5200000   1.2000000
            7           8           9          10
    1   1.2000000   1.2000000   1.2000000   1.5200000
 ---------------------------------------
  Cycle       Energy         DIIS Error
 ---------------------------------------
    1    -340.6576289324      1.66E-09
 Time req'd to invert C: 1.00 s (CPU) 1.00 s (wall)
    2    -340.6793401631      4.97E-04
    3    -340.6793401626      4.97E-04
    4    -340.6793401607      4.97E-04
    5    -340.6793401525      4.97E-04
    6    -340.6793401532      4.97E-04
    7    -340.6793401441      4.97E-04
    8    -340.6793401432      4.97E-04
    9    -340.6793401380      4.97E-04
   10    -340.6793401405      4.97E-04
   11    -340.6793401444      4.97E-04
   12    -340.6793401437      4.97E-04
   13    -340.6793401437      4.97E-04
   14    -340.6793401409      4.97E-04
   15    -340.6793401436      4.97E-04
   16    -340.6793401639      4.97E-04
   17    -340.6825440275      2.89E-04
   18    -340.6831066179      1.10E-04
   19    -340.6833285830      4.69E-05
   20    -340.6833706486      1.68E-05
   21    -340.6833775993      8.07E-06
   22    -340.6833785194      2.67E-06
   23    -340.6833786471      5.33E-07
   24    -340.6833786514      1.88E-07
   25    -340.6833786519      6.65E-08
   26    -340.6833786519      4.23E-08
   27    -340.6833786519      1.16E-08
   28    -340.6833786521      3.44E-09 Convergence criterion met
 ---------------------------------------
 SCF time:  CPU 164.00 s  wall 164.52 s
(0)  E-EN(g) gas-phase elect-nuc energy                 -340.657628932 a.u.
(3)  G-ENP(liq) elect-nuc-pol free energy of system     -340.683378652 a.u.
(4)  G-CDS(liq) cavity-dispersion-solvent structure 
     free energy                                                5.1663 kcal/mol
(6)  G-S(liq) free energy of system                     -340.675145636 a.u.
(9)  DeltaG-S(liq) free energy of  solvation
     (9) = (6) - (0)                                          -10.9919 kcal/mol
 SCF   energy in the final basis set = -340.6751456361
 Total energy in the final basis set = -340.6751456361

 Components of the MP2 correlation energy:
        aaaa  correlation energy =        -0.1575065858 au
        abab  correlation energy =        -0.9413844301 au
        bbbb  correlation energy =        -0.1575065858 au
        non-Brillouin singles    =        -0.0000000000 au

 Total  MP2   correlation energy =        -1.2563976017 au
        MP2         total energy =      -341.9315432378 au

  Entering Z-vector solver.
 This version supports only Gaussian blurring of the apparent surface charges
 No PCM contribution added !! 
   1         0           1      0.000365    0.000365
 This version supports only Gaussian blurring of the apparent surface charges
 No PCM contribution added !! 
   2         0           1      0.000121    0.000121
 This version supports only Gaussian blurring of the apparent surface charges
 No PCM contribution added !! 
   3         0           1      0.000045    0.000045
 This version supports only Gaussian blurring of the apparent surface charges
 No PCM contribution added !! 
   4         0           1      0.000012    0.000012
 This version supports only Gaussian blurring of the apparent surface charges
 No PCM contribution added !! 
   5         0           1      0.000004    0.000004
 This version supports only Gaussian blurring of the apparent surface charges
 No PCM contribution added !! 
   6         0           1      0.000002    0.000002
 This version supports only Gaussian blurring of the apparent surface charges
 No PCM contribution added !! 
   7         1           0      0.000000    0.000000    Roots Converged

 --------------------------------------------------------------

                    Orbital Energies (a.u.)
 --------------------------------------------------------------

 Alpha MOs
 -- Occupied --
-20.625 -20.584 -20.574 -11.409 -11.365 -11.225  -1.495  -1.415
 -1.387  -1.041  -0.934  -0.789  -0.734  -0.717  -0.662  -0.640
 -0.625  -0.598  -0.559  -0.524  -0.517  -0.503  -0.442
 -- Virtual --
  0.071   0.163   0.178   0.220   0.223   0.270   0.286   0.323
  0.354   0.399   0.422   0.424   0.446   0.476   0.493   0.525
  0.563   0.577   0.607   0.626   0.639   0.644   0.660   0.678
  0.718   0.726   0.734   0.739   0.789   0.802   0.812   0.829
  0.837   0.852   0.945   0.954   0.962   0.977   1.013   1.050
  1.091   1.110   1.135   1.193   1.199   1.241   1.265   1.284
  1.316   1.335   1.368   1.414   1.431   1.451   1.471   1.503
  1.528   1.545   1.588   1.608   1.683   1.731   1.762   1.786
  1.811   1.924   1.934   1.949   2.001   2.011   2.089   2.125
  2.219   2.283   2.333   2.339   2.362   2.418   2.420   2.457
  2.482   2.536   2.603   2.652   2.664   2.710   2.791   2.807
  2.849   2.872   2.886   2.921   2.998   3.039   3.065   3.083
  3.116   3.164   3.170   3.240   3.244   3.277   3.298   3.300
  3.341   3.350   3.387   3.410   3.444   3.473   3.496   3.529
  3.572   3.582   3.614   3.619   3.637   3.678   3.707   3.768
  3.787   3.806   3.856   3.875   3.886   3.958   3.963   4.005
  4.051   4.075   4.100   4.112   4.150   4.172   4.226   4.228
  4.253   4.309   4.346   4.395   4.396   4.467   4.490   4.510
  4.527   4.557   4.622   4.652   4.682   4.696   4.745   4.834
  4.870   4.918   4.990   5.156   5.181   5.264   5.320   5.399
  5.445   5.449   5.557   5.570   5.577   5.609   5.620   5.631
  5.641   5.657   5.706   5.766   5.787   5.818   5.938   6.022
  6.029   6.088   6.161   6.246   6.251   6.408   6.557   6.626
  6.666   6.679   6.734   6.841   6.864   6.873   6.941   6.961
  6.980   7.053   7.124   7.166   7.239   7.297   7.322   7.362
  7.477   7.494   7.536   7.561   7.713   7.858   8.027   9.002
 10.794  13.035  13.366  13.904  14.680
 --------------------------------------------------------------

          Ground-State Mulliken Net Atomic Charges

     Atom                 Charge (a.u.)
  ----------------------------------------
      1 C                    -0.374543
      2 C                     0.238945
      3 C                     0.286583
      4 O                    -0.256711
      5 O                    -0.345702
      6 H                     0.159408
      7 H                     0.147348
      8 H                     0.158854
      9 H                     0.296267
     10 O                    -0.310450
  ----------------------------------------
  Sum of atomic charges =     0.000000

 -----------------------------------------------------------------
                    Cartesian Multipole Moments
 -----------------------------------------------------------------
    Charge (ESU x 10^10)
                 0.0000
    Dipole Moment (Debye)
         X      -0.6637      Y      -1.6771      Z      -0.0166
       Tot       1.8038
    Quadrupole Moments (Debye-Ang)
        XX     -26.1808     XY      -5.7082     YY     -44.0820
        XZ      -0.0079     YZ       0.0486     ZZ     -32.5320
    Octopole Moments (Debye-Ang^2)
       XXX     -27.4288    XXY      -0.0532    XYY       0.9608
       YYY      -0.3796    XXZ       0.0735    XYZ      -0.0534
       YYZ      -0.0314    XZZ      -1.9212    YZZ      -0.1724
       ZZZ      -0.0435
    Hexadecapole Moments (Debye-Ang^3)
      XXXX    -288.9529   XXXY     -11.6838   XXYY    -112.3709
      XYYY     -11.8347   YYYY    -251.8636   XXXZ      -0.3023
      XXYZ       0.2506   XYYZ       0.0031   YYYZ       0.4469
      XXZZ     -67.8886   XYZZ      -0.5039   YYZZ     -41.5458
      XZZZ      -0.0120   YZZZ       0.3326   ZZZZ     -34.1654
 -----------------------------------------------------------------
 DrvMan is completing analytic gradient of the MP2 energy
 MP2 relaxed dipole moment
            1
    1  -0.2611082
    2  -0.6598415
    3  -0.0065354
	Magnitude:	 0.710 au	 1.804 Debye
 MP2 energy read as -341.931543
 Full Analytical Gradient of MP2 Energy (in au.)
             1             2             3             4             5
    1   -0.00004301   -0.00105866   -0.00069568    0.00089402    0.00007067
    2    0.00079374   -0.00275147    0.00285473    0.00011816   -0.00209120
    3   -0.00027591    0.00189702   -0.00430141    0.00130210    0.00161311
             6             7             8             9            10
    1   -0.00012710    0.00028510   -0.00001309    0.00018492    0.00050283
    2   -0.00062372    0.00019253   -0.00069796   -0.00018861    0.00239381
    3    0.00061258    0.00000080   -0.00060588    0.00004208   -0.00028449
 Gradient time:  CPU 0.12 s  wall 0.55 s
 Geometry Optimization Parameters
   NAtoms,    NIC,     NZ,  NCons,   NDum,   NFix, NCnnct, MaxDiis
       10      54       0       0       0       0       0       0

 Cartesian Hessian Update
 Hessian Updated using BFGS Update


** GEOMETRY OPTIMIZATION IN DELOCALIZED INTERNAL COORDINATES **
   Searching for a Minimum

   Optimization Cycle:   5

                       Coordinates (Angstroms)
     ATOM                X               Y               Z
      1  C         1.7472758166   -0.7760217835    0.0037879695
      2  C         0.7073026732    0.2761866551   -0.0019746368
      3  C        -0.7321748081   -0.2076413131   -0.0096756426
      4  O        -1.6229817374    0.7615906593   -0.0000330074
      5  O        -1.0007067331   -1.3882462159    0.0096794300
      6  H         1.6140404405   -1.4023748283    0.8707832926
      7  H         2.7178289247   -0.3162486584    0.0070262556
      8  H         1.6215942388   -1.4049169562   -0.8626109503
      9  H        -2.4855795586    0.3477541155    0.0085684355
     10  O         0.9408134435    1.4754424255   -0.0033958461
   Point Group: c1    Number of degrees of freedom:    24


   Energy is   -341.931543238

 Hessian Updated using BFGS Update

 24 Hessian modes will be used to form the next step
  Hessian Eigenvalues:
     0.002140    0.006179    0.008607    0.023811    0.062380    0.074836
     0.075828    0.152843    0.159931    0.160467    0.173666    0.190530
     0.248443    0.250308    0.262206    0.289609    0.324994    0.344014
     0.349367    0.361042    0.519000    0.544809    0.878937    1.023760

 Minimum Search - Taking Simple RFO Step
 Searching for Lamda that Minimizes Along All modes
 Value Taken    Lamda =  -0.00013439
 Step Taken.  Stepsize is  0.042471

                             Maximum     Tolerance    Cnvgd?
         Gradient           0.001797      0.000300      NO
         Displacement       0.026224      0.001200      NO
         Energy change      0.000026      0.000001      NO


 New Cartesian Coordinates Obtained by Inverse Iteration

 Displacement from previous Coordinates is:  0.031527
 ----------------------------------------------------------------
             Standard Nuclear Orientation (Angstroms)
    I     Atom           X                Y                Z
 ----------------------------------------------------------------
    1      C       1.7477520650    -0.7757017157     0.0033240692
    2      C       0.7092484320     0.2778530687    -0.0013551215
    3      C      -0.7309252958    -0.2094694825     0.0013687829
    4      O      -1.6237276579     0.7602407680     0.0004715302
    5      O      -1.0009407380    -1.3882155379     0.0046929943
    6      H       1.6153590796    -1.3985378143     0.8715844204
    7      H       2.7192796864    -0.3192674201     0.0026802764
    8      H       1.6169616892    -1.4044766188    -0.8607745902
    9      H      -2.4870220204     0.3476308207     0.0022455504
   10      O       0.9414274599     1.4754680318    -0.0020826119
 ----------------------------------------------------------------
 Nuclear Repulsion Energy =   230.5373159752 hartrees
 There are       23 alpha and       23 beta electrons
 Discretize the solute cavity surface with Lebedev spheres
	Using 302 Lebedev grid points for each H atom
	Using 302 Lebedev grid points for other atoms
	Atomic van der Waals radii will be scaled by 1.20
 Removing interior tesserae...
 Keep 1160 surface tesserae and discard 1860 interior tesserae
 Molecular Surface Area = 106.562 Angst**2
 Applying Cartesian multipole field
    Component          Value
    ---------          -----
     (2,0,0)        1.00000E-11
     (0,2,0)        2.00000E-11
     (0,0,2)       -3.00000E-10
 Nucleus-field energy     =     0.0000000045 hartrees
 Requested basis set is cc-pVTZ
 There are 84 shells and 236 basis functions
 A cutoff of  1.0D-11 yielded   3305 shell pairs
 There are     26153 function pairs (     34272 Cartesian)
 Smallest overlap matrix eigenvalue = 5.01E-04
 Guess MOs from SCF MO coefficient file
 Reading MOs from coefficient file
 Reading MOs from coefficient file
 A restricted Hartree-Fock SCF calculation will be
 performed using Pulay DIIS extrapolation
 SCF converges when DIIS error is below 1.0E-08
 Geometry optimization detected.  Setting ReadMinima to 0
 Setting SaveMinima to 0
 ---------------------------------------
  Cycle       Energy         DIIS Error
 ---------------------------------------
    1    -340.6559372411      6.60E-04
    2    -340.6571342219      3.69E-04
    3    -340.6578201560      1.29E-04
    4    -340.6580052281      5.01E-05
    5    -340.6580448306      1.76E-05
    6    -340.6580520094      8.33E-06
    7    -340.6580529915      3.01E-06
    8    -340.6580531587      8.46E-07
    9    -340.6580531778      4.70E-07
   10    -340.6580531848      2.85E-07
   11    -340.6580531886      1.27E-07
   12    -340.6580531893      3.78E-08
   13    -340.6580531891      9.84E-09 Convergence criterion met
 ---------------------------------------
 SCF time:  CPU 100.40 s  wall 100.67 s
 Discretize the solute cavity surface with Lebedev spheres
	Using 302 Lebedev grid points for each H atom
	Using 302 Lebedev grid points for other atoms
	Atomic van der Waals radii will be scaled by 1.20
 Removing interior tesserae...
 Keep 1160 surface tesserae and discard 1860 interior tesserae
 Molecular Surface Area = 106.562 Angst**2
 A restricted Hartree-Fock SCF calculation will be
 performed using Pulay DIIS extrapolation
 Polarizable Continuum solvation model will be applied
 SCF converges when DIIS error is below 1.0E-08
 Geometry optimization detected.  Setting ReadMinima to 0
 Setting SaveMinima to 0

 Citation of the SMD model:
 Marenich, A.V.; Cramer, C.J.; Truhlar, D.G.
 J. Phys. Chem. B 2009, 113, 6378-6396.
 iSolventCode=           1
 Solvent: water                                                           

 vradii
            1           2           3           4           5           6
    1   1.8500000   1.8500000   1.8500000   1.5200000   1.5200000   1.2000000
            7           8           9          10
    1   1.2000000   1.2000000   1.2000000   1.5200000
 ---------------------------------------
  Cycle       Energy         DIIS Error
 ---------------------------------------
    1    -340.6580531886      2.92E-09
 Time req'd to invert C: 0.88 s (CPU) 0.90 s (wall)
    2    -340.6796426820      4.95E-04
    3    -340.6796426820      4.95E-04
    4    -340.6796426809      4.95E-04
    5    -340.6796426818      4.95E-04
    6    -340.6796426811      4.95E-04
    7    -340.6796426839      4.95E-04
    8    -340.6796426848      4.95E-04
    9    -340.6796426806      4.95E-04
   10    -340.6796426789      4.95E-04
   11    -340.6796426759      4.95E-04
   12    -340.6796426759      4.95E-04
   13    -340.6796426776      4.95E-04
   14    -340.6796426747      4.95E-04
   15    -340.6796426753      4.95E-04
   16    -340.6796426814      4.95E-04
   17    -340.6828148309      2.87E-04
   18    -340.6833696496      1.09E-04
   19    -340.6835878303      4.64E-05
   20    -340.6836289189      1.65E-05
   21    -340.6836356691      7.97E-06
   22    -340.6836365627      2.64E-06
   23    -340.6836366876      5.26E-07
   24    -340.6836366917      1.89E-07
   25    -340.6836366921      6.65E-08
   26    -340.6836366922      4.12E-08
   27    -340.6836366922      1.13E-08
   28    -340.6836366924      3.29E-09 Convergence criterion met
 ---------------------------------------
 SCF time:  CPU 153.33 s  wall 153.72 s
(0)  E-EN(g) gas-phase elect-nuc energy                 -340.658053189 a.u.
(3)  G-ENP(liq) elect-nuc-pol free energy of system     -340.683636692 a.u.
(4)  G-CDS(liq) cavity-dispersion-solvent structure 
     free energy                                                5.1694 kcal/mol
(6)  G-S(liq) free energy of system                     -340.675398809 a.u.
(9)  DeltaG-S(liq) free energy of  solvation
     (9) = (6) - (0)                                          -10.8845 kcal/mol
 SCF   energy in the final basis set = -340.6753988087
 Total energy in the final basis set = -340.6753988087

 Components of the MP2 correlation energy:
        aaaa  correlation energy =        -0.1574711073 au
        abab  correlation energy =        -0.9412225742 au
        bbbb  correlation energy =        -0.1574711073 au
        non-Brillouin singles    =        -0.0000000000 au

 Total  MP2   correlation energy =        -1.2561647889 au
        MP2         total energy =      -341.9315635976 au

  Entering Z-vector solver.
 This version supports only Gaussian blurring of the apparent surface charges
 No PCM contribution added !! 
   1         0           1      0.000364    0.000364
 This version supports only Gaussian blurring of the apparent surface charges
 No PCM contribution added !! 
   2         0           1      0.000120    0.000120
 This version supports only Gaussian blurring of the apparent surface charges
 No PCM contribution added !! 
   3         0           1      0.000044    0.000044
 This version supports only Gaussian blurring of the apparent surface charges
 No PCM contribution added !! 
   4         0           1      0.000012    0.000012
 This version supports only Gaussian blurring of the apparent surface charges
 No PCM contribution added !! 
   5         0           1      0.000004    0.000004
 This version supports only Gaussian blurring of the apparent surface charges
 No PCM contribution added !! 
   6         0           1      0.000002    0.000002
 This version supports only Gaussian blurring of the apparent surface charges
 No PCM contribution added !! 
   7         1           0      0.000000    0.000000    Roots Converged

 --------------------------------------------------------------

                    Orbital Energies (a.u.)
 --------------------------------------------------------------

 Alpha MOs
 -- Occupied --
-20.625 -20.584 -20.575 -11.409 -11.365 -11.224  -1.495  -1.416
 -1.388  -1.041  -0.933  -0.788  -0.734  -0.718  -0.662  -0.640
 -0.625  -0.599  -0.559  -0.524  -0.518  -0.504  -0.442
 -- Virtual --
  0.072   0.163   0.177   0.221   0.223   0.270   0.286   0.323
  0.354   0.398   0.422   0.424   0.446   0.476   0.493   0.524
  0.562   0.577   0.608   0.626   0.640   0.644   0.660   0.678
  0.719   0.726   0.735   0.739   0.789   0.802   0.812   0.830
  0.837   0.851   0.945   0.954   0.962   0.977   1.012   1.050
  1.091   1.110   1.135   1.193   1.198   1.241   1.265   1.284
  1.316   1.335   1.369   1.414   1.431   1.450   1.471   1.503
  1.527   1.545   1.588   1.608   1.683   1.731   1.764   1.785
  1.812   1.925   1.934   1.949   2.005   2.007   2.090   2.124
  2.220   2.284   2.333   2.339   2.363   2.419   2.420   2.457
  2.481   2.536   2.603   2.653   2.662   2.710   2.789   2.807
  2.849   2.873   2.887   2.921   2.997   3.038   3.067   3.082
  3.116   3.164   3.170   3.241   3.243   3.276   3.298   3.299
  3.340   3.350   3.387   3.411   3.445   3.473   3.495   3.528
  3.574   3.581   3.615   3.619   3.638   3.678   3.709   3.770
  3.787   3.805   3.856   3.876   3.885   3.957   3.963   4.005
  4.052   4.074   4.101   4.112   4.150   4.173   4.226   4.227
  4.253   4.308   4.347   4.396   4.398   4.469   4.491   4.510
  4.528   4.559   4.623   4.652   4.682   4.696   4.746   4.835
  4.872   4.919   4.991   5.156   5.184   5.266   5.322   5.398
  5.444   5.452   5.559   5.571   5.580   5.611   5.621   5.632
  5.642   5.657   5.706   5.767   5.789   5.818   5.938   6.024
  6.028   6.090   6.162   6.248   6.253   6.408   6.558   6.627
  6.669   6.683   6.737   6.841   6.864   6.872   6.941   6.962
  6.980   7.053   7.125   7.166   7.238   7.297   7.322   7.362
  7.478   7.494   7.537   7.562   7.713   7.857   8.028   9.003
 10.776  13.033  13.402  13.920  14.696
 --------------------------------------------------------------

          Ground-State Mulliken Net Atomic Charges

     Atom                 Charge (a.u.)
  ----------------------------------------
      1 C                    -0.374794
      2 C                     0.238235
      3 C                     0.285676
      4 O                    -0.258832
      5 O                    -0.343444
      6 H                     0.159836
      7 H                     0.147478
      8 H                     0.158780
      9 H                     0.295815
     10 O                    -0.308750
  ----------------------------------------
  Sum of atomic charges =    -0.000000

 -----------------------------------------------------------------
                    Cartesian Multipole Moments
 -----------------------------------------------------------------
    Charge (ESU x 10^10)
                -0.0000
    Dipole Moment (Debye)
         X      -0.6430      Y      -1.6865      Z       0.0056
       Tot       1.8050
    Quadrupole Moments (Debye-Ang)
        XX     -26.1852     XY      -5.6705     YY     -44.0617
        XZ       0.0079     YZ       0.0191     ZZ     -32.5254
    Octopole Moments (Debye-Ang^2)
       XXX     -27.3955    XXY      -0.0818    XYY       0.9391
       YYY      -0.3680    XXZ      -0.0136    XYZ      -0.0209
       YYZ      -0.0537    XZZ      -1.9155    YZZ      -0.1736
       ZZZ      -0.1145
    Hexadecapole Moments (Debye-Ang^3)
      XXXX    -288.9613   XXXY     -11.7001   XXYY    -112.3872
      XYYY     -11.8212   YYYY    -251.7036   XXXZ      -0.0220
      XXYZ       0.1077   XYYZ       0.0401   YYYZ       0.2947
      XXZZ     -67.9213   XYZZ      -0.5036   YYZZ     -41.5201
      XZZZ       0.0391   YZZZ       0.2007   ZZZZ     -34.1307
 -----------------------------------------------------------------
 DrvMan is completing analytic gradient of the MP2 energy
 MP2 relaxed dipole moment
            1
    1  -0.2529933
    2  -0.6635235
    3   0.0021953
	Magnitude:	 0.710 au	 1.805 Debye
 MP2 energy read as -341.931564
 Full Analytical Gradient of MP2 Energy (in au.)
             1             2             3             4             5
    1   -0.00000075   -0.00003460    0.00003515    0.00000481   -0.00006085
    2    0.00000144   -0.00010640   -0.00006919    0.00003749    0.00012973
    3    0.00005538   -0.00058446    0.00014955    0.00003242   -0.00000646
             6             7             8             9            10
    1    0.00000568    0.00001714   -0.00008287    0.00001426    0.00010204
    2   -0.00011942   -0.00007474    0.00004228    0.00008540    0.00007340
    3    0.00007361    0.00004651    0.00006776   -0.00001937    0.00018505
 Gradient time:  CPU 0.10 s  wall 1.12 s
 Geometry Optimization Parameters
   NAtoms,    NIC,     NZ,  NCons,   NDum,   NFix, NCnnct, MaxDiis
       10      54       0       0       0       0       0       0

 Cartesian Hessian Update
 Hessian Updated using BFGS Update


** GEOMETRY OPTIMIZATION IN DELOCALIZED INTERNAL COORDINATES **
   Searching for a Minimum

   Optimization Cycle:   6

                       Coordinates (Angstroms)
     ATOM                X               Y               Z
      1  C         1.7477520650   -0.7757017157    0.0033240692
      2  C         0.7092484320    0.2778530687   -0.0013551215
      3  C        -0.7309252958   -0.2094694825    0.0013687829
      4  O        -1.6237276579    0.7602407680    0.0004715302
      5  O        -1.0009407380   -1.3882155379    0.0046929943
      6  H         1.6153590796   -1.3985378143    0.8715844204
      7  H         2.7192796864   -0.3192674201    0.0026802764
      8  H         1.6169616892   -1.4044766188   -0.8607745902
      9  H        -2.4870220204    0.3476308207    0.0022455504
     10  O         0.9414274599    1.4754680318   -0.0020826119
   Point Group: c1    Number of degrees of freedom:    24


   Energy is   -341.931563598

 Hessian Updated using BFGS Update

 24 Hessian modes will be used to form the next step
  Hessian Eigenvalues:
     0.002145    0.006320    0.008607    0.023798    0.062386    0.074862
     0.075819    0.152559    0.160038    0.161000    0.173722    0.190417
     0.248703    0.250265    0.262350    0.290190    0.324986    0.343572
     0.349474    0.361288    0.518784    0.544785    0.876397    1.024188

 Minimum Search - Taking Simple RFO Step
 Searching for Lamda that Minimizes Along All modes
 Value Taken    Lamda =  -0.00001046
 Step Taken.  Stepsize is  0.041205

                             Maximum     Tolerance    Cnvgd?
         Gradient           0.000188      0.000300     YES
         Displacement       0.028708      0.001200      NO
         Energy change     -0.000020      0.000001      NO


 New Cartesian Coordinates Obtained by Inverse Iteration

 Displacement from previous Coordinates is:  0.046797
 ----------------------------------------------------------------
             Standard Nuclear Orientation (Angstroms)
    I     Atom           X                Y                Z
 ----------------------------------------------------------------
    1      C       1.7477217365    -0.7757091570     0.0028358846
    2      C       0.7094906248     0.2780815424     0.0114021097
    3      C      -0.7306965296    -0.2096644711     0.0074972321
    4      O      -1.6236768205     0.7600809084    -0.0059152090
    5      O      -1.0006915734    -1.3882292301     0.0116044107
    6      H       1.6224644376    -1.4009936303     0.8700123853
    7      H       2.7192827319    -0.3196513086    -0.0049052657
    8      H       1.6093215412    -1.4015119550    -0.8621977768
    9      H      -2.4870589000     0.3476621962    -0.0091075636
   10      O       0.9412554515     1.4754592050     0.0009290927
 ----------------------------------------------------------------
 Nuclear Repulsion Energy =   230.5456395970 hartrees
 There are       23 alpha and       23 beta electrons
 Discretize the solute cavity surface with Lebedev spheres
	Using 302 Lebedev grid points for each H atom
	Using 302 Lebedev grid points for other atoms
	Atomic van der Waals radii will be scaled by 1.20
 Removing interior tesserae...
 Keep 1164 surface tesserae and discard 1856 interior tesserae
 Molecular Surface Area = 107.033 Angst**2
 Applying Cartesian multipole field
    Component          Value
    ---------          -----
     (2,0,0)        1.00000E-11
     (0,2,0)        2.00000E-11
     (0,0,2)       -3.00000E-10
 Nucleus-field energy     =     0.0000000045 hartrees
 Requested basis set is cc-pVTZ
 There are 84 shells and 236 basis functions
 A cutoff of  1.0D-11 yielded   3305 shell pairs
 There are     26153 function pairs (     34272 Cartesian)
 Smallest overlap matrix eigenvalue = 5.02E-04
 Guess MOs from SCF MO coefficient file
 Reading MOs from coefficient file
 Reading MOs from coefficient file
 A restricted Hartree-Fock SCF calculation will be
 performed using Pulay DIIS extrapolation
 SCF converges when DIIS error is below 1.0E-08
 Geometry optimization detected.  Setting ReadMinima to 0
 Setting SaveMinima to 0
 ---------------------------------------
  Cycle       Energy         DIIS Error
 ---------------------------------------
    1    -340.6533518069      6.34E-04
    2    -340.6572017171      3.59E-04
    3    -340.6578571246      1.22E-04
    4    -340.6580334466      4.96E-05
    5    -340.6580709963      1.75E-05
    6    -340.6580779825      8.41E-06
    7    -340.6580789313      2.96E-06
    8    -340.6580790916      6.90E-07
    9    -340.6580791036      3.50E-07
   10    -340.6580791070      2.15E-07
   11    -340.6580791090      1.04E-07
   12    -340.6580791096      3.57E-08
   13    -340.6580791093      1.13E-08
   14    -340.6580791093      4.24E-09 Convergence criterion met
 ---------------------------------------
 SCF time:  CPU 101.96 s  wall 104.63 s
 Discretize the solute cavity surface with Lebedev spheres
	Using 302 Lebedev grid points for each H atom
	Using 302 Lebedev grid points for other atoms
	Atomic van der Waals radii will be scaled by 1.20
 Removing interior tesserae...
 Keep 1164 surface tesserae and discard 1856 interior tesserae
 Molecular Surface Area = 107.033 Angst**2
 A restricted Hartree-Fock SCF calculation will be
 performed using Pulay DIIS extrapolation
 Polarizable Continuum solvation model will be applied
 SCF converges when DIIS error is below 1.0E-08
 Geometry optimization detected.  Setting ReadMinima to 0
 Setting SaveMinima to 0

 Citation of the SMD model:
 Marenich, A.V.; Cramer, C.J.; Truhlar, D.G.
 J. Phys. Chem. B 2009, 113, 6378-6396.
 iSolventCode=           1
 Solvent: water                                                           

 vradii
            1           2           3           4           5           6
    1   1.8500000   1.8500000   1.8500000   1.5200000   1.5200000   1.2000000
            7           8           9          10
    1   1.2000000   1.2000000   1.2000000   1.5200000
 ---------------------------------------
  Cycle       Energy         DIIS Error
 ---------------------------------------
    1    -340.6580791086      1.77E-09
 Time req'd to invert C: 0.96 s (CPU) 0.96 s (wall)
    2    -340.6797256359      4.96E-04
    3    -340.6797256357      4.96E-04
    4    -340.6797256328      4.96E-04
    5    -340.6797256261      4.96E-04
    6    -340.6797256218      4.96E-04
    7    -340.6797256160      4.96E-04
    8    -340.6797256122      4.96E-04
    9    -340.6797256083      4.96E-04
   10    -340.6797256102      4.96E-04
   11    -340.6797256099      4.96E-04
   12    -340.6797256077      4.96E-04
   13    -340.6797256098      4.96E-04
   14    -340.6797256083      4.96E-04
   15    -340.6797256089      4.96E-04
   16    -340.6797256364      4.96E-04
   17    -340.6829079222      2.88E-04
   18    -340.6834655616      1.09E-04
   19    -340.6836847309      4.65E-05
   20    -340.6837260209      1.66E-05
   21    -340.6837328018      7.99E-06
   22    -340.6837336990      2.64E-06
   23    -340.6837338239      5.29E-07
   24    -340.6837338281      1.89E-07
   25    -340.6837338285      6.69E-08
   26    -340.6837338286      4.12E-08
   27    -340.6837338286      1.13E-08
   28    -340.6837338288      3.33E-09 Convergence criterion met
 ---------------------------------------
 SCF time:  CPU 174.57 s  wall 174.94 s
(0)  E-EN(g) gas-phase elect-nuc energy                 -340.658079109 a.u.
(3)  G-ENP(liq) elect-nuc-pol free energy of system     -340.683733829 a.u.
(4)  G-CDS(liq) cavity-dispersion-solvent structure 
     free energy                                                5.1696 kcal/mol
(6)  G-S(liq) free energy of system                     -340.675495598 a.u.
(9)  DeltaG-S(liq) free energy of  solvation
     (9) = (6) - (0)                                          -10.9290 kcal/mol
 SCF   energy in the final basis set = -340.6754955985
 Total energy in the final basis set = -340.6754955985

 Components of the MP2 correlation energy:
        aaaa  correlation energy =        -0.1574597173 au
        abab  correlation energy =        -0.9411746480 au
        bbbb  correlation energy =        -0.1574597173 au
        non-Brillouin singles    =        -0.0000000000 au

 Total  MP2   correlation energy =        -1.2560940825 au
        MP2         total energy =      -341.9315896810 au

  Entering Z-vector solver.
 This version supports only Gaussian blurring of the apparent surface charges
 No PCM contribution added !! 
   1         0           1      0.000364    0.000364
 This version supports only Gaussian blurring of the apparent surface charges
 No PCM contribution added !! 
   2         0           1      0.000120    0.000120
 This version supports only Gaussian blurring of the apparent surface charges
 No PCM contribution added !! 
   3         0           1      0.000044    0.000044
 This version supports only Gaussian blurring of the apparent surface charges
 No PCM contribution added !! 
   4         0           1      0.000012    0.000012
 This version supports only Gaussian blurring of the apparent surface charges
 No PCM contribution added !! 
   5         0           1      0.000004    0.000004
 This version supports only Gaussian blurring of the apparent surface charges
 No PCM contribution added !! 
   6         0           1      0.000002    0.000002
 This version supports only Gaussian blurring of the apparent surface charges
 No PCM contribution added !! 
   7         1           0      0.000000    0.000000    Roots Converged

 --------------------------------------------------------------

                    Orbital Energies (a.u.)
 --------------------------------------------------------------

 Alpha MOs
 -- Occupied --
-20.625 -20.584 -20.575 -11.409 -11.365 -11.224  -1.495  -1.417
 -1.388  -1.041  -0.933  -0.788  -0.734  -0.717  -0.662  -0.640
 -0.625  -0.599  -0.559  -0.524  -0.518  -0.504  -0.442
 -- Virtual --
  0.072   0.163   0.177   0.221   0.223   0.270   0.286   0.323
  0.354   0.398   0.422   0.424   0.447   0.476   0.493   0.524
  0.562   0.577   0.608   0.626   0.640   0.644   0.660   0.678
  0.719   0.726   0.735   0.739   0.789   0.802   0.812   0.830
  0.837   0.851   0.945   0.954   0.962   0.977   1.012   1.050
  1.091   1.111   1.135   1.193   1.198   1.241   1.265   1.284
  1.316   1.336   1.369   1.414   1.431   1.450   1.471   1.503
  1.527   1.545   1.588   1.608   1.684   1.731   1.764   1.785
  1.812   1.925   1.934   1.949   2.005   2.007   2.090   2.125
  2.220   2.284   2.333   2.339   2.363   2.419   2.420   2.457
  2.481   2.536   2.603   2.652   2.663   2.710   2.789   2.807
  2.849   2.873   2.887   2.921   2.997   3.038   3.067   3.083
  3.116   3.165   3.170   3.241   3.243   3.276   3.298   3.300
  3.340   3.350   3.387   3.411   3.446   3.473   3.495   3.528
  3.574   3.581   3.615   3.619   3.638   3.679   3.709   3.770
  3.788   3.805   3.855   3.877   3.885   3.957   3.964   4.005
  4.052   4.074   4.101   4.112   4.150   4.174   4.225   4.228
  4.254   4.308   4.347   4.397   4.398   4.470   4.491   4.510
  4.529   4.559   4.624   4.652   4.682   4.696   4.746   4.835
  4.872   4.919   4.991   5.156   5.184   5.266   5.322   5.398
  5.444   5.452   5.559   5.572   5.581   5.611   5.622   5.632
  5.643   5.657   5.706   5.767   5.790   5.818   5.939   6.025
  6.029   6.090   6.162   6.248   6.253   6.408   6.559   6.628
  6.669   6.684   6.738   6.841   6.864   6.873   6.941   6.962
  6.980   7.053   7.126   7.166   7.239   7.297   7.322   7.362
  7.479   7.494   7.537   7.562   7.713   7.857   8.028   9.003
 10.774  13.032  13.406  13.923  14.698
 --------------------------------------------------------------

          Ground-State Mulliken Net Atomic Charges

     Atom                 Charge (a.u.)
  ----------------------------------------
      1 C                    -0.375202
      2 C                     0.238943
      3 C                     0.286133
      4 O                    -0.259281
      5 O                    -0.343558
      6 H                     0.158831
      7 H                     0.147442
      8 H                     0.159864
      9 H                     0.295735
     10 O                    -0.308906
  ----------------------------------------
  Sum of atomic charges =     0.000000

 -----------------------------------------------------------------
                    Cartesian Multipole Moments
 -----------------------------------------------------------------
    Charge (ESU x 10^10)
                 0.0000
    Dipole Moment (Debye)
         X      -0.6413      Y      -1.6875      Z      -0.0042
       Tot       1.8052
    Quadrupole Moments (Debye-Ang)
        XX     -26.1970     XY      -5.6669     YY     -44.0679
        XZ       0.0528     YZ       0.0506     ZZ     -32.5235
    Octopole Moments (Debye-Ang^2)
       XXX     -27.4012    XXY      -0.0814    XYY       0.9325
       YYY      -0.3646    XXZ      -0.2529    XYZ      -0.0370
       YYZ      -0.2078    XZZ      -1.9160    YZZ      -0.1724
       ZZZ      -0.3928
    Hexadecapole Moments (Debye-Ang^3)
      XXXX    -288.9932   XXXY     -11.6841   XXYY    -112.3991
      XYYY     -11.8147   YYYY    -251.7275   XXXZ       0.1272
      XXYZ       0.1128   XYYZ       0.0134   YYYZ       0.4587
      XXZZ     -67.9196   XYZZ      -0.5008   YYZZ     -41.5246
      XZZZ      -0.1240   YZZZ       0.3512   ZZZZ     -34.1344
 -----------------------------------------------------------------
 DrvMan is completing analytic gradient of the MP2 energy
 MP2 relaxed dipole moment
            1
    1  -0.2522875
    2  -0.6639081
    3  -0.0016698
	Magnitude:	 0.710 au	 1.805 Debye
 MP2 energy read as -341.931590
 Full Analytical Gradient of MP2 Energy (in au.)
             1             2             3             4             5
    1    0.00000885    0.00019025    0.00010447   -0.00011222   -0.00004652
    2   -0.00011784    0.00019722   -0.00032032    0.00010777    0.00025357
    3   -0.00069415    0.00228226   -0.00033426   -0.00019047   -0.00008428
             6             7             8             9            10
    1   -0.00017741   -0.00005436    0.00010535   -0.00001224   -0.00000617
    2    0.00021497   -0.00010678   -0.00016124    0.00011680   -0.00018416
    3   -0.00013764   -0.00009642   -0.00001045    0.00003961   -0.00077420
 Gradient time:  CPU 0.09 s  wall 0.80 s
 Geometry Optimization Parameters
   NAtoms,    NIC,     NZ,  NCons,   NDum,   NFix, NCnnct, MaxDiis
       10      54       0       0       0       0       0       0

 Cartesian Hessian Update
 Hessian Updated using BFGS Update


** GEOMETRY OPTIMIZATION IN DELOCALIZED INTERNAL COORDINATES **
   Searching for a Minimum

   Optimization Cycle:   7

                       Coordinates (Angstroms)
     ATOM                X               Y               Z
      1  C         1.7477217365   -0.7757091570    0.0028358846
      2  C         0.7094906248    0.2780815424    0.0114021097
      3  C        -0.7306965296   -0.2096644711    0.0074972321
      4  O        -1.6236768205    0.7600809084   -0.0059152090
      5  O        -1.0006915734   -1.3882292301    0.0116044107
      6  H         1.6224644376   -1.4009936303    0.8700123853
      7  H         2.7192827319   -0.3196513086   -0.0049052657
      8  H         1.6093215412   -1.4015119550   -0.8621977768
      9  H        -2.4870589000    0.3476621962   -0.0091075636
     10  O         0.9412554515    1.4754592050    0.0009290927
   Point Group: c1    Number of degrees of freedom:    24


   Energy is   -341.931589681

 Hessian Updated using BFGS Update

 24 Hessian modes will be used to form the next step
  Hessian Eigenvalues:
     0.002168    0.008602    0.023706    0.031395    0.062282    0.075048
     0.075805    0.153192    0.160235    0.167351    0.173694    0.190635
     0.248313    0.250270    0.262245    0.289889    0.324996    0.344491
     0.349435    0.361231    0.519357    0.544871    0.877091    1.022689

 Minimum Search - Taking Simple RFO Step
 Searching for Lamda that Minimizes Along All modes
 Value Taken    Lamda =  -0.00003578
 Step Taken.  Stepsize is  0.033041

                             Maximum     Tolerance    Cnvgd?
         Gradient           0.000803      0.000300      NO
         Displacement       0.023183      0.001200      NO
         Energy change     -0.000026      0.000001      NO


 New Cartesian Coordinates Obtained by Inverse Iteration

 Displacement from previous Coordinates is:  0.036691
 ----------------------------------------------------------------
             Standard Nuclear Orientation (Angstroms)
    I     Atom           X                Y                Z
 ----------------------------------------------------------------
    1      C       1.7476845701    -0.7757598932     0.0031347656
    2      C       0.7092291229     0.2778695646     0.0011969655
    3      C      -0.7308858963    -0.2094299531     0.0025674961
    4      O      -1.6236591145     0.7602840869    -0.0013715612
    5      O      -1.0007045074    -1.3882466998     0.0070077479
    6      H       1.6166400897    -1.3992477694     0.8709871577
    7      H       2.7191540836    -0.3192487114     0.0012228948
    8      H       1.6156631114    -1.4038394993    -0.8613907357
    9      H      -2.4869635662     0.3476932322    -0.0001352056
   10      O       0.9412548068     1.4754497425    -0.0010642251
 ----------------------------------------------------------------
 Nuclear Repulsion Energy =   230.5428333766 hartrees
 There are       23 alpha and       23 beta electrons
 Discretize the solute cavity surface with Lebedev spheres
	Using 302 Lebedev grid points for each H atom
	Using 302 Lebedev grid points for other atoms
	Atomic van der Waals radii will be scaled by 1.20
 Removing interior tesserae...
 Keep 1159 surface tesserae and discard 1861 interior tesserae
 Molecular Surface Area = 106.314 Angst**2
 Applying Cartesian multipole field
    Component          Value
    ---------          -----
     (2,0,0)        1.00000E-11
     (0,2,0)        2.00000E-11
     (0,0,2)       -3.00000E-10
 Nucleus-field energy     =     0.0000000045 hartrees
 Requested basis set is cc-pVTZ
 There are 84 shells and 236 basis functions
 A cutoff of  1.0D-11 yielded   3305 shell pairs
 There are     26153 function pairs (     34272 Cartesian)
 Smallest overlap matrix eigenvalue = 5.01E-04
 Guess MOs from SCF MO coefficient file
 Reading MOs from coefficient file
 Reading MOs from coefficient file
 A restricted Hartree-Fock SCF calculation will be
 performed using Pulay DIIS extrapolation
 SCF converges when DIIS error is below 1.0E-08
 Geometry optimization detected.  Setting ReadMinima to 0
 Setting SaveMinima to 0
 ---------------------------------------
  Cycle       Energy         DIIS Error
 ---------------------------------------
    1    -340.6526104459      6.23E-04
    2    -340.6571875547      3.58E-04
    3    -340.6578406571      1.19E-04
    4    -340.6580137898      4.95E-05
    5    -340.6580507476      1.75E-05
    6    -340.6580576798      8.45E-06
    7    -340.6580586120      2.93E-06
    8    -340.6580587645      6.29E-07
    9    -340.6580587736      2.99E-07
   10    -340.6580587759      1.81E-07
   11    -340.6580587772      9.19E-08
   12    -340.6580587776      3.42E-08
   13    -340.6580587773      1.06E-08
   14    -340.6580587773      3.79E-09 Convergence criterion met
 ---------------------------------------
 SCF time:  CPU 104.70 s  wall 105.91 s
 Discretize the solute cavity surface with Lebedev spheres
	Using 302 Lebedev grid points for each H atom
	Using 302 Lebedev grid points for other atoms
	Atomic van der Waals radii will be scaled by 1.20
 Removing interior tesserae...
 Keep 1159 surface tesserae and discard 1861 interior tesserae
 Molecular Surface Area = 106.314 Angst**2
 A restricted Hartree-Fock SCF calculation will be
 performed using Pulay DIIS extrapolation
 Polarizable Continuum solvation model will be applied
 SCF converges when DIIS error is below 1.0E-08
 Geometry optimization detected.  Setting ReadMinima to 0
 Setting SaveMinima to 0

 Citation of the SMD model:
 Marenich, A.V.; Cramer, C.J.; Truhlar, D.G.
 J. Phys. Chem. B 2009, 113, 6378-6396.
 iSolventCode=           1
 Solvent: water                                                           

 vradii
            1           2           3           4           5           6
    1   1.8500000   1.8500000   1.8500000   1.5200000   1.5200000   1.2000000
            7           8           9          10
    1   1.2000000   1.2000000   1.2000000   1.5200000
 ---------------------------------------
  Cycle       Energy         DIIS Error
 ---------------------------------------
    1    -340.6580587769      1.63E-09
 Time req'd to invert C: 1.28 s (CPU) 1.28 s (wall)
    2    -340.6796191491      4.94E-04
    3    -340.6796191488      4.94E-04
    4    -340.6796191515      4.94E-04
    5    -340.6796191448      4.94E-04
    6    -340.6796191418      4.94E-04
    7    -340.6796191340      4.94E-04
    8    -340.6796191358      4.94E-04
    9    -340.6796191358      4.94E-04
   10    -340.6796191353      4.94E-04
   11    -340.6796191315      4.94E-04
   12    -340.6796191328      4.94E-04
   13    -340.6796191318      4.94E-04
   14    -340.6796191310      4.94E-04
   15    -340.6796191330      4.94E-04
   16    -340.6796191497      4.94E-04
   17    -340.6827852876      2.86E-04
   18    -340.6833384744      1.09E-04
   19    -340.6835560319      4.63E-05
   20    -340.6835969663      1.65E-05
   21    -340.6836036887      7.97E-06
   22    -340.6836045800      2.64E-06
   23    -340.6836047047      5.24E-07
   24    -340.6836047089      1.88E-07
   25    -340.6836047093      6.60E-08
   26    -340.6836047093      4.11E-08
   27    -340.6836047093      1.12E-08
   28    -340.6836047095      3.30E-09 Convergence criterion met
 ---------------------------------------
 SCF time:  CPU 165.78 s  wall 166.18 s
(0)  E-EN(g) gas-phase elect-nuc energy                 -340.658058777 a.u.
(3)  G-ENP(liq) elect-nuc-pol free energy of system     -340.683604710 a.u.
(4)  G-CDS(liq) cavity-dispersion-solvent structure 
     free energy                                                5.1693 kcal/mol
(6)  G-S(liq) free energy of system                     -340.675366844 a.u.
(9)  DeltaG-S(liq) free energy of  solvation
     (9) = (6) - (0)                                          -10.8610 kcal/mol
 SCF   energy in the final basis set = -340.6753668437
 Total energy in the final basis set = -340.6753668437

 Components of the MP2 correlation energy:
        aaaa  correlation energy =        -0.1574741489 au
        abab  correlation energy =        -0.9412307534 au
        bbbb  correlation energy =        -0.1574741489 au
        non-Brillouin singles    =        -0.0000000000 au

 Total  MP2   correlation energy =        -1.2561790512 au
        MP2         total energy =      -341.9315458950 au

  Entering Z-vector solver.
 This version supports only Gaussian blurring of the apparent surface charges
 No PCM contribution added !! 
   1         0           1      0.000364    0.000364
 This version supports only Gaussian blurring of the apparent surface charges
 No PCM contribution added !! 
   2         0           1      0.000120    0.000120
 This version supports only Gaussian blurring of the apparent surface charges
 No PCM contribution added !! 
   3         0           1      0.000044    0.000044
 This version supports only Gaussian blurring of the apparent surface charges
 No PCM contribution added !! 
   4         0           1      0.000012    0.000012
 This version supports only Gaussian blurring of the apparent surface charges
 No PCM contribution added !! 
   5         0           1      0.000004    0.000004
 This version supports only Gaussian blurring of the apparent surface charges
 No PCM contribution added !! 
   6         0           1      0.000002    0.000002
 This version supports only Gaussian blurring of the apparent surface charges
 No PCM contribution added !! 
   7         1           0      0.000000    0.000000    Roots Converged

 --------------------------------------------------------------

                    Orbital Energies (a.u.)
 --------------------------------------------------------------

 Alpha MOs
 -- Occupied --
-20.625 -20.584 -20.575 -11.409 -11.365 -11.224  -1.495  -1.417
 -1.388  -1.041  -0.933  -0.788  -0.734  -0.718  -0.662  -0.640
 -0.626  -0.599  -0.559  -0.524  -0.518  -0.504  -0.442
 -- Virtual --
  0.072   0.163   0.177   0.221   0.223   0.270   0.286   0.323
  0.354   0.398   0.422   0.424   0.446   0.476   0.493   0.524
  0.562   0.577   0.607   0.626   0.640   0.644   0.660   0.678
  0.719   0.726   0.735   0.739   0.789   0.802   0.812   0.830
  0.837   0.851   0.945   0.954   0.962   0.977   1.012   1.050
  1.091   1.110   1.135   1.193   1.198   1.241   1.265   1.284
  1.316   1.335   1.369   1.414   1.431   1.450   1.470   1.503
  1.527   1.545   1.588   1.608   1.683   1.731   1.764   1.785
  1.812   1.925   1.934   1.949   2.005   2.007   2.090   2.124
  2.220   2.284   2.333   2.339   2.363   2.419   2.420   2.457
  2.481   2.536   2.603   2.653   2.662   2.710   2.789   2.806
  2.849   2.873   2.887   2.921   2.997   3.038   3.066   3.082
  3.116   3.164   3.170   3.241   3.243   3.276   3.298   3.299
  3.340   3.350   3.387   3.410   3.445   3.473   3.495   3.528
  3.574   3.580   3.615   3.619   3.638   3.679   3.709   3.770
  3.787   3.805   3.856   3.876   3.885   3.957   3.963   4.005
  4.052   4.074   4.101   4.112   4.150   4.173   4.226   4.227
  4.253   4.308   4.347   4.396   4.398   4.469   4.491   4.510
  4.528   4.559   4.623   4.652   4.682   4.696   4.746   4.835
  4.872   4.919   4.991   5.156   5.184   5.266   5.322   5.398
  5.444   5.452   5.559   5.571   5.580   5.611   5.621   5.632
  5.642   5.657   5.706   5.767   5.789   5.818   5.938   6.024
  6.028   6.090   6.161   6.248   6.253   6.408   6.558   6.627
  6.669   6.683   6.737   6.841   6.864   6.873   6.941   6.962
  6.980   7.053   7.125   7.166   7.238   7.297   7.322   7.362
  7.478   7.494   7.537   7.562   7.713   7.857   8.028   9.003
 10.777  13.033  13.402  13.921  14.696
 --------------------------------------------------------------

          Ground-State Mulliken Net Atomic Charges

     Atom                 Charge (a.u.)
  ----------------------------------------
      1 C                    -0.374431
      2 C                     0.237520
      3 C                     0.285711
      4 O                    -0.258781
      5 O                    -0.343397
      6 H                     0.159539
      7 H                     0.147625
      8 H                     0.158903
      9 H                     0.295834
     10 O                    -0.308525
  ----------------------------------------
  Sum of atomic charges =    -0.000000

 -----------------------------------------------------------------
                    Cartesian Multipole Moments
 -----------------------------------------------------------------
    Charge (ESU x 10^10)
                -0.0000
    Dipole Moment (Debye)
         X      -0.6430      Y      -1.6856      Z       0.0013
       Tot       1.8040
    Quadrupole Moments (Debye-Ang)
        XX     -26.1775     XY      -5.6711     YY     -44.0564
        XZ       0.0154     YZ       0.0290     ZZ     -32.5257
    Octopole Moments (Debye-Ang^2)
       XXX     -27.3850    XXY      -0.0844    XYY       0.9441
       YYY      -0.3675    XXZ      -0.0682    XYZ      -0.0297
       YYZ      -0.0943    XZZ      -1.9155    YZZ      -0.1733
       ZZZ      -0.1808
    Hexadecapole Moments (Debye-Ang^3)
      XXXX    -288.8593   XXXY     -11.7007   XXYY    -112.3609
      XYYY     -11.8144   YYYY    -251.6840   XXXZ       0.0000
      XXYZ       0.1216   XYYZ       0.0340   YYYZ       0.3476
      XXZZ     -67.9099   XYZZ      -0.5018   YYZZ     -41.5177
      XZZZ       0.0015   YZZZ       0.2500   ZZZZ     -34.1319
 -----------------------------------------------------------------
 DrvMan is completing analytic gradient of the MP2 energy
 MP2 relaxed dipole moment
            1
    1  -0.2529681
    2  -0.6631531
    3   0.0005100
	Magnitude:	 0.710 au	 1.804 Debye
 MP2 energy read as -341.931546
 Full Analytical Gradient of MP2 Energy (in au.)
             1             2             3             4             5
    1   -0.00006024    0.00004644    0.00002116    0.00001973   -0.00001589
    2   -0.00005770   -0.00002058   -0.00004403    0.00006843    0.00011494
    3    0.00000665   -0.00000303    0.00000184    0.00000047   -0.00000125
             6             7             8             9            10
    1   -0.00002301   -0.00000372   -0.00003149    0.00001564    0.00003139
    2   -0.00000292   -0.00007135   -0.00001540    0.00008296   -0.00005435
    3   -0.00002414    0.00000570    0.00001671   -0.00000298    0.00000004
 Gradient time:  CPU 0.07 s  wall 0.07 s
 Geometry Optimization Parameters
   NAtoms,    NIC,     NZ,  NCons,   NDum,   NFix, NCnnct, MaxDiis
       10      54       0       0       0       0       0       0

 Cartesian Hessian Update
 Hessian Updated using BFGS Update


** GEOMETRY OPTIMIZATION IN DELOCALIZED INTERNAL COORDINATES **
   Searching for a Minimum

   Optimization Cycle:   8

                       Coordinates (Angstroms)
     ATOM                X               Y               Z
      1  C         1.7476845701   -0.7757598932    0.0031347656
      2  C         0.7092291229    0.2778695646    0.0011969655
      3  C        -0.7308858963   -0.2094299531    0.0025674961
      4  O        -1.6236591145    0.7602840869   -0.0013715612
      5  O        -1.0007045074   -1.3882466998    0.0070077479
      6  H         1.6166400897   -1.3992477694    0.8709871577
      7  H         2.7191540836   -0.3192487114    0.0012228948
      8  H         1.6156631114   -1.4038394993   -0.8613907357
      9  H        -2.4869635662    0.3476932322   -0.0001352056
     10  O         0.9412548068    1.4754497425   -0.0010642251
   Point Group: c1    Number of degrees of freedom:    24


   Energy is   -341.931545895

 Hessian Updated using BFGS Update

 24 Hessian modes will be used to form the next step
  Hessian Eigenvalues:
     0.002169    0.008603    0.023698    0.031459    0.062275    0.075015
     0.075817    0.153081    0.160226    0.167475    0.173689    0.190630
     0.248314    0.250292    0.262247    0.289947    0.325098    0.344140
     0.349466    0.361066    0.519038    0.544835    0.876498    1.022596

 Minimum Search - Taking Simple RFO Step
 Searching for Lamda that Minimizes Along All modes
 Value Taken    Lamda =   0.00000000
 Step Taken.  Stepsize is  0.000765

                             Maximum     Tolerance    Cnvgd?
         Gradient           0.000074      0.000300     YES
         Displacement       0.000420      0.001200     YES
         Energy change      0.000044      0.000001      NO


                       Distance Matrix (Angstroms)
             C (  1)   C (  2)   C (  3)   O (  4)   O (  5)   H (  6)
   C (  2)  1.479368
   C (  3)  2.542448  1.520327
   O (  4)  3.704782  2.382246  1.318107
   O (  5)  2.815812  2.387436  1.209310  2.237035
   H (  6)  1.076605  2.095865  2.771407  3.990505  2.756279
   H (  7)  1.073387  2.096747  3.451788  4.474978  3.870418  1.771560
   H (  8)  1.076716  2.096145  2.771160  3.989520  2.756762  1.732384
   H (  9)  4.381142  3.196956  1.842336  0.956832  2.285280  4.544251
   O ( 10)  2.391295  1.219852  2.373792  2.662751  3.460062  3.079043
             H (  7)   H (  8)   H (  9)
   H (  8)  1.771477
   H (  9)  5.248664  4.543256
   O ( 10)  2.526237  3.079821  3.608950

 Final energy is   -341.93154589496334     


 ******************************
 **  OPTIMIZATION CONVERGED  **
 ******************************

                       Coordinates (Angstroms)
     ATOM                X               Y               Z
      1  C         1.7476845701   -0.7757598932    0.0031347656
      2  C         0.7092291229    0.2778695646    0.0011969655
      3  C        -0.7308858963   -0.2094299531    0.0025674961
      4  O        -1.6236591145    0.7602840869   -0.0013715612
      5  O        -1.0007045074   -1.3882466998    0.0070077479
      6  H         1.6166400897   -1.3992477694    0.8709871577
      7  H         2.7191540836   -0.3192487114    0.0012228948
      8  H         1.6156631114   -1.4038394993   -0.8613907357
      9  H        -2.4869635662    0.3476932322   -0.0001352056
     10  O         0.9412548068    1.4754497425   -0.0010642251

Z-matrix Print:
$molecule
0 1
C 
O  1 1.209310
O  1 1.318107 2 124.473599
H  3 0.956832 1 107.089997 2 -0.007529 0
C  1 1.520327 2 121.586838 3 179.994532 0
O  5 1.219852 1 119.659540 2 -179.877604 0
C  5 1.479368 1 115.889772 2 0.106711 0
H  7 1.073387 5 109.414562 1 179.959182 0
H  7 1.076605 5 109.151976 1 -58.432205 0
H  7 1.076716 5 109.167674 1 58.360951 0
$end


 --------------------------------------------------------------

                    Orbital Energies (a.u.)
 --------------------------------------------------------------

 Alpha MOs
 -- Occupied --
-20.625 -20.584 -20.575 -11.409 -11.365 -11.224  -1.495  -1.417
 -1.388  -1.041  -0.933  -0.788  -0.734  -0.718  -0.662  -0.640
 -0.626  -0.599  -0.559  -0.524  -0.518  -0.504  -0.442
 -- Virtual --
  0.072   0.163   0.177   0.221   0.223   0.270   0.286   0.323
  0.354   0.398   0.422   0.424   0.446   0.476   0.493   0.524
  0.562   0.577   0.607   0.626   0.640   0.644   0.660   0.678
  0.719   0.726   0.735   0.739   0.789   0.802   0.812   0.830
  0.837   0.851   0.945   0.954   0.962   0.977   1.012   1.050
  1.091   1.110   1.135   1.193   1.198   1.241   1.265   1.284
  1.316   1.335   1.369   1.414   1.431   1.450   1.470   1.503
  1.527   1.545   1.588   1.608   1.683   1.731   1.764   1.785
  1.812   1.925   1.934   1.949   2.005   2.007   2.090   2.124
  2.220   2.284   2.333   2.339   2.363   2.419   2.420   2.457
  2.481   2.536   2.603   2.653   2.662   2.710   2.789   2.806
  2.849   2.873   2.887   2.921   2.997   3.038   3.066   3.082
  3.116   3.164   3.170   3.241   3.243   3.276   3.298   3.299
  3.340   3.350   3.387   3.410   3.445   3.473   3.495   3.528
  3.574   3.580   3.615   3.619   3.638   3.679   3.709   3.770
  3.787   3.805   3.856   3.876   3.885   3.957   3.963   4.005
  4.052   4.074   4.101   4.112   4.150   4.173   4.226   4.227
  4.253   4.308   4.347   4.396   4.398   4.469   4.491   4.510
  4.528   4.559   4.623   4.652   4.682   4.696   4.746   4.835
  4.872   4.919   4.991   5.156   5.184   5.266   5.322   5.398
  5.444   5.452   5.559   5.571   5.580   5.611   5.621   5.632
  5.642   5.657   5.706   5.767   5.789   5.818   5.938   6.024
  6.028   6.090   6.161   6.248   6.253   6.408   6.558   6.627
  6.669   6.683   6.737   6.841   6.864   6.873   6.941   6.962
  6.980   7.053   7.125   7.166   7.238   7.297   7.322   7.362
  7.478   7.494   7.537   7.562   7.713   7.857   8.028   9.003
 10.777  13.033  13.402  13.921  14.696
 --------------------------------------------------------------

          Ground-State Mulliken Net Atomic Charges

     Atom                 Charge (a.u.)
  ----------------------------------------
      1 C                    -0.374431
      2 C                     0.237520
      3 C                     0.285711
      4 O                    -0.258781
      5 O                    -0.343397
      6 H                     0.159539
      7 H                     0.147625
      8 H                     0.158903
      9 H                     0.295834
     10 O                    -0.308525
  ----------------------------------------
  Sum of atomic charges =    -0.000000

 -----------------------------------------------------------------
                    Cartesian Multipole Moments
 -----------------------------------------------------------------
    Charge (ESU x 10^10)
                -0.0000
    Dipole Moment (Debye)
         X      -0.6430      Y      -1.6856      Z       0.0013
       Tot       1.8040
    Quadrupole Moments (Debye-Ang)
        XX     -26.1775     XY      -5.6711     YY     -44.0564
        XZ       0.0154     YZ       0.0290     ZZ     -32.5257
    Octopole Moments (Debye-Ang^2)
       XXX     -27.3850    XXY      -0.0844    XYY       0.9441
       YYY      -0.3675    XXZ      -0.0682    XYZ      -0.0297
       YYZ      -0.0943    XZZ      -1.9155    YZZ      -0.1733
       ZZZ      -0.1808
    Hexadecapole Moments (Debye-Ang^3)
      XXXX    -288.8593   XXXY     -11.7007   XXYY    -112.3609
      XYYY     -11.8144   YYYY    -251.6840   XXXZ       0.0000
      XXYZ       0.1216   XYYZ       0.0340   YYYZ       0.3476
      XXZZ     -67.9099   XYZZ      -0.5018   YYZZ     -41.5177
      XZZZ       0.0015   YZZZ       0.2500   ZZZZ     -34.1319
 -----------------------------------------------------------------
Archival summary:
1\1\TWL02\OPT\MP2\BasisUnspecified\334\taweetha\MonJun1216:10:522017MonJun1216:10:522017\0\\#,OPT,MP2,BasisUnspecified,\\0,1\C\O,1,1.20931\O,1,1.31811,2,124.474\H,3,0.956832,1,107.09,2,-0.0075294,0\C,1,1.52033,2,121.587,3,179.995,0\O,5,1.21985,1,119.66,2,-179.878,0\C,5,1.47937,1,115.89,2,0.106711,0\H,7,1.07339,5,109.415,1,179.959,0\H,7,1.0766,5,109.152,1,-58.4322,0\H,7,1.07672,5,109.168,1,58.361,0\\HF=-340.675367\MP2=-341.931546\\@

 Total job time:  4935.12s(wall), 4648.38s(cpu) 
 Mon Jun 12 16:10:52 2017

        *************************************************************
        *                                                           *
        *  Thank you very much for using Q-Chem.  Have a nice day.  *
        *                                                           *
        *************************************************************


 
User input: 2 of 2 
 
TWL02 127.0.1
Q-Chem Developer Version! Running on 127.0.1.*
                  Welcome to Q-Chem
     A Quantum Leap Into The Future Of Chemistry


 Q-Chem 4.4, Q-Chem, Inc., Pleasanton, CA (2016)

 Y. Shao,  Z. Gan,  E. Epifanovsky,  A. T. B. Gilbert,  M. Wormit,  
 J. Kussmann,  A. W. Lange,  A. Behn,  J. Deng,  X. Feng,  D. Ghosh,  
 M. Goldey,  P. R. Horn,  L. D. Jacobson,  I. Kaliman,  F. Rob,  
 R. Z. Khaliullin,  T. Kus,  A. Landau,  J. Liu,  E. I. Proynov,  Y. M. Rhee,  
 R. M. Richard,  M. A. Rohrdanz,  R. P. Steele,  E. J. Sundstrom,  
 H. L. Woodcock III,  P. M. Zimmerman,  D. Zuev,  B. Albrecht,  E. Alguire,  
 B. Austin,  S. A. Baeppler,  G. J. O. Beran,  Y. A. Bernard,  E. Berquist,  
 K. Brandhorst,  K. B. Bravaya,  S. T. Brown,  D. Casanova,  C.-M. Chang,  
 Y. Chen,  S. H. Chien,  K. D. Closser,  M. P. Coons,  D. L. Crittenden,  
 S. Dasgupta,  M. Diedenhofen,  R. A. DiStasio Jr.,  H. Do,  A. D. Dutoi,  
 R. G. Edgar,  P.-T. Fang,  S. Fatehi,  Q. Feng,  L. Fusti-Molnar,  
 A. Ghysels,  A. Golubeva-Zadorozhnaya,  J. Gomes,  A. Gunina,  
 M. W. D. Hanson-Heine,  P. H. P. Harbach,  A. W. Hauser,  J. E. Herr,  
 E. G. Hohenstein,  Z. C. Holden,  K. Hui,  T.-C. Jagau,  H. Ji,  B. Kaduk,  
 K. Khistyaev,  Jaehoon Kim,  Jihan Kim,  R. A. King,  P. Klunzinger,  
 K. Koh,  D. Kosenkov,  T. Kowalczyk,  C. M. Krauter,  A. Kunitsa,  
 K. U. Lao,  A. Laurent,  K. V. Lawler,  J. Lee,  D. Lefrancois,  S. Lehtola,  
 S. V. Levchenko,  C. Y. Lin,  Y.-S. Lin,  F. Liu,  E. Livshits,  
 R. C. Lochan,  A. Luenser,  P. Manohar,  S. F. Manzer,  S.-P. Mao,  Y. Mao,  
 N. Mardirossian,  A. V. Marenich,  L. A. Martinez-Martinez,  S. A. Maurer,  
 N. J. Mayhall,  J.-M. Mewes,  A. F. Morrison,  K. Nanda,  T. S. Nguyen-Beck,  
 C. M. Oana,  R. Olivares-Amaya,  D. P. O'Neill,  J. A. Parkhill,  
 T. M. Perrine,  R. Peverati,  P. A. Pieniazek,  F. Plasser,  A. Prociuk,  
 D. R. Rehn,  E. Rosta,  N. J. Russ,  N. Sergueev,  S. M. Sharada,  
 S. Sharma,  D. W. Small,  A. Sodt,  T. Stauch,  T. Stein,  D. Stuck,  
 Y.-C. Su,  A. J. W. Thom,  T. Tsuchimochi,  L. Vogt,  O. Vydrov,  T. Wang,  
 M. A. Watson,  J. Wenzel,  A. White,  C. F. Williams,  V. Vanovschi,  
 K. Yao,  S. Yeganeh,  S. R. Yost,  Z.-Q. You,  I. Y. Zhang,  X. Zhang,  
 Y. Zhao,  B. R. Brooks,  G. K. L. Chan,  D. M. Chipman,  C. J. Cramer,  
 W. A. Goddard III,  M. S. Gordon,  W. J. Hehre,  A. Klamt,  
 H. F. Schaefer III,  M. W. Schmidt,  C. D. Sherrill,  D. G. Truhlar,  
 A. Warshel,  X. Xu,  A. Aspuru-Guzik,  R. Baer,  A. T. Bell,  N. A. Besley,  
 J.-D. Chai,  A. Dreuw,  B. D. Dunietz,  T. R. Furlani,  S. R. Gwaltney,  
 C.-P. Hsu,  Y. Jung,  J. Kong,  D. S. Lambrecht,  W. Liang,  C. Ochsenfeld,  
 V. A. Rassolov,  L. V. Slipchenko,  J. E. Subotnik,  T. Van Voorhis,  
 J. M. Herbert,  A. I. Krylov,  P. M. W. Gill,  M. Head-Gordon

 Contributors to earlier versions of Q-Chem not listed above: 
 R. D. Adamson,  J. Baker,  E. F. C. Byrd,  A. K. Chakraborty,  C.-L. Cheng,  
 H. Dachsel,  R. J. Doerksen,  G. Hawkins,  A. Heyden,  S. Hirata,  
 G. Kedziora,  F. J. Keil,  C. Kelley,  P. P. Korambath,  W. Kurlancheek,  
 A. M. Lee,  M. S. Lee,  D. Liotard,  I. Lotan,  P. E. Maslen,  N. Nair,  
 D. Neuhauser,  R. Olson,  B. Peters,  J. Ritchie,  N. E. Schultz,  
 N. Shenvi,  A. C. Simmonett,  K. S. Thanthiriwatte,  Q. Wu,  W. Zhang

 Please cite Q-Chem as follows:
 Y. Shao et al., Mol. Phys. 113, 184-215 (2015)
 DOI: 10.1080/00268976.2014.952696

 Q-Chem 4.4.2 for Intel X86 EM64T Linux

 Parts of Q-Chem use Armadillo 5.200.1 (Boston Tea Smuggler).
 http://arma.sourceforge.net/

 Q-Chem begins on Mon Jun 12 16:10:54 2017  


Host: 0

     Scratch files written to /scratch/taweetham/qchem42514//
The previous job contains 0 fragments, simply inherited here
FILE_GEOM_ORG=        593


!!********************************************.
!!******************Warning*******************.
!!Desired Analytical derivatives not available.
!!Finite difference job might take a long time.
!!********************************************.
!!********************************************.


 2-order derivative to be evaluated numerically with 1-order analytical derivatives

Checking the input file for inconsistencies... 	...done.

--------------------------------------------------------------
User input:
--------------------------------------------------------------

$molecule
read
$end

$rem
   BASIS  =   cc-pVTZ
   method  =  MP2
   JOBTYPE	= FREQUENCY
   SOLVENT_METHOD = SMD
   MEM_STATIC = 3000
   MEM_TOTAL  = 4000
$end


--------------------------------------------------------------
 ----------------------------------------------------------------
             Standard Nuclear Orientation (Angstroms)
    I     Atom           X                Y                Z
 ----------------------------------------------------------------
    1      C       1.7476845701    -0.7757598932     0.0031347656
    2      C       0.7092291229     0.2778695646     0.0011969655
    3      C      -0.7308858963    -0.2094299531     0.0025674961
    4      O      -1.6236591145     0.7602840869    -0.0013715612
    5      O      -1.0007045074    -1.3882466998     0.0070077479
    6      H       1.6166400897    -1.3992477694     0.8709871577
    7      H       2.7191540836    -0.3192487114     0.0012228948
    8      H       1.6156631114    -1.4038394993    -0.8613907357
    9      H      -2.4869635662     0.3476932322    -0.0001352056
   10      O       0.9412548068     1.4754497425    -0.0010642251
 ----------------------------------------------------------------
 Nuclear Repulsion Energy =   230.5428333766 hartrees
 There are       23 alpha and       23 beta electrons
 Requested basis set is cc-pVTZ
 There are 84 shells and 236 basis functions

 Total QAlloc Memory Limit   4000 MB
 Mega-Array Size      2933 MB
 MEM_STATIC part      3000 MB

                       Distance Matrix (Angstroms)
             C (  1)   C (  2)   C (  3)   O (  4)   O (  5)   H (  6)
   C (  2)  1.479368
   C (  3)  2.542448  1.520327
   O (  4)  3.704782  2.382246  1.318107
   O (  5)  2.815812  2.387436  1.209310  2.237035
   H (  6)  1.076605  2.095865  2.771407  3.990505  2.756279
   H (  7)  1.073387  2.096747  3.451788  4.474978  3.870418  1.771560
   H (  8)  1.076716  2.096145  2.771160  3.989520  2.756762  1.732384
   H (  9)  4.381142  3.196956  1.842336  0.956832  2.285280  4.544251
   O ( 10)  2.391295  1.219852  2.373792  2.662751  3.460062  3.079043
             H (  7)   H (  8)   H (  9)
   H (  8)  1.771477
   H (  9)  5.248664  4.543256
   O ( 10)  2.526237  3.079821  3.608950

 A cutoff of  1.0D-11 yielded   3305 shell pairs
 There are     26153 function pairs (     34272 Cartesian)

 -------------------------------------------------------
 OpenMP Integral Computing Module                       
 Release: version 1.0, May 2013, Q-Chem Inc. Pittsburgh 
 -------------------------------------------------------
 Integral Job Info:
 Integral job number is                      11
 Integral operator is                         1
 short-range coefficients                     0
 long-range coefficients              100000000
 Omega coefficients                           0
 if combine SR and LR in K                    0
 Integral screening is                        0
 Integral computing path is                   2
 max size of driver memory is            800000
 size of driver memory is                776718
 size of scratch memory is              4556032
 max col of scratch BK array              10000
 max len of scratch array in speh3          662
 max len of scratch index in speh4           32
 max int batch size is                      520
 min int batch size is                       52
 fixed nKL is                                52
 max L of basis functions is                  3
 order of int derivative is                   0
 number of shells is                         84
 number of basis is                         270
 number of cartesian basis is               270
 number of contracted shell pairs          3305
 number of primitive shell pairs           9989
 maxK2 (contraction) of shell pair           49
 max number of K2 of shell pair               1
 max number of CS2 of shell pair            427
 max number of PS2 of shell pair           1617
 mem total for path MDJ                  103572
 -------------------------------------------------------
 Smallest overlap matrix eigenvalue = 5.01E-04
 Guess from superposition of atomic densities
 Warning:  Energy on first SCF cycle will be non-variational
 A restricted Hartree-Fock SCF calculation will be
 performed using Pulay DIIS extrapolation
 SCF converges when DIIS error is below 1.0E-08
 ---------------------------------------
  Cycle       Energy         DIIS Error
 ---------------------------------------
    1    -342.2195520513      3.72E-02
    2    -340.4618582047      5.59E-03
    3    -340.5546395607      4.62E-03
    4    -340.6547127572      4.81E-04
    5    -340.6574375192      2.23E-04
    6    -340.6579161527      7.88E-05
    7    -340.6580279455      3.99E-05
    8    -340.6580559188      1.39E-05
    9    -340.6580584026      5.62E-06
   10    -340.6580587565      1.32E-06
   11    -340.6580587781      4.30E-07
   12    -340.6580587813      1.51E-07
   13    -340.6580587821      8.21E-08
   14    -340.6580587826      3.53E-08
   15    -340.6580587828      8.96E-09 Convergence criterion met
 ---------------------------------------
 SCF time:  CPU 108.34 s  wall 108.38 s

 Citation of the SMD model:
 Marenich, A.V.; Cramer, C.J.; Truhlar, D.G.
 J. Phys. Chem. B 2009, 113, 6378-6396.
 iSolventCode=           1
 Solvent: water                                                           

 vradii
            1           2           3           4           5           6
    1   1.8500000   1.8500000   1.8500000   1.5200000   1.5200000   1.2000000
            7           8           9          10
    1   1.2000000   1.2000000   1.2000000   1.5200000
Changing PCM_TESSEL_METHOD to VTN
Changing PCM_VDW_RADII to SMD_RADIUS
 Discretize the solute cavity surface with Lebedev spheres
	Using 302 Lebedev grid points for each H atom
	Using 302 Lebedev grid points for other atoms
	Atomic van der Waals radii will be scaled by 1.20
 Removing interior tesserae...
 Keep 1159 surface tesserae and discard 1861 interior tesserae
 Molecular Surface Area = 106.314 Angst**2
 A restricted Hartree-Fock SCF calculation will be
 performed using Pulay DIIS extrapolation
 Polarizable Continuum solvation model will be applied
 SCF converges when DIIS error is below 1.0E-08

 Citation of the SMD model:
 Marenich, A.V.; Cramer, C.J.; Truhlar, D.G.
 J. Phys. Chem. B 2009, 113, 6378-6396.
 iSolventCode=           1
 Solvent: water                                                           

 vradii
            1           2           3           4           5           6
    1   1.8500000   1.8500000   1.8500000   1.5200000   1.5200000   1.2000000
            7           8           9          10
    1   1.2000000   1.2000000   1.2000000   1.5200000
 ---------------------------------------
  Cycle       Energy         DIIS Error
 ---------------------------------------
    1    -340.6580587833      3.32E-09
 Time req'd to invert C: 0.88 s (CPU) 0.90 s (wall)
    2    -340.6796191531      4.94E-04
    3    -340.6796191540      4.94E-04
    4    -340.6796191523      4.94E-04
    5    -340.6796191639      4.94E-04
    6    -340.6796191648      4.94E-04
    7    -340.6796191584      4.94E-04
    8    -340.6796191564      4.94E-04
    9    -340.6796191543      4.94E-04
   10    -340.6796191539      4.94E-04
   11    -340.6796191511      4.94E-04
   12    -340.6796191482      4.94E-04
   13    -340.6796191545      4.94E-04
   14    -340.6796191517      4.94E-04
   15    -340.6796191527      4.94E-04
   16    -340.6796191529      4.94E-04
   17    -340.6827852927      2.86E-04
   18    -340.6833384802      1.09E-04
   19    -340.6835560381      4.63E-05
   20    -340.6835969727      1.65E-05
   21    -340.6836036951      7.97E-06
   22    -340.6836045863      2.64E-06
   23    -340.6836047111      5.24E-07
   24    -340.6836047152      1.88E-07
   25    -340.6836047156      6.60E-08
   26    -340.6836047156      4.11E-08
   27    -340.6836047156      1.12E-08
   28    -340.6836047158      3.30E-09 Convergence criterion met
 ---------------------------------------
 SCF time:  CPU 171.42 s  wall 174.42 s
(0)  E-EN(g) gas-phase elect-nuc energy                 -340.658058783 a.u.
(3)  G-ENP(liq) elect-nuc-pol free energy of system     -340.683604716 a.u.
(4)  G-CDS(liq) cavity-dispersion-solvent structure 
     free energy                                                5.1693 kcal/mol
(6)  G-S(liq) free energy of system                     -340.675366850 a.u.
(9)  DeltaG-S(liq) free energy of  solvation
     (9) = (6) - (0)                                          -10.8610 kcal/mol
 SCF   energy in the final basis set = -340.6753668500
 Total energy in the final basis set = -340.6753668500

 Components of the MP2 correlation energy:
        aaaa  correlation energy =        -0.1574741489 au
        abab  correlation energy =        -0.9412307535 au
        bbbb  correlation energy =        -0.1574741489 au
        non-Brillouin singles    =        -0.0000000000 au

 Total  MP2   correlation energy =        -1.2561790513 au
        MP2         total energy =      -341.9315459014 au

  Entering Z-vector solver.
 This version supports only Gaussian blurring of the apparent surface charges
 No PCM contribution added !! 
   1         0           1      0.000364    0.000364
 This version supports only Gaussian blurring of the apparent surface charges
 No PCM contribution added !! 
   2         0           1      0.000120    0.000120
 This version supports only Gaussian blurring of the apparent surface charges
 No PCM contribution added !! 
   3         0           1      0.000044    0.000044
 This version supports only Gaussian blurring of the apparent surface charges
 No PCM contribution added !! 
   4         0           1      0.000012    0.000012
 This version supports only Gaussian blurring of the apparent surface charges
 No PCM contribution added !! 
   5         0           1      0.000004    0.000004
 This version supports only Gaussian blurring of the apparent surface charges
 No PCM contribution added !! 
   6         0           1      0.000002    0.000002
 This version supports only Gaussian blurring of the apparent surface charges
 No PCM contribution added !! 
   7         1           0      0.000000    0.000000    Roots Converged

 --------------------------------------------------------------

                    Orbital Energies (a.u.)
 --------------------------------------------------------------

 Alpha MOs
 -- Occupied --
-20.625 -20.584 -20.575 -11.409 -11.365 -11.224  -1.495  -1.417
 -1.388  -1.041  -0.933  -0.788  -0.734  -0.718  -0.662  -0.640
 -0.626  -0.599  -0.559  -0.524  -0.518  -0.504  -0.442
 -- Virtual --
  0.072   0.163   0.177   0.221   0.223   0.270   0.286   0.323
  0.354   0.398   0.422   0.424   0.446   0.476   0.493   0.524
  0.562   0.577   0.607   0.626   0.640   0.644   0.660   0.678
  0.719   0.726   0.735   0.739   0.789   0.802   0.812   0.830
  0.837   0.851   0.945   0.954   0.962   0.977   1.012   1.050
  1.091   1.110   1.135   1.193   1.198   1.241   1.265   1.284
  1.316   1.335   1.369   1.414   1.431   1.450   1.470   1.503
  1.527   1.545   1.588   1.608   1.683   1.731   1.764   1.785
  1.812   1.925   1.934   1.949   2.005   2.007   2.090   2.124
  2.220   2.284   2.333   2.339   2.363   2.419   2.420   2.457
  2.481   2.536   2.603   2.653   2.662   2.710   2.789   2.806
  2.849   2.873   2.887   2.921   2.997   3.038   3.066   3.082
  3.116   3.164   3.170   3.241   3.243   3.276   3.298   3.299
  3.340   3.350   3.387   3.410   3.445   3.473   3.495   3.528
  3.574   3.580   3.615   3.619   3.638   3.679   3.709   3.770
  3.787   3.805   3.856   3.876   3.885   3.957   3.963   4.005
  4.052   4.074   4.101   4.112   4.150   4.173   4.226   4.227
  4.253   4.308   4.347   4.396   4.398   4.469   4.491   4.510
  4.528   4.559   4.623   4.652   4.682   4.696   4.746   4.835
  4.872   4.919   4.991   5.156   5.184   5.266   5.322   5.398
  5.444   5.452   5.559   5.571   5.580   5.611   5.621   5.632
  5.642   5.657   5.706   5.767   5.789   5.818   5.938   6.024
  6.028   6.090   6.161   6.248   6.253   6.408   6.558   6.627
  6.669   6.683   6.737   6.841   6.864   6.873   6.941   6.962
  6.980   7.053   7.125   7.166   7.238   7.297   7.322   7.362
  7.478   7.494   7.537   7.562   7.713   7.857   8.028   9.003
 10.777  13.033  13.402  13.921  14.696
 --------------------------------------------------------------

          Ground-State Mulliken Net Atomic Charges

     Atom                 Charge (a.u.)
  ----------------------------------------
      1 C                    -0.374431
      2 C                     0.237520
      3 C                     0.285711
      4 O                    -0.258781
      5 O                    -0.343397
      6 H                     0.159539
      7 H                     0.147625
      8 H                     0.158903
      9 H                     0.295834
     10 O                    -0.308525
  ----------------------------------------
  Sum of atomic charges =    -0.000000

 -----------------------------------------------------------------
                    Cartesian Multipole Moments
 -----------------------------------------------------------------
    Charge (ESU x 10^10)
                 0.0000
    Dipole Moment (Debye)
         X      -0.6430      Y      -1.6856      Z       0.0013
       Tot       1.8040
    Quadrupole Moments (Debye-Ang)
        XX     -26.1775     XY      -5.6711     YY     -44.0564
        XZ       0.0154     YZ       0.0290     ZZ     -32.5257
    Octopole Moments (Debye-Ang^2)
       XXX     -27.3850    XXY      -0.0844    XYY       0.9441
       YYY      -0.3675    XXZ      -0.0682    XYZ      -0.0297
       YYZ      -0.0943    XZZ      -1.9155    YZZ      -0.1733
       ZZZ      -0.1808
    Hexadecapole Moments (Debye-Ang^3)
      XXXX    -288.8593   XXXY     -11.7007   XXYY    -112.3609
      XYYY     -11.8144   YYYY    -251.6840   XXXZ       0.0000
      XXYZ       0.1216   XYYZ       0.0340   YYYZ       0.3476
      XXZZ     -67.9099   XYZZ      -0.5018   YYZZ     -41.5177
      XZZZ       0.0015   YZZZ       0.2500   ZZZZ     -34.1319
 -----------------------------------------------------------------
 DrvMan is completing analytic gradient of the MP2 energy
 MP2 relaxed dipole moment
            1
    1  -0.2529681
    2  -0.6631531
    3   0.0005100
	Magnitude:	 0.710 au	 1.804 Debye
 MP2 energy read as -341.931546
 Full Analytical Gradient of MP2 Energy (in au.)
             1             2             3             4             5
    1   -0.00006024    0.00004644    0.00002116    0.00001973   -0.00001589
    2   -0.00005770   -0.00002058   -0.00004403    0.00006843    0.00011494
    3    0.00000665   -0.00000303    0.00000184    0.00000047   -0.00000125
             6             7             8             9            10
    1   -0.00002301   -0.00000372   -0.00003149    0.00001564    0.00003139
    2   -0.00000292   -0.00007135   -0.00001540    0.00008296   -0.00005436
    3   -0.00002414    0.00000570    0.00001671   -0.00000298    0.00000004
 Gradient time:  CPU 0.09 s  wall 1.41 s
 ######################################################
 ######################################################
 # Starting finite difference calculation for IDERIV  #
 Finite diff step size: 1.89e-03 a.u.
 ----------------------------------------------------------------
             Standard Nuclear Orientation (Angstroms)
    I     Atom           X                Y                Z
 ----------------------------------------------------------------
    1      C       1.7486845701    -0.7757598932     0.0031347656
    2      C       0.7092291229     0.2778695646     0.0011969655
    3      C      -0.7308858963    -0.2094299531     0.0025674961
    4      O      -1.6236591145     0.7602840869    -0.0013715612
    5      O      -1.0007045074    -1.3882466998     0.0070077479
    6      H       1.6166400897    -1.3992477694     0.8709871577
    7      H       2.7191540836    -0.3192487114     0.0012228948
    8      H       1.6156631114    -1.4038394993    -0.8613907357
    9      H      -2.4869635662     0.3476932322    -0.0001352056
   10      O       0.9412548068     1.4754497425    -0.0010642251
 ----------------------------------------------------------------
 Nuclear Repulsion Energy =   230.5292088052 hartrees
 There are       23 alpha and       23 beta electrons
 Discretize the solute cavity surface with Lebedev spheres
	Using 302 Lebedev grid points for each H atom
	Using 302 Lebedev grid points for other atoms
	Atomic van der Waals radii will be scaled by 1.20
 Removing interior tesserae...
 Keep 1158 surface tesserae and discard 1862 interior tesserae
 Molecular Surface Area = 106.252 Angst**2

                       Distance Matrix (Angstroms)
             C (  1)   C (  2)   C (  3)   O (  4)   O (  5)   H (  6)
   C (  2)  1.480070
   C (  3)  2.543423  1.520327
   O (  4)  3.705692  2.382246  1.318107
   O (  5)  2.816788  2.387436  1.209310  2.237035
   H (  6)  1.076727  2.095865  2.771407  3.990505  2.756279
   H (  7)  1.072482  2.096747  3.451788  4.474978  3.870418  1.771560
   H (  8)  1.076839  2.096145  2.771160  3.989520  2.756762  1.732384
   H (  9)  4.382108  3.196956  1.842336  0.956832  2.285280  4.544251
   O ( 10)  2.391632  1.219852  2.373792  2.662751  3.460062  3.079043
             H (  7)   H (  8)   H (  9)
   H (  8)  1.771477
   H (  9)  5.248664  4.543256
   O ( 10)  2.526237  3.079821  3.608950

 Requested basis set is cc-pVTZ
 There are 84 shells and 236 basis functions
 A cutoff of  1.0D-11 yielded   3305 shell pairs
 There are     26153 function pairs (     34272 Cartesian)
 Smallest overlap matrix eigenvalue = 5.02E-04
 Guess MOs from SCF MO coefficient file
 Reading MOs from coefficient file
 Reading MOs from coefficient file
 A restricted Hartree-Fock SCF calculation will be
 performed using Pulay DIIS extrapolation
 SCF converges when DIIS error is below 1.0E-08
 ---------------------------------------
  Cycle       Energy         DIIS Error
 ---------------------------------------
    1    -340.6532897920      6.00E-04
    2    -340.6572103559      3.56E-04
    3    -340.6578527717      1.14E-04
    4    -340.6580193482      4.87E-05
    5    -340.6580549874      1.72E-05
    6    -340.6580616469      8.27E-06
    7    -340.6580624925      2.83E-06
    8    -340.6580626207      5.09E-07
    9    -340.6580626246      1.93E-07
   10    -340.6580626250      8.15E-08
   11    -340.6580626252      2.21E-08
   12    -340.6580626254      8.70E-09 Convergence criterion met
 ---------------------------------------
 SCF time:  CPU 88.72 s  wall 89.16 s
 Discretize the solute cavity surface with Lebedev spheres
	Using 302 Lebedev grid points for each H atom
	Using 302 Lebedev grid points for other atoms
	Atomic van der Waals radii will be scaled by 1.20
 Removing interior tesserae...
 Keep 1158 surface tesserae and discard 1862 interior tesserae
 Molecular Surface Area = 106.252 Angst**2
 A restricted Hartree-Fock SCF calculation will be
 performed using Pulay DIIS extrapolation
 Polarizable Continuum solvation model will be applied
 SCF converges when DIIS error is below 1.0E-08

 Citation of the SMD model:
 Marenich, A.V.; Cramer, C.J.; Truhlar, D.G.
 J. Phys. Chem. B 2009, 113, 6378-6396.
 iSolventCode=           1
 Solvent: water                                                           

 vradii
            1           2           3           4           5           6
    1   1.8500000   1.8500000   1.8500000   1.5200000   1.5200000   1.2000000
            7           8           9          10
    1   1.2000000   1.2000000   1.2000000   1.5200000
 ---------------------------------------
  Cycle       Energy         DIIS Error
 ---------------------------------------
    1    -340.6580626244      3.07E-09
 Time req'd to invert C: 0.89 s (CPU) 0.89 s (wall)
    2    -340.6796211884      4.94E-04
    3    -340.6796211884      4.94E-04
    4    -340.6796211903      4.94E-04
    5    -340.6796211905      4.94E-04
    6    -340.6796211896      4.94E-04
    7    -340.6796211907      4.94E-04
    8    -340.6796211848      4.94E-04
    9    -340.6796211817      4.94E-04
   10    -340.6796211807      4.94E-04
   11    -340.6796211805      4.94E-04
   12    -340.6796211807      4.94E-04
   13    -340.6796211803      4.94E-04
   14    -340.6796211815      4.94E-04
   15    -340.6796211832      4.94E-04
   16    -340.6796211883      4.94E-04
   17    -340.6827866670      2.86E-04
   18    -340.6833397564      1.09E-04
   19    -340.6835572628      4.63E-05
   20    -340.6835981887      1.65E-05
   21    -340.6836049091      7.96E-06
   22    -340.6836057999      2.64E-06
   23    -340.6836059247      5.24E-07
   24    -340.6836059288      1.88E-07
   25    -340.6836059292      6.61E-08
   26    -340.6836059293      4.11E-08
   27    -340.6836059293      1.12E-08
   28    -340.6836059295      3.30E-09 Convergence criterion met
 ---------------------------------------
 SCF time:  CPU 167.82 s  wall 168.07 s
(0)  E-EN(g) gas-phase elect-nuc energy                 -340.658062624 a.u.
(3)  G-ENP(liq) elect-nuc-pol free energy of system     -340.683605929 a.u.
(4)  G-CDS(liq) cavity-dispersion-solvent structure 
     free energy                                                5.1710 kcal/mol
(6)  G-S(liq) free energy of system                     -340.675365493 a.u.
(9)  DeltaG-S(liq) free energy of  solvation
     (9) = (6) - (0)                                          -10.8577 kcal/mol
 SCF   energy in the final basis set = -340.6753654932
 Total energy in the final basis set = -340.6753654932

 Components of the MP2 correlation energy:
        aaaa  correlation energy =        -0.1574708576 au
        abab  correlation energy =        -0.9412263140 au
        bbbb  correlation energy =        -0.1574708576 au
        non-Brillouin singles    =        -0.0000000000 au

 Total  MP2   correlation energy =        -1.2561680291 au
        MP2         total energy =      -341.9315335223 au

  Entering Z-vector solver.
 This version supports only Gaussian blurring of the apparent surface charges
 No PCM contribution added !! 
   1         0           1      0.000364    0.000364
 This version supports only Gaussian blurring of the apparent surface charges
 No PCM contribution added !! 
   2         0           1      0.000120    0.000120
 This version supports only Gaussian blurring of the apparent surface charges
 No PCM contribution added !! 
   3         0           1      0.000044    0.000044
 This version supports only Gaussian blurring of the apparent surface charges
 No PCM contribution added !! 
   4         0           1      0.000012    0.000012
 This version supports only Gaussian blurring of the apparent surface charges
 No PCM contribution added !! 
   5         0           1      0.000004    0.000004
 This version supports only Gaussian blurring of the apparent surface charges
 No PCM contribution added !! 
   6         0           1      0.000002    0.000002
 This version supports only Gaussian blurring of the apparent surface charges
 No PCM contribution added !! 
   7         1           0      0.000000    0.000000    Roots Converged

 --------------------------------------------------------------

                    Orbital Energies (a.u.)
 --------------------------------------------------------------

 Alpha MOs
 -- Occupied --
-20.625 -20.584 -20.575 -11.409 -11.365 -11.224  -1.495  -1.417
 -1.388  -1.041  -0.933  -0.788  -0.734  -0.718  -0.662  -0.640
 -0.626  -0.599  -0.559  -0.524  -0.518  -0.504  -0.442
 -- Virtual --
  0.072   0.163   0.177   0.221   0.223   0.270   0.286   0.323
  0.354   0.398   0.422   0.424   0.446   0.476   0.493   0.524
  0.562   0.577   0.607   0.626   0.640   0.644   0.660   0.678
  0.719   0.726   0.735   0.739   0.789   0.802   0.812   0.830
  0.837   0.851   0.945   0.954   0.961   0.977   1.012   1.050
  1.091   1.110   1.135   1.193   1.198   1.241   1.265   1.284
  1.316   1.335   1.368   1.414   1.431   1.450   1.471   1.503
  1.527   1.545   1.588   1.608   1.683   1.731   1.763   1.785
  1.812   1.925   1.934   1.949   2.005   2.007   2.090   2.124
  2.220   2.284   2.333   2.339   2.363   2.419   2.420   2.457
  2.481   2.536   2.603   2.653   2.663   2.710   2.789   2.806
  2.849   2.873   2.887   2.921   2.997   3.038   3.066   3.082
  3.116   3.164   3.169   3.241   3.243   3.276   3.298   3.299
  3.340   3.350   3.387   3.410   3.446   3.472   3.495   3.528
  3.574   3.580   3.615   3.619   3.637   3.678   3.709   3.769
  3.787   3.805   3.855   3.876   3.886   3.957   3.964   4.005
  4.052   4.074   4.100   4.112   4.150   4.173   4.226   4.227
  4.254   4.308   4.347   4.396   4.397   4.469   4.491   4.510
  4.528   4.559   4.623   4.652   4.682   4.696   4.745   4.835
  4.872   4.919   4.991   5.156   5.183   5.265   5.322   5.399
  5.444   5.451   5.559   5.572   5.583   5.612   5.621   5.632
  5.642   5.657   5.706   5.767   5.789   5.818   5.938   6.024
  6.028   6.090   6.161   6.247   6.253   6.408   6.558   6.627
  6.669   6.683   6.737   6.841   6.864   6.872   6.941   6.961
  6.980   7.053   7.125   7.166   7.238   7.297   7.322   7.362
  7.478   7.494   7.537   7.561   7.713   7.857   8.028   9.001
 10.776  13.032  13.401  13.920  14.696
 --------------------------------------------------------------

          Ground-State Mulliken Net Atomic Charges

     Atom                 Charge (a.u.)
  ----------------------------------------
      1 C                    -0.374358
      2 C                     0.237333
      3 C                     0.285751
      4 O                    -0.258773
      5 O                    -0.343387
      6 H                     0.159381
      7 H                     0.147942
      8 H                     0.158751
      9 H                     0.295849
     10 O                    -0.308490
  ----------------------------------------
  Sum of atomic charges =     0.000000

 -----------------------------------------------------------------
                    Cartesian Multipole Moments
 -----------------------------------------------------------------
    Charge (ESU x 10^10)
                -0.0000
    Dipole Moment (Debye)
         X      -0.6442      Y      -1.6844      Z       0.0014
       Tot       1.8034
    Quadrupole Moments (Debye-Ang)
        XX     -26.1775     XY      -5.6675     YY     -44.0578
        XZ       0.0156     YZ       0.0289     ZZ     -32.5267
    Octopole Moments (Debye-Ang^2)
       XXX     -27.3999    XXY      -0.0748    XYY       0.9336
       YYY      -0.3634    XXZ      -0.0675    XYZ      -0.0298
       YYZ      -0.0942    XZZ      -1.9226    YZZ      -0.1715
       ZZZ      -0.1807
    Hexadecapole Moments (Debye-Ang^3)
      XXXX    -288.9365   XXXY     -11.6668   XXYY    -112.3889
      XYYY     -11.7894   YYYY    -251.6938   XXXZ       0.0020
      XXYZ       0.1213   XYYZ       0.0341   YYYZ       0.3475
      XXZZ     -67.9297   XYZZ      -0.4930   YYZZ     -41.5207
      XZZZ       0.0016   YZZZ       0.2499   ZZZZ     -34.1357
 -----------------------------------------------------------------
 DrvMan is completing analytic gradient of the MP2 energy
 MP2 relaxed dipole moment
            1
    1  -0.2534483
    2  -0.6627051
    3   0.0005526
	Magnitude:	 0.710 au	 1.803 Debye
 MP2 energy read as -341.931534
 Full Analytical Gradient of MP2 Energy (in au.)
             1             2             3             4             5
    1    0.00109795   -0.00030806   -0.00001275    0.00000587   -0.00002327
    2    0.00007237    0.00011326   -0.00000038    0.00006763    0.00011284
    3    0.00000528   -0.00000291    0.00000167    0.00000045   -0.00000130
             6             7             8             9            10
    1   -0.00013253   -0.00056694   -0.00013809    0.00001272    0.00006511
    2   -0.00003964   -0.00030400   -0.00005073    0.00008449   -0.00005583
    3    0.00002632    0.00000559   -0.00003208   -0.00000297   -0.00000005
 Gradient time:  CPU 0.08 s  wall 0.08 s
 ----------------------------------------------------------------
             Standard Nuclear Orientation (Angstroms)
    I     Atom           X                Y                Z
 ----------------------------------------------------------------
    1      C       1.7466845701    -0.7757598932     0.0031347656
    2      C       0.7092291229     0.2778695646     0.0011969655
    3      C      -0.7308858963    -0.2094299531     0.0025674961
    4      O      -1.6236591145     0.7602840869    -0.0013715612
    5      O      -1.0007045074    -1.3882466998     0.0070077479
    6      H       1.6166400897    -1.3992477694     0.8709871577
    7      H       2.7191540836    -0.3192487114     0.0012228948
    8      H       1.6156631114    -1.4038394993    -0.8613907357
    9      H      -2.4869635662     0.3476932322    -0.0001352056
   10      O       0.9412548068     1.4754497425    -0.0010642251
 ----------------------------------------------------------------
 Nuclear Repulsion Energy =   230.5564634888 hartrees
 There are       23 alpha and       23 beta electrons
 Discretize the solute cavity surface with Lebedev spheres
	Using 302 Lebedev grid points for each H atom
	Using 302 Lebedev grid points for other atoms
	Atomic van der Waals radii will be scaled by 1.20
 Removing interior tesserae...
 Keep 1159 surface tesserae and discard 1861 interior tesserae
 Molecular Surface Area = 106.314 Angst**2

                       Distance Matrix (Angstroms)
             C (  1)   C (  2)   C (  3)   O (  4)   O (  5)   H (  6)
   C (  2)  1.478666
   C (  3)  2.541473  1.520327
   O (  4)  3.703872  2.382246  1.318107
   O (  5)  2.814836  2.387436  1.209310  2.237035
   H (  6)  1.076483  2.095865  2.771407  3.990505  2.756279
   H (  7)  1.074292  2.096747  3.451788  4.474978  3.870418  1.771560
   H (  8)  1.076594  2.096145  2.771160  3.989520  2.756762  1.732384
   H (  9)  4.380175  3.196956  1.842336  0.956832  2.285280  4.544251
   O ( 10)  2.390958  1.219852  2.373792  2.662751  3.460062  3.079043
             H (  7)   H (  8)   H (  9)
   H (  8)  1.771477
   H (  9)  5.248664  4.543256
   O ( 10)  2.526237  3.079821  3.608950

 Requested basis set is cc-pVTZ
 There are 84 shells and 236 basis functions
 A cutoff of  1.0D-11 yielded   3305 shell pairs
 There are     26153 function pairs (     34272 Cartesian)
 Smallest overlap matrix eigenvalue = 5.01E-04
 Guess MOs from SCF MO coefficient file
 Reading MOs from coefficient file
 Reading MOs from coefficient file
 A restricted Hartree-Fock SCF calculation will be
 performed using Pulay DIIS extrapolation
 SCF converges when DIIS error is below 1.0E-08
 ---------------------------------------
  Cycle       Energy         DIIS Error
 ---------------------------------------
    1    -340.6530594972      6.01E-04
    2    -340.6572019043      3.55E-04
    3    -340.6578425794      1.14E-04
    4    -340.6580092864      4.87E-05
    5    -340.6580449854      1.71E-05
    6    -340.6580516321      8.30E-06
    7    -340.6580524863      2.84E-06
    8    -340.6580526152      5.24E-07
    9    -340.6580526192      1.97E-07
   10    -340.6580526195      8.37E-08
   11    -340.6580526198      2.27E-08
   12    -340.6580526201      8.84E-09 Convergence criterion met
 ---------------------------------------
 SCF time:  CPU 87.99 s  wall 88.13 s
 Discretize the solute cavity surface with Lebedev spheres
	Using 302 Lebedev grid points for each H atom
	Using 302 Lebedev grid points for other atoms
	Atomic van der Waals radii will be scaled by 1.20
 Removing interior tesserae...
 Keep 1159 surface tesserae and discard 1861 interior tesserae
 Molecular Surface Area = 106.314 Angst**2
 A restricted Hartree-Fock SCF calculation will be
 performed using Pulay DIIS extrapolation
 Polarizable Continuum solvation model will be applied
 SCF converges when DIIS error is below 1.0E-08

 Citation of the SMD model:
 Marenich, A.V.; Cramer, C.J.; Truhlar, D.G.
 J. Phys. Chem. B 2009, 113, 6378-6396.
 iSolventCode=           1
 Solvent: water                                                           

 vradii
            1           2           3           4           5           6
    1   1.8500000   1.8500000   1.8500000   1.5200000   1.5200000   1.2000000
            7           8           9          10
    1   1.2000000   1.2000000   1.2000000   1.5200000
 ---------------------------------------
  Cycle       Energy         DIIS Error
 ---------------------------------------
    1    -340.6580526191      3.12E-09
 Time req'd to invert C: 0.90 s (CPU) 0.89 s (wall)
    2    -340.6796141664      4.94E-04
    3    -340.6796141663      4.94E-04
    4    -340.6796141665      4.94E-04
    5    -340.6796141610      4.94E-04
    6    -340.6796141591      4.94E-04
    7    -340.6796141654      4.94E-04
    8    -340.6796141662      4.94E-04
    9    -340.6796141686      4.94E-04
   10    -340.6796141684      4.94E-04
   11    -340.6796141656      4.94E-04
   12    -340.6827807924      2.86E-04
   13    -340.6833340492      1.09E-04
   14    -340.6835516432      4.63E-05
   15    -340.6835925839      1.65E-05
   16    -340.6835993091      7.97E-06
   17    -340.6836002007      2.64E-06
   18    -340.6836003255      5.24E-07
   19    -340.6836003296      1.88E-07
   20    -340.6836003300      6.60E-08
   21    -340.6836003300      4.11E-08
   22    -340.6836003300      1.12E-08
   23    -340.6836003302      3.30E-09 Convergence criterion met
 ---------------------------------------
 SCF time:  CPU 138.31 s  wall 138.46 s
(0)  E-EN(g) gas-phase elect-nuc energy                 -340.658052619 a.u.
(3)  G-ENP(liq) elect-nuc-pol free energy of system     -340.683600330 a.u.
(4)  G-CDS(liq) cavity-dispersion-solvent structure 
     free energy                                                5.1677 kcal/mol
(6)  G-S(liq) free energy of system                     -340.675365029 a.u.
(9)  DeltaG-S(liq) free energy of  solvation
     (9) = (6) - (0)                                          -10.8637 kcal/mol
 SCF   energy in the final basis set = -340.6753650291
 Total energy in the final basis set = -340.6753650291

 Components of the MP2 correlation energy:
        aaaa  correlation energy =        -0.1574774599 au
        abab  correlation energy =        -0.9412354033 au
        bbbb  correlation energy =        -0.1574774599 au
        non-Brillouin singles    =        -0.0000000000 au

 Total  MP2   correlation energy =        -1.2561903230 au
        MP2         total energy =      -341.9315553521 au

  Entering Z-vector solver.
 This version supports only Gaussian blurring of the apparent surface charges
 No PCM contribution added !! 
   1         0           1      0.000364    0.000364
 This version supports only Gaussian blurring of the apparent surface charges
 No PCM contribution added !! 
   2         0           1      0.000120    0.000120
 This version supports only Gaussian blurring of the apparent surface charges
 No PCM contribution added !! 
   3         0           1      0.000044    0.000044
 This version supports only Gaussian blurring of the apparent surface charges
 No PCM contribution added !! 
   4         0           1      0.000012    0.000012
 This version supports only Gaussian blurring of the apparent surface charges
 No PCM contribution added !! 
   5         0           1      0.000004    0.000004
 This version supports only Gaussian blurring of the apparent surface charges
 No PCM contribution added !! 
   6         0           1      0.000002    0.000002
 This version supports only Gaussian blurring of the apparent surface charges
 No PCM contribution added !! 
   7         1           0      0.000000    0.000000    Roots Converged

 --------------------------------------------------------------

                    Orbital Energies (a.u.)
 --------------------------------------------------------------

 Alpha MOs
 -- Occupied --
-20.625 -20.584 -20.575 -11.409 -11.365 -11.224  -1.495  -1.417
 -1.388  -1.041  -0.933  -0.788  -0.734  -0.718  -0.662  -0.640
 -0.625  -0.599  -0.559  -0.524  -0.518  -0.504  -0.442
 -- Virtual --
  0.072   0.163   0.177   0.220   0.223   0.270   0.286   0.323
  0.354   0.398   0.422   0.424   0.446   0.476   0.493   0.524
  0.562   0.577   0.607   0.626   0.640   0.644   0.660   0.678
  0.719   0.726   0.735   0.739   0.789   0.802   0.812   0.830
  0.837   0.851   0.945   0.954   0.962   0.977   1.012   1.050
  1.091   1.110   1.135   1.193   1.198   1.241   1.265   1.284
  1.316   1.335   1.369   1.414   1.431   1.450   1.470   1.503
  1.527   1.545   1.588   1.608   1.683   1.731   1.764   1.785
  1.811   1.925   1.934   1.949   2.005   2.007   2.090   2.125
  2.220   2.284   2.334   2.339   2.363   2.419   2.420   2.457
  2.481   2.536   2.603   2.653   2.662   2.710   2.789   2.806
  2.849   2.873   2.886   2.921   2.996   3.038   3.067   3.082
  3.116   3.164   3.170   3.241   3.243   3.276   3.298   3.299
  3.340   3.350   3.387   3.410   3.445   3.473   3.496   3.528
  3.574   3.581   3.615   3.619   3.638   3.679   3.709   3.770
  3.787   3.805   3.856   3.876   3.885   3.957   3.963   4.005
  4.052   4.075   4.101   4.111   4.150   4.173   4.226   4.227
  4.253   4.308   4.347   4.397   4.398   4.469   4.491   4.510
  4.528   4.559   4.623   4.652   4.682   4.696   4.747   4.835
  4.872   4.919   4.991   5.155   5.184   5.266   5.321   5.398
  5.444   5.452   5.558   5.571   5.578   5.611   5.622   5.631
  5.642   5.656   5.706   5.766   5.789   5.818   5.938   6.024
  6.029   6.090   6.161   6.248   6.253   6.408   6.558   6.627
  6.669   6.683   6.738   6.841   6.864   6.873   6.941   6.962
  6.980   7.053   7.125   7.166   7.238   7.297   7.322   7.362
  7.478   7.494   7.537   7.562   7.713   7.857   8.028   9.005
 10.777  13.033  13.402  13.921  14.696
 --------------------------------------------------------------

          Ground-State Mulliken Net Atomic Charges

     Atom                 Charge (a.u.)
  ----------------------------------------
      1 C                    -0.374520
      2 C                     0.237724
      3 C                     0.285671
      4 O                    -0.258788
      5 O                    -0.343405
      6 H                     0.159705
      7 H                     0.147277
      8 H                     0.159073
      9 H                     0.295820
     10 O                    -0.308557
  ----------------------------------------
  Sum of atomic charges =    -0.000000

 -----------------------------------------------------------------
                    Cartesian Multipole Moments
 -----------------------------------------------------------------
    Charge (ESU x 10^10)
                -0.0000
    Dipole Moment (Debye)
         X      -0.6419      Y      -1.6867      Z       0.0013
       Tot       1.8048
    Quadrupole Moments (Debye-Ang)
        XX     -26.1781     XY      -5.6747     YY     -44.0548
        XZ       0.0154     YZ       0.0290     ZZ     -32.5247
    Octopole Moments (Debye-Ang^2)
       XXX     -27.3723    XXY      -0.0938    XYY       0.9548
       YYY      -0.3717    XXZ      -0.0682    XYZ      -0.0297
       YYZ      -0.0943    XZZ      -1.9085    YZZ      -0.1752
       ZZZ      -0.1808
    Hexadecapole Moments (Debye-Ang^3)
      XXXX    -288.7888   XXXY     -11.7338   XXYY    -112.3327
      XYYY     -11.8396   YYYY    -251.6734   XXXZ       0.0001
      XXYZ       0.1216   XYYZ       0.0340   YYYZ       0.3476
      XXZZ     -67.8902   XYZZ      -0.5107   YYZZ     -41.5145
      XZZZ       0.0015   YZZZ       0.2500   ZZZZ     -34.1280
 -----------------------------------------------------------------
 DrvMan is completing analytic gradient of the MP2 energy
 MP2 relaxed dipole moment
            1
    1  -0.2525598
    2  -0.6636084
    3   0.0005088
	Magnitude:	 0.710 au	 1.805 Debye
 MP2 energy read as -341.931555
 Full Analytical Gradient of MP2 Energy (in au.)
             1             2             3             4             5
    1   -0.00121040    0.00040236    0.00005550    0.00003319   -0.00000896
    2   -0.00018146   -0.00015749   -0.00008699    0.00006943    0.00011660
    3    0.00000738   -0.00000282    0.00000190    0.00000046   -0.00000123
             6             7             8             9            10
    1    0.00008447    0.00055186    0.00007617    0.00001836   -0.00000256
    2    0.00003299    0.00015706    0.00002091    0.00008140   -0.00005246
    3   -0.00007346    0.00000470    0.00006599   -0.00000297    0.00000005
 Gradient time:  CPU 0.13 s  wall 0.98 s
 ----------------------------------------------------------------
             Standard Nuclear Orientation (Angstroms)
    I     Atom           X                Y                Z
 ----------------------------------------------------------------
    1      C       1.7476845701    -0.7747598932     0.0031347656
    2      C       0.7092291229     0.2778695646     0.0011969655
    3      C      -0.7308858963    -0.2094299531     0.0025674961
    4      O      -1.6236591145     0.7602840869    -0.0013715612
    5      O      -1.0007045074    -1.3882466998     0.0070077479
    6      H       1.6166400897    -1.3992477694     0.8709871577
    7      H       2.7191540836    -0.3192487114     0.0012228948
    8      H       1.6156631114    -1.4038394993    -0.8613907357
    9      H      -2.4869635662     0.3476932322    -0.0001352056
   10      O       0.9412548068     1.4754497425    -0.0010642251
 ----------------------------------------------------------------
 Nuclear Repulsion Energy =   230.5519735219 hartrees
 There are       23 alpha and       23 beta electrons
 Discretize the solute cavity surface with Lebedev spheres
	Using 302 Lebedev grid points for each H atom
	Using 302 Lebedev grid points for other atoms
	Atomic van der Waals radii will be scaled by 1.20
 Removing interior tesserae...
 Keep 1159 surface tesserae and discard 1861 interior tesserae
 Molecular Surface Area = 106.314 Angst**2

                       Distance Matrix (Angstroms)
             C (  1)   C (  2)   C (  3)   O (  4)   O (  5)   H (  6)
   C (  2)  1.478656
   C (  3)  2.542225  1.520327
   O (  4)  3.704367  2.382246  1.318107
   O (  5)  2.816030  2.387436  1.209310  2.237035
   H (  6)  1.077184  2.095865  2.771407  3.990505  2.756279
   H (  7)  1.072962  2.096747  3.451788  4.474978  3.870418  1.771560
   H (  8)  1.077300  2.096145  2.771160  3.989520  2.756762  1.732384
   H (  9)  4.380885  3.196956  1.842336  0.956832  2.285280  4.544251
   O ( 10)  2.390354  1.219852  2.373792  2.662751  3.460062  3.079043
             H (  7)   H (  8)   H (  9)
   H (  8)  1.771477
   H (  9)  5.248664  4.543256
   O ( 10)  2.526237  3.079821  3.608950

 Requested basis set is cc-pVTZ
 There are 84 shells and 236 basis functions
 A cutoff of  1.0D-11 yielded   3305 shell pairs
 There are     26153 function pairs (     34272 Cartesian)
 Smallest overlap matrix eigenvalue = 5.01E-04
 Guess MOs from SCF MO coefficient file
 Reading MOs from coefficient file
 Reading MOs from coefficient file
 A restricted Hartree-Fock SCF calculation will be
 performed using Pulay DIIS extrapolation
 SCF converges when DIIS error is below 1.0E-08
 ---------------------------------------
  Cycle       Energy         DIIS Error
 ---------------------------------------
    1    -340.6531928923      6.00E-04
    2    -340.6572036989      3.55E-04
    3    -340.6578442185      1.14E-04
    4    -340.6580107949      4.87E-05
    5    -340.6580464319      1.72E-05
    6    -340.6580530888      8.27E-06
    7    -340.6580539360      2.83E-06
    8    -340.6580540646      5.10E-07
    9    -340.6580540685      1.93E-07
   10    -340.6580540689      8.14E-08
   11    -340.6580540691      2.23E-08
   12    -340.6580540693      8.70E-09 Convergence criterion met
 ---------------------------------------
 SCF time:  CPU 97.55 s  wall 98.30 s
 Discretize the solute cavity surface with Lebedev spheres
	Using 302 Lebedev grid points for each H atom
	Using 302 Lebedev grid points for other atoms
	Atomic van der Waals radii will be scaled by 1.20
 Removing interior tesserae...
 Keep 1159 surface tesserae and discard 1861 interior tesserae
 Molecular Surface Area = 106.314 Angst**2
 A restricted Hartree-Fock SCF calculation will be
 performed using Pulay DIIS extrapolation
 Polarizable Continuum solvation model will be applied
 SCF converges when DIIS error is below 1.0E-08

 Citation of the SMD model:
 Marenich, A.V.; Cramer, C.J.; Truhlar, D.G.
 J. Phys. Chem. B 2009, 113, 6378-6396.
 iSolventCode=           1
 Solvent: water                                                           

 vradii
            1           2           3           4           5           6
    1   1.8500000   1.8500000   1.8500000   1.5200000   1.5200000   1.2000000
            7           8           9          10
    1   1.2000000   1.2000000   1.2000000   1.5200000
 ---------------------------------------
  Cycle       Energy         DIIS Error
 ---------------------------------------
    1    -340.6580540684      3.07E-09
 Time req'd to invert C: 1.02 s (CPU) 1.02 s (wall)
    2    -340.6796173858      4.94E-04
    3    -340.6796173858      4.94E-04
    4    -340.6796173850      4.94E-04
    5    -340.6796173820      4.94E-04
    6    -340.6796173892      4.94E-04
    7    -340.6796173896      4.94E-04
    8    -340.6796173864      4.94E-04
    9    -340.6796173863      4.94E-04
   10    -340.6796173863      4.94E-04
   11    -340.6796173867      4.94E-04
   12    -340.6796173866      4.94E-04
   13    -340.6796173859      4.94E-04
   14    -340.6796173871      4.94E-04
   15    -340.6796173874      4.94E-04
   16    -340.6796173856      4.94E-04
   17    -340.6827846438      2.86E-04
   18    -340.6833380198      1.09E-04
   19    -340.6835556877      4.63E-05
   20    -340.6835966515      1.65E-05
   21    -340.6836033791      7.97E-06
   22    -340.6836042709      2.64E-06
   23    -340.6836043957      5.24E-07
   24    -340.6836043998      1.88E-07
   25    -340.6836044002      6.61E-08
   26    -340.6836044003      4.11E-08
   27    -340.6836044003      1.12E-08
   28    -340.6836044005      3.30E-09 Convergence criterion met
 ---------------------------------------
 SCF time:  CPU 174.01 s  wall 179.53 s
(0)  E-EN(g) gas-phase elect-nuc energy                 -340.658054068 a.u.
(3)  G-ENP(liq) elect-nuc-pol free energy of system     -340.683604400 a.u.
(4)  G-CDS(liq) cavity-dispersion-solvent structure 
     free energy                                                5.1684 kcal/mol
(6)  G-S(liq) free energy of system                     -340.675367994 a.u.
(9)  DeltaG-S(liq) free energy of  solvation
     (9) = (6) - (0)                                          -10.8647 kcal/mol
 SCF   energy in the final basis set = -340.6753679937
 Total energy in the final basis set = -340.6753679937

 Components of the MP2 correlation energy:
        aaaa  correlation energy =        -0.1574771370 au
        abab  correlation energy =        -0.9412320559 au
        bbbb  correlation energy =        -0.1574771370 au
        non-Brillouin singles    =        -0.0000000000 au

 Total  MP2   correlation energy =        -1.2561863299 au
        MP2         total energy =      -341.9315543237 au

  Entering Z-vector solver.
 This version supports only Gaussian blurring of the apparent surface charges
 No PCM contribution added !! 
   1         0           1      0.000364    0.000364
 This version supports only Gaussian blurring of the apparent surface charges
 No PCM contribution added !! 
   2         0           1      0.000120    0.000120
 This version supports only Gaussian blurring of the apparent surface charges
 No PCM contribution added !! 
   3         0           1      0.000044    0.000044
 This version supports only Gaussian blurring of the apparent surface charges
 No PCM contribution added !! 
   4         0           1      0.000012    0.000012
 This version supports only Gaussian blurring of the apparent surface charges
 No PCM contribution added !! 
   5         0           1      0.000004    0.000004
 This version supports only Gaussian blurring of the apparent surface charges
 No PCM contribution added !! 
   6         0           1      0.000002    0.000002
 This version supports only Gaussian blurring of the apparent surface charges
 No PCM contribution added !! 
   7         1           0      0.000000    0.000000    Roots Converged

 --------------------------------------------------------------

                    Orbital Energies (a.u.)
 --------------------------------------------------------------

 Alpha MOs
 -- Occupied --
-20.625 -20.584 -20.575 -11.409 -11.365 -11.224  -1.495  -1.417
 -1.388  -1.041  -0.933  -0.788  -0.734  -0.718  -0.662  -0.640
 -0.626  -0.599  -0.559  -0.524  -0.518  -0.504  -0.442
 -- Virtual --
  0.072   0.163   0.177   0.220   0.223   0.270   0.286   0.323
  0.354   0.398   0.422   0.424   0.446   0.475   0.493   0.524
  0.562   0.577   0.608   0.626   0.640   0.644   0.660   0.678
  0.719   0.726   0.735   0.739   0.789   0.802   0.812   0.830
  0.837   0.851   0.945   0.954   0.962   0.977   1.012   1.050
  1.091   1.110   1.135   1.193   1.198   1.241   1.265   1.284
  1.316   1.335   1.369   1.414   1.431   1.450   1.471   1.503
  1.527   1.545   1.588   1.608   1.683   1.732   1.764   1.785
  1.811   1.925   1.934   1.949   2.005   2.007   2.090   2.125
  2.220   2.284   2.333   2.339   2.363   2.419   2.420   2.457
  2.481   2.536   2.603   2.652   2.663   2.710   2.789   2.807
  2.849   2.873   2.887   2.921   2.996   3.038   3.067   3.082
  3.116   3.164   3.170   3.241   3.243   3.277   3.299   3.299
  3.340   3.350   3.387   3.411   3.445   3.472   3.495   3.528
  3.574   3.581   3.615   3.619   3.638   3.678   3.709   3.770
  3.787   3.805   3.856   3.876   3.885   3.957   3.963   4.005
  4.052   4.074   4.101   4.111   4.150   4.173   4.226   4.227
  4.253   4.308   4.347   4.397   4.397   4.469   4.491   4.510
  4.528   4.559   4.623   4.652   4.682   4.696   4.746   4.835
  4.872   4.919   4.991   5.156   5.182   5.265   5.322   5.398
  5.444   5.450   5.559   5.571   5.579   5.610   5.621   5.632
  5.642   5.657   5.706   5.767   5.788   5.818   5.938   6.024
  6.029   6.090   6.161   6.248   6.253   6.408   6.558   6.627
  6.669   6.683   6.737   6.841   6.864   6.873   6.941   6.962
  6.980   7.053   7.125   7.166   7.238   7.297   7.322   7.362
  7.478   7.494   7.537   7.562   7.713   7.857   8.028   9.005
 10.777  13.033  13.403  13.921  14.695
 --------------------------------------------------------------

          Ground-State Mulliken Net Atomic Charges

     Atom                 Charge (a.u.)
  ----------------------------------------
      1 C                    -0.374420
      2 C                     0.237660
      3 C                     0.285661
      4 O                    -0.258770
      5 O                    -0.343397
      6 H                     0.159398
      7 H                     0.147931
      8 H                     0.158759
      9 H                     0.295842
     10 O                    -0.308663
  ----------------------------------------
  Sum of atomic charges =    -0.000000

 -----------------------------------------------------------------
                    Cartesian Multipole Moments
 -----------------------------------------------------------------
    Charge (ESU x 10^10)
                -0.0000
    Dipole Moment (Debye)
         X      -0.6420      Y      -1.6877      Z       0.0013
       Tot       1.8056
    Quadrupole Moments (Debye-Ang)
        XX     -26.1719     XY      -5.6749     YY     -44.0565
        XZ       0.0154     YZ       0.0290     ZZ     -32.5272
    Octopole Moments (Debye-Ang^2)
       XXX     -27.3671    XXY      -0.0970    XYY       0.9470
       YYY      -0.3895    XXZ      -0.0682    XYZ      -0.0297
       YYZ      -0.0943    XZZ      -1.9173    YZZ      -0.1775
       ZZZ      -0.1808
    Hexadecapole Moments (Debye-Ang^3)
      XXXX    -288.7848   XXXY     -11.7491   XXYY    -112.3444
      XYYY     -11.8503   YYYY    -251.6435   XXXZ       0.0000
      XXYZ       0.1216   XYYZ       0.0341   YYYZ       0.3475
      XXZZ     -67.9116   XYZZ      -0.5095   YYZZ     -41.5121
      XZZZ       0.0014   YZZZ       0.2499   ZZZZ     -34.1404
 -----------------------------------------------------------------
 DrvMan is completing analytic gradient of the MP2 energy
 MP2 relaxed dipole moment
            1
    1  -0.2525626
    2  -0.6639773
    3   0.0005166
	Magnitude:	 0.710 au	 1.806 Debye
 MP2 energy read as -341.931554
 Full Analytical Gradient of MP2 Energy (in au.)
             1             2             3             4             5
    1    0.00006513    0.00017690    0.00000632    0.00000983   -0.00001319
    2    0.00102633   -0.00027367   -0.00002308    0.00006771    0.00011739
    3    0.00000611   -0.00000291    0.00000192    0.00000045   -0.00000131
             6             7             8             9            10
    1   -0.00005815   -0.00021535   -0.00006727    0.00001344    0.00008233
    2   -0.00027112   -0.00027435   -0.00028603    0.00008403   -0.00016722
    3    0.00024335    0.00000622   -0.00025117   -0.00000299    0.00000034
 Gradient time:  CPU 0.16 s  wall 0.92 s
 ----------------------------------------------------------------
             Standard Nuclear Orientation (Angstroms)
    I     Atom           X                Y                Z
 ----------------------------------------------------------------
    1      C       1.7476845701    -0.7767598932     0.0031347656
    2      C       0.7092291229     0.2778695646     0.0011969655
    3      C      -0.7308858963    -0.2094299531     0.0025674961
    4      O      -1.6236591145     0.7602840869    -0.0013715612
    5      O      -1.0007045074    -1.3882466998     0.0070077479
    6      H       1.6166400897    -1.3992477694     0.8709871577
    7      H       2.7191540836    -0.3192487114     0.0012228948
    8      H       1.6156631114    -1.4038394993    -0.8613907357
    9      H      -2.4869635662     0.3476932322    -0.0001352056
   10      O       0.9412548068     1.4754497425    -0.0010642251
 ----------------------------------------------------------------
 Nuclear Repulsion Energy =   230.5336960420 hartrees
 There are       23 alpha and       23 beta electrons
 Discretize the solute cavity surface with Lebedev spheres
	Using 302 Lebedev grid points for each H atom
	Using 302 Lebedev grid points for other atoms
	Atomic van der Waals radii will be scaled by 1.20
 Removing interior tesserae...
 Keep 1159 surface tesserae and discard 1861 interior tesserae
 Molecular Surface Area = 106.314 Angst**2

                       Distance Matrix (Angstroms)
             C (  1)   C (  2)   C (  3)   O (  4)   O (  5)   H (  6)
   C (  2)  1.480080
   C (  3)  2.542671  1.520327
   O (  4)  3.705197  2.382246  1.318107
   O (  5)  2.815595  2.387436  1.209310  2.237035
   H (  6)  1.076026  2.095865  2.771407  3.990505  2.756279
   H (  7)  1.073812  2.096747  3.451788  4.474978  3.870418  1.771560
   H (  8)  1.076133  2.096145  2.771160  3.989520  2.756762  1.732384
   H (  9)  4.381398  3.196956  1.842336  0.956832  2.285280  4.544251
   O ( 10)  2.392236  1.219852  2.373792  2.662751  3.460062  3.079043
             H (  7)   H (  8)   H (  9)
   H (  8)  1.771477
   H (  9)  5.248664  4.543256
   O ( 10)  2.526237  3.079821  3.608950

 Requested basis set is cc-pVTZ
 There are 84 shells and 236 basis functions
 A cutoff of  1.0D-11 yielded   3305 shell pairs
 There are     26153 function pairs (     34272 Cartesian)
 Smallest overlap matrix eigenvalue = 5.02E-04
 Guess MOs from SCF MO coefficient file
 Reading MOs from coefficient file
 Reading MOs from coefficient file
 A restricted Hartree-Fock SCF calculation will be
 performed using Pulay DIIS extrapolation
 SCF converges when DIIS error is below 1.0E-08
 ---------------------------------------
  Cycle       Energy         DIIS Error
 ---------------------------------------
    1    -340.6533876599      6.01E-04
    2    -340.6572051619      3.57E-04
    3    -340.6578510278      1.14E-04
    4    -340.6580179079      4.86E-05
    5    -340.6580536487      1.72E-05
    6    -340.6580603228      8.27E-06
    7    -340.6580611701      2.84E-06
    8    -340.6580612980      5.12E-07
    9    -340.6580613019      1.94E-07
   10    -340.6580613023      8.24E-08
   11    -340.6580613026      2.20E-08
   12    -340.6580613027      8.76E-09 Convergence criterion met
 ---------------------------------------
 SCF time:  CPU 93.59 s  wall 93.87 s
 Discretize the solute cavity surface with Lebedev spheres
	Using 302 Lebedev grid points for each H atom
	Using 302 Lebedev grid points for other atoms
	Atomic van der Waals radii will be scaled by 1.20
 Removing interior tesserae...
 Keep 1159 surface tesserae and discard 1861 interior tesserae
 Molecular Surface Area = 106.314 Angst**2
 A restricted Hartree-Fock SCF calculation will be
 performed using Pulay DIIS extrapolation
 Polarizable Continuum solvation model will be applied
 SCF converges when DIIS error is below 1.0E-08

 Citation of the SMD model:
 Marenich, A.V.; Cramer, C.J.; Truhlar, D.G.
 J. Phys. Chem. B 2009, 113, 6378-6396.
 iSolventCode=           1
 Solvent: water                                                           

 vradii
            1           2           3           4           5           6
    1   1.8500000   1.8500000   1.8500000   1.5200000   1.5200000   1.2000000
            7           8           9          10
    1   1.2000000   1.2000000   1.2000000   1.5200000
 ---------------------------------------
  Cycle       Energy         DIIS Error
 ---------------------------------------
    1    -340.6580613017      3.07E-09
 Time req'd to invert C: 0.90 s (CPU) 0.92 s (wall)
    2    -340.6796187484      4.94E-04
    3    -340.6796187487      4.94E-04
    4    -340.6796187477      4.94E-04
    5    -340.6796187455      4.94E-04
    6    -340.6796187425      4.94E-04
    7    -340.6796187402      4.94E-04
    8    -340.6796187296      4.94E-04
    9    -340.6796187307      4.94E-04
   10    -340.6796187328      4.94E-04
   11    -340.6796187322      4.94E-04
   12    -340.6796187325      4.94E-04
   13    -340.6796187327      4.94E-04
   14    -340.6796187329      4.94E-04
   15    -340.6796187345      4.94E-04
   16    -340.6796187484      4.94E-04
   17    -340.6827837774      2.86E-04
   18    -340.6833367776      1.09E-04
   19    -340.6835542258      4.63E-05
   20    -340.6835951312      1.65E-05
   21    -340.6836018484      7.96E-06
   22    -340.6836027391      2.64E-06
   23    -340.6836028638      5.24E-07
   24    -340.6836028679      1.88E-07
   25    -340.6836028683      6.60E-08
   26    -340.6836028684      4.11E-08
   27    -340.6836028684      1.12E-08
   28    -340.6836028686      3.30E-09 Convergence criterion met
 ---------------------------------------
 SCF time:  CPU 156.76 s  wall 157.08 s
(0)  E-EN(g) gas-phase elect-nuc energy                 -340.658061302 a.u.
(3)  G-ENP(liq) elect-nuc-pol free energy of system     -340.683602869 a.u.
(4)  G-CDS(liq) cavity-dispersion-solvent structure 
     free energy                                                5.1703 kcal/mol
(6)  G-S(liq) free energy of system                     -340.675363538 a.u.
(9)  DeltaG-S(liq) free energy of  solvation
     (9) = (6) - (0)                                          -10.8573 kcal/mol
 SCF   energy in the final basis set = -340.6753635383
 Total energy in the final basis set = -340.6753635383

 Components of the MP2 correlation energy:
        aaaa  correlation energy =        -0.1574711887 au
        abab  correlation energy =        -0.9412295674 au
        bbbb  correlation energy =        -0.1574711887 au
        non-Brillouin singles    =        -0.0000000000 au

 Total  MP2   correlation energy =        -1.2561719447 au
        MP2         total energy =      -341.9315354830 au

  Entering Z-vector solver.
 This version supports only Gaussian blurring of the apparent surface charges
 No PCM contribution added !! 
   1         0           1      0.000364    0.000364
 This version supports only Gaussian blurring of the apparent surface charges
 No PCM contribution added !! 
   2         0           1      0.000120    0.000120
 This version supports only Gaussian blurring of the apparent surface charges
 No PCM contribution added !! 
   3         0           1      0.000044    0.000044
 This version supports only Gaussian blurring of the apparent surface charges
 No PCM contribution added !! 
   4         0           1      0.000012    0.000012
 This version supports only Gaussian blurring of the apparent surface charges
 No PCM contribution added !! 
   5         0           1      0.000004    0.000004
 This version supports only Gaussian blurring of the apparent surface charges
 No PCM contribution added !! 
   6         0           1      0.000002    0.000002
 This version supports only Gaussian blurring of the apparent surface charges
 No PCM contribution added !! 
   7         1           0      0.000000    0.000000    Roots Converged

 --------------------------------------------------------------

                    Orbital Energies (a.u.)
 --------------------------------------------------------------

 Alpha MOs
 -- Occupied --
-20.625 -20.584 -20.575 -11.409 -11.365 -11.224  -1.495  -1.417
 -1.388  -1.041  -0.933  -0.788  -0.734  -0.718  -0.662  -0.640
 -0.625  -0.599  -0.559  -0.524  -0.518  -0.504  -0.442
 -- Virtual --
  0.072   0.163   0.177   0.221   0.223   0.270   0.286   0.322
  0.354   0.398   0.422   0.424   0.446   0.476   0.493   0.524
  0.562   0.577   0.607   0.626   0.640   0.644   0.660   0.678
  0.719   0.726   0.735   0.739   0.789   0.802   0.812   0.830
  0.837   0.851   0.945   0.954   0.962   0.977   1.012   1.050
  1.091   1.110   1.135   1.193   1.198   1.241   1.265   1.284
  1.316   1.335   1.368   1.414   1.431   1.450   1.470   1.503
  1.527   1.545   1.588   1.608   1.683   1.730   1.763   1.785
  1.812   1.925   1.934   1.949   2.005   2.007   2.089   2.124
  2.220   2.283   2.333   2.339   2.362   2.419   2.420   2.457
  2.481   2.536   2.603   2.653   2.662   2.710   2.789   2.806
  2.849   2.873   2.886   2.921   2.997   3.038   3.066   3.082
  3.117   3.164   3.170   3.241   3.243   3.276   3.298   3.299
  3.340   3.350   3.387   3.410   3.445   3.473   3.495   3.528
  3.574   3.580   3.615   3.619   3.637   3.679   3.709   3.769
  3.787   3.806   3.856   3.876   3.885   3.957   3.964   4.005
  4.052   4.074   4.100   4.112   4.150   4.173   4.226   4.227
  4.253   4.308   4.347   4.396   4.398   4.469   4.491   4.510
  4.528   4.559   4.623   4.652   4.682   4.696   4.746   4.834
  4.872   4.919   4.991   5.155   5.185   5.266   5.321   5.398
  5.444   5.453   5.558   5.572   5.582   5.612   5.621   5.631
  5.642   5.656   5.706   5.766   5.790   5.818   5.938   6.024
  6.028   6.090   6.161   6.247   6.252   6.408   6.558   6.627
  6.669   6.683   6.737   6.841   6.864   6.872   6.941   6.961
  6.980   7.053   7.125   7.166   7.238   7.297   7.322   7.362
  7.478   7.494   7.537   7.561   7.713   7.857   8.028   9.001
 10.776  13.032  13.401  13.921  14.697
 --------------------------------------------------------------

          Ground-State Mulliken Net Atomic Charges

     Atom                 Charge (a.u.)
  ----------------------------------------
      1 C                    -0.374443
      2 C                     0.237380
      3 C                     0.285760
      4 O                    -0.258791
      5 O                    -0.343397
      6 H                     0.159681
      7 H                     0.147320
      8 H                     0.159049
      9 H                     0.295827
     10 O                    -0.308386
  ----------------------------------------
  Sum of atomic charges =    -0.000000

 -----------------------------------------------------------------
                    Cartesian Multipole Moments
 -----------------------------------------------------------------
    Charge (ESU x 10^10)
                -0.0000
    Dipole Moment (Debye)
         X      -0.6440      Y      -1.6835      Z       0.0013
       Tot       1.8025
    Quadrupole Moments (Debye-Ang)
        XX     -26.1832     XY      -5.6673     YY     -44.0563
        XZ       0.0154     YZ       0.0290     ZZ     -32.5242
    Octopole Moments (Debye-Ang^2)
       XXX     -27.4030    XXY      -0.0718    XYY       0.9412
       YYY      -0.3455    XXZ      -0.0682    XYZ      -0.0296
       YYZ      -0.0944    XZZ      -1.9137    YZZ      -0.1691
       ZZZ      -0.1808
    Hexadecapole Moments (Debye-Ang^3)
      XXXX    -288.9339   XXXY     -11.6523   XXYY    -112.3774
      XYYY     -11.7785   YYYY    -251.7247   XXXZ      -0.0000
      XXYZ       0.1217   XYYZ       0.0340   YYYZ       0.3477
      XXZZ     -67.9081   XYZZ      -0.4942   YYZZ     -41.5233
      XZZZ       0.0015   YZZZ       0.2500   ZZZZ     -34.1234
 -----------------------------------------------------------------
 DrvMan is completing analytic gradient of the MP2 energy
 MP2 relaxed dipole moment
            1
    1  -0.2533731
    2  -0.6623308
    3   0.0005034
	Magnitude:	 0.709 au	 1.802 Debye
 MP2 energy read as -341.931535
 Full Analytical Gradient of MP2 Energy (in au.)
             1             2             3             4             5
    1   -0.00018668   -0.00008305    0.00003599    0.00002962   -0.00001859
    2   -0.00114144    0.00023169   -0.00006491    0.00006914    0.00011247
    3    0.00000716   -0.00000314    0.00000175    0.00000049   -0.00000118
             6             7             8             9            10
    1    0.00001233    0.00020748    0.00000451    0.00001783   -0.00001944
    2    0.00026561    0.00013177    0.00025558    0.00008190    0.00005818
    3   -0.00029261    0.00000518    0.00028558   -0.00000297   -0.00000026
 Gradient time:  CPU 0.09 s  wall 0.27 s
 ----------------------------------------------------------------
             Standard Nuclear Orientation (Angstroms)
    I     Atom           X                Y                Z
 ----------------------------------------------------------------
    1      C       1.7476845701    -0.7757598932     0.0041347656
    2      C       0.7092291229     0.2778695646     0.0011969655
    3      C      -0.7308858963    -0.2094299531     0.0025674961
    4      O      -1.6236591145     0.7602840869    -0.0013715612
    5      O      -1.0007045074    -1.3882466998     0.0070077479
    6      H       1.6166400897    -1.3992477694     0.8709871577
    7      H       2.7191540836    -0.3192487114     0.0012228948
    8      H       1.6156631114    -1.4038394993    -0.8613907357
    9      H      -2.4869635662     0.3476932322    -0.0001352056
   10      O       0.9412548068     1.4754497425    -0.0010642251
 ----------------------------------------------------------------
 Nuclear Repulsion Energy =   230.5428156140 hartrees
 There are       23 alpha and       23 beta electrons
 Discretize the solute cavity surface with Lebedev spheres
	Using 302 Lebedev grid points for each H atom
	Using 302 Lebedev grid points for other atoms
	Atomic van der Waals radii will be scaled by 1.20
 Removing interior tesserae...
 Keep 1161 surface tesserae and discard 1859 interior tesserae
 Molecular Surface Area = 106.623 Angst**2

                       Distance Matrix (Angstroms)
             C (  1)   C (  2)   C (  3)   O (  4)   O (  5)   H (  6)
   C (  2)  1.479369
   C (  3)  2.542448  1.520327
   O (  4)  3.704783  2.382246  1.318107
   O (  5)  2.815811  2.387436  1.209310  2.237035
   H (  6)  1.075799  2.095865  2.771407  3.990505  2.756279
   H (  7)  1.073389  2.096747  3.451788  4.474978  3.870418  1.771560
   H (  8)  1.077519  2.096145  2.771160  3.989520  2.756762  1.732384
   H (  9)  4.381143  3.196956  1.842336  0.956832  2.285280  4.544251
   O ( 10)  2.391297  1.219852  2.373792  2.662751  3.460062  3.079043
             H (  7)   H (  8)   H (  9)
   H (  8)  1.771477
   H (  9)  5.248664  4.543256
   O ( 10)  2.526237  3.079821  3.608950

 Requested basis set is cc-pVTZ
 There are 84 shells and 236 basis functions
 A cutoff of  1.0D-11 yielded   3305 shell pairs
 There are     26153 function pairs (     34272 Cartesian)
 Smallest overlap matrix eigenvalue = 5.01E-04
 Guess MOs from SCF MO coefficient file
 Reading MOs from coefficient file
 Reading MOs from coefficient file
 A restricted Hartree-Fock SCF calculation will be
 performed using Pulay DIIS extrapolation
 SCF converges when DIIS error is below 1.0E-08
 ---------------------------------------
  Cycle       Energy         DIIS Error
 ---------------------------------------
    1    -340.6531258801      6.00E-04
    2    -340.6572080107      3.55E-04
    3    -340.6578478054      1.14E-04
    4    -340.6580143263      4.87E-05
    5    -340.6580499528      1.71E-05
    6    -340.6580565991      8.28E-06
    7    -340.6580574487      2.83E-06
    8    -340.6580575777      5.16E-07
    9    -340.6580575816      1.96E-07
   10    -340.6580575820      8.43E-08
   11    -340.6580575822      2.59E-08
   12    -340.6580575825      1.18E-08
   13    -340.6580575823      5.32E-09 Convergence criterion met
 ---------------------------------------
 SCF time:  CPU 96.93 s  wall 98.37 s
 Discretize the solute cavity surface with Lebedev spheres
	Using 302 Lebedev grid points for each H atom
	Using 302 Lebedev grid points for other atoms
	Atomic van der Waals radii will be scaled by 1.20
 Removing interior tesserae...
 Keep 1161 surface tesserae and discard 1859 interior tesserae
 Molecular Surface Area = 106.623 Angst**2
 A restricted Hartree-Fock SCF calculation will be
 performed using Pulay DIIS extrapolation
 Polarizable Continuum solvation model will be applied
 SCF converges when DIIS error is below 1.0E-08

 Citation of the SMD model:
 Marenich, A.V.; Cramer, C.J.; Truhlar, D.G.
 J. Phys. Chem. B 2009, 113, 6378-6396.
 iSolventCode=           1
 Solvent: water                                                           

 vradii
            1           2           3           4           5           6
    1   1.8500000   1.8500000   1.8500000   1.5200000   1.5200000   1.2000000
            7           8           9          10
    1   1.2000000   1.2000000   1.2000000   1.5200000
 ---------------------------------------
  Cycle       Energy         DIIS Error
 ---------------------------------------
    1    -340.6580575816      2.11E-09
 Time req'd to invert C: 0.88 s (CPU) 0.88 s (wall)
    2    -340.6796479166      4.95E-04
    3    -340.6796479162      4.95E-04
    4    -340.6796479155      4.95E-04
    5    -340.6796479249      4.95E-04
    6    -340.6796479258      4.95E-04
    7    -340.6796479319      4.95E-04
    8    -340.6796479309      4.95E-04
    9    -340.6796479336      4.95E-04
   10    -340.6796479372      4.95E-04
   11    -340.6828203541      2.87E-04
   12    -340.6833751604      1.09E-04
   13    -340.6835933201      4.64E-05
   14    -340.6836343981      1.65E-05
   15    -340.6836411451      7.97E-06
   16    -340.6836420194      2.64E-06
   17    -340.6836421442      5.25E-07
   18    -340.6836421484      1.89E-07
   19    -340.6836421488      6.65E-08
   20    -340.6836421488      4.12E-08
   21    -340.6836421488      1.13E-08
   22    -340.6836421490      3.28E-09 Convergence criterion met
 ---------------------------------------
 SCF time:  CPU 149.83 s  wall 150.82 s
(0)  E-EN(g) gas-phase elect-nuc energy                 -340.658057582 a.u.
(3)  G-ENP(liq) elect-nuc-pol free energy of system     -340.683642149 a.u.
(4)  G-CDS(liq) cavity-dispersion-solvent structure 
     free energy                                                5.1693 kcal/mol
(6)  G-S(liq) free energy of system                     -340.675404278 a.u.
(9)  DeltaG-S(liq) free energy of  solvation
     (9) = (6) - (0)                                          -10.8852 kcal/mol
 SCF   energy in the final basis set = -340.6754042778
 Total energy in the final basis set = -340.6754042778

 Components of the MP2 correlation energy:
        aaaa  correlation energy =        -0.1574709268 au
        abab  correlation energy =        -0.9412199682 au
        bbbb  correlation energy =        -0.1574709268 au
        non-Brillouin singles    =        -0.0000000000 au

 Total  MP2   correlation energy =        -1.2561618219 au
        MP2         total energy =      -341.9315660997 au

  Entering Z-vector solver.
 This version supports only Gaussian blurring of the apparent surface charges
 No PCM contribution added !! 
   1         0           1      0.000364    0.000364
 This version supports only Gaussian blurring of the apparent surface charges
 No PCM contribution added !! 
   2         0           1      0.000120    0.000120
 This version supports only Gaussian blurring of the apparent surface charges
 No PCM contribution added !! 
   3         0           1      0.000044    0.000044
 This version supports only Gaussian blurring of the apparent surface charges
 No PCM contribution added !! 
   4         0           1      0.000012    0.000012
 This version supports only Gaussian blurring of the apparent surface charges
 No PCM contribution added !! 
   5         0           1      0.000004    0.000004
 This version supports only Gaussian blurring of the apparent surface charges
 No PCM contribution added !! 
   6         0           1      0.000002    0.000002
 This version supports only Gaussian blurring of the apparent surface charges
 No PCM contribution added !! 
   7         1           0      0.000000    0.000000    Roots Converged

 --------------------------------------------------------------

                    Orbital Energies (a.u.)
 --------------------------------------------------------------

 Alpha MOs
 -- Occupied --
-20.625 -20.584 -20.575 -11.409 -11.365 -11.224  -1.495  -1.417
 -1.388  -1.041  -0.933  -0.788  -0.734  -0.718  -0.662  -0.640
 -0.625  -0.599  -0.559  -0.524  -0.518  -0.504  -0.442
 -- Virtual --
  0.072   0.163   0.177   0.221   0.223   0.270   0.286   0.323
  0.354   0.398   0.422   0.424   0.446   0.476   0.493   0.524
  0.562   0.577   0.608   0.626   0.640   0.644   0.660   0.678
  0.719   0.726   0.735   0.739   0.789   0.802   0.812   0.830
  0.837   0.851   0.945   0.954   0.962   0.977   1.012   1.050
  1.091   1.111   1.135   1.193   1.198   1.241   1.265   1.284
  1.316   1.335   1.369   1.414   1.431   1.450   1.471   1.503
  1.527   1.545   1.588   1.608   1.683   1.731   1.764   1.785
  1.812   1.925   1.934   1.949   2.005   2.007   2.090   2.125
  2.220   2.284   2.333   2.339   2.363   2.419   2.420   2.457
  2.481   2.536   2.603   2.653   2.662   2.710   2.789   2.807
  2.849   2.873   2.887   2.921   2.997   3.038   3.066   3.082
  3.116   3.164   3.170   3.241   3.243   3.276   3.298   3.299
  3.340   3.350   3.387   3.411   3.445   3.473   3.496   3.528
  3.574   3.581   3.615   3.619   3.638   3.679   3.709   3.770
  3.787   3.805   3.856   3.876   3.885   3.957   3.964   4.005
  4.052   4.074   4.101   4.112   4.150   4.173   4.226   4.227
  4.253   4.308   4.347   4.397   4.398   4.469   4.491   4.510
  4.528   4.559   4.623   4.652   4.682   4.696   4.746   4.835
  4.872   4.919   4.991   5.156   5.184   5.266   5.322   5.398
  5.444   5.452   5.559   5.571   5.580   5.611   5.622   5.632
  5.642   5.657   5.706   5.767   5.789   5.818   5.938   6.024
  6.029   6.090   6.161   6.248   6.253   6.408   6.558   6.627
  6.669   6.683   6.737   6.841   6.864   6.873   6.941   6.962
  6.980   7.053   7.125   7.166   7.238   7.297   7.322   7.362
  7.478   7.494   7.537   7.562   7.713   7.857   8.028   9.003
 10.777  13.033  13.402  13.921  14.696
 --------------------------------------------------------------

          Ground-State Mulliken Net Atomic Charges

     Atom                 Charge (a.u.)
  ----------------------------------------
      1 C                    -0.374800
      2 C                     0.238220
      3 C                     0.285677
      4 O                    -0.258804
      5 O                    -0.343481
      6 H                     0.160161
      7 H                     0.147492
      8 H                     0.158438
      9 H                     0.295823
     10 O                    -0.308726
  ----------------------------------------
  Sum of atomic charges =     0.000000

 -----------------------------------------------------------------
                    Cartesian Multipole Moments
 -----------------------------------------------------------------
    Charge (ESU x 10^10)
                -0.0000
    Dipole Moment (Debye)
         X      -0.6434      Y      -1.6858      Z       0.0022
       Tot       1.8044
    Quadrupole Moments (Debye-Ang)
        XX     -26.1838     XY      -5.6702     YY     -44.0617
        XZ       0.0143     YZ       0.0272     ZZ     -32.5253
    Octopole Moments (Debye-Ang^2)
       XXX     -27.3982    XXY      -0.0798    XYY       0.9387
       YYY      -0.3661    XXZ      -0.0770    XYZ      -0.0321
       YYZ      -0.0948    XZZ      -1.9155    YZZ      -0.1731
       ZZZ      -0.1919
    Hexadecapole Moments (Debye-Ang^3)
      XXXX    -288.9200   XXXY     -11.6885   XXYY    -112.3771
      XYYY     -11.8102   YYYY    -251.7096   XXXZ      -0.0369
      XXYZ       0.1208   XYYZ       0.0300   YYYZ       0.3510
      XXZZ     -67.9130   XYZZ      -0.5005   YYZZ     -41.5213
      XZZZ      -0.0217   YZZZ       0.2561   ZZZZ     -34.1314
 -----------------------------------------------------------------
 DrvMan is completing analytic gradient of the MP2 energy
 MP2 relaxed dipole moment
            1
    1  -0.2531197
    2  -0.6632307
    3   0.0008772
	Magnitude:	 0.710 au	 1.804 Debye
 MP2 energy read as -341.931566
 Full Analytical Gradient of MP2 Energy (in au.)
             1             2             3             4             5
    1   -0.00002249    0.00000030    0.00001644    0.00002690   -0.00001924
    2   -0.00004379   -0.00002717   -0.00001934    0.00007288    0.00008214
    3    0.00102696   -0.00016996    0.00004481   -0.00000178   -0.00001394
             6             7             8             9            10
    1    0.00002928    0.00000113   -0.00009325    0.00001520    0.00004573
    2    0.00022956   -0.00006831   -0.00029899    0.00008146   -0.00000843
    3   -0.00043250   -0.00007750   -0.00041898   -0.00000365    0.00004654
 Gradient time:  CPU 0.08 s  wall 0.95 s
 ----------------------------------------------------------------
             Standard Nuclear Orientation (Angstroms)
    I     Atom           X                Y                Z
 ----------------------------------------------------------------
    1      C       1.7476845701    -0.7757598932     0.0021347656
    2      C       0.7092291229     0.2778695646     0.0011969655
    3      C      -0.7308858963    -0.2094299531     0.0025674961
    4      O      -1.6236591145     0.7602840869    -0.0013715612
    5      O      -1.0007045074    -1.3882466998     0.0070077479
    6      H       1.6166400897    -1.3992477694     0.8709871577
    7      H       2.7191540836    -0.3192487114     0.0012228948
    8      H       1.6156631114    -1.4038394993    -0.8613907357
    9      H      -2.4869635662     0.3476932322    -0.0001352056
   10      O       0.9412548068     1.4754497425    -0.0010642251
 ----------------------------------------------------------------
 Nuclear Repulsion Energy =   230.5428427878 hartrees
 There are       23 alpha and       23 beta electrons
 Discretize the solute cavity surface with Lebedev spheres
	Using 302 Lebedev grid points for each H atom
	Using 302 Lebedev grid points for other atoms
	Atomic van der Waals radii will be scaled by 1.20
 Removing interior tesserae...
 Keep 1158 surface tesserae and discard 1862 interior tesserae
 Molecular Surface Area = 106.252 Angst**2

                       Distance Matrix (Angstroms)
             C (  1)   C (  2)   C (  3)   O (  4)   O (  5)   H (  6)
   C (  2)  1.479367
   C (  3)  2.542448  1.520327
   O (  4)  3.704781  2.382246  1.318107
   O (  5)  2.815814  2.387436  1.209310  2.237035
   H (  6)  1.077411  2.095865  2.771407  3.990505  2.756279
   H (  7)  1.073385  2.096747  3.451788  4.474978  3.870418  1.771560
   H (  8)  1.075914  2.096145  2.771160  3.989520  2.756762  1.732384
   H (  9)  4.381141  3.196956  1.842336  0.956832  2.285280  4.544251
   O ( 10)  2.391293  1.219852  2.373792  2.662751  3.460062  3.079043
             H (  7)   H (  8)   H (  9)
   H (  8)  1.771477
   H (  9)  5.248664  4.543256
   O ( 10)  2.526237  3.079821  3.608950

 Requested basis set is cc-pVTZ
 There are 84 shells and 236 basis functions
 A cutoff of  1.0D-11 yielded   3305 shell pairs
 There are     26153 function pairs (     34272 Cartesian)
 Smallest overlap matrix eigenvalue = 5.01E-04
 Guess MOs from SCF MO coefficient file
 Reading MOs from coefficient file
 Reading MOs from coefficient file
 A restricted Hartree-Fock SCF calculation will be
 performed using Pulay DIIS extrapolation
 SCF converges when DIIS error is below 1.0E-08
 ---------------------------------------
  Cycle       Energy         DIIS Error
 ---------------------------------------
    1    -340.6531980005      6.01E-04
    2    -340.6572019868      3.57E-04
    3    -340.6578472079      1.14E-04
    4    -340.6580143858      4.88E-05
    5    -340.6580501936      1.72E-05
    6    -340.6580568798      8.29E-06
    7    -340.6580577327      2.84E-06
    8    -340.6580578622      5.20E-07
    9    -340.6580578664      2.01E-07
   10    -340.6580578668      9.05E-08
   11    -340.6580578671      3.33E-08
   12    -340.6580578674      1.72E-08
   13    -340.6580578673      7.63E-09 Convergence criterion met
 ---------------------------------------
 SCF time:  CPU 94.17 s  wall 94.82 s
 Discretize the solute cavity surface with Lebedev spheres
	Using 302 Lebedev grid points for each H atom
	Using 302 Lebedev grid points for other atoms
	Atomic van der Waals radii will be scaled by 1.20
 Removing interior tesserae...
 Keep 1158 surface tesserae and discard 1862 interior tesserae
 Molecular Surface Area = 106.252 Angst**2
 A restricted Hartree-Fock SCF calculation will be
 performed using Pulay DIIS extrapolation
 Polarizable Continuum solvation model will be applied
 SCF converges when DIIS error is below 1.0E-08

 Citation of the SMD model:
 Marenich, A.V.; Cramer, C.J.; Truhlar, D.G.
 J. Phys. Chem. B 2009, 113, 6378-6396.
 iSolventCode=           1
 Solvent: water                                                           

 vradii
            1           2           3           4           5           6
    1   1.8500000   1.8500000   1.8500000   1.5200000   1.5200000   1.2000000
            7           8           9          10
    1   1.2000000   1.2000000   1.2000000   1.5200000
 ---------------------------------------
  Cycle       Energy         DIIS Error
 ---------------------------------------
    1    -340.6580578664      2.58E-09
 Time req'd to invert C: 1.18 s (CPU) 1.18 s (wall)
    2    -340.6796179125      4.94E-04
    3    -340.6796179118      4.94E-04
    4    -340.6796179124      4.94E-04
    5    -340.6796179221      4.94E-04
    6    -340.6796179217      4.94E-04
    7    -340.6796179300      4.94E-04
    8    -340.6796179310      4.94E-04
    9    -340.6796179320      4.94E-04
   10    -340.6796179328      4.94E-04
   11    -340.6796179338      4.94E-04
   12    -340.6796179331      4.94E-04
   13    -340.6796179339      4.94E-04
   14    -340.6796179357      4.94E-04
   15    -340.6796179366      4.94E-04
   16    -340.6796179125      4.94E-04
   17    -340.6827839253      2.86E-04
   18    -340.6833370973      1.09E-04
   19    -340.6835546445      4.63E-05
   20    -340.6835955776      1.65E-05
   21    -340.6836022999      7.97E-06
   22    -340.6836031911      2.64E-06
   23    -340.6836033158      5.24E-07
   24    -340.6836033200      1.88E-07
   25    -340.6836033204      6.60E-08
   26    -340.6836033204      4.11E-08
   27    -340.6836033204      1.12E-08
   28    -340.6836033206      3.30E-09 Convergence criterion met
 ---------------------------------------
 SCF time:  CPU 178.08 s  wall 178.33 s
(0)  E-EN(g) gas-phase elect-nuc energy                 -340.658057866 a.u.
(3)  G-ENP(liq) elect-nuc-pol free energy of system     -340.683603321 a.u.
(4)  G-CDS(liq) cavity-dispersion-solvent structure 
     free energy                                                5.1693 kcal/mol
(6)  G-S(liq) free energy of system                     -340.675365453 a.u.
(9)  DeltaG-S(liq) free energy of  solvation
     (9) = (6) - (0)                                          -10.8607 kcal/mol
 SCF   energy in the final basis set = -340.6753654531
 Total energy in the final basis set = -340.6753654531

 Components of the MP2 correlation energy:
        aaaa  correlation energy =        -0.1574741255 au
        abab  correlation energy =        -0.9412307818 au
        bbbb  correlation energy =        -0.1574741255 au
        non-Brillouin singles    =        -0.0000000000 au

 Total  MP2   correlation energy =        -1.2561790328 au
        MP2         total energy =      -341.9315444859 au

  Entering Z-vector solver.
 This version supports only Gaussian blurring of the apparent surface charges
 No PCM contribution added !! 
   1         0           1      0.000364    0.000364
 This version supports only Gaussian blurring of the apparent surface charges
 No PCM contribution added !! 
   2         0           1      0.000120    0.000120
 This version supports only Gaussian blurring of the apparent surface charges
 No PCM contribution added !! 
   3         0           1      0.000044    0.000044
 This version supports only Gaussian blurring of the apparent surface charges
 No PCM contribution added !! 
   4         0           1      0.000012    0.000012
 This version supports only Gaussian blurring of the apparent surface charges
 No PCM contribution added !! 
   5         0           1      0.000004    0.000004
 This version supports only Gaussian blurring of the apparent surface charges
 No PCM contribution added !! 
   6         0           1      0.000002    0.000002
 This version supports only Gaussian blurring of the apparent surface charges
 No PCM contribution added !! 
   7         1           0      0.000000    0.000000    Roots Converged

 --------------------------------------------------------------

                    Orbital Energies (a.u.)
 --------------------------------------------------------------

 Alpha MOs
 -- Occupied --
-20.625 -20.584 -20.575 -11.409 -11.365 -11.224  -1.495  -1.417
 -1.388  -1.041  -0.933  -0.788  -0.734  -0.718  -0.662  -0.640
 -0.626  -0.599  -0.559  -0.524  -0.518  -0.504  -0.442
 -- Virtual --
  0.072   0.163   0.177   0.221   0.223   0.270   0.286   0.323
  0.354   0.398   0.422   0.424   0.446   0.476   0.493   0.524
  0.562   0.577   0.607   0.626   0.640   0.644   0.660   0.678
  0.719   0.726   0.735   0.739   0.789   0.802   0.812   0.830
  0.837   0.851   0.945   0.954   0.962   0.977   1.012   1.050
  1.091   1.110   1.135   1.193   1.198   1.241   1.265   1.284
  1.316   1.335   1.369   1.414   1.431   1.450   1.470   1.503
  1.527   1.545   1.588   1.608   1.683   1.731   1.764   1.785
  1.812   1.925   1.934   1.949   2.005   2.007   2.090   2.124
  2.220   2.284   2.333   2.339   2.363   2.419   2.420   2.457
  2.481   2.536   2.603   2.653   2.662   2.710   2.789   2.806
  2.849   2.873   2.887   2.921   2.996   3.038   3.066   3.082
  3.116   3.164   3.170   3.241   3.243   3.276   3.298   3.299
  3.340   3.350   3.387   3.410   3.445   3.473   3.495   3.528
  3.574   3.580   3.615   3.619   3.638   3.679   3.709   3.770
  3.787   3.805   3.856   3.876   3.885   3.957   3.963   4.005
  4.052   4.074   4.101   4.112   4.150   4.173   4.226   4.227
  4.253   4.308   4.347   4.396   4.398   4.469   4.491   4.510
  4.528   4.559   4.623   4.652   4.682   4.696   4.746   4.835
  4.872   4.919   4.991   5.156   5.184   5.266   5.322   5.398
  5.444   5.452   5.559   5.571   5.580   5.611   5.621   5.632
  5.642   5.657   5.706   5.767   5.789   5.818   5.938   6.024
  6.028   6.090   6.161   6.248   6.253   6.408   6.558   6.627
  6.669   6.683   6.737   6.841   6.864   6.873   6.941   6.962
  6.980   7.053   7.125   7.166   7.238   7.297   7.322   7.362
  7.478   7.494   7.537   7.562   7.713   7.857   8.028   9.003
 10.777  13.033  13.402  13.921  14.696
 --------------------------------------------------------------

          Ground-State Mulliken Net Atomic Charges

     Atom                 Charge (a.u.)
  ----------------------------------------
      1 C                    -0.374451
      2 C                     0.237541
      3 C                     0.285712
      4 O                    -0.258780
      5 O                    -0.343397
      6 H                     0.159205
      7 H                     0.147594
      8 H                     0.159265
      9 H                     0.295835
     10 O                    -0.308523
  ----------------------------------------
  Sum of atomic charges =     0.000000

 -----------------------------------------------------------------
                    Cartesian Multipole Moments
 -----------------------------------------------------------------
    Charge (ESU x 10^10)
                 0.0000
    Dipole Moment (Debye)
         X      -0.6432      Y      -1.6856      Z       0.0016
       Tot       1.8041
    Quadrupole Moments (Debye-Ang)
        XX     -26.1782     XY      -5.6711     YY     -44.0562
        XZ       0.0172     YZ       0.0294     ZZ     -32.5257
    Octopole Moments (Debye-Ang^2)
       XXX     -27.3872    XXY      -0.0841    XYY       0.9442
       YYY      -0.3677    XXZ      -0.0585    XYZ      -0.0284
       YYZ      -0.0928    XZZ      -1.9156    YZZ      -0.1734
       ZZZ      -0.1677
    Hexadecapole Moments (Debye-Ang^3)
      XXXX    -288.8662   XXXY     -11.6998   XXYY    -112.3608
      XYYY     -11.8146   YYYY    -251.6832   XXXZ       0.0380
      XXYZ       0.1210   XYYZ       0.0386   YYYZ       0.3422
      XXZZ     -67.9100   XYZZ      -0.5019   YYZZ     -41.5175
      XZZZ       0.0262   YZZZ       0.2414   ZZZZ     -34.1317
 -----------------------------------------------------------------
 DrvMan is completing analytic gradient of the MP2 energy
 MP2 relaxed dipole moment
            1
    1  -0.2530404
    2  -0.6631650
    3   0.0006273
	Magnitude:	 0.710 au	 1.804 Debye
 MP2 energy read as -341.931544
 Full Analytical Gradient of MP2 Energy (in au.)
             1             2             3             4             5
    1   -0.00005435    0.00004711    0.00002127    0.00001935   -0.00001646
    2   -0.00005690   -0.00002232   -0.00004260    0.00006863    0.00011387
    3   -0.00106200    0.00016071   -0.00003755    0.00000169    0.00000809
             6             7             8             9            10
    1   -0.00007584   -0.00000921    0.00002144    0.00001543    0.00003125
    2   -0.00027198   -0.00007407    0.00025656    0.00008292   -0.00005413
    3    0.00041896    0.00010350    0.00045788   -0.00000199   -0.00004927
 Gradient time:  CPU 0.08 s  wall 0.15 s
 ----------------------------------------------------------------
             Standard Nuclear Orientation (Angstroms)
    I     Atom           X                Y                Z
 ----------------------------------------------------------------
    1      C       1.7476845701    -0.7757598932     0.0031347656
    2      C       0.7102291229     0.2778695646     0.0011969655
    3      C      -0.7308858963    -0.2094299531     0.0025674961
    4      O      -1.6236591145     0.7602840869    -0.0013715612
    5      O      -1.0007045074    -1.3882466998     0.0070077479
    6      H       1.6166400897    -1.3992477694     0.8709871577
    7      H       2.7191540836    -0.3192487114     0.0012228948
    8      H       1.6156631114    -1.4038394993    -0.8613907357
    9      H      -2.4869635662     0.3476932322    -0.0001352056
   10      O       0.9412548068     1.4754497425    -0.0010642251
 ----------------------------------------------------------------
 Nuclear Repulsion Energy =   230.5378180193 hartrees
 There are       23 alpha and       23 beta electrons
 Discretize the solute cavity surface with Lebedev spheres
	Using 302 Lebedev grid points for each H atom
	Using 302 Lebedev grid points for other atoms
	Atomic van der Waals radii will be scaled by 1.20
 Removing interior tesserae...
 Keep 1160 surface tesserae and discard 1860 interior tesserae
 Molecular Surface Area = 106.460 Angst**2

                       Distance Matrix (Angstroms)
             C (  1)   C (  2)   C (  3)   O (  4)   O (  5)   H (  6)
   C (  2)  1.478666
   C (  3)  2.542448  1.521274
   O (  4)  3.704782  2.383226  1.318107
   O (  5)  2.815812  2.388152  1.209310  2.237035
   H (  6)  1.076605  2.095433  2.771407  3.990505  2.756279
   H (  7)  1.073387  2.095789  3.451788  4.474978  3.870418  1.771560
   H (  8)  1.076716  2.095713  2.771160  3.989520  2.756762  1.732384
   H (  9)  4.381142  3.197955  1.842336  0.956832  2.285280  4.544251
   O ( 10)  2.391295  1.219662  2.373792  2.662751  3.460062  3.079043
             H (  7)   H (  8)   H (  9)
   H (  8)  1.771477
   H (  9)  5.248664  4.543256
   O ( 10)  2.526237  3.079821  3.608950

 Requested basis set is cc-pVTZ
 There are 84 shells and 236 basis functions
 A cutoff of  1.0D-11 yielded   3305 shell pairs
 There are     26153 function pairs (     34272 Cartesian)
 Smallest overlap matrix eigenvalue = 5.02E-04
 Guess MOs from SCF MO coefficient file
 Reading MOs from coefficient file
 Reading MOs from coefficient file
 A restricted Hartree-Fock SCF calculation will be
 performed using Pulay DIIS extrapolation
 SCF converges when DIIS error is below 1.0E-08
 ---------------------------------------
  Cycle       Energy         DIIS Error
 ---------------------------------------
    1    -340.6534441714      6.00E-04
    2    -340.6572291413      3.56E-04
    3    -340.6578732080      1.14E-04
    4    -340.6580394549      4.85E-05
    5    -340.6580749575      1.71E-05
    6    -340.6580815641      8.32E-06
    7    -340.6580824203      2.83E-06
    8    -340.6580825491      5.21E-07
    9    -340.6580825531      1.97E-07
   10    -340.6580825535      8.47E-08
   11    -340.6580825537      2.62E-08
   12    -340.6580825540      1.19E-08
   13    -340.6580825537      5.38E-09 Convergence criterion met
 ---------------------------------------
 SCF time:  CPU 92.63 s  wall 92.78 s
 Discretize the solute cavity surface with Lebedev spheres
	Using 302 Lebedev grid points for each H atom
	Using 302 Lebedev grid points for other atoms
	Atomic van der Waals radii will be scaled by 1.20
 Removing interior tesserae...
 Keep 1160 surface tesserae and discard 1860 interior tesserae
 Molecular Surface Area = 106.460 Angst**2
 A restricted Hartree-Fock SCF calculation will be
 performed using Pulay DIIS extrapolation
 Polarizable Continuum solvation model will be applied
 SCF converges when DIIS error is below 1.0E-08

 Citation of the SMD model:
 Marenich, A.V.; Cramer, C.J.; Truhlar, D.G.
 J. Phys. Chem. B 2009, 113, 6378-6396.
 iSolventCode=           1
 Solvent: water                                                           

 vradii
            1           2           3           4           5           6
    1   1.8500000   1.8500000   1.8500000   1.5200000   1.5200000   1.2000000
            7           8           9          10
    1   1.2000000   1.2000000   1.2000000   1.5200000
 ---------------------------------------
  Cycle       Energy         DIIS Error
 ---------------------------------------
    1    -340.6580825530      2.13E-09
 Time req'd to invert C: 0.87 s (CPU) 0.88 s (wall)
    2    -340.6796496119      4.94E-04
    3    -340.6796496115      4.94E-04
    4    -340.6796496109      4.94E-04
    5    -340.6796496206      4.94E-04
    6    -340.6796496217      4.94E-04
    7    -340.6796496234      4.94E-04
    8    -340.6796496222      4.94E-04
    9    -340.6796496219      4.94E-04
   10    -340.6796496240      4.94E-04
   11    -340.6796496273      4.94E-04
   12    -340.6796496309      4.94E-04
   13    -340.6796496306      4.94E-04
   14    -340.6796496316      4.94E-04
   15    -340.6796496278      4.94E-04
   16    -340.6796496137      4.94E-04
   17    -340.6828164911      2.86E-04
   18    -340.6833696186      1.09E-04
   19    -340.6835870936      4.63E-05
   20    -340.6836279829      1.65E-05
   21    -340.6836346925      7.96E-06
   22    -340.6836355817      2.63E-06
   23    -340.6836357061      5.23E-07
   24    -340.6836357102      1.88E-07
   25    -340.6836357106      6.59E-08
   26    -340.6836357106      4.09E-08
   27    -340.6836357106      1.12E-08
   28    -340.6836357108      3.29E-09 Convergence criterion met
 ---------------------------------------
 SCF time:  CPU 169.51 s  wall 170.28 s
(0)  E-EN(g) gas-phase elect-nuc energy                 -340.658082553 a.u.
(3)  G-ENP(liq) elect-nuc-pol free energy of system     -340.683635711 a.u.
(4)  G-CDS(liq) cavity-dispersion-solvent structure 
     free energy                                                5.1699 kcal/mol
(6)  G-S(liq) free energy of system                     -340.675396937 a.u.
(9)  DeltaG-S(liq) free energy of  solvation
     (9) = (6) - (0)                                          -10.8649 kcal/mol
 SCF   energy in the final basis set = -340.6753969366
 Total energy in the final basis set = -340.6753969366

 Components of the MP2 correlation energy:
        aaaa  correlation energy =        -0.1574720193 au
        abab  correlation energy =        -0.9412086819 au
        bbbb  correlation energy =        -0.1574720193 au
        non-Brillouin singles    =        -0.0000000000 au

 Total  MP2   correlation energy =        -1.2561527204 au
        MP2         total energy =      -341.9315496570 au

  Entering Z-vector solver.
 This version supports only Gaussian blurring of the apparent surface charges
 No PCM contribution added !! 
   1         0           1      0.000364    0.000364
 This version supports only Gaussian blurring of the apparent surface charges
 No PCM contribution added !! 
   2         0           1      0.000120    0.000120
 This version supports only Gaussian blurring of the apparent surface charges
 No PCM contribution added !! 
   3         0           1      0.000044    0.000044
 This version supports only Gaussian blurring of the apparent surface charges
 No PCM contribution added !! 
   4         0           1      0.000012    0.000012
 This version supports only Gaussian blurring of the apparent surface charges
 No PCM contribution added !! 
   5         0           1      0.000004    0.000004
 This version supports only Gaussian blurring of the apparent surface charges
 No PCM contribution added !! 
   6         0           1      0.000002    0.000002
 This version supports only Gaussian blurring of the apparent surface charges
 No PCM contribution added !! 
   7         1           0      0.000000    0.000000    Roots Converged

 --------------------------------------------------------------

                    Orbital Energies (a.u.)
 --------------------------------------------------------------

 Alpha MOs
 -- Occupied --
-20.625 -20.584 -20.575 -11.409 -11.365 -11.224  -1.495  -1.417
 -1.388  -1.041  -0.933  -0.788  -0.734  -0.718  -0.662  -0.640
 -0.626  -0.599  -0.559  -0.524  -0.518  -0.504  -0.442
 -- Virtual --
  0.072   0.163   0.177   0.220   0.223   0.270   0.286   0.323
  0.354   0.398   0.422   0.424   0.446   0.475   0.493   0.524
  0.562   0.577   0.607   0.626   0.640   0.644   0.660   0.678
  0.719   0.726   0.735   0.739   0.789   0.802   0.812   0.830
  0.837   0.851   0.945   0.954   0.962   0.977   1.012   1.050
  1.091   1.110   1.135   1.193   1.198   1.241   1.265   1.284
  1.316   1.335   1.369   1.414   1.431   1.450   1.470   1.503
  1.527   1.545   1.588   1.608   1.683   1.731   1.764   1.785
  1.812   1.925   1.934   1.949   2.005   2.007   2.090   2.125
  2.220   2.283   2.334   2.339   2.362   2.419   2.420   2.457
  2.481   2.536   2.603   2.652   2.662   2.710   2.789   2.806
  2.849   2.873   2.886   2.921   2.996   3.038   3.067   3.082
  3.116   3.164   3.170   3.241   3.243   3.276   3.299   3.299
  3.340   3.350   3.387   3.410   3.445   3.473   3.496   3.528
  3.574   3.581   3.615   3.619   3.638   3.679   3.709   3.770
  3.787   3.805   3.856   3.876   3.885   3.957   3.963   4.005
  4.052   4.074   4.101   4.112   4.150   4.173   4.226   4.227
  4.253   4.308   4.347   4.396   4.398   4.469   4.492   4.510
  4.528   4.559   4.623   4.652   4.682   4.696   4.747   4.835
  4.872   4.919   4.991   5.156   5.184   5.266   5.321   5.398
  5.444   5.452   5.559   5.571   5.580   5.611   5.622   5.632
  5.642   5.657   5.706   5.767   5.789   5.818   5.939   6.025
  6.028   6.090   6.161   6.247   6.253   6.408   6.559   6.627
  6.669   6.684   6.737   6.841   6.864   6.872   6.942   6.962
  6.980   7.053   7.125   7.166   7.238   7.297   7.322   7.362
  7.478   7.494   7.537   7.562   7.713   7.857   8.028   9.005
 10.769  13.033  13.404  13.921  14.700
 --------------------------------------------------------------

          Ground-State Mulliken Net Atomic Charges

     Atom                 Charge (a.u.)
  ----------------------------------------
      1 C                    -0.374354
      2 C                     0.237567
      3 C                     0.285513
      4 O                    -0.258840
      5 O                    -0.343498
      6 H                     0.159639
      7 H                     0.147620
      8 H                     0.159003
      9 H                     0.295832
     10 O                    -0.308482
  ----------------------------------------
  Sum of atomic charges =    -0.000000

 -----------------------------------------------------------------
                    Cartesian Multipole Moments
 -----------------------------------------------------------------
    Charge (ESU x 10^10)
                -0.0000
    Dipole Moment (Debye)
         X      -0.6377      Y      -1.6864      Z       0.0013
       Tot       1.8029
    Quadrupole Moments (Debye-Ang)
        XX     -26.1733     XY      -5.6752     YY     -44.0554
        XZ       0.0153     YZ       0.0290     ZZ     -32.5249
    Octopole Moments (Debye-Ang^2)
       XXX     -27.3849    XXY      -0.0884    XYY       0.9467
       YYY      -0.3708    XXZ      -0.0683    XYZ      -0.0297
       YYZ      -0.0943    XZZ      -1.9151    YZZ      -0.1751
       ZZZ      -0.1808
    Hexadecapole Moments (Debye-Ang^3)
      XXXX    -288.8946   XXXY     -11.7156   XXYY    -112.3644
      XYYY     -11.8395   YYYY    -251.6741   XXXZ      -0.0001
      XXYZ       0.1216   XYYZ       0.0340   YYYZ       0.3476
      XXZZ     -67.9110   XYZZ      -0.5081   YYZZ     -41.5149
      XZZZ       0.0015   YZZZ       0.2499   ZZZZ     -34.1292
 -----------------------------------------------------------------
 DrvMan is completing analytic gradient of the MP2 energy
 MP2 relaxed dipole moment
            1
    1  -0.2509081
    2  -0.6634754
    3   0.0005015
	Magnitude:	 0.709 au	 1.803 Debye
 MP2 energy read as -341.931550
 Full Analytical Gradient of MP2 Energy (in au.)
             1             2             3             4             5
    1   -0.00042047    0.00107885   -0.00037607   -0.00003389    0.00001156
    2    0.00007047    0.00002979   -0.00005826    0.00004721    0.00012797
    3    0.00000628   -0.00000316    0.00000218    0.00000048   -0.00000134
             6             7             8             9            10
    1   -0.00001039   -0.00004190   -0.00001882    0.00002035   -0.00020922
    2   -0.00001815   -0.00001217   -0.00003089    0.00009139   -0.00024735
    3   -0.00001842    0.00000558    0.00001096   -0.00000302    0.00000046
 Gradient time:  CPU 0.10 s  wall 0.99 s
 ----------------------------------------------------------------
             Standard Nuclear Orientation (Angstroms)
    I     Atom           X                Y                Z
 ----------------------------------------------------------------
    1      C       1.7476845701    -0.7757598932     0.0031347656
    2      C       0.7082291229     0.2778695646     0.0011969655
    3      C      -0.7308858963    -0.2094299531     0.0025674961
    4      O      -1.6236591145     0.7602840869    -0.0013715612
    5      O      -1.0007045074    -1.3882466998     0.0070077479
    6      H       1.6166400897    -1.3992477694     0.8709871577
    7      H       2.7191540836    -0.3192487114     0.0012228948
    8      H       1.6156631114    -1.4038394993    -0.8613907357
    9      H      -2.4869635662     0.3476932322    -0.0001352056
   10      O       0.9412548068     1.4754497425    -0.0010642251
 ----------------------------------------------------------------
 Nuclear Repulsion Energy =   230.5478532743 hartrees
 There are       23 alpha and       23 beta electrons
 Discretize the solute cavity surface with Lebedev spheres
	Using 302 Lebedev grid points for each H atom
	Using 302 Lebedev grid points for other atoms
	Atomic van der Waals radii will be scaled by 1.20
 Removing interior tesserae...
 Keep 1159 surface tesserae and discard 1861 interior tesserae
 Molecular Surface Area = 106.314 Angst**2

                       Distance Matrix (Angstroms)
             C (  1)   C (  2)   C (  3)   O (  4)   O (  5)   H (  6)
   C (  2)  1.480070
   C (  3)  2.542448  1.519380
   O (  4)  3.704782  2.381267  1.318107
   O (  5)  2.815812  2.386720  1.209310  2.237035
   H (  6)  1.076605  2.096299  2.771407  3.990505  2.756279
   H (  7)  1.073387  2.097706  3.451788  4.474978  3.870418  1.771560
   H (  8)  1.076716  2.096578  2.771160  3.989520  2.756762  1.732384
   H (  9)  4.381142  3.195956  1.842336  0.956832  2.285280  4.544251
   O ( 10)  2.391295  1.220043  2.373792  2.662751  3.460062  3.079043
             H (  7)   H (  8)   H (  9)
   H (  8)  1.771477
   H (  9)  5.248664  4.543256
   O ( 10)  2.526237  3.079821  3.608950

 Requested basis set is cc-pVTZ
 There are 84 shells and 236 basis functions
 A cutoff of  1.0D-11 yielded   3305 shell pairs
 There are     26153 function pairs (     34272 Cartesian)
 Smallest overlap matrix eigenvalue = 5.00E-04
 Guess MOs from SCF MO coefficient file
 Reading MOs from coefficient file
 Reading MOs from coefficient file
 A restricted Hartree-Fock SCF calculation will be
 performed using Pulay DIIS extrapolation
 SCF converges when DIIS error is below 1.0E-08
 ---------------------------------------
  Cycle       Energy         DIIS Error
 ---------------------------------------
    1    -340.6527732857      6.02E-04
    2    -340.6571841300      3.54E-04
    3    -340.6578214163      1.14E-04
    4    -340.6579889540      4.91E-05
    5    -340.6580249783      1.72E-05
    6    -340.6580317361      8.19E-06
    7    -340.6580325732      2.84E-06
    8    -340.6580327011      5.09E-07
    9    -340.6580327051      1.92E-07
   10    -340.6580327054      8.18E-08
   11    -340.6580327057      2.16E-08
   12    -340.6580327059      8.55E-09 Convergence criterion met
 ---------------------------------------
 SCF time:  CPU 88.92 s  wall 94.48 s
 Discretize the solute cavity surface with Lebedev spheres
	Using 302 Lebedev grid points for each H atom
	Using 302 Lebedev grid points for other atoms
	Atomic van der Waals radii will be scaled by 1.20
 Removing interior tesserae...
 Keep 1159 surface tesserae and discard 1861 interior tesserae
 Molecular Surface Area = 106.314 Angst**2
 A restricted Hartree-Fock SCF calculation will be
 performed using Pulay DIIS extrapolation
 Polarizable Continuum solvation model will be applied
 SCF converges when DIIS error is below 1.0E-08

 Citation of the SMD model:
 Marenich, A.V.; Cramer, C.J.; Truhlar, D.G.
 J. Phys. Chem. B 2009, 113, 6378-6396.
 iSolventCode=           1
 Solvent: water                                                           

 vradii
            1           2           3           4           5           6
    1   1.8500000   1.8500000   1.8500000   1.5200000   1.5200000   1.2000000
            7           8           9          10
    1   1.2000000   1.2000000   1.2000000   1.5200000
 ---------------------------------------
  Cycle       Energy         DIIS Error
 ---------------------------------------
    1    -340.6580327048      3.04E-09
 Time req'd to invert C: 0.95 s (CPU) 0.95 s (wall)
    2    -340.6795866749      4.94E-04
    3    -340.6795866754      4.94E-04
    4    -340.6795866759      4.94E-04
    5    -340.6795866688      4.94E-04
    6    -340.6795866692      4.94E-04
    7    -340.6795866627      4.94E-04
    8    -340.6827521905      2.86E-04
    9    -340.6833054819      1.09E-04
   10    -340.6835231546      4.63E-05
   11    -340.6835641437      1.65E-05
   12    -340.6835708804      7.97E-06
   13    -340.6835717739      2.64E-06
   14    -340.6835718989      5.25E-07
   15    -340.6835719031      1.88E-07
   16    -340.6835719151      6.62E-08
   17    -340.6835719149      4.13E-08
   18    -340.6835719148      1.13E-08
   19    -340.6835719152      3.31E-09 Convergence criterion met
 ---------------------------------------
 SCF time:  CPU 133.86 s  wall 134.11 s
(0)  E-EN(g) gas-phase elect-nuc energy                 -340.658032705 a.u.
(3)  G-ENP(liq) elect-nuc-pol free energy of system     -340.683571915 a.u.
(4)  G-CDS(liq) cavity-dispersion-solvent structure 
     free energy                                                5.1688 kcal/mol
(6)  G-S(liq) free energy of system                     -340.675334959 a.u.
(9)  DeltaG-S(liq) free energy of  solvation
     (9) = (6) - (0)                                          -10.8573 kcal/mol
 SCF   energy in the final basis set = -340.6753349588
 Total energy in the final basis set = -340.6753349588

 Components of the MP2 correlation energy:
        aaaa  correlation energy =        -0.1574763600 au
        abab  correlation energy =        -0.9412529986 au
        bbbb  correlation energy =        -0.1574763600 au
        non-Brillouin singles    =        -0.0000000000 au

 Total  MP2   correlation energy =        -1.2562057187 au
        MP2         total energy =      -341.9315406775 au

  Entering Z-vector solver.
 This version supports only Gaussian blurring of the apparent surface charges
 No PCM contribution added !! 
   1         0           1      0.000364    0.000364
 This version supports only Gaussian blurring of the apparent surface charges
 No PCM contribution added !! 
   2         0           1      0.000120    0.000120
 This version supports only Gaussian blurring of the apparent surface charges
 No PCM contribution added !! 
   3         0           1      0.000044    0.000044
 This version supports only Gaussian blurring of the apparent surface charges
 No PCM contribution added !! 
   4         0           1      0.000012    0.000012
 This version supports only Gaussian blurring of the apparent surface charges
 No PCM contribution added !! 
   5         0           1      0.000004    0.000004
 This version supports only Gaussian blurring of the apparent surface charges
 No PCM contribution added !! 
   6         0           1      0.000002    0.000002
 This version supports only Gaussian blurring of the apparent surface charges
 No PCM contribution added !! 
   7         1           0      0.000000    0.000000    Roots Converged

 --------------------------------------------------------------

                    Orbital Energies (a.u.)
 --------------------------------------------------------------

 Alpha MOs
 -- Occupied --
-20.625 -20.584 -20.575 -11.409 -11.365 -11.224  -1.495  -1.416
 -1.388  -1.041  -0.933  -0.788  -0.734  -0.718  -0.662  -0.640
 -0.626  -0.599  -0.559  -0.524  -0.518  -0.504  -0.442
 -- Virtual --
  0.071   0.163   0.177   0.221   0.223   0.270   0.286   0.323
  0.354   0.398   0.422   0.424   0.446   0.476   0.493   0.524
  0.562   0.577   0.607   0.626   0.640   0.644   0.660   0.678
  0.719   0.726   0.735   0.739   0.789   0.802   0.812   0.830
  0.837   0.851   0.945   0.954   0.962   0.977   1.012   1.050
  1.091   1.110   1.135   1.193   1.198   1.241   1.265   1.284
  1.316   1.335   1.369   1.414   1.431   1.450   1.471   1.503
  1.527   1.545   1.588   1.608   1.683   1.731   1.764   1.785
  1.812   1.925   1.934   1.949   2.005   2.007   2.090   2.124
  2.220   2.284   2.333   2.339   2.363   2.419   2.420   2.457
  2.481   2.536   2.603   2.653   2.662   2.710   2.789   2.807
  2.849   2.873   2.887   2.921   2.997   3.038   3.066   3.082
  3.116   3.164   3.170   3.241   3.243   3.277   3.298   3.299
  3.340   3.350   3.387   3.411   3.445   3.473   3.495   3.528
  3.574   3.580   3.615   3.619   3.637   3.678   3.709   3.769
  3.787   3.805   3.856   3.876   3.885   3.957   3.964   4.005
  4.052   4.074   4.100   4.112   4.150   4.173   4.227   4.227
  4.254   4.308   4.347   4.396   4.397   4.469   4.491   4.510
  4.528   4.559   4.623   4.652   4.682   4.696   4.745   4.835
  4.872   4.919   4.991   5.156   5.183   5.265   5.322   5.399
  5.444   5.451   5.559   5.571   5.580   5.611   5.621   5.632
  5.642   5.656   5.706   5.766   5.789   5.818   5.938   6.024
  6.029   6.089   6.161   6.248   6.253   6.408   6.558   6.627
  6.669   6.682   6.737   6.841   6.864   6.873   6.941   6.962
  6.980   7.053   7.125   7.166   7.238   7.297   7.322   7.362
  7.479   7.494   7.537   7.562   7.713   7.857   8.028   9.002
 10.784  13.032  13.400  13.921  14.692
 --------------------------------------------------------------

          Ground-State Mulliken Net Atomic Charges

     Atom                 Charge (a.u.)
  ----------------------------------------
      1 C                    -0.374492
      2 C                     0.237468
      3 C                     0.285907
      4 O                    -0.258720
      5 O                    -0.343293
      6 H                     0.159442
      7 H                     0.147620
      8 H                     0.158806
      9 H                     0.295837
     10 O                    -0.308575
  ----------------------------------------
  Sum of atomic charges =    -0.000000

 -----------------------------------------------------------------
                    Cartesian Multipole Moments
 -----------------------------------------------------------------
    Charge (ESU x 10^10)
                -0.0000
    Dipole Moment (Debye)
         X      -0.6483      Y      -1.6849      Z       0.0013
       Tot       1.8053
    Quadrupole Moments (Debye-Ang)
        XX     -26.1818     XY      -5.6673     YY     -44.0572
        XZ       0.0153     YZ       0.0290     ZZ     -32.5265
    Octopole Moments (Debye-Ang^2)
       XXX     -27.3853    XXY      -0.0810    XYY       0.9415
       YYY      -0.3644    XXZ      -0.0682    XYZ      -0.0296
       YYZ      -0.0943    XZZ      -1.9160    YZZ      -0.1716
       ZZZ      -0.1808
    Hexadecapole Moments (Debye-Ang^3)
      XXXX    -288.8234   XXXY     -11.6872   XXYY    -112.3571
      XYYY     -11.7897   YYYY    -251.6929   XXXZ      -0.0000
      XXYZ       0.1216   XYYZ       0.0340   YYYZ       0.3476
      XXZZ     -67.9086   XYZZ      -0.4957   YYZZ     -41.5204
      XZZZ       0.0014   YZZZ       0.2500   ZZZZ     -34.1344
 -----------------------------------------------------------------
 DrvMan is completing analytic gradient of the MP2 energy
 MP2 relaxed dipole moment
            1
    1  -0.2550738
    2  -0.6628743
    3   0.0005102
	Magnitude:	 0.710 au	 1.805 Debye
 MP2 energy read as -341.931541
 Full Analytical Gradient of MP2 Energy (in au.)
             1             2             3             4             5
    1    0.00030049   -0.00098447    0.00042128    0.00007321   -0.00004385
    2   -0.00018451   -0.00006460   -0.00002879    0.00008964    0.00010158
    3    0.00000685   -0.00000292    0.00000171    0.00000043   -0.00000119
             6             7             8             9            10
    1   -0.00003567    0.00003220   -0.00004421    0.00001084    0.00027019
    2    0.00001189   -0.00013088   -0.00000046    0.00007446    0.00013169
    3   -0.00002990    0.00000585    0.00002243   -0.00000293   -0.00000032
 Gradient time:  CPU 0.09 s  wall 0.22 s
 ----------------------------------------------------------------
             Standard Nuclear Orientation (Angstroms)
    I     Atom           X                Y                Z
 ----------------------------------------------------------------
    1      C       1.7476845701    -0.7757598932     0.0031347656
    2      C       0.7092291229     0.2788695646     0.0011969655
    3      C      -0.7308858963    -0.2094299531     0.0025674961
    4      O      -1.6236591145     0.7602840869    -0.0013715612
    5      O      -1.0007045074    -1.3882466998     0.0070077479
    6      H       1.6166400897    -1.3992477694     0.8709871577
    7      H       2.7191540836    -0.3192487114     0.0012228948
    8      H       1.6156631114    -1.4038394993    -0.8613907357
    9      H      -2.4869635662     0.3476932322    -0.0001352056
   10      O       0.9412548068     1.4754497425    -0.0010642251
 ----------------------------------------------------------------
 Nuclear Repulsion Energy =   230.5472022166 hartrees
 There are       23 alpha and       23 beta electrons
 Discretize the solute cavity surface with Lebedev spheres
	Using 302 Lebedev grid points for each H atom
	Using 302 Lebedev grid points for other atoms
	Atomic van der Waals radii will be scaled by 1.20
 Removing interior tesserae...
 Keep 1159 surface tesserae and discard 1861 interior tesserae
 Molecular Surface Area = 106.314 Angst**2

                       Distance Matrix (Angstroms)
             C (  1)   C (  2)   C (  3)   O (  4)   O (  5)   H (  6)
   C (  2)  1.480080
   C (  3)  2.542448  1.520648
   O (  4)  3.704782  2.382044  1.318107
   O (  5)  2.815812  2.388134  1.209310  2.237035
   H (  6)  1.076605  2.096666  2.771407  3.990505  2.756279
   H (  7)  1.073387  2.097032  3.451788  4.474978  3.870418  1.771560
   H (  8)  1.076716  2.096948  2.771160  3.989520  2.756762  1.732384
   H (  9)  4.381142  3.196934  1.842336  0.956832  2.285280  4.544251
   O ( 10)  2.391295  1.218870  2.373792  2.662751  3.460062  3.079043
             H (  7)   H (  8)   H (  9)
   H (  8)  1.771477
   H (  9)  5.248664  4.543256
   O ( 10)  2.526237  3.079821  3.608950

 Requested basis set is cc-pVTZ
 There are 84 shells and 236 basis functions
 A cutoff of  1.0D-11 yielded   3305 shell pairs
 There are     26153 function pairs (     34272 Cartesian)
 Smallest overlap matrix eigenvalue = 5.02E-04
 Guess MOs from SCF MO coefficient file
 Reading MOs from coefficient file
 Reading MOs from coefficient file
 A restricted Hartree-Fock SCF calculation will be
 performed using Pulay DIIS extrapolation
 SCF converges when DIIS error is below 1.0E-08
 ---------------------------------------
  Cycle       Energy         DIIS Error
 ---------------------------------------
    1    -340.6544806238      6.03E-04
    2    -340.6573334615      3.60E-04
    3    -340.6579890534      1.14E-04
    4    -340.6581557844      4.82E-05
    5    -340.6581913902      1.71E-05
    6    -340.6581979595      8.30E-06
    7    -340.6581988110      2.82E-06
    8    -340.6581989364      5.18E-07
    9    -340.6581989405      1.81E-07
   10    -340.6581989408      7.98E-08
   11    -340.6581989410      2.31E-08
   12    -340.6581989413      8.79E-09 Convergence criterion met
 ---------------------------------------
 SCF time:  CPU 88.04 s  wall 88.23 s
 Discretize the solute cavity surface with Lebedev spheres
	Using 302 Lebedev grid points for each H atom
	Using 302 Lebedev grid points for other atoms
	Atomic van der Waals radii will be scaled by 1.20
 Removing interior tesserae...
 Keep 1159 surface tesserae and discard 1861 interior tesserae
 Molecular Surface Area = 106.314 Angst**2
 A restricted Hartree-Fock SCF calculation will be
 performed using Pulay DIIS extrapolation
 Polarizable Continuum solvation model will be applied
 SCF converges when DIIS error is below 1.0E-08

 Citation of the SMD model:
 Marenich, A.V.; Cramer, C.J.; Truhlar, D.G.
 J. Phys. Chem. B 2009, 113, 6378-6396.
 iSolventCode=           1
 Solvent: water                                                           

 vradii
            1           2           3           4           5           6
    1   1.8500000   1.8500000   1.8500000   1.5200000   1.5200000   1.2000000
            7           8           9          10
    1   1.2000000   1.2000000   1.2000000   1.5200000
 ---------------------------------------
  Cycle       Energy         DIIS Error
 ---------------------------------------
    1    -340.6581989403      3.03E-09
 Time req'd to invert C: 0.88 s (CPU) 0.88 s (wall)
    2    -340.6797345504      4.94E-04
    3    -340.6797345503      4.94E-04
    4    -340.6797345486      4.94E-04
    5    -340.6797345467      4.94E-04
    6    -340.6797345550      4.94E-04
    7    -340.6797345492      4.94E-04
    8    -340.6797345480      4.94E-04
    9    -340.6797345484      4.94E-04
   10    -340.6797345511      4.94E-04
   11    -340.6797345472      4.94E-04
   12    -340.6797345467      4.94E-04
   13    -340.6797345450      4.94E-04
   14    -340.6797345453      4.94E-04
   15    -340.6797345453      4.94E-04
   16    -340.6797345504      4.94E-04
   17    -340.6828936214      2.86E-04
   18    -340.6834449949      1.09E-04
   19    -340.6836615637      4.62E-05
   20    -340.6837022206      1.64E-05
   21    -340.6837088799      7.93E-06
   22    -340.6837097611      2.63E-06
   23    -340.6837098846      5.22E-07
   24    -340.6837098886      1.88E-07
   25    -340.6837098890      6.59E-08
   26    -340.6837098890      4.03E-08
   27    -340.6837098890      1.11E-08
   28    -340.6837098893      3.28E-09 Convergence criterion met
 ---------------------------------------
 SCF time:  CPU 162.60 s  wall 162.79 s
(0)  E-EN(g) gas-phase elect-nuc energy                 -340.658198940 a.u.
(3)  G-ENP(liq) elect-nuc-pol free energy of system     -340.683709889 a.u.
(4)  G-CDS(liq) cavity-dispersion-solvent structure 
     free energy                                                5.1721 kcal/mol
(6)  G-S(liq) free energy of system                     -340.675467565 a.u.
(9)  DeltaG-S(liq) free energy of  solvation
     (9) = (6) - (0)                                          -10.8362 kcal/mol
 SCF   energy in the final basis set = -340.6754675646
 Total energy in the final basis set = -340.6754675646

 Components of the MP2 correlation energy:
        aaaa  correlation energy =        -0.1574604452 au
        abab  correlation energy =        -0.9411742768 au
        bbbb  correlation energy =        -0.1574604452 au
        non-Brillouin singles    =        -0.0000000000 au

 Total  MP2   correlation energy =        -1.2560951673 au
        MP2         total energy =      -341.9315627318 au

  Entering Z-vector solver.
 This version supports only Gaussian blurring of the apparent surface charges
 No PCM contribution added !! 
   1         0           1      0.000364    0.000364
 This version supports only Gaussian blurring of the apparent surface charges
 No PCM contribution added !! 
   2         0           1      0.000120    0.000120
 This version supports only Gaussian blurring of the apparent surface charges
 No PCM contribution added !! 
   3         0           1      0.000044    0.000044
 This version supports only Gaussian blurring of the apparent surface charges
 No PCM contribution added !! 
   4         0           1      0.000012    0.000012
 This version supports only Gaussian blurring of the apparent surface charges
 No PCM contribution added !! 
   5         0           1      0.000004    0.000004
 This version supports only Gaussian blurring of the apparent surface charges
 No PCM contribution added !! 
   6         0           1      0.000002    0.000002
 This version supports only Gaussian blurring of the apparent surface charges
 No PCM contribution added !! 
   7         1           0      0.000000    0.000000    Roots Converged

 --------------------------------------------------------------

                    Orbital Energies (a.u.)
 --------------------------------------------------------------

 Alpha MOs
 -- Occupied --
-20.625 -20.584 -20.575 -11.409 -11.365 -11.224  -1.495  -1.417
 -1.388  -1.041  -0.933  -0.788  -0.734  -0.718  -0.662  -0.640
 -0.626  -0.599  -0.559  -0.524  -0.518  -0.504  -0.442
 -- Virtual --
  0.072   0.163   0.177   0.221   0.223   0.270   0.286   0.323
  0.354   0.398   0.422   0.424   0.446   0.476   0.493   0.524
  0.562   0.577   0.607   0.626   0.640   0.644   0.660   0.678
  0.719   0.726   0.735   0.739   0.789   0.802   0.812   0.830
  0.837   0.851   0.945   0.954   0.962   0.977   1.012   1.050
  1.091   1.110   1.135   1.193   1.198   1.241   1.265   1.284
  1.316   1.335   1.369   1.414   1.431   1.450   1.470   1.503
  1.527   1.545   1.588   1.608   1.683   1.731   1.764   1.785
  1.812   1.925   1.934   1.950   2.005   2.007   2.090   2.125
  2.220   2.284   2.333   2.339   2.363   2.419   2.420   2.457
  2.481   2.536   2.603   2.653   2.662   2.710   2.789   2.806
  2.849   2.873   2.886   2.921   2.996   3.038   3.066   3.082
  3.116   3.164   3.170   3.241   3.242   3.276   3.298   3.299
  3.340   3.350   3.387   3.411   3.445   3.473   3.495   3.528
  3.574   3.580   3.615   3.619   3.638   3.679   3.709   3.770
  3.787   3.805   3.856   3.876   3.885   3.957   3.963   4.005
  4.052   4.074   4.100   4.112   4.150   4.173   4.226   4.227
  4.253   4.308   4.347   4.397   4.398   4.469   4.491   4.510
  4.528   4.559   4.623   4.652   4.682   4.696   4.745   4.835
  4.872   4.920   4.991   5.156   5.183   5.265   5.321   5.398
  5.444   5.452   5.558   5.571   5.580   5.611   5.622   5.632
  5.642   5.656   5.706   5.767   5.789   5.818   5.939   6.025
  6.028   6.091   6.161   6.248   6.253   6.408   6.559   6.627
  6.669   6.685   6.739   6.841   6.864   6.873   6.942   6.962
  6.980   7.053   7.126   7.167   7.238   7.297   7.322   7.362
  7.479   7.494   7.537   7.562   7.713   7.857   8.028   9.001
 10.772  13.034  13.413  13.927  14.691
 --------------------------------------------------------------

          Ground-State Mulliken Net Atomic Charges

     Atom                 Charge (a.u.)
  ----------------------------------------
      1 C                    -0.374673
      2 C                     0.237434
      3 C                     0.285573
      4 O                    -0.258782
      5 O                    -0.343428
      6 H                     0.159467
      7 H                     0.147529
      8 H                     0.158833
      9 H                     0.295778
     10 O                    -0.307730
  ----------------------------------------
  Sum of atomic charges =    -0.000000

 -----------------------------------------------------------------
                    Cartesian Multipole Moments
 -----------------------------------------------------------------
    Charge (ESU x 10^10)
                 0.0000
    Dipole Moment (Debye)
         X      -0.6436      Y      -1.6780      Z       0.0013
       Tot       1.7972
    Quadrupole Moments (Debye-Ang)
        XX     -26.1850     XY      -5.6623     YY     -44.0525
        XZ       0.0153     YZ       0.0290     ZZ     -32.5256
    Octopole Moments (Debye-Ang^2)
       XXX     -27.3993    XXY      -0.0741    XYY       0.9456
       YYY      -0.3631    XXZ      -0.0682    XYZ      -0.0296
       YYZ      -0.0943    XZZ      -1.9165    YZZ      -0.1712
       ZZZ      -0.1809
    Hexadecapole Moments (Debye-Ang^3)
      XXXX    -288.9454   XXXY     -11.6697   XXYY    -112.3655
      XYYY     -11.8033   YYYY    -251.6859   XXXZ      -0.0001
      XXYZ       0.1217   XYYZ       0.0340   YYYZ       0.3476
      XXZZ     -67.9159   XYZZ      -0.4975   YYZZ     -41.5194
      XZZZ       0.0014   YZZZ       0.2500   ZZZZ     -34.1330
 -----------------------------------------------------------------
 DrvMan is completing analytic gradient of the MP2 energy
 MP2 relaxed dipole moment
            1
    1  -0.2531954
    2  -0.6601893
    3   0.0005042
	Magnitude:	 0.707 au	 1.797 Debye
 MP2 energy read as -341.931563
 Full Analytical Gradient of MP2 Energy (in au.)
             1             2             3             4             5
    1    0.00007625    0.00008246    0.00002090    0.00007638   -0.00007471
    2   -0.00032653    0.00167334   -0.00018879    0.00007809    0.00008008
    3    0.00000695   -0.00000564    0.00000163    0.00000052   -0.00000094
             6             7             8             9            10
    1   -0.00000294   -0.00003399   -0.00001112    0.00002932   -0.00016255
    2   -0.00002807   -0.00005151   -0.00004070    0.00007737   -0.00127328
    3   -0.00003908    0.00000561    0.00003169   -0.00000291    0.00000217
 Gradient time:  CPU 0.12 s  wall 0.78 s
 ----------------------------------------------------------------
             Standard Nuclear Orientation (Angstroms)
    I     Atom           X                Y                Z
 ----------------------------------------------------------------
    1      C       1.7476845701    -0.7757598932     0.0031347656
    2      C       0.7092291229     0.2768695646     0.0011969655
    3      C      -0.7308858963    -0.2094299531     0.0025674961
    4      O      -1.6236591145     0.7602840869    -0.0013715612
    5      O      -1.0007045074    -1.3882466998     0.0070077479
    6      H       1.6166400897    -1.3992477694     0.8709871577
    7      H       2.7191540836    -0.3192487114     0.0012228948
    8      H       1.6156631114    -1.4038394993    -0.8613907357
    9      H      -2.4869635662     0.3476932322    -0.0001352056
   10      O       0.9412548068     1.4754497425    -0.0010642251
 ----------------------------------------------------------------
 Nuclear Repulsion Energy =   230.5384898179 hartrees
 There are       23 alpha and       23 beta electrons
 Discretize the solute cavity surface with Lebedev spheres
	Using 302 Lebedev grid points for each H atom
	Using 302 Lebedev grid points for other atoms
	Atomic van der Waals radii will be scaled by 1.20
 Removing interior tesserae...
 Keep 1159 surface tesserae and discard 1861 interior tesserae
 Molecular Surface Area = 106.314 Angst**2

                       Distance Matrix (Angstroms)
             C (  1)   C (  2)   C (  3)   O (  4)   O (  5)   H (  6)
   C (  2)  1.478656
   C (  3)  2.542448  1.520007
   O (  4)  3.704782  2.382449  1.318107
   O (  5)  2.815812  2.386738  1.209310  2.237035
   H (  6)  1.076605  2.095065  2.771407  3.990505  2.756279
   H (  7)  1.073387  2.096463  3.451788  4.474978  3.870418  1.771560
   H (  8)  1.076716  2.095343  2.771160  3.989520  2.756762  1.732384
   H (  9)  4.381142  3.196978  1.842336  0.956832  2.285280  4.544251
   O ( 10)  2.391295  1.220834  2.373792  2.662751  3.460062  3.079043
             H (  7)   H (  8)   H (  9)
   H (  8)  1.771477
   H (  9)  5.248664  4.543256
   O ( 10)  2.526237  3.079821  3.608950

 Requested basis set is cc-pVTZ
 There are 84 shells and 236 basis functions
 A cutoff of  1.0D-11 yielded   3305 shell pairs
 There are     26153 function pairs (     34272 Cartesian)
 Smallest overlap matrix eigenvalue = 5.01E-04
 Guess MOs from SCF MO coefficient file
 Reading MOs from coefficient file
 Reading MOs from coefficient file
 A restricted Hartree-Fock SCF calculation will be
 performed using Pulay DIIS extrapolation
 SCF converges when DIIS error is below 1.0E-08
 ---------------------------------------
  Cycle       Energy         DIIS Error
 ---------------------------------------
    1    -340.6512504679      6.00E-04
    2    -340.6570885041      3.48E-04
    3    -340.6577063899      1.14E-04
    4    -340.6578718532      4.94E-05
    5    -340.6579073522      1.73E-05
    6    -340.6579140763      8.30E-06
    7    -340.6579149417      2.85E-06
    8    -340.6579150755      5.34E-07
    9    -340.6579150794      2.17E-07
   10    -340.6579150798      8.27E-08
   11    -340.6579150800      2.24E-08
   12    -340.6579150802      8.72E-09 Convergence criterion met
 ---------------------------------------
 SCF time:  CPU 96.05 s  wall 96.31 s
 Discretize the solute cavity surface with Lebedev spheres
	Using 302 Lebedev grid points for each H atom
	Using 302 Lebedev grid points for other atoms
	Atomic van der Waals radii will be scaled by 1.20
 Removing interior tesserae...
 Keep 1159 surface tesserae and discard 1861 interior tesserae
 Molecular Surface Area = 106.314 Angst**2
 A restricted Hartree-Fock SCF calculation will be
 performed using Pulay DIIS extrapolation
 Polarizable Continuum solvation model will be applied
 SCF converges when DIIS error is below 1.0E-08

 Citation of the SMD model:
 Marenich, A.V.; Cramer, C.J.; Truhlar, D.G.
 J. Phys. Chem. B 2009, 113, 6378-6396.
 iSolventCode=           1
 Solvent: water                                                           

 vradii
            1           2           3           4           5           6
    1   1.8500000   1.8500000   1.8500000   1.5200000   1.5200000   1.2000000
            7           8           9          10
    1   1.2000000   1.2000000   1.2000000   1.5200000
 ---------------------------------------
  Cycle       Energy         DIIS Error
 ---------------------------------------
    1    -340.6579150793      3.14E-09
 Time req'd to invert C: 1.32 s (CPU) 1.32 s (wall)
    2    -340.6795002272      4.95E-04
    3    -340.6795002275      4.95E-04
    4    -340.6795002304      4.95E-04
    5    -340.6795002237      4.95E-04
    6    -340.6795002204      4.95E-04
    7    -340.6795002201      4.95E-04
    8    -340.6795002220      4.95E-04
    9    -340.6795002250      4.95E-04
   10    -340.6795002240      4.95E-04
   11    -340.6795002249      4.95E-04
   12    -340.6795002264      4.95E-04
   13    -340.6795002269      4.95E-04
   14    -340.6795002265      4.95E-04
   15    -340.6795002259      4.95E-04
   16    -340.6795002264      4.95E-04
   17    -340.6826734539      2.87E-04
   18    -340.6832284633      1.09E-04
   19    -340.6834470159      4.65E-05
   20    -340.6834882303      1.66E-05
   21    -340.6834950167      8.00E-06
   22    -340.6834959181      2.65E-06
   23    -340.6834960442      5.26E-07
   24    -340.6834960484      1.88E-07
   25    -340.6834960488      6.62E-08
   26    -340.6834960488      4.19E-08
   27    -340.6834960488      1.14E-08
   28    -340.6834960490      3.32E-09 Convergence criterion met
 ---------------------------------------
 SCF time:  CPU 175.10 s  wall 178.95 s
(0)  E-EN(g) gas-phase elect-nuc energy                 -340.657915079 a.u.
(3)  G-ENP(liq) elect-nuc-pol free energy of system     -340.683496049 a.u.
(4)  G-CDS(liq) cavity-dispersion-solvent structure 
     free energy                                                5.1665 kcal/mol
(6)  G-S(liq) free energy of system                     -340.675262667 a.u.
(9)  DeltaG-S(liq) free energy of  solvation
     (9) = (6) - (0)                                          -10.8858 kcal/mol
 SCF   energy in the final basis set = -340.6752626667
 Total energy in the final basis set = -340.6752626667

 Components of the MP2 correlation energy:
        aaaa  correlation energy =        -0.1574878978 au
        abab  correlation energy =        -0.9412873556 au
        bbbb  correlation energy =        -0.1574878978 au
        non-Brillouin singles    =        -0.0000000000 au

 Total  MP2   correlation energy =        -1.2562631512 au
        MP2         total energy =      -341.9315258179 au

  Entering Z-vector solver.
 This version supports only Gaussian blurring of the apparent surface charges
 No PCM contribution added !! 
   1         0           1      0.000364    0.000364
 This version supports only Gaussian blurring of the apparent surface charges
 No PCM contribution added !! 
   2         0           1      0.000121    0.000121
 This version supports only Gaussian blurring of the apparent surface charges
 No PCM contribution added !! 
   3         0           1      0.000044    0.000044
 This version supports only Gaussian blurring of the apparent surface charges
 No PCM contribution added !! 
   4         0           1      0.000012    0.000012
 This version supports only Gaussian blurring of the apparent surface charges
 No PCM contribution added !! 
   5         0           1      0.000004    0.000004
 This version supports only Gaussian blurring of the apparent surface charges
 No PCM contribution added !! 
   6         0           1      0.000002    0.000002
 This version supports only Gaussian blurring of the apparent surface charges
 No PCM contribution added !! 
   7         1           0      0.000000    0.000000    Roots Converged

 --------------------------------------------------------------

                    Orbital Energies (a.u.)
 --------------------------------------------------------------

 Alpha MOs
 -- Occupied --
-20.625 -20.584 -20.575 -11.409 -11.365 -11.224  -1.495  -1.416
 -1.388  -1.041  -0.933  -0.788  -0.734  -0.717  -0.662  -0.640
 -0.626  -0.599  -0.559  -0.524  -0.518  -0.504  -0.442
 -- Virtual --
  0.071   0.163   0.177   0.220   0.223   0.270   0.286   0.323
  0.354   0.398   0.422   0.424   0.446   0.475   0.493   0.524
  0.563   0.577   0.607   0.626   0.640   0.644   0.660   0.678
  0.719   0.726   0.735   0.739   0.789   0.802   0.812   0.830
  0.837   0.851   0.945   0.954   0.961   0.977   1.012   1.050
  1.091   1.110   1.135   1.193   1.198   1.241   1.265   1.284
  1.316   1.335   1.369   1.414   1.431   1.450   1.471   1.503
  1.527   1.545   1.588   1.608   1.683   1.731   1.764   1.785
  1.812   1.925   1.934   1.949   2.005   2.007   2.090   2.124
  2.220   2.284   2.333   2.339   2.362   2.419   2.420   2.457
  2.481   2.536   2.602   2.653   2.662   2.710   2.789   2.807
  2.849   2.873   2.887   2.921   2.997   3.038   3.066   3.082
  3.116   3.164   3.170   3.241   3.243   3.276   3.298   3.299
  3.340   3.350   3.387   3.410   3.445   3.472   3.496   3.528
  3.574   3.581   3.615   3.619   3.637   3.678   3.708   3.769
  3.787   3.806   3.856   3.876   3.885   3.957   3.964   4.005
  4.052   4.074   4.101   4.112   4.150   4.173   4.226   4.227
  4.254   4.308   4.347   4.396   4.397   4.469   4.491   4.510
  4.528   4.559   4.623   4.652   4.682   4.696   4.746   4.835
  4.872   4.919   4.991   5.156   5.184   5.266   5.322   5.398
  5.444   5.452   5.559   5.571   5.580   5.611   5.621   5.632
  5.642   5.657   5.706   5.767   5.789   5.818   5.938   6.024
  6.028   6.089   6.161   6.248   6.253   6.407   6.558   6.627
  6.669   6.681   6.736   6.841   6.864   6.872   6.941   6.961
  6.980   7.053   7.125   7.165   7.238   7.297   7.322   7.362
  7.477   7.494   7.537   7.561   7.713   7.857   8.028   9.005
 10.781  13.031  13.391  13.915  14.701
 --------------------------------------------------------------

          Ground-State Mulliken Net Atomic Charges

     Atom                 Charge (a.u.)
  ----------------------------------------
      1 C                    -0.374191
      2 C                     0.237606
      3 C                     0.285848
      4 O                    -0.258779
      5 O                    -0.343365
      6 H                     0.159612
      7 H                     0.147721
      8 H                     0.158974
      9 H                     0.295891
     10 O                    -0.309316
  ----------------------------------------
  Sum of atomic charges =    -0.000000

 -----------------------------------------------------------------
                    Cartesian Multipole Moments
 -----------------------------------------------------------------
    Charge (ESU x 10^10)
                 0.0000
    Dipole Moment (Debye)
         X      -0.6424      Y      -1.6931      Z       0.0013
       Tot       1.8109
    Quadrupole Moments (Debye-Ang)
        XX     -26.1701     XY      -5.6800     YY     -44.0603
        XZ       0.0154     YZ       0.0290     ZZ     -32.5259
    Octopole Moments (Debye-Ang^2)
       XXX     -27.3707    XXY      -0.0947    XYY       0.9427
       YYY      -0.3718    XXZ      -0.0682    XYZ      -0.0297
       YYZ      -0.0943    XZZ      -1.9146    YZZ      -0.1754
       ZZZ      -0.1808
    Hexadecapole Moments (Debye-Ang^3)
      XXXX    -288.7734   XXXY     -11.7316   XXYY    -112.3563
      XYYY     -11.8254   YYYY    -251.6821   XXXZ       0.0001
      XXYZ       0.1216   XYYZ       0.0340   YYYZ       0.3476
      XXZZ     -67.9038   XYZZ      -0.5062   YYZZ     -41.5160
      XZZZ       0.0015   YZZZ       0.2499   ZZZZ     -34.1308
 -----------------------------------------------------------------
 DrvMan is completing analytic gradient of the MP2 energy
 MP2 relaxed dipole moment
            1
    1  -0.2527397
    2  -0.6661120
    3   0.0005157
	Magnitude:	 0.712 au	 1.811 Debye
 MP2 energy read as -341.931526
 Full Analytical Gradient of MP2 Energy (in au.)
             1             2             3             4             5
    1   -0.00019784    0.00001318    0.00002146   -0.00003685    0.00004310
    2    0.00021206   -0.00170715    0.00010066    0.00005874    0.00014997
    3    0.00000634   -0.00000044    0.00000205    0.00000041   -0.00000155
             6             7             8             9            10
    1   -0.00004314    0.00002654   -0.00005191    0.00000200    0.00022347
    2    0.00002232   -0.00009121    0.00001000    0.00008857    0.00115604
    3   -0.00000922    0.00000578    0.00000175   -0.00000305   -0.00000207
 Gradient time:  CPU 0.11 s  wall 0.59 s
 ----------------------------------------------------------------
             Standard Nuclear Orientation (Angstroms)
    I     Atom           X                Y                Z
 ----------------------------------------------------------------
    1      C       1.7476845701    -0.7757598932     0.0031347656
    2      C       0.7092291229     0.2778695646     0.0021969655
    3      C      -0.7308858963    -0.2094299531     0.0025674961
    4      O      -1.6236591145     0.7602840869    -0.0013715612
    5      O      -1.0007045074    -1.3882466998     0.0070077479
    6      H       1.6166400897    -1.3992477694     0.8709871577
    7      H       2.7191540836    -0.3192487114     0.0012228948
    8      H       1.6156631114    -1.4038394993    -0.8613907357
    9      H      -2.4869635662     0.3476932322    -0.0001352056
   10      O       0.9412548068     1.4754497425    -0.0010642251
 ----------------------------------------------------------------
 Nuclear Repulsion Energy =   230.5428141594 hartrees
 There are       23 alpha and       23 beta electrons
 Discretize the solute cavity surface with Lebedev spheres
	Using 302 Lebedev grid points for each H atom
	Using 302 Lebedev grid points for other atoms
	Atomic van der Waals radii will be scaled by 1.20
 Removing interior tesserae...
 Keep 1159 surface tesserae and discard 1861 interior tesserae
 Molecular Surface Area = 106.314 Angst**2

                       Distance Matrix (Angstroms)
             C (  1)   C (  2)   C (  3)   O (  4)   O (  5)   H (  6)
   C (  2)  1.479367
   C (  3)  2.542448  1.520326
   O (  4)  3.704782  2.382248  1.318107
   O (  5)  2.815812  2.387434  1.209310  2.237035
   H (  6)  1.076605  2.095451  2.771407  3.990505  2.756279
   H (  7)  1.073387  2.096747  3.451788  4.474978  3.870418  1.771560
   H (  8)  1.076716  2.096557  2.771160  3.989520  2.756762  1.732384
   H (  9)  4.381142  3.196956  1.842336  0.956832  2.285280  4.544251
   O ( 10)  2.391295  1.219854  2.373792  2.662751  3.460062  3.079043
             H (  7)   H (  8)   H (  9)
   H (  8)  1.771477
   H (  9)  5.248664  4.543256
   O ( 10)  2.526237  3.079821  3.608950

 Requested basis set is cc-pVTZ
 There are 84 shells and 236 basis functions
 A cutoff of  1.0D-11 yielded   3305 shell pairs
 There are     26153 function pairs (     34272 Cartesian)
 Smallest overlap matrix eigenvalue = 5.01E-04
 Guess MOs from SCF MO coefficient file
 Reading MOs from coefficient file
 Reading MOs from coefficient file
 A restricted Hartree-Fock SCF calculation will be
 performed using Pulay DIIS extrapolation
 SCF converges when DIIS error is below 1.0E-08
 ---------------------------------------
  Cycle       Energy         DIIS Error
 ---------------------------------------
    1    -340.6541109905      6.03E-04
    2    -340.6571908382      3.60E-04
    3    -340.6578466938      1.15E-04
    4    -340.6580144364      4.85E-05
    5    -340.6580503858      1.72E-05
    6    -340.6580570528      8.29E-06
    7    -340.6580579046      2.83E-06
    8    -340.6580580311      5.19E-07
    9    -340.6580580351      1.89E-07
   10    -340.6580580355      8.31E-08
   11    -340.6580580357      2.40E-08
   12    -340.6580580359      9.91E-09 Convergence criterion met
 ---------------------------------------
 SCF time:  CPU 98.92 s  wall 99.34 s
 Discretize the solute cavity surface with Lebedev spheres
	Using 302 Lebedev grid points for each H atom
	Using 302 Lebedev grid points for other atoms
	Atomic van der Waals radii will be scaled by 1.20
 Removing interior tesserae...
 Keep 1159 surface tesserae and discard 1861 interior tesserae
 Molecular Surface Area = 106.314 Angst**2
 A restricted Hartree-Fock SCF calculation will be
 performed using Pulay DIIS extrapolation
 Polarizable Continuum solvation model will be applied
 SCF converges when DIIS error is below 1.0E-08

 Citation of the SMD model:
 Marenich, A.V.; Cramer, C.J.; Truhlar, D.G.
 J. Phys. Chem. B 2009, 113, 6378-6396.
 iSolventCode=           1
 Solvent: water                                                           

 vradii
            1           2           3           4           5           6
    1   1.8500000   1.8500000   1.8500000   1.5200000   1.5200000   1.2000000
            7           8           9          10
    1   1.2000000   1.2000000   1.2000000   1.5200000
 ---------------------------------------
  Cycle       Energy         DIIS Error
 ---------------------------------------
    1    -340.6580580351      3.91E-09
 Time req'd to invert C: 1.23 s (CPU) 1.25 s (wall)
    2    -340.6796185828      4.94E-04
    3    -340.6796185827      4.94E-04
    4    -340.6796185828      4.94E-04
    5    -340.6796185790      4.94E-04
    6    -340.6796185787      4.94E-04
    7    -340.6796185798      4.94E-04
    8    -340.6796185773      4.94E-04
    9    -340.6796185673      4.94E-04
   10    -340.6796185659      4.94E-04
   11    -340.6796185622      4.94E-04
   12    -340.6796185648      4.94E-04
   13    -340.6796185648      4.94E-04
   14    -340.6796185653      4.94E-04
   15    -340.6796185651      4.94E-04
   16    -340.6796185831      4.94E-04
   17    -340.6827847583      2.86E-04
   18    -340.6833379542      1.09E-04
   19    -340.6835555155      4.63E-05
   20    -340.6835964510      1.65E-05
   21    -340.6836031736      7.97E-06
   22    -340.6836040649      2.64E-06
   23    -340.6836041896      5.24E-07
   24    -340.6836041938      1.88E-07
   25    -340.6836041942      6.60E-08
   26    -340.6836041942      4.11E-08
   27    -340.6836041942      1.12E-08
   28    -340.6836041944      3.30E-09 Convergence criterion met
 ---------------------------------------
 SCF time:  CPU 165.23 s  wall 165.89 s
(0)  E-EN(g) gas-phase elect-nuc energy                 -340.658058035 a.u.
(3)  G-ENP(liq) elect-nuc-pol free energy of system     -340.683604194 a.u.
(4)  G-CDS(liq) cavity-dispersion-solvent structure 
     free energy                                                5.1693 kcal/mol
(6)  G-S(liq) free energy of system                     -340.675366338 a.u.
(9)  DeltaG-S(liq) free energy of  solvation
     (9) = (6) - (0)                                          -10.8611 kcal/mol
 SCF   energy in the final basis set = -340.6753663378
 Total energy in the final basis set = -340.6753663378

 Components of the MP2 correlation energy:
        aaaa  correlation energy =        -0.1574741734 au
        abab  correlation energy =        -0.9412308827 au
        bbbb  correlation energy =        -0.1574741734 au
        non-Brillouin singles    =        -0.0000000000 au

 Total  MP2   correlation energy =        -1.2561792295 au
        MP2         total energy =      -341.9315455673 au

  Entering Z-vector solver.
 This version supports only Gaussian blurring of the apparent surface charges
 No PCM contribution added !! 
   1         0           1      0.000364    0.000364
 This version supports only Gaussian blurring of the apparent surface charges
 No PCM contribution added !! 
   2         0           1      0.000120    0.000120
 This version supports only Gaussian blurring of the apparent surface charges
 No PCM contribution added !! 
   3         0           1      0.000044    0.000044
 This version supports only Gaussian blurring of the apparent surface charges
 No PCM contribution added !! 
   4         0           1      0.000012    0.000012
 This version supports only Gaussian blurring of the apparent surface charges
 No PCM contribution added !! 
   5         0           1      0.000004    0.000004
 This version supports only Gaussian blurring of the apparent surface charges
 No PCM contribution added !! 
   6         0           1      0.000002    0.000002
 This version supports only Gaussian blurring of the apparent surface charges
 No PCM contribution added !! 
   7         1           0      0.000000    0.000000    Roots Converged

 --------------------------------------------------------------

                    Orbital Energies (a.u.)
 --------------------------------------------------------------

 Alpha MOs
 -- Occupied --
-20.625 -20.584 -20.575 -11.409 -11.365 -11.224  -1.495  -1.417
 -1.388  -1.041  -0.933  -0.788  -0.734  -0.718  -0.662  -0.640
 -0.626  -0.599  -0.559  -0.524  -0.518  -0.504  -0.442
 -- Virtual --
  0.072   0.163   0.177   0.221   0.223   0.270   0.286   0.323
  0.354   0.398   0.422   0.424   0.446   0.476   0.493   0.524
  0.562   0.577   0.607   0.626   0.640   0.644   0.660   0.678
  0.719   0.726   0.735   0.739   0.789   0.802   0.812   0.830
  0.837   0.851   0.945   0.954   0.962   0.977   1.012   1.050
  1.091   1.110   1.135   1.193   1.198   1.241   1.265   1.284
  1.316   1.335   1.369   1.414   1.431   1.450   1.470   1.503
  1.527   1.545   1.588   1.608   1.683   1.731   1.764   1.785
  1.812   1.925   1.934   1.949   2.005   2.007   2.090   2.124
  2.220   2.284   2.333   2.339   2.363   2.419   2.420   2.457
  2.481   2.536   2.603   2.653   2.662   2.710   2.789   2.806
  2.849   2.873   2.887   2.921   2.997   3.038   3.066   3.082
  3.116   3.164   3.170   3.241   3.243   3.276   3.298   3.299
  3.340   3.350   3.387   3.410   3.445   3.473   3.495   3.528
  3.574   3.580   3.615   3.619   3.638   3.679   3.709   3.770
  3.787   3.805   3.856   3.876   3.885   3.957   3.963   4.005
  4.052   4.074   4.101   4.112   4.150   4.173   4.226   4.227
  4.253   4.308   4.347   4.396   4.398   4.469   4.491   4.510
  4.528   4.559   4.623   4.652   4.682   4.696   4.746   4.835
  4.872   4.919   4.991   5.156   5.184   5.266   5.322   5.398
  5.444   5.452   5.559   5.571   5.580   5.611   5.621   5.632
  5.642   5.657   5.706   5.767   5.789   5.818   5.938   6.024
  6.028   6.090   6.161   6.248   6.253   6.408   6.558   6.627
  6.669   6.683   6.737   6.841   6.864   6.873   6.941   6.962
  6.980   7.053   7.125   7.166   7.238   7.297   7.322   7.362
  7.478   7.494   7.537   7.562   7.713   7.857   8.028   9.003
 10.777  13.033  13.402  13.921  14.696
 --------------------------------------------------------------

          Ground-State Mulliken Net Atomic Charges

     Atom                 Charge (a.u.)
  ----------------------------------------
      1 C                    -0.374433
      2 C                     0.237523
      3 C                     0.285709
      4 O                    -0.258781
      5 O                    -0.343397
      6 H                     0.159483
      7 H                     0.147625
      8 H                     0.158961
      9 H                     0.295835
     10 O                    -0.308526
  ----------------------------------------
  Sum of atomic charges =    -0.000000

 -----------------------------------------------------------------
                    Cartesian Multipole Moments
 -----------------------------------------------------------------
    Charge (ESU x 10^10)
                -0.0000
    Dipole Moment (Debye)
         X      -0.6430      Y      -1.6856      Z       0.0028
       Tot       1.8041
    Quadrupole Moments (Debye-Ang)
        XX     -26.1776     XY      -5.6711     YY     -44.0564
        XZ       0.0151     YZ       0.0301     ZZ     -32.5257
    Octopole Moments (Debye-Ang^2)
       XXX     -27.3850    XXY      -0.0844    XYY       0.9441
       YYY      -0.3675    XXZ      -0.0739    XYZ      -0.0265
       YYZ      -0.1012    XZZ      -1.9156    YZZ      -0.1733
       ZZZ      -0.1947
    Hexadecapole Moments (Debye-Ang^3)
      XXXX    -288.8593   XXXY     -11.7008   XXYY    -112.3609
      XYYY     -11.8145   YYYY    -251.6841   XXXZ      -0.0203
      XXYZ       0.1252   XYYZ       0.0246   YYYZ       0.3457
      XXZZ     -67.9099   XYZZ      -0.5018   YYZZ     -41.5178
      XZZZ      -0.0108   YZZZ       0.2465   ZZZZ     -34.1320
 -----------------------------------------------------------------
 DrvMan is completing analytic gradient of the MP2 energy
 MP2 relaxed dipole moment
            1
    1  -0.2529688
    2  -0.6631584
    3   0.0010832
	Magnitude:	 0.710 au	 1.804 Debye
 MP2 energy read as -341.931546
 Full Analytical Gradient of MP2 Energy (in au.)
             1             2             3             4             5
    1   -0.00006034    0.00004628    0.00002106    0.00001953   -0.00001566
    2   -0.00005760   -0.00002336   -0.00004409    0.00006845    0.00011513
    3   -0.00015953    0.00040229   -0.00020146    0.00001947    0.00004398
             6             7             8             9            10
    1   -0.00006901   -0.00000362    0.00001436    0.00001559    0.00003181
    2    0.00003908   -0.00007144   -0.00005727    0.00008304   -0.00005192
    3   -0.00002265    0.00000146    0.00001820    0.00001132   -0.00011307
 Gradient time:  CPU 0.07 s  wall 0.64 s
 ----------------------------------------------------------------
             Standard Nuclear Orientation (Angstroms)
    I     Atom           X                Y                Z
 ----------------------------------------------------------------
    1      C       1.7476845701    -0.7757598932     0.0031347656
    2      C       0.7092291229     0.2778695646     0.0001969655
    3      C      -0.7308858963    -0.2094299531     0.0025674961
    4      O      -1.6236591145     0.7602840869    -0.0013715612
    5      O      -1.0007045074    -1.3882466998     0.0070077479
    6      H       1.6166400897    -1.3992477694     0.8709871577
    7      H       2.7191540836    -0.3192487114     0.0012228948
    8      H       1.6156631114    -1.4038394993    -0.8613907357
    9      H      -2.4869635662     0.3476932322    -0.0001352056
   10      O       0.9412548068     1.4754497425    -0.0010642251
 ----------------------------------------------------------------
 Nuclear Repulsion Energy =   230.5428227723 hartrees
 There are       23 alpha and       23 beta electrons
 Discretize the solute cavity surface with Lebedev spheres
	Using 302 Lebedev grid points for each H atom
	Using 302 Lebedev grid points for other atoms
	Atomic van der Waals radii will be scaled by 1.20
 Removing interior tesserae...
 Keep 1161 surface tesserae and discard 1859 interior tesserae
 Molecular Surface Area = 106.623 Angst**2

                       Distance Matrix (Angstroms)
             C (  1)   C (  2)   C (  3)   O (  4)   O (  5)   H (  6)
   C (  2)  1.479369
   C (  3)  2.542448  1.520328
   O (  4)  3.704782  2.382246  1.318107
   O (  5)  2.815812  2.387439  1.209310  2.237035
   H (  6)  1.076605  2.096281  2.771407  3.990505  2.756279
   H (  7)  1.073387  2.096747  3.451788  4.474978  3.870418  1.771560
   H (  8)  1.076716  2.095734  2.771160  3.989520  2.756762  1.732384
   H (  9)  4.381142  3.196955  1.842336  0.956832  2.285280  4.544251
   O ( 10)  2.391295  1.219851  2.373792  2.662751  3.460062  3.079043
             H (  7)   H (  8)   H (  9)
   H (  8)  1.771477
   H (  9)  5.248664  4.543256
   O ( 10)  2.526237  3.079821  3.608950

 Requested basis set is cc-pVTZ
 There are 84 shells and 236 basis functions
 A cutoff of  1.0D-11 yielded   3305 shell pairs
 There are     26153 function pairs (     34272 Cartesian)
 Smallest overlap matrix eigenvalue = 5.01E-04
 Guess MOs from SCF MO coefficient file
 Reading MOs from coefficient file
 Reading MOs from coefficient file
 A restricted Hartree-Fock SCF calculation will be
 performed using Pulay DIIS extrapolation
 SCF converges when DIIS error is below 1.0E-08
 ---------------------------------------
  Cycle       Energy         DIIS Error
 ---------------------------------------
    1    -340.6532099321      6.00E-04
    2    -340.6572065812      3.56E-04
    3    -340.6578485691      1.14E-04
    4    -340.6580152806      4.87E-05
    5    -340.6580509493      1.72E-05
    6    -340.6580576065      8.28E-06
    7    -340.6580584558      2.84E-06
    8    -340.6580585846      5.15E-07
    9    -340.6580585886      1.97E-07
   10    -340.6580585890      8.48E-08
   11    -340.6580585893      2.62E-08
   12    -340.6580585895      1.21E-08
   13    -340.6580585892      5.45E-09 Convergence criterion met
 ---------------------------------------
 SCF time:  CPU 94.77 s  wall 94.83 s
 Discretize the solute cavity surface with Lebedev spheres
	Using 302 Lebedev grid points for each H atom
	Using 302 Lebedev grid points for other atoms
	Atomic van der Waals radii will be scaled by 1.20
 Removing interior tesserae...
 Keep 1161 surface tesserae and discard 1859 interior tesserae
 Molecular Surface Area = 106.623 Angst**2
 A restricted Hartree-Fock SCF calculation will be
 performed using Pulay DIIS extrapolation
 Polarizable Continuum solvation model will be applied
 SCF converges when DIIS error is below 1.0E-08

 Citation of the SMD model:
 Marenich, A.V.; Cramer, C.J.; Truhlar, D.G.
 J. Phys. Chem. B 2009, 113, 6378-6396.
 iSolventCode=           1
 Solvent: water                                                           

 vradii
            1           2           3           4           5           6
    1   1.8500000   1.8500000   1.8500000   1.5200000   1.5200000   1.2000000
            7           8           9          10
    1   1.2000000   1.2000000   1.2000000   1.5200000
 ---------------------------------------
  Cycle       Energy         DIIS Error
 ---------------------------------------
    1    -340.6580585885      2.14E-09
 Time req'd to invert C: 1.14 s (CPU) 1.14 s (wall)
    2    -340.6796491176      4.95E-04
    3    -340.6796491171      4.95E-04
    4    -340.6796491171      4.95E-04
    5    -340.6796491224      4.95E-04
    6    -340.6796491229      4.95E-04
    7    -340.6796491220      4.95E-04
    8    -340.6796491226      4.95E-04
    9    -340.6796491239      4.95E-04
   10    -340.6796491259      4.95E-04
   11    -340.6796491277      4.95E-04
   12    -340.6796491309      4.95E-04
   13    -340.6796491269      4.95E-04
   14    -340.6796491247      4.95E-04
   15    -340.6796491243      4.95E-04
   16    -340.6796491156      4.95E-04
   17    -340.6828215654      2.87E-04
   18    -340.6833763826      1.09E-04
   19    -340.6835945462      4.64E-05
   20    -340.6836356249      1.65E-05
   21    -340.6836423720      7.97E-06
   22    -340.6836432650      2.64E-06
   23    -340.6836433898      5.25E-07
   24    -340.6836433940      1.89E-07
   25    -340.6836433944      6.65E-08
   26    -340.6836433944      4.12E-08
   27    -340.6836433945      1.13E-08
   28    -340.6836433947      3.28E-09 Convergence criterion met
 ---------------------------------------
 SCF time:  CPU 168.38 s  wall 172.26 s
(0)  E-EN(g) gas-phase elect-nuc energy                 -340.658058588 a.u.
(3)  G-ENP(liq) elect-nuc-pol free energy of system     -340.683643395 a.u.
(4)  G-CDS(liq) cavity-dispersion-solvent structure 
     free energy                                                5.1693 kcal/mol
(6)  G-S(liq) free energy of system                     -340.675405520 a.u.
(9)  DeltaG-S(liq) free energy of  solvation
     (9) = (6) - (0)                                          -10.8854 kcal/mol
 SCF   energy in the final basis set = -340.6754055203
 Total energy in the final basis set = -340.6754055203

 Components of the MP2 correlation energy:
        aaaa  correlation energy =        -0.1574708958 au
        abab  correlation energy =        -0.9412198049 au
        bbbb  correlation energy =        -0.1574708958 au
        non-Brillouin singles    =        -0.0000000000 au

 Total  MP2   correlation energy =        -1.2561615966 au
        MP2         total energy =      -341.9315671169 au

  Entering Z-vector solver.
 This version supports only Gaussian blurring of the apparent surface charges
 No PCM contribution added !! 
   1         0           1      0.000364    0.000364
 This version supports only Gaussian blurring of the apparent surface charges
 No PCM contribution added !! 
   2         0           1      0.000120    0.000120
 This version supports only Gaussian blurring of the apparent surface charges
 No PCM contribution added !! 
   3         0           1      0.000044    0.000044
 This version supports only Gaussian blurring of the apparent surface charges
 No PCM contribution added !! 
   4         0           1      0.000012    0.000012
 This version supports only Gaussian blurring of the apparent surface charges
 No PCM contribution added !! 
   5         0           1      0.000004    0.000004
 This version supports only Gaussian blurring of the apparent surface charges
 No PCM contribution added !! 
   6         0           1      0.000002    0.000002
 This version supports only Gaussian blurring of the apparent surface charges
 No PCM contribution added !! 
   7         1           0      0.000000    0.000000    Roots Converged

 --------------------------------------------------------------

                    Orbital Energies (a.u.)
 --------------------------------------------------------------

 Alpha MOs
 -- Occupied --
-20.625 -20.584 -20.575 -11.409 -11.365 -11.224  -1.495  -1.417
 -1.388  -1.041  -0.933  -0.788  -0.734  -0.718  -0.662  -0.640
 -0.625  -0.599  -0.559  -0.524  -0.518  -0.504  -0.442
 -- Virtual --
  0.072   0.163   0.177   0.221   0.223   0.270   0.286   0.323
  0.354   0.398   0.422   0.424   0.446   0.476   0.493   0.524
  0.562   0.577   0.608   0.626   0.640   0.644   0.660   0.678
  0.719   0.726   0.735   0.739   0.789   0.802   0.812   0.830
  0.837   0.851   0.945   0.954   0.962   0.977   1.012   1.050
  1.091   1.111   1.135   1.193   1.198   1.241   1.265   1.284
  1.316   1.335   1.369   1.414   1.431   1.450   1.471   1.503
  1.527   1.545   1.588   1.608   1.683   1.731   1.764   1.785
  1.812   1.925   1.934   1.949   2.005   2.007   2.090   2.125
  2.220   2.284   2.333   2.339   2.363   2.419   2.420   2.457
  2.481   2.536   2.603   2.653   2.662   2.710   2.789   2.807
  2.849   2.873   2.887   2.921   2.997   3.038   3.066   3.082
  3.116   3.164   3.170   3.241   3.243   3.276   3.298   3.299
  3.340   3.350   3.387   3.411   3.445   3.473   3.496   3.528
  3.574   3.581   3.615   3.619   3.638   3.679   3.709   3.770
  3.787   3.805   3.856   3.876   3.885   3.957   3.964   4.005
  4.052   4.074   4.101   4.112   4.150   4.173   4.226   4.227
  4.253   4.308   4.347   4.397   4.398   4.469   4.491   4.510
  4.528   4.559   4.623   4.652   4.682   4.696   4.746   4.835
  4.872   4.919   4.991   5.156   5.184   5.266   5.322   5.398
  5.444   5.452   5.559   5.571   5.580   5.611   5.622   5.632
  5.642   5.657   5.706   5.767   5.789   5.818   5.938   6.024
  6.029   6.090   6.161   6.248   6.253   6.408   6.558   6.627
  6.669   6.683   6.737   6.841   6.864   6.873   6.941   6.962
  6.980   7.053   7.125   7.166   7.238   7.297   7.322   7.362
  7.478   7.494   7.537   7.562   7.713   7.857   8.028   9.003
 10.777  13.033  13.402  13.921  14.696
 --------------------------------------------------------------

          Ground-State Mulliken Net Atomic Charges

     Atom                 Charge (a.u.)
  ----------------------------------------
      1 C                    -0.374805
      2 C                     0.238222
      3 C                     0.285680
      4 O                    -0.258804
      5 O                    -0.343482
      6 H                     0.159876
      7 H                     0.147492
      8 H                     0.158724
      9 H                     0.295823
     10 O                    -0.308726
  ----------------------------------------
  Sum of atomic charges =    -0.000000

 -----------------------------------------------------------------
                    Cartesian Multipole Moments
 -----------------------------------------------------------------
    Charge (ESU x 10^10)
                 0.0000
    Dipole Moment (Debye)
         X      -0.6434      Y      -1.6858      Z       0.0010
       Tot       1.8044
    Quadrupole Moments (Debye-Ang)
        XX     -26.1839     XY      -5.6702     YY     -44.0617
        XZ       0.0161     YZ       0.0266     ZZ     -32.5253
    Octopole Moments (Debye-Ang^2)
       XXX     -27.3983    XXY      -0.0797    XYY       0.9386
       YYY      -0.3661    XXZ      -0.0624    XYZ      -0.0339
       YYZ      -0.0864    XZZ      -1.9155    YZZ      -0.1731
       ZZZ      -0.1650
    Hexadecapole Moments (Debye-Ang^3)
      XXXX    -288.9206   XXXY     -11.6883   XXYY    -112.3772
      XYYY     -11.8102   YYYY    -251.7097   XXXZ       0.0193
      XXYZ       0.1170   XYYZ       0.0438   YYYZ       0.3476
      XXZZ     -67.9130   XYZZ      -0.5005   YYZZ     -41.5213
      XZZZ       0.0151   YZZZ       0.2511   ZZZZ     -34.1312
 -----------------------------------------------------------------
 DrvMan is completing analytic gradient of the MP2 energy
 MP2 relaxed dipole moment
            1
    1  -0.2531218
    2  -0.6632314
    3   0.0003812
	Magnitude:	 0.710 au	 1.804 Debye
 MP2 energy read as -341.931567
 Full Analytical Gradient of MP2 Energy (in au.)
             1             2             3             4             5
    1   -0.00002099    0.00000052    0.00001634    0.00002716   -0.00001965
    2   -0.00004132   -0.00002505   -0.00001855    0.00007284    0.00008116
    3    0.00012487   -0.00041201    0.00020888   -0.00001954   -0.00004981
             6             7             8             9            10
    1    0.00002387   -0.00000018   -0.00008792    0.00001523    0.00004560
    2   -0.00008292   -0.00006889    0.00001172    0.00008137   -0.00001037
    3    0.00001012    0.00002572    0.00001829   -0.00001698    0.00011047
 Gradient time:  CPU 0.13 s  wall 1.10 s
 ----------------------------------------------------------------
             Standard Nuclear Orientation (Angstroms)
    I     Atom           X                Y                Z
 ----------------------------------------------------------------
    1      C       1.7476845701    -0.7757598932     0.0031347656
    2      C       0.7092291229     0.2778695646     0.0011969655
    3      C      -0.7298858963    -0.2094299531     0.0025674961
    4      O      -1.6236591145     0.7602840869    -0.0013715612
    5      O      -1.0007045074    -1.3882466998     0.0070077479
    6      H       1.6166400897    -1.3992477694     0.8709871577
    7      H       2.7191540836    -0.3192487114     0.0012228948
    8      H       1.6156631114    -1.4038394993    -0.8613907357
    9      H      -2.4869635662     0.3476932322    -0.0001352056
   10      O       0.9412548068     1.4754497425    -0.0010642251
 ----------------------------------------------------------------
 Nuclear Repulsion Energy =   230.5429891740 hartrees
 There are       23 alpha and       23 beta electrons
 Discretize the solute cavity surface with Lebedev spheres
	Using 302 Lebedev grid points for each H atom
	Using 302 Lebedev grid points for other atoms
	Atomic van der Waals radii will be scaled by 1.20
 Removing interior tesserae...
 Keep 1159 surface tesserae and discard 1861 interior tesserae
 Molecular Surface Area = 106.314 Angst**2

                       Distance Matrix (Angstroms)
             C (  1)   C (  2)   C (  3)   O (  4)   O (  5)   H (  6)
   C (  2)  1.479368
   C (  3)  2.541473  1.519380
   O (  4)  3.704782  2.382246  1.318784
   O (  5)  2.815812  2.387436  1.209534  2.237035
   H (  6)  1.076605  2.095865  2.770560  3.990505  2.756279
   H (  7)  1.073387  2.096747  3.450788  4.474978  3.870418  1.771560
   H (  8)  1.076716  2.096145  2.770314  3.989520  2.756762  1.732384
   H (  9)  4.381142  3.196956  1.843289  0.956832  2.285280  4.544251
   O ( 10)  2.391295  1.219852  2.373087  2.662751  3.460062  3.079043
             H (  7)   H (  8)   H (  9)
   H (  8)  1.771477
   H (  9)  5.248664  4.543256
   O ( 10)  2.526237  3.079821  3.608950

 Requested basis set is cc-pVTZ
 There are 84 shells and 236 basis functions
 A cutoff of  1.0D-11 yielded   3305 shell pairs
 There are     26153 function pairs (     34272 Cartesian)
 Smallest overlap matrix eigenvalue = 5.00E-04
 Guess MOs from SCF MO coefficient file
 Reading MOs from coefficient file
 Reading MOs from coefficient file
 A restricted Hartree-Fock SCF calculation will be
 performed using Pulay DIIS extrapolation
 SCF converges when DIIS error is below 1.0E-08
 ---------------------------------------
  Cycle       Energy         DIIS Error
 ---------------------------------------
    1    -340.6524286261      6.01E-04
    2    -340.6571599001      3.57E-04
    3    -340.6578056418      1.14E-04
    4    -340.6579734366      4.90E-05
    5    -340.6580095502      1.72E-05
    6    -340.6580163227      8.17E-06
    7    -340.6580171554      2.84E-06
    8    -340.6580172819      5.27E-07
    9    -340.6580172859      1.95E-07
   10    -340.6580172862      8.38E-08
   11    -340.6580172865      2.39E-08
   12    -340.6580172867      9.75E-09 Convergence criterion met
 ---------------------------------------
 SCF time:  CPU 88.40 s  wall 88.87 s
 Discretize the solute cavity surface with Lebedev spheres
	Using 302 Lebedev grid points for each H atom
	Using 302 Lebedev grid points for other atoms
	Atomic van der Waals radii will be scaled by 1.20
 Removing interior tesserae...
 Keep 1159 surface tesserae and discard 1861 interior tesserae
 Molecular Surface Area = 106.314 Angst**2
 A restricted Hartree-Fock SCF calculation will be
 performed using Pulay DIIS extrapolation
 Polarizable Continuum solvation model will be applied
 SCF converges when DIIS error is below 1.0E-08

 Citation of the SMD model:
 Marenich, A.V.; Cramer, C.J.; Truhlar, D.G.
 J. Phys. Chem. B 2009, 113, 6378-6396.
 iSolventCode=           1
 Solvent: water                                                           

 vradii
            1           2           3           4           5           6
    1   1.8500000   1.8500000   1.8500000   1.5200000   1.5200000   1.2000000
            7           8           9          10
    1   1.2000000   1.2000000   1.2000000   1.5200000
 ---------------------------------------
  Cycle       Energy         DIIS Error
 ---------------------------------------
    1    -340.6580172858      3.87E-09
 Time req'd to invert C: 0.98 s (CPU) 0.97 s (wall)
    2    -340.6795695818      4.94E-04
    3    -340.6795695818      4.94E-04
    4    -340.6795695799      4.94E-04
    5    -340.6795695754      4.94E-04
    6    -340.6795695715      4.94E-04
    7    -340.6795695660      4.94E-04
    8    -340.6795695667      4.94E-04
    9    -340.6795695658      4.94E-04
   10    -340.6795695655      4.94E-04
   11    -340.6795695668      4.94E-04
   12    -340.6795695694      4.94E-04
   13    -340.6795695685      4.94E-04
   14    -340.6795695704      4.94E-04
   15    -340.6795695706      4.94E-04
   16    -340.6795695819      4.94E-04
   17    -340.6827330853      2.86E-04
   18    -340.6832860114      1.09E-04
   19    -340.6835034852      4.63E-05
   20    -340.6835444122      1.65E-05
   21    -340.6835511347      7.97E-06
   22    -340.6835520263      2.64E-06
   23    -340.6835521511      5.24E-07
   24    -340.6835521552      1.89E-07
   25    -340.6835521556      6.64E-08
   26    -340.6835521556      4.11E-08
   27    -340.6835521556      1.13E-08
   28    -340.6835521558      3.30E-09 Convergence criterion met
 ---------------------------------------
 SCF time:  CPU 174.76 s  wall 175.06 s
(0)  E-EN(g) gas-phase elect-nuc energy                 -340.658017286 a.u.
(3)  G-ENP(liq) elect-nuc-pol free energy of system     -340.683552156 a.u.
(4)  G-CDS(liq) cavity-dispersion-solvent structure 
     free energy                                                5.1656 kcal/mol
(6)  G-S(liq) free energy of system                     -340.675320286 a.u.
(9)  DeltaG-S(liq) free energy of  solvation
     (9) = (6) - (0)                                          -10.8578 kcal/mol
 SCF   energy in the final basis set = -340.6753202861
 Total energy in the final basis set = -340.6753202861

 Components of the MP2 correlation energy:
        aaaa  correlation energy =        -0.1574805797 au
        abab  correlation energy =        -0.9412711340 au
        bbbb  correlation energy =        -0.1574805797 au
        non-Brillouin singles    =        -0.0000000000 au

 Total  MP2   correlation energy =        -1.2562322934 au
        MP2         total energy =      -341.9315525795 au

  Entering Z-vector solver.
 This version supports only Gaussian blurring of the apparent surface charges
 No PCM contribution added !! 
   1         0           1      0.000364    0.000364
 This version supports only Gaussian blurring of the apparent surface charges
 No PCM contribution added !! 
   2         0           1      0.000121    0.000121
 This version supports only Gaussian blurring of the apparent surface charges
 No PCM contribution added !! 
   3         0           1      0.000044    0.000044
 This version supports only Gaussian blurring of the apparent surface charges
 No PCM contribution added !! 
   4         0           1      0.000012    0.000012
 This version supports only Gaussian blurring of the apparent surface charges
 No PCM contribution added !! 
   5         0           1      0.000004    0.000004
 This version supports only Gaussian blurring of the apparent surface charges
 No PCM contribution added !! 
   6         0           1      0.000002    0.000002
 This version supports only Gaussian blurring of the apparent surface charges
 No PCM contribution added !! 
   7         1           0      0.000000    0.000000    Roots Converged

 --------------------------------------------------------------

                    Orbital Energies (a.u.)
 --------------------------------------------------------------

 Alpha MOs
 -- Occupied --
-20.625 -20.584 -20.575 -11.409 -11.365 -11.224  -1.494  -1.417
 -1.388  -1.041  -0.933  -0.788  -0.734  -0.718  -0.662  -0.640
 -0.625  -0.599  -0.559  -0.524  -0.518  -0.504  -0.442
 -- Virtual --
  0.071   0.163   0.177   0.221   0.223   0.270   0.286   0.322
  0.354   0.398   0.422   0.424   0.446   0.476   0.493   0.524
  0.562   0.577   0.607   0.626   0.640   0.644   0.660   0.678
  0.719   0.726   0.735   0.739   0.789   0.802   0.812   0.830
  0.837   0.851   0.945   0.954   0.961   0.977   1.012   1.050
  1.091   1.110   1.135   1.193   1.198   1.241   1.265   1.284
  1.316   1.335   1.369   1.414   1.431   1.450   1.470   1.503
  1.527   1.545   1.588   1.608   1.683   1.731   1.764   1.785
  1.812   1.925   1.935   1.949   2.005   2.007   2.090   2.124
  2.220   2.284   2.333   2.339   2.362   2.419   2.420   2.457
  2.481   2.536   2.603   2.652   2.662   2.710   2.789   2.806
  2.849   2.873   2.887   2.921   2.996   3.038   3.066   3.082
  3.116   3.164   3.170   3.241   3.242   3.277   3.298   3.299
  3.340   3.350   3.387   3.410   3.445   3.472   3.495   3.528
  3.574   3.580   3.614   3.619   3.638   3.679   3.709   3.770
  3.787   3.805   3.856   3.876   3.885   3.957   3.964   4.005
  4.052   4.074   4.101   4.112   4.150   4.173   4.227   4.227
  4.254   4.308   4.347   4.396   4.398   4.469   4.491   4.510
  4.528   4.559   4.623   4.652   4.682   4.696   4.746   4.835
  4.872   4.920   4.991   5.156   5.184   5.266   5.322   5.399
  5.444   5.452   5.559   5.571   5.580   5.611   5.621   5.632
  5.642   5.656   5.706   5.767   5.789   5.817   5.938   6.024
  6.028   6.090   6.162   6.247   6.253   6.407   6.558   6.626
  6.667   6.683   6.738   6.841   6.864   6.872   6.941   6.962
  6.980   7.053   7.125   7.166   7.238   7.297   7.322   7.362
  7.478   7.494   7.537   7.561   7.713   7.856   8.027   9.003
 10.784  13.028  13.401  13.917  14.696
 --------------------------------------------------------------

          Ground-State Mulliken Net Atomic Charges

     Atom                 Charge (a.u.)
  ----------------------------------------
      1 C                    -0.374450
      2 C                     0.237773
      3 C                     0.285845
      4 O                    -0.259379
      5 O                    -0.343315
      6 H                     0.159548
      7 H                     0.147621
      8 H                     0.158912
      9 H                     0.295831
     10 O                    -0.308386
  ----------------------------------------
  Sum of atomic charges =     0.000000

 -----------------------------------------------------------------
                    Cartesian Multipole Moments
 -----------------------------------------------------------------
    Charge (ESU x 10^10)
                -0.0000
    Dipole Moment (Debye)
         X      -0.6361      Y      -1.6878      Z       0.0013
       Tot       1.8037
    Quadrupole Moments (Debye-Ang)
        XX     -26.1858     XY      -5.6649     YY     -44.0541
        XZ       0.0154     YZ       0.0290     ZZ     -32.5258
    Octopole Moments (Debye-Ang^2)
       XXX     -27.3736    XXY      -0.0928    XYY       0.9448
       YYY      -0.3719    XXZ      -0.0682    XYZ      -0.0296
       YYZ      -0.0943    XZZ      -1.9156    YZZ      -0.1746
       ZZZ      -0.1808
    Hexadecapole Moments (Debye-Ang^3)
      XXXX    -288.8431   XXXY     -11.6806   XXYY    -112.3510
      XYYY     -11.7911   YYYY    -251.6746   XXXZ      -0.0001
      XXYZ       0.1216   XYYZ       0.0340   YYYZ       0.3476
      XXZZ     -67.9066   XYZZ      -0.4974   YYZZ     -41.5160
      XZZZ       0.0014   YZZZ       0.2499   ZZZZ     -34.1312
 -----------------------------------------------------------------
 DrvMan is completing analytic gradient of the MP2 energy
 MP2 relaxed dipole moment
            1
    1  -0.2502780
    2  -0.6640467
    3   0.0005142
	Magnitude:	 0.710 au	 1.804 Debye
 MP2 energy read as -341.931553
 Full Analytical Gradient of MP2 Energy (in au.)
             1             2             3             4             5
    1   -0.00009868   -0.00034883    0.00128038   -0.00045204   -0.00032000
    2   -0.00006152   -0.00004967    0.00008085    0.00020794   -0.00019103
    3    0.00000665   -0.00000295    0.00000150   -0.00000016   -0.00000011
             6             7             8             9            10
    1   -0.00002431    0.00000444   -0.00003281   -0.00005454    0.00004638
    2   -0.00000892   -0.00006555   -0.00002141    0.00017456   -0.00006526
    3   -0.00001749    0.00000569    0.00001012   -0.00000333    0.00000008
 Gradient time:  CPU 0.07 s  wall 0.07 s
 ----------------------------------------------------------------
             Standard Nuclear Orientation (Angstroms)
    I     Atom           X                Y                Z
 ----------------------------------------------------------------
    1      C       1.7476845701    -0.7757598932     0.0031347656
    2      C       0.7092291229     0.2778695646     0.0011969655
    3      C      -0.7318858963    -0.2094299531     0.0025674961
    4      O      -1.6236591145     0.7602840869    -0.0013715612
    5      O      -1.0007045074    -1.3882466998     0.0070077479
    6      H       1.6166400897    -1.3992477694     0.8709871577
    7      H       2.7191540836    -0.3192487114     0.0012228948
    8      H       1.6156631114    -1.4038394993    -0.8613907357
    9      H      -2.4869635662     0.3476932322    -0.0001352056
   10      O       0.9412548068     1.4754497425    -0.0010642251
 ----------------------------------------------------------------
 Nuclear Repulsion Energy =   230.5426831543 hartrees
 There are       23 alpha and       23 beta electrons
 Discretize the solute cavity surface with Lebedev spheres
	Using 302 Lebedev grid points for each H atom
	Using 302 Lebedev grid points for other atoms
	Atomic van der Waals radii will be scaled by 1.20
 Removing interior tesserae...
 Keep 1159 surface tesserae and discard 1861 interior tesserae
 Molecular Surface Area = 106.314 Angst**2

                       Distance Matrix (Angstroms)
             C (  1)   C (  2)   C (  3)   O (  4)   O (  5)   H (  6)
   C (  2)  1.479368
   C (  3)  2.543423  1.521274
   O (  4)  3.704782  2.382246  1.317429
   O (  5)  2.815812  2.387436  1.209087  2.237035
   H (  6)  1.076605  2.095865  2.772254  3.990505  2.756279
   H (  7)  1.073387  2.096747  3.452787  4.474978  3.870418  1.771560
   H (  8)  1.076716  2.096145  2.772007  3.989520  2.756762  1.732384
   H (  9)  4.381142  3.196956  1.841383  0.956832  2.285280  4.544251
   O ( 10)  2.391295  1.219852  2.374496  2.662751  3.460062  3.079043
             H (  7)   H (  8)   H (  9)
   H (  8)  1.771477
   H (  9)  5.248664  4.543256
   O ( 10)  2.526237  3.079821  3.608950

 Requested basis set is cc-pVTZ
 There are 84 shells and 236 basis functions
 A cutoff of  1.0D-11 yielded   3305 shell pairs
 There are     26153 function pairs (     34272 Cartesian)
 Smallest overlap matrix eigenvalue = 5.03E-04
 Guess MOs from SCF MO coefficient file
 Reading MOs from coefficient file
 Reading MOs from coefficient file
 A restricted Hartree-Fock SCF calculation will be
 performed using Pulay DIIS extrapolation
 SCF converges when DIIS error is below 1.0E-08
 ---------------------------------------
  Cycle       Energy         DIIS Error
 ---------------------------------------
    1    -340.6547124117      6.02E-04
    2    -340.6572484353      3.56E-04
    3    -340.6578894247      1.14E-04
    4    -340.6580549046      4.82E-05
    5    -340.6580899820      1.71E-05
    6    -340.6580964649      8.52E-06
    7    -340.6580973579      2.83E-06
    8    -340.6580974897      4.90E-07
    9    -340.6580974935      1.90E-07
   10    -340.6580974939      7.99E-08
   11    -340.6580974941      2.07E-08
   12    -340.6580974942      8.36E-09 Convergence criterion met
 ---------------------------------------
 SCF time:  CPU 87.40 s  wall 87.51 s
 Discretize the solute cavity surface with Lebedev spheres
	Using 302 Lebedev grid points for each H atom
	Using 302 Lebedev grid points for other atoms
	Atomic van der Waals radii will be scaled by 1.20
 Removing interior tesserae...
 Keep 1159 surface tesserae and discard 1861 interior tesserae
 Molecular Surface Area = 106.314 Angst**2
 A restricted Hartree-Fock SCF calculation will be
 performed using Pulay DIIS extrapolation
 Polarizable Continuum solvation model will be applied
 SCF converges when DIIS error is below 1.0E-08

 Citation of the SMD model:
 Marenich, A.V.; Cramer, C.J.; Truhlar, D.G.
 J. Phys. Chem. B 2009, 113, 6378-6396.
 iSolventCode=           1
 Solvent: water                                                           

 vradii
            1           2           3           4           5           6
    1   1.8500000   1.8500000   1.8500000   1.5200000   1.5200000   1.2000000
            7           8           9          10
    1   1.2000000   1.2000000   1.2000000   1.5200000
 ---------------------------------------
  Cycle       Energy         DIIS Error
 ---------------------------------------
    1    -340.6580974934      3.00E-09
 Time req'd to invert C: 0.91 s (CPU) 0.91 s (wall)
    2    -340.6796660010      4.94E-04
    3    -340.6796660015      4.94E-04
    4    -340.6796660034      4.94E-04
    5    -340.6796659966      4.94E-04
    6    -340.6796659975      4.94E-04
    7    -340.6796660086      4.94E-04
    8    -340.6796660109      4.94E-04
    9    -340.6796660099      4.94E-04
   10    -340.6796660109      4.94E-04
   11    -340.6796660093      4.94E-04
   12    -340.6796660133      4.94E-04
   13    -340.6796660095      4.94E-04
   14    -340.6796660071      4.94E-04
   15    -340.6796660076      4.94E-04
   16    -340.6796660005      4.94E-04
   17    -340.6828347919      2.86E-04
   18    -340.6833882423      1.09E-04
   19    -340.6836058843      4.63E-05
   20    -340.6836468263      1.65E-05
   21    -340.6836535487      7.96E-06
   22    -340.6836544395      2.64E-06
   23    -340.6836545642      5.23E-07
   24    -340.6836545683      1.87E-07
   25    -340.6836545687      6.57E-08
   26    -340.6836545688      4.11E-08
   27    -340.6836545688      1.12E-08
   28    -340.6836545690      3.30E-09 Convergence criterion met
 ---------------------------------------
 SCF time:  CPU 162.06 s  wall 162.20 s
(0)  E-EN(g) gas-phase elect-nuc energy                 -340.658097493 a.u.
(3)  G-ENP(liq) elect-nuc-pol free energy of system     -340.683654569 a.u.
(4)  G-CDS(liq) cavity-dispersion-solvent structure 
     free energy                                                5.1731 kcal/mol
(6)  G-S(liq) free energy of system                     -340.675410740 a.u.
(9)  DeltaG-S(liq) free energy of  solvation
     (9) = (6) - (0)                                          -10.8642 kcal/mol
 SCF   energy in the final basis set = -340.6754107400
 Total energy in the final basis set = -340.6754107400

 Components of the MP2 correlation energy:
        aaaa  correlation energy =        -0.1574677762 au
        abab  correlation energy =        -0.9411906170 au
        bbbb  correlation energy =        -0.1574677762 au
        non-Brillouin singles    =        -0.0000000000 au

 Total  MP2   correlation energy =        -1.2561261694 au
        MP2         total energy =      -341.9315369094 au

  Entering Z-vector solver.
 This version supports only Gaussian blurring of the apparent surface charges
 No PCM contribution added !! 
   1         0           1      0.000364    0.000364
 This version supports only Gaussian blurring of the apparent surface charges
 No PCM contribution added !! 
   2         0           1      0.000120    0.000120
 This version supports only Gaussian blurring of the apparent surface charges
 No PCM contribution added !! 
   3         0           1      0.000044    0.000044
 This version supports only Gaussian blurring of the apparent surface charges
 No PCM contribution added !! 
   4         0           1      0.000012    0.000012
 This version supports only Gaussian blurring of the apparent surface charges
 No PCM contribution added !! 
   5         0           1      0.000004    0.000004
 This version supports only Gaussian blurring of the apparent surface charges
 No PCM contribution added !! 
   6         0           1      0.000002    0.000002
 This version supports only Gaussian blurring of the apparent surface charges
 No PCM contribution added !! 
   7         1           0      0.000000    0.000000    Roots Converged

 --------------------------------------------------------------

                    Orbital Energies (a.u.)
 --------------------------------------------------------------

 Alpha MOs
 -- Occupied --
-20.625 -20.584 -20.575 -11.409 -11.365 -11.224  -1.495  -1.417
 -1.388  -1.041  -0.933  -0.788  -0.734  -0.718  -0.662  -0.640
 -0.626  -0.599  -0.559  -0.524  -0.518  -0.504  -0.442
 -- Virtual --
  0.072   0.163   0.177   0.221   0.223   0.270   0.286   0.323
  0.354   0.398   0.422   0.424   0.446   0.475   0.493   0.524
  0.563   0.577   0.608   0.626   0.640   0.644   0.660   0.678
  0.719   0.726   0.735   0.739   0.788   0.802   0.812   0.830
  0.837   0.851   0.945   0.954   0.962   0.977   1.012   1.050
  1.091   1.110   1.135   1.193   1.198   1.241   1.265   1.284
  1.316   1.335   1.369   1.414   1.431   1.450   1.471   1.503
  1.527   1.545   1.588   1.608   1.683   1.731   1.764   1.785
  1.812   1.925   1.934   1.949   2.006   2.007   2.090   2.125
  2.220   2.284   2.333   2.339   2.363   2.419   2.420   2.457
  2.481   2.536   2.603   2.653   2.662   2.710   2.789   2.807
  2.849   2.873   2.887   2.921   2.997   3.038   3.067   3.083
  3.116   3.164   3.170   3.241   3.243   3.276   3.298   3.299
  3.340   3.350   3.387   3.410   3.445   3.473   3.496   3.528
  3.574   3.580   3.615   3.619   3.638   3.678   3.709   3.769
  3.787   3.806   3.856   3.877   3.886   3.957   3.963   4.005
  4.052   4.074   4.100   4.111   4.150   4.173   4.226   4.227
  4.253   4.308   4.347   4.396   4.398   4.469   4.491   4.510
  4.529   4.559   4.623   4.652   4.682   4.696   4.746   4.835
  4.872   4.919   4.991   5.156   5.184   5.266   5.321   5.398
  5.444   5.452   5.559   5.571   5.580   5.611   5.621   5.632
  5.642   5.657   5.706   5.767   5.789   5.818   5.938   6.024
  6.029   6.090   6.161   6.248   6.253   6.409   6.558   6.628
  6.670   6.683   6.737   6.841   6.864   6.873   6.942   6.962
  6.980   7.053   7.125   7.166   7.239   7.297   7.322   7.363
  7.478   7.494   7.537   7.562   7.713   7.857   8.029   9.003
 10.769  13.037  13.403  13.925  14.696
 --------------------------------------------------------------

          Ground-State Mulliken Net Atomic Charges

     Atom                 Charge (a.u.)
  ----------------------------------------
      1 C                    -0.374412
      2 C                     0.237266
      3 C                     0.285577
      4 O                    -0.258182
      5 O                    -0.343478
      6 H                     0.159530
      7 H                     0.147629
      8 H                     0.158895
      9 H                     0.295838
     10 O                    -0.308664
  ----------------------------------------
  Sum of atomic charges =     0.000000

 -----------------------------------------------------------------
                    Cartesian Multipole Moments
 -----------------------------------------------------------------
    Charge (ESU x 10^10)
                -0.0000
    Dipole Moment (Debye)
         X      -0.6498      Y      -1.6833      Z       0.0013
       Tot       1.8044
    Quadrupole Moments (Debye-Ang)
        XX     -26.1693     XY      -5.6773     YY     -44.0586
        XZ       0.0154     YZ       0.0290     ZZ     -32.5257
    Octopole Moments (Debye-Ang^2)
       XXX     -27.3964    XXY      -0.0760    XYY       0.9434
       YYY      -0.3631    XXZ      -0.0682    XYZ      -0.0297
       YYZ      -0.0943    XZZ      -1.9155    YZZ      -0.1720
       ZZZ      -0.1808
    Hexadecapole Moments (Debye-Ang^3)
      XXXX    -288.8756   XXXY     -11.7207   XXYY    -112.3707
      XYYY     -11.8377   YYYY    -251.6934   XXXZ       0.0001
      XXYZ       0.1217   XYYZ       0.0341   YYYZ       0.3476
      XXZZ     -67.9132   XYZZ      -0.5063   YYZZ     -41.5194
      XZZZ       0.0015   YZZZ       0.2500   ZZZZ     -34.1326
 -----------------------------------------------------------------
 DrvMan is completing analytic gradient of the MP2 energy
 MP2 relaxed dipole moment
            1
    1  -0.2556608
    2  -0.6622604
    3   0.0005057
	Magnitude:	 0.710 au	 1.804 Debye
 MP2 energy read as -341.931537
 Full Analytical Gradient of MP2 Energy (in au.)
             1             2             3             4             5
    1   -0.00002196    0.00043972   -0.00123701    0.00049289    0.00028780
    2   -0.00005386    0.00000797   -0.00016601   -0.00007289    0.00042074
    3    0.00000665   -0.00000311    0.00000216    0.00000110   -0.00000238
             6             7             8             9            10
    1   -0.00002172   -0.00001192   -0.00003017    0.00008609    0.00001629
    2    0.00000308   -0.00007715   -0.00000939   -0.00000877   -0.00004373
    3   -0.00003079    0.00000570    0.00002330   -0.00000263    0.00000001
 Gradient time:  CPU 0.09 s  wall 0.67 s
 ----------------------------------------------------------------
             Standard Nuclear Orientation (Angstroms)
    I     Atom           X                Y                Z
 ----------------------------------------------------------------
    1      C       1.7476845701    -0.7757598932     0.0031347656
    2      C       0.7092291229     0.2778695646     0.0011969655
    3      C      -0.7308858963    -0.2084299531     0.0025674961
    4      O      -1.6236591145     0.7602840869    -0.0013715612
    5      O      -1.0007045074    -1.3882466998     0.0070077479
    6      H       1.6166400897    -1.3992477694     0.8709871577
    7      H       2.7191540836    -0.3192487114     0.0012228948
    8      H       1.6156631114    -1.4038394993    -0.8613907357
    9      H      -2.4869635662     0.3476932322    -0.0001352056
   10      O       0.9412548068     1.4754497425    -0.0010642251
 ----------------------------------------------------------------
 Nuclear Repulsion Energy =   230.5417762944 hartrees
 There are       23 alpha and       23 beta electrons
 Discretize the solute cavity surface with Lebedev spheres
	Using 302 Lebedev grid points for each H atom
	Using 302 Lebedev grid points for other atoms
	Atomic van der Waals radii will be scaled by 1.20
 Removing interior tesserae...
 Keep 1159 surface tesserae and discard 1861 interior tesserae
 Molecular Surface Area = 106.314 Angst**2

                       Distance Matrix (Angstroms)
             C (  1)   C (  2)   C (  3)   O (  4)   O (  5)   H (  6)
   C (  2)  1.479368
   C (  3)  2.542671  1.520007
   O (  4)  3.704782  2.382246  1.317371
   O (  5)  2.815812  2.387436  1.210285  2.237035
   H (  6)  1.076605  2.095865  2.771837  3.990505  2.756279
   H (  7)  1.073387  2.096747  3.451820  4.474978  3.870418  1.771560
   H (  8)  1.076716  2.096145  2.771592  3.989520  2.756762  1.732384
   H (  9)  4.381142  3.196956  1.842034  0.956832  2.285280  4.544251
   O ( 10)  2.391295  1.219852  2.373082  2.662751  3.460062  3.079043
             H (  7)   H (  8)   H (  9)
   H (  8)  1.771477
   H (  9)  5.248664  4.543256
   O ( 10)  2.526237  3.079821  3.608950

 Requested basis set is cc-pVTZ
 There are 84 shells and 236 basis functions
 A cutoff of  1.0D-11 yielded   3305 shell pairs
 There are     26153 function pairs (     34272 Cartesian)
 Smallest overlap matrix eigenvalue = 5.01E-04
 Guess MOs from SCF MO coefficient file
 Reading MOs from coefficient file
 Reading MOs from coefficient file
 A restricted Hartree-Fock SCF calculation will be
 performed using Pulay DIIS extrapolation
 SCF converges when DIIS error is below 1.0E-08
 ---------------------------------------
  Cycle       Energy         DIIS Error
 ---------------------------------------
    1    -340.6519380168      6.01E-04
    2    -340.6571353636      3.54E-04
    3    -340.6577739910      1.14E-04
    4    -340.6579404075      4.93E-05
    5    -340.6579763283      1.73E-05
    6    -340.6579831647      8.23E-06
    7    -340.6579840168      2.85E-06
    8    -340.6579841461      5.25E-07
    9    -340.6579841503      1.69E-07
   10    -340.6579841506      7.61E-08
   11    -340.6579841507      2.37E-08
   12    -340.6579841510      9.06E-09 Convergence criterion met
 ---------------------------------------
 SCF time:  CPU 93.14 s  wall 95.01 s
 Discretize the solute cavity surface with Lebedev spheres
	Using 302 Lebedev grid points for each H atom
	Using 302 Lebedev grid points for other atoms
	Atomic van der Waals radii will be scaled by 1.20
 Removing interior tesserae...
 Keep 1159 surface tesserae and discard 1861 interior tesserae
 Molecular Surface Area = 106.314 Angst**2
 A restricted Hartree-Fock SCF calculation will be
 performed using Pulay DIIS extrapolation
 Polarizable Continuum solvation model will be applied
 SCF converges when DIIS error is below 1.0E-08

 Citation of the SMD model:
 Marenich, A.V.; Cramer, C.J.; Truhlar, D.G.
 J. Phys. Chem. B 2009, 113, 6378-6396.
 iSolventCode=           1
 Solvent: water                                                           

 vradii
            1           2           3           4           5           6
    1   1.8500000   1.8500000   1.8500000   1.5200000   1.5200000   1.2000000
            7           8           9          10
    1   1.2000000   1.2000000   1.2000000   1.5200000
 ---------------------------------------
  Cycle       Energy         DIIS Error
 ---------------------------------------
    1    -340.6579841501      3.13E-09
 Time req'd to invert C: 1.09 s (CPU) 1.09 s (wall)
    2    -340.6795688138      4.94E-04
    3    -340.6795688134      4.94E-04
    4    -340.6795688138      4.94E-04
    5    -340.6795688151      4.94E-04
    6    -340.6795688239      4.94E-04
    7    -340.6795688295      4.94E-04
    8    -340.6795688335      4.94E-04
    9    -340.6795688323      4.94E-04
   10    -340.6795688305      4.94E-04
   11    -340.6795688279      4.94E-04
   12    -340.6795688279      4.94E-04
   13    -340.6795688284      4.94E-04
   14    -340.6795688286      4.94E-04
   15    -340.6795688246      4.94E-04
   16    -340.6795688142      4.94E-04
   17    -340.6827368645      2.86E-04
   18    -340.6832904930      1.09E-04
   19    -340.6835082830      4.63E-05
   20    -340.6835492753      1.65E-05
   21    -340.6835560083      7.96E-06
   22    -340.6835568991      2.64E-06
   23    -340.6835570236      5.23E-07
   24    -340.6835570277      1.88E-07
   25    -340.6835570281      6.59E-08
   26    -340.6835570281      4.08E-08
   27    -340.6835570281      1.12E-08
   28    -340.6835570283      3.31E-09 Convergence criterion met
 ---------------------------------------
 SCF time:  CPU 164.52 s  wall 172.67 s
(0)  E-EN(g) gas-phase elect-nuc energy                 -340.657984150 a.u.
(3)  G-ENP(liq) elect-nuc-pol free energy of system     -340.683557028 a.u.
(4)  G-CDS(liq) cavity-dispersion-solvent structure 
     free energy                                                5.1700 kcal/mol
(6)  G-S(liq) free energy of system                     -340.675318033 a.u.
(9)  DeltaG-S(liq) free energy of  solvation
     (9) = (6) - (0)                                          -10.8772 kcal/mol
 SCF   energy in the final basis set = -340.6753180331
 Total energy in the final basis set = -340.6753180331

 Components of the MP2 correlation energy:
        aaaa  correlation energy =        -0.1574806637 au
        abab  correlation energy =        -0.9412547149 au
        bbbb  correlation energy =        -0.1574806637 au
        non-Brillouin singles    =        -0.0000000000 au

 Total  MP2   correlation energy =        -1.2562160423 au
        MP2         total energy =      -341.9315340755 au

  Entering Z-vector solver.
 This version supports only Gaussian blurring of the apparent surface charges
 No PCM contribution added !! 
   1         0           1      0.000364    0.000364
 This version supports only Gaussian blurring of the apparent surface charges
 No PCM contribution added !! 
   2         0           1      0.000121    0.000121
 This version supports only Gaussian blurring of the apparent surface charges
 No PCM contribution added !! 
   3         0           1      0.000044    0.000044
 This version supports only Gaussian blurring of the apparent surface charges
 No PCM contribution added !! 
   4         0           1      0.000012    0.000012
 This version supports only Gaussian blurring of the apparent surface charges
 No PCM contribution added !! 
   5         0           1      0.000004    0.000004
 This version supports only Gaussian blurring of the apparent surface charges
 No PCM contribution added !! 
   6         0           1      0.000002    0.000002
 This version supports only Gaussian blurring of the apparent surface charges
 No PCM contribution added !! 
   7         1           0      0.000000    0.000000    Roots Converged

 --------------------------------------------------------------

                    Orbital Energies (a.u.)
 --------------------------------------------------------------

 Alpha MOs
 -- Occupied --
-20.625 -20.584 -20.574 -11.409 -11.365 -11.224  -1.495  -1.417
 -1.387  -1.041  -0.933  -0.789  -0.734  -0.718  -0.662  -0.640
 -0.625  -0.599  -0.559  -0.524  -0.518  -0.503  -0.442
 -- Virtual --
  0.071   0.163   0.177   0.221   0.223   0.270   0.286   0.323
  0.354   0.398   0.422   0.424   0.446   0.475   0.493   0.524
  0.563   0.577   0.607   0.626   0.640   0.644   0.660   0.678
  0.719   0.726   0.734   0.739   0.789   0.802   0.812   0.830
  0.837   0.851   0.945   0.954   0.961   0.977   1.012   1.050
  1.091   1.110   1.135   1.193   1.198   1.241   1.265   1.284
  1.316   1.336   1.369   1.414   1.431   1.450   1.470   1.503
  1.527   1.545   1.588   1.608   1.683   1.731   1.764   1.785
  1.812   1.924   1.934   1.949   2.005   2.007   2.090   2.125
  2.220   2.284   2.333   2.339   2.363   2.419   2.420   2.457
  2.481   2.536   2.603   2.652   2.663   2.710   2.789   2.807
  2.849   2.873   2.887   2.921   2.997   3.038   3.067   3.082
  3.116   3.164   3.170   3.241   3.243   3.276   3.298   3.299
  3.340   3.350   3.387   3.410   3.445   3.473   3.496   3.528
  3.573   3.580   3.615   3.618   3.637   3.678   3.709   3.769
  3.787   3.805   3.856   3.876   3.885   3.957   3.963   4.005
  4.052   4.074   4.101   4.112   4.151   4.173   4.227   4.227
  4.253   4.308   4.347   4.396   4.397   4.469   4.491   4.510
  4.528   4.558   4.623   4.652   4.682   4.696   4.746   4.835
  4.872   4.919   4.991   5.156   5.184   5.266   5.322   5.398
  5.444   5.452   5.559   5.572   5.580   5.611   5.621   5.632
  5.642   5.657   5.706   5.767   5.789   5.817   5.939   6.025
  6.028   6.090   6.162   6.248   6.253   6.408   6.558   6.625
  6.667   6.683   6.737   6.841   6.864   6.872   6.941   6.961
  6.980   7.053   7.125   7.166   7.238   7.297   7.322   7.362
  7.478   7.494   7.536   7.561   7.713   7.857   8.028   9.004
 10.780  13.035  13.395  13.916  14.696
 --------------------------------------------------------------

          Ground-State Mulliken Net Atomic Charges

     Atom                 Charge (a.u.)
  ----------------------------------------
      1 C                    -0.374442
      2 C                     0.237710
      3 C                     0.285689
      4 O                    -0.257931
      5 O                    -0.344571
      6 H                     0.159533
      7 H                     0.147641
      8 H                     0.158897
      9 H                     0.295982
     10 O                    -0.308509
  ----------------------------------------
  Sum of atomic charges =     0.000000

 -----------------------------------------------------------------
                    Cartesian Multipole Moments
 -----------------------------------------------------------------
    Charge (ESU x 10^10)
                 0.0000
    Dipole Moment (Debye)
         X      -0.6452      Y      -1.6742      Z       0.0013
       Tot       1.7942
    Quadrupole Moments (Debye-Ang)
        XX     -26.1675     XY      -5.6848     YY     -44.0638
        XZ       0.0154     YZ       0.0290     ZZ     -32.5266
    Octopole Moments (Debye-Ang^2)
       XXX     -27.4024    XXY      -0.0682    XYY       0.9487
       YYY      -0.3561    XXZ      -0.0683    XYZ      -0.0297
       YYZ      -0.0944    XZZ      -1.9160    YZZ      -0.1701
       ZZZ      -0.1809
    Hexadecapole Moments (Debye-Ang^3)
      XXXX    -288.7737   XXXY     -11.7416   XXYY    -112.3632
      XYYY     -11.8327   YYYY    -251.7034   XXXZ       0.0002
      XXYZ       0.1217   XYYZ       0.0341   YYYZ       0.3477
      XXZZ     -67.9052   XYZZ      -0.5071   YYZZ     -41.5206
      XZZZ       0.0015   YZZZ       0.2500   ZZZZ     -34.1338
 -----------------------------------------------------------------
 DrvMan is completing analytic gradient of the MP2 energy
 MP2 relaxed dipole moment
            1
    1  -0.2538312
    2  -0.6586695
    3   0.0004929
	Magnitude:	 0.706 au	 1.794 Debye
 MP2 energy read as -341.931534
 Full Analytical Gradient of MP2 Energy (in au.)
             1             2             3             4             5
    1   -0.00003060    0.00003692    0.00013325    0.00022238   -0.00027265
    2   -0.00005482   -0.00016280    0.00167408   -0.00030980   -0.00108832
    3    0.00000689   -0.00000324   -0.00000314    0.00000149    0.00000276
             6             7             8             9            10
    1   -0.00002051    0.00000537   -0.00002901   -0.00001191   -0.00003323
    2    0.00000473   -0.00007868   -0.00000781    0.00011581   -0.00009238
    3   -0.00003053    0.00000569    0.00002292   -0.00000308    0.00000025
 Gradient time:  CPU 0.07 s  wall 0.07 s
 ----------------------------------------------------------------
             Standard Nuclear Orientation (Angstroms)
    I     Atom           X                Y                Z
 ----------------------------------------------------------------
    1      C       1.7476845701    -0.7757598932     0.0031347656
    2      C       0.7092291229     0.2778695646     0.0011969655
    3      C      -0.7308858963    -0.2104299531     0.0025674961
    4      O      -1.6236591145     0.7602840869    -0.0013715612
    5      O      -1.0007045074    -1.3882466998     0.0070077479
    6      H       1.6166400897    -1.3992477694     0.8709871577
    7      H       2.7191540836    -0.3192487114     0.0012228948
    8      H       1.6156631114    -1.4038394993    -0.8613907357
    9      H      -2.4869635662     0.3476932322    -0.0001352056
   10      O       0.9412548068     1.4754497425    -0.0010642251
 ----------------------------------------------------------------
 Nuclear Repulsion Energy =   230.5439196121 hartrees
 There are       23 alpha and       23 beta electrons
 Discretize the solute cavity surface with Lebedev spheres
	Using 302 Lebedev grid points for each H atom
	Using 302 Lebedev grid points for other atoms
	Atomic van der Waals radii will be scaled by 1.20
 Removing interior tesserae...
 Keep 1159 surface tesserae and discard 1861 interior tesserae
 Molecular Surface Area = 106.314 Angst**2

                       Distance Matrix (Angstroms)
             C (  1)   C (  2)   C (  3)   O (  4)   O (  5)   H (  6)
   C (  2)  1.479368
   C (  3)  2.542225  1.520648
   O (  4)  3.704782  2.382246  1.318842
   O (  5)  2.815812  2.387436  1.208335  2.237035
   H (  6)  1.076605  2.095865  2.770978  3.990505  2.756279
   H (  7)  1.073387  2.096747  3.451756  4.474978  3.870418  1.771560
   H (  8)  1.076716  2.096145  2.770730  3.989520  2.756762  1.732384
   H (  9)  4.381142  3.196956  1.842639  0.956832  2.285280  4.544251
   O ( 10)  2.391295  1.219852  2.374502  2.662751  3.460062  3.079043
             H (  7)   H (  8)   H (  9)
   H (  8)  1.771477
   H (  9)  5.248664  4.543256
   O ( 10)  2.526237  3.079821  3.608950

 Requested basis set is cc-pVTZ
 There are 84 shells and 236 basis functions
 A cutoff of  1.0D-11 yielded   3305 shell pairs
 There are     26153 function pairs (     34272 Cartesian)
 Smallest overlap matrix eigenvalue = 5.02E-04
 Guess MOs from SCF MO coefficient file
 Reading MOs from coefficient file
 Reading MOs from coefficient file
 A restricted Hartree-Fock SCF calculation will be
 performed using Pulay DIIS extrapolation
 SCF converges when DIIS error is below 1.0E-08
 ---------------------------------------
  Cycle       Energy         DIIS Error
 ---------------------------------------
    1    -340.6542207988      6.06E-04
    2    -340.6572648167      3.59E-04
    3    -340.6579166329      1.16E-04
    4    -340.6580861261      4.83E-05
    5    -340.6581223137      1.70E-05
    6    -340.6581288326      8.16E-06
    7    -340.6581296521      2.82E-06
    8    -340.6581297753      5.51E-07
    9    -340.6581297793      2.54E-07
   10    -340.6581297797      7.67E-08
   11    -340.6581297799      2.11E-08
   12    -340.6581297800      8.42E-09 Convergence criterion met
 ---------------------------------------
 SCF time:  CPU 88.29 s  wall 88.47 s
 Discretize the solute cavity surface with Lebedev spheres
	Using 302 Lebedev grid points for each H atom
	Using 302 Lebedev grid points for other atoms
	Atomic van der Waals radii will be scaled by 1.20
 Removing interior tesserae...
 Keep 1159 surface tesserae and discard 1861 interior tesserae
 Molecular Surface Area = 106.314 Angst**2
 A restricted Hartree-Fock SCF calculation will be
 performed using Pulay DIIS extrapolation
 Polarizable Continuum solvation model will be applied
 SCF converges when DIIS error is below 1.0E-08

 Citation of the SMD model:
 Marenich, A.V.; Cramer, C.J.; Truhlar, D.G.
 J. Phys. Chem. B 2009, 113, 6378-6396.
 iSolventCode=           1
 Solvent: water                                                           

 vradii
            1           2           3           4           5           6
    1   1.8500000   1.8500000   1.8500000   1.5200000   1.5200000   1.2000000
            7           8           9          10
    1   1.2000000   1.2000000   1.2000000   1.5200000
 ---------------------------------------
  Cycle       Energy         DIIS Error
 ---------------------------------------
    1    -340.6581297792      3.00E-09
 Time req'd to invert C: 0.88 s (CPU) 0.88 s (wall)
    2    -340.6796660224      4.94E-04
    3    -340.6796660228      4.94E-04
    4    -340.6796660240      4.94E-04
    5    -340.6796660204      4.94E-04
    6    -340.6796660102      4.94E-04
    7    -340.6796660124      4.94E-04
    8    -340.6796660080      4.94E-04
    9    -340.6796660083      4.94E-04
   10    -340.6796660072      4.94E-04
   11    -340.6796660061      4.94E-04
   12    -340.6796660064      4.94E-04
   13    -340.6796660058      4.94E-04
   14    -340.6796660038      4.94E-04
   15    -340.6796660038      4.94E-04
   16    -340.6796660218      4.94E-04
   17    -340.6828303050      2.86E-04
   18    -340.6833830628      1.09E-04
   19    -340.6836003935      4.63E-05
   20    -340.6836412715      1.65E-05
   21    -340.6836479836      7.97E-06
   22    -340.6836488753      2.64E-06
   23    -340.6836490003      5.25E-07
   24    -340.6836490044      1.88E-07
   25    -340.6836490048      6.62E-08
   26    -340.6836490049      4.14E-08
   27    -340.6836490049      1.12E-08
   28    -340.6836490051      3.29E-09 Convergence criterion met
 ---------------------------------------
 SCF time:  CPU 161.88 s  wall 161.98 s
(0)  E-EN(g) gas-phase elect-nuc energy                 -340.658129779 a.u.
(3)  G-ENP(liq) elect-nuc-pol free energy of system     -340.683649005 a.u.
(4)  G-CDS(liq) cavity-dispersion-solvent structure 
     free energy                                                5.1686 kcal/mol
(6)  G-S(liq) free energy of system                     -340.675412327 a.u.
(9)  DeltaG-S(liq) free energy of  solvation
     (9) = (6) - (0)                                          -10.8450 kcal/mol
 SCF   energy in the final basis set = -340.6754123268
 Total energy in the final basis set = -340.6754123268

 Components of the MP2 correlation energy:
        aaaa  correlation energy =        -0.1574676354 au
        abab  correlation energy =        -0.9412067761 au
        bbbb  correlation energy =        -0.1574676354 au
        non-Brillouin singles    =        -0.0000000000 au

 Total  MP2   correlation energy =        -1.2561420469 au
        MP2         total energy =      -341.9315543737 au

  Entering Z-vector solver.
 This version supports only Gaussian blurring of the apparent surface charges
 No PCM contribution added !! 
   1         0           1      0.000364    0.000364
 This version supports only Gaussian blurring of the apparent surface charges
 No PCM contribution added !! 
   2         0           1      0.000120    0.000120
 This version supports only Gaussian blurring of the apparent surface charges
 No PCM contribution added !! 
   3         0           1      0.000044    0.000044
 This version supports only Gaussian blurring of the apparent surface charges
 No PCM contribution added !! 
   4         0           1      0.000012    0.000012
 This version supports only Gaussian blurring of the apparent surface charges
 No PCM contribution added !! 
   5         0           1      0.000004    0.000004
 This version supports only Gaussian blurring of the apparent surface charges
 No PCM contribution added !! 
   6         0           1      0.000002    0.000002
 This version supports only Gaussian blurring of the apparent surface charges
 No PCM contribution added !! 
   7         1           0      0.000000    0.000000    Roots Converged

 --------------------------------------------------------------

                    Orbital Energies (a.u.)
 --------------------------------------------------------------

 Alpha MOs
 -- Occupied --
-20.625 -20.584 -20.575 -11.409 -11.365 -11.224  -1.495  -1.417
 -1.388  -1.041  -0.933  -0.788  -0.734  -0.718  -0.662  -0.640
 -0.626  -0.599  -0.559  -0.525  -0.518  -0.504  -0.442
 -- Virtual --
  0.072   0.163   0.177   0.221   0.223   0.270   0.286   0.322
  0.354   0.398   0.422   0.424   0.446   0.476   0.493   0.524
  0.562   0.577   0.607   0.626   0.640   0.644   0.660   0.677
  0.719   0.726   0.735   0.739   0.789   0.802   0.812   0.830
  0.837   0.851   0.945   0.954   0.962   0.977   1.012   1.050
  1.091   1.110   1.135   1.193   1.198   1.241   1.265   1.284
  1.316   1.335   1.369   1.414   1.431   1.450   1.471   1.503
  1.527   1.545   1.588   1.608   1.683   1.731   1.764   1.785
  1.812   1.925   1.934   1.949   2.005   2.007   2.090   2.124
  2.220   2.284   2.334   2.339   2.363   2.419   2.420   2.457
  2.481   2.536   2.603   2.653   2.662   2.710   2.789   2.806
  2.849   2.873   2.887   2.921   2.996   3.038   3.066   3.082
  3.116   3.164   3.170   3.241   3.243   3.276   3.298   3.299
  3.340   3.350   3.387   3.411   3.445   3.473   3.495   3.528
  3.574   3.580   3.615   3.619   3.638   3.679   3.709   3.770
  3.787   3.805   3.856   3.877   3.885   3.957   3.963   4.005
  4.052   4.074   4.101   4.112   4.150   4.173   4.226   4.227
  4.253   4.308   4.347   4.396   4.398   4.469   4.491   4.509
  4.529   4.559   4.623   4.652   4.682   4.696   4.746   4.835
  4.872   4.919   4.991   5.156   5.184   5.265   5.322   5.398
  5.444   5.452   5.559   5.571   5.580   5.611   5.621   5.632
  5.642   5.656   5.706   5.767   5.789   5.818   5.938   6.024
  6.029   6.090   6.161   6.247   6.253   6.407   6.558   6.629
  6.670   6.683   6.738   6.841   6.864   6.873   6.941   6.962
  6.980   7.053   7.125   7.166   7.238   7.297   7.322   7.362
  7.478   7.494   7.538   7.562   7.713   7.856   8.028   9.003
 10.773  13.030  13.409  13.926  14.696
 --------------------------------------------------------------

          Ground-State Mulliken Net Atomic Charges

     Atom                 Charge (a.u.)
  ----------------------------------------
      1 C                    -0.374420
      2 C                     0.237330
      3 C                     0.285730
      4 O                    -0.259630
      5 O                    -0.342221
      6 H                     0.159546
      7 H                     0.147609
      8 H                     0.158909
      9 H                     0.295687
     10 O                    -0.308541
  ----------------------------------------
  Sum of atomic charges =     0.000000

 -----------------------------------------------------------------
                    Cartesian Multipole Moments
 -----------------------------------------------------------------
    Charge (ESU x 10^10)
                 0.0000
    Dipole Moment (Debye)
         X      -0.6408      Y      -1.6970      Z       0.0013
       Tot       1.8139
    Quadrupole Moments (Debye-Ang)
        XX     -26.1876     XY      -5.6574     YY     -44.0490
        XZ       0.0153     YZ       0.0289     ZZ     -32.5248
    Octopole Moments (Debye-Ang^2)
       XXX     -27.3676    XXY      -0.1007    XYY       0.9395
       YYY      -0.3789    XXZ      -0.0681    XYZ      -0.0296
       YYZ      -0.0943    XZZ      -1.9150    YZZ      -0.1765
       ZZZ      -0.1807
    Hexadecapole Moments (Debye-Ang^3)
      XXXX    -288.9450   XXXY     -11.6598   XXYY    -112.3585
      XYYY     -11.7961   YYYY    -251.6647   XXXZ      -0.0002
      XXYZ       0.1216   XYYZ       0.0340   YYYZ       0.3475
      XXZZ     -67.9145   XYZZ      -0.4966   YYZZ     -41.5149
      XZZZ       0.0014   YZZZ       0.2499   ZZZZ     -34.1300
 -----------------------------------------------------------------
 DrvMan is completing analytic gradient of the MP2 energy
 MP2 relaxed dipole moment
            1
    1  -0.2521046
    2  -0.6676385
    3   0.0005271
	Magnitude:	 0.714 au	 1.814 Debye
 MP2 energy read as -341.931554
 Full Analytical Gradient of MP2 Energy (in au.)
             1             2             3             4             5
    1   -0.00008993    0.00005592   -0.00009510   -0.00018080    0.00024319
    2   -0.00006057    0.00012168   -0.00176850    0.00044464    0.00132667
    3    0.00000640   -0.00000282    0.00000684   -0.00000055   -0.00000529
             6             7             8             9            10
    1   -0.00002551   -0.00001284   -0.00003397    0.00004318    0.00009586
    2   -0.00001058   -0.00006402   -0.00002300    0.00005013   -0.00001646
    3   -0.00001775    0.00000570    0.00001050   -0.00000287   -0.00000016
 Gradient time:  CPU 0.10 s  wall 0.56 s
 ----------------------------------------------------------------
             Standard Nuclear Orientation (Angstroms)
    I     Atom           X                Y                Z
 ----------------------------------------------------------------
    1      C       1.7476845701    -0.7757598932     0.0031347656
    2      C       0.7092291229     0.2778695646     0.0011969655
    3      C      -0.7308858963    -0.2094299531     0.0035674961
    4      O      -1.6236591145     0.7602840869    -0.0013715612
    5      O      -1.0007045074    -1.3882466998     0.0070077479
    6      H       1.6166400897    -1.3992477694     0.8709871577
    7      H       2.7191540836    -0.3192487114     0.0012228948
    8      H       1.6156631114    -1.4038394993    -0.8613907357
    9      H      -2.4869635662     0.3476932322    -0.0001352056
   10      O       0.9412548068     1.4754497425    -0.0010642251
 ----------------------------------------------------------------
 Nuclear Repulsion Energy =   230.5428215816 hartrees
 There are       23 alpha and       23 beta electrons
 Discretize the solute cavity surface with Lebedev spheres
	Using 302 Lebedev grid points for each H atom
	Using 302 Lebedev grid points for other atoms
	Atomic van der Waals radii will be scaled by 1.20
 Removing interior tesserae...
 Keep 1159 surface tesserae and discard 1861 interior tesserae
 Molecular Surface Area = 106.314 Angst**2

                       Distance Matrix (Angstroms)
             C (  1)   C (  2)   C (  3)   O (  4)   O (  5)   H (  6)
   C (  2)  1.479368
   C (  3)  2.542448  1.520328
   O (  4)  3.704782  2.382246  1.318110
   O (  5)  2.815812  2.387436  1.209307  2.237035
   H (  6)  1.076605  2.095865  2.771094  3.990505  2.756279
   H (  7)  1.073387  2.096747  3.451788  4.474978  3.870418  1.771560
   H (  8)  1.076716  2.096145  2.771472  3.989520  2.756762  1.732384
   H (  9)  4.381142  3.196956  1.842338  0.956832  2.285280  4.544251
   O ( 10)  2.391295  1.219852  2.373793  2.662751  3.460062  3.079043
             H (  7)   H (  8)   H (  9)
   H (  8)  1.771477
   H (  9)  5.248664  4.543256
   O ( 10)  2.526237  3.079821  3.608950

 Requested basis set is cc-pVTZ
 There are 84 shells and 236 basis functions
 A cutoff of  1.0D-11 yielded   3305 shell pairs
 There are     26153 function pairs (     34272 Cartesian)
 Smallest overlap matrix eigenvalue = 5.01E-04
 Guess MOs from SCF MO coefficient file
 Reading MOs from coefficient file
 Reading MOs from coefficient file
 A restricted Hartree-Fock SCF calculation will be
 performed using Pulay DIIS extrapolation
 SCF converges when DIIS error is below 1.0E-08
 ---------------------------------------
  Cycle       Energy         DIIS Error
 ---------------------------------------
    1    -340.6527416506      6.01E-04
    2    -340.6572118388      3.54E-04
    3    -340.6578498934      1.14E-04
    4    -340.6580153845      4.89E-05
    5    -340.6580509043      1.72E-05
    6    -340.6580576319      8.36E-06
    7    -340.6580585026      2.85E-06
    8    -340.6580586345      5.12E-07
    9    -340.6580586386      1.68E-07
   10    -340.6580586390      7.90E-08
   11    -340.6580586391      2.80E-08
   12    -340.6580586393      1.33E-08
   13    -340.6580586390      6.02E-09 Convergence criterion met
 ---------------------------------------
 SCF time:  CPU 101.13 s  wall 101.31 s
 Discretize the solute cavity surface with Lebedev spheres
	Using 302 Lebedev grid points for each H atom
	Using 302 Lebedev grid points for other atoms
	Atomic van der Waals radii will be scaled by 1.20
 Removing interior tesserae...
 Keep 1159 surface tesserae and discard 1861 interior tesserae
 Molecular Surface Area = 106.314 Angst**2
 A restricted Hartree-Fock SCF calculation will be
 performed using Pulay DIIS extrapolation
 Polarizable Continuum solvation model will be applied
 SCF converges when DIIS error is below 1.0E-08

 Citation of the SMD model:
 Marenich, A.V.; Cramer, C.J.; Truhlar, D.G.
 J. Phys. Chem. B 2009, 113, 6378-6396.
 iSolventCode=           1
 Solvent: water                                                           

 vradii
            1           2           3           4           5           6
    1   1.8500000   1.8500000   1.8500000   1.5200000   1.5200000   1.2000000
            7           8           9          10
    1   1.2000000   1.2000000   1.2000000   1.5200000
 ---------------------------------------
  Cycle       Energy         DIIS Error
 ---------------------------------------
    1    -340.6580586385      2.32E-09
 Time req'd to invert C: 1.46 s (CPU) 1.46 s (wall)
    2    -340.6796190733      4.94E-04
    3    -340.6796190727      4.94E-04
    4    -340.6796190729      4.94E-04
    5    -340.6796190817      4.94E-04
    6    -340.6796190806      4.94E-04
    7    -340.6796190826      4.94E-04
    8    -340.6796190846      4.94E-04
    9    -340.6796190874      4.94E-04
   10    -340.6796190896      4.94E-04
   11    -340.6796190882      4.94E-04
   12    -340.6796190886      4.94E-04
   13    -340.6796190889      4.94E-04
   14    -340.6796190869      4.94E-04
   15    -340.6796190890      4.94E-04
   16    -340.6796190720      4.94E-04
   17    -340.6827852388      2.86E-04
   18    -340.6833384314      1.09E-04
   19    -340.6835559905      4.63E-05
   20    -340.6835969254      1.65E-05
   21    -340.6836036479      7.97E-06
   22    -340.6836045391      2.64E-06
   23    -340.6836046639      5.24E-07
   24    -340.6836046680      1.88E-07
   25    -340.6836046684      6.60E-08
   26    -340.6836046684      4.11E-08
   27    -340.6836046684      1.12E-08
   28    -340.6836046686      3.30E-09 Convergence criterion met
 ---------------------------------------
 SCF time:  CPU 174.24 s  wall 174.70 s
(0)  E-EN(g) gas-phase elect-nuc energy                 -340.658058639 a.u.
(3)  G-ENP(liq) elect-nuc-pol free energy of system     -340.683604669 a.u.
(4)  G-CDS(liq) cavity-dispersion-solvent structure 
     free energy                                                5.1693 kcal/mol
(6)  G-S(liq) free energy of system                     -340.675366810 a.u.
(9)  DeltaG-S(liq) free energy of  solvation
     (9) = (6) - (0)                                          -10.8610 kcal/mol
 SCF   energy in the final basis set = -340.6753668102
 Total energy in the final basis set = -340.6753668102

 Components of the MP2 correlation energy:
        aaaa  correlation energy =        -0.1574741227 au
        abab  correlation energy =        -0.9412306800 au
        bbbb  correlation energy =        -0.1574741227 au
        non-Brillouin singles    =        -0.0000000000 au

 Total  MP2   correlation energy =        -1.2561789254 au
        MP2         total energy =      -341.9315457356 au

  Entering Z-vector solver.
 This version supports only Gaussian blurring of the apparent surface charges
 No PCM contribution added !! 
   1         0           1      0.000364    0.000364
 This version supports only Gaussian blurring of the apparent surface charges
 No PCM contribution added !! 
   2         0           1      0.000120    0.000120
 This version supports only Gaussian blurring of the apparent surface charges
 No PCM contribution added !! 
   3         0           1      0.000044    0.000044
 This version supports only Gaussian blurring of the apparent surface charges
 No PCM contribution added !! 
   4         0           1      0.000012    0.000012
 This version supports only Gaussian blurring of the apparent surface charges
 No PCM contribution added !! 
   5         0           1      0.000004    0.000004
 This version supports only Gaussian blurring of the apparent surface charges
 No PCM contribution added !! 
   6         0           1      0.000002    0.000002
 This version supports only Gaussian blurring of the apparent surface charges
 No PCM contribution added !! 
   7         1           0      0.000000    0.000000    Roots Converged

 --------------------------------------------------------------

                    Orbital Energies (a.u.)
 --------------------------------------------------------------

 Alpha MOs
 -- Occupied --
-20.625 -20.584 -20.575 -11.409 -11.365 -11.224  -1.495  -1.417
 -1.388  -1.041  -0.933  -0.788  -0.734  -0.718  -0.662  -0.640
 -0.626  -0.599  -0.559  -0.524  -0.518  -0.504  -0.442
 -- Virtual --
  0.072   0.163   0.177   0.221   0.223   0.270   0.286   0.323
  0.354   0.398   0.422   0.424   0.446   0.476   0.493   0.524
  0.562   0.577   0.607   0.626   0.640   0.644   0.660   0.678
  0.719   0.726   0.735   0.739   0.789   0.802   0.812   0.830
  0.837   0.851   0.945   0.954   0.962   0.977   1.012   1.050
  1.091   1.110   1.135   1.193   1.198   1.241   1.265   1.284
  1.316   1.335   1.369   1.414   1.431   1.450   1.470   1.503
  1.527   1.545   1.588   1.608   1.683   1.731   1.764   1.785
  1.812   1.925   1.934   1.949   2.005   2.007   2.090   2.124
  2.220   2.284   2.333   2.339   2.363   2.419   2.420   2.457
  2.481   2.536   2.603   2.653   2.662   2.710   2.789   2.806
  2.849   2.873   2.887   2.921   2.997   3.038   3.066   3.082
  3.116   3.164   3.170   3.241   3.243   3.276   3.298   3.299
  3.340   3.350   3.387   3.410   3.445   3.473   3.495   3.528
  3.574   3.580   3.615   3.619   3.638   3.679   3.709   3.770
  3.787   3.805   3.856   3.876   3.885   3.957   3.963   4.005
  4.052   4.074   4.101   4.112   4.150   4.173   4.226   4.227
  4.253   4.308   4.347   4.396   4.398   4.469   4.491   4.510
  4.528   4.559   4.623   4.652   4.682   4.696   4.746   4.835
  4.872   4.919   4.991   5.156   5.184   5.266   5.322   5.398
  5.444   5.452   5.559   5.571   5.580   5.611   5.621   5.632
  5.642   5.657   5.706   5.767   5.789   5.818   5.938   6.024
  6.028   6.090   6.161   6.248   6.253   6.408   6.558   6.627
  6.669   6.683   6.737   6.841   6.864   6.873   6.941   6.962
  6.980   7.053   7.125   7.166   7.238   7.297   7.322   7.362
  7.478   7.494   7.537   7.562   7.713   7.857   8.028   9.003
 10.777  13.033  13.402  13.921  14.696
 --------------------------------------------------------------

          Ground-State Mulliken Net Atomic Charges

     Atom                 Charge (a.u.)
  ----------------------------------------
      1 C                    -0.374432
      2 C                     0.237519
      3 C                     0.285714
      4 O                    -0.258784
      5 O                    -0.343394
      6 H                     0.159549
      7 H                     0.147625
      8 H                     0.158894
      9 H                     0.295834
     10 O                    -0.308525
  ----------------------------------------
  Sum of atomic charges =    -0.000000

 -----------------------------------------------------------------
                    Cartesian Multipole Moments
 -----------------------------------------------------------------
    Charge (ESU x 10^10)
                 0.0000
    Dipole Moment (Debye)
         X      -0.6430      Y      -1.6856      Z       0.0035
       Tot       1.8041
    Quadrupole Moments (Debye-Ang)
        XX     -26.1776     XY      -5.6711     YY     -44.0564
        XZ       0.0147     YZ       0.0288     ZZ     -32.5257
    Octopole Moments (Debye-Ang^2)
       XXX     -27.3849    XXY      -0.0845    XYY       0.9441
       YYY      -0.3676    XXZ      -0.0707    XYZ      -0.0285
       YYZ      -0.0998    XZZ      -1.9155    YZZ      -0.1733
       ZZZ      -0.1939
    Hexadecapole Moments (Debye-Ang^3)
      XXXX    -288.8598   XXXY     -11.7005   XXYY    -112.3609
      XYYY     -11.8143   YYYY    -251.6840   XXXZ       0.0160
      XXYZ       0.1211   XYYZ       0.0417   YYYZ       0.3521
      XXZZ     -67.9099   XYZZ      -0.5018   YYZZ     -41.5177
      XZZZ       0.0130   YZZZ       0.2536   ZZZZ     -34.1321
 -----------------------------------------------------------------
 DrvMan is completing analytic gradient of the MP2 energy
 MP2 relaxed dipole moment
            1
    1  -0.2529636
    2  -0.6631683
    3   0.0013942
	Magnitude:	 0.710 au	 1.804 Debye
 MP2 energy read as -341.931546
 Full Analytical Gradient of MP2 Energy (in au.)
             1             2             3             4             5
    1   -0.00006020    0.00004665    0.00002106    0.00001875   -0.00001506
    2   -0.00005751   -0.00002084   -0.00004837    0.00006957    0.00011823
    3    0.00003989   -0.00020696    0.00036281   -0.00011899   -0.00013282
             6             7             8             9            10
    1   -0.00001707   -0.00000376   -0.00003745    0.00001565    0.00003144
    2   -0.00000957   -0.00007133   -0.00000892    0.00008291   -0.00005417
    3   -0.00002171    0.00001058    0.00001895    0.00000689    0.00004136
 Gradient time:  CPU 0.09 s  wall 0.16 s
 ----------------------------------------------------------------
             Standard Nuclear Orientation (Angstroms)
    I     Atom           X                Y                Z
 ----------------------------------------------------------------
    1      C       1.7476845701    -0.7757598932     0.0031347656
    2      C       0.7092291229     0.2778695646     0.0011969655
    3      C      -0.7308858963    -0.2094299531     0.0015674961
    4      O      -1.6236591145     0.7602840869    -0.0013715612
    5      O      -1.0007045074    -1.3882466998     0.0070077479
    6      H       1.6166400897    -1.3992477694     0.8709871577
    7      H       2.7191540836    -0.3192487114     0.0012228948
    8      H       1.6156631114    -1.4038394993    -0.8613907357
    9      H      -2.4869635662     0.3476932322    -0.0001352056
   10      O       0.9412548068     1.4754497425    -0.0010642251
 ----------------------------------------------------------------
 Nuclear Repulsion Energy =   230.5428104434 hartrees
 There are       23 alpha and       23 beta electrons
 Discretize the solute cavity surface with Lebedev spheres
	Using 302 Lebedev grid points for each H atom
	Using 302 Lebedev grid points for other atoms
	Atomic van der Waals radii will be scaled by 1.20
 Removing interior tesserae...
 Keep 1159 surface tesserae and discard 1861 interior tesserae
 Molecular Surface Area = 106.314 Angst**2

                       Distance Matrix (Angstroms)
             C (  1)   C (  2)   C (  3)   O (  4)   O (  5)   H (  6)
   C (  2)  1.479368
   C (  3)  2.542448  1.520326
   O (  4)  3.704782  2.382246  1.318104
   O (  5)  2.815812  2.387436  1.209314  2.237035
   H (  6)  1.076605  2.095865  2.771721  3.990505  2.756279
   H (  7)  1.073387  2.096747  3.451787  4.474978  3.870418  1.771560
   H (  8)  1.076716  2.096145  2.770849  3.989520  2.756762  1.732384
   H (  9)  4.381142  3.196956  1.842335  0.956832  2.285280  4.544251
   O ( 10)  2.391295  1.219852  2.373790  2.662751  3.460062  3.079043
             H (  7)   H (  8)   H (  9)
   H (  8)  1.771477
   H (  9)  5.248664  4.543256
   O ( 10)  2.526237  3.079821  3.608950

 Requested basis set is cc-pVTZ
 There are 84 shells and 236 basis functions
 A cutoff of  1.0D-11 yielded   3305 shell pairs
 There are     26153 function pairs (     34272 Cartesian)
 Smallest overlap matrix eigenvalue = 5.01E-04
 Guess MOs from SCF MO coefficient file
 Reading MOs from coefficient file
 Reading MOs from coefficient file
 A restricted Hartree-Fock SCF calculation will be
 performed using Pulay DIIS extrapolation
 SCF converges when DIIS error is below 1.0E-08
 ---------------------------------------
  Cycle       Energy         DIIS Error
 ---------------------------------------
    1    -340.6531996939      6.00E-04
    2    -340.6572059541      3.56E-04
    3    -340.6578479724      1.14E-04
    4    -340.6580147345      4.87E-05
    5    -340.6580504171      1.72E-05
    6    -340.6580570809      8.28E-06
    7    -340.6580579324      2.84E-06
    8    -340.6580580621      5.22E-07
    9    -340.6580580664      2.04E-07
   10    -340.6580580669      9.47E-08
   11    -340.6580580671      3.82E-08
   12    -340.6580580674      2.00E-08
   13    -340.6580580674      8.41E-09 Convergence criterion met
 ---------------------------------------
 SCF time:  CPU 103.10 s  wall 103.17 s
 Discretize the solute cavity surface with Lebedev spheres
	Using 302 Lebedev grid points for each H atom
	Using 302 Lebedev grid points for other atoms
	Atomic van der Waals radii will be scaled by 1.20
 Removing interior tesserae...
 Keep 1159 surface tesserae and discard 1861 interior tesserae
 Molecular Surface Area = 106.314 Angst**2
 A restricted Hartree-Fock SCF calculation will be
 performed using Pulay DIIS extrapolation
 Polarizable Continuum solvation model will be applied
 SCF converges when DIIS error is below 1.0E-08

 Citation of the SMD model:
 Marenich, A.V.; Cramer, C.J.; Truhlar, D.G.
 J. Phys. Chem. B 2009, 113, 6378-6396.
 iSolventCode=           1
 Solvent: water                                                           

 vradii
            1           2           3           4           5           6
    1   1.8500000   1.8500000   1.8500000   1.5200000   1.5200000   1.2000000
            7           8           9          10
    1   1.2000000   1.2000000   1.2000000   1.5200000
 ---------------------------------------
  Cycle       Energy         DIIS Error
 ---------------------------------------
    1    -340.6580580666      2.64E-09
 Time req'd to invert C: 1.26 s (CPU) 1.26 s (wall)
    2    -340.6796183920      4.94E-04
    3    -340.6796183912      4.94E-04
    4    -340.6796183928      4.94E-04
    5    -340.6796184007      4.94E-04
    6    -340.6796183930      4.94E-04
    7    -340.6796183923      4.94E-04
    8    -340.6796183938      4.94E-04
    9    -340.6796183966      4.94E-04
   10    -340.6796183884      4.94E-04
   11    -340.6796183903      4.94E-04
   12    -340.6796183898      4.94E-04
   13    -340.6796183922      4.94E-04
   14    -340.6796183950      4.94E-04
   15    -340.6796183960      4.94E-04
   16    -340.6796183869      4.94E-04
   17    -340.6827845060      2.86E-04
   18    -340.6833376888      1.09E-04
   19    -340.6835552455      4.63E-05
   20    -340.6835961798      1.65E-05
   21    -340.6836029021      7.97E-06
   22    -340.6836037934      2.64E-06
   23    -340.6836039181      5.24E-07
   24    -340.6836039222      1.88E-07
   25    -340.6836039226      6.60E-08
   26    -340.6836039227      4.11E-08
   27    -340.6836039227      1.12E-08
   28    -340.6836039229      3.30E-09 Convergence criterion met
 ---------------------------------------
 SCF time:  CPU 167.32 s  wall 167.62 s
(0)  E-EN(g) gas-phase elect-nuc energy                 -340.658058067 a.u.
(3)  G-ENP(liq) elect-nuc-pol free energy of system     -340.683603923 a.u.
(4)  G-CDS(liq) cavity-dispersion-solvent structure 
     free energy                                                5.1693 kcal/mol
(6)  G-S(liq) free energy of system                     -340.675366054 a.u.
(9)  DeltaG-S(liq) free energy of  solvation
     (9) = (6) - (0)                                          -10.8609 kcal/mol
 SCF   energy in the final basis set = -340.6753660539
 Total energy in the final basis set = -340.6753660539

 Components of the MP2 correlation energy:
        aaaa  correlation energy =        -0.1574742026 au
        abab  correlation energy =        -0.9412309672 au
        bbbb  correlation energy =        -0.1574742026 au
        non-Brillouin singles    =        -0.0000000000 au

 Total  MP2   correlation energy =        -1.2561793724 au
        MP2         total energy =      -341.9315454263 au

  Entering Z-vector solver.
 This version supports only Gaussian blurring of the apparent surface charges
 No PCM contribution added !! 
   1         0           1      0.000364    0.000364
 This version supports only Gaussian blurring of the apparent surface charges
 No PCM contribution added !! 
   2         0           1      0.000120    0.000120
 This version supports only Gaussian blurring of the apparent surface charges
 No PCM contribution added !! 
   3         0           1      0.000044    0.000044
 This version supports only Gaussian blurring of the apparent surface charges
 No PCM contribution added !! 
   4         0           1      0.000012    0.000012
 This version supports only Gaussian blurring of the apparent surface charges
 No PCM contribution added !! 
   5         0           1      0.000004    0.000004
 This version supports only Gaussian blurring of the apparent surface charges
 No PCM contribution added !! 
   6         0           1      0.000002    0.000002
 This version supports only Gaussian blurring of the apparent surface charges
 No PCM contribution added !! 
   7         1           0      0.000000    0.000000    Roots Converged

 --------------------------------------------------------------

                    Orbital Energies (a.u.)
 --------------------------------------------------------------

 Alpha MOs
 -- Occupied --
-20.625 -20.584 -20.575 -11.409 -11.365 -11.224  -1.495  -1.417
 -1.388  -1.041  -0.933  -0.788  -0.734  -0.718  -0.662  -0.640
 -0.626  -0.599  -0.559  -0.524  -0.518  -0.504  -0.442
 -- Virtual --
  0.072   0.163   0.177   0.221   0.223   0.270   0.286   0.323
  0.354   0.398   0.422   0.424   0.446   0.476   0.493   0.524
  0.562   0.577   0.607   0.626   0.640   0.644   0.660   0.678
  0.719   0.726   0.735   0.739   0.789   0.802   0.812   0.830
  0.837   0.851   0.945   0.954   0.962   0.977   1.012   1.050
  1.091   1.110   1.135   1.193   1.198   1.241   1.265   1.284
  1.316   1.335   1.369   1.414   1.431   1.450   1.470   1.503
  1.527   1.545   1.588   1.608   1.683   1.731   1.764   1.785
  1.812   1.925   1.934   1.949   2.005   2.007   2.090   2.124
  2.220   2.284   2.333   2.339   2.363   2.419   2.420   2.457
  2.481   2.536   2.603   2.653   2.662   2.710   2.789   2.806
  2.849   2.873   2.887   2.921   2.997   3.038   3.066   3.082
  3.116   3.164   3.170   3.241   3.243   3.276   3.298   3.299
  3.340   3.350   3.387   3.410   3.445   3.473   3.495   3.528
  3.574   3.580   3.615   3.619   3.638   3.679   3.709   3.770
  3.787   3.805   3.856   3.876   3.885   3.957   3.963   4.005
  4.052   4.074   4.101   4.112   4.150   4.173   4.226   4.227
  4.253   4.308   4.347   4.396   4.398   4.469   4.491   4.510
  4.528   4.559   4.623   4.652   4.682   4.696   4.746   4.835
  4.872   4.919   4.991   5.156   5.184   5.266   5.322   5.398
  5.444   5.452   5.559   5.571   5.580   5.611   5.621   5.632
  5.642   5.657   5.706   5.767   5.789   5.818   5.938   6.024
  6.028   6.090   6.161   6.248   6.253   6.408   6.558   6.627
  6.669   6.683   6.737   6.841   6.864   6.873   6.941   6.962
  6.980   7.053   7.125   7.166   7.238   7.297   7.322   7.362
  7.478   7.494   7.537   7.562   7.713   7.857   8.028   9.003
 10.777  13.033  13.402  13.921  14.696
 --------------------------------------------------------------

          Ground-State Mulliken Net Atomic Charges

     Atom                 Charge (a.u.)
  ----------------------------------------
      1 C                    -0.374430
      2 C                     0.237522
      3 C                     0.285708
      4 O                    -0.258777
      5 O                    -0.343400
      6 H                     0.159529
      7 H                     0.147625
      8 H                     0.158913
      9 H                     0.295835
     10 O                    -0.308524
  ----------------------------------------
  Sum of atomic charges =     0.000000

 -----------------------------------------------------------------
                    Cartesian Multipole Moments
 -----------------------------------------------------------------
    Charge (ESU x 10^10)
                -0.0000
    Dipole Moment (Debye)
         X      -0.6430      Y      -1.6855      Z      -0.0010
       Tot       1.8040
    Quadrupole Moments (Debye-Ang)
        XX     -26.1775     XY      -5.6712     YY     -44.0564
        XZ       0.0160     YZ       0.0292     ZZ     -32.5257
    Octopole Moments (Debye-Ang^2)
       XXX     -27.3850    XXY      -0.0843    XYY       0.9441
       YYY      -0.3674    XXZ      -0.0658    XYZ      -0.0308
       YYZ      -0.0888    XZZ      -1.9155    YZZ      -0.1733
       ZZZ      -0.1678
    Hexadecapole Moments (Debye-Ang^3)
      XXXX    -288.8588   XXXY     -11.7009   XXYY    -112.3608
      XYYY     -11.8145   YYYY    -251.6841   XXXZ      -0.0160
      XXYZ       0.1221   XYYZ       0.0263   YYYZ       0.3431
      XXZZ     -67.9098   XYZZ      -0.5018   YYZZ     -41.5177
      XZZZ      -0.0101   YZZZ       0.2463   ZZZZ     -34.1318
 -----------------------------------------------------------------
 DrvMan is completing analytic gradient of the MP2 energy
 MP2 relaxed dipole moment
            1
    1  -0.2529706
    2  -0.6631384
    3  -0.0003742
	Magnitude:	 0.710 au	 1.804 Debye
 MP2 energy read as -341.931545
 Full Analytical Gradient of MP2 Energy (in au.)
             1             2             3             4             5
    1   -0.00006027    0.00004624    0.00002164    0.00002050   -0.00001693
    2   -0.00005782   -0.00002042   -0.00003914    0.00006744    0.00011087
    3   -0.00002660    0.00020090   -0.00035914    0.00011992    0.00013034
             6             7             8             9            10
    1   -0.00002896   -0.00000368   -0.00002553    0.00001563    0.00003137
    2    0.00000372   -0.00007138   -0.00002189    0.00008305   -0.00005444
    3   -0.00002657    0.00000081    0.00001446   -0.00001285   -0.00004128
 Gradient time:  CPU 0.07 s  wall 0.07 s
 ----------------------------------------------------------------
             Standard Nuclear Orientation (Angstroms)
    I     Atom           X                Y                Z
 ----------------------------------------------------------------
    1      C       1.7476845701    -0.7757598932     0.0031347656
    2      C       0.7092291229     0.2778695646     0.0011969655
    3      C      -0.7308858963    -0.2094299531     0.0025674961
    4      O      -1.6226591145     0.7602840869    -0.0013715612
    5      O      -1.0007045074    -1.3882466998     0.0070077479
    6      H       1.6166400897    -1.3992477694     0.8709871577
    7      H       2.7191540836    -0.3192487114     0.0012228948
    8      H       1.6156631114    -1.4038394993    -0.8613907357
    9      H      -2.4869635662     0.3476932322    -0.0001352056
   10      O       0.9412548068     1.4754497425    -0.0010642251
 ----------------------------------------------------------------
 Nuclear Repulsion Energy =   230.5617615994 hartrees
 There are       23 alpha and       23 beta electrons
 Discretize the solute cavity surface with Lebedev spheres
	Using 302 Lebedev grid points for each H atom
	Using 302 Lebedev grid points for other atoms
	Atomic van der Waals radii will be scaled by 1.20
 Removing interior tesserae...
 Keep 1159 surface tesserae and discard 1861 interior tesserae
 Molecular Surface Area = 106.314 Angst**2

                       Distance Matrix (Angstroms)
             C (  1)   C (  2)   C (  3)   O (  4)   O (  5)   H (  6)
   C (  2)  1.479368
   C (  3)  2.542448  1.520327
   O (  4)  3.703872  2.381267  1.317429
   O (  5)  2.815812  2.387436  1.209310  2.236757
   H (  6)  1.076605  2.095865  2.771407  3.989693  2.756279
   H (  7)  1.073387  2.096747  3.451788  4.474007  3.870418  1.771560
   H (  8)  1.076716  2.096145  2.771160  3.988708  2.756762  1.732384
   H (  9)  4.381142  3.196956  1.842336  0.957734  2.285280  4.544251
   O ( 10)  2.391295  1.219852  2.373792  2.661788  3.460062  3.079043
             H (  7)   H (  8)   H (  9)
   H (  8)  1.771477
   H (  9)  5.248664  4.543256
   O ( 10)  2.526237  3.079821  3.608950

 Requested basis set is cc-pVTZ
 There are 84 shells and 236 basis functions
 A cutoff of  1.0D-11 yielded   3305 shell pairs
 There are     26153 function pairs (     34272 Cartesian)
 Smallest overlap matrix eigenvalue = 5.01E-04
 Guess MOs from SCF MO coefficient file
 Reading MOs from coefficient file
 Reading MOs from coefficient file
 A restricted Hartree-Fock SCF calculation will be
 performed using Pulay DIIS extrapolation
 SCF converges when DIIS error is below 1.0E-08
 ---------------------------------------
  Cycle       Energy         DIIS Error
 ---------------------------------------
    1    -340.6532574720      6.00E-04
    2    -340.6572010453      3.55E-04
    3    -340.6578414934      1.14E-04
    4    -340.6580075802      4.87E-05
    5    -340.6580430870      1.71E-05
    6    -340.6580497575      8.27E-06
    7    -340.6580506030      2.85E-06
    8    -340.6580507333      5.09E-07
    9    -340.6580507373      1.91E-07
   10    -340.6580507377      8.47E-08
   11    -340.6580507380      2.68E-08
   12    -340.6580507382      1.29E-08
   13    -340.6580507380      5.91E-09 Convergence criterion met
 ---------------------------------------
 SCF time:  CPU 95.20 s  wall 98.29 s
 Discretize the solute cavity surface with Lebedev spheres
	Using 302 Lebedev grid points for each H atom
	Using 302 Lebedev grid points for other atoms
	Atomic van der Waals radii will be scaled by 1.20
 Removing interior tesserae...
 Keep 1159 surface tesserae and discard 1861 interior tesserae
 Molecular Surface Area = 106.314 Angst**2
 A restricted Hartree-Fock SCF calculation will be
 performed using Pulay DIIS extrapolation
 Polarizable Continuum solvation model will be applied
 SCF converges when DIIS error is below 1.0E-08

 Citation of the SMD model:
 Marenich, A.V.; Cramer, C.J.; Truhlar, D.G.
 J. Phys. Chem. B 2009, 113, 6378-6396.
 iSolventCode=           1
 Solvent: water                                                           

 vradii
            1           2           3           4           5           6
    1   1.8500000   1.8500000   1.8500000   1.5200000   1.5200000   1.2000000
            7           8           9          10
    1   1.2000000   1.2000000   1.2000000   1.5200000
 ---------------------------------------
  Cycle       Energy         DIIS Error
 ---------------------------------------
    1    -340.6580507372      2.28E-09
 Time req'd to invert C: 1.02 s (CPU) 1.02 s (wall)
    2    -340.6796225641      4.94E-04
    3    -340.6796225637      4.94E-04
    4    -340.6796225647      4.94E-04
    5    -340.6796225706      4.94E-04
    6    -340.6796225768      4.94E-04
    7    -340.6796225788      4.94E-04
    8    -340.6796225474      4.94E-04
    9    -340.6796225495      4.94E-04
   10    -340.6796225586      4.94E-04
   11    -340.6796225601      4.94E-04
   12    -340.6796225573      4.94E-04
   13    -340.6796225501      4.94E-04
   14    -340.6796225499      4.94E-04
   15    -340.6796225503      4.94E-04
   16    -340.6796225575      4.94E-04
   17    -340.6827897570      2.86E-04
   18    -340.6833431536      1.09E-04
   19    -340.6835608218      4.63E-05
   20    -340.6836017685      1.65E-05
   21    -340.6836084914      7.97E-06
   22    -340.6836093836      2.64E-06
   23    -340.6836095086      5.24E-07
   24    -340.6836095128      1.88E-07
   25    -340.6836095132      6.61E-08
   26    -340.6836095132      4.11E-08
   27    -340.6836095132      1.12E-08
   28    -340.6836095134      3.30E-09 Convergence criterion met
 ---------------------------------------
 SCF time:  CPU 177.55 s  wall 178.27 s
(0)  E-EN(g) gas-phase elect-nuc energy                 -340.658050737 a.u.
(3)  G-ENP(liq) elect-nuc-pol free energy of system     -340.683609513 a.u.
(4)  G-CDS(liq) cavity-dispersion-solvent structure 
     free energy                                                5.1719 kcal/mol
(6)  G-S(liq) free energy of system                     -340.675367527 a.u.
(9)  DeltaG-S(liq) free energy of  solvation
     (9) = (6) - (0)                                          -10.8664 kcal/mol
 SCF   energy in the final basis set = -340.6753675273
 Total energy in the final basis set = -340.6753675273

 Components of the MP2 correlation energy:
        aaaa  correlation energy =        -0.1574779704 au
        abab  correlation energy =        -0.9412328449 au
        bbbb  correlation energy =        -0.1574779704 au
        non-Brillouin singles    =        -0.0000000000 au

 Total  MP2   correlation energy =        -1.2561887856 au
        MP2         total energy =      -341.9315563129 au

  Entering Z-vector solver.
 This version supports only Gaussian blurring of the apparent surface charges
 No PCM contribution added !! 
   1         0           1      0.000364    0.000364
 This version supports only Gaussian blurring of the apparent surface charges
 No PCM contribution added !! 
   2         0           1      0.000120    0.000120
 This version supports only Gaussian blurring of the apparent surface charges
 No PCM contribution added !! 
   3         0           1      0.000044    0.000044
 This version supports only Gaussian blurring of the apparent surface charges
 No PCM contribution added !! 
   4         0           1      0.000012    0.000012
 This version supports only Gaussian blurring of the apparent surface charges
 No PCM contribution added !! 
   5         0           1      0.000004    0.000004
 This version supports only Gaussian blurring of the apparent surface charges
 No PCM contribution added !! 
   6         0           1      0.000002    0.000002
 This version supports only Gaussian blurring of the apparent surface charges
 No PCM contribution added !! 
   7         1           0      0.000000    0.000000    Roots Converged

 --------------------------------------------------------------

                    Orbital Energies (a.u.)
 --------------------------------------------------------------

 Alpha MOs
 -- Occupied --
-20.625 -20.584 -20.575 -11.409 -11.365 -11.224  -1.495  -1.417
 -1.388  -1.041  -0.933  -0.788  -0.734  -0.718  -0.662  -0.640
 -0.625  -0.599  -0.559  -0.524  -0.518  -0.504  -0.442
 -- Virtual --
  0.072   0.163   0.177   0.221   0.223   0.270   0.286   0.323
  0.354   0.398   0.422   0.424   0.446   0.475   0.493   0.524
  0.563   0.577   0.607   0.626   0.640   0.644   0.660   0.678
  0.719   0.726   0.735   0.739   0.788   0.802   0.812   0.830
  0.837   0.851   0.945   0.954   0.962   0.977   1.012   1.050
  1.091   1.110   1.135   1.193   1.198   1.241   1.265   1.284
  1.316   1.335   1.369   1.414   1.431   1.450   1.470   1.503
  1.527   1.545   1.588   1.608   1.683   1.731   1.764   1.785
  1.812   1.925   1.934   1.949   2.005   2.007   2.090   2.125
  2.220   2.284   2.333   2.339   2.363   2.419   2.420   2.457
  2.481   2.536   2.603   2.653   2.662   2.710   2.789   2.807
  2.849   2.873   2.886   2.921   2.996   3.038   3.066   3.082
  3.116   3.164   3.170   3.241   3.243   3.276   3.298   3.299
  3.340   3.350   3.387   3.411   3.445   3.473   3.496   3.528
  3.574   3.581   3.615   3.619   3.637   3.678   3.709   3.769
  3.787   3.806   3.856   3.876   3.885   3.957   3.963   4.005
  4.052   4.074   4.100   4.112   4.150   4.173   4.226   4.227
  4.253   4.308   4.347   4.396   4.398   4.469   4.491   4.509
  4.528   4.559   4.623   4.652   4.682   4.696   4.746   4.835
  4.872   4.919   4.991   5.154   5.184   5.266   5.322   5.398
  5.444   5.452   5.559   5.571   5.580   5.611   5.621   5.632
  5.642   5.657   5.706   5.767   5.789   5.818   5.939   6.024
  6.029   6.090   6.161   6.248   6.253   6.409   6.558   6.627
  6.669   6.683   6.737   6.841   6.864   6.873   6.941   6.962
  6.978   7.052   7.125   7.165   7.239   7.297   7.322   7.362
  7.478   7.494   7.537   7.562   7.713   7.857   8.027   9.003
 10.777  13.031  13.402  13.923  14.696
 --------------------------------------------------------------

          Ground-State Mulliken Net Atomic Charges

     Atom                 Charge (a.u.)
  ----------------------------------------
      1 C                    -0.374466
      2 C                     0.237463
      3 C                     0.285633
      4 O                    -0.258557
      5 O                    -0.343679
      6 H                     0.159527
      7 H                     0.147603
      8 H                     0.158892
      9 H                     0.296179
     10 O                    -0.308595
  ----------------------------------------
  Sum of atomic charges =    -0.000000

 -----------------------------------------------------------------
                    Cartesian Multipole Moments
 -----------------------------------------------------------------
    Charge (ESU x 10^10)
                 0.0000
    Dipole Moment (Debye)
         X      -0.6484      Y      -1.6818      Z       0.0014
       Tot       1.8025
    Quadrupole Moments (Debye-Ang)
        XX     -26.1690     XY      -5.6780     YY     -44.0590
        XZ       0.0151     YZ       0.0291     ZZ     -32.5259
    Octopole Moments (Debye-Ang^2)
       XXX     -27.4333    XXY      -0.0695    XYY       0.9352
       YYY      -0.3587    XXZ      -0.0676    XYZ      -0.0298
       YYZ      -0.0943    XZZ      -1.9223    YZZ      -0.1712
       ZZZ      -0.1807
    Hexadecapole Moments (Debye-Ang^3)
      XXXX    -288.7261   XXXY     -11.7381   XXYY    -112.3430
      XYYY     -11.8406   YYYY    -251.6970   XXXZ      -0.0014
      XXYZ       0.1220   XYYZ       0.0339   YYYZ       0.3477
      XXZZ     -67.8936   XYZZ      -0.5085   YYZZ     -41.5197
      XZZZ       0.0012   YZZZ       0.2501   ZZZZ     -34.1322
 -----------------------------------------------------------------
 DrvMan is completing analytic gradient of the MP2 energy
 MP2 relaxed dipole moment
            1
    1  -0.2551102
    2  -0.6616850
    3   0.0005662
	Magnitude:	 0.709 au	 1.803 Debye
 MP2 energy read as -341.931556
 Full Analytical Gradient of MP2 Energy (in au.)
             1             2             3             4             5
    1   -0.00007166   -0.00000474   -0.00046627    0.00134212    0.00003816
    2   -0.00007685    0.00006159    0.00017509    0.00013594    0.00018756
    3    0.00000665   -0.00000348    0.00000218    0.00000474   -0.00000190
             6             7             8             9            10
    1   -0.00002141   -0.00001468   -0.00002986   -0.00079554    0.00002389
    2    0.00000200   -0.00006963   -0.00001041   -0.00033699   -0.00006830
    3   -0.00002997    0.00000570    0.00002260   -0.00000651   -0.00000002
 Gradient time:  CPU 0.09 s  wall 0.82 s
 ----------------------------------------------------------------
             Standard Nuclear Orientation (Angstroms)
    I     Atom           X                Y                Z
 ----------------------------------------------------------------
    1      C       1.7476845701    -0.7757598932     0.0031347656
    2      C       0.7092291229     0.2778695646     0.0011969655
    3      C      -0.7308858963    -0.2094299531     0.0025674961
    4      O      -1.6246591145     0.7602840869    -0.0013715612
    5      O      -1.0007045074    -1.3882466998     0.0070077479
    6      H       1.6166400897    -1.3992477694     0.8709871577
    7      H       2.7191540836    -0.3192487114     0.0012228948
    8      H       1.6156631114    -1.4038394993    -0.8613907357
    9      H      -2.4869635662     0.3476932322    -0.0001352056
   10      O       0.9412548068     1.4754497425    -0.0010642251
 ----------------------------------------------------------------
 Nuclear Repulsion Energy =   230.5239216592 hartrees
 There are       23 alpha and       23 beta electrons
 Discretize the solute cavity surface with Lebedev spheres
	Using 302 Lebedev grid points for each H atom
	Using 302 Lebedev grid points for other atoms
	Atomic van der Waals radii will be scaled by 1.20
 Removing interior tesserae...
 Keep 1159 surface tesserae and discard 1861 interior tesserae
 Molecular Surface Area = 106.314 Angst**2

                       Distance Matrix (Angstroms)
             C (  1)   C (  2)   C (  3)   O (  4)   O (  5)   H (  6)
   C (  2)  1.479368
   C (  3)  2.542448  1.520327
   O (  4)  3.705692  2.383226  1.318784
   O (  5)  2.815812  2.387436  1.209310  2.237314
   H (  6)  1.076605  2.095865  2.771407  3.991317  2.756279
   H (  7)  1.073387  2.096747  3.451788  4.475948  3.870418  1.771560
   H (  8)  1.076716  2.096145  2.771160  3.990332  2.756762  1.732384
   H (  9)  4.381142  3.196956  1.842336  0.955930  2.285280  4.544251
   O ( 10)  2.391295  1.219852  2.373792  2.663715  3.460062  3.079043
             H (  7)   H (  8)   H (  9)
   H (  8)  1.771477
   H (  9)  5.248664  4.543256
   O ( 10)  2.526237  3.079821  3.608950

 Requested basis set is cc-pVTZ
 There are 84 shells and 236 basis functions
 A cutoff of  1.0D-11 yielded   3305 shell pairs
 There are     26153 function pairs (     34272 Cartesian)
 Smallest overlap matrix eigenvalue = 5.01E-04
 Guess MOs from SCF MO coefficient file
 Reading MOs from coefficient file
 Reading MOs from coefficient file
 A restricted Hartree-Fock SCF calculation will be
 performed using Pulay DIIS extrapolation
 SCF converges when DIIS error is below 1.0E-08
 ---------------------------------------
  Cycle       Energy         DIIS Error
 ---------------------------------------
    1    -340.6531136628      6.02E-04
    2    -340.6572076297      3.56E-04
    3    -340.6578524634      1.15E-04
    4    -340.6580205466      4.87E-05
    5    -340.6580566302      1.72E-05
    6    -340.6580632651      8.30E-06
    7    -340.6580641250      2.81E-06
    8    -340.6580642508      5.31E-07
    9    -340.6580642547      2.05E-07
   10    -340.6580642551      8.35E-08
   11    -340.6580642553      2.28E-08
   12    -340.6580642556      8.75E-09 Convergence criterion met
 ---------------------------------------
 SCF time:  CPU 88.24 s  wall 89.01 s
 Discretize the solute cavity surface with Lebedev spheres
	Using 302 Lebedev grid points for each H atom
	Using 302 Lebedev grid points for other atoms
	Atomic van der Waals radii will be scaled by 1.20
 Removing interior tesserae...
 Keep 1159 surface tesserae and discard 1861 interior tesserae
 Molecular Surface Area = 106.314 Angst**2
 A restricted Hartree-Fock SCF calculation will be
 performed using Pulay DIIS extrapolation
 Polarizable Continuum solvation model will be applied
 SCF converges when DIIS error is below 1.0E-08

 Citation of the SMD model:
 Marenich, A.V.; Cramer, C.J.; Truhlar, D.G.
 J. Phys. Chem. B 2009, 113, 6378-6396.
 iSolventCode=           1
 Solvent: water                                                           

 vradii
            1           2           3           4           5           6
    1   1.8500000   1.8500000   1.8500000   1.5200000   1.5200000   1.2000000
            7           8           9          10
    1   1.2000000   1.2000000   1.2000000   1.5200000
 ---------------------------------------
  Cycle       Energy         DIIS Error
 ---------------------------------------
    1    -340.6580642546      3.10E-09
 Time req'd to invert C: 0.88 s (CPU) 0.89 s (wall)
    2    -340.6796111980      4.94E-04
    3    -340.6796111979      4.94E-04
    4    -340.6796111988      4.94E-04
    5    -340.6796111916      4.94E-04
    6    -340.6796111916      4.94E-04
    7    -340.6796111909      4.94E-04
    8    -340.6796111900      4.94E-04
    9    -340.6796111938      4.94E-04
   10    -340.6796111953      4.94E-04
   11    -340.6796111958      4.94E-04
   12    -340.6796111953      4.94E-04
   13    -340.6796111945      4.94E-04
   14    -340.6796111953      4.94E-04
   15    -340.6796111946      4.94E-04
   16    -340.6796111980      4.94E-04
   17    -340.6827751609      2.86E-04
   18    -340.6833279685      1.09E-04
   19    -340.6835453377      4.63E-05
   20    -340.6835862435      1.65E-05
   21    -340.6835929633      7.96E-06
   22    -340.6835938534      2.64E-06
   23    -340.6835939779      5.24E-07
   24    -340.6835939820      1.88E-07
   25    -340.6835939824      6.61E-08
   26    -340.6835939824      4.11E-08
   27    -340.6835939824      1.12E-08
   28    -340.6835939826      3.30E-09 Convergence criterion met
 ---------------------------------------
 SCF time:  CPU 176.86 s  wall 177.13 s
(0)  E-EN(g) gas-phase elect-nuc energy                 -340.658064255 a.u.
(3)  G-ENP(liq) elect-nuc-pol free energy of system     -340.683593983 a.u.
(4)  G-CDS(liq) cavity-dispersion-solvent structure 
     free energy                                                5.1667 kcal/mol
(6)  G-S(liq) free energy of system                     -340.675360272 a.u.
(9)  DeltaG-S(liq) free energy of  solvation
     (9) = (6) - (0)                                          -10.8534 kcal/mol
 SCF   energy in the final basis set = -340.6753602719
 Total energy in the final basis set = -340.6753602719

 Components of the MP2 correlation energy:
        aaaa  correlation energy =        -0.1574702250 au
        abab  correlation energy =        -0.9412284369 au
        bbbb  correlation energy =        -0.1574702250 au
        non-Brillouin singles    =        -0.0000000000 au

 Total  MP2   correlation energy =        -1.2561688870 au
        MP2         total energy =      -341.9315291589 au

  Entering Z-vector solver.
 This version supports only Gaussian blurring of the apparent surface charges
 No PCM contribution added !! 
   1         0           1      0.000364    0.000364
 This version supports only Gaussian blurring of the apparent surface charges
 No PCM contribution added !! 
   2         0           1      0.000120    0.000120
 This version supports only Gaussian blurring of the apparent surface charges
 No PCM contribution added !! 
   3         0           1      0.000044    0.000044
 This version supports only Gaussian blurring of the apparent surface charges
 No PCM contribution added !! 
   4         0           1      0.000012    0.000012
 This version supports only Gaussian blurring of the apparent surface charges
 No PCM contribution added !! 
   5         0           1      0.000004    0.000004
 This version supports only Gaussian blurring of the apparent surface charges
 No PCM contribution added !! 
   6         0           1      0.000002    0.000002
 This version supports only Gaussian blurring of the apparent surface charges
 No PCM contribution added !!
[truncated: 573,887 more chars]
