# Supplementary material for: A DFT investigation of the blue bottle experiment: E∘half-cell analysis of autoxidation catalysed by redox indicators
Source: R Soc Open Sci. 2017 Nov 8;4(11):170708. doi: 10.1098/rsos.170708 (PMC5717635; doi:10.1098/rsos.170708)
Supplement: output.zip [file rsos170708supp2.zip › MP2_cc-pVTZ/C3H6O2.out]

User input: 4 of 5 
 
pikachu 127.0.1
Q-Chem Developer Version! Running on 127.0.1.*
                  Welcome to Q-Chem
     A Quantum Leap Into The Future Of Chemistry


 Q-Chem 4.4, Q-Chem, Inc., Pleasanton, CA (2016)

 Y. Shao,  Z. Gan,  E. Epifanovsky,  A. T. B. Gilbert,  M. Wormit,  
 J. Kussmann,  A. W. Lange,  A. Behn,  J. Deng,  X. Feng,  D. Ghosh,  
 M. Goldey,  P. R. Horn,  L. D. Jacobson,  I. Kaliman,  F. Rob,  
 R. Z. Khaliullin,  T. Kus,  A. Landau,  J. Liu,  E. I. Proynov,  Y. M. Rhee,  
 R. M. Richard,  M. A. Rohrdanz,  R. P. Steele,  E. J. Sundstrom,  
 H. L. Woodcock III,  P. M. Zimmerman,  D. Zuev,  B. Albrecht,  E. Alguire,  
 B. Austin,  S. A. Baeppler,  G. J. O. Beran,  Y. A. Bernard,  
 E. J. Berquist,  K. Brandhorst,  K. B. Bravaya,  S. T. Brown,  D. Casanova,  
 C.-M. Chang,  Y. Chen,  S. H. Chien,  K. D. Closser,  M. P. Coons,  
 D. L. Crittenden,  S. Dasgupta,  M. Diedenhofen,  R. A. DiStasio Jr.,  
 H. Do,  A. D. Dutoi,  R. G. Edgar,  P.-T. Fang,  S. Fatehi,  Q. Feng,  
 L. Fusti-Molnar,  A. Ghysels,  A. Golubeva-Zadorozhnaya,  J. Gomes,  
 A. Gunina,  M. W. D. Hanson-Heine,  P. H. P. Harbach,  A. W. Hauser,  
 J. E. Herr,  E. G. Hohenstein,  Z. C. Holden,  K. Hui,  T.-C. Jagau,  H. Ji,  
 B. Kaduk,  K. Khistyaev,  Jaehoon Kim,  Jihan Kim,  R. A. King,  
 P. Klunzinger,  K. Koh,  D. Kosenkov,  T. Kowalczyk,  C. M. Krauter,  
 A. Kunitsa,  K. U. Lao,  A. Laurent,  K. V. Lawler,  J. Lee,  D. Lefrancois,  
 S. Lehtola,  S. V. Levchenko,  C. Y. Lin,  Y.-S. Lin,  F. Liu,  E. Livshits,  
 R. C. Lochan,  A. Luenser,  P. Manohar,  S. F. Manzer,  S.-P. Mao,  Y. Mao,  
 N. Mardirossian,  A. V. Marenich,  L. A. Martinez-Martinez,  S. A. Maurer,  
 N. J. Mayhall,  J.-M. Mewes,  A. F. Morrison,  K. Nanda,  T. S. Nguyen-Beck,  
 C. M. Oana,  R. Olivares-Amaya,  D. P. O'Neill,  J. A. Parkhill,  
 T. M. Perrine,  R. Peverati,  P. A. Pieniazek,  F. Plasser,  A. Prociuk,  
 D. R. Rehn,  E. Rosta,  N. J. Russ,  N. Sergueev,  S. M. Sharada,  
 S. Sharma,  D. W. Small,  A. Sodt,  T. Stauch,  T. Stein,  D. Stuck,  
 Y.-C. Su,  A. J. W. Thom,  T. Tsuchimochi,  L. Vogt,  O. Vydrov,  T. Wang,  
 M. A. Watson,  J. Wenzel,  A. White,  C. F. Williams,  V. Vanovschi,  
 K. Yao,  S. Yeganeh,  S. R. Yost,  Z.-Q. You,  I. Y. Zhang,  X. Zhang,  
 Y. Zhao,  B. R. Brooks,  G. K. L. Chan,  D. M. Chipman,  C. J. Cramer,  
 W. A. Goddard III,  M. S. Gordon,  W. J. Hehre,  A. Klamt,  
 H. F. Schaefer III,  M. W. Schmidt,  C. D. Sherrill,  D. G. Truhlar,  
 A. Warshel,  X. Xu,  A. Aspuru-Guzik,  R. Baer,  A. T. Bell,  N. A. Besley,  
 J.-D. Chai,  A. Dreuw,  B. D. Dunietz,  T. R. Furlani,  S. R. Gwaltney,  
 C.-P. Hsu,  Y. Jung,  J. Kong,  D. S. Lambrecht,  W. Liang,  C. Ochsenfeld,  
 V. A. Rassolov,  L. V. Slipchenko,  J. E. Subotnik,  T. Van Voorhis,  
 J. M. Herbert,  A. I. Krylov,  P. M. W. Gill,  M. Head-Gordon

 Contributors to earlier versions of Q-Chem not listed above: 
 R. D. Adamson,  J. Baker,  E. F. C. Byrd,  A. K. Chakraborty,  C.-L. Cheng,  
 H. Dachsel,  R. J. Doerksen,  G. Hawkins,  A. Heyden,  S. Hirata,  
 G. Kedziora,  F. J. Keil,  C. Kelley,  P. P. Korambath,  W. Kurlancheek,  
 A. M. Lee,  M. S. Lee,  D. Liotard,  I. Lotan,  P. E. Maslen,  N. Nair,  
 D. Neuhauser,  R. Olson,  B. Peters,  J. Ritchie,  N. E. Schultz,  
 N. Shenvi,  A. C. Simmonett,  K. S. Thanthiriwatte,  Q. Wu,  W. Zhang

 Please cite Q-Chem as follows:
 Y. Shao et al., Mol. Phys. 113, 184-215 (2015)
 DOI: 10.1080/00268976.2014.952696

 Q-Chem 4.4.2 for Intel X86 EM64T Linux

 Parts of Q-Chem use Armadillo 5.200.1 (Boston Tea Smuggler).
 http://arma.sourceforge.net/

 Q-Chem begins on Thu Jun 15 10:19:22 2017  


Host: 0

     Scratch files written to /scratch/taweetham/qchem19636//
The previous job contains 0 fragments, simply inherited here

Checking the input file for inconsistencies... 	...done.

--------------------------------------------------------------
User input:
--------------------------------------------------------------

$molecule
   read
$end

$rem
   BASIS  =   cc-pVTZ
   method  =  MP2
   JOBTYPE = optimization
   SOLVENT_METHOD = SMD
   MEM_STATIC = 3000
   MEM_TOTAL  = 4000
$end

--------------------------------------------------------------
 ----------------------------------------------------------------
             Standard Nuclear Orientation (Angstroms)
    I     Atom           X                Y                Z
 ----------------------------------------------------------------
    1      C      -1.1058062330    -1.1666050437     0.1192936117
    2      C      -0.5813377124     0.1040670720    -0.5058617945
    3      C       0.8865418669     0.4746880341    -0.2611328420
    4      O      -1.2749304614     0.8522721786    -1.1591300558
    5      H      -0.8577896573    -1.2001646456     1.1835549471
    6      H      -2.1830440753    -1.2266289606    -0.0291838956
    7      H       1.2835074793     0.9158823929    -1.1816293655
    8      H       0.8883774601     1.2618066993     0.4998927784
    9      O       1.7051910424    -0.5718609855     0.2417473184
   10      H       1.9698319537    -1.1444132218    -0.4840044442
   11      H      -0.6242031905    -2.0383511556    -0.3350801744
 ----------------------------------------------------------------
 Nuclear Repulsion Energy =   175.8876327675 hartrees
 There are       20 alpha and       20 beta electrons
 Requested basis set is cc-pVTZ
 There are 86 shells and 234 basis functions

 Total QAlloc Memory Limit   4000 MB
 Mega-Array Size      2933 MB
 MEM_STATIC part      3000 MB
 A cutoff of  1.0D-11 yielded   3564 shell pairs
 There are     26536 function pairs (     34102 Cartesian)

 -------------------------------------------------------
 OpenMP Integral Computing Module                       
 Release: version 1.0, May 2013, Q-Chem Inc. Pittsburgh 
 -------------------------------------------------------
 Integral Job Info:
 Integral job number is                      11
 Integral operator is                         1
 short-range coefficients                     0
 long-range coefficients              100000000
 Omega coefficients                           0
 if combine SR and LR in K                    0
 Integral screening is                        0
 Integral computing path is                   2
 max size of driver memory is            800000
 size of driver memory is                776718
 size of scratch memory is              4556032
 max col of scratch BK array              10000
 max len of scratch array in speh3          662
 max len of scratch index in speh4           32
 max int batch size is                      520
 min int batch size is                       52
 fixed nKL is                                52
 max L of basis functions is                  3
 order of int derivative is                   0
 number of shells is                         86
 number of basis is                         265
 number of cartesian basis is               265
 number of contracted shell pairs          3564
 number of primitive shell pairs           9851
 maxK2 (contraction) of shell pair           49
 max number of K2 of shell pair               1
 max number of CS2 of shell pair            520
 max number of PS2 of shell pair           1582
 mem total for path MDJ                   93212
 -------------------------------------------------------
 Smallest overlap matrix eigenvalue = 7.03E-04

 Scale SEOQF with 1.000000e-01/1.000000e-01/1.000000e+00

 Standard Electronic Orientation quadrupole field applied
 Nucleus-field energy     =    -0.0000000135 hartrees
 Guess from superposition of atomic densities
 Warning:  Energy on first SCF cycle will be non-variational
 A restricted Hartree-Fock SCF calculation will be
 performed using Pulay DIIS extrapolation
 SCF converges when DIIS error is below 1.0E-08
 ---------------------------------------
  Cycle       Energy         DIIS Error
 ---------------------------------------
    1    -268.0110660701      3.35E-02
    2    -266.7819664109      4.45E-03
    3    -266.8580162229      3.34E-03
    4    -266.9095094635      4.48E-04
    5    -266.9116123051      1.75E-04
    6    -266.9118777321      6.07E-05
    7    -266.9119333038      2.71E-05
    8    -266.9119462909      9.62E-06
    9    -266.9119477945      2.78E-06
   10    -266.9119479271      5.65E-07
   11    -266.9119479325      1.26E-07
   12    -266.9119479329      3.40E-08
   13    -266.9119479329      1.20E-08
   14    -266.9119479327      5.78E-09 Convergence criterion met
 ---------------------------------------
 SCF time:  CPU 184.26 s  wall 184.37 s

 Citation of the SMD model:
 Marenich, A.V.; Cramer, C.J.; Truhlar, D.G.
 J. Phys. Chem. B 2009, 113, 6378-6396.
 iSolventCode=           1
 Solvent: water                                                           

 vradii
            1           2           3           4           5           6
    1   1.8500000   1.8500000   1.8500000   1.5200000   1.2000000   1.2000000
            7           8           9          10          11
    1   1.2000000   1.2000000   1.5200000   1.2000000   1.2000000
Changing PCM_TESSEL_METHOD to VTN
Changing PCM_VDW_RADII to SMD_RADIUS
 Discretize the solute cavity surface with Lebedev spheres
	Using 302 Lebedev grid points for each H atom
	Using 302 Lebedev grid points for other atoms
	Atomic van der Waals radii will be scaled by 1.20
 Removing interior tesserae...
 Keep 1214 surface tesserae and discard 2108 interior tesserae
 Molecular Surface Area = 104.421 Angst**2
Using SCRF singleton
 A restricted Hartree-Fock SCF calculation will be
 performed using Pulay DIIS extrapolation
 Polarizable Continuum solvation model will be applied
 SCF converges when DIIS error is below 1.0E-08

 Citation of the SMD model:
 Marenich, A.V.; Cramer, C.J.; Truhlar, D.G.
 J. Phys. Chem. B 2009, 113, 6378-6396.
 iSolventCode=           1
 Solvent: water                                                           

 vradii
            1           2           3           4           5           6
    1   1.8500000   1.8500000   1.8500000   1.5200000   1.2000000   1.2000000
            7           8           9          10          11
    1   1.2000000   1.2000000   1.5200000   1.2000000   1.2000000
 ---------------------------------------
  Cycle       Energy         DIIS Error
 ---------------------------------------
    1    -266.9119479334      2.79E-09
 Time req'd to invert C: 2.18 s (CPU) 2.18 s (wall)
    2    -266.9315625504      5.00E-04
    3    -266.9315625508      5.00E-04
    4    -266.9315625518      5.00E-04
    5    -266.9315625455      5.00E-04
    6    -266.9315625418      5.00E-04
    7    -266.9315625422      5.00E-04
    8    -266.9315625404      5.00E-04
    9    -266.9315625415      5.00E-04
   10    -266.9315625421      5.00E-04
   11    -266.9315625386      5.00E-04
   12    -266.9315625347      5.00E-04
   13    -266.9315625352      5.00E-04
   14    -266.9315625349      5.00E-04
   15    -266.9315625357      5.00E-04
   16    -266.9315625504      5.00E-04
   17    -266.9349267489      2.76E-04
   18    -266.9354995212      1.14E-04
   19    -266.9357214911      4.23E-05
   20    -266.9357580982      1.42E-05
   21    -266.9357628421      6.76E-06
   22    -266.9357634639      2.44E-06
   23    -266.9357635651      5.16E-07
   24    -266.9357635688      1.31E-07
   25    -266.9357635691      3.36E-08
   26    -266.9357635690      8.80E-09 Convergence criterion met
 ---------------------------------------
 SCF time:  CPU 275.50 s  wall 275.66 s
(0)  E-EN(g) gas-phase elect-nuc energy                 -266.911947933 a.u.
(3)  G-ENP(liq) elect-nuc-pol free energy of system     -266.935763569 a.u.
(4)  G-CDS(liq) cavity-dispersion-solvent structure 
     free energy                                                3.6770 kcal/mol
(6)  G-S(liq) free energy of system                     -266.929903869 a.u.
(9)  DeltaG-S(liq) free energy of  solvation
     (9) = (6) - (0)                                          -11.2675 kcal/mol
 SCF   energy in the final basis set = -266.9299038692
 Total energy in the final basis set = -266.9299038692

 Components of the MP2 correlation energy:
        aaaa  correlation energy =        -0.1243474878 au
        abab  correlation energy =        -0.7922337616 au
        bbbb  correlation energy =        -0.1243474878 au
        non-Brillouin singles    =        -0.0000000000 au

 Total  MP2   correlation energy =        -1.0409287371 au
        MP2         total energy =      -267.9708326063 au

  Entering Z-vector solver.
 This version supports only Gaussian blurring of the apparent surface charges
 No PCM contribution added !! 
   1         0           1      0.000298    0.000298
 This version supports only Gaussian blurring of the apparent surface charges
 No PCM contribution added !! 
   2         0           1      0.000097    0.000097
 This version supports only Gaussian blurring of the apparent surface charges
 No PCM contribution added !! 
   3         0           1      0.000036    0.000036
 This version supports only Gaussian blurring of the apparent surface charges
 No PCM contribution added !! 
   4         0           1      0.000012    0.000012
 This version supports only Gaussian blurring of the apparent surface charges
 No PCM contribution added !! 
   5         0           1      0.000003    0.000003
 This version supports only Gaussian blurring of the apparent surface charges
 No PCM contribution added !! 
   6         0           1      0.000001    0.000001
 This version supports only Gaussian blurring of the apparent surface charges
 No PCM contribution added !! 
   7         1           0      0.000000    0.000000    Roots Converged

 --------------------------------------------------------------

                    Orbital Energies (a.u.)
 --------------------------------------------------------------

 Alpha MOs
 -- Occupied --
-20.567 -20.555 -11.341 -11.284 -11.222  -1.404  -1.368  -1.018
 -0.948  -0.757  -0.702  -0.664  -0.638  -0.611  -0.575  -0.543
 -0.531  -0.506  -0.486  -0.410
 -- Virtual --
  0.140   0.150   0.190   0.191   0.223   0.238   0.251   0.283
  0.332   0.372   0.391   0.399   0.431   0.494   0.511   0.521
  0.532   0.559   0.589   0.610   0.620   0.623   0.646   0.649
  0.666   0.686   0.708   0.734   0.760   0.772   0.803   0.820
  0.844   0.893   0.907   0.939   0.968   1.024   1.043   1.089
  1.099   1.120   1.140   1.187   1.216   1.220   1.263   1.265
  1.282   1.297   1.342   1.351   1.365   1.423   1.424   1.463
  1.488   1.521   1.529   1.548   1.563   1.591   1.604   1.628
  1.678   1.691   1.741   1.810   1.847   1.946   1.981   2.061
  2.143   2.201   2.236   2.293   2.332   2.378   2.448   2.477
  2.516   2.563   2.624   2.662   2.681   2.693   2.756   2.796
  2.900   2.903   2.935   2.954   2.985   3.054   3.060   3.100
  3.129   3.169   3.177   3.196   3.227   3.234   3.243   3.280
  3.318   3.333   3.353   3.400   3.413   3.423   3.444   3.450
  3.469   3.529   3.550   3.594   3.619   3.653   3.669   3.690
  3.729   3.753   3.762   3.787   3.813   3.834   3.854   3.920
  3.929   3.952   3.999   4.036   4.067   4.081   4.111   4.122
  4.139   4.166   4.212   4.251   4.262   4.286   4.299   4.317
  4.363   4.392   4.410   4.436   4.457   4.500   4.524   4.566
  4.572   4.595   4.625   4.639   4.671   4.731   4.741   4.852
  4.871   4.973   5.033   5.119   5.145   5.192   5.247   5.283
  5.295   5.339   5.367   5.424   5.455   5.514   5.523   5.546
  5.594   5.614   5.633   5.658   5.675   5.725   5.744   5.871
  5.984   6.027   6.103   6.188   6.239   6.254   6.277   6.380
  6.653   6.703   6.723   6.900   6.961   7.001   7.104   7.132
  7.181   7.230   7.343   7.380   7.451   7.521   7.550   7.661
  7.931   9.466  12.324  12.989  13.773  14.178
 --------------------------------------------------------------

          Ground-State Mulliken Net Atomic Charges

     Atom                 Charge (a.u.)
  ----------------------------------------
      1 C                    -0.383099
      2 C                     0.236445
      3 C                    -0.042345
      4 O                    -0.361766
      5 H                     0.148291
      6 H                     0.135035
      7 H                     0.125227
      8 H                     0.148381
      9 O                    -0.449675
     10 H                     0.291921
     11 H                     0.151585
  ----------------------------------------
  Sum of atomic charges =     0.000000

 -----------------------------------------------------------------
                    Cartesian Multipole Moments
 -----------------------------------------------------------------
    Charge (ESU x 10^10)
                 0.0000
    Dipole Moment (Debye)
         X       1.8106      Y      -2.3504      Z       0.1074
       Tot       2.9689
    Quadrupole Moments (Debye-Ang)
        XX     -33.7602     XY       2.6282     YY     -28.8963
        XZ      -7.5055     YZ       4.5785     ZZ     -31.9903
    Octopole Moments (Debye-Ang^2)
       XXX       8.4801    XXY      -3.7530    XYY       8.1344
       YYY       5.3611    XXZ       5.6102    XYZ       0.0291
       YYZ       8.8690    XZZ       7.5670    YZZ       0.4277
       ZZZ      28.5860
    Hexadecapole Moments (Debye-Ang^3)
      XXXX    -309.3743   XXXY      -4.6639   XXYY     -71.2243
      XYYY      -6.2878   YYYY    -154.1170   XXXZ     -47.4464
      XXYZ      19.4958   XYYZ     -15.3313   YYYZ      34.1456
      XXZZ     -71.9732   XYZZ       3.1545   YYZZ     -44.7534
      XZZZ     -34.1780   YZZZ      29.4929   ZZZZ    -102.3933
 -----------------------------------------------------------------
 DrvMan is completing analytic gradient of the MP2 energy
 MP2 relaxed dipole moment
            1
    1   0.7123372
    2  -0.9247292
    3   0.0422440
	Magnitude:	 1.168 au	 2.969 Debye
 MP2 energy read as -267.970833
 Full Analytical Gradient of MP2 Energy (in au.)
             1             2             3             4             5
    1   -0.00262496   -0.02412364   -0.00023669    0.01205359    0.00216130
    2    0.00338789    0.02400049   -0.00793778   -0.01293835   -0.00256694
    3    0.00203672   -0.02314325    0.00310065    0.01145992    0.01011311
             6             7             8             9            10
    1   -0.00686104    0.00528307    0.00199891    0.00242803    0.00518906
    2   -0.00112017    0.00576635    0.00780119    0.00530500   -0.00964252
    3   -0.00121366   -0.00887201    0.00594496    0.01488206   -0.01040608
            11
    1    0.00473236
    2   -0.01205516
    3   -0.00390242
 Gradient time:  CPU 0.13 s  wall 0.13 s
 Geometry Optimization Parameters
   NAtoms,    NIC,     NZ,  NCons,   NDum,   NFix, NCnnct, MaxDiis
       11      63       0       0       0       0       0       0


** GEOMETRY OPTIMIZATION IN DELOCALIZED INTERNAL COORDINATES **
   Searching for a Minimum

   Optimization Cycle:   1

                       Coordinates (Angstroms)
     ATOM                X               Y               Z
      1  C        -1.1058062330   -1.1666050437    0.1192936117
      2  C        -0.5813377124    0.1040670720   -0.5058617945
      3  C         0.8865418669    0.4746880341   -0.2611328420
      4  O        -1.2749304614    0.8522721786   -1.1591300558
      5  H        -0.8577896573   -1.2001646456    1.1835549471
      6  H        -2.1830440753   -1.2266289606   -0.0291838956
      7  H         1.2835074793    0.9158823929   -1.1816293655
      8  H         0.8883774601    1.2618066993    0.4998927784
      9  O         1.7051910424   -0.5718609855    0.2417473184
     10  H         1.9698319537   -1.1444132218   -0.4840044442
     11  H        -0.6242031905   -2.0383511556   -0.3350801744
   Point Group: c1    Number of degrees of freedom:    27


   Energy is   -267.970832606


 Attempting to Generate Delocalized Internal Coordinates

 27 Hessian modes will be used to form the next step
  Hessian Eigenvalues:
     0.004734    0.006372    0.007839    0.012909    0.054939    0.073629
     0.074359    0.074948    0.119707    0.143299    0.160000    0.160000
     0.160000    0.160000    0.221358    0.249866    0.250000    0.290936
     0.313373    0.342142    0.342569    0.342766    0.344348    0.349195
     0.423577    0.551427    0.992682

 Minimum Search - Taking Simple RFO Step
 Searching for Lamda that Minimizes Along All modes
 Value Taken    Lamda =  -0.00481343
 Step Taken.  Stepsize is  0.170266

                             Maximum     Tolerance    Cnvgd?
         Gradient           0.026303      0.000300      NO
         Displacement       0.069376      0.001200      NO
         Energy change     *********      0.000001      NO


 New Cartesian Coordinates Obtained by Inverse Iteration

 Displacement from previous Coordinates is:  0.286263
 ----------------------------------------------------------------
             Standard Nuclear Orientation (Angstroms)
    I     Atom           X                Y                Z
 ----------------------------------------------------------------
    1      C      -1.0834137430    -1.1548097918     0.1244787376
    2      C      -0.5613628286     0.0946112895    -0.4889027049
    3      C       0.8781495286     0.4693899708    -0.2492187659
    4      O      -1.2533129101     0.8300715414    -1.1782359697
    5      H      -0.8683164305    -1.1530820528     1.1803099443
    6      H      -2.1444912537    -1.2294607084    -0.0540737218
    7      H       1.2569174219     0.9108180342    -1.1561823818
    8      H       0.8697700540     1.2284360751     0.5190362848
    9      O       1.6757961774    -0.5957582412     0.2154529284
   10      H       1.9109198816    -1.1396078010    -0.5231714075
   11      H      -0.5743174251    -1.9999159517    -0.3010268596
 ----------------------------------------------------------------
 Nuclear Repulsion Energy =   177.9016836814 hartrees
 There are       20 alpha and       20 beta electrons
 Discretize the solute cavity surface with Lebedev spheres
	Using 302 Lebedev grid points for each H atom
	Using 302 Lebedev grid points for other atoms
	Atomic van der Waals radii will be scaled by 1.20
 Removing interior tesserae...
 Keep 1197 surface tesserae and discard 2125 interior tesserae
 Molecular Surface Area = 103.292 Angst**2
 Applying Cartesian multipole field
    Component          Value
    ---------          -----
     (2,0,0)        1.00000E-11
     (0,2,0)        2.00000E-11
     (0,0,2)       -3.00000E-10
 Nucleus-field energy     =    -0.0000000138 hartrees
 Requested basis set is cc-pVTZ
 There are 86 shells and 234 basis functions
 A cutoff of  1.0D-11 yielded   3577 shell pairs
 There are     26607 function pairs (     34179 Cartesian)
 Smallest overlap matrix eigenvalue = 6.50E-04
 Guess MOs from SCF MO coefficient file
 Reading MOs from coefficient file
 Reading MOs from coefficient file
 A restricted Hartree-Fock SCF calculation will be
 performed using Pulay DIIS extrapolation
 SCF converges when DIIS error is below 1.0E-08
 Geometry optimization detected.  Setting ReadMinima to 0
 Setting SaveMinima to 0
 ---------------------------------------
  Cycle       Energy         DIIS Error
 ---------------------------------------
    1    -266.9500177404      1.22E-03
    2    -266.9109112771      2.95E-04
    3    -266.9115355572      1.41E-04
    4    -266.9116909081      5.87E-05
    5    -266.9117318874      1.94E-05
    6    -266.9117384817      1.01E-05
    7    -266.9117400649      3.47E-06
    8    -266.9117402812      1.32E-06
    9    -266.9117403040      2.60E-07
   10    -266.9117403054      7.99E-08
   11    -266.9117403057      3.31E-08
   12    -266.9117403057      1.57E-08
   13    -266.9117403056      6.98E-09 Convergence criterion met
 ---------------------------------------
 SCF time:  CPU 176.89 s  wall 177.00 s
 Discretize the solute cavity surface with Lebedev spheres
	Using 302 Lebedev grid points for each H atom
	Using 302 Lebedev grid points for other atoms
	Atomic van der Waals radii will be scaled by 1.20
 Removing interior tesserae...
 Keep 1197 surface tesserae and discard 2125 interior tesserae
 Molecular Surface Area = 103.292 Angst**2
Using SCRF singleton
 A restricted Hartree-Fock SCF calculation will be
 performed using Pulay DIIS extrapolation
 Polarizable Continuum solvation model will be applied
 SCF converges when DIIS error is below 1.0E-08
 Geometry optimization detected.  Setting ReadMinima to 0
 Setting SaveMinima to 0

 Citation of the SMD model:
 Marenich, A.V.; Cramer, C.J.; Truhlar, D.G.
 J. Phys. Chem. B 2009, 113, 6378-6396.
 iSolventCode=           1
 Solvent: water                                                           

 vradii
            1           2           3           4           5           6
    1   1.8500000   1.8500000   1.8500000   1.5200000   1.2000000   1.2000000
            7           8           9          10          11
    1   1.2000000   1.2000000   1.5200000   1.2000000   1.2000000
 ---------------------------------------
  Cycle       Energy         DIIS Error
 ---------------------------------------
    1    -266.9117403054      2.08E-09
 Time req'd to invert C: 2.06 s (CPU) 2.06 s (wall)
    2    -266.9320789367      5.12E-04
    3    -266.9320789359      5.12E-04
    4    -266.9320789348      5.12E-04
    5    -266.9320789295      5.12E-04
    6    -266.9320789277      5.12E-04
    7    -266.9320789290      5.12E-04
    8    -266.9320789318      5.12E-04
    9    -266.9320789296      5.12E-04
   10    -266.9320789290      5.12E-04
   11    -266.9320789297      5.12E-04
   12    -266.9320789278      5.12E-04
   13    -266.9320789268      5.12E-04
   14    -266.9320789274      5.12E-04
   15    -266.9320789299      5.12E-04
   16    -266.9320789363      5.12E-04
   17    -266.9356000884      2.87E-04
   18    -266.9362066497      1.17E-04
   19    -266.9364449321      4.44E-05
   20    -266.9364854855      1.52E-05
   21    -266.9364910078      7.14E-06
   22    -266.9364917309      2.55E-06
   23    -266.9364918398      5.41E-07
   24    -266.9364918438      1.35E-07
   25    -266.9364918442      3.47E-08
   26    -266.9364918442      9.99E-09 Convergence criterion met
 ---------------------------------------
 SCF time:  CPU 268.45 s  wall 268.66 s
(0)  E-EN(g) gas-phase elect-nuc energy                 -266.911740305 a.u.
(3)  G-ENP(liq) elect-nuc-pol free energy of system     -266.936491844 a.u.
(4)  G-CDS(liq) cavity-dispersion-solvent structure 
     free energy                                                3.6019 kcal/mol
(6)  G-S(liq) free energy of system                     -266.930751856 a.u.
(9)  DeltaG-S(liq) free energy of  solvation
     (9) = (6) - (0)                                          -11.9299 kcal/mol
 SCF   energy in the final basis set = -266.9307518563
 Total energy in the final basis set = -266.9307518563

 Components of the MP2 correlation energy:
        aaaa  correlation energy =        -0.1245326149 au
        abab  correlation energy =        -0.7917036462 au
        bbbb  correlation energy =        -0.1245326149 au
        non-Brillouin singles    =        -0.0000000000 au

 Total  MP2   correlation energy =        -1.0407688759 au
        MP2         total energy =      -267.9715207322 au

  Entering Z-vector solver.
 This version supports only Gaussian blurring of the apparent surface charges
 No PCM contribution added !! 
   1         0           1      0.000297    0.000297
 This version supports only Gaussian blurring of the apparent surface charges
 No PCM contribution added !! 
   2         0           1      0.000100    0.000100
 This version supports only Gaussian blurring of the apparent surface charges
 No PCM contribution added !! 
   3         0           1      0.000038    0.000038
 This version supports only Gaussian blurring of the apparent surface charges
 No PCM contribution added !! 
   4         0           1      0.000013    0.000013
 This version supports only Gaussian blurring of the apparent surface charges
 No PCM contribution added !! 
   5         0           1      0.000004    0.000004
 This version supports only Gaussian blurring of the apparent surface charges
 No PCM contribution added !! 
   6         0           1      0.000001    0.000001
 This version supports only Gaussian blurring of the apparent surface charges
 No PCM contribution added !! 
   7         1           0      0.000000    0.000000    Roots Converged

 --------------------------------------------------------------

                    Orbital Energies (a.u.)
 --------------------------------------------------------------

 Alpha MOs
 -- Occupied --
-20.565 -20.551 -11.336 -11.277 -11.215  -1.397  -1.374  -1.029
 -0.957  -0.760  -0.708  -0.668  -0.642  -0.613  -0.579  -0.547
 -0.534  -0.504  -0.486  -0.414
 -- Virtual --
  0.140   0.151   0.190   0.193   0.223   0.241   0.255   0.283
  0.334   0.371   0.391   0.396   0.429   0.497   0.519   0.530
  0.533   0.563   0.596   0.615   0.623   0.631   0.653   0.658
  0.674   0.697   0.711   0.737   0.762   0.776   0.811   0.821
  0.846   0.898   0.906   0.947   0.973   1.027   1.047   1.093
  1.102   1.129   1.155   1.194   1.214   1.230   1.263   1.277
  1.284   1.300   1.342   1.362   1.375   1.435   1.440   1.478
  1.492   1.528   1.533   1.550   1.573   1.595   1.617   1.639
  1.681   1.699   1.768   1.829   1.854   1.953   1.988   2.071
  2.154   2.199   2.247   2.288   2.329   2.387   2.455   2.473
  2.519   2.567   2.621   2.656   2.687   2.700   2.756   2.805
  2.903   2.916   2.945   2.969   2.999   3.062   3.074   3.110
  3.138   3.179   3.187   3.204   3.238   3.250   3.253   3.286
  3.331   3.349   3.359   3.404   3.426   3.437   3.455   3.469
  3.486   3.536   3.568   3.604   3.634   3.666   3.688   3.709
  3.751   3.761   3.778   3.810   3.832   3.846   3.875   3.945
  3.954   3.993   4.015   4.060   4.087   4.104   4.131   4.143
  4.158   4.195   4.245   4.274   4.280   4.318   4.320   4.338
  4.390   4.418   4.437   4.468   4.486   4.533   4.555   4.587
  4.602   4.619   4.657   4.664   4.711   4.774   4.785   4.881
  4.912   4.999   5.089   5.168   5.198   5.251   5.302   5.333
  5.337   5.387   5.416   5.477   5.502   5.561   5.587   5.594
  5.642   5.649   5.660   5.679   5.709   5.763   5.789   5.932
  6.011   6.035   6.113   6.224   6.259   6.284   6.296   6.407
  6.669   6.699   6.716   6.904   6.962   7.043   7.111   7.150
  7.236   7.242   7.345   7.394   7.485   7.532   7.549   7.678
  7.970   9.701  12.549  13.218  13.832  14.609
 --------------------------------------------------------------

          Ground-State Mulliken Net Atomic Charges

     Atom                 Charge (a.u.)
  ----------------------------------------
      1 C                    -0.383771
      2 C                     0.241179
      3 C                    -0.045347
      4 O                    -0.380577
      5 H                     0.151026
      6 H                     0.135649
      7 H                     0.128628
      8 H                     0.152511
      9 O                    -0.442265
     10 H                     0.286820
     11 H                     0.156146
  ----------------------------------------
  Sum of atomic charges =     0.000000

 -----------------------------------------------------------------
                    Cartesian Multipole Moments
 -----------------------------------------------------------------
    Charge (ESU x 10^10)
                 0.0000
    Dipole Moment (Debye)
         X       1.8447      Y      -2.3122      Z       0.2877
       Tot       2.9718
    Quadrupole Moments (Debye-Ang)
        XX     -33.8991     XY       2.7876     YY     -28.9376
        XZ      -7.5876     YZ       4.7608     ZZ     -31.9630
    Octopole Moments (Debye-Ang^2)
       XXX       7.6014    XXY      -2.8693    XYY       7.6544
       YYY       6.1122    XXZ       6.0919    XYZ       0.0812
       YYZ       8.8216    XZZ       7.9320    YZZ       0.3749
       ZZZ      29.3015
    Hexadecapole Moments (Debye-Ang^3)
      XXXX    -300.7133   XXXY      -1.9783   XXYY     -69.5601
      XYYY      -5.2234   YYYY    -150.8578   XXXZ     -45.8866
      XXYZ      19.2915   XYYZ     -15.1040   YYYZ      33.5691
      XXZZ     -69.9583   XYZZ       3.3481   YYZZ     -44.2235
      XZZZ     -33.9562   YZZZ      29.4404   ZZZZ    -102.9794
 -----------------------------------------------------------------
 DrvMan is completing analytic gradient of the MP2 energy
 MP2 relaxed dipole moment
            1
    1   0.7257726
    2  -0.9096708
    3   0.1131845
	Magnitude:	 1.169 au	 2.972 Debye
 MP2 energy read as -267.971521
 Full Analytical Gradient of MP2 Energy (in au.)
             1             2             3             4             5
    1    0.00161919   -0.00760021    0.00141488    0.00607359    0.00020570
    2   -0.00138019    0.00872212   -0.00166652   -0.00645225    0.00025142
    3    0.00080319   -0.00527313    0.00011596    0.00442627   -0.00033260
             6             7             8             9            10
    1   -0.00004735   -0.00002569   -0.00051177   -0.00068209   -0.00036490
    2   -0.00015583   -0.00047344    0.00071316    0.00038291    0.00033872
    3   -0.00035821   -0.00027223   -0.00033227    0.00125020   -0.00004814
            11
    1   -0.00008135
    2   -0.00028009
    3    0.00002095
 Gradient time:  CPU 0.14 s  wall 0.13 s
 Geometry Optimization Parameters
   NAtoms,    NIC,     NZ,  NCons,   NDum,   NFix, NCnnct, MaxDiis
       11      63       0       0       0       0       0       0

 Cartesian Hessian Update
 Hessian Updated using BFGS Update


** GEOMETRY OPTIMIZATION IN DELOCALIZED INTERNAL COORDINATES **
   Searching for a Minimum

   Optimization Cycle:   2

                       Coordinates (Angstroms)
     ATOM                X               Y               Z
      1  C        -1.0834137430   -1.1548097918    0.1244787376
      2  C        -0.5613628286    0.0946112895   -0.4889027049
      3  C         0.8781495286    0.4693899708   -0.2492187659
      4  O        -1.2533129101    0.8300715414   -1.1782359697
      5  H        -0.8683164305   -1.1530820528    1.1803099443
      6  H        -2.1444912537   -1.2294607084   -0.0540737218
      7  H         1.2569174219    0.9108180342   -1.1561823818
      8  H         0.8697700540    1.2284360751    0.5190362848
      9  O         1.6757961774   -0.5957582412    0.2154529284
     10  H         1.9109198816   -1.1396078010   -0.5231714075
     11  H        -0.5743174251   -1.9999159517   -0.3010268596
   Point Group: c1    Number of degrees of freedom:    27


   Energy is   -267.971520732

 Hessian Updated using BFGS Update

 25 Hessian modes will be used to form the next step
  Hessian Eigenvalues:
     0.004643    0.006573    0.007810    0.012930    0.055108    0.073538
     0.074669    0.074936    0.120545    0.143281    0.159011    0.162307
     0.224223    0.238890    0.249873    0.296110    0.312246    0.342148
     0.342512    0.343034    0.348323    0.350983    0.428449    0.550671
     0.936226

 Minimum Search - Taking Simple RFO Step
 Searching for Lamda that Minimizes Along All modes
 Value Taken    Lamda =  -0.00059384
 Step Taken.  Stepsize is  0.254678

                             Maximum     Tolerance    Cnvgd?
         Gradient           0.006889      0.000300      NO
         Displacement       0.134266      0.001200      NO
         Energy change     -0.000688      0.000001      NO


 New Cartesian Coordinates Obtained by Inverse Iteration

 Displacement from previous Coordinates is:  0.361567
 ----------------------------------------------------------------
             Standard Nuclear Orientation (Angstroms)
    I     Atom           X                Y                Z
 ----------------------------------------------------------------
    1      C      -1.1002735162    -1.1488383279     0.1365214391
    2      C      -0.5444375673     0.0589195944    -0.5195400701
    3      C       0.8798533712     0.4570840695    -0.2449843301
    4      O      -1.2387684806     0.8089874043    -1.2027523890
    5      H      -0.9138772611    -1.0977975867     1.1952418896
    6      H      -2.1564594544    -1.2161604109    -0.0641915198
    7      H       1.2546234770     0.9560356132    -1.1208991910
    8      H       0.8433753882     1.1710127453     0.5617726986
    9      O       1.7047158524    -0.6075866282     0.1701744459
   10      H       1.9700623806    -1.1037772537    -0.5891634475
   11      H      -0.5924757175    -2.0171868553    -0.2337134420
 ----------------------------------------------------------------
 Nuclear Repulsion Energy =   177.6995918939 hartrees
 There are       20 alpha and       20 beta electrons
 Discretize the solute cavity surface with Lebedev spheres
	Using 302 Lebedev grid points for each H atom
	Using 302 Lebedev grid points for other atoms
	Atomic van der Waals radii will be scaled by 1.20
 Removing interior tesserae...
 Keep 1197 surface tesserae and discard 2125 interior tesserae
 Molecular Surface Area = 103.290 Angst**2
 Applying Cartesian multipole field
    Component          Value
    ---------          -----
     (2,0,0)        1.00000E-11
     (0,2,0)        2.00000E-11
     (0,0,2)       -3.00000E-10
 Nucleus-field energy     =    -0.0000000144 hartrees
 Requested basis set is cc-pVTZ
 There are 86 shells and 234 basis functions
 A cutoff of  1.0D-11 yielded   3573 shell pairs
 There are     26581 function pairs (     34152 Cartesian)
 Smallest overlap matrix eigenvalue = 6.58E-04
 Guess MOs from SCF MO coefficient file
 Reading MOs from coefficient file
 Reading MOs from coefficient file
 A restricted Hartree-Fock SCF calculation will be
 performed using Pulay DIIS extrapolation
 SCF converges when DIIS error is below 1.0E-08
 Geometry optimization detected.  Setting ReadMinima to 0
 Setting SaveMinima to 0
 ---------------------------------------
  Cycle       Energy         DIIS Error
 ---------------------------------------
    1    -266.8958382390      1.03E-03
    2    -266.9095752534      3.79E-04
    3    -266.9104159708      1.96E-04
    4    -266.9107038458      6.10E-05
    5    -266.9107516385      1.95E-05
    6    -266.9107588799      9.38E-06
    7    -266.9107603895      3.74E-06
    8    -266.9107606342      1.17E-06
    9    -266.9107606582      3.28E-07
   10    -266.9107606615      1.48E-07
   11    -266.9107606625      6.95E-08
   12    -266.9107606628      2.46E-08
   13    -266.9107606627      6.50E-09 Convergence criterion met
 ---------------------------------------
 SCF time:  CPU 178.50 s  wall 178.57 s
 Discretize the solute cavity surface with Lebedev spheres
	Using 302 Lebedev grid points for each H atom
	Using 302 Lebedev grid points for other atoms
	Atomic van der Waals radii will be scaled by 1.20
 Removing interior tesserae...
 Keep 1197 surface tesserae and discard 2125 interior tesserae
 Molecular Surface Area = 103.290 Angst**2
Using SCRF singleton
 A restricted Hartree-Fock SCF calculation will be
 performed using Pulay DIIS extrapolation
 Polarizable Continuum solvation model will be applied
 SCF converges when DIIS error is below 1.0E-08
 Geometry optimization detected.  Setting ReadMinima to 0
 Setting SaveMinima to 0

 Citation of the SMD model:
 Marenich, A.V.; Cramer, C.J.; Truhlar, D.G.
 J. Phys. Chem. B 2009, 113, 6378-6396.
 iSolventCode=           1
 Solvent: water                                                           

 vradii
            1           2           3           4           5           6
    1   1.8500000   1.8500000   1.8500000   1.5200000   1.2000000   1.2000000
            7           8           9          10          11
    1   1.2000000   1.2000000   1.5200000   1.2000000   1.2000000
 ---------------------------------------
  Cycle       Energy         DIIS Error
 ---------------------------------------
    1    -266.9107606622      1.71E-09
 Time req'd to invert C: 2.06 s (CPU) 2.06 s (wall)
    2    -266.9312647321      5.12E-04
    3    -266.9312647311      5.12E-04
    4    -266.9312647448      5.12E-04
    5    -266.9312647471      5.12E-04
    6    -266.9312647403      5.12E-04
    7    -266.9312647438      5.12E-04
    8    -266.9312647451      5.12E-04
    9    -266.9312647463      5.12E-04
   10    -266.9312647466      5.12E-04
   11    -266.9312647455      5.12E-04
   12    -266.9312647444      5.12E-04
   13    -266.9312647442      5.12E-04
   14    -266.9312647448      5.12E-04
   15    -266.9312647460      5.12E-04
   16    -266.9312647311      5.12E-04
   17    -266.9347948854      2.90E-04
   18    -266.9354100102      1.17E-04
   19    -266.9356550742      4.52E-05
   20    -266.9356977369      1.57E-05
   21    -266.9357036644      7.39E-06
   22    -266.9357044470      2.62E-06
   23    -266.9357045621      5.55E-07
   24    -266.9357045663      1.39E-07
   25    -266.9357045667      3.57E-08
   26    -266.9357045666      1.03E-08
   27    -266.9357045668      4.95E-09 Convergence criterion met
 ---------------------------------------
 SCF time:  CPU 277.78 s  wall 278.24 s
(0)  E-EN(g) gas-phase elect-nuc energy                 -266.910760662 a.u.
(3)  G-ENP(liq) elect-nuc-pol free energy of system     -266.935704567 a.u.
(4)  G-CDS(liq) cavity-dispersion-solvent structure 
     free energy                                                3.5915 kcal/mol
(6)  G-S(liq) free energy of system                     -266.929981140 a.u.
(9)  DeltaG-S(liq) free energy of  solvation
     (9) = (6) - (0)                                          -12.0610 kcal/mol
 SCF   energy in the final basis set = -266.9299811401
 Total energy in the final basis set = -266.9299811401

 Components of the MP2 correlation energy:
        aaaa  correlation energy =        -0.1245452592 au
        abab  correlation energy =        -0.7918233477 au
        bbbb  correlation energy =        -0.1245452592 au
        non-Brillouin singles    =        -0.0000000000 au

 Total  MP2   correlation energy =        -1.0409138661 au
        MP2         total energy =      -267.9708950061 au

  Entering Z-vector solver.
 This version supports only Gaussian blurring of the apparent surface charges
 No PCM contribution added !! 
   1         0           1      0.000299    0.000299
 This version supports only Gaussian blurring of the apparent surface charges
 No PCM contribution added !! 
   2         0           1      0.000103    0.000103
 This version supports only Gaussian blurring of the apparent surface charges
 No PCM contribution added !! 
   3         0           1      0.000039    0.000039
 This version supports only Gaussian blurring of the apparent surface charges
 No PCM contribution added !! 
   4         0           1      0.000014    0.000014
 This version supports only Gaussian blurring of the apparent surface charges
 No PCM contribution added !! 
   5         0           1      0.000004    0.000004
 This version supports only Gaussian blurring of the apparent surface charges
 No PCM contribution added !! 
   6         0           1      0.000001    0.000001
 This version supports only Gaussian blurring of the apparent surface charges
 No PCM contribution added !! 
   7         1           0      0.000000    0.000000    Roots Converged

 --------------------------------------------------------------

                    Orbital Energies (a.u.)
 --------------------------------------------------------------

 Alpha MOs
 -- Occupied --
-20.565 -20.551 -11.337 -11.278 -11.215  -1.394  -1.374  -1.030
 -0.958  -0.761  -0.708  -0.667  -0.641  -0.615  -0.580  -0.548
 -0.531  -0.503  -0.486  -0.415
 -- Virtual --
  0.135   0.155   0.189   0.193   0.223   0.242   0.254   0.283
  0.333   0.372   0.388   0.398   0.424   0.496   0.516   0.532
  0.536   0.564   0.598   0.613   0.623   0.633   0.652   0.657
  0.676   0.696   0.711   0.739   0.768   0.775   0.813   0.823
  0.843   0.902   0.906   0.940   0.969   1.023   1.051   1.087
  1.097   1.127   1.156   1.200   1.207   1.231   1.258   1.278
  1.290   1.308   1.344   1.360   1.374   1.427   1.450   1.476
  1.494   1.528   1.537   1.549   1.580   1.596   1.614   1.634
  1.685   1.702   1.761   1.818   1.850   1.954   1.989   2.074
  2.154   2.196   2.246   2.288   2.330   2.388   2.451   2.475
  2.515   2.566   2.611   2.661   2.682   2.703   2.771   2.798
  2.900   2.916   2.936   2.968   3.002   3.066   3.071   3.112
  3.143   3.177   3.192   3.203   3.232   3.249   3.274   3.287
  3.324   3.346   3.365   3.397   3.433   3.444   3.458   3.472
  3.491   3.536   3.567   3.594   3.630   3.663   3.689   3.711
  3.757   3.758   3.783   3.808   3.825   3.841   3.869   3.942
  3.952   3.996   4.016   4.066   4.080   4.108   4.125   4.148
  4.171   4.203   4.243   4.268   4.286   4.318   4.324   4.344
  4.394   4.421   4.441   4.460   4.484   4.535   4.562   4.589
  4.598   4.614   4.670   4.673   4.715   4.780   4.787   4.878
  4.916   4.994   5.093   5.171   5.211   5.250   5.305   5.336
  5.342   5.401   5.421   5.479   5.506   5.566   5.588   5.600
  5.646   5.654   5.663   5.678   5.719   5.767   5.791   5.933
  6.007   6.029   6.109   6.229   6.263   6.283   6.301   6.405
  6.669   6.683   6.705   6.904   6.957   7.042   7.093   7.148
  7.234   7.245   7.344   7.390   7.480   7.530   7.544   7.677
  7.975   9.704  12.545  13.189  13.789  14.660
 --------------------------------------------------------------

          Ground-State Mulliken Net Atomic Charges

     Atom                 Charge (a.u.)
  ----------------------------------------
      1 C                    -0.382921
      2 C                     0.242503
      3 C                    -0.043659
      4 O                    -0.384670
      5 H                     0.153620
      6 H                     0.136281
      7 H                     0.126754
      8 H                     0.154751
      9 O                    -0.444112
     10 H                     0.286952
     11 H                     0.154501
  ----------------------------------------
  Sum of atomic charges =     0.000000

 -----------------------------------------------------------------
                    Cartesian Multipole Moments
 -----------------------------------------------------------------
    Charge (ESU x 10^10)
                 0.0000
    Dipole Moment (Debye)
         X       1.8415      Y      -2.2147      Z       0.3839
       Tot       2.9058
    Quadrupole Moments (Debye-Ang)
        XX     -33.6006     XY       2.8821     YY     -29.1498
        XZ      -7.7707     YZ       4.7888     ZZ     -31.8570
    Octopole Moments (Debye-Ang^2)
       XXX       7.4208    XXY      -2.4266    XYY       6.9369
       YYY       7.5960    XXZ       6.0459    XYZ       0.3149
       YYZ       9.1212    XZZ       8.2617    YZZ       0.4582
       ZZZ      30.9216
    Hexadecapole Moments (Debye-Ang^3)
      XXXX    -301.9069   XXXY      -2.9095   XXYY     -69.8109
      XYYY      -5.1388   YYYY    -148.7268   XXXZ     -45.9759
      XXYZ      19.5760   XYYZ     -14.9105   YYYZ      32.6070
      XXZZ     -70.1154   XYZZ       2.9057   YYZZ     -44.1703
      XZZZ     -33.3139   YZZZ      29.4197   ZZZZ    -105.8353
 -----------------------------------------------------------------
 DrvMan is completing analytic gradient of the MP2 energy
 MP2 relaxed dipole moment
            1
    1   0.7244868
    2  -0.8713437
    3   0.1510257
	Magnitude:	 1.143 au	 2.906 Debye
 MP2 energy read as -267.970895
 Full Analytical Gradient of MP2 Energy (in au.)
             1             2             3             4             5
    1   -0.00005367    0.00162026   -0.00010324    0.00005264   -0.00047153
    2    0.00057756   -0.00472444    0.00184733    0.00019580   -0.00027686
    3    0.00318256   -0.00888173    0.00358613    0.00308494   -0.00109614
             6             7             8             9            10
    1    0.00071524   -0.00074874    0.00026829   -0.00010696   -0.00036832
    2   -0.00001212   -0.00129750    0.00014203    0.00006045    0.00100124
    3    0.00006434    0.00089587   -0.00126170   -0.00187377    0.00214878
            11
    1   -0.00080397
    2    0.00248652
    3    0.00015073
 Gradient time:  CPU 0.14 s  wall 0.13 s
 Geometry Optimization Parameters
   NAtoms,    NIC,     NZ,  NCons,   NDum,   NFix, NCnnct, MaxDiis
       11      63       0       0       0       0       0       0

 Cartesian Hessian Update
 Hessian Updated using BFGS Update


** GEOMETRY OPTIMIZATION IN DELOCALIZED INTERNAL COORDINATES **
   Searching for a Minimum

   Optimization Cycle:   3

                       Coordinates (Angstroms)
     ATOM                X               Y               Z
      1  C        -1.1002735162   -1.1488383279    0.1365214391
      2  C        -0.5444375673    0.0589195944   -0.5195400701
      3  C         0.8798533712    0.4570840695   -0.2449843301
      4  O        -1.2387684806    0.8089874043   -1.2027523890
      5  H        -0.9138772611   -1.0977975867    1.1952418896
      6  H        -2.1564594544   -1.2161604109   -0.0641915198
      7  H         1.2546234770    0.9560356132   -1.1208991910
      8  H         0.8433753882    1.1710127453    0.5617726986
      9  O         1.7047158524   -0.6075866282    0.1701744459
     10  H         1.9700623806   -1.1037772537   -0.5891634475
     11  H        -0.5924757175   -2.0171868553   -0.2337134420
   Point Group: c1    Number of degrees of freedom:    27


   Energy is   -267.970895006

 Hessian Updated using BFGS Update

 26 Hessian modes will be used to form the next step
  Hessian Eigenvalues:
     0.002955    0.007448    0.012886    0.023677    0.055595    0.073179
     0.074808    0.075023    0.120586    0.143198    0.157919    0.161052
     0.166313    0.224128    0.227004    0.250059    0.296927    0.312886
     0.342188    0.342502    0.344516    0.348646    0.358702    0.427550
     0.556233    0.825154

 Minimum Search - Taking Simple RFO Step
 Searching for Lamda that Minimizes Along All modes
 Value Taken    Lamda =  -0.00074053
 Step Taken.  Stepsize is  0.255358

                             Maximum     Tolerance    Cnvgd?
         Gradient           0.003705      0.000300      NO
         Displacement       0.120627      0.001200      NO
         Energy change      0.000626      0.000001      NO


 New Cartesian Coordinates Obtained by Inverse Iteration

 Displacement from previous Coordinates is:  0.342464
 ----------------------------------------------------------------
             Standard Nuclear Orientation (Angstroms)
    I     Atom           X                Y                Z
 ----------------------------------------------------------------
    1      C      -1.1142017303    -1.1423503637     0.1521262005
    2      C      -0.5441254003     0.0609320148    -0.4984349144
    3      C       0.8843324965     0.4530794042    -0.2376901504
    4      O      -1.2178218724     0.7778100842    -1.2447728809
    5      H      -0.9891597812    -1.0601945957     1.2189727367
    6      H      -2.1571468173    -1.2322785179    -0.1027398098
    7      H       1.2428761969     0.9926653534    -1.0974162961
    8      H       0.8584632737     1.1308581243     0.6001231651
    9      O       1.7256639966    -0.6210794030     0.1212471189
   10      H       1.9893837538    -1.0857512512    -0.6590616794
   11      H      -0.5719256435    -2.0129984853    -0.1638874065
 ----------------------------------------------------------------
 Nuclear Repulsion Energy =   177.3606471836 hartrees
 There are       20 alpha and       20 beta electrons
 Discretize the solute cavity surface with Lebedev spheres
	Using 302 Lebedev grid points for each H atom
	Using 302 Lebedev grid points for other atoms
	Atomic van der Waals radii will be scaled by 1.20
 Removing interior tesserae...
 Keep 1200 surface tesserae and discard 2122 interior tesserae
 Molecular Surface Area = 103.752 Angst**2
 Applying Cartesian multipole field
    Component          Value
    ---------          -----
     (2,0,0)        1.00000E-11
     (0,2,0)        2.00000E-11
     (0,0,2)       -3.00000E-10
 Nucleus-field energy     =    -0.0000000151 hartrees
 Requested basis set is cc-pVTZ
 There are 86 shells and 234 basis functions
 A cutoff of  1.0D-11 yielded   3568 shell pairs
 There are     26538 function pairs (     34103 Cartesian)
 Smallest overlap matrix eigenvalue = 6.43E-04
 Guess MOs from SCF MO coefficient file
 Reading MOs from coefficient file
 Reading MOs from coefficient file
 A restricted Hartree-Fock SCF calculation will be
 performed using Pulay DIIS extrapolation
 SCF converges when DIIS error is below 1.0E-08
 Geometry optimization detected.  Setting ReadMinima to 0
 Setting SaveMinima to 0
 ---------------------------------------
  Cycle       Energy         DIIS Error
 ---------------------------------------
    1    -266.8851607724      1.30E-03
    2    -266.9087762369      3.91E-04
    3    -266.9097635662      2.16E-04
    4    -266.9100984171      7.14E-05
    5    -266.9101642043      2.25E-05
    6    -266.9101739363      1.12E-05
    7    -266.9101762503      4.24E-06
    8    -266.9101765534      1.28E-06
    9    -266.9101765768      2.80E-07
   10    -266.9101765785      9.98E-08
   11    -266.9101765790      4.60E-08
   12    -266.9101765791      2.17E-08
   13    -266.9101765785      6.91E-09 Convergence criterion met
 ---------------------------------------
 SCF time:  CPU 176.05 s  wall 176.11 s
 Discretize the solute cavity surface with Lebedev spheres
	Using 302 Lebedev grid points for each H atom
	Using 302 Lebedev grid points for other atoms
	Atomic van der Waals radii will be scaled by 1.20
 Removing interior tesserae...
 Keep 1200 surface tesserae and discard 2122 interior tesserae
 Molecular Surface Area = 103.752 Angst**2
Using SCRF singleton
 A restricted Hartree-Fock SCF calculation will be
 performed using Pulay DIIS extrapolation
 Polarizable Continuum solvation model will be applied
 SCF converges when DIIS error is below 1.0E-08
 Geometry optimization detected.  Setting ReadMinima to 0
 Setting SaveMinima to 0

 Citation of the SMD model:
 Marenich, A.V.; Cramer, C.J.; Truhlar, D.G.
 J. Phys. Chem. B 2009, 113, 6378-6396.
 iSolventCode=           1
 Solvent: water                                                           

 vradii
            1           2           3           4           5           6
    1   1.8500000   1.8500000   1.8500000   1.5200000   1.2000000   1.2000000
            7           8           9          10          11
    1   1.2000000   1.2000000   1.5200000   1.2000000   1.2000000
 ---------------------------------------
  Cycle       Energy         DIIS Error
 ---------------------------------------
    1    -266.9101765787      1.76E-09
 Time req'd to invert C: 2.04 s (CPU) 2.04 s (wall)
    2    -266.9306311626      5.08E-04
    3    -266.9306311604      5.08E-04
    4    -266.9306311583      5.08E-04
    5    -266.9306311455      5.08E-04
    6    -266.9306311425      5.08E-04
    7    -266.9306311434      5.08E-04
    8    -266.9306311448      5.08E-04
    9    -266.9306311415      5.08E-04
   10    -266.9306311425      5.08E-04
   11    -266.9306311410      5.08E-04
   12    -266.9306311430      5.08E-04
   13    -266.9306311427      5.08E-04
   14    -266.9306311417      5.08E-04
   15    -266.9306311389      5.08E-04
   16    -266.9306311626      5.08E-04
   17    -266.9341195549      2.90E-04
   18    -266.9347328828      1.17E-04
   19    -266.9349799724      4.52E-05
   20    -266.9350232367      1.59E-05
   21    -266.9350292468      7.53E-06
   22    -266.9350300628      2.64E-06
   23    -266.9350301820      5.53E-07
   24    -266.9350301862      1.41E-07
   25    -266.9350301866      3.78E-08
   26    -266.9350301867      1.18E-08
   27    -266.9350301869      5.82E-09 Convergence criterion met
 ---------------------------------------
 SCF time:  CPU 277.00 s  wall 277.09 s
(0)  E-EN(g) gas-phase elect-nuc energy                 -266.910176579 a.u.
(3)  G-ENP(liq) elect-nuc-pol free energy of system     -266.935030187 a.u.
(4)  G-CDS(liq) cavity-dispersion-solvent structure 
     free energy                                                3.5897 kcal/mol
(6)  G-S(liq) free energy of system                     -266.929309629 a.u.
(9)  DeltaG-S(liq) free energy of  solvation
     (9) = (6) - (0)                                          -12.0062 kcal/mol
 SCF   energy in the final basis set = -266.9293096289
 Total energy in the final basis set = -266.9293096289

 Components of the MP2 correlation energy:
        aaaa  correlation energy =        -0.1245679048 au
        abab  correlation energy =        -0.7920721791 au
        bbbb  correlation energy =        -0.1245679048 au
        non-Brillouin singles    =        -0.0000000000 au

 Total  MP2   correlation energy =        -1.0412079887 au
        MP2         total energy =      -267.9705176176 au

  Entering Z-vector solver.
 This version supports only Gaussian blurring of the apparent surface charges
 No PCM contribution added !! 
   1         0           1      0.000301    0.000301
 This version supports only Gaussian blurring of the apparent surface charges
 No PCM contribution added !! 
   2         0           1      0.000105    0.000105
 This version supports only Gaussian blurring of the apparent surface charges
 No PCM contribution added !! 
   3         0           1      0.000040    0.000040
 This version supports only Gaussian blurring of the apparent surface charges
 No PCM contribution added !! 
   4         0           1      0.000014    0.000014
 This version supports only Gaussian blurring of the apparent surface charges
 No PCM contribution added !! 
   5         0           1      0.000004    0.000004
 This version supports only Gaussian blurring of the apparent surface charges
 No PCM contribution added !! 
   6         0           1      0.000001    0.000001
 This version supports only Gaussian blurring of the apparent surface charges
 No PCM contribution added !! 
   7         1           0      0.000000    0.000000    Roots Converged

 --------------------------------------------------------------

                    Orbital Energies (a.u.)
 --------------------------------------------------------------

 Alpha MOs
 -- Occupied --
-20.565 -20.551 -11.338 -11.278 -11.216  -1.392  -1.373  -1.031
 -0.959  -0.761  -0.708  -0.666  -0.639  -0.616  -0.579  -0.549
 -0.530  -0.500  -0.487  -0.417
 -- Virtual --
  0.136   0.154   0.187   0.193   0.222   0.243   0.256   0.283
  0.332   0.369   0.386   0.397   0.420   0.494   0.513   0.535
  0.539   0.563   0.599   0.614   0.624   0.635   0.651   0.656
  0.676   0.700   0.710   0.742   0.765   0.774   0.815   0.825
  0.841   0.899   0.906   0.933   0.963   1.027   1.053   1.077
  1.090   1.127   1.165   1.197   1.201   1.232   1.255   1.276
  1.288   1.319   1.336   1.359   1.373   1.421   1.460   1.479
  1.494   1.524   1.536   1.547   1.583   1.592   1.610   1.621
  1.685   1.704   1.757   1.803   1.841   1.951   1.983   2.071
  2.162   2.195   2.257   2.286   2.329   2.396   2.443   2.480
  2.509   2.569   2.599   2.644   2.682   2.705   2.771   2.790
  2.893   2.913   2.935   2.966   3.017   3.066   3.072   3.115
  3.135   3.172   3.200   3.203   3.226   3.247   3.277   3.283
  3.325   3.339   3.361   3.390   3.435   3.445   3.463   3.474
  3.490   3.541   3.559   3.597   3.632   3.655   3.678   3.707
  3.751   3.761   3.784   3.804   3.816   3.839   3.866   3.928
  3.955   4.005   4.010   4.061   4.074   4.108   4.126   4.150
  4.171   4.207   4.243   4.259   4.285   4.316   4.323   4.339
  4.387   4.420   4.436   4.453   4.478   4.529   4.556   4.591
  4.596   4.619   4.666   4.678   4.709   4.767   4.786   4.873
  4.917   4.986   5.097   5.159   5.215   5.244   5.296   5.334
  5.339   5.406   5.428   5.476   5.502   5.561   5.581   5.597
  5.643   5.651   5.665   5.675   5.718   5.768   5.786   5.930
  6.003   6.020   6.106   6.222   6.259   6.283   6.299   6.396
  6.665   6.676   6.691   6.899   6.951   7.037   7.079   7.145
  7.229   7.245   7.340   7.387   7.474   7.526   7.539   7.672
  7.973   9.668  12.540  13.132  13.694  14.622
 --------------------------------------------------------------

          Ground-State Mulliken Net Atomic Charges

     Atom                 Charge (a.u.)
  ----------------------------------------
      1 C                    -0.379261
      2 C                     0.241545
      3 C                    -0.040064
      4 O                    -0.385708
      5 H                     0.153382
      6 H                     0.136944
      7 H                     0.124616
      8 H                     0.151442
      9 O                    -0.444181
     10 H                     0.287728
     11 H                     0.153557
  ----------------------------------------
  Sum of atomic charges =     0.000000

 -----------------------------------------------------------------
                    Cartesian Multipole Moments
 -----------------------------------------------------------------
    Charge (ESU x 10^10)
                 0.0000
    Dipole Moment (Debye)
         X       1.7552      Y      -2.0723      Z       0.5816
       Tot       2.7773
    Quadrupole Moments (Debye-Ang)
        XX     -33.4654     XY       2.9152     YY     -29.1790
        XZ      -7.9082     YZ       4.7777     ZZ     -31.9402
    Octopole Moments (Debye-Ang^2)
       XXX       6.5878    XXY      -1.8079    XYY       6.2715
       YYY       8.4976    XXZ       6.0875    XYZ       0.5313
       YYZ       9.2129    XZZ       8.7719    YZZ       0.4077
       ZZZ      32.2660
    Hexadecapole Moments (Debye-Ang^3)
      XXXX    -304.2211   XXXY      -3.2235   XXYY     -69.8516
      XYYY      -5.4699   YYYY    -146.5758   XXXZ     -44.8321
      XXYZ      19.8421   XYYZ     -14.5277   YYYZ      31.8028
      XXZZ     -70.0985   XYZZ       2.3613   YYZZ     -44.2200
      XZZZ     -32.7519   YZZZ      29.6608   ZZZZ    -109.3437
 -----------------------------------------------------------------
 DrvMan is completing analytic gradient of the MP2 energy
 MP2 relaxed dipole moment
            1
    1   0.6905488
    2  -0.8152978
    3   0.2288156
	Magnitude:	 1.093 au	 2.777 Debye
 MP2 energy read as -267.970518
 Full Analytical Gradient of MP2 Energy (in au.)
             1             2             3             4             5
    1   -0.00014836    0.00220826    0.00008187   -0.00238027   -0.00010453
    2   -0.00086455   -0.00254055    0.00016300    0.00211877    0.00034218
    3   -0.00102563    0.00592380   -0.00029356   -0.00416446   -0.00058193
             6             7             8             9            10
    1    0.00042313    0.00010492   -0.00065412    0.00089293    0.00048849
    2   -0.00010866   -0.00051583   -0.00016326    0.00020401    0.00027005
    3    0.00002684    0.00075554   -0.00124044   -0.00228448    0.00245314
            11
    1   -0.00091231
    2    0.00109484
    3    0.00043117
 Gradient time:  CPU 0.13 s  wall 0.13 s
 Geometry Optimization Parameters
   NAtoms,    NIC,     NZ,  NCons,   NDum,   NFix, NCnnct, MaxDiis
       11      63       0       0       0       0       0       0

 Cartesian Hessian Update
 Hessian Updated using BFGS Update


** GEOMETRY OPTIMIZATION IN DELOCALIZED INTERNAL COORDINATES **
   Searching for a Minimum

   Optimization Cycle:   4

                       Coordinates (Angstroms)
     ATOM                X               Y               Z
      1  C        -1.1142017303   -1.1423503637    0.1521262005
      2  C        -0.5441254003    0.0609320148   -0.4984349144
      3  C         0.8843324965    0.4530794042   -0.2376901504
      4  O        -1.2178218724    0.7778100842   -1.2447728809
      5  H        -0.9891597812   -1.0601945957    1.2189727367
      6  H        -2.1571468173   -1.2322785179   -0.1027398098
      7  H         1.2428761969    0.9926653534   -1.0974162961
      8  H         0.8584632737    1.1308581243    0.6001231651
      9  O         1.7256639966   -0.6210794030    0.1212471189
     10  H         1.9893837538   -1.0857512512   -0.6590616794
     11  H        -0.5719256435   -2.0129984853   -0.1638874065
   Point Group: c1    Number of degrees of freedom:    27


   Energy is   -267.970517618

 Hessian Updated using BFGS Update

 27 Hessian modes will be used to form the next step
  Hessian Eigenvalues:
     0.003127    0.007276    0.012949    0.026412    0.056608    0.073107
     0.074762    0.074971    0.120642    0.145861    0.159546    0.160000
     0.162381    0.167316    0.226219    0.240007    0.250667    0.297280
     0.313035    0.342082    0.342537    0.342969    0.347105    0.349948
     0.428244    0.550550    0.866143

 Minimum Search - Taking Simple RFO Step
 Searching for Lamda that Minimizes Along All modes
 Value Taken    Lamda =  -0.00018422
 Step Taken.  Stepsize is  0.054537

                             Maximum     Tolerance    Cnvgd?
         Gradient           0.004437      0.000300      NO
         Displacement       0.020313      0.001200      NO
         Energy change      0.000377      0.000001      NO


 New Cartesian Coordinates Obtained by Inverse Iteration

 Displacement from previous Coordinates is:  0.098539
 ----------------------------------------------------------------
             Standard Nuclear Orientation (Angstroms)
    I     Atom           X                Y                Z
 ----------------------------------------------------------------
    1      C      -1.1067031006    -1.1409789457     0.1519362535
    2      C      -0.5435206931     0.0650296438    -0.5032898197
    3      C       0.8836653039     0.4556919881    -0.2361417413
    4      O      -1.2177651517     0.7815767237    -1.2445087223
    5      H      -0.9940972030    -1.0488844030     1.2205387950
    6      H      -2.1465567380    -1.2452603765    -0.1135261518
    7      H       1.2465967902     0.9965747083    -1.0953719846
    8      H       0.8615437390     1.1293039826     0.6074485130
    9      O       1.7119446994    -0.6293899490     0.1198144907
   10      H       1.9604850679    -1.0926010348    -0.6684894171
   11      H      -0.5492542416    -2.0103699735    -0.1499441317
 ----------------------------------------------------------------
 Nuclear Repulsion Energy =   177.5540157032 hartrees
 There are       20 alpha and       20 beta electrons
 Discretize the solute cavity surface with Lebedev spheres
	Using 302 Lebedev grid points for each H atom
	Using 302 Lebedev grid points for other atoms
	Atomic van der Waals radii will be scaled by 1.20
 Removing interior tesserae...
 Keep 1200 surface tesserae and discard 2122 interior tesserae
 Molecular Surface Area = 103.864 Angst**2
 Applying Cartesian multipole field
    Component          Value
    ---------          -----
     (2,0,0)        1.00000E-11
     (0,2,0)        2.00000E-11
     (0,0,2)       -3.00000E-10
 Nucleus-field energy     =    -0.0000000152 hartrees
 Requested basis set is cc-pVTZ
 There are 86 shells and 234 basis functions
 A cutoff of  1.0D-11 yielded   3572 shell pairs
 There are     26578 function pairs (     34149 Cartesian)
 Smallest overlap matrix eigenvalue = 6.46E-04
 Guess MOs from SCF MO coefficient file
 Reading MOs from coefficient file
 Reading MOs from coefficient file
 A restricted Hartree-Fock SCF calculation will be
 performed using Pulay DIIS extrapolation
 SCF converges when DIIS error is below 1.0E-08
 Geometry optimization detected.  Setting ReadMinima to 0
 Setting SaveMinima to 0
 ---------------------------------------
  Cycle       Energy         DIIS Error
 ---------------------------------------
    1    -266.9044476955      6.78E-04
    2    -266.9095655569      3.90E-04
    3    -266.9103540069      1.35E-04
    4    -266.9105598256      4.84E-05
    5    -266.9106004140      1.80E-05
    6    -266.9106071532      9.08E-06
    7    -266.9106082580      3.22E-06
    8    -266.9106084253      7.25E-07
    9    -266.9106084359      2.28E-07
   10    -266.9106084371      1.03E-07
   11    -266.9106084375      4.99E-08
   12    -266.9106084375      2.00E-08
   13    -266.9106084377      4.91E-09 Convergence criterion met
 ---------------------------------------
 SCF time:  CPU 175.63 s  wall 175.70 s
 Discretize the solute cavity surface with Lebedev spheres
	Using 302 Lebedev grid points for each H atom
	Using 302 Lebedev grid points for other atoms
	Atomic van der Waals radii will be scaled by 1.20
 Removing interior tesserae...
 Keep 1200 surface tesserae and discard 2122 interior tesserae
 Molecular Surface Area = 103.864 Angst**2
Using SCRF singleton
 A restricted Hartree-Fock SCF calculation will be
 performed using Pulay DIIS extrapolation
 Polarizable Continuum solvation model will be applied
 SCF converges when DIIS error is below 1.0E-08
 Geometry optimization detected.  Setting ReadMinima to 0
 Setting SaveMinima to 0

 Citation of the SMD model:
 Marenich, A.V.; Cramer, C.J.; Truhlar, D.G.
 J. Phys. Chem. B 2009, 113, 6378-6396.
 iSolventCode=           1
 Solvent: water                                                           

 vradii
            1           2           3           4           5           6
    1   1.8500000   1.8500000   1.8500000   1.5200000   1.2000000   1.2000000
            7           8           9          10          11
    1   1.2000000   1.2000000   1.5200000   1.2000000   1.2000000
 ---------------------------------------
  Cycle       Energy         DIIS Error
 ---------------------------------------
    1    -266.9106084378      1.23E-09
 Time req'd to invert C: 2.04 s (CPU) 2.04 s (wall)
    2    -266.9309460602      5.08E-04
    3    -266.9309460613      5.08E-04
    4    -266.9309460604      5.08E-04
    5    -266.9309460542      5.08E-04
    6    -266.9309460589      5.08E-04
    7    -266.9309460596      5.08E-04
    8    -266.9309460597      5.08E-04
    9    -266.9309460582      5.08E-04
   10    -266.9309460575      5.08E-04
   11    -266.9309460578      5.08E-04
   12    -266.9309460574      5.08E-04
   13    -266.9309460577      5.08E-04
   14    -266.9309460566      5.08E-04
   15    -266.9309460559      5.08E-04
   16    -266.9309460600      5.08E-04
   17    -266.9344404562      2.88E-04
   18    -266.9350502278      1.17E-04
   19    -266.9352944358      4.52E-05
   20    -266.9353372550      1.57E-05
   21    -266.9353431722      7.46E-06
   22    -266.9353439669      2.62E-06
   23    -266.9353440843      5.48E-07
   24    -266.9353440885      1.41E-07
   25    -266.9353440889      3.75E-08
   26    -266.9353440890      1.16E-08
   27    -266.9353440891      5.67E-09 Convergence criterion met
 ---------------------------------------
 SCF time:  CPU 280.74 s  wall 280.85 s
(0)  E-EN(g) gas-phase elect-nuc energy                 -266.910608438 a.u.
(3)  G-ENP(liq) elect-nuc-pol free energy of system     -266.935344089 a.u.
(4)  G-CDS(liq) cavity-dispersion-solvent structure 
     free energy                                                3.5937 kcal/mol
(6)  G-S(liq) free energy of system                     -266.929617182 a.u.
(9)  DeltaG-S(liq) free energy of  solvation
     (9) = (6) - (0)                                          -11.9282 kcal/mol
 SCF   energy in the final basis set = -266.9296171822
 Total energy in the final basis set = -266.9296171822

 Components of the MP2 correlation energy:
        aaaa  correlation energy =        -0.1245774123 au
        abab  correlation energy =        -0.7921030434 au
        bbbb  correlation energy =        -0.1245774123 au
        non-Brillouin singles    =        -0.0000000000 au

 Total  MP2   correlation energy =        -1.0412578681 au
        MP2         total energy =      -267.9708750502 au

  Entering Z-vector solver.
 This version supports only Gaussian blurring of the apparent surface charges
 No PCM contribution added !! 
   1         0           1      0.000300    0.000300
 This version supports only Gaussian blurring of the apparent surface charges
 No PCM contribution added !! 
   2         0           1      0.000104    0.000104
 This version supports only Gaussian blurring of the apparent surface charges
 No PCM contribution added !! 
   3         0           1      0.000039    0.000039
 This version supports only Gaussian blurring of the apparent surface charges
 No PCM contribution added !! 
   4         0           1      0.000014    0.000014
 This version supports only Gaussian blurring of the apparent surface charges
 No PCM contribution added !! 
   5         0           1      0.000004    0.000004
 This version supports only Gaussian blurring of the apparent surface charges
 No PCM contribution added !! 
   6         0           1      0.000001    0.000001
 This version supports only Gaussian blurring of the apparent surface charges
 No PCM contribution added !! 
   7         1           0      0.000000    0.000000    Roots Converged

 --------------------------------------------------------------

                    Orbital Energies (a.u.)
 --------------------------------------------------------------

 Alpha MOs
 -- Occupied --
-20.565 -20.552 -11.338 -11.278 -11.216  -1.393  -1.373  -1.030
 -0.957  -0.760  -0.708  -0.667  -0.639  -0.616  -0.579  -0.549
 -0.531  -0.501  -0.487  -0.416
 -- Virtual --
  0.136   0.154   0.187   0.193   0.222   0.243   0.257   0.282
  0.332   0.369   0.385   0.397   0.420   0.494   0.515   0.535
  0.540   0.563   0.598   0.614   0.623   0.635   0.650   0.655
  0.675   0.698   0.709   0.742   0.765   0.775   0.814   0.826
  0.840   0.900   0.907   0.936   0.963   1.027   1.055   1.076
  1.092   1.127   1.166   1.195   1.201   1.236   1.254   1.276
  1.289   1.322   1.333   1.360   1.375   1.421   1.462   1.478
  1.494   1.524   1.533   1.546   1.582   1.591   1.609   1.623
  1.683   1.704   1.759   1.802   1.838   1.954   1.986   2.070
  2.163   2.198   2.256   2.287   2.328   2.394   2.445   2.480
  2.509   2.571   2.599   2.644   2.683   2.709   2.771   2.791
  2.893   2.913   2.936   2.965   3.017   3.066   3.073   3.115
  3.135   3.172   3.198   3.201   3.227   3.247   3.276   3.284
  3.324   3.340   3.359   3.389   3.434   3.446   3.463   3.474
  3.487   3.542   3.561   3.598   3.633   3.656   3.679   3.710
  3.748   3.762   3.784   3.805   3.818   3.837   3.865   3.925
  3.955   4.006   4.010   4.059   4.076   4.105   4.123   4.152
  4.168   4.207   4.244   4.257   4.284   4.311   4.322   4.338
  4.385   4.420   4.435   4.455   4.476   4.530   4.558   4.589
  4.594   4.617   4.664   4.677   4.706   4.766   4.782   4.871
  4.913   4.984   5.097   5.155   5.212   5.242   5.294   5.330
  5.336   5.404   5.423   5.473   5.497   5.558   5.577   5.594
  5.640   5.648   5.663   5.673   5.717   5.765   5.783   5.925
  6.004   6.025   6.107   6.223   6.257   6.282   6.298   6.393
  6.665   6.678   6.697   6.900   6.951   7.037   7.085   7.144
  7.233   7.237   7.341   7.388   7.477   7.526   7.541   7.673
  7.966   9.662  12.530  13.168  13.702  14.583
 --------------------------------------------------------------

          Ground-State Mulliken Net Atomic Charges

     Atom                 Charge (a.u.)
  ----------------------------------------
      1 C                    -0.378192
      2 C                     0.240135
      3 C                    -0.040111
      4 O                    -0.382888
      5 H                     0.153701
      6 H                     0.134991
      7 H                     0.124306
      8 H                     0.151156
      9 O                    -0.443799
     10 H                     0.288095
     11 H                     0.152606
  ----------------------------------------
  Sum of atomic charges =     0.000000

 -----------------------------------------------------------------
                    Cartesian Multipole Moments
 -----------------------------------------------------------------
    Charge (ESU x 10^10)
                 0.0000
    Dipole Moment (Debye)
         X       1.7503      Y      -2.0513      Z       0.5656
       Tot       2.7552
    Quadrupole Moments (Debye-Ang)
        XX     -33.6139     XY       2.9492     YY     -29.2088
        XZ      -7.8564     YZ       4.7981     ZZ     -31.8742
    Octopole Moments (Debye-Ang^2)
       XXX       6.3654    XXY      -1.5608    XYY       6.2961
       YYY       8.4863    XXZ       6.2557    XYZ       0.5351
       YYZ       9.2156    XZZ       8.8050    YZZ       0.3890
       ZZZ      32.2638
    Hexadecapole Moments (Debye-Ang^3)
      XXXX    -303.1095   XXXY      -2.2081   XXYY     -69.7798
      XYYY      -5.2364   YYYY    -147.3464   XXXZ     -44.2314
      XXYZ      19.8061   XYYZ     -14.5724   YYYZ      31.8642
      XXZZ     -69.6130   XYZZ       2.4512   YYZZ     -44.3506
      XZZZ     -32.7619   YZZZ      29.7779   ZZZZ    -109.3387
 -----------------------------------------------------------------
 DrvMan is completing analytic gradient of the MP2 energy
 MP2 relaxed dipole moment
            1
    1   0.6886109
    2  -0.8070537
    3   0.2225330
	Magnitude:	 1.084 au	 2.755 Debye
 MP2 energy read as -267.970875
 Full Analytical Gradient of MP2 Energy (in au.)
             1             2             3             4             5
    1   -0.00036560    0.00065474    0.00021801   -0.00025489   -0.00002227
    2    0.00057042   -0.00100605   -0.00079225    0.00051796    0.00008077
    3    0.00002019    0.00169549   -0.00056018   -0.00163115    0.00021839
             6             7             8             9            10
    1    0.00009809    0.00009066   -0.00033128   -0.00069282    0.00027089
    2   -0.00003800    0.00004001    0.00053015    0.00069563    0.00000206
    3   -0.00021901   -0.00044284    0.00005550    0.00069524    0.00022181
            11
    1    0.00033447
    2   -0.00060070
    3   -0.00005343
 Gradient time:  CPU 0.13 s  wall 0.13 s
 Geometry Optimization Parameters
   NAtoms,    NIC,     NZ,  NCons,   NDum,   NFix, NCnnct, MaxDiis
       11      63       0       0       0       0       0       0

 Cartesian Hessian Update
 Hessian Updated using BFGS Update


** GEOMETRY OPTIMIZATION IN DELOCALIZED INTERNAL COORDINATES **
   Searching for a Minimum

   Optimization Cycle:   5

                       Coordinates (Angstroms)
     ATOM                X               Y               Z
      1  C        -1.1067031006   -1.1409789457    0.1519362535
      2  C        -0.5435206931    0.0650296438   -0.5032898197
      3  C         0.8836653039    0.4556919881   -0.2361417413
      4  O        -1.2177651517    0.7815767237   -1.2445087223
      5  H        -0.9940972030   -1.0488844030    1.2205387950
      6  H        -2.1465567380   -1.2452603765   -0.1135261518
      7  H         1.2465967902    0.9965747083   -1.0953719846
      8  H         0.8615437390    1.1293039826    0.6074485130
      9  O         1.7119446994   -0.6293899490    0.1198144907
     10  H         1.9604850679   -1.0926010348   -0.6684894171
     11  H        -0.5492542416   -2.0103699735   -0.1499441317
   Point Group: c1    Number of degrees of freedom:    27


   Energy is   -267.970875050

 Hessian Updated using BFGS Update

 27 Hessian modes will be used to form the next step
  Hessian Eigenvalues:
     0.002934    0.006646    0.012693    0.025461    0.055810    0.072746
     0.074631    0.075638    0.120274    0.145664    0.159074    0.160865
     0.162942    0.170645    0.214259    0.233284    0.255537    0.305471
     0.313515    0.342470    0.342780    0.345337    0.349390    0.375525
     0.442099    0.562190    0.818233

 Minimum Search - Taking Simple RFO Step
 Searching for Lamda that Minimizes Along All modes
 Value Taken    Lamda =  -0.00006360
 Step Taken.  Stepsize is  0.116526

                             Maximum     Tolerance    Cnvgd?
         Gradient           0.000966      0.000300      NO
         Displacement       0.058780      0.001200      NO
         Energy change     -0.000357      0.000001      NO


 New Cartesian Coordinates Obtained by Inverse Iteration

 Displacement from previous Coordinates is:  0.184978
 ----------------------------------------------------------------
             Standard Nuclear Orientation (Angstroms)
    I     Atom           X                Y                Z
 ----------------------------------------------------------------
    1      C      -1.1083336136    -1.1367935476     0.1572751467
    2      C      -0.5405617705     0.0609724285    -0.5095612798
    3      C       0.8846137874     0.4526769548    -0.2316992712
    4      O      -1.2121494256     0.7722985473    -1.2567218178
    5      H      -1.0265153604    -1.0154481790     1.2257394221
    6      H      -2.1400243762    -1.2596981984    -0.1320844199
    7      H       1.2458347292     1.0158724520    -1.0770579633
    8      H       0.8617285490     1.1033422790     0.6293507281
    9      O       1.7165409651    -0.6402469233     0.0947818047
   10      H       1.9579702032    -1.0855587339    -0.7062085682
   11      H      -0.5327652153    -2.0067247152    -0.1053476979
 ----------------------------------------------------------------
 Nuclear Repulsion Energy =   177.5578457141 hartrees
 There are       20 alpha and       20 beta electrons
 Discretize the solute cavity surface with Lebedev spheres
	Using 302 Lebedev grid points for each H atom
	Using 302 Lebedev grid points for other atoms
	Atomic van der Waals radii will be scaled by 1.20
 Removing interior tesserae...
 Keep 1195 surface tesserae and discard 2127 interior tesserae
 Molecular Surface Area = 103.479 Angst**2
 Applying Cartesian multipole field
    Component          Value
    ---------          -----
     (2,0,0)        1.00000E-11
     (0,2,0)        2.00000E-11
     (0,0,2)       -3.00000E-10
 Nucleus-field energy     =    -0.0000000155 hartrees
 Requested basis set is cc-pVTZ
 There are 86 shells and 234 basis functions
 A cutoff of  1.0D-11 yielded   3572 shell pairs
 There are     26572 function pairs (     34143 Cartesian)
 Smallest overlap matrix eigenvalue = 6.41E-04
 Guess MOs from SCF MO coefficient file
 Reading MOs from coefficient file
 Reading MOs from coefficient file
 A restricted Hartree-Fock SCF calculation will be
 performed using Pulay DIIS extrapolation
 SCF converges when DIIS error is below 1.0E-08
 Geometry optimization detected.  Setting ReadMinima to 0
 Setting SaveMinima to 0
 ---------------------------------------
  Cycle       Energy         DIIS Error
 ---------------------------------------
    1    -266.9037567928      7.23E-04
    2    -266.9095940708      3.83E-04
    3    -266.9103727454      1.50E-04
    4    -266.9105998393      4.92E-05
    5    -266.9106402539      1.84E-05
    6    -266.9106469649      9.31E-06
    7    -266.9106481554      3.23E-06
    8    -266.9106483273      7.15E-07
    9    -266.9106483362      1.77E-07
   10    -266.9106483368      6.31E-08
   11    -266.9106483371      2.76E-08
   12    -266.9106483371      1.35E-08
   13    -266.9106483373      4.81E-09 Convergence criterion met
 ---------------------------------------
 SCF time:  CPU 174.16 s  wall 174.21 s
 Discretize the solute cavity surface with Lebedev spheres
	Using 302 Lebedev grid points for each H atom
	Using 302 Lebedev grid points for other atoms
	Atomic van der Waals radii will be scaled by 1.20
 Removing interior tesserae...
 Keep 1195 surface tesserae and discard 2127 interior tesserae
 Molecular Surface Area = 103.479 Angst**2
Using SCRF singleton
 A restricted Hartree-Fock SCF calculation will be
 performed using Pulay DIIS extrapolation
 Polarizable Continuum solvation model will be applied
 SCF converges when DIIS error is below 1.0E-08
 Geometry optimization detected.  Setting ReadMinima to 0
 Setting SaveMinima to 0

 Citation of the SMD model:
 Marenich, A.V.; Cramer, C.J.; Truhlar, D.G.
 J. Phys. Chem. B 2009, 113, 6378-6396.
 iSolventCode=           1
 Solvent: water                                                           

 vradii
            1           2           3           4           5           6
    1   1.8500000   1.8500000   1.8500000   1.5200000   1.2000000   1.2000000
            7           8           9          10          11
    1   1.2000000   1.2000000   1.5200000   1.2000000   1.2000000
 ---------------------------------------
  Cycle       Energy         DIIS Error
 ---------------------------------------
    1    -266.9106483368      1.23E-09
 Time req'd to invert C: 2.03 s (CPU) 2.03 s (wall)
    2    -266.9309494018      5.06E-04
    3    -266.9309494011      5.06E-04
    4    -266.9309493967      5.06E-04
    5    -266.9309493981      5.06E-04
    6    -266.9309493915      5.06E-04
    7    -266.9309493993      5.06E-04
    8    -266.9309493990      5.06E-04
    9    -266.9309493992      5.06E-04
   10    -266.9309493977      5.06E-04
   11    -266.9309493965      5.06E-04
   12    -266.9309493987      5.06E-04
   13    -266.9309493960      5.06E-04
   14    -266.9309493980      5.06E-04
   15    -266.9309493953      5.06E-04
   16    -266.9309494018      5.06E-04
   17    -266.9344068811      2.88E-04
   18    -266.9350135370      1.17E-04
   19    -266.9352568568      4.49E-05
   20    -266.9352992517      1.57E-05
   21    -266.9353050962      7.44E-06
   22    -266.9353058854      2.61E-06
   23    -266.9353060008      5.58E-07
   24    -266.9353060051      1.40E-07
   25    -266.9353060055      3.74E-08
   26    -266.9353060056      1.17E-08
   27    -266.9353060058      5.81E-09 Convergence criterion met
 ---------------------------------------
 SCF time:  CPU 280.60 s  wall 280.70 s
(0)  E-EN(g) gas-phase elect-nuc energy                 -266.910648337 a.u.
(3)  G-ENP(liq) elect-nuc-pol free energy of system     -266.935306006 a.u.
(4)  G-CDS(liq) cavity-dispersion-solvent structure 
     free energy                                                3.5978 kcal/mol
(6)  G-S(liq) free energy of system                     -266.929572587 a.u.
(9)  DeltaG-S(liq) free energy of  solvation
     (9) = (6) - (0)                                          -11.8751 kcal/mol
 SCF   energy in the final basis set = -266.9295725875
 Total energy in the final basis set = -266.9295725875

 Components of the MP2 correlation energy:
        aaaa  correlation energy =        -0.1245660110 au
        abab  correlation energy =        -0.7921097735 au
        bbbb  correlation energy =        -0.1245660110 au
        non-Brillouin singles    =        -0.0000000000 au

 Total  MP2   correlation energy =        -1.0412417954 au
        MP2         total energy =      -267.9708143829 au

  Entering Z-vector solver.
 This version supports only Gaussian blurring of the apparent surface charges
 No PCM contribution added !! 
   1         0           1      0.000300    0.000300
 This version supports only Gaussian blurring of the apparent surface charges
 No PCM contribution added !! 
   2         0           1      0.000103    0.000103
 This version supports only Gaussian blurring of the apparent surface charges
 No PCM contribution added !! 
   3         0           1      0.000039    0.000039
 This version supports only Gaussian blurring of the apparent surface charges
 No PCM contribution added !! 
   4         0           1      0.000014    0.000014
 This version supports only Gaussian blurring of the apparent surface charges
 No PCM contribution added !! 
   5         0           1      0.000004    0.000004
 This version supports only Gaussian blurring of the apparent surface charges
 No PCM contribution added !! 
   6         0           1      0.000001    0.000001
 This version supports only Gaussian blurring of the apparent surface charges
 No PCM contribution added !! 
   7         1           0      0.000000    0.000000    Roots Converged

 --------------------------------------------------------------

                    Orbital Energies (a.u.)
 --------------------------------------------------------------

 Alpha MOs
 -- Occupied --
-20.565 -20.552 -11.337 -11.278 -11.216  -1.393  -1.373  -1.030
 -0.957  -0.760  -0.708  -0.667  -0.639  -0.617  -0.578  -0.548
 -0.531  -0.500  -0.488  -0.416
 -- Virtual --
  0.135   0.156   0.187   0.193   0.222   0.244   0.258   0.282
  0.332   0.368   0.383   0.397   0.420   0.493   0.515   0.536
  0.543   0.563   0.598   0.613   0.623   0.636   0.649   0.654
  0.675   0.698   0.709   0.743   0.765   0.777   0.815   0.829
  0.839   0.898   0.908   0.935   0.960   1.028   1.056   1.074
  1.095   1.127   1.168   1.193   1.200   1.240   1.251   1.275
  1.291   1.330   1.331   1.362   1.374   1.418   1.465   1.481
  1.494   1.523   1.531   1.546   1.584   1.589   1.605   1.619
  1.683   1.706   1.757   1.798   1.836   1.957   1.987   2.069
  2.164   2.201   2.255   2.290   2.327   2.394   2.443   2.483
  2.506   2.574   2.594   2.641   2.682   2.713   2.775   2.789
  2.890   2.913   2.937   2.964   3.020   3.068   3.074   3.116
  3.134   3.170   3.199   3.200   3.225   3.247   3.276   3.290
  3.323   3.338   3.359   3.386   3.435   3.449   3.467   3.476
  3.487   3.545   3.561   3.598   3.635   3.655   3.678   3.714
  3.746   3.763   3.789   3.804   3.815   3.838   3.863   3.919
  3.958   4.008   4.010   4.059   4.075   4.106   4.121   4.155
  4.171   4.209   4.245   4.255   4.285   4.308   4.324   4.339
  4.384   4.420   4.436   4.454   4.474   4.529   4.561   4.591
  4.593   4.615   4.666   4.683   4.706   4.763   4.783   4.869
  4.915   4.983   5.101   5.152   5.213   5.241   5.292   5.330
  5.337   5.408   5.425   5.473   5.498   5.558   5.577   5.594
  5.642   5.646   5.666   5.673   5.719   5.768   5.781   5.922
  6.003   6.027   6.109   6.224   6.257   6.283   6.298   6.387
  6.665   6.680   6.699   6.900   6.949   7.037   7.088   7.145
  7.232   7.235   7.341   7.387   7.476   7.526   7.542   7.673
  7.964   9.653  12.532  13.187  13.690  14.570
 --------------------------------------------------------------

          Ground-State Mulliken Net Atomic Charges

     Atom                 Charge (a.u.)
  ----------------------------------------
      1 C                    -0.379920
      2 C                     0.240537
      3 C                    -0.039360
      4 O                    -0.381070
      5 H                     0.154140
      6 H                     0.136231
      7 H                     0.123134
      8 H                     0.151083
      9 O                    -0.444522
     10 H                     0.288467
     11 H                     0.151281
  ----------------------------------------
  Sum of atomic charges =     0.000000

 -----------------------------------------------------------------
                    Cartesian Multipole Moments
 -----------------------------------------------------------------
    Charge (ESU x 10^10)
                 0.0000
    Dipole Moment (Debye)
         X       1.7014      Y      -1.9682      Z       0.6105
       Tot       2.6723
    Quadrupole Moments (Debye-Ang)
        XX     -33.6320     XY       2.9947     YY     -29.3168
        XZ      -7.8626     YZ       4.8055     ZZ     -31.8027
    Octopole Moments (Debye-Ang^2)
       XXX       5.8494    XXY      -1.1459    XYY       6.0165
       YYY       9.0958    XXZ       6.3795    XYZ       0.6127
       YYZ       9.3143    XZZ       9.0049    YZZ       0.3897
       ZZZ      32.8443
    Hexadecapole Moments (Debye-Ang^3)
      XXXX    -303.8239   XXXY      -1.6147   XXYY     -69.9153
      XYYY      -5.0542   YYYY    -146.9807   XXXZ     -43.4803
      XXYZ      19.8661   XYYZ     -14.3929   YYYZ      31.3355
      XXZZ     -69.2917   XYZZ       2.2543   YYZZ     -44.3984
      XZZZ     -32.4295   YZZZ      29.8419   ZZZZ    -110.5939
 -----------------------------------------------------------------
 DrvMan is completing analytic gradient of the MP2 energy
 MP2 relaxed dipole moment
            1
    1   0.6693960
    2  -0.7743411
    3   0.2401937
	Magnitude:	 1.051 au	 2.672 Debye
 MP2 energy read as -267.970814
 Full Analytical Gradient of MP2 Energy (in au.)
             1             2             3             4             5
    1    0.00008175    0.00073909    0.00003536   -0.00021932   -0.00003759
    2    0.00083622   -0.00096128   -0.00046107    0.00013001    0.00000143
    3    0.00043704   -0.00004184   -0.00007148   -0.00084495    0.00010427
             6             7             8             9            10
    1   -0.00027104   -0.00000925   -0.00024057   -0.00052523    0.00023545
    2   -0.00018668   -0.00001782    0.00065919    0.00030490   -0.00000667
    3   -0.00028934   -0.00033793    0.00006273    0.00080624    0.00012121
            11
    1    0.00021136
    2   -0.00029823
    3    0.00005404
 Gradient time:  CPU 0.14 s  wall 0.13 s
 Geometry Optimization Parameters
   NAtoms,    NIC,     NZ,  NCons,   NDum,   NFix, NCnnct, MaxDiis
       11      63       0       0       0       0       0       0

 Cartesian Hessian Update
 Hessian Updated using BFGS Update


** GEOMETRY OPTIMIZATION IN DELOCALIZED INTERNAL COORDINATES **
   Searching for a Minimum

   Optimization Cycle:   6

                       Coordinates (Angstroms)
     ATOM                X               Y               Z
      1  C        -1.1083336136   -1.1367935476    0.1572751467
      2  C        -0.5405617705    0.0609724285   -0.5095612798
      3  C         0.8846137874    0.4526769548   -0.2316992712
      4  O        -1.2121494256    0.7722985473   -1.2567218178
      5  H        -1.0265153604   -1.0154481790    1.2257394221
      6  H        -2.1400243762   -1.2596981984   -0.1320844199
      7  H         1.2458347292    1.0158724520   -1.0770579633
      8  H         0.8617285490    1.1033422790    0.6293507281
      9  O         1.7165409651   -0.6402469233    0.0947818047
     10  H         1.9579702032   -1.0855587339   -0.7062085682
     11  H        -0.5327652153   -2.0067247152   -0.1053476979
   Point Group: c1    Number of degrees of freedom:    27


   Energy is   -267.970814383

 Hessian Updated using BFGS Update

 27 Hessian modes will be used to form the next step
  Hessian Eigenvalues:
     0.000999    0.006049    0.012506    0.029742    0.057417    0.072508
     0.075010    0.075660    0.119412    0.145898    0.159541    0.160637
     0.163205    0.170622    0.219299    0.245868    0.256308    0.305922
     0.316173    0.342472    0.344116    0.346074    0.358412    0.368256
     0.435083    0.559963    0.809037

 Minimum Search - Taking Simple RFO Step
 Searching for Lamda that Minimizes Along All modes
 Value Taken    Lamda =  -0.00010806
 Step Taken.  Stepsize is  0.298021

                             Maximum     Tolerance    Cnvgd?
         Gradient           0.000604      0.000300      NO
         Displacement       0.153149      0.001200      NO
         Energy change      0.000061      0.000001      NO


 New Cartesian Coordinates Obtained by Inverse Iteration

 Displacement from previous Coordinates is:  0.472086
 ----------------------------------------------------------------
             Standard Nuclear Orientation (Angstroms)
    I     Atom           X                Y                Z
 ----------------------------------------------------------------
    1      C      -1.1142058075    -1.1278760854     0.1715012690
    2      C      -0.5340768346     0.0524126504    -0.5172297918
    3      C       0.8882942825     0.4445896663    -0.2217516732
    4      O      -1.1954833035     0.7492369393    -1.2845018613
    5      H      -1.1186720279    -0.9354541301     1.2328456870
    6      H      -2.1182647957    -1.2995261996    -0.1804774268
    7      H       1.2415037298     1.0610216375    -1.0324963301
    8      H       0.8687538747     1.0354754641     0.6799541678
    9      O       1.7315525693    -0.6620250448     0.0292771620
   10      H       1.9515565634    -1.0650598258    -0.8000504506
   11      H      -0.4946197781    -1.9921027079     0.0113953319
 ----------------------------------------------------------------
 Nuclear Repulsion Energy =   177.5286545629 hartrees
 There are       20 alpha and       20 beta electrons
 Discretize the solute cavity surface with Lebedev spheres
	Using 302 Lebedev grid points for each H atom
	Using 302 Lebedev grid points for other atoms
	Atomic van der Waals radii will be scaled by 1.20
 Removing interior tesserae...
 Keep 1197 surface tesserae and discard 2125 interior tesserae
 Molecular Surface Area = 103.316 Angst**2
 Applying Cartesian multipole field
    Component          Value
    ---------          -----
     (2,0,0)        1.00000E-11
     (0,2,0)        2.00000E-11
     (0,0,2)       -3.00000E-10
 Nucleus-field energy     =    -0.0000000163 hartrees
 Requested basis set is cc-pVTZ
 There are 86 shells and 234 basis functions
 A cutoff of  1.0D-11 yielded   3567 shell pairs
 There are     26539 function pairs (     34105 Cartesian)
 Smallest overlap matrix eigenvalue = 6.16E-04
 Guess MOs from SCF MO coefficient file
 Reading MOs from coefficient file
 Reading MOs from coefficient file
 A restricted Hartree-Fock SCF calculation will be
 performed using Pulay DIIS extrapolation
 SCF converges when DIIS error is below 1.0E-08
 Geometry optimization detected.  Setting ReadMinima to 0
 Setting SaveMinima to 0
 ---------------------------------------
  Cycle       Energy         DIIS Error
 ---------------------------------------
    1    -266.8916083803      1.12E-03
    2    -266.9090191641      4.37E-04
    3    -266.9101190388      2.44E-04
    4    -266.9105368440      5.95E-05
    5    -266.9105933689      2.09E-05
    6    -266.9106009971      1.05E-05
    7    -266.9106027520      3.71E-06
    8    -266.9106029902      1.11E-06
    9    -266.9106030106      2.55E-07
   10    -266.9106030121      9.20E-08
   11    -266.9106030123      4.34E-08
   12    -266.9106030122      1.99E-08
   13    -266.9106030123      6.23E-09 Convergence criterion met
 ---------------------------------------
 SCF time:  CPU 177.41 s  wall 177.53 s
 Discretize the solute cavity surface with Lebedev spheres
	Using 302 Lebedev grid points for each H atom
	Using 302 Lebedev grid points for other atoms
	Atomic van der Waals radii will be scaled by 1.20
 Removing interior tesserae...
 Keep 1197 surface tesserae and discard 2125 interior tesserae
 Molecular Surface Area = 103.316 Angst**2
Using SCRF singleton
 A restricted Hartree-Fock SCF calculation will be
 performed using Pulay DIIS extrapolation
 Polarizable Continuum solvation model will be applied
 SCF converges when DIIS error is below 1.0E-08
 Geometry optimization detected.  Setting ReadMinima to 0
 Setting SaveMinima to 0

 Citation of the SMD model:
 Marenich, A.V.; Cramer, C.J.; Truhlar, D.G.
 J. Phys. Chem. B 2009, 113, 6378-6396.
 iSolventCode=           1
 Solvent: water                                                           

 vradii
            1           2           3           4           5           6
    1   1.8500000   1.8500000   1.8500000   1.5200000   1.2000000   1.2000000
            7           8           9          10          11
    1   1.2000000   1.2000000   1.5200000   1.2000000   1.2000000
 ---------------------------------------
  Cycle       Energy         DIIS Error
 ---------------------------------------
    1    -266.9106030124      1.60E-09
 Time req'd to invert C: 2.08 s (CPU) 2.08 s (wall)
    2    -266.9306340322      5.00E-04
    3    -266.9306340332      5.00E-04
    4    -266.9306340322      5.00E-04
    5    -266.9306340254      5.00E-04
    6    -266.9306340306      5.00E-04
    7    -266.9306340266      5.00E-04
    8    -266.9306340250      5.00E-04
    9    -266.9306340247      5.00E-04
   10    -266.9306340254      5.00E-04
   11    -266.9306340242      5.00E-04
   12    -266.9306340238      5.00E-04
   13    -266.9306340241      5.00E-04
   14    -266.9306340234      5.00E-04
   15    -266.9306340237      5.00E-04
   16    -266.9306340319      5.00E-04
   17    -266.9340068675      2.86E-04
   18    -266.9346019936      1.15E-04
   19    -266.9348414022      4.44E-05
   20    -266.9348830214      1.55E-05
   21    -266.9348887073      7.37E-06
   22    -266.9348894804      2.56E-06
   23    -266.9348895921      5.60E-07
   24    -266.9348895964      1.39E-07
   25    -266.9348895969      3.84E-08
   26    -266.9348895970      1.29E-08
   27    -266.9348895973      6.45E-09 Convergence criterion met
 ---------------------------------------
 SCF time:  CPU 276.20 s  wall 276.46 s
(0)  E-EN(g) gas-phase elect-nuc energy                 -266.910603012 a.u.
(3)  G-ENP(liq) elect-nuc-pol free energy of system     -266.934889597 a.u.
(4)  G-CDS(liq) cavity-dispersion-solvent structure 
     free energy                                                3.6176 kcal/mol
(6)  G-S(liq) free energy of system                     -266.929124608 a.u.
(9)  DeltaG-S(liq) free energy of  solvation
     (9) = (6) - (0)                                          -11.6225 kcal/mol
 SCF   energy in the final basis set = -266.9291246084
 Total energy in the final basis set = -266.9291246084

 Components of the MP2 correlation energy:
        aaaa  correlation energy =        -0.1245448698 au
        abab  correlation energy =        -0.7921498118 au
        bbbb  correlation energy =        -0.1245448698 au
        non-Brillouin singles    =        -0.0000000000 au

 Total  MP2   correlation energy =        -1.0412395513 au
        MP2         total energy =      -267.9703641597 au

  Entering Z-vector solver.
 This version supports only Gaussian blurring of the apparent surface charges
 No PCM contribution added !! 
   1         0           1      0.000299    0.000299
 This version supports only Gaussian blurring of the apparent surface charges
 No PCM contribution added !! 
   2         0           1      0.000102    0.000102
 This version supports only Gaussian blurring of the apparent surface charges
 No PCM contribution added !! 
   3         0           1      0.000039    0.000039
 This version supports only Gaussian blurring of the apparent surface charges
 No PCM contribution added !! 
   4         0           1      0.000014    0.000014
 This version supports only Gaussian blurring of the apparent surface charges
 No PCM contribution added !! 
   5         0           1      0.000004    0.000004
 This version supports only Gaussian blurring of the apparent surface charges
 No PCM contribution added !! 
   6         0           1      0.000001    0.000001
 This version supports only Gaussian blurring of the apparent surface charges
 No PCM contribution added !! 
   7         1           0      0.000000    0.000000    Roots Converged

 --------------------------------------------------------------

                    Orbital Energies (a.u.)
 --------------------------------------------------------------

 Alpha MOs
 -- Occupied --
-20.566 -20.553 -11.337 -11.278 -11.215  -1.394  -1.373  -1.030
 -0.956  -0.761  -0.707  -0.667  -0.637  -0.619  -0.578  -0.549
 -0.530  -0.499  -0.490  -0.416
 -- Virtual --
  0.134   0.158   0.185   0.194   0.222   0.245   0.260   0.282
  0.329   0.364   0.380   0.399   0.421   0.491   0.516   0.538
  0.548   0.563   0.598   0.612   0.624   0.637   0.647   0.652
  0.675   0.699   0.710   0.740   0.764   0.781   0.815   0.833
  0.841   0.893   0.911   0.935   0.953   1.030   1.057   1.069
  1.100   1.128   1.167   1.187   1.198   1.244   1.248   1.272
  1.297   1.327   1.338   1.369   1.380   1.411   1.464   1.492
  1.498   1.520   1.527   1.548   1.581   1.588   1.595   1.613
  1.682   1.711   1.752   1.792   1.833   1.965   1.986   2.064
  2.168   2.211   2.252   2.296   2.326   2.394   2.434   2.489
  2.500   2.578   2.582   2.635   2.680   2.721   2.774   2.793
  2.885   2.907   2.939   2.964   3.028   3.073   3.076   3.115
  3.132   3.168   3.198   3.202   3.225   3.248   3.273   3.296
  3.323   3.334   3.359   3.380   3.435   3.448   3.475   3.481
  3.488   3.555   3.560   3.600   3.637   3.647   3.676   3.722
  3.737   3.764   3.799   3.800   3.810   3.839   3.861   3.904
  3.969   4.005   4.014   4.056   4.073   4.102   4.127   4.159
  4.177   4.210   4.242   4.252   4.287   4.305   4.326   4.341
  4.380   4.419   4.438   4.448   4.470   4.531   4.564   4.589
  4.602   4.611   4.671   4.693   4.709   4.757   4.782   4.866
  4.919   4.983   5.110   5.148   5.215   5.239   5.285   5.330
  5.338   5.415   5.433   5.474   5.499   5.558   5.578   5.594
  5.640   5.647   5.672   5.674   5.720   5.770   5.780   5.919
  6.001   6.029   6.113   6.221   6.255   6.283   6.299   6.377
  6.664   6.681   6.705   6.899   6.945   7.035   7.091   7.146
  7.230   7.233   7.340   7.384   7.474   7.525   7.543   7.672
  7.958   9.632  12.546  13.231  13.655  14.537
 --------------------------------------------------------------

          Ground-State Mulliken Net Atomic Charges

     Atom                 Charge (a.u.)
  ----------------------------------------
      1 C                    -0.380034
      2 C                     0.239496
      3 C                    -0.037737
      4 O                    -0.376708
      5 H                     0.154599
      6 H                     0.136559
      7 H                     0.121161
      8 H                     0.149470
      9 O                    -0.443869
     10 H                     0.287997
     11 H                     0.149064
  ----------------------------------------
  Sum of atomic charges =     0.000000

 -----------------------------------------------------------------
                    Cartesian Multipole Moments
 -----------------------------------------------------------------
    Charge (ESU x 10^10)
                 0.0000
    Dipole Moment (Debye)
         X       1.5781      Y      -1.7905      Z       0.7397
       Tot       2.4987
    Quadrupole Moments (Debye-Ang)
        XX     -33.7149     XY       3.1070     YY     -29.5243
        XZ      -7.8389     YZ       4.7756     ZZ     -31.6084
    Octopole Moments (Debye-Ang^2)
       XXX       4.4891    XXY      -0.1452    XYY       5.2654
       YYY      10.4369    XXZ       6.7417    XYZ       0.7351
       YYZ       9.5584    XZZ       9.4513    YZZ       0.3533
       ZZZ      34.0811
    Hexadecapole Moments (Debye-Ang^3)
      XXXX    -306.5862   XXXY      -0.3313   XXYY     -70.2467
      XYYY      -4.6150   YYYY    -145.7522   XXXZ     -41.1607
      XXYZ      19.8592   XYYZ     -13.6827   YYYZ      29.8376
      XXZZ     -68.4112   XYZZ       1.6492   YYZZ     -44.3757
      XZZZ     -31.3275   YZZZ      29.9440   ZZZZ    -113.4918
 -----------------------------------------------------------------
 DrvMan is completing analytic gradient of the MP2 energy
 MP2 relaxed dipole moment
            1
    1   0.6208728
    2  -0.7044238
    3   0.2910237
	Magnitude:	 0.983 au	 2.499 Debye
 MP2 energy read as -267.970364
 Full Analytical Gradient of MP2 Energy (in au.)
             1             2             3             4             5
    1   -0.00043712    0.00010816   -0.00028372    0.00031404    0.00004283
    2    0.00069279   -0.00008018    0.00016787   -0.00071506   -0.00005149
    3    0.00024192   -0.00180920    0.00021883    0.00026190    0.00003742
             6             7             8             9            10
    1    0.00015578    0.00000565   -0.00011690   -0.00010979    0.00008109
    2   -0.00002418   -0.00017995    0.00032924   -0.00015033    0.00020944
    3   -0.00007346   -0.00008468   -0.00012727    0.00064474    0.00035966
            11
    1    0.00023999
    2   -0.00019816
    3    0.00033014
 Gradient time:  CPU 0.13 s  wall 0.13 s
 Geometry Optimization Parameters
   NAtoms,    NIC,     NZ,  NCons,   NDum,   NFix, NCnnct, MaxDiis
       11      63       0       0       0       0       0       0

 Cartesian Hessian Update
 Hessian Updated using BFGS Update


** GEOMETRY OPTIMIZATION IN DELOCALIZED INTERNAL COORDINATES **
   Searching for a Minimum

   Optimization Cycle:   7

                       Coordinates (Angstroms)
     ATOM                X               Y               Z
      1  C        -1.1142058075   -1.1278760854    0.1715012690
      2  C        -0.5340768346    0.0524126504   -0.5172297918
      3  C         0.8882942825    0.4445896663   -0.2217516732
      4  O        -1.1954833035    0.7492369393   -1.2845018613
      5  H        -1.1186720279   -0.9354541301    1.2328456870
      6  H        -2.1182647957   -1.2995261996   -0.1804774268
      7  H         1.2415037298    1.0610216375   -1.0324963301
      8  H         0.8687538747    1.0354754641    0.6799541678
      9  O         1.7315525693   -0.6620250448    0.0292771620
     10  H         1.9515565634   -1.0650598258   -0.8000504506
     11  H        -0.4946197781   -1.9921027079    0.0113953319
   Point Group: c1    Number of degrees of freedom:    27


   Energy is   -267.970364160

 Hessian Updated using BFGS Update

 27 Hessian modes will be used to form the next step
  Hessian Eigenvalues:
     0.000519    0.005883    0.012455    0.030966    0.057642    0.072404
     0.075311    0.075796    0.120580    0.145901    0.159430    0.160632
     0.164275    0.169749    0.225985    0.248910    0.259667    0.305514
     0.315421    0.342924    0.344117    0.345603    0.360142    0.367356
     0.435076    0.560562    0.838106

 Minimum Search - Taking Simple RFO Step
 Searching for Lamda that Minimizes Along All modes
 Value Taken    Lamda =  -0.00007903
 Calculated Step too Large.  Step scaled by  0.908437
 Step Taken.  Stepsize is  0.300000

                             Maximum     Tolerance    Cnvgd?
         Gradient           0.000884      0.000300      NO
         Displacement       0.157506      0.001200      NO
         Energy change      0.000450      0.000001      NO


 New Cartesian Coordinates Obtained by Inverse Iteration

 Displacement from previous Coordinates is:  0.467376
 ----------------------------------------------------------------
             Standard Nuclear Orientation (Angstroms)
    I     Atom           X                Y                Z
 ----------------------------------------------------------------
    1      C      -1.1196858361    -1.1201144972     0.1860121086
    2      C      -0.5276064862     0.0460246534    -0.5175782935
    3      C       0.8939789045     0.4365345318    -0.2121591216
    4      O      -1.1787771630     0.7299047639    -1.3044852056
    5      H      -1.2192853572    -0.8627835909     1.2289971441
    6      H      -2.0878839443    -1.3473592360    -0.2294765847
    7      H       1.2352509240     1.0996103263    -0.9908959356
    8      H       0.8833276129     0.9711355985     0.7232570780
    9      O       1.7473366180    -0.6789062365    -0.0360801732
   10      H       1.9401846582    -1.0463084575    -0.8889997481
   11      H      -0.4605014584    -1.9670454918     0.1298748153
 ----------------------------------------------------------------
 Nuclear Repulsion Energy =   177.4629646202 hartrees
 There are       20 alpha and       20 beta electrons
 Discretize the solute cavity surface with Lebedev spheres
	Using 302 Lebedev grid points for each H atom
	Using 302 Lebedev grid points for other atoms
	Atomic van der Waals radii will be scaled by 1.20
 Removing interior tesserae...
 Keep 1204 surface tesserae and discard 2118 interior tesserae
 Molecular Surface Area = 104.780 Angst**2
 Applying Cartesian multipole field
    Component          Value
    ---------          -----
     (2,0,0)        1.00000E-11
     (0,2,0)        2.00000E-11
     (0,0,2)       -3.00000E-10
 Nucleus-field energy     =    -0.0000000169 hartrees
 Requested basis set is cc-pVTZ
 There are 86 shells and 234 basis functions
 A cutoff of  1.0D-11 yielded   3566 shell pairs
 There are     26524 function pairs (     34080 Cartesian)
 Smallest overlap matrix eigenvalue = 5.89E-04
 Guess MOs from SCF MO coefficient file
 Reading MOs from coefficient file
 Reading MOs from coefficient file
 A restricted Hartree-Fock SCF calculation will be
 performed using Pulay DIIS extrapolation
 SCF converges when DIIS error is below 1.0E-08
 Geometry optimization detected.  Setting ReadMinima to 0
 Setting SaveMinima to 0
 ---------------------------------------
  Cycle       Energy         DIIS Error
 ---------------------------------------
    1    -266.8900135366      1.09E-03
    2    -266.9088521084      4.28E-04
    3    -266.9099164626      2.38E-04
    4    -266.9103183192      5.84E-05
    5    -266.9103723596      2.05E-05
    6    -266.9103796011      1.03E-05
    7    -266.9103812985      3.67E-06
    8    -266.9103815371      1.13E-06
    9    -266.9103815588      2.70E-07
   10    -266.9103815607      1.07E-07
   11    -266.9103815611      5.21E-08
   12    -266.9103815610      2.07E-08
   13    -266.9103815612      5.72E-09 Convergence criterion met
 ---------------------------------------
 SCF time:  CPU 178.68 s  wall 178.76 s
 Discretize the solute cavity surface with Lebedev spheres
	Using 302 Lebedev grid points for each H atom
	Using 302 Lebedev grid points for other atoms
	Atomic van der Waals radii will be scaled by 1.20
 Removing interior tesserae...
 Keep 1204 surface tesserae and discard 2118 interior tesserae
 Molecular Surface Area = 104.780 Angst**2
Using SCRF singleton
 A restricted Hartree-Fock SCF calculation will be
 performed using Pulay DIIS extrapolation
 Polarizable Continuum solvation model will be applied
 SCF converges when DIIS error is below 1.0E-08
 Geometry optimization detected.  Setting ReadMinima to 0
 Setting SaveMinima to 0

 Citation of the SMD model:
 Marenich, A.V.; Cramer, C.J.; Truhlar, D.G.
 J. Phys. Chem. B 2009, 113, 6378-6396.
 iSolventCode=           1
 Solvent: water                                                           

 vradii
            1           2           3           4           5           6
    1   1.8500000   1.8500000   1.8500000   1.5200000   1.2000000   1.2000000
            7           8           9          10          11
    1   1.2000000   1.2000000   1.5200000   1.2000000   1.2000000
 ---------------------------------------
  Cycle       Energy         DIIS Error
 ---------------------------------------
    1    -266.9103815613      1.42E-09
 Time req'd to invert C: 2.14 s (CPU) 2.14 s (wall)
    2    -266.9302643552      4.98E-04
    3    -266.9302643556      4.98E-04
    4    -266.9302643544      4.98E-04
    5    -266.9302643468      4.98E-04
    6    -266.9302643455      4.98E-04
    7    -266.9302643502      4.98E-04
    8    -266.9302643510      4.98E-04
    9    -266.9302643523      4.98E-04
   10    -266.9302643495      4.98E-04
   11    -266.9302643474      4.98E-04
   12    -266.9336050466      2.86E-04
   13    -266.9341963860      1.15E-04
   14    -266.9344346020      4.43E-05
   15    -266.9344760728      1.55E-05
   16    -266.9344817172      7.35E-06
   17    -266.9344824858      2.55E-06
   18    -266.9344825966      5.67E-07
   19    -266.9344826010      1.40E-07
   20    -266.9344826016      3.95E-08
   21    -266.9344826018      1.40E-08
   22    -266.9344826020      7.03E-09 Convergence criterion met
 ---------------------------------------
 SCF time:  CPU 251.52 s  wall 251.90 s
(0)  E-EN(g) gas-phase elect-nuc energy                 -266.910381561 a.u.
(3)  G-ENP(liq) elect-nuc-pol free energy of system     -266.934482602 a.u.
(4)  G-CDS(liq) cavity-dispersion-solvent structure 
     free energy                                                3.6397 kcal/mol
(6)  G-S(liq) free energy of system                     -266.928682313 a.u.
(9)  DeltaG-S(liq) free energy of  solvation
     (9) = (6) - (0)                                          -11.4839 kcal/mol
 SCF   energy in the final basis set = -266.9286823127
 Total energy in the final basis set = -266.9286823127

 Components of the MP2 correlation energy:
        aaaa  correlation energy =        -0.1245293939 au
        abab  correlation energy =        -0.7922317554 au
        bbbb  correlation energy =        -0.1245293939 au
        non-Brillouin singles    =        -0.0000000000 au

 Total  MP2   correlation energy =        -1.0412905431 au
        MP2         total energy =      -267.9699728558 au

  Entering Z-vector solver.
 This version supports only Gaussian blurring of the apparent surface charges
 No PCM contribution added !! 
   1         0           1      0.000298    0.000298
 This version supports only Gaussian blurring of the apparent surface charges
 No PCM contribution added !! 
   2         0           1      0.000102    0.000102
 This version supports only Gaussian blurring of the apparent surface charges
 No PCM contribution added !! 
   3         0           1      0.000039    0.000039
 This version supports only Gaussian blurring of the apparent surface charges
 No PCM contribution added !! 
   4         0           1      0.000014    0.000014
 This version supports only Gaussian blurring of the apparent surface charges
 No PCM contribution added !! 
   5         0           1      0.000004    0.000004
 This version supports only Gaussian blurring of the apparent surface charges
 No PCM contribution added !! 
   6         0           1      0.000001    0.000001
 This version supports only Gaussian blurring of the apparent surface charges
 No PCM contribution added !! 
   7         1           0      0.000000    0.000000    Roots Converged

 --------------------------------------------------------------

                    Orbital Energies (a.u.)
 --------------------------------------------------------------

 Alpha MOs
 -- Occupied --
-20.566 -20.553 -11.337 -11.278 -11.215  -1.395  -1.372  -1.030
 -0.956  -0.761  -0.706  -0.667  -0.636  -0.620  -0.578  -0.548
 -0.530  -0.499  -0.490  -0.416
 -- Virtual --
  0.133   0.159   0.185   0.195   0.223   0.246   0.260   0.283
  0.324   0.360   0.377   0.401   0.425   0.490   0.517   0.539
  0.552   0.564   0.597   0.611   0.624   0.638   0.645   0.651
  0.676   0.699   0.713   0.735   0.763   0.787   0.818   0.831
  0.846   0.888   0.913   0.937   0.946   1.030   1.062   1.064
  1.104   1.133   1.155   1.184   1.199   1.242   1.253   1.269
  1.302   1.323   1.342   1.360   1.403   1.406   1.461   1.493
  1.507   1.513   1.533   1.550   1.570   1.584   1.594   1.612
  1.682   1.711   1.752   1.791   1.831   1.972   1.982   2.057
  2.171   2.216   2.250   2.298   2.329   2.395   2.426   2.494
  2.498   2.569   2.587   2.631   2.678   2.729   2.764   2.802
  2.882   2.899   2.944   2.967   3.033   3.077   3.086   3.109
  3.134   3.169   3.199   3.202   3.228   3.248   3.275   3.290
  3.329   3.332   3.361   3.379   3.434   3.440   3.478   3.483
  3.492   3.561   3.566   3.603   3.629   3.644   3.677   3.726
  3.730   3.762   3.793   3.803   3.814   3.840   3.862   3.891
  3.983   4.004   4.018   4.050   4.074   4.096   4.135   4.158
  4.183   4.207   4.237   4.248   4.286   4.305   4.328   4.346
  4.380   4.416   4.434   4.443   4.467   4.536   4.565   4.584
  4.606   4.614   4.673   4.693   4.720   4.752   4.778   4.865
  4.921   4.986   5.114   5.153   5.214   5.236   5.279   5.330
  5.334   5.419   5.441   5.475   5.502   5.558   5.582   5.592
  5.633   5.651   5.675   5.679   5.721   5.767   5.782   5.918
  5.999   6.029   6.115   6.214   6.251   6.281   6.299   6.370
  6.662   6.678   6.709   6.899   6.942   7.033   7.092   7.147
  7.229   7.231   7.338   7.383   7.473   7.525   7.543   7.675
  7.954   9.623  12.569  13.261  13.612  14.511
 --------------------------------------------------------------

          Ground-State Mulliken Net Atomic Charges

     Atom                 Charge (a.u.)
  ----------------------------------------
      1 C                    -0.380705
      2 C                     0.238570
      3 C                    -0.033170
      4 O                    -0.374287
      5 H                     0.155942
      6 H                     0.137379
      7 H                     0.118769
      8 H                     0.147049
      9 O                    -0.444107
     10 H                     0.288214
     11 H                     0.146345
  ----------------------------------------
  Sum of atomic charges =     0.000000

 -----------------------------------------------------------------
                    Cartesian Multipole Moments
 -----------------------------------------------------------------
    Charge (ESU x 10^10)
                 0.0000
    Dipole Moment (Debye)
         X       1.4501      Y      -1.6486      Z       0.8588
       Tot       2.3576
    Quadrupole Moments (Debye-Ang)
        XX     -33.8342     XY       3.2276     YY     -29.7245
        XZ      -7.7775     YZ       4.7286     ZZ     -31.3945
    Octopole Moments (Debye-Ang^2)
       XXX       2.9534    XXY       0.7519    XYY       4.5285
       YYY      11.5874    XXZ       7.1696    XYZ       0.7692
       YYZ       9.7784    XZZ       9.8066    YZZ       0.2486
       ZZZ      34.9005
    Hexadecapole Moments (Debye-Ang^3)
      XXXX    -310.1322   XXXY       0.9745   XXYY     -70.6246
      XYYY      -4.1177   YYYY    -144.8510   XXXZ     -38.4324
      XXYZ      19.7202   XYYZ     -12.7388   YYYZ      28.3355
      XXZZ     -67.4341   XYZZ       1.0054   YYZZ     -44.2105
      XZZZ     -30.0110   YZZZ      29.9911   ZZZZ    -115.7577
 -----------------------------------------------------------------
 DrvMan is completing analytic gradient of the MP2 energy
 MP2 relaxed dipole moment
            1
    1   0.5705327
    2  -0.6486062
    3   0.3378705
	Magnitude:	 0.928 au	 2.358 Debye
 MP2 energy read as -267.969973
 Full Analytical Gradient of MP2 Energy (in au.)
             1             2             3             4             5
    1   -0.00015256   -0.00020076   -0.00052025    0.00041720    0.00012378
    2    0.00010956    0.00021524    0.00067441   -0.00082130    0.00003246
    3   -0.00017010   -0.00163690    0.00022366    0.00029984    0.00009914
             6             7             8             9            10
    1   -0.00003114    0.00007899   -0.00019766    0.00020328    0.00027089
    2   -0.00000383   -0.00016614    0.00027377   -0.00037050   -0.00008479
    3   -0.00001911   -0.00008814   -0.00019402    0.00080746    0.00022593
            11
    1    0.00000822
    2    0.00014113
    3    0.00045225
 Gradient time:  CPU 0.13 s  wall 0.13 s
 Geometry Optimization Parameters
   NAtoms,    NIC,     NZ,  NCons,   NDum,   NFix, NCnnct, MaxDiis
       11      63       0       0       0       0       0       0

 Cartesian Hessian Update
 Hessian Updated using BFGS Update
**WARNING** Hereditary positive definiteness endangered


** GEOMETRY OPTIMIZATION IN DELOCALIZED INTERNAL COORDINATES **
   Searching for a Minimum

   Optimization Cycle:   8

                       Coordinates (Angstroms)
     ATOM                X               Y               Z
      1  C        -1.1196858361   -1.1201144972    0.1860121086
      2  C        -0.5276064862    0.0460246534   -0.5175782935
      3  C         0.8939789045    0.4365345318   -0.2121591216
      4  O        -1.1787771630    0.7299047639   -1.3044852056
      5  H        -1.2192853572   -0.8627835909    1.2289971441
      6  H        -2.0878839443   -1.3473592360   -0.2294765847
      7  H         1.2352509240    1.0996103263   -0.9908959356
      8  H         0.8833276129    0.9711355985    0.7232570780
      9  O         1.7473366180   -0.6789062365   -0.0360801732
     10  H         1.9401846582   -1.0463084575   -0.8889997481
     11  H        -0.4605014584   -1.9670454918    0.1298748153
   Point Group: c1    Number of degrees of freedom:    27


   Energy is   -267.969972856

 Hessian Updated using BFGS Update
**WARNING** Hereditary positive definiteness endangered

 27 Hessian modes will be used to form the next step
  Hessian Eigenvalues:
    -0.000390    0.005522    0.012344    0.029129    0.057043    0.070956
     0.074409    0.075572    0.120451    0.145877    0.157742    0.159726
     0.162869    0.165072    0.223212    0.243313    0.257372    0.302464
     0.312326    0.339753    0.343799    0.344407    0.360031    0.365562
     0.418027    0.559254    0.829507
**WARNING** Hessian does not have the Desired Local Structure

 Minimum Search - Taking Simple RFO Step
 Searching for Lamda that Minimizes Along All modes
 Value Taken    Lamda =  -0.00059367
 Calculated Step too Large.  Step scaled by  0.177774
 Step Taken.  Stepsize is  0.300000

                             Maximum     Tolerance    Cnvgd?
         Gradient           0.001056      0.000300      NO
         Displacement       0.156223      0.001200      NO
         Energy change      0.000391      0.000001      NO


 New Cartesian Coordinates Obtained by Inverse Iteration

 Displacement from previous Coordinates is:  0.469006
 ----------------------------------------------------------------
             Standard Nuclear Orientation (Angstroms)
    I     Atom           X                Y                Z
 ----------------------------------------------------------------
    1      C      -1.1252656947    -1.1120586192     0.2016357216
    2      C      -0.5198486009     0.0385366681    -0.5166617167
    3      C       0.9006834712     0.4268958242    -0.2018589078
    4      O      -1.1602239573     0.7092915409    -1.3234752374
    5      H      -1.3213865802    -0.7951989559     1.2141630858
    6      H      -2.0502182105    -1.3969941798    -0.2722203383
    7      H       1.2289809118     1.1334749070    -0.9474425253
    8      H       0.9011963927     0.9050048593     0.7630181249
    9      O       1.7623944744    -0.6923470869    -0.1021386150
   10      H       1.9260437042    -1.0207482247    -0.9769392164
   11      H      -0.4360174382    -1.9351643690     0.2503857080
 ----------------------------------------------------------------
 Nuclear Repulsion Energy =   177.4302586153 hartrees
 There are       20 alpha and       20 beta electrons
 Discretize the solute cavity surface with Lebedev spheres
	Using 302 Lebedev grid points for each H atom
	Using 302 Lebedev grid points for other atoms
	Atomic van der Waals radii will be scaled by 1.20
 Removing interior tesserae...
 Keep 1200 surface tesserae and discard 2122 interior tesserae
 Molecular Surface Area = 104.508 Angst**2
 Applying Cartesian multipole field
    Component          Value
    ---------          -----
     (2,0,0)        1.00000E-11
     (0,2,0)        2.00000E-11
     (0,0,2)       -3.00000E-10
 Nucleus-field energy     =    -0.0000000176 hartrees
 Requested basis set is cc-pVTZ
 There are 86 shells and 234 basis functions
 A cutoff of  1.0D-11 yielded   3566 shell pairs
 There are     26486 function pairs (     34020 Cartesian)
 Smallest overlap matrix eigenvalue = 5.69E-04
 Guess MOs from SCF MO coefficient file
 Reading MOs from coefficient file
 Reading MOs from coefficient file
 A restricted Hartree-Fock SCF calculation will be
 performed using Pulay DIIS extrapolation
 SCF converges when DIIS error is below 1.0E-08
 Geometry optimization detected.  Setting ReadMinima to 0
 Setting SaveMinima to 0
 ---------------------------------------
  Cycle       Energy         DIIS Error
 ---------------------------------------
    1    -266.8902151100      1.09E-03
    2    -266.9086230937      4.27E-04
    3    -266.9096868643      2.38E-04
    4    -266.9100888188      5.84E-05
    5    -266.9101425215      2.04E-05
    6    -266.9101496526      1.03E-05
    7    -266.9101513581      3.67E-06
    8    -266.9101516011      1.15E-06
    9    -266.9101516239      2.79E-07
   10    -266.9101516259      1.14E-07
   11    -266.9101516264      5.49E-08
   12    -266.9101516262      2.03E-08
   13    -266.9101516264      5.60E-09 Convergence criterion met
 ---------------------------------------
 SCF time:  CPU 177.32 s  wall 177.38 s
 Discretize the solute cavity surface with Lebedev spheres
	Using 302 Lebedev grid points for each H atom
	Using 302 Lebedev grid points for other atoms
	Atomic van der Waals radii will be scaled by 1.20
 Removing interior tesserae...
 Keep 1200 surface tesserae and discard 2122 interior tesserae
 Molecular Surface Area = 104.508 Angst**2
Using SCRF singleton
 A restricted Hartree-Fock SCF calculation will be
 performed using Pulay DIIS extrapolation
 Polarizable Continuum solvation model will be applied
 SCF converges when DIIS error is below 1.0E-08
 Geometry optimization detected.  Setting ReadMinima to 0
 Setting SaveMinima to 0

 Citation of the SMD model:
 Marenich, A.V.; Cramer, C.J.; Truhlar, D.G.
 J. Phys. Chem. B 2009, 113, 6378-6396.
 iSolventCode=           1
 Solvent: water                                                           

 vradii
            1           2           3           4           5           6
    1   1.8500000   1.8500000   1.8500000   1.5200000   1.2000000   1.2000000
            7           8           9          10          11
    1   1.2000000   1.2000000   1.5200000   1.2000000   1.2000000
 ---------------------------------------
  Cycle       Energy         DIIS Error
 ---------------------------------------
    1    -266.9101516268      1.44E-09
 Time req'd to invert C: 2.07 s (CPU) 2.07 s (wall)
    2    -266.9298745009      4.94E-04
    3    -266.9298745011      4.94E-04
    4    -266.9298744991      4.94E-04
    5    -266.9298744891      4.94E-04
    6    -266.9298744868      4.94E-04
    7    -266.9298744864      4.94E-04
    8    -266.9298744851      4.94E-04
    9    -266.9298744858      4.94E-04
   10    -266.9298744867      4.94E-04
   11    -266.9298744842      4.94E-04
   12    -266.9298744856      4.94E-04
   13    -266.9298744834      4.94E-04
   14    -266.9298744862      4.94E-04
   15    -266.9298744862      4.94E-04
   16    -266.9298745005      4.94E-04
   17    -266.9331626913      2.84E-04
   18    -266.9337468646      1.14E-04
   19    -266.9339827656      4.40E-05
   20    -266.9340237475      1.54E-05
   21    -266.9340292951      7.34E-06
   22    -266.9340300620      2.54E-06
   23    -266.9340301725      5.69E-07
   24    -266.9340301768      1.40E-07
   25    -266.9340301773      4.11E-08
   26    -266.9340301775      1.53E-08
   27    -266.9340301777      7.64E-09 Convergence criterion met
 ---------------------------------------
 SCF time:  CPU 288.31 s  wall 288.68 s
(0)  E-EN(g) gas-phase elect-nuc energy                 -266.910151627 a.u.
(3)  G-ENP(liq) elect-nuc-pol free energy of system     -266.934030178 a.u.
(4)  G-CDS(liq) cavity-dispersion-solvent structure 
     free energy                                                3.6509 kcal/mol
(6)  G-S(liq) free energy of system                     -266.928212072 a.u.
(9)  DeltaG-S(liq) free energy of  solvation
     (9) = (6) - (0)                                          -11.3331 kcal/mol
 SCF   energy in the final basis set = -266.9282120715
 Total energy in the final basis set = -266.9282120715

 Components of the MP2 correlation energy:
        aaaa  correlation energy =        -0.1245222314 au
        abab  correlation energy =        -0.7923409710 au
        bbbb  correlation energy =        -0.1245222314 au
        non-Brillouin singles    =        -0.0000000000 au

 Total  MP2   correlation energy =        -1.0413854337 au
        MP2         total energy =      -267.9695975052 au

  Entering Z-vector solver.
 This version supports only Gaussian blurring of the apparent surface charges
 No PCM contribution added !! 
   1         0           1      0.000299    0.000299
 This version supports only Gaussian blurring of the apparent surface charges
 No PCM contribution added !! 
   2         0           1      0.000102    0.000102
 This version supports only Gaussian blurring of the apparent surface charges
 No PCM contribution added !! 
   3         0           1      0.000039    0.000039
 This version supports only Gaussian blurring of the apparent surface charges
 No PCM contribution added !! 
   4         0           1      0.000014    0.000014
 This version supports only Gaussian blurring of the apparent surface charges
 No PCM contribution added !! 
   5         0           1      0.000004    0.000004
 This version supports only Gaussian blurring of the apparent surface charges
 No PCM contribution added !! 
   6         0           1      0.000001    0.000001
 This version supports only Gaussian blurring of the apparent surface charges
 No PCM contribution added !! 
   7         1           0      0.000000    0.000000    Roots Converged

 --------------------------------------------------------------

                    Orbital Energies (a.u.)
 --------------------------------------------------------------

 Alpha MOs
 -- Occupied --
-20.566 -20.554 -11.337 -11.278 -11.215  -1.395  -1.372  -1.030
 -0.955  -0.762  -0.705  -0.667  -0.635  -0.621  -0.579  -0.548
 -0.530  -0.499  -0.490  -0.416
 -- Virtual --
  0.132   0.160   0.185   0.196   0.224   0.244   0.258   0.286
  0.319   0.357   0.375   0.405   0.429   0.490   0.520   0.540
  0.553   0.565   0.598   0.609   0.624   0.636   0.644   0.650
  0.677   0.697   0.715   0.730   0.761   0.792   0.822   0.828
  0.847   0.883   0.916   0.939   0.942   1.033   1.056   1.073
  1.105   1.140   1.141   1.183   1.200   1.244   1.257   1.266
  1.305   1.315   1.345   1.351   1.404   1.419   1.462   1.490
  1.507   1.516   1.544   1.553   1.562   1.579   1.596   1.612
  1.681   1.707   1.755   1.792   1.831   1.976   1.980   2.049
  2.173   2.215   2.249   2.294   2.335   2.396   2.423   2.491
  2.503   2.561   2.592   2.630   2.676   2.737   2.756   2.803
  2.881   2.891   2.947   2.970   3.030   3.077   3.098   3.104
  3.136   3.172   3.197   3.205   3.234   3.246   3.282   3.286
  3.323   3.338   3.365   3.379   3.431   3.431   3.476   3.484
  3.494   3.568   3.572   3.608   3.619   3.642   3.679   3.721
  3.737   3.760   3.786   3.805   3.817   3.846   3.861   3.881
  3.987   4.007   4.023   4.046   4.074   4.091   4.140   4.154
  4.187   4.206   4.234   4.244   4.283   4.305   4.334   4.353
  4.384   4.410   4.422   4.445   4.468   4.540   4.567   4.581
  4.602   4.622   4.674   4.691   4.729   4.747   4.773   4.866
  4.923   4.991   5.117   5.163   5.207   5.234   5.273   5.328
  5.333   5.422   5.448   5.473   5.506   5.558   5.587   5.588
  5.628   5.653   5.679   5.685   5.722   5.762   5.779   5.914
  5.998   6.031   6.116   6.207   6.246   6.279   6.299   6.365
  6.659   6.677   6.711   6.899   6.940   7.031   7.091   7.147
  7.228   7.233   7.336   7.383   7.476   7.526   7.543   7.683
  7.951   9.629  12.610  13.289  13.578  14.494
 --------------------------------------------------------------

          Ground-State Mulliken Net Atomic Charges

     Atom                 Charge (a.u.)
  ----------------------------------------
      1 C                    -0.381129
      2 C                     0.236478
      3 C                    -0.027618
      4 O                    -0.372432
      5 H                     0.157061
      6 H                     0.139047
      7 H                     0.116830
      8 H                     0.143899
      9 O                    -0.443912
     10 H                     0.288068
     11 H                     0.143708
  ----------------------------------------
  Sum of atomic charges =     0.000000

 -----------------------------------------------------------------
                    Cartesian Multipole Moments
 -----------------------------------------------------------------
    Charge (ESU x 10^10)
                 0.0000
    Dipole Moment (Debye)
         X       1.3176      Y      -1.5109      Z       0.9742
       Tot       2.2289
    Quadrupole Moments (Debye-Ang)
        XX     -33.9231     XY       3.3608     YY     -29.9187
        XZ      -7.6735     YZ       4.6446     ZZ     -31.1816
    Octopole Moments (Debye-Ang^2)
       XXX       1.3344    XXY       1.6859    XYY       3.6947
       YYY      12.7612    XXZ       7.6865    XYZ       0.7110
       YYZ      10.0239    XZZ      10.1511    YZZ       0.1222
       ZZZ      35.5311
    Hexadecapole Moments (Debye-Ang^3)
      XXXX    -313.4168   XXXY       2.1452   XXYY     -71.0038
      XYYY      -3.5406   YYYY    -143.6777   XXXZ     -35.4720
      XXYZ      19.3583   XYYZ     -11.5438   YYYZ      26.7370
      XXZZ     -66.4588   XYZZ       0.2973   YYZZ     -43.9559
      XZZZ     -28.6067   YZZZ      29.9760   ZZZZ    -118.2239
 -----------------------------------------------------------------
 DrvMan is completing analytic gradient of the MP2 energy
 MP2 relaxed dipole moment
            1
    1   0.5183851
    2  -0.5944521
    3   0.3832806
	Magnitude:	 0.877 au	 2.229 Debye
 MP2 energy read as -267.969598
 Full Analytical Gradient of MP2 Energy (in au.)
             1             2             3             4             5
    1   -0.00020358   -0.00014295   -0.00048195    0.00031900    0.00016929
    2   -0.00003397    0.00001586    0.00037758   -0.00059579    0.00003042
    3   -0.00041723   -0.00148860    0.00027991    0.00021720    0.00006639
             6             7             8             9            10
    1   -0.00006689    0.00007080   -0.00017927    0.00046641    0.00005614
    2    0.00011399   -0.00027381    0.00028320   -0.00018968    0.00008694
    3    0.00005468   -0.00011858   -0.00024272    0.00064210    0.00048666
            11
    1   -0.00000701
    2    0.00018526
    3    0.00052019
 Gradient time:  CPU 0.13 s  wall 0.13 s
 Geometry Optimization Parameters
   NAtoms,    NIC,     NZ,  NCons,   NDum,   NFix, NCnnct, MaxDiis
       11      63       0       0       0       0       0       0

 Cartesian Hessian Update
 Hessian Updated using BFGS Update
**WARNING** Hereditary positive definiteness endangered


** GEOMETRY OPTIMIZATION IN DELOCALIZED INTERNAL COORDINATES **
   Searching for a Minimum

   Optimization Cycle:   9

                       Coordinates (Angstroms)
     ATOM                X               Y               Z
      1  C        -1.1252656947   -1.1120586192    0.2016357216
      2  C        -0.5198486009    0.0385366681   -0.5166617167
      3  C         0.9006834712    0.4268958242   -0.2018589078
      4  O        -1.1602239573    0.7092915409   -1.3234752374
      5  H        -1.3213865802   -0.7951989559    1.2141630858
      6  H        -2.0502182105   -1.3969941798   -0.2722203383
      7  H         1.2289809118    1.1334749070   -0.9474425253
      8  H         0.9011963927    0.9050048593    0.7630181249
      9  O         1.7623944744   -0.6923470869   -0.1021386150
     10  H         1.9260437042   -1.0207482247   -0.9769392164
     11  H        -0.4360174382   -1.9351643690    0.2503857080
   Point Group: c1    Number of degrees of freedom:    27


   Energy is   -267.969597505

 Hessian Updated using BFGS Update
**WARNING** Hereditary positive definiteness endangered

 27 Hessian modes will be used to form the next step
  Hessian Eigenvalues:
    -0.000487    0.005483    0.012127    0.029062    0.056665    0.070770
     0.074420    0.075279    0.120393    0.145744    0.155672    0.159402
     0.161167    0.164880    0.223478    0.236511    0.257361    0.301056
     0.312228    0.339679    0.343764    0.344330    0.359815    0.365564
     0.416346    0.556317    0.829221
**WARNING** Hessian does not have the Desired Local Structure

 Minimum Search - Taking Simple RFO Step
 Searching for Lamda that Minimizes Along All modes
 Value Taken    Lamda =  -0.00079484
 Calculated Step too Large.  Step scaled by  0.188160
 Step Taken.  Stepsize is  0.300000

                             Maximum     Tolerance    Cnvgd?
         Gradient           0.000813      0.000300      NO
         Displacement       0.159199      0.001200      NO
         Energy change      0.000375      0.000001      NO


 New Cartesian Coordinates Obtained by Inverse Iteration

 Displacement from previous Coordinates is:  0.470068
 ----------------------------------------------------------------
             Standard Nuclear Orientation (Angstroms)
    I     Atom           X                Y                Z
 ----------------------------------------------------------------
    1      C      -1.1305476417    -1.1029992154     0.2182845210
    2      C      -0.5121100532     0.0315995729    -0.5149691018
    3      C       0.9075915006     0.4166404222    -0.1913450560
    4      O      -1.1410495621     0.6869678694    -1.3430015335
    5      H      -1.4219640046    -0.7326165218     1.1889974611
    6      H      -2.0057576722    -1.4489932112    -0.3064054936
    7      H       1.2238729255     1.1650664254    -0.9008445722
    8      H       0.9205546468     0.8360444996     0.7998520454
    9      O       1.7737551727    -0.7046547195    -0.1693063954
   10      H       1.9118861078    -0.9917747175    -1.0634086659
   11      H      -0.4198929472    -1.8945880399     0.3706128747
 ----------------------------------------------------------------
 Nuclear Repulsion Energy =   177.4117461990 hartrees
 There are       20 alpha and       20 beta electrons
 Discretize the solute cavity surface with Lebedev spheres
	Using 302 Lebedev grid points for each H atom
	Using 302 Lebedev grid points for other atoms
	Atomic van der Waals radii will be scaled by 1.20
 Removing interior tesserae...
 Keep 1202 surface tesserae and discard 2120 interior tesserae
 Molecular Surface Area = 103.693 Angst**2
 Applying Cartesian multipole field
    Component          Value
    ---------          -----
     (2,0,0)        1.00000E-11
     (0,2,0)        2.00000E-11
     (0,0,2)       -3.00000E-10
 Nucleus-field energy     =    -0.0000000185 hartrees
 Requested basis set is cc-pVTZ
 There are 86 shells and 234 basis functions
 A cutoff of  1.0D-11 yielded   3565 shell pairs
 There are     26507 function pairs (     34063 Cartesian)
 Smallest overlap matrix eigenvalue = 5.65E-04
 Guess MOs from SCF MO coefficient file
 Reading MOs from coefficient file
 Reading MOs from coefficient file
 A restricted Hartree-Fock SCF calculation will be
 performed using Pulay DIIS extrapolation
 SCF converges when DIIS error is below 1.0E-08
 Geometry optimization detected.  Setting ReadMinima to 0
 Setting SaveMinima to 0
 ---------------------------------------
  Cycle       Energy         DIIS Error
 ---------------------------------------
    1    -266.8896006090      1.10E-03
    2    -266.9084203146      4.25E-04
    3    -266.9094827019      2.39E-04
    4    -266.9098859013      5.85E-05
    5    -266.9099398486      2.03E-05
    6    -266.9099468729      1.02E-05
    7    -266.9099485738      3.65E-06
    8    -266.9099488153      1.17E-06
    9    -266.9099488388      2.83E-07
   10    -266.9099488409      1.19E-07
   11    -266.9099488413      5.64E-08
   12    -266.9099488412      1.97E-08
   13    -266.9099488413      5.40E-09 Convergence criterion met
 ---------------------------------------
 SCF time:  CPU 177.35 s  wall 177.51 s
 Discretize the solute cavity surface with Lebedev spheres
	Using 302 Lebedev grid points for each H atom
	Using 302 Lebedev grid points for other atoms
	Atomic van der Waals radii will be scaled by 1.20
 Removing interior tesserae...
 Keep 1202 surface tesserae and discard 2120 interior tesserae
 Molecular Surface Area = 103.693 Angst**2
Using SCRF singleton
 A restricted Hartree-Fock SCF calculation will be
 performed using Pulay DIIS extrapolation
 Polarizable Continuum solvation model will be applied
 SCF converges when DIIS error is below 1.0E-08
 Geometry optimization detected.  Setting ReadMinima to 0
 Setting SaveMinima to 0

 Citation of the SMD model:
 Marenich, A.V.; Cramer, C.J.; Truhlar, D.G.
 J. Phys. Chem. B 2009, 113, 6378-6396.
 iSolventCode=           1
 Solvent: water                                                           

 vradii
            1           2           3           4           5           6
    1   1.8500000   1.8500000   1.8500000   1.5200000   1.2000000   1.2000000
            7           8           9          10          11
    1   1.2000000   1.2000000   1.5200000   1.2000000   1.2000000
 ---------------------------------------
  Cycle       Energy         DIIS Error
 ---------------------------------------
    1    -266.9099488417      1.43E-09
 Time req'd to invert C: 2.07 s (CPU) 2.07 s (wall)
    2    -266.9295192563      4.90E-04
    3    -266.9295192565      4.90E-04
    4    -266.9295192562      4.90E-04
    5    -266.9295192475      4.90E-04
    6    -266.9295192458      4.90E-04
    7    -266.9295192249      4.90E-04
    8    -266.9295192429      4.90E-04
    9    -266.9295192432      4.90E-04
   10    -266.9295192428      4.90E-04
   11    -266.9295192414      4.90E-04
   12    -266.9295192418      4.90E-04
   13    -266.9295192409      4.90E-04
   14    -266.9295192376      4.90E-04
   15    -266.9295192375      4.90E-04
   16    -266.9327572106      2.83E-04
   17    -266.9333345576      1.13E-04
   18    -266.9335682106      4.36E-05
   19    -266.9336086641      1.53E-05
   20    -266.9336141127      7.34E-06
   21    -266.9336148787      2.52E-06
   22    -266.9336149887      5.72E-07
   23    -266.9336149931      1.42E-07
   24    -266.9336149935      4.33E-08
   25    -266.9336149936      1.69E-08
   26    -266.9336149937      8.31E-09 Convergence criterion met
 ---------------------------------------
 SCF time:  CPU 287.31 s  wall 287.40 s
(0)  E-EN(g) gas-phase elect-nuc energy                 -266.909948842 a.u.
(3)  G-ENP(liq) elect-nuc-pol free energy of system     -266.933614994 a.u.
(4)  G-CDS(liq) cavity-dispersion-solvent structure 
     free energy                                                3.6551 kcal/mol
(6)  G-S(liq) free energy of system                     -266.927790213 a.u.
(9)  DeltaG-S(liq) free energy of  solvation
     (9) = (6) - (0)                                          -11.1956 kcal/mol
 SCF   energy in the final basis set = -266.9277902126
 Total energy in the final basis set = -266.9277902126

 Components of the MP2 correlation energy:
        aaaa  correlation energy =        -0.1245108724 au
        abab  correlation energy =        -0.7924598579 au
        bbbb  correlation energy =        -0.1245108724 au
        non-Brillouin singles    =        -0.0000000000 au

 Total  MP2   correlation energy =        -1.0414816026 au
        MP2         total energy =      -267.9692718153 au

  Entering Z-vector solver.
 This version supports only Gaussian blurring of the apparent surface charges
 No PCM contribution added !! 
   1         0           1      0.000299    0.000299
 This version supports only Gaussian blurring of the apparent surface charges
 No PCM contribution added !! 
   2         0           1      0.000102    0.000102
 This version supports only Gaussian blurring of the apparent surface charges
 No PCM contribution added !! 
   3         0           1      0.000039    0.000039
 This version supports only Gaussian blurring of the apparent surface charges
 No PCM contribution added !! 
   4         0           1      0.000014    0.000014
 This version supports only Gaussian blurring of the apparent surface charges
 No PCM contribution added !! 
   5         0           1      0.000004    0.000004
 This version supports only Gaussian blurring of the apparent surface charges
 No PCM contribution added !! 
   6         0           1      0.000001    0.000001
 This version supports only Gaussian blurring of the apparent surface charges
 No PCM contribution added !! 
   7         1           0      0.000000    0.000000    Roots Converged

 --------------------------------------------------------------

                    Orbital Energies (a.u.)
 --------------------------------------------------------------

 Alpha MOs
 -- Occupied --
-20.567 -20.554 -11.337 -11.278 -11.215  -1.395  -1.372  -1.031
 -0.955  -0.763  -0.705  -0.667  -0.634  -0.621  -0.579  -0.549
 -0.530  -0.499  -0.490  -0.417
 -- Virtual --
  0.131   0.159   0.185   0.197   0.225   0.243   0.254   0.289
  0.314   0.354   0.373   0.409   0.434   0.489   0.523   0.541
  0.550   0.566   0.598   0.606   0.625   0.633   0.644   0.649
  0.678   0.694   0.717   0.726   0.759   0.795   0.824   0.830
  0.843   0.878   0.922   0.939   0.942   1.037   1.048   1.083
  1.099   1.128   1.148   1.183   1.200   1.244   1.257   1.268
  1.305   1.307   1.335   1.356   1.404   1.425   1.460   1.489
  1.507   1.521   1.548   1.555   1.564   1.577   1.598   1.613
  1.679   1.704   1.760   1.793   1.832   1.969   1.988   2.040
  2.174   2.212   2.246   2.285   2.342   2.399   2.424   2.488
  2.509   2.555   2.596   2.633   2.675   2.743   2.752   2.795
  2.879   2.889   2.948   2.973   3.024   3.071   3.101   3.106
  3.138   3.175   3.190   3.211   3.238   3.248   3.286   3.288
  3.320   3.342   3.368   3.382   3.424   3.428   3.469   3.484
  3.490   3.570   3.576   3.605   3.619   3.642   3.683   3.719
  3.745   3.755   3.779   3.803   3.813   3.855   3.862   3.875
  3.986   4.001   4.026   4.053   4.072   4.088   4.142   4.150
  4.190   4.209   4.231   4.239   4.279   4.303   4.344   4.358
  4.384   4.403   4.416   4.446   4.471   4.539   4.569   4.581
  4.598   4.626   4.672   4.686   4.732   4.743   4.766   4.869
  4.925   4.996   5.119   5.170   5.194   5.234   5.268   5.321
  5.336   5.422   5.450   5.471   5.510   5.559   5.582   5.594
  5.629   5.655   5.684   5.690   5.720   5.759   5.771   5.902
  5.995   6.034   6.117   6.198   6.242   6.278   6.297   6.362
  6.655   6.679   6.711   6.900   6.940   7.029   7.089   7.144
  7.225   7.233   7.334   7.382   7.474   7.527   7.544   7.688
  7.948   9.648  12.650  13.311  13.551  14.480
 --------------------------------------------------------------

          Ground-State Mulliken Net Atomic Charges

     Atom                 Charge (a.u.)
  ----------------------------------------
      1 C                    -0.381997
      2 C                     0.236249
      3 C                    -0.023444
      4 O                    -0.371252
      5 H                     0.158434
      6 H                     0.140644
      7 H                     0.115353
      8 H                     0.141139
      9 O                    -0.443827
     10 H                     0.287558
     11 H                     0.141143
  ----------------------------------------
  Sum of atomic charges =     0.000000

 -----------------------------------------------------------------
                    Cartesian Multipole Moments
 -----------------------------------------------------------------
    Charge (ESU x 10^10)
                -0.0000
    Dipole Moment (Debye)
         X       1.1915      Y      -1.3674      Z       1.0946
       Tot       2.1184
    Quadrupole Moments (Debye-Ang)
        XX     -33.9703     XY       3.4878     YY     -30.1016
        XZ      -7.5445     YZ       4.5289     ZZ     -30.9940
    Octopole Moments (Debye-Ang^2)
       XXX      -0.1661    XXY       2.6208    XYY       2.8363
       YYY      13.9547    XXZ       8.2983    XYZ       0.5799
       YYZ      10.2878    XZZ      10.5315    YZZ      -0.0182
       ZZZ      36.0714
    Hexadecapole Moments (Debye-Ang^3)
      XXXX    -315.9335   XXXY       3.1122   XXYY     -71.2936
      XYYY      -2.8571   YYYY    -142.2617   XXXZ     -32.4462
      XXYZ      18.8119   XYYZ     -10.1924   YYYZ      25.1196
      XXZZ     -65.5844   XYZZ      -0.4339   YYZZ     -43.6849
      XZZZ     -27.1863   YZZZ      29.8922   ZZZZ    -121.0728
 -----------------------------------------------------------------
 DrvMan is completing analytic gradient of the MP2 energy
 MP2 relaxed dipole moment
            1
    1   0.4687907
    2  -0.5379822
    3   0.4306298
	Magnitude:	 0.833 au	 2.118 Debye
 MP2 energy read as -267.969272
 Full Analytical Gradient of MP2 Energy (in au.)
             1             2             3             4             5
    1   -0.00025372   -0.00019418   -0.00026395    0.00023589    0.00014632
    2   -0.00038396   -0.00013533    0.00015610   -0.00041542    0.00010572
    3   -0.00075433   -0.00126125    0.00025755    0.00017545    0.00013456
             6             7             8             9            10
    1   -0.00007271   -0.00000042   -0.00028102    0.00057286    0.00013307
    2    0.00023823   -0.00023636    0.00040889   -0.00007020   -0.00003400
    3    0.00012978   -0.00014644   -0.00016024    0.00054193    0.00050639
            11
    1   -0.00002214
    2    0.00036633
    3    0.00057660
 Gradient time:  CPU 0.13 s  wall 0.13 s
 Geometry Optimization Parameters
   NAtoms,    NIC,     NZ,  NCons,   NDum,   NFix, NCnnct, MaxDiis
       11      63       0       0       0       0       0       0

 Cartesian Hessian Update
 Hessian Updated using BFGS Update
**WARNING** Hereditary positive definiteness endangered


** GEOMETRY OPTIMIZATION IN DELOCALIZED INTERNAL COORDINATES **
   Searching for a Minimum

   Optimization Cycle:  10

                       Coordinates (Angstroms)
     ATOM                X               Y               Z
      1  C        -1.1305476417   -1.1029992154    0.2182845210
      2  C        -0.5121100532    0.0315995729   -0.5149691018
      3  C         0.9075915006    0.4166404222   -0.1913450560
      4  O        -1.1410495621    0.6869678694   -1.3430015335
      5  H        -1.4219640046   -0.7326165218    1.1889974611
      6  H        -2.0057576722   -1.4489932112   -0.3064054936
      7  H         1.2238729255    1.1650664254   -0.9008445722
      8  H         0.9205546468    0.8360444996    0.7998520454
      9  O         1.7737551727   -0.7046547195   -0.1693063954
     10  H         1.9118861078   -0.9917747175   -1.0634086659
     11  H        -0.4198929472   -1.8945880399    0.3706128747
   Point Group: c1    Number of degrees of freedom:    27


   Energy is   -267.969271815

 Hessian Updated using BFGS Update
**WARNING** Hereditary positive definiteness endangered

 27 Hessian modes will be used to form the next step
  Hessian Eigenvalues:
    -0.000158    0.005156    0.012110    0.028256    0.056481    0.066623
     0.072601    0.074715    0.116584    0.145672    0.153092    0.158557
     0.160897    0.164211    0.215378    0.223873    0.257375    0.293363
     0.312003    0.339329    0.342459    0.344300    0.359433    0.365425
     0.415794    0.556326    0.826594
**WARNING** Hessian does not have the Desired Local Structure

 Minimum Search - Taking Simple RFO Step
 Searching for Lamda that Minimizes Along All modes
 Value Taken    Lamda =  -0.00064389
 Calculated Step too Large.  Step scaled by  0.264935
 Step Taken.  Stepsize is  0.300000

                             Maximum     Tolerance    Cnvgd?
         Gradient           0.000686      0.000300      NO
         Displacement       0.158475      0.001200      NO
         Energy change      0.000326      0.000001      NO


 New Cartesian Coordinates Obtained by Inverse Iteration

 Displacement from previous Coordinates is:  0.472835
 ----------------------------------------------------------------
             Standard Nuclear Orientation (Angstroms)
    I     Atom           X                Y                Z
 ----------------------------------------------------------------
    1      C      -1.1349510265    -1.0923827639     0.2362268650
    2      C      -0.5038256277     0.0254855900    -0.5127898080
    3      C       0.9145217672     0.4063816974    -0.1797707275
    4      O      -1.1198057222     0.6611097401    -1.3653332806
    5      H      -1.5196436007    -0.6762965566     1.1544459427
    6      H      -1.9539255341    -1.5026198965    -0.3314937050
    7      H       1.2213728016     1.1936723110    -0.8507626761
    8      H       0.9427756619     0.7644160920     0.8341520799
    9      O       1.7799896050    -0.7152658149    -0.2368268781
   10      H       1.8916963961    -0.9573967333    -1.1483382385
   11      H      -0.4118662480    -1.8464113013     0.4889565098
 ----------------------------------------------------------------
 Nuclear Repulsion Energy =   177.4535728884 hartrees
 There are       20 alpha and       20 beta electrons
 Discretize the solute cavity surface with Lebedev spheres
	Using 302 Lebedev grid points for each H atom
	Using 302 Lebedev grid points for other atoms
	Atomic van der Waals radii will be scaled by 1.20
 Removing interior tesserae...
 Keep 1204 surface tesserae and discard 2118 interior tesserae
 Molecular Surface Area = 103.378 Angst**2
 Applying Cartesian multipole field
    Component          Value
    ---------          -----
     (2,0,0)        1.00000E-11
     (0,2,0)        2.00000E-11
     (0,0,2)       -3.00000E-10
 Nucleus-field energy     =    -0.0000000195 hartrees
 Requested basis set is cc-pVTZ
 There are 86 shells and 234 basis functions
 A cutoff of  1.0D-11 yielded   3562 shell pairs
 There are     26456 function pairs (     33984 Cartesian)
 Smallest overlap matrix eigenvalue = 5.75E-04
 Guess MOs from SCF MO coefficient file
 Reading MOs from coefficient file
 Reading MOs from coefficient file
 A restricted Hartree-Fock SCF calculation will be
 performed using Pulay DIIS extrapolation
 SCF converges when DIIS error is below 1.0E-08
 Geometry optimization detected.  Setting ReadMinima to 0
 Setting SaveMinima to 0
 ---------------------------------------
  Cycle       Energy         DIIS Error
 ---------------------------------------
    1    -266.8893272837      1.13E-03
    2    -266.9082085896      4.24E-04
    3    -266.9092803648      2.43E-04
    4    -266.9096900734      5.95E-05
    5    -266.9097458644      2.04E-05
    6    -266.9097529699      1.03E-05
    7    -266.9097547276      3.66E-06
    8    -266.9097549722      1.19E-06
    9    -266.9097549971      3.01E-07
   10    -266.9097549995      1.32E-07
   11    -266.9097550001      6.14E-08
   12    -266.9097550000      1.96E-08
   13    -266.9097550002      5.35E-09 Convergence criterion met
 ---------------------------------------
 SCF time:  CPU 177.12 s  wall 177.19 s
 Discretize the solute cavity surface with Lebedev spheres
	Using 302 Lebedev grid points for each H atom
	Using 302 Lebedev grid points for other atoms
	Atomic van der Waals radii will be scaled by 1.20
 Removing interior tesserae...
 Keep 1204 surface tesserae and discard 2118 interior tesserae
 Molecular Surface Area = 103.378 Angst**2
Using SCRF singleton
 A restricted Hartree-Fock SCF calculation will be
 performed using Pulay DIIS extrapolation
 Polarizable Continuum solvation model will be applied
 SCF converges when DIIS error is below 1.0E-08
 Geometry optimization detected.  Setting ReadMinima to 0
 Setting SaveMinima to 0

 Citation of the SMD model:
 Marenich, A.V.; Cramer, C.J.; Truhlar, D.G.
 J. Phys. Chem. B 2009, 113, 6378-6396.
 iSolventCode=           1
 Solvent: water                                                           

 vradii
            1           2           3           4           5           6
    1   1.8500000   1.8500000   1.8500000   1.5200000   1.2000000   1.2000000
            7           8           9          10          11
    1   1.2000000   1.2000000   1.5200000   1.2000000   1.2000000
 ---------------------------------------
  Cycle       Energy         DIIS Error
 ---------------------------------------
    1    -266.9097550006      1.44E-09
 Time req'd to invert C: 2.08 s (CPU) 2.08 s (wall)
    2    -266.9291284136      4.84E-04
    3    -266.9291284137      4.84E-04
    4    -266.9291284106      4.84E-04
    5    -266.9291283984      4.84E-04
    6    -266.9291283963      4.84E-04
    7    -266.9291284006      4.84E-04
    8    -266.9291283969      4.84E-04
    9    -266.9291283947      4.84E-04
   10    -266.9291283941      4.84E-04
   11    -266.9291283921      4.84E-04
   12    -266.9291283900      4.84E-04
   13    -266.9291283885      4.84E-04
   14    -266.9291283892      4.84E-04
   15    -266.9291283905      4.84E-04
   16    -266.9291284130      4.84E-04
   17    -266.9322891590      2.80E-04
   18    -266.9328539577      1.12E-04
   19    -266.9330829548      4.29E-05
   20    -266.9331221882      1.51E-05
   21    -266.9331274363      7.32E-06
   22    -266.9331281971      2.50E-06
   23    -266.9331283063      5.67E-07
   24    -266.9331283107      1.43E-07
   25    -266.9331283111      4.64E-08
   26    -266.9331283111      1.90E-08
   27    -266.9331283114      8.92E-09 Convergence criterion met
 ---------------------------------------
 SCF time:  CPU 278.89 s  wall 279.31 s
(0)  E-EN(g) gas-phase elect-nuc energy                 -266.909755001 a.u.
(3)  G-ENP(liq) elect-nuc-pol free energy of system     -266.933128311 a.u.
(4)  G-CDS(liq) cavity-dispersion-solvent structure 
     free energy                                                3.6511 kcal/mol
(6)  G-S(liq) free energy of system                     -266.927309955 a.u.
(9)  DeltaG-S(liq) free energy of  solvation
     (9) = (6) - (0)                                          -11.0159 kcal/mol
 SCF   energy in the final basis set = -266.9273099546
 Total energy in the final basis set = -266.9273099546

 Components of the MP2 correlation energy:
        aaaa  correlation energy =        -0.1245083085 au
        abab  correlation energy =        -0.7926084443 au
        bbbb  correlation energy =        -0.1245083085 au
        non-Brillouin singles    =        -0.0000000000 au

 Total  MP2   correlation energy =        -1.0416250613 au
        MP2         total energy =      -267.9689350159 au

  Entering Z-vector solver.
 This version supports only Gaussian blurring of the apparent surface charges
 No PCM contribution added !! 
   1         0           1      0.000299    0.000299
 This version supports only Gaussian blurring of the apparent surface charges
 No PCM contribution added !! 
   2         0           1      0.000102    0.000102
 This version supports only Gaussian blurring of the apparent surface charges
 No PCM contribution added !! 
   3         0           1      0.000039    0.000039
 This version supports only Gaussian blurring of the apparent surface charges
 No PCM contribution added !! 
   4         0           1      0.000014    0.000014
 This version supports only Gaussian blurring of the apparent surface charges
 No PCM contribution added !! 
   5         0           1      0.000004    0.000004
 This version supports only Gaussian blurring of the apparent surface charges
 No PCM contribution added !! 
   6         0           1      0.000001    0.000001
 This version supports only Gaussian blurring of the apparent surface charges
 No PCM contribution added !! 
   7         1           0      0.000000    0.000000    Roots Converged

 --------------------------------------------------------------

                    Orbital Energies (a.u.)
 --------------------------------------------------------------

 Alpha MOs
 -- Occupied --
-20.567 -20.554 -11.337 -11.278 -11.215  -1.396  -1.372  -1.031
 -0.954  -0.763  -0.705  -0.667  -0.634  -0.622  -0.580  -0.549
 -0.530  -0.500  -0.490  -0.417
 -- Virtual --
  0.130   0.159   0.185   0.198   0.226   0.240   0.250   0.292
  0.311   0.352   0.372   0.413   0.438   0.490   0.527   0.541
  0.547   0.568   0.599   0.603   0.624   0.630   0.644   0.650
  0.679   0.690   0.717   0.725   0.756   0.792   0.826   0.835
  0.839   0.872   0.930   0.938   0.944   1.039   1.042   1.082
  1.102   1.122   1.155   1.180   1.201   1.238   1.261   1.272
  1.297   1.308   1.332   1.360   1.404   1.428   1.450   1.490
  1.505   1.524   1.547   1.560   1.566   1.582   1.598   1.615
  1.671   1.707   1.765   1.795   1.833   1.961   1.996   2.029
  2.175   2.208   2.241   2.276   2.346   2.404   2.426   2.486
  2.513   2.551   2.599   2.637   2.675   2.747   2.752   2.782
  2.874   2.893   2.945   2.975   3.016   3.059   3.101   3.108
  3.137   3.176   3.183   3.217   3.241   3.253   3.287   3.290
  3.321   3.343   3.366   3.387   3.420   3.424   3.463   3.482
  3.486   3.567   3.578   3.599   3.625   3.645   3.688   3.723
  3.751   3.754   3.775   3.796   3.808   3.851   3.871   3.878
  3.982   3.994   4.028   4.059   4.068   4.085   4.140   4.147
  4.192   4.217   4.224   4.238   4.274   4.302   4.351   4.363
  4.375   4.401   4.423   4.445   4.474   4.539   4.573   4.579
  4.595   4.624   4.671   4.682   4.731   4.743   4.761   4.871
  4.928   4.999   5.121   5.162   5.190   5.232   5.267   5.317
  5.339   5.422   5.451   5.474   5.515   5.559   5.577   5.598
  5.633   5.658   5.684   5.697   5.712   5.752   5.763   5.888
  5.992   6.038   6.118   6.188   6.240   6.277   6.294   6.359
  6.651   6.684   6.709   6.901   6.942   7.028   7.087   7.141
  7.223   7.233   7.332   7.381   7.471   7.527   7.544   7.685
  7.945   9.674  12.673  13.325  13.541  14.468
 --------------------------------------------------------------

          Ground-State Mulliken Net Atomic Charges

     Atom                 Charge (a.u.)
  ----------------------------------------
      1 C                    -0.382799
      2 C                     0.235382
      3 C                    -0.020734
      4 O                    -0.370162
      5 H                     0.159631
      6 H                     0.142343
      7 H                     0.114308
      8 H                     0.139211
      9 O                    -0.443406
     10 H                     0.286678
     11 H                     0.139548
  ----------------------------------------
  Sum of atomic charges =     0.000000

 -----------------------------------------------------------------
                    Cartesian Multipole Moments
 -----------------------------------------------------------------
    Charge (ESU x 10^10)
                 0.0000
    Dipole Moment (Debye)
         X       1.0705      Y      -1.2091      Z       1.2198
       Tot       2.0238
    Quadrupole Moments (Debye-Ang)
        XX     -33.9619     XY       3.6138     YY     -30.2578
        XZ      -7.3782     YZ       4.3661     ZZ     -30.8479
    Octopole Moments (Debye-Ang^2)
       XXX      -1.5931    XXY       3.6247    XYY       1.9321
       YYY      15.1542    XXZ       9.0198    XYZ       0.3758
       YYZ      10.5760    XZZ      10.9432    YZZ      -0.1445
       ZZZ      36.5760
    Hexadecapole Moments (Debye-Ang^3)
      XXXX    -317.1767   XXXY       3.8474   XXYY     -71.4278
      XYYY      -2.1616   YYYY    -140.3666   XXXZ     -29.2658
      XXYZ      17.9808   XYYZ      -8.6847   YYYZ      23.4762
      XXZZ     -64.8616   XYZZ      -1.1669   YYZZ     -43.4559
      XZZZ     -25.8121   YZZZ      29.6742   ZZZZ    -124.5251
 -----------------------------------------------------------------
 DrvMan is completing analytic gradient of the MP2 energy
 MP2 relaxed dipole moment
            1
    1   0.4211622
    2  -0.4756992
    3   0.4798980
	Magnitude:	 0.796 au	 2.024 Debye
 MP2 energy read as -267.968935
 Full Analytical Gradient of MP2 Energy (in au.)
             1             2             3             4             5
    1   -0.00016849   -0.00007315   -0.00017005    0.00010009    0.00004233
    2   -0.00029478   -0.00008685   -0.00042600   -0.00032013    0.00016037
    3   -0.00070150   -0.00114779    0.00026351    0.00018233    0.00005881
             6             7             8             9            10
    1   -0.00010044   -0.00000539   -0.00022937    0.00060613   -0.00004323
    2    0.00018177   -0.00016528    0.00034293    0.00024949    0.00001894
    3    0.00010589   -0.00026558   -0.00017292    0.00049421    0.00061678
            11
    1    0.00004158
    2    0.00033954
    3    0.00056626
 Gradient time:  CPU 0.14 s  wall 0.13 s
 Geometry Optimization Parameters
   NAtoms,    NIC,     NZ,  NCons,   NDum,   NFix, NCnnct, MaxDiis
       11      63       0       0       0       0       0       0

 Cartesian Hessian Update
 Hessian Updated using BFGS Update


** GEOMETRY OPTIMIZATION IN DELOCALIZED INTERNAL COORDINATES **
   Searching for a Minimum

   Optimization Cycle:  11

                       Coordinates (Angstroms)
     ATOM                X               Y               Z
      1  C        -1.1349510265   -1.0923827639    0.2362268650
      2  C        -0.5038256277    0.0254855900   -0.5127898080
      3  C         0.9145217672    0.4063816974   -0.1797707275
      4  O        -1.1198057222    0.6611097401   -1.3653332806
      5  H        -1.5196436007   -0.6762965566    1.1544459427
      6  H        -1.9539255341   -1.5026198965   -0.3314937050
      7  H         1.2213728016    1.1936723110   -0.8507626761
      8  H         0.9427756619    0.7644160920    0.8341520799
      9  O         1.7799896050   -0.7152658149   -0.2368268781
     10  H         1.8916963961   -0.9573967333   -1.1483382385
     11  H        -0.4118662480   -1.8464113013    0.4889565098
   Point Group: c1    Number of degrees of freedom:    27


   Energy is   -267.968935016

 Hessian Updated using BFGS Update

 27 Hessian modes will be used to form the next step
  Hessian Eigenvalues:
     0.000350    0.005538    0.012296    0.029658    0.056673    0.068003
     0.072850    0.075296    0.116630    0.145921    0.153801    0.158768
     0.162114    0.165108    0.217731    0.225626    0.258364    0.293920
     0.312286    0.339432    0.343154    0.344362    0.359479    0.365616
     0.422379    0.556852    0.827976

 Minimum Search - Taking Simple RFO Step
 Searching for Lamda that Minimizes Along All modes
 Value Taken    Lamda =  -0.00033236
 Calculated Step too Large.  Step scaled by  0.444245
 Step Taken.  Stepsize is  0.300000

                             Maximum     Tolerance    Cnvgd?
         Gradient           0.000671      0.000300      NO
         Displacement       0.160185      0.001200      NO
         Energy change      0.000337      0.000001      NO


 New Cartesian Coordinates Obtained by Inverse Iteration

 Displacement from previous Coordinates is:  0.476346
 ----------------------------------------------------------------
             Standard Nuclear Orientation (Angstroms)
    I     Atom           X                Y                Z
 ----------------------------------------------------------------
    1      C      -1.1403700922    -1.0800997732     0.2558069249
    2      C      -0.4950089760     0.0184267413    -0.5108261801
    3      C       0.9213352206     0.3953600112    -0.1674505615
    4      O      -1.0949815572     0.6294677486    -1.3921425246
    5      H      -1.6120588841    -0.6252000110     1.1128971986
    6      H      -1.8994749697    -1.5544867845    -0.3445910076
    7      H       1.2200719334     1.2204036071    -0.7956324484
    8      H       0.9652414592     0.6884196981     0.8659677272
    9      O       1.7825841801    -0.7240303482    -0.3065012748
   10      H       1.8734068144    -0.9152829073    -1.2331655800
   11      H      -0.4144066561    -1.7922856179     0.6041038100
 ----------------------------------------------------------------
 Nuclear Repulsion Energy =   177.5151930709 hartrees
 There are       20 alpha and       20 beta electrons
 Discretize the solute cavity surface with Lebedev spheres
	Using 302 Lebedev grid points for each H atom
	Using 302 Lebedev grid points for other atoms
	Atomic van der Waals radii will be scaled by 1.20
 Removing interior tesserae...
 Keep 1203 surface tesserae and discard 2119 interior tesserae
 Molecular Surface Area = 103.436 Angst**2
 Applying Cartesian multipole field
    Component          Value
    ---------          -----
     (2,0,0)        1.00000E-11
     (0,2,0)        2.00000E-11
     (0,0,2)       -3.00000E-10
 Nucleus-field energy     =    -0.0000000207 hartrees
 Requested basis set is cc-pVTZ
 There are 86 shells and 234 basis functions
 A cutoff of  1.0D-11 yielded   3564 shell pairs
 There are     26462 function pairs (     33992 Cartesian)
 Smallest overlap matrix eigenvalue = 5.92E-04
 Guess MOs from SCF MO coefficient file
 Reading MOs from coefficient file
 Reading MOs from coefficient file
 A restricted Hartree-Fock SCF calculation will be
 performed using Pulay DIIS extrapolation
 SCF converges when DIIS error is below 1.0E-08
 Geometry optimization detected.  Setting ReadMinima to 0
 Setting SaveMinima to 0
 ---------------------------------------
  Cycle       Energy         DIIS Error
 ---------------------------------------
    1    -266.8883683034      1.18E-03
    2    -266.9079677314      4.20E-04
    3    -266.9090396640      2.45E-04
    4    -266.9094507639      6.13E-05
    5    -266.9095090328      2.03E-05
    6    -266.9095161777      1.03E-05
    7    -266.9095179851      3.65E-06
    8    -266.9095182271      1.20E-06
    9    -266.9095182519      3.02E-07
   10    -266.9095182543      1.35E-07
   11    -266.9095182550      6.28E-08
   12    -266.9095182549      2.04E-08
   13    -266.9095182551      5.72E-09 Convergence criterion met
 ---------------------------------------
 SCF time:  CPU 177.34 s  wall 177.43 s
 Discretize the solute cavity surface with Lebedev spheres
	Using 302 Lebedev grid points for each H atom
	Using 302 Lebedev grid points for other atoms
	Atomic van der Waals radii will be scaled by 1.20
 Removing interior tesserae...
 Keep 1203 surface tesserae and discard 2119 interior tesserae
 Molecular Surface Area = 103.436 Angst**2
Using SCRF singleton
 A restricted Hartree-Fock SCF calculation will be
 performed using Pulay DIIS extrapolation
 Polarizable Continuum solvation model will be applied
 SCF converges when DIIS error is below 1.0E-08
 Geometry optimization detected.  Setting ReadMinima to 0
 Setting SaveMinima to 0

 Citation of the SMD model:
 Marenich, A.V.; Cramer, C.J.; Truhlar, D.G.
 J. Phys. Chem. B 2009, 113, 6378-6396.
 iSolventCode=           1
 Solvent: water                                                           

 vradii
            1           2           3           4           5           6
    1   1.8500000   1.8500000   1.8500000   1.5200000   1.2000000   1.2000000
            7           8           9          10          11
    1   1.2000000   1.2000000   1.5200000   1.2000000   1.2000000
 ---------------------------------------
  Cycle       Energy         DIIS Error
 ---------------------------------------
    1    -266.9095182557      1.48E-09
 Time req'd to invert C: 2.07 s (CPU) 2.07 s (wall)
    2    -266.9288364547      4.81E-04
    3    -266.9288364547      4.81E-04
    4    -266.9288364524      4.81E-04
    5    -266.9288364424      4.81E-04
    6    -266.9288364409      4.81E-04
    7    -266.9288364426      4.81E-04
    8    -266.9288364416      4.81E-04
    9    -266.9288364473      4.81E-04
   10    -266.9288364409      4.81E-04
   11    -266.9288364417      4.81E-04
   12    -266.9288364428      4.81E-04
   13    -266.9288364402      4.81E-04
   14    -266.9288364430      4.81E-04
   15    -266.9288364441      4.81E-04
   16    -266.9288364556      4.81E-04
   17    -266.9319584002      2.78E-04
   18    -266.9325161711      1.11E-04
   19    -266.9327420457      4.23E-05
   20    -266.9327803634      1.49E-05
   21    -266.9327854682      7.32E-06
   22    -266.9327862292      2.48E-06
   23    -266.9327863389      5.70E-07
   24    -266.9327863435      1.45E-07
   25    -266.9327863440      4.90E-08
   26    -266.9327863440      2.05E-08
   27    -266.9327863441      9.35E-09 Convergence criterion met
 ---------------------------------------
 SCF time:  CPU 301.03 s  wall 301.30 s
(0)  E-EN(g) gas-phase elect-nuc energy                 -266.909518256 a.u.
(3)  G-ENP(liq) elect-nuc-pol free energy of system     -266.932786344 a.u.
(4)  G-CDS(liq) cavity-dispersion-solvent structure 
     free energy                                                3.6435 kcal/mol
(6)  G-S(liq) free energy of system                     -266.926980055 a.u.
(9)  DeltaG-S(liq) free energy of  solvation
     (9) = (6) - (0)                                          -10.9574 kcal/mol
 SCF   energy in the final basis set = -266.9269800547
 Total energy in the final basis set = -266.9269800547

 Components of the MP2 correlation energy:
        aaaa  correlation energy =        -0.1244923450 au
        abab  correlation energy =        -0.7927274701 au
        bbbb  correlation energy =        -0.1244923450 au
        non-Brillouin singles    =        -0.0000000000 au

 Total  MP2   correlation energy =        -1.0417121601 au
        MP2         total energy =      -267.9686922148 au

  Entering Z-vector solver.
 This version supports only Gaussian blurring of the apparent surface charges
 No PCM contribution added !! 
   1         0           1      0.000300    0.000300
 This version supports only Gaussian blurring of the apparent surface charges
 No PCM contribution added !! 
   2         0           1      0.000103    0.000103
 This version supports only Gaussian blurring of the apparent surface charges
 No PCM contribution added !! 
   3         0           1      0.000039    0.000039
 This version supports only Gaussian blurring of the apparent surface charges
 No PCM contribution added !! 
   4         0           1      0.000014    0.000014
 This version supports only Gaussian blurring of the apparent surface charges
 No PCM contribution added !! 
   5         0           1      0.000004    0.000004
 This version supports only Gaussian blurring of the apparent surface charges
 No PCM contribution added !! 
   6         0           1      0.000002    0.000002
 This version supports only Gaussian blurring of the apparent surface charges
 No PCM contribution added !! 
   7         1           0      0.000000    0.000000    Roots Converged

 --------------------------------------------------------------

                    Orbital Energies (a.u.)
 --------------------------------------------------------------

 Alpha MOs
 -- Occupied --
-20.568 -20.555 -11.337 -11.278 -11.215  -1.396  -1.372  -1.031
 -0.954  -0.764  -0.705  -0.667  -0.634  -0.621  -0.581  -0.549
 -0.529  -0.500  -0.490  -0.417
 -- Virtual --
  0.130   0.158   0.186   0.200   0.226   0.237   0.246   0.293
  0.311   0.350   0.370   0.416   0.441   0.490   0.529   0.541
  0.546   0.568   0.599   0.602   0.623   0.628   0.643   0.653
  0.680   0.689   0.718   0.725   0.754   0.785   0.830   0.831
  0.845   0.866   0.933   0.937   0.951   1.029   1.040   1.082
  1.113   1.119   1.160   1.169   1.207   1.231   1.262   1.274
  1.293   1.307   1.336   1.359   1.402   1.432   1.436   1.492
  1.501   1.527   1.547   1.561   1.567   1.590   1.594   1.621
  1.661   1.712   1.776   1.797   1.833   1.956   2.002   2.018
  2.176   2.202   2.236   2.267   2.348   2.409   2.428   2.483
  2.514   2.549   2.602   2.642   2.676   2.748   2.748   2.776
  2.871   2.900   2.939   2.977   3.007   3.049   3.100   3.114
  3.136   3.173   3.181   3.222   3.249   3.254   3.284   3.294
  3.326   3.337   3.369   3.386   3.418   3.423   3.460   3.477
  3.488   3.561   3.573   3.601   3.629   3.650   3.693   3.731
  3.746   3.762   3.775   3.786   3.802   3.847   3.867   3.894
  3.974   3.993   4.030   4.058   4.065   4.086   4.130   4.145
  4.196   4.212   4.226   4.239   4.269   4.306   4.354   4.364
  4.373   4.401   4.429   4.444   4.475   4.539   4.570   4.576
  4.596   4.616   4.672   4.681   4.730   4.745   4.761   4.871
  4.933   5.001   5.123   5.145   5.192   5.231   5.270   5.314
  5.340   5.421   5.447   5.481   5.520   5.555   5.574   5.603
  5.639   5.662   5.679   5.700   5.704   5.743   5.762   5.877
  5.989   6.043   6.120   6.178   6.241   6.276   6.292   6.358
  6.647   6.691   6.707   6.901   6.944   7.027   7.084   7.139
  7.221   7.232   7.329   7.379   7.467   7.527   7.545   7.676
  7.941   9.705  12.669  13.324  13.544  14.466
 --------------------------------------------------------------

          Ground-State Mulliken Net Atomic Charges

     Atom                 Charge (a.u.)
  ----------------------------------------
      1 C                    -0.383879
      2 C                     0.236784
      3 C                    -0.019564
      4 O                    -0.370327
      5 H                     0.160667
      6 H                     0.143358
      7 H                     0.113441
      8 H                     0.138658
      9 O                    -0.444361
     10 H                     0.286256
     11 H                     0.138966
  ----------------------------------------
  Sum of atomic charges =     0.000000

 -----------------------------------------------------------------
                    Cartesian Multipole Moments
 -----------------------------------------------------------------
    Charge (ESU x 10^10)
                 0.0000
    Dipole Moment (Debye)
         X       0.9597      Y      -1.0368      Z       1.3586
       Tot       1.9600
    Quadrupole Moments (Debye-Ang)
        XX     -33.9053     XY       3.7180     YY     -30.3994
        XZ      -7.2082     YZ       4.1442     ZZ     -30.7609
    Octopole Moments (Debye-Ang^2)
       XXX      -2.9053    XXY       4.6947    XYY       0.9916
       YYY      16.4283    XXZ       9.7817    XYZ       0.1322
       YYZ      10.9210    XZZ      11.4229    YZZ      -0.2190
       ZZZ      37.1652
    Hexadecapole Moments (Debye-Ang^3)
      XXXX    -317.3539   XXXY       4.1486   XXYY     -71.4636
      XYYY      -1.5809   YYYY    -137.8603   XXXZ     -26.0243
      XXYZ      16.8810   XYYZ      -7.0278   YYYZ      21.7189
      XXZZ     -64.3858   XYZZ      -1.9387   YYZZ     -43.3497
      XZZZ     -24.4966   YZZZ      29.2369   ZZZZ    -128.8608
 -----------------------------------------------------------------
 DrvMan is completing analytic gradient of the MP2 energy
 MP2 relaxed dipole moment
            1
    1   0.3775654
    2  -0.4078920
    3   0.5345219
	Magnitude:	 0.771 au	 1.960 Debye
 MP2 energy read as -267.968692
 Full Analytical Gradient of MP2 Energy (in au.)
             1             2             3             4             5
    1   -0.00015578    0.00011112   -0.00006255   -0.00010768   -0.00015000
    2   -0.00017315   -0.00009995   -0.00074902   -0.00014223    0.00026474
    3   -0.00048402   -0.00100675    0.00010252    0.00008776   -0.00002470
             6             7             8             9            10
    1   -0.00000938   -0.00004835   -0.00029295    0.00043946    0.00012430
    2    0.00008482    0.00000977    0.00038129    0.00034331   -0.00015050
    3    0.00012738   -0.00026131   -0.00003173    0.00053071    0.00043393
            11
    1    0.00015180
    2    0.00023093
    3    0.00052621
 Gradient time:  CPU 0.14 s  wall 0.14 s
 Geometry Optimization Parameters
   NAtoms,    NIC,     NZ,  NCons,   NDum,   NFix, NCnnct, MaxDiis
       11      63       0       0       0       0       0       0

 Cartesian Hessian Update
 Hessian Updated using BFGS Update


** GEOMETRY OPTIMIZATION IN DELOCALIZED INTERNAL COORDINATES **
   Searching for a Minimum

   Optimization Cycle:  12

                       Coordinates (Angstroms)
     ATOM                X               Y               Z
      1  C        -1.1403700922   -1.0800997732    0.2558069249
      2  C        -0.4950089760    0.0184267413   -0.5108261801
      3  C         0.9213352206    0.3953600112   -0.1674505615
      4  O        -1.0949815572    0.6294677486   -1.3921425246
      5  H        -1.6120588841   -0.6252000110    1.1128971986
      6  H        -1.8994749697   -1.5544867845   -0.3445910076
      7  H         1.2200719334    1.2204036071   -0.7956324484
      8  H         0.9652414592    0.6884196981    0.8659677272
      9  O         1.7825841801   -0.7240303482   -0.3065012748
     10  H         1.8734068144   -0.9152829073   -1.2331655800
     11  H        -0.4144066561   -1.7922856179    0.6041038100
   Point Group: c1    Number of degrees of freedom:    27


   Energy is   -267.968692215

 Hessian Updated using BFGS Update

 27 Hessian modes will be used to form the next step
  Hessian Eigenvalues:
     0.000682    0.005653    0.012275    0.028476    0.056653    0.066836
     0.072628    0.075315    0.116972    0.145846    0.154525    0.158795
     0.161904    0.164696    0.215046    0.224259    0.257983    0.293670
     0.312296    0.339486    0.343163    0.344356    0.359463    0.366214
     0.422376    0.557099    0.828434

 Minimum Search - Taking Simple RFO Step
 Searching for Lamda that Minimizes Along All modes
 Value Taken    Lamda =  -0.00012273
 Calculated Step too Large.  Step scaled by  0.852966
 Step Taken.  Stepsize is  0.300000

                             Maximum     Tolerance    Cnvgd?
         Gradient           0.000843      0.000300      NO
         Displacement       0.156380      0.001200      NO
         Energy change      0.000243      0.000001      NO


 New Cartesian Coordinates Obtained by Inverse Iteration

 Displacement from previous Coordinates is:  0.478545
 ----------------------------------------------------------------
             Standard Nuclear Orientation (Angstroms)
    I     Atom           X                Y                Z
 ----------------------------------------------------------------
    1      C      -1.1466004693    -1.0660911436     0.2764728441
    2      C      -0.4848236038     0.0110608646    -0.5076962264
    3      C       0.9284499263     0.3852022850    -0.1524849321
    4      O      -1.0628423373     0.5880160908    -1.4257367349
    5      H      -1.6979321186    -0.5818243734     1.0668315682
    6      H      -1.8431368619    -1.6031813300    -0.3475465620
    7      H       1.2206969183     1.2440668615    -0.7366121703
    8      H       0.9917307358     0.6112557705     0.8957534892
    9      O       1.7801919504    -0.7291938865    -0.3770627929
   10      H       1.8470888862    -0.8646681218    -1.3162241719
   11      H      -0.4264845536    -1.7339506529     0.7127717725
 ----------------------------------------------------------------
 Nuclear Repulsion Energy =   177.6647259580 hartrees
 There are       20 alpha and       20 beta electrons
 Discretize the solute cavity surface with Lebedev spheres
	Using 302 Lebedev grid points for each H atom
	Using 302 Lebedev grid points for other atoms
	Atomic van der Waals radii will be scaled by 1.20
 Removing interior tesserae...
 Keep 1208 surface tesserae and discard 2114 interior tesserae
 Molecular Surface Area = 104.103 Angst**2
 Applying Cartesian multipole field
    Component          Value
    ---------          -----
     (2,0,0)        1.00000E-11
     (0,2,0)        2.00000E-11
     (0,0,2)       -3.00000E-10
 Nucleus-field energy     =    -0.0000000223 hartrees
 Requested basis set is cc-pVTZ
 There are 86 shells and 234 basis functions
 A cutoff of  1.0D-11 yielded   3569 shell pairs
 There are     26511 function pairs (     34063 Cartesian)
 Smallest overlap matrix eigenvalue = 6.09E-04
 Guess MOs from SCF MO coefficient file
 Reading MOs from coefficient file
 Reading MOs from coefficient file
 A restricted Hartree-Fock SCF calculation will be
 performed using Pulay DIIS extrapolation
 SCF converges when DIIS error is below 1.0E-08
 Geometry optimization detected.  Setting ReadMinima to 0
 Setting SaveMinima to 0
 ---------------------------------------
  Cycle       Energy         DIIS Error
 ---------------------------------------
    1    -266.8876910073      1.28E-03
    2    -266.9075840182      4.17E-04
    3    -266.9086921782      2.49E-04
    4    -266.9091097871      6.58E-05
    5    -266.9091751857      2.09E-05
    6    -266.9091830140      1.06E-05
    7    -266.9091850673      3.76E-06
    8    -266.9091853250      1.25E-06
    9    -266.9091853536      3.47E-07
   10    -266.9091853571      1.66E-07
   11    -266.9091853585      7.36E-08
   12    -266.9091853586      2.26E-08
   13    -266.9091853587      6.31E-09 Convergence criterion met
 ---------------------------------------
 SCF time:  CPU 177.58 s  wall 180.35 s
 Discretize the solute cavity surface with Lebedev spheres
	Using 302 Lebedev grid points for each H atom
	Using 302 Lebedev grid points for other atoms
	Atomic van der Waals radii will be scaled by 1.20
 Removing interior tesserae...
 Keep 1208 surface tesserae and discard 2114 interior tesserae
 Molecular Surface Area = 104.103 Angst**2
Using SCRF singleton
 A restricted Hartree-Fock SCF calculation will be
 performed using Pulay DIIS extrapolation
 Polarizable Continuum solvation model will be applied
 SCF converges when DIIS error is below 1.0E-08
 Geometry optimization detected.  Setting ReadMinima to 0
 Setting SaveMinima to 0

 Citation of the SMD model:
 Marenich, A.V.; Cramer, C.J.; Truhlar, D.G.
 J. Phys. Chem. B 2009, 113, 6378-6396.
 iSolventCode=           1
 Solvent: water                                                           

 vradii
            1           2           3           4           5           6
    1   1.8500000   1.8500000   1.8500000   1.5200000   1.2000000   1.2000000
            7           8           9          10          11
    1   1.2000000   1.2000000   1.5200000   1.2000000   1.2000000
 ---------------------------------------
  Cycle       Energy         DIIS Error
 ---------------------------------------
    1    -266.9091853592      1.55E-09
 Time req'd to invert C: 2.09 s (CPU) 2.09 s (wall)
    2    -266.9284509759      4.78E-04
    3    -266.9284509761      4.78E-04
    4    -266.9284509741      4.78E-04
    5    -266.9284509609      4.78E-04
    6    -266.9284509568      4.78E-04
    7    -266.9284509610      4.78E-04
    8    -266.9284509599      4.78E-04
    9    -266.9284509596      4.78E-04
   10    -266.9284509592      4.78E-04
   11    -266.9284509594      4.78E-04
   12    -266.9284509575      4.78E-04
   13    -266.9284509581      4.78E-04
   14    -266.9315393509      2.76E-04
   15    -266.9320895886      1.11E-04
   16    -266.9323117096      4.17E-05
   17    -266.9323489022      1.47E-05
   18    -266.9323538370      7.32E-06
   19    -266.9323545948      2.46E-06
   20    -266.9323547049      5.70E-07
   21    -266.9323547095      1.46E-07
   22    -266.9323547100      5.04E-08
   23    -266.9323547100      2.12E-08
   24    -266.9323547103      9.51E-09 Convergence criterion met
 ---------------------------------------
 SCF time:  CPU 251.49 s  wall 251.59 s
(0)  E-EN(g) gas-phase elect-nuc energy                 -266.909185359 a.u.
(3)  G-ENP(liq) elect-nuc-pol free energy of system     -266.932354710 a.u.
(4)  G-CDS(liq) cavity-dispersion-solvent structure 
     free energy                                                3.6310 kcal/mol
(6)  G-S(liq) free energy of system                     -266.926568407 a.u.
(9)  DeltaG-S(liq) free energy of  solvation
     (9) = (6) - (0)                                          -10.9080 kcal/mol
 SCF   energy in the final basis set = -266.9265684071
 Total energy in the final basis set = -266.9265684071

 Components of the MP2 correlation energy:
        aaaa  correlation energy =        -0.1244809990 au
        abab  correlation energy =        -0.7928475999 au
        bbbb  correlation energy =        -0.1244809990 au
        non-Brillouin singles    =        -0.0000000000 au

 Total  MP2   correlation energy =        -1.0418095979 au
        MP2         total energy =      -267.9683780049 au

  Entering Z-vector solver.
 This version supports only Gaussian blurring of the apparent surface charges
 No PCM contribution added !! 
   1         0           1      0.000300    0.000300
 This version supports only Gaussian blurring of the apparent surface charges
 No PCM contribution added !! 
   2         0           1      0.000103    0.000103
 This version supports only Gaussian blurring of the apparent surface charges
 No PCM contribution added !! 
   3         0           1      0.000039    0.000039
 This version supports only Gaussian blurring of the apparent surface charges
 No PCM contribution added !! 
   4         0           1      0.000014    0.000014
 This version supports only Gaussian blurring of the apparent surface charges
 No PCM contribution added !! 
   5         0           1      0.000004    0.000004
 This version supports only Gaussian blurring of the apparent surface charges
 No PCM contribution added !! 
   6         0           1      0.000002    0.000002
 This version supports only Gaussian blurring of the apparent surface charges
 No PCM contribution added !! 
   7         1           0      0.000000    0.000000    Roots Converged

 --------------------------------------------------------------

                    Orbital Energies (a.u.)
 --------------------------------------------------------------

 Alpha MOs
 -- Occupied --
-20.568 -20.555 -11.337 -11.278 -11.216  -1.397  -1.371  -1.031
 -0.953  -0.764  -0.705  -0.667  -0.635  -0.620  -0.582  -0.549
 -0.529  -0.500  -0.491  -0.417
 -- Virtual --
  0.131   0.157   0.186   0.200   0.224   0.235   0.245   0.292
  0.314   0.349   0.369   0.417   0.443   0.491   0.526   0.541
  0.547   0.571   0.596   0.604   0.620   0.628   0.643   0.655
  0.682   0.689   0.718   0.725   0.751   0.778   0.824   0.837
  0.852   0.863   0.929   0.941   0.963   1.018   1.036   1.089
  1.109   1.129   1.152   1.168   1.216   1.225   1.260   1.272
  1.295   1.305   1.345   1.356   1.395   1.414   1.448   1.494
  1.499   1.530   1.548   1.562   1.567   1.586   1.599   1.628
  1.653   1.719   1.789   1.802   1.832   1.957   2.006   2.009
  2.176   2.197   2.233   2.257   2.351   2.413   2.432   2.480
  2.510   2.550   2.604   2.644   2.680   2.740   2.749   2.778
  2.868   2.907   2.930   2.979   2.997   3.046   3.098   3.121
  3.135   3.166   3.183   3.225   3.249   3.261   3.284   3.301
  3.327   3.332   3.373   3.379   3.415   3.426   3.458   3.477
  3.493   3.552   3.566   3.609   3.629   3.653   3.698   3.737
  3.745   3.766   3.773   3.781   3.797   3.845   3.865   3.909
  3.967   3.996   4.033   4.055   4.067   4.090   4.115   4.142
  4.199   4.205   4.231   4.239   4.266   4.312   4.353   4.373
  4.375   4.401   4.426   4.450   4.473   4.536   4.561   4.578
  4.601   4.606   4.675   4.683   4.730   4.743   4.768   4.874
  4.941   5.000   5.123   5.136   5.194   5.233   5.274   5.313
  5.339   5.420   5.441   5.491   5.523   5.548   5.569   5.607
  5.645   5.665   5.677   5.689   5.708   5.738   5.761   5.869
  5.989   6.047   6.123   6.168   6.244   6.274   6.292   6.357
  6.641   6.698   6.705   6.902   6.946   7.027   7.081   7.139
  7.219   7.233   7.327   7.377   7.467   7.524   7.545   7.669
  7.936   9.735  12.643  13.321  13.558  14.475
 --------------------------------------------------------------

          Ground-State Mulliken Net Atomic Charges

     Atom                 Charge (a.u.)
  ----------------------------------------
      1 C                    -0.384669
      2 C                     0.238829
      3 C                    -0.021107
      4 O                    -0.371441
      5 H                     0.161225
      6 H                     0.144007
      7 H                     0.113684
      8 H                     0.139056
      9 O                    -0.444987
     10 H                     0.285997
     11 H                     0.139408
  ----------------------------------------
  Sum of atomic charges =     0.000000

 -----------------------------------------------------------------
                    Cartesian Multipole Moments
 -----------------------------------------------------------------
    Charge (ESU x 10^10)
                 0.0000
    Dipole Moment (Debye)
         X       0.8441      Y      -0.8403      Z       1.5246
       Tot       1.9347
    Quadrupole Moments (Debye-Ang)
        XX     -33.8134     XY       3.7966     YY     -30.4913
        XZ      -6.9915     YZ       3.8414     ZZ     -30.7604
    Octopole Moments (Debye-Ang^2)
       XXX      -4.3200    XXY       5.8866    XYY       0.0126
       YYY      17.7555    XXZ      10.6417    XYZ      -0.1386
       YYZ      11.3126    XZZ      11.8776    YZZ      -0.1770
       ZZZ      37.9179
    Hexadecapole Moments (Debye-Ang^3)
      XXXX    -316.1482   XXXY       3.9307   XXYY     -71.2563
      XYYY      -1.3936   YYYY    -134.4861   XXXZ     -22.3637
      XXYZ      15.3499   XYYZ      -5.2140   YYYZ      19.7541
      XXZZ     -64.2290   XYZZ      -2.7473   YYZZ     -43.4024
      XZZZ     -23.2250   YZZZ      28.4060   ZZZZ    -134.3262
 -----------------------------------------------------------------
 DrvMan is completing analytic gradient of the MP2 energy
 MP2 relaxed dipole moment
            1
    1   0.3320761
    2  -0.3306090
    3   0.5998288
	Magnitude:	 0.761 au	 1.935 Debye
 MP2 energy read as -267.968378
 Full Analytical Gradient of MP2 Energy (in au.)
             1             2             3             4             5
    1    0.00011732    0.00038847    0.00004049   -0.00028646   -0.00031919
    2    0.00029539    0.00021680   -0.00115671   -0.00024045    0.00026184
    3    0.00016412   -0.00088530   -0.00007657   -0.00000830   -0.00027691
             6             7             8             9            10
    1    0.00007174   -0.00001238   -0.00023230    0.00001926    0.00013006
    2   -0.00025520    0.00002214    0.00033968    0.00049650   -0.00007922
    3    0.00007730   -0.00027221    0.00007966    0.00051617    0.00041321
            11
    1    0.00008299
    2    0.00009923
    3    0.00026883
 Gradient time:  CPU 0.13 s  wall 0.13 s
 Geometry Optimization Parameters
   NAtoms,    NIC,     NZ,  NCons,   NDum,   NFix, NCnnct, MaxDiis
       11      63       0       0       0       0       0       0

 Cartesian Hessian Update
 Hessian Updated using BFGS Update


** GEOMETRY OPTIMIZATION IN DELOCALIZED INTERNAL COORDINATES **
   Searching for a Minimum

   Optimization Cycle:  13

                       Coordinates (Angstroms)
     ATOM                X               Y               Z
      1  C        -1.1466004693   -1.0660911436    0.2764728441
      2  C        -0.4848236038    0.0110608646   -0.5076962264
      3  C         0.9284499263    0.3852022850   -0.1524849321
      4  O        -1.0628423373    0.5880160908   -1.4257367349
      5  H        -1.6979321186   -0.5818243734    1.0668315682
      6  H        -1.8431368619   -1.6031813300   -0.3475465620
      7  H         1.2206969183    1.2440668615   -0.7366121703
      8  H         0.9917307358    0.6112557705    0.8957534892
      9  O         1.7801919504   -0.7291938865   -0.3770627929
     10  H         1.8470888862   -0.8646681218   -1.3162241719
     11  H        -0.4264845536   -1.7339506529    0.7127717725
   Point Group: c1    Number of degrees of freedom:    27


   Energy is   -267.968378005

 Hessian Updated using BFGS Update

 27 Hessian modes will be used to form the next step
  Hessian Eigenvalues:
     0.000928    0.005579    0.012352    0.026163    0.056657    0.066798
     0.072452    0.075745    0.116933    0.145810    0.154570    0.159456
     0.161399    0.164231    0.209116    0.223082    0.256970    0.294381
     0.312307    0.339513    0.343178    0.344475    0.359782    0.366158
     0.425289    0.557082    0.828489

 Minimum Search - Taking Simple RFO Step
 Searching for Lamda that Minimizes Along All modes
 Value Taken    Lamda =  -0.00002064
 Step Taken.  Stepsize is  0.056635

                             Maximum     Tolerance    Cnvgd?
         Gradient           0.000545      0.000300      NO
         Displacement       0.024029      0.001200      NO
         Energy change      0.000314      0.000001      NO


 New Cartesian Coordinates Obtained by Inverse Iteration

 Displacement from previous Coordinates is:  0.072020
 ----------------------------------------------------------------
             Standard Nuclear Orientation (Angstroms)
    I     Atom           X                Y                Z
 ----------------------------------------------------------------
    1      C      -1.1488649430    -1.0638484999     0.2802956030
    2      C      -0.4823128158     0.0085193660    -0.5065860236
    3      C       0.9292872846     0.3858079447    -0.1487540558
    4      O      -1.0516227003     0.5737162567    -1.4375464775
    5      H      -1.7051754880    -0.5769659373     1.0652971783
    6      H      -1.8405508512    -1.6049781017    -0.3458778644
    7      H       1.2197469944     1.2493905177    -0.7263931669
    8      H       0.9963258444     0.6015441914     0.9010786153
    9      O       1.7786164984    -0.7283695046    -0.3878304805
   10      H       1.8422954773    -0.8544427935    -1.3287179530
   11      H      -0.4314068284    -1.7296810753     0.7235007087
 ----------------------------------------------------------------
 Nuclear Repulsion Energy =   177.7123616259 hartrees
 There are       20 alpha and       20 beta electrons
 Discretize the solute cavity surface with Lebedev spheres
	Using 302 Lebedev grid points for each H atom
	Using 302 Lebedev grid points for other atoms
	Atomic van der Waals radii will be scaled by 1.20
 Removing interior tesserae...
 Keep 1212 surface tesserae and discard 2110 interior tesserae
 Molecular Surface Area = 104.593 Angst**2
 Applying Cartesian multipole field
    Component          Value
    ---------          -----
     (2,0,0)        1.00000E-11
     (0,2,0)        2.00000E-11
     (0,0,2)       -3.00000E-10
 Nucleus-field energy     =    -0.0000000227 hartrees
 Requested basis set is cc-pVTZ
 There are 86 shells and 234 basis functions
 A cutoff of  1.0D-11 yielded   3571 shell pairs
 There are     26575 function pairs (     34181 Cartesian)
 Smallest overlap matrix eigenvalue = 6.11E-04
 Guess MOs from SCF MO coefficient file
 Reading MOs from coefficient file
 Reading MOs from coefficient file
 A restricted Hartree-Fock SCF calculation will be
 performed using Pulay DIIS extrapolation
 SCF converges when DIIS error is below 1.0E-08
 Geometry optimization detected.  Setting ReadMinima to 0
 Setting SaveMinima to 0
 ---------------------------------------
  Cycle       Energy         DIIS Error
 ---------------------------------------
    1    -266.9037605675      6.49E-04
    2    -266.9082233171      3.46E-04
    3    -266.9088574668      1.31E-04
    4    -266.9090433282      4.57E-05
    5    -266.9090785976      1.68E-05
    6    -266.9090839632      8.71E-06
    7    -266.9090850217      2.82E-06
    8    -266.9090851699      6.88E-07
    9    -266.9090851785      2.38E-07
   10    -266.9090851802      1.14E-07
   11    -266.9090851807      5.03E-08
   12    -266.9090851806      1.49E-08
   13    -266.9090851804      3.40E-09 Convergence criterion met
 ---------------------------------------
 SCF time:  CPU 175.72 s  wall 175.78 s
 Discretize the solute cavity surface with Lebedev spheres
	Using 302 Lebedev grid points for each H atom
	Using 302 Lebedev grid points for other atoms
	Atomic van der Waals radii will be scaled by 1.20
 Removing interior tesserae...
 Keep 1212 surface tesserae and discard 2110 interior tesserae
 Molecular Surface Area = 104.593 Angst**2
Using SCRF singleton
 A restricted Hartree-Fock SCF calculation will be
 performed using Pulay DIIS extrapolation
 Polarizable Continuum solvation model will be applied
 SCF converges when DIIS error is below 1.0E-08
 Geometry optimization detected.  Setting ReadMinima to 0
 Setting SaveMinima to 0

 Citation of the SMD model:
 Marenich, A.V.; Cramer, C.J.; Truhlar, D.G.
 J. Phys. Chem. B 2009, 113, 6378-6396.
 iSolventCode=           1
 Solvent: water                                                           

 vradii
            1           2           3           4           5           6
    1   1.8500000   1.8500000   1.8500000   1.5200000   1.2000000   1.2000000
            7           8           9          10          11
    1   1.2000000   1.2000000   1.5200000   1.2000000   1.2000000
 ---------------------------------------
  Cycle       Energy         DIIS Error
 ---------------------------------------
    1    -266.9090851808      1.04E-09
 Time req'd to invert C: 2.13 s (CPU) 2.13 s (wall)
    2    -266.9283200047      4.76E-04
    3    -266.9283200039      4.76E-04
    4    -266.9283200020      4.76E-04
    5    -266.9283199952      4.76E-04
    6    -266.9283199937      4.76E-04
    7    -266.9283199916      4.76E-04
    8    -266.9283199910      4.76E-04
    9    -266.9283199915      4.76E-04
   10    -266.9283199873      4.76E-04
   11    -266.9283199896      4.76E-04
   12    -266.9283199880      4.76E-04
   13    -266.9283199883      4.76E-04
   14    -266.9283199876      4.76E-04
   15    -266.9283199872      4.76E-04
   16    -266.9283200048      4.76E-04
   17    -266.9313946820      2.76E-04
   18    -266.9319429236      1.10E-04
   19    -266.9321642356      4.15E-05
   20    -266.9322011301      1.47E-05
   21    -266.9322060061      7.31E-06
   22    -266.9322067640      2.45E-06
   23    -266.9322068738      5.70E-07
   24    -266.9322068785      1.46E-07
   25    -266.9322068790      5.13E-08
   26    -266.9322068790      2.17E-08
   27    -266.9322068793      9.62E-09 Convergence criterion met
 ---------------------------------------
 SCF time:  CPU 285.71 s  wall 286.16 s
(0)  E-EN(g) gas-phase elect-nuc energy                 -266.909085181 a.u.
(3)  G-ENP(liq) elect-nuc-pol free energy of system     -266.932206879 a.u.
(4)  G-CDS(liq) cavity-dispersion-solvent structure 
     free energy                                                3.6298 kcal/mol
(6)  G-S(liq) free energy of system                     -266.926422439 a.u.
(9)  DeltaG-S(liq) free energy of  solvation
     (9) = (6) - (0)                                          -10.8793 kcal/mol
 SCF   energy in the final basis set = -266.9264224388
 Total energy in the final basis set = -266.9264224388

 Components of the MP2 correlation energy:
        aaaa  correlation energy =        -0.1244780082 au
        abab  correlation energy =        -0.7928732090 au
        bbbb  correlation energy =        -0.1244780082 au
        non-Brillouin singles    =        -0.0000000000 au

 Total  MP2   correlation energy =        -1.0418292254 au
        MP2         total energy =      -267.9682516642 au

  Entering Z-vector solver.
 This version supports only Gaussian blurring of the apparent surface charges
 No PCM contribution added !! 
   1         0           1      0.000300    0.000300
 This version supports only Gaussian blurring of the apparent surface charges
 No PCM contribution added !! 
   2         0           1      0.000103    0.000103
 This version supports only Gaussian blurring of the apparent surface charges
 No PCM contribution added !! 
   3         0           1      0.000039    0.000039
 This version supports only Gaussian blurring of the apparent surface charges
 No PCM contribution added !! 
   4         0           1      0.000014    0.000014
 This version supports only Gaussian blurring of the apparent surface charges
 No PCM contribution added !! 
   5         0           1      0.000004    0.000004
 This version supports only Gaussian blurring of the apparent surface charges
 No PCM contribution added !! 
   6         0           1      0.000002    0.000002
 This version supports only Gaussian blurring of the apparent surface charges
 No PCM contribution added !! 
   7         1           0      0.000000    0.000000    Roots Converged

 --------------------------------------------------------------

                    Orbital Energies (a.u.)
 --------------------------------------------------------------

 Alpha MOs
 -- Occupied --
-20.569 -20.555 -11.337 -11.277 -11.216  -1.397  -1.371  -1.031
 -0.953  -0.764  -0.705  -0.667  -0.635  -0.620  -0.582  -0.548
 -0.529  -0.500  -0.491  -0.417
 -- Virtual --
  0.131   0.156   0.186   0.201   0.223   0.235   0.245   0.292
  0.314   0.348   0.368   0.418   0.444   0.491   0.525   0.542
  0.548   0.571   0.595   0.605   0.620   0.628   0.643   0.656
  0.683   0.689   0.718   0.725   0.751   0.778   0.823   0.837
  0.852   0.864   0.928   0.941   0.967   1.017   1.035   1.089
  1.108   1.131   1.150   1.169   1.217   1.225   1.260   1.272
  1.295   1.304   1.347   1.354   1.393   1.413   1.450   1.495
  1.499   1.530   1.549   1.562   1.566   1.585   1.599   1.629
  1.653   1.720   1.792   1.803   1.833   1.958   2.005   2.010
  2.176   2.197   2.231   2.254   2.351   2.412   2.432   2.479
  2.509   2.550   2.603   2.645   2.681   2.741   2.748   2.777
  2.868   2.908   2.928   2.979   2.996   3.047   3.098   3.122
  3.137   3.165   3.183   3.225   3.248   3.263   3.283   3.303
  3.325   3.332   3.375   3.379   3.415   3.425   3.457   3.478
  3.493   3.551   3.566   3.610   3.628   3.652   3.697   3.738
  3.743   3.766   3.772   3.781   3.796   3.845   3.865   3.912
  3.967   3.997   4.033   4.055   4.068   4.090   4.113   4.141
  4.199   4.204   4.231   4.238   4.266   4.311   4.352   4.375
  4.376   4.400   4.426   4.451   4.471   4.535   4.562   4.577
  4.601   4.605   4.676   4.683   4.731   4.741   4.770   4.876
  4.944   4.999   5.123   5.136   5.195   5.234   5.275   5.312
  5.339   5.420   5.440   5.493   5.522   5.547   5.569   5.607
  5.645   5.665   5.677   5.689   5.708   5.739   5.760   5.869
  5.989   6.047   6.124   6.166   6.245   6.274   6.292   6.355
  6.639   6.697   6.704   6.901   6.946   7.027   7.079   7.139
  7.218   7.232   7.327   7.376   7.466   7.523   7.546   7.668
  7.934   9.734  12.634  13.319  13.563  14.475
 --------------------------------------------------------------

          Ground-State Mulliken Net Atomic Charges

     Atom                 Charge (a.u.)
  ----------------------------------------
      1 C                    -0.385061
      2 C                     0.239270
      3 C                    -0.021233
      4 O                    -0.371863
      5 H                     0.161441
      6 H                     0.143568
      7 H                     0.114165
      8 H                     0.139201
      9 O                    -0.444825
     10 H                     0.285379
     11 H                     0.139958
  ----------------------------------------
  Sum of atomic charges =     0.000000

 -----------------------------------------------------------------
                    Cartesian Multipole Moments
 -----------------------------------------------------------------
    Charge (ESU x 10^10)
                 0.0000
    Dipole Moment (Debye)
         X       0.8170      Y      -0.7886      Z       1.5803
       Tot       1.9459
    Quadrupole Moments (Debye-Ang)
        XX     -33.7688     XY       3.7788     YY     -30.4708
        XZ      -6.9529     YZ       3.7615     ZZ     -30.8237
    Octopole Moments (Debye-Ang^2)
       XXX      -4.6218    XXY       6.1481    XYY      -0.1637
       YYY      18.0749    XXZ      10.7814    XYZ      -0.1486
       YYZ      11.3861    XZZ      11.9341    YZZ      -0.1027
       ZZZ      38.2570
    Hexadecapole Moments (Debye-Ang^3)
      XXXX    -315.3003   XXXY       3.4765   XXYY     -71.0652
      XYYY      -1.7773   YYYY    -133.5778   XXXZ     -21.6503
      XXYZ      14.9740   XYYZ      -4.8849   YYYZ      19.2528
      XXZZ     -64.2715   XYZZ      -2.9936   YYZZ     -43.4748
      XZZZ     -23.0997   YZZZ      28.1263   ZZZZ    -136.0949
 -----------------------------------------------------------------
 DrvMan is completing analytic gradient of the MP2 energy
 MP2 relaxed dipole moment
            1
    1   0.3214160
    2  -0.3102709
    3   0.6217387
	Magnitude:	 0.766 au	 1.946 Debye
 MP2 energy read as -267.968252
 Full Analytical Gradient of MP2 Energy (in au.)
             1             2             3             4             5
    1    0.00007822    0.00036672    0.00022317   -0.00002111   -0.00034269
    2    0.00018057    0.00021879   -0.00070732   -0.00026305    0.00020315
    3    0.00024847   -0.00038035   -0.00040780   -0.00012556   -0.00021402
             6             7             8             9            10
    1    0.00012797   -0.00001730   -0.00031107   -0.00019738    0.00016071
    2   -0.00033857   -0.00000270    0.00042326    0.00032125   -0.00012874
    3    0.00002637   -0.00015698    0.00007333    0.00021098    0.00053313
            11
    1   -0.00006724
    2    0.00009335
    3    0.00019245
 Gradient time:  CPU 0.14 s  wall 0.13 s
 Geometry Optimization Parameters
   NAtoms,    NIC,     NZ,  NCons,   NDum,   NFix, NCnnct, MaxDiis
       11      63       0       0       0       0       0       0

 Cartesian Hessian Update
 Hessian Updated using BFGS Update


** GEOMETRY OPTIMIZATION IN DELOCALIZED INTERNAL COORDINATES **
   Searching for a Minimum

   Optimization Cycle:  14

                       Coordinates (Angstroms)
     ATOM                X               Y               Z
      1  C        -1.1488649430   -1.0638484999    0.2802956030
      2  C        -0.4823128158    0.0085193660   -0.5065860236
      3  C         0.9292872846    0.3858079447   -0.1487540558
      4  O        -1.0516227003    0.5737162567   -1.4375464775
      5  H        -1.7051754880   -0.5769659373    1.0652971783
      6  H        -1.8405508512   -1.6049781017   -0.3458778644
      7  H         1.2197469944    1.2493905177   -0.7263931669
      8  H         0.9963258444    0.6015441914    0.9010786153
      9  O         1.7786164984   -0.7283695046   -0.3878304805
     10  H         1.8422954773   -0.8544427935   -1.3287179530
     11  H        -0.4314068284   -1.7296810753    0.7235007087
   Point Group: c1    Number of degrees of freedom:    27


   Energy is   -267.968251664

 Hessian Updated using BFGS Update

 27 Hessian modes will be used to form the next step
  Hessian Eigenvalues:
     0.001069    0.002259    0.012279    0.027461    0.057168    0.068128
     0.071915    0.074932    0.116896    0.146165    0.153890    0.157656
     0.163153    0.167202    0.215689    0.224000    0.250786    0.294500
     0.325170    0.339408    0.344209    0.345980    0.360144    0.366607
     0.416893    0.558699    0.829277

 Minimum Search - Taking Simple RFO Step
 Searching for Lamda that Minimizes Along All modes
 Value Taken    Lamda =  -0.00003239
 Step Taken.  Stepsize is  0.113711

                             Maximum     Tolerance    Cnvgd?
         Gradient           0.000391      0.000300      NO
         Displacement       0.064825      0.001200      NO
         Energy change      0.000126      0.000001      NO


 New Cartesian Coordinates Obtained by Inverse Iteration

 Displacement from previous Coordinates is:  0.106589
 ----------------------------------------------------------------
             Standard Nuclear Orientation (Angstroms)
    I     Atom           X                Y                Z
 ----------------------------------------------------------------
    1      C      -1.1529298031    -1.0623471191     0.2830836739
    2      C      -0.4799822177     0.0018208504    -0.5079881105
    3      C       0.9276197513     0.3885023068    -0.1442734226
    4      O      -1.0357393846     0.5484280584    -1.4588777892
    5      H      -1.6904627368    -0.5732769322     1.0791230767
    6      H      -1.8590694328    -1.5901119561    -0.3383869602
    7      H       1.2149746110     1.2549792742    -0.7187230154
    8      H       0.9961691651     0.5978090997     0.9061408600
    9      O       1.7792991598    -0.7236195348    -0.3912805521
   10      H       1.8455294568    -0.8409706409    -1.3336036616
   11      H      -0.4390700963    -1.7405210425     0.7132519847
 ----------------------------------------------------------------
 Nuclear Repulsion Energy =   177.7558086637 hartrees
 There are       20 alpha and       20 beta electrons
 Discretize the solute cavity surface with Lebedev spheres
	Using 302 Lebedev grid points for each H atom
	Using 302 Lebedev grid points for other atoms
	Atomic van der Waals radii will be scaled by 1.20
 Removing interior tesserae...
 Keep 1214 surface tesserae and discard 2108 interior tesserae
 Molecular Surface Area = 104.396 Angst**2
 Applying Cartesian multipole field
    Component          Value
    ---------          -----
     (2,0,0)        1.00000E-11
     (0,2,0)        2.00000E-11
     (0,0,2)       -3.00000E-10
 Nucleus-field energy     =    -0.0000000233 hartrees
 Requested basis set is cc-pVTZ
 There are 86 shells and 234 basis functions
 A cutoff of  1.0D-11 yielded   3569 shell pairs
 There are     26569 function pairs (     34174 Cartesian)
 Smallest overlap matrix eigenvalue = 6.13E-04
 Guess MOs from SCF MO coefficient file
 Reading MOs from coefficient file
 Reading MOs from coefficient file
 A restricted Hartree-Fock SCF calculation will be
 performed using Pulay DIIS extrapolation
 SCF converges when DIIS error is below 1.0E-08
 Geometry optimization detected.  Setting ReadMinima to 0
 Setting SaveMinima to 0
 ---------------------------------------
  Cycle       Energy         DIIS Error
 ---------------------------------------
    1    -266.9023322310      7.24E-04
    2    -266.9080570204      3.44E-04
    3    -266.9086937186      1.48E-04
    4    -266.9088972528      4.87E-05
    5    -266.9089364057      1.73E-05
    6    -266.9089423101      8.83E-06
    7    -266.9089434710      2.94E-06
    8    -266.9089436335      7.78E-07
    9    -266.9089436451      2.84E-07
   10    -266.9089436478      1.41E-07
   11    -266.9089436487      5.69E-08
   12    -266.9089436487      1.53E-08
   13    -266.9089436486      3.49E-09 Convergence criterion met
 ---------------------------------------
 SCF time:  CPU 176.28 s  wall 176.34 s
 Discretize the solute cavity surface with Lebedev spheres
	Using 302 Lebedev grid points for each H atom
	Using 302 Lebedev grid points for other atoms
	Atomic van der Waals radii will be scaled by 1.20
 Removing interior tesserae...
 Keep 1214 surface tesserae and discard 2108 interior tesserae
 Molecular Surface Area = 104.396 Angst**2
Using SCRF singleton
 A restricted Hartree-Fock SCF calculation will be
 performed using Pulay DIIS extrapolation
 Polarizable Continuum solvation model will be applied
 SCF converges when DIIS error is below 1.0E-08
 Geometry optimization detected.  Setting ReadMinima to 0
 Setting SaveMinima to 0

 Citation of the SMD model:
 Marenich, A.V.; Cramer, C.J.; Truhlar, D.G.
 J. Phys. Chem. B 2009, 113, 6378-6396.
 iSolventCode=           1
 Solvent: water                                                           

 vradii
            1           2           3           4           5           6
    1   1.8500000   1.8500000   1.8500000   1.5200000   1.2000000   1.2000000
            7           8           9          10          11
    1   1.2000000   1.2000000   1.5200000   1.2000000   1.2000000
 ---------------------------------------
  Cycle       Energy         DIIS Error
 ---------------------------------------
    1    -266.9089436486      1.05E-09
 Time req'd to invert C: 2.14 s (CPU) 2.14 s (wall)
    2    -266.9281510358      4.76E-04
    3    -266.9281510353      4.76E-04
    4    -266.9281510349      4.76E-04
    5    -266.9281510232      4.76E-04
    6    -266.9281510168      4.76E-04
    7    -266.9281510164      4.76E-04
    8    -266.9281510184      4.76E-04
    9    -266.9281510164      4.76E-04
   10    -266.9281510170      4.76E-04
   11    -266.9281510160      4.76E-04
   12    -266.9281510170      4.76E-04
   13    -266.9281510151      4.76E-04
   14    -266.9281510152      4.76E-04
   15    -266.9281510142      4.76E-04
   16    -266.9281510359      4.76E-04
   17    -266.9312200280      2.75E-04
   18    -266.9317665210      1.10E-04
   19    -266.9319869641      4.13E-05
   20    -266.9320235862      1.46E-05
   21    -266.9320284221      7.33E-06
   22    -266.9320291822      2.46E-06
   23    -266.9320292929      5.68E-07
   24    -266.9320292976      1.46E-07
   25    -266.9320292980      5.14E-08
   26    -266.9320292980      2.16E-08
   27    -266.9320292983      9.59E-09 Convergence criterion met
 ---------------------------------------
 SCF time:  CPU 288.25 s  wall 288.37 s
(0)  E-EN(g) gas-phase elect-nuc energy                 -266.908943649 a.u.
(3)  G-ENP(liq) elect-nuc-pol free energy of system     -266.932029298 a.u.
(4)  G-CDS(liq) cavity-dispersion-solvent structure 
     free energy                                                3.6289 kcal/mol
(6)  G-S(liq) free energy of system                     -266.926246291 a.u.
(9)  DeltaG-S(liq) free energy of  solvation
     (9) = (6) - (0)                                          -10.8576 kcal/mol
 SCF   energy in the final basis set = -266.9262462911
 Total energy in the final basis set = -266.9262462911

 Components of the MP2 correlation energy:
        aaaa  correlation energy =        -0.1244861663 au
        abab  correlation energy =        -0.7929413347 au
        bbbb  correlation energy =        -0.1244861663 au
        non-Brillouin singles    =        -0.0000000000 au

 Total  MP2   correlation energy =        -1.0419136672 au
        MP2         total energy =      -267.9681599583 au

  Entering Z-vector solver.
 This version supports only Gaussian blurring of the apparent surface charges
 No PCM contribution added !! 
   1         0           1      0.000300    0.000300
 This version supports only Gaussian blurring of the apparent surface charges
 No PCM contribution added !! 
   2         0           1      0.000103    0.000103
 This version supports only Gaussian blurring of the apparent surface charges
 No PCM contribution added !! 
   3         0           1      0.000039    0.000039
 This version supports only Gaussian blurring of the apparent surface charges
 No PCM contribution added !! 
   4         0           1      0.000014    0.000014
 This version supports only Gaussian blurring of the apparent surface charges
 No PCM contribution added !! 
   5         0           1      0.000004    0.000004
 This version supports only Gaussian blurring of the apparent surface charges
 No PCM contribution added !! 
   6         0           1      0.000002    0.000002
 This version supports only Gaussian blurring of the apparent surface charges
 No PCM contribution added !! 
   7         1           0      0.000000    0.000000    Roots Converged

 --------------------------------------------------------------

                    Orbital Energies (a.u.)
 --------------------------------------------------------------

 Alpha MOs
 -- Occupied --
-20.569 -20.555 -11.337 -11.277 -11.216  -1.396  -1.371  -1.031
 -0.953  -0.764  -0.705  -0.666  -0.635  -0.619  -0.582  -0.549
 -0.529  -0.500  -0.491  -0.417
 -- Virtual --
  0.132   0.156   0.186   0.201   0.223   0.234   0.245   0.292
  0.314   0.347   0.367   0.418   0.444   0.491   0.524   0.541
  0.550   0.572   0.595   0.606   0.620   0.629   0.643   0.656
  0.682   0.690   0.719   0.724   0.750   0.780   0.825   0.834
  0.852   0.864   0.929   0.942   0.972   1.015   1.035   1.088
  1.108   1.130   1.151   1.171   1.215   1.225   1.259   1.272
  1.294   1.302   1.345   1.353   1.390   1.416   1.449   1.498
  1.500   1.530   1.549   1.560   1.565   1.583   1.597   1.629
  1.655   1.723   1.795   1.802   1.833   1.960   2.005   2.011
  2.176   2.198   2.229   2.249   2.352   2.409   2.430   2.479
  2.510   2.549   2.601   2.647   2.682   2.745   2.747   2.776
  2.870   2.907   2.925   2.979   2.997   3.048   3.098   3.123
  3.140   3.165   3.181   3.225   3.247   3.265   3.281   3.305
  3.326   3.331   3.377   3.380   3.416   3.424   3.456   3.481
  3.494   3.551   3.566   3.611   3.626   3.652   3.695   3.738
  3.739   3.765   3.772   3.780   3.796   3.845   3.866   3.915
  3.968   3.997   4.033   4.054   4.071   4.090   4.113   4.142
  4.199   4.201   4.230   4.238   4.266   4.311   4.353   4.375
  4.377   4.397   4.426   4.451   4.467   4.532   4.565   4.576
  4.599   4.604   4.676   4.682   4.732   4.739   4.772   4.878
  4.950   4.994   5.121   5.139   5.194   5.233   5.278   5.313
  5.337   5.421   5.443   5.494   5.521   5.548   5.570   5.605
  5.642   5.664   5.678   5.691   5.708   5.742   5.758   5.872
  5.990   6.044   6.126   6.163   6.245   6.274   6.292   6.353
  6.637   6.695   6.703   6.901   6.945   7.025   7.076   7.138
  7.216   7.232   7.327   7.374   7.464   7.523   7.546   7.669
  7.932   9.723  12.620  13.314  13.568  14.479
 --------------------------------------------------------------

          Ground-State Mulliken Net Atomic Charges

     Atom                 Charge (a.u.)
  ----------------------------------------
      1 C                    -0.383938
      2 C                     0.238795
      3 C                    -0.020619
      4 O                    -0.372172
      5 H                     0.161356
      6 H                     0.142441
      7 H                     0.114558
      8 H                     0.139174
      9 O                    -0.445501
     10 H                     0.285563
     11 H                     0.140342
  ----------------------------------------
  Sum of atomic charges =     0.000000

 -----------------------------------------------------------------
                    Cartesian Multipole Moments
 -----------------------------------------------------------------
    Charge (ESU x 10^10)
                 0.0000
    Dipole Moment (Debye)
         X       0.7852      Y      -0.7221      Z       1.6470
       Tot       1.9623
    Quadrupole Moments (Debye-Ang)
        XX     -33.6795     XY       3.7122     YY     -30.4012
        XZ      -6.9669     YZ       3.6490     ZZ     -30.9744
    Octopole Moments (Debye-Ang^2)
       XXX      -4.9288    XXY       6.4255    XYY      -0.3451
       YYY      18.5360    XXZ      10.7835    XYZ      -0.0767
       YYZ      11.4723    XZZ      11.9968    YZZ       0.1038
       ZZZ      38.9479
    Hexadecapole Moments (Debye-Ang^3)
      XXXX    -314.0980   XXXY       2.5143   XXYY     -70.7025
      XYYY      -2.7211   YYYY    -132.0848   XXXZ     -21.3610
      XXYZ      14.5686   XYYZ      -4.6619   YYYZ      18.5031
      XXZZ     -64.4479   XYZZ      -3.3749   YYZZ     -43.6370
      XZZZ     -23.4176   YZZZ      27.6592   ZZZZ    -139.0876
 -----------------------------------------------------------------
 DrvMan is completing analytic gradient of the MP2 energy
 MP2 relaxed dipole moment
            1
    1   0.3089221
    2  -0.2840834
    3   0.6479884
	Magnitude:	 0.772 au	 1.962 Debye
 MP2 energy read as -267.968160
 Full Analytical Gradient of MP2 Energy (in au.)
             1             2             3             4             5
    1    0.00004425    0.00023729    0.00020103    0.00012687   -0.00023276
    2    0.00016538   -0.00044785    0.00017190   -0.00003082    0.00009904
    3    0.00031863    0.00096952   -0.00065894   -0.00066559   -0.00029286
             6             7             8             9            10
    1    0.00020833    0.00005224   -0.00030787   -0.00034513    0.00025498
    2   -0.00026860   -0.00003830    0.00038415    0.00005375   -0.00020940
    3   -0.00013555   -0.00015301   -0.00016004    0.00042419    0.00023574
            11
    1   -0.00023923
    2    0.00012075
    3    0.00011791
 Gradient time:  CPU 0.14 s  wall 0.14 s
 Geometry Optimization Parameters
   NAtoms,    NIC,     NZ,  NCons,   NDum,   NFix, NCnnct, MaxDiis
       11      63       0       0       0       0       0       0

 Cartesian Hessian Update
 Hessian Updated using BFGS Update


** GEOMETRY OPTIMIZATION IN DELOCALIZED INTERNAL COORDINATES **
   Searching for a Minimum

   Optimization Cycle:  15

                       Coordinates (Angstroms)
     ATOM                X               Y               Z
      1  C        -1.1529298031   -1.0623471191    0.2830836739
      2  C        -0.4799822177    0.0018208504   -0.5079881105
      3  C         0.9276197513    0.3885023068   -0.1442734226
      4  O        -1.0357393846    0.5484280584   -1.4588777892
      5  H        -1.6904627368   -0.5732769322    1.0791230767
      6  H        -1.8590694328   -1.5901119561   -0.3383869602
      7  H         1.2149746110    1.2549792742   -0.7187230154
      8  H         0.9961691651    0.5978090997    0.9061408600
      9  O         1.7792991598   -0.7236195348   -0.3912805521
     10  H         1.8455294568   -0.8409706409   -1.3336036616
     11  H        -0.4390700963   -1.7405210425    0.7132519847
   Point Group: c1    Number of degrees of freedom:    27


   Energy is   -267.968159958

 Hessian Updated using BFGS Update

 27 Hessian modes will be used to form the next step
  Hessian Eigenvalues:
     0.000564    0.001448    0.012251    0.030024    0.057172    0.068059
     0.072128    0.074162    0.116478    0.145955    0.154397    0.160818
     0.163774    0.167540    0.215731    0.244983    0.291800    0.302104
     0.338602    0.344036    0.345709    0.358905    0.361785    0.367883
     0.412738    0.562295    0.838761

 Minimum Search - Taking Simple RFO Step
 Searching for Lamda that Minimizes Along All modes
 Value Taken    Lamda =  -0.00005446
 Step Taken.  Stepsize is  0.275602

                             Maximum     Tolerance    Cnvgd?
         Gradient           0.000589      0.000300      NO
         Displacement       0.164769      0.001200      NO
         Energy change      0.000092      0.000001      NO


 New Cartesian Coordinates Obtained by Inverse Iteration

 Displacement from previous Coordinates is:  0.292673
 ----------------------------------------------------------------
             Standard Nuclear Orientation (Angstroms)
    I     Atom           X                Y                Z
 ----------------------------------------------------------------
    1      C      -1.1646742057    -1.0543597319     0.2936393132
    2      C      -0.4715198647    -0.0189282485    -0.5158345793
    3      C       0.9250759547     0.3870400249    -0.1303816836
    4      O      -0.9906499248     0.4764683352    -1.5152641646
    5      H      -1.6749325631    -0.5466371752     1.0952636863
    6      H      -1.8917651146    -1.5679244279    -0.3153897229
    7      H       1.2006586817     1.2723941516    -0.6807127586
    8      H       0.9985852713     0.5603587543     0.9252231633
    9      O       1.7868977346    -0.7099643606    -0.4203959028
   10      H       1.8507704607    -0.7900607332    -1.3675593943
   11      H      -0.4621079578    -1.7476942245     0.7198781269
 ----------------------------------------------------------------
 Nuclear Repulsion Energy =   177.8502216945 hartrees
 There are       20 alpha and       20 beta electrons
 Discretize the solute cavity surface with Lebedev spheres
	Using 302 Lebedev grid points for each H atom
	Using 302 Lebedev grid points for other atoms
	Atomic van der Waals radii will be scaled by 1.20
 Removing interior tesserae...
 Keep 1199 surface tesserae and discard 2123 interior tesserae
 Molecular Surface Area = 102.671 Angst**2
 Applying Cartesian multipole field
    Component          Value
    ---------          -----
     (2,0,0)        1.00000E-11
     (0,2,0)        2.00000E-11
     (0,0,2)       -3.00000E-10
 Nucleus-field energy     =    -0.0000000252 hartrees
 Requested basis set is cc-pVTZ
 There are 86 shells and 234 basis functions
 A cutoff of  1.0D-11 yielded   3570 shell pairs
 There are     26570 function pairs (     34175 Cartesian)
 Smallest overlap matrix eigenvalue = 6.23E-04
 Guess MOs from SCF MO coefficient file
 Reading MOs from coefficient file
 Reading MOs from coefficient file
 A restricted Hartree-Fock SCF calculation will be
 performed using Pulay DIIS extrapolation
 SCF converges when DIIS error is below 1.0E-08
 Geometry optimization detected.  Setting ReadMinima to 0
 Setting SaveMinima to 0
 ---------------------------------------
  Cycle       Energy         DIIS Error
 ---------------------------------------
    1    -266.8940841288      1.31E-03
    2    -266.9073188435      3.71E-04
    3    -266.9082303692      2.15E-04
    4    -266.9085556241      6.89E-05
    5    -266.9086272366      2.18E-05
    6    -266.9086369511      1.11E-05
    7    -266.9086393344      3.74E-06
    8    -266.9086395790      1.19E-06
    9    -266.9086396060      4.30E-07
   10    -266.9086396125      2.15E-07
   11    -266.9086396152      7.75E-08
   12    -266.9086396154      2.13E-08
   13    -266.9086396152      5.76E-09 Convergence criterion met
 ---------------------------------------
 SCF time:  CPU 178.57 s  wall 178.64 s
 Discretize the solute cavity surface with Lebedev spheres
	Using 302 Lebedev grid points for each H atom
	Using 302 Lebedev grid points for other atoms
	Atomic van der Waals radii will be scaled by 1.20
 Removing interior tesserae...
 Keep 1199 surface tesserae and discard 2123 interior tesserae
 Molecular Surface Area = 102.671 Angst**2
Using SCRF singleton
 A restricted Hartree-Fock SCF calculation will be
 performed using Pulay DIIS extrapolation
 Polarizable Continuum solvation model will be applied
 SCF converges when DIIS error is below 1.0E-08
 Geometry optimization detected.  Setting ReadMinima to 0
 Setting SaveMinima to 0

 Citation of the SMD model:
 Marenich, A.V.; Cramer, C.J.; Truhlar, D.G.
 J. Phys. Chem. B 2009, 113, 6378-6396.
 iSolventCode=           1
 Solvent: water                                                           

 vradii
            1           2           3           4           5           6
    1   1.8500000   1.8500000   1.8500000   1.5200000   1.2000000   1.2000000
            7           8           9          10          11
    1   1.2000000   1.2000000   1.5200000   1.2000000   1.2000000
 ---------------------------------------
  Cycle       Energy         DIIS Error
 ---------------------------------------
    1    -266.9086396154      1.45E-09
 Time req'd to invert C: 2.06 s (CPU) 2.07 s (wall)
    2    -266.9277409152      4.73E-04
    3    -266.9277409152      4.73E-04
    4    -266.9277409099      4.73E-04
    5    -266.9277409079      4.73E-04
    6    -266.9277409031      4.73E-04
    7    -266.9277409043      4.73E-04
    8    -266.9277409025      4.73E-04
    9    -266.9277409014      4.73E-04
   10    -266.9277409018      4.73E-04
   11    -266.9277409022      4.73E-04
   12    -266.9277409004      4.73E-04
   13    -266.9277409013      4.73E-04
   14    -266.9277409029      4.73E-04
   15    -266.9277409022      4.73E-04
   16    -266.9277409146      4.73E-04
   17    -266.9307827614      2.73E-04
   18    -266.9313215839      1.10E-04
   19    -266.9315377662      4.07E-05
   20    -266.9315731267      1.44E-05
   21    -266.9315777822      7.34E-06
   22    -266.9315785411      2.45E-06
   23    -266.9315786533      5.64E-07
   24    -266.9315786580      1.47E-07
   25    -266.9315786584      5.16E-08
   26    -266.9315786583      2.15E-08
   27    -266.9315786585      9.53E-09 Convergence criterion met
 ---------------------------------------
 SCF time:  CPU 279.34 s  wall 279.45 s
(0)  E-EN(g) gas-phase elect-nuc energy                 -266.908639615 a.u.
(3)  G-ENP(liq) elect-nuc-pol free energy of system     -266.931578659 a.u.
(4)  G-CDS(liq) cavity-dispersion-solvent structure 
     free energy                                                3.6216 kcal/mol
(6)  G-S(liq) free energy of system                     -266.925807236 a.u.
(9)  DeltaG-S(liq) free energy of  solvation
     (9) = (6) - (0)                                          -10.7728 kcal/mol
 SCF   energy in the final basis set = -266.9258072365
 Total energy in the final basis set = -266.9258072365

 Components of the MP2 correlation energy:
        aaaa  correlation energy =        -0.1244986238 au
        abab  correlation energy =        -0.7931047421 au
        bbbb  correlation energy =        -0.1244986238 au
        non-Brillouin singles    =        -0.0000000000 au

 Total  MP2   correlation energy =        -1.0421019897 au
        MP2         total energy =      -267.9679092262 au

  Entering Z-vector solver.
 This version supports only Gaussian blurring of the apparent surface charges
 No PCM contribution added !! 
   1         0           1      0.000301    0.000301
 This version supports only Gaussian blurring of the apparent surface charges
 No PCM contribution added !! 
   2         0           1      0.000104    0.000104
 This version supports only Gaussian blurring of the apparent surface charges
 No PCM contribution added !! 
   3         0           1      0.000039    0.000039
 This version supports only Gaussian blurring of the apparent surface charges
 No PCM contribution added !! 
   4         0           1      0.000014    0.000014
 This version supports only Gaussian blurring of the apparent surface charges
 No PCM contribution added !! 
   5         0           1      0.000004    0.000004
 This version supports only Gaussian blurring of the apparent surface charges
 No PCM contribution added !! 
   6         0           1      0.000002    0.000002
 This version supports only Gaussian blurring of the apparent surface charges
 No PCM contribution added !! 
   7         1           0      0.000000    0.000000    Roots Converged

 --------------------------------------------------------------

                    Orbital Energies (a.u.)
 --------------------------------------------------------------

 Alpha MOs
 -- Occupied --
-20.569 -20.555 -11.337 -11.277 -11.216  -1.396  -1.370  -1.032
 -0.953  -0.764  -0.705  -0.666  -0.636  -0.618  -0.582  -0.550
 -0.529  -0.500  -0.491  -0.418
 -- Virtual --
  0.133   0.155   0.186   0.201   0.222   0.232   0.245   0.292
  0.316   0.346   0.365   0.418   0.446   0.492   0.520   0.541
  0.552   0.573   0.591   0.608   0.619   0.629   0.643   0.656
  0.681   0.692   0.719   0.724   0.749   0.782   0.822   0.831
  0.853   0.870   0.930   0.944   0.983   1.010   1.036   1.085
  1.104   1.133   1.149   1.176   1.211   1.222   1.255   1.273
  1.294   1.299   1.334   1.359   1.384   1.420   1.453   1.502
  1.505   1.531   1.549   1.550   1.567   1.581   1.594   1.631
  1.662   1.729   1.793   1.808   1.837   1.966   2.001   2.019
  2.175   2.192   2.226   2.240   2.355   2.400   2.426   2.476
  2.512   2.550   2.597   2.652   2.689   2.740   2.753   2.771
  2.871   2.906   2.919   2.980   2.992   3.051   3.095   3.124
  3.146   3.167   3.180   3.224   3.243   3.272   3.278   3.310
  3.323   3.331   3.380   3.381   3.417   3.425   3.454   3.487
  3.497   3.545   3.565   3.612   3.623   3.649   3.690   3.731
  3.742   3.758   3.771   3.783   3.795   3.842   3.869   3.925
  3.967   3.998   4.036   4.048   4.076   4.092   4.107   4.147
  4.193   4.197   4.228   4.237   4.267   4.315   4.353   4.375
  4.379   4.395   4.426   4.452   4.457   4.527   4.570   4.573
  4.595   4.602   4.675   4.678   4.733   4.737   4.778   4.882
  4.962   4.985   5.119   5.145   5.192   5.231   5.285   5.313
  5.334   5.422   5.445   5.499   5.518   5.549   5.571   5.603
  5.640   5.659   5.679   5.693   5.709   5.745   5.753   5.875
  5.991   6.041   6.128   6.158   6.246   6.272   6.293   6.348
  6.629   6.693   6.703   6.900   6.944   7.022   7.073   7.139
  7.212   7.232   7.328   7.370   7.462   7.520   7.548   7.668
  7.926   9.710  12.571  13.328  13.579  14.491
 --------------------------------------------------------------

          Ground-State Mulliken Net Atomic Charges

     Atom                 Charge (a.u.)
  ----------------------------------------
      1 C                    -0.381855
      2 C                     0.238256
      3 C                    -0.019991
      4 O                    -0.372779
      5 H                     0.160928
      6 H                     0.140165
      7 H                     0.115520
      8 H                     0.139511
      9 O                    -0.446747
     10 H                     0.285208
     11 H                     0.141785
  ----------------------------------------
  Sum of atomic charges =     0.000000

 -----------------------------------------------------------------
                    Cartesian Multipole Moments
 -----------------------------------------------------------------
    Charge (ESU x 10^10)
                 0.0000
    Dipole Moment (Debye)
         X       0.6657      Y      -0.5128      Z       1.8422
       Tot       2.0248
    Quadrupole Moments (Debye-Ang)
        XX     -33.5098     XY       3.5712     YY     -30.2811
        XZ      -6.8915     YZ       3.2514     ZZ     -31.3242
    Octopole Moments (Debye-Ang^2)
       XXX      -6.2116    XXY       7.3892    XYY      -1.0242
       YYY      19.9970    XXZ      11.0219    XYZ      -0.0031
       YYZ      11.8425    XZZ      12.2039    YZZ       0.7381
       ZZZ      40.8348
    Hexadecapole Moments (Debye-Ang^3)
      XXXX    -312.2856   XXXY       0.4046   XXYY     -70.0052
      XYYY      -4.7464   YYYY    -127.4911   XXXZ     -19.4140
      XXYZ      13.0937   XYYZ      -3.5719   YYYZ      16.0205
      XXZZ     -65.0105   XYZZ      -4.4808   YYZZ     -44.0764
      XZZZ     -23.5815   YZZZ      25.9236   ZZZZ    -147.7945
 -----------------------------------------------------------------
 DrvMan is completing analytic gradient of the MP2 energy
 MP2 relaxed dipole moment
            1
    1   0.2618897
    2  -0.2017581
    3   0.7247683
	Magnitude:	 0.797 au	 2.025 Debye
 MP2 energy read as -267.967909
 Full Analytical Gradient of MP2 Energy (in au.)
             1             2             3             4             5
    1   -0.00002442    0.00016071    0.00006805   -0.00003072   -0.00022097
    2    0.00010196   -0.00064273    0.00066776    0.00011817    0.00011313
    3    0.00017131    0.00217333   -0.00055724   -0.00139601   -0.00034631
             6             7             8             9            10
    1    0.00031401    0.00004257   -0.00013304   -0.00034093    0.00035657
    2   -0.00007025   -0.00010423    0.00040594   -0.00038957   -0.00013589
    3   -0.00027282   -0.00031599   -0.00017728    0.00022358    0.00024750
            11
    1   -0.00019182
    2   -0.00006429
    3    0.00024995
 Gradient time:  CPU 0.13 s  wall 0.13 s
 Geometry Optimization Parameters
   NAtoms,    NIC,     NZ,  NCons,   NDum,   NFix, NCnnct, MaxDiis
       11      63       0       0       0       0       0       0

 Cartesian Hessian Update
 Hessian Updated using BFGS Update


** GEOMETRY OPTIMIZATION IN DELOCALIZED INTERNAL COORDINATES **
   Searching for a Minimum

   Optimization Cycle:  16

                       Coordinates (Angstroms)
     ATOM                X               Y               Z
      1  C        -1.1646742057   -1.0543597319    0.2936393132
      2  C        -0.4715198647   -0.0189282485   -0.5158345793
      3  C         0.9250759547    0.3870400249   -0.1303816836
      4  O        -0.9906499248    0.4764683352   -1.5152641646
      5  H        -1.6749325631   -0.5466371752    1.0952636863
      6  H        -1.8917651146   -1.5679244279   -0.3153897229
      7  H         1.2006586817    1.2723941516   -0.6807127586
      8  H         0.9985852713    0.5603587543    0.9252231633
      9  O         1.7868977346   -0.7099643606   -0.4203959028
     10  H         1.8507704607   -0.7900607332   -1.3675593943
     11  H        -0.4621079578   -1.7476942245    0.7198781269
   Point Group: c1    Number of degrees of freedom:    27


   Energy is   -267.967909226

 Hessian Updated using BFGS Update

 27 Hessian modes will be used to form the next step
  Hessian Eigenvalues:
     0.000132    0.001421    0.012782    0.032979    0.058373    0.067371
     0.072216    0.074976    0.116630    0.147140    0.154575    0.161324
     0.166211    0.170832    0.215906    0.249497    0.293902    0.311964
     0.340366    0.343616    0.345182    0.355063    0.362101    0.373389
     0.422760    0.562106    0.873044

 Minimum Search - Taking Simple RFO Step
 Searching for Lamda that Minimizes Along All modes
 Value Taken    Lamda =  -0.00013371
 Calculated Step too Large.  Step scaled by  0.457811
 Step Taken.  Stepsize is  0.300000

                             Maximum     Tolerance    Cnvgd?
         Gradient           0.000981      0.000300      NO
         Displacement       0.182886      0.001200      NO
         Energy change      0.000251      0.000001      NO


 New Cartesian Coordinates Obtained by Inverse Iteration

 Displacement from previous Coordinates is:  0.311454
 ----------------------------------------------------------------
             Standard Nuclear Orientation (Angstroms)
    I     Atom           X                Y                Z
 ----------------------------------------------------------------
    1      C      -1.1768350185    -1.0461815413     0.3023631841
    2      C      -0.4625193417    -0.0423842613    -0.5266332522
    3      C       0.9210448635     0.3856047440    -0.1174480929
    4      O      -0.9417065409     0.3986202929    -1.5709089279
    5      H      -1.6467238574    -0.5202300627     1.1163289668
    6      H      -1.9339879518    -1.5372882039    -0.2882706203
    7      H       1.1830082667     1.2896068800    -0.6429137041
    8      H       0.9965239440     0.5244879556     0.9420899826
    9      O       1.7972913332    -0.6919461951    -0.4458906227
   10      H       1.8574759398    -0.7389446189    -1.3963266022
   11      H      -0.4872331644    -1.7606526254     0.7160757722
 ----------------------------------------------------------------
 Nuclear Repulsion Energy =   177.9591609106 hartrees
 There are       20 alpha and       20 beta electrons
 Discretize the solute cavity surface with Lebedev spheres
	Using 302 Lebedev grid points for each H atom
	Using 302 Lebedev grid points for other atoms
	Atomic van der Waals radii will be scaled by 1.20
 Removing interior tesserae...
 Keep 1203 surface tesserae and discard 2119 interior tesserae
 Molecular Surface Area = 103.169 Angst**2
 Applying Cartesian multipole field
    Component          Value
    ---------          -----
     (2,0,0)        1.00000E-11
     (0,2,0)        2.00000E-11
     (0,0,2)       -3.00000E-10
 Nucleus-field energy     =    -0.0000000271 hartrees
 Requested basis set is cc-pVTZ
 There are 86 shells and 234 basis functions
 A cutoff of  1.0D-11 yielded   3567 shell pairs
 There are     26545 function pairs (     34147 Cartesian)
 Smallest overlap matrix eigenvalue = 6.36E-04
 Guess MOs from SCF MO coefficient file
 Reading MOs from coefficient file
 Reading MOs from coefficient file
 A restricted Hartree-Fock SCF calculation will be
 performed using Pulay DIIS extrapolation
 SCF converges when DIIS error is below 1.0E-08
 Geometry optimization detected.  Setting ReadMinima to 0
 Setting SaveMinima to 0
 ---------------------------------------
  Cycle       Energy         DIIS Error
 ---------------------------------------
    1    -266.8938265806      1.33E-03
    2    -266.9070592774      3.72E-04
    3    -266.9079787178      2.18E-04
    4    -266.9083074874      6.83E-05
    5    -266.9083778693      2.13E-05
    6    -266.9083871761      1.09E-05
    7    -266.9083894548      3.68E-06
    8    -266.9083896894      1.12E-06
    9    -266.9083897118      3.78E-07
   10    -266.9083897165      1.89E-07
   11    -266.9083897185      7.53E-08
   12    -266.9083897186      2.15E-08
   13    -266.9083897185      5.73E-09 Convergence criterion met
 ---------------------------------------
 SCF time:  CPU 178.16 s  wall 178.31 s
 Discretize the solute cavity surface with Lebedev spheres
	Using 302 Lebedev grid points for each H atom
	Using 302 Lebedev grid points for other atoms
	Atomic van der Waals radii will be scaled by 1.20
 Removing interior tesserae...
 Keep 1203 surface tesserae and discard 2119 interior tesserae
 Molecular Surface Area = 103.169 Angst**2
Using SCRF singleton
 A restricted Hartree-Fock SCF calculation will be
 performed using Pulay DIIS extrapolation
 Polarizable Continuum solvation model will be applied
 SCF converges when DIIS error is below 1.0E-08
 Geometry optimization detected.  Setting ReadMinima to 0
 Setting SaveMinima to 0

 Citation of the SMD model:
 Marenich, A.V.; Cramer, C.J.; Truhlar, D.G.
 J. Phys. Chem. B 2009, 113, 6378-6396.
 iSolventCode=           1
 Solvent: water                                                           

 vradii
            1           2           3           4           5           6
    1   1.8500000   1.8500000   1.8500000   1.5200000   1.2000000   1.2000000
            7           8           9          10          11
    1   1.2000000   1.2000000   1.5200000   1.2000000   1.2000000
 ---------------------------------------
  Cycle       Energy         DIIS Error
 ---------------------------------------
    1    -266.9083897188      1.49E-09
 Time req'd to invert C: 2.14 s (CPU) 2.14 s (wall)
    2    -266.9274181520      4.71E-04
    3    -266.9274181521      4.71E-04
    4    -266.9274181521      4.71E-04
    5    -266.9274181521      4.71E-04
    6    -266.9274181521      4.71E-04
    7    -266.9274181521      4.71E-04
    8    -266.9274181521      4.71E-04
    9    -266.9274181521      4.71E-04
   10    -266.9274181521      4.71E-04
   11    -266.9274181521      4.71E-04
   12    -266.9274181521      4.71E-04
   13    -266.9274181521      4.71E-04
   14    -266.9304451388      2.71E-04
   15    -266.9309792061      1.10E-04
   16    -266.9311924907      4.01E-05
   17    -266.9312268299      1.42E-05
   18    -266.9312313201      7.34E-06
   19    -266.9312320752      2.43E-06
   20    -266.9312321881      5.59E-07
   21    -266.9312321929      1.47E-07
   22    -266.9312321932      5.10E-08
   23    -266.9312321931      2.09E-08
   24    -266.9312321932      9.33E-09 Convergence criterion met
 ---------------------------------------
 SCF time:  CPU 229.14 s  wall 229.22 s
(0)  E-EN(g) gas-phase elect-nuc energy                 -266.908389719 a.u.
(3)  G-ENP(liq) elect-nuc-pol free energy of system     -266.931232193 a.u.
(4)  G-CDS(liq) cavity-dispersion-solvent structure 
     free energy                                                3.6110 kcal/mol
(6)  G-S(liq) free energy of system                     -266.925477634 a.u.
(9)  DeltaG-S(liq) free energy of  solvation
     (9) = (6) - (0)                                          -10.7228 kcal/mol
 SCF   energy in the final basis set = -266.9254776343
 Total energy in the final basis set = -266.9254776343

 Components of the MP2 correlation energy:
        aaaa  correlation energy =        -0.1245106011 au
        abab  correlation energy =        -0.7932323815 au
        bbbb  correlation energy =        -0.1245106011 au
        non-Brillouin singles    =        -0.0000000000 au

 Total  MP2   correlation energy =        -1.0422535837 au
        MP2         total energy =      -267.9677312179 au

  Entering Z-vector solver.
 This version supports only Gaussian blurring of the apparent surface charges
 No PCM contribution added !! 
   1         0           1      0.000301    0.000301
 This version supports only Gaussian blurring of the apparent surface charges
 No PCM contribution added !! 
   2         0           1      0.000104    0.000104
 This version supports only Gaussian blurring of the apparent surface charges
 No PCM contribution added !! 
   3         0           1      0.000039    0.000039
 This version supports only Gaussian blurring of the apparent surface charges
 No PCM contribution added !! 
   4         0           1      0.000014    0.000014
 This version supports only Gaussian blurring of the apparent surface charges
 No PCM contribution added !! 
   5         0           1      0.000004    0.000004
 This version supports only Gaussian blurring of the apparent surface charges
 No PCM contribution added !! 
   6         0           1      0.000002    0.000002
 This version supports only Gaussian blurring of the apparent surface charges
 No PCM contribution added !! 
   7         1           0      0.000000    0.000000    Roots Converged

 --------------------------------------------------------------

                    Orbital Energies (a.u.)
 --------------------------------------------------------------

 Alpha MOs
 -- Occupied --
-20.569 -20.555 -11.337 -11.277 -11.216  -1.397  -1.369  -1.032
 -0.952  -0.764  -0.705  -0.666  -0.637  -0.616  -0.582  -0.551
 -0.530  -0.500  -0.490  -0.418
 -- Virtual --
  0.135   0.155   0.186   0.202   0.221   0.231   0.246   0.292
  0.319   0.344   0.363   0.417   0.449   0.494   0.516   0.541
  0.554   0.574   0.588   0.611   0.618   0.629   0.644   0.656
  0.680   0.692   0.719   0.725   0.748   0.782   0.815   0.832
  0.856   0.878   0.932   0.947   0.985   1.009   1.038   1.078
  1.101   1.136   1.149   1.182   1.204   1.218   1.251   1.274
  1.292   1.296   1.326   1.365   1.382   1.429   1.455   1.505
  1.509   1.526   1.537   1.551   1.566   1.582   1.595   1.631
  1.671   1.735   1.789   1.810   1.844   1.971   1.997   2.034
  2.169   2.186   2.226   2.236   2.358   2.389   2.421   2.472
  2.516   2.555   2.590   2.656   2.695   2.733   2.762   2.766
  2.874   2.902   2.920   2.979   2.988   3.055   3.092   3.124
  3.148   3.170   3.178   3.221   3.242   3.276   3.278   3.309
  3.323   3.334   3.377   3.383   3.419   3.428   3.452   3.490
  3.502   3.537   3.567   3.611   3.625   3.644   3.685   3.726
  3.744   3.751   3.771   3.787   3.799   3.837   3.871   3.934
  3.965   3.998   4.036   4.045   4.079   4.096   4.104   4.156
  4.183   4.194   4.226   4.238   4.269   4.321   4.350   4.369
  4.378   4.399   4.426   4.448   4.457   4.527   4.569   4.575
  4.589   4.604   4.672   4.677   4.727   4.740   4.782   4.885
  4.962   4.986   5.117   5.151   5.189   5.228   5.290   5.315
  5.331   5.423   5.445   5.506   5.515   5.552   5.572   5.599
  5.639   5.652   5.681   5.695   5.709   5.742   5.755   5.878
  5.992   6.038   6.125   6.160   6.248   6.271   6.294   6.344
  6.622   6.691   6.705   6.900   6.943   7.019   7.073   7.139
  7.208   7.232   7.330   7.366   7.458   7.520   7.551   7.668
  7.922   9.701  12.519  13.364  13.587  14.511
 --------------------------------------------------------------

          Ground-State Mulliken Net Atomic Charges

     Atom                 Charge (a.u.)
  ----------------------------------------
      1 C                    -0.380282
      2 C                     0.237962
      3 C                    -0.019862
      4 O                    -0.373642
      5 H                     0.160508
      6 H                     0.137982
      7 H                     0.116729
      8 H                     0.140072
      9 O                    -0.447883
     10 H                     0.284863
     11 H                     0.143554
  ----------------------------------------
  Sum of atomic charges =     0.000000

 -----------------------------------------------------------------
                    Cartesian Multipole Moments
 -----------------------------------------------------------------
    Charge (ESU x 10^10)
                 0.0000
    Dipole Moment (Debye)
         X       0.5307      Y      -0.3107      Z       2.0338
       Tot       2.1248
    Quadrupole Moments (Debye-Ang)
        XX     -33.3745     XY       3.4086     YY     -30.1329
        XZ      -6.7788     YZ       2.8143     ZZ     -31.7084
    Octopole Moments (Debye-Ang^2)
       XXX      -7.6455    XXY       8.2973    XYY      -1.6325
       YYY      21.4040    XXZ      11.1856    XYZ       0.1190
       YYZ      12.2061    XZZ      12.2805    YZZ       1.5384
       ZZZ      42.8632
    Hexadecapole Moments (Debye-Ang^3)
      XXXX    -310.8075   XXXY      -1.7714   XXYY     -69.3177
      XYYY      -6.9566   YYYY    -122.8325   XXXZ     -17.2255
      XXYZ      11.5172   XYYZ      -2.5359   YYYZ      13.3251
      XXZZ     -65.6163   XYZZ      -5.6703   YYZZ     -44.5473
      XZZZ     -23.5067   YZZZ      23.6515   ZZZZ    -156.9275
 -----------------------------------------------------------------
 DrvMan is completing analytic gradient of the MP2 energy
 MP2 relaxed dipole moment
            1
    1   0.2087830
    2  -0.1222249
    3   0.8001692
	Magnitude:	 0.836 au	 2.125 Debye
 MP2 energy read as -267.967731
 Full Analytical Gradient of MP2 Energy (in au.)
             1             2             3             4             5
    1    0.00017021    0.00000875   -0.00001256   -0.00000179   -0.00023231
    2   -0.00033679   -0.00031505    0.00121111   -0.00003115    0.00022810
    3   -0.00011423    0.00234713   -0.00014866   -0.00157650   -0.00023346
             6             7             8             9            10
    1    0.00021879   -0.00001251    0.00005459   -0.00040022    0.00041942
    2    0.00006749   -0.00019700    0.00038869   -0.00084232   -0.00006131
    3   -0.00033220   -0.00040490   -0.00023195    0.00001909    0.00024907
            11
    1   -0.00021237
    2   -0.00011177
    3    0.00042662
 Gradient time:  CPU 0.14 s  wall 0.13 s
 Geometry Optimization Parameters
   NAtoms,    NIC,     NZ,  NCons,   NDum,   NFix, NCnnct, MaxDiis
       11      63       0       0       0       0       0       0

 Cartesian Hessian Update
 Hessian Updated using BFGS Update


** GEOMETRY OPTIMIZATION IN DELOCALIZED INTERNAL COORDINATES **
   Searching for a Minimum

   Optimization Cycle:  17

                       Coordinates (Angstroms)
     ATOM                X               Y               Z
      1  C        -1.1768350185   -1.0461815413    0.3023631841
      2  C        -0.4625193417   -0.0423842613   -0.5266332522
      3  C         0.9210448635    0.3856047440   -0.1174480929
      4  O        -0.9417065409    0.3986202929   -1.5709089279
      5  H        -1.6467238574   -0.5202300627    1.1163289668
      6  H        -1.9339879518   -1.5372882039   -0.2882706203
      7  H         1.1830082667    1.2896068800   -0.6429137041
      8  H         0.9965239440    0.5244879556    0.9420899826
      9  O         1.7972913332   -0.6919461951   -0.4458906227
     10  H         1.8574759398   -0.7389446189   -1.3963266022
     11  H        -0.4872331644   -1.7606526254    0.7160757722
   Point Group: c1    Number of degrees of freedom:    27


   Energy is   -267.967731218

 Hessian Updated using BFGS Update

 27 Hessian modes will be used to form the next step
  Hessian Eigenvalues:
     0.000214    0.001400    0.012724    0.032540    0.059135    0.067191
     0.072860    0.075721    0.117314    0.148338    0.155126    0.161623
     0.166087    0.172206    0.221627    0.248035    0.292545    0.300842
     0.330801    0.340744    0.345340    0.346833    0.360281    0.370495
     0.424024    0.562233    0.856054

 Minimum Search - Taking Simple RFO Step
 Searching for Lamda that Minimizes Along All modes
 Value Taken    Lamda =  -0.00010954
 Calculated Step too Large.  Step scaled by  0.626966
 Step Taken.  Stepsize is  0.300000

                             Maximum     Tolerance    Cnvgd?
         Gradient           0.001273      0.000300      NO
         Displacement       0.184504      0.001200      NO
         Energy change      0.000178      0.000001      NO


 New Cartesian Coordinates Obtained by Inverse Iteration

 Displacement from previous Coordinates is:  0.309147
 ----------------------------------------------------------------
             Standard Nuclear Orientation (Angstroms)
    I     Atom           X                Y                Z
 ----------------------------------------------------------------
    1      C      -1.1887225365    -1.0384276474     0.3086319760
    2      C      -0.4541543243    -0.0673271915    -0.5394763432
    3      C       0.9155663749     0.3837946711    -0.1077596106
    4      O      -0.8952614046     0.3233729576    -1.6199765307
    5      H      -1.6056330058    -0.4983380338     1.1414439228
    6      H      -1.9827752101    -1.4977564749    -0.2582341163
    7      H       1.1623773804     1.3045108068    -0.6106781538
    8      H       0.9882920044     0.4947649810     0.9545505871
    9      O       1.8123270316    -0.6701358678    -0.4635393950
   10      H       1.8678052289    -0.6938508737    -1.4157955236
   11      H      -0.5134830666    -1.7799149633     0.6992992711
 ----------------------------------------------------------------
 Nuclear Repulsion Energy =   178.0384431012 hartrees
 There are       20 alpha and       20 beta electrons
 Discretize the solute cavity surface with Lebedev spheres
	Using 302 Lebedev grid points for each H atom
	Using 302 Lebedev grid points for other atoms
	Atomic van der Waals radii will be scaled by 1.20
 Removing interior tesserae...
 Keep 1204 surface tesserae and discard 2118 interior tesserae
 Molecular Surface Area = 104.103 Angst**2
 Applying Cartesian multipole field
    Component          Value
    ---------          -----
     (2,0,0)        1.00000E-11
     (0,2,0)        2.00000E-11
     (0,0,2)       -3.00000E-10
 Nucleus-field energy     =    -0.0000000288 hartrees
 Requested basis set is cc-pVTZ
 There are 86 shells and 234 basis functions
 A cutoff of  1.0D-11 yielded   3572 shell pairs
 There are     26590 function pairs (     34208 Cartesian)
 Smallest overlap matrix eigenvalue = 6.48E-04
 Guess MOs from SCF MO coefficient file
 Reading MOs from coefficient file
 Reading MOs from coefficient file
 A restricted Hartree-Fock SCF calculation will be
 performed using Pulay DIIS extrapolation
 SCF converges when DIIS error is below 1.0E-08
 Geometry optimization detected.  Setting ReadMinima to 0
 Setting SaveMinima to 0
 ---------------------------------------
  Cycle       Energy         DIIS Error
 ---------------------------------------
    1    -266.8952318495      1.24E-03
    2    -266.9069977542      3.69E-04
    3    -266.9078529946      2.17E-04
    4    -266.9081719923      6.34E-05
    5    -266.9082338204      1.98E-05
    6    -266.9082417234      1.03E-05
    7    -266.9082435769      3.43E-06
    8    -266.9082437790      9.46E-07
    9    -266.9082437928      2.61E-07
   10    -266.9082437947      1.16E-07
   11    -266.9082437953      5.52E-08
   12    -266.9082437954      2.02E-08
   13    -266.9082437953      5.54E-09 Convergence criterion met
 ---------------------------------------
 SCF time:  CPU 176.07 s  wall 176.13 s
 Discretize the solute cavity surface with Lebedev spheres
	Using 302 Lebedev grid points for each H atom
	Using 302 Lebedev grid points for other atoms
	Atomic van der Waals radii will be scaled by 1.20
 Removing interior tesserae...
 Keep 1204 surface tesserae and discard 2118 interior tesserae
 Molecular Surface Area = 104.103 Angst**2
Using SCRF singleton
 A restricted Hartree-Fock SCF calculation will be
 performed using Pulay DIIS extrapolation
 Polarizable Continuum solvation model will be applied
 SCF converges when DIIS error is below 1.0E-08
 Geometry optimization detected.  Setting ReadMinima to 0
 Setting SaveMinima to 0

 Citation of the SMD model:
 Marenich, A.V.; Cramer, C.J.; Truhlar, D.G.
 J. Phys. Chem. B 2009, 113, 6378-6396.
 iSolventCode=           1
 Solvent: water                                                           

 vradii
            1           2           3           4           5           6
    1   1.8500000   1.8500000   1.8500000   1.5200000   1.2000000   1.2000000
            7           8           9          10          11
    1   1.2000000   1.2000000   1.5200000   1.2000000   1.2000000
 ---------------------------------------
  Cycle       Energy         DIIS Error
 ---------------------------------------
    1    -266.9082437953      1.50E-09
 Time req'd to invert C: 2.08 s (CPU) 2.08 s (wall)
    2    -266.9272869415      4.72E-04
    3    -266.9272869414      4.72E-04
    4    -266.9272869457      4.72E-04
    5    -266.9272869456      4.72E-04
    6    -266.9272869348      4.72E-04
    7    -266.9272869327      4.72E-04
    8    -266.9272869363      4.72E-04
    9    -266.9272869355      4.72E-04
   10    -266.9272869348      4.72E-04
   11    -266.9272869349      4.72E-04
   12    -266.9272869361      4.72E-04
   13    -266.9272869383      4.72E-04
   14    -266.9272869381      4.72E-04
   15    -266.9272869378      4.72E-04
   16    -266.9272869410      4.72E-04
   17    -266.9303186913      2.71E-04
   18    -266.9308521472      1.10E-04
   19    -266.9310640601      3.97E-05
   20    -266.9310977217      1.41E-05
   21    -266.9311021095      7.34E-06
   22    -266.9311028654      2.43E-06
   23    -266.9311029795      5.65E-07
   24    -266.9311029843      1.48E-07
   25    -266.9311029846      5.12E-08
   26    -266.9311029844      2.08E-08
   27    -266.9311029846      9.33E-09 Convergence criterion met
 ---------------------------------------
 SCF time:  CPU 285.52 s  wall 285.65 s
(0)  E-EN(g) gas-phase elect-nuc energy                 -266.908243795 a.u.
(3)  G-ENP(liq) elect-nuc-pol free energy of system     -266.931102985 a.u.
(4)  G-CDS(liq) cavity-dispersion-solvent structure 
     free energy                                                3.6002 kcal/mol
(6)  G-S(liq) free energy of system                     -266.925365695 a.u.
(9)  DeltaG-S(liq) free energy of  solvation
     (9) = (6) - (0)                                          -10.7442 kcal/mol
 SCF   energy in the final basis set = -266.9253656951
 Total energy in the final basis set = -266.9253656951

 Components of the MP2 correlation energy:
        aaaa  correlation energy =        -0.1245131326 au
        abab  correlation energy =        -0.7933017883 au
        bbbb  correlation energy =        -0.1245131326 au
        non-Brillouin singles    =        -0.0000000000 au

 Total  MP2   correlation energy =        -1.0423280535 au
        MP2         total energy =      -267.9676937486 au

  Entering Z-vector solver.
 This version supports only Gaussian blurring of the apparent surface charges
 No PCM contribution added !! 
   1         0           1      0.000301    0.000301
 This version supports only Gaussian blurring of the apparent surface charges
 No PCM contribution added !! 
   2         0           1      0.000104    0.000104
 This version supports only Gaussian blurring of the apparent surface charges
 No PCM contribution added !! 
   3         0           1      0.000039    0.000039
 This version supports only Gaussian blurring of the apparent surface charges
 No PCM contribution added !! 
   4         0           1      0.000014    0.000014
 This version supports only Gaussian blurring of the apparent surface charges
 No PCM contribution added !! 
   5         0           1      0.000004    0.000004
 This version supports only Gaussian blurring of the apparent surface charges
 No PCM contribution added !! 
   6         0           1      0.000002    0.000002
 This version supports only Gaussian blurring of the apparent surface charges
 No PCM contribution added !! 
   7         1           0      0.000000    0.000000    Roots Converged

 --------------------------------------------------------------

                    Orbital Energies (a.u.)
 --------------------------------------------------------------

 Alpha MOs
 -- Occupied --
-20.569 -20.555 -11.337 -11.277 -11.216  -1.397  -1.368  -1.033
 -0.951  -0.764  -0.705  -0.665  -0.638  -0.614  -0.581  -0.552
 -0.531  -0.500  -0.490  -0.418
 -- Virtual --
  0.136   0.155   0.186   0.202   0.220   0.230   0.246   0.292
  0.321   0.344   0.362   0.416   0.452   0.497   0.513   0.541
  0.555   0.575   0.586   0.613   0.618   0.628   0.645   0.657
  0.678   0.693   0.720   0.727   0.749   0.779   0.811   0.835
  0.861   0.885   0.935   0.948   0.979   1.012   1.040   1.073
  1.098   1.139   1.152   1.186   1.198   1.215   1.249   1.274
  1.287   1.296   1.325   1.369   1.384   1.439   1.457   1.501
  1.512   1.514   1.534   1.552   1.566   1.582   1.599   1.631
  1.681   1.740   1.784   1.808   1.853   1.971   1.995   2.051
  2.162   2.183   2.227   2.235   2.359   2.378   2.417   2.468
  2.520   2.563   2.584   2.659   2.697   2.726   2.759   2.774
  2.877   2.901   2.922   2.976   2.987   3.059   3.091   3.122
  3.148   3.170   3.180   3.219   3.242   3.276   3.283   3.303
  3.326   3.341   3.371   3.385   3.424   3.433   3.452   3.486
  3.508   3.528   3.570   3.613   3.627   3.641   3.680   3.724
  3.744   3.749   3.773   3.788   3.809   3.832   3.873   3.939
  3.966   3.997   4.035   4.047   4.078   4.098   4.106   4.163
  4.176   4.194   4.226   4.240   4.270   4.326   4.346   4.362
  4.382   4.399   4.426   4.451   4.457   4.531   4.564   4.577
  4.585   4.607   4.670   4.678   4.723   4.743   4.781   4.887
  4.951   4.996   5.117   5.156   5.186   5.225   5.293   5.316
  5.333   5.424   5.446   5.509   5.517   5.558   5.573   5.596
  5.640   5.645   5.683   5.698   5.710   5.736   5.760   5.882
  5.993   6.037   6.121   6.165   6.250   6.269   6.295   6.342
  6.618   6.689   6.708   6.901   6.944   7.015   7.075   7.141
  7.204   7.233   7.334   7.363   7.454   7.522   7.553   7.668
  7.920   9.696  12.479  13.408  13.594  14.541
 --------------------------------------------------------------

          Ground-State Mulliken Net Atomic Charges

     Atom                 Charge (a.u.)
  ----------------------------------------
      1 C                    -0.379925
      2 C                     0.238748
      3 C                    -0.018718
      4 O                    -0.374422
      5 H                     0.159985
      6 H                     0.136637
      7 H                     0.117398
      8 H                     0.140119
      9 O                    -0.449427
     10 H                     0.284424
     11 H                     0.145182
  ----------------------------------------
  Sum of atomic charges =    -0.000000

 -----------------------------------------------------------------
                    Cartesian Multipole Moments
 -----------------------------------------------------------------
    Charge (ESU x 10^10)
                 0.0000
    Dipole Moment (Debye)
         X       0.3877      Y      -0.1378      Z       2.1887
       Tot       2.2271
    Quadrupole Moments (Debye-Ang)
        XX     -33.3108     XY       3.2444     YY     -29.9792
        XZ      -6.6557     YZ       2.3981     ZZ     -32.0882
    Octopole Moments (Debye-Ang^2)
       XXX      -9.1568    XXY       9.0566    XYY      -2.1067
       YYY      22.6184    XXZ      11.2318    XYZ       0.2816
       YYZ      12.5099    XZZ      12.2330    YZZ       2.4161
       ZZZ      44.7997
    Hexadecapole Moments (Debye-Ang^3)
      XXXX    -310.3867   XXXY      -3.7417   XXYY     -68.8130
      XYYY      -9.1267   YYYY    -118.5940   XXXZ     -15.1421
      XXYZ      10.0576   XYYZ      -1.7021   YYYZ      10.7620
      XXZZ     -66.2906   XYZZ      -6.8116   YYZZ     -44.9972
      XZZZ     -23.2224   YZZZ      21.1315   ZZZZ    -165.4463
 -----------------------------------------------------------------
 DrvMan is completing analytic gradient of the MP2 energy
 MP2 relaxed dipole moment
            1
    1   0.1525144
    2  -0.0542274
    3   0.8611078
	Magnitude:	 0.876 au	 2.227 Debye
 MP2 energy read as -267.967694
 Full Analytical Gradient of MP2 Energy (in au.)
             1             2             3             4             5
    1    0.00036263    0.00001057   -0.00032344    0.00004039   -0.00018027
    2   -0.00089424   -0.00023884    0.00153544   -0.00004623    0.00040526
    3   -0.00051943    0.00217312    0.00033917   -0.00163608   -0.00000213
             6             7             8             9            10
    1    0.00001221   -0.00000336    0.00016192   -0.00032476    0.00045391
    2    0.00022919   -0.00012812    0.00036408   -0.00120977   -0.00002210
    3   -0.00028540   -0.00052188   -0.00025255   -0.00013427    0.00025600
            11
    1   -0.00020979
    2    0.00000533
    3    0.00058346
 Gradient time:  CPU 0.13 s  wall 0.13 s
 Geometry Optimization Parameters
   NAtoms,    NIC,     NZ,  NCons,   NDum,   NFix, NCnnct, MaxDiis
       11      63       0       0       0       0       0       0

 Cartesian Hessian Update
 Hessian Updated using BFGS Update


** GEOMETRY OPTIMIZATION IN DELOCALIZED INTERNAL COORDINATES **
   Searching for a Minimum

   Optimization Cycle:  18

                       Coordinates (Angstroms)
     ATOM                X               Y               Z
      1  C        -1.1887225365   -1.0384276474    0.3086319760
      2  C        -0.4541543243   -0.0673271915   -0.5394763432
      3  C         0.9155663749    0.3837946711   -0.1077596106
      4  O        -0.8952614046    0.3233729576   -1.6199765307
      5  H        -1.6056330058   -0.4983380338    1.1414439228
      6  H        -1.9827752101   -1.4977564749   -0.2582341163
      7  H         1.1623773804    1.3045108068   -0.6106781538
      8  H         0.9882920044    0.4947649810    0.9545505871
      9  O         1.8123270316   -0.6701358678   -0.4635393950
     10  H         1.8678052289   -0.6938508737   -1.4157955236
     11  H        -0.5134830666   -1.7799149633    0.6992992711
   Point Group: c1    Number of degrees of freedom:    27


   Energy is   -267.967693749

 Hessian Updated using BFGS Update

 27 Hessian modes will be used to form the next step
  Hessian Eigenvalues:
     0.000292    0.001627    0.012054    0.028614    0.059223    0.067874
     0.072745    0.076287    0.117722    0.148688    0.154879    0.161758
     0.164999    0.168199    0.221319    0.231338    0.269339    0.294804
     0.321700    0.341471    0.344656    0.347411    0.360387    0.369601
     0.421064    0.562335    0.838623

 Minimum Search - Taking Simple RFO Step
 Searching for Lamda that Minimizes Along All modes
 Value Taken    Lamda =  -0.00009548
 Calculated Step too Large.  Step scaled by  0.957699
 Step Taken.  Stepsize is  0.300000

                             Maximum     Tolerance    Cnvgd?
         Gradient           0.001213      0.000300      NO
         Displacement       0.181847      0.001200      NO
         Energy change      0.000037      0.000001      NO


 New Cartesian Coordinates Obtained by Inverse Iteration

 Displacement from previous Coordinates is:  0.326825
 ----------------------------------------------------------------
             Standard Nuclear Orientation (Angstroms)
    I     Atom           X                Y                Z
 ----------------------------------------------------------------
    1      C      -1.2022981099    -1.0265343112     0.3164339718
    2      C      -0.4437972287    -0.0962510211    -0.5540962404
    3      C       0.9117321713     0.3760528256    -0.0984446910
    4      O      -0.8460965692     0.2432217585    -1.6656010596
    5      H      -1.5771328299    -0.4669572928     1.1552507686
    6      H      -2.0228964974    -1.4650169980    -0.2276925621
    7      H       1.1380801511     1.3197318225    -0.5665872897
    8      H       0.9815214187     0.4474331676     0.9669038684
    9      O       1.8358900261    -0.6415357726    -0.4909706505
   10      H       1.8733379227    -0.6428791052    -1.4451711566
   11      H      -0.5420019823    -1.7865727092     0.6984411247
 ----------------------------------------------------------------
 Nuclear Repulsion Energy =   178.1038113355 hartrees
 There are       20 alpha and       20 beta electrons
 Discretize the solute cavity surface with Lebedev spheres
	Using 302 Lebedev grid points for each H atom
	Using 302 Lebedev grid points for other atoms
	Atomic van der Waals radii will be scaled by 1.20
 Removing interior tesserae...
 Keep 1208 surface tesserae and discard 2114 interior tesserae
 Molecular Surface Area = 104.632 Angst**2
 Applying Cartesian multipole field
    Component          Value
    ---------          -----
     (2,0,0)        1.00000E-11
     (0,2,0)        2.00000E-11
     (0,0,2)       -3.00000E-10
 Nucleus-field energy     =    -0.0000000306 hartrees
 Requested basis set is cc-pVTZ
 There are 86 shells and 234 basis functions
 A cutoff of  1.0D-11 yielded   3566 shell pairs
 There are     26526 function pairs (     34132 Cartesian)
 Smallest overlap matrix eigenvalue = 6.65E-04
 Guess MOs from SCF MO coefficient file
 Reading MOs from coefficient file
 Reading MOs from coefficient file
 A restricted Hartree-Fock SCF calculation will be
 performed using Pulay DIIS extrapolation
 SCF converges when DIIS error is below 1.0E-08
 Geometry optimization detected.  Setting ReadMinima to 0
 Setting SaveMinima to 0
 ---------------------------------------
  Cycle       Energy         DIIS Error
 ---------------------------------------
    1    -266.8964679964      1.27E-03
    2    -266.9069382733      3.77E-04
    3    -266.9078150565      2.25E-04
    4    -266.9081492181      6.26E-05
    5    -266.9082100033      1.93E-05
    6    -266.9082173898      1.00E-05
    7    -266.9082191276      3.33E-06
    8    -266.9082193155      8.92E-07
    9    -266.9082193265      2.02E-07
   10    -266.9082193273      5.95E-08
   11    -266.9082193276      1.69E-08
   12    -266.9082193275      6.98E-09 Convergence criterion met
 ---------------------------------------
 SCF time:  CPU 164.97 s  wall 165.02 s
 Discretize the solute cavity surface with Lebedev spheres
	Using 302 Lebedev grid points for each H atom
	Using 302 Lebedev grid points for other atoms
	Atomic van der Waals radii will be scaled by 1.20
 Removing interior tesserae...
 Keep 1208 surface tesserae and discard 2114 interior tesserae
 Molecular Surface Area = 104.632 Angst**2
Using SCRF singleton
 A restricted Hartree-Fock SCF calculation will be
 performed using Pulay DIIS extrapolation
 Polarizable Continuum solvation model will be applied
 SCF converges when DIIS error is below 1.0E-08
 Geometry optimization detected.  Setting ReadMinima to 0
 Setting SaveMinima to 0

 Citation of the SMD model:
 Marenich, A.V.; Cramer, C.J.; Truhlar, D.G.
 J. Phys. Chem. B 2009, 113, 6378-6396.
 iSolventCode=           1
 Solvent: water                                                           

 vradii
            1           2           3           4           5           6
    1   1.8500000   1.8500000   1.8500000   1.5200000   1.2000000   1.2000000
            7           8           9          10          11
    1   1.2000000   1.2000000   1.5200000   1.2000000   1.2000000
 ---------------------------------------
  Cycle       Energy         DIIS Error
 ---------------------------------------
    1    -266.9082193274      3.58E-09
 Time req'd to invert C: 2.10 s (CPU) 2.10 s (wall)
    2    -266.9271466075      4.70E-04
    3    -266.9271466076      4.70E-04
    4    -266.9271466033      4.70E-04
    5    -266.9271466011      4.70E-04
    6    -266.9271465960      4.70E-04
    7    -266.9271465985      4.70E-04
    8    -266.9271465961      4.70E-04
    9    -266.9271465954      4.70E-04
   10    -266.9271465930      4.70E-04
   11    -266.9271465943      4.70E-04
   12    -266.9271465970      4.70E-04
   13    -266.9271465939      4.70E-04
   14    -266.9271465925      4.70E-04
   15    -266.9271465931      4.70E-04
   16    -266.9271466077      4.70E-04
   17    -266.9301625093      2.70E-04
   18    -266.9306907078      1.09E-04
   19    -266.9308994431      3.90E-05
   20    -266.9309319851      1.38E-05
   21    -266.9309361756      7.29E-06
   22    -266.9309369184      2.40E-06
   23    -266.9309370317      5.56E-07
   24    -266.9309370364      1.48E-07
   25    -266.9309370367      5.11E-08
   26    -266.9309370364      2.04E-08
   27    -266.9309370365      9.07E-09 Convergence criterion met
 ---------------------------------------
 SCF time:  CPU 280.12 s  wall 280.50 s
(0)  E-EN(g) gas-phase elect-nuc energy                 -266.908219327 a.u.
(3)  G-ENP(liq) elect-nuc-pol free energy of system     -266.930937036 a.u.
(4)  G-CDS(liq) cavity-dispersion-solvent structure 
     free energy                                                3.5849 kcal/mol
(6)  G-S(liq) free energy of system                     -266.925224147 a.u.
(9)  DeltaG-S(liq) free energy of  solvation
     (9) = (6) - (0)                                          -10.6707 kcal/mol
 SCF   energy in the final basis set = -266.9252241465
 Total energy in the final basis set = -266.9252241465

 Components of the MP2 correlation energy:
        aaaa  correlation energy =        -0.1245204732 au
        abab  correlation energy =        -0.7933437715 au
        bbbb  correlation energy =        -0.1245204732 au
        non-Brillouin singles    =        -0.0000000000 au

 Total  MP2   correlation energy =        -1.0423847179 au
        MP2         total energy =      -267.9676088644 au

  Entering Z-vector solver.
 This version supports only Gaussian blurring of the apparent surface charges
 No PCM contribution added !! 
   1         0           1      0.000301    0.000301
 This version supports only Gaussian blurring of the apparent surface charges
 No PCM contribution added !! 
   2         0           1      0.000104    0.000104
 This version supports only Gaussian blurring of the apparent surface charges
 No PCM contribution added !! 
   3         0           1      0.000039    0.000039
 This version supports only Gaussian blurring of the apparent surface charges
 No PCM contribution added !! 
   4         0           1      0.000014    0.000014
 This version supports only Gaussian blurring of the apparent surface charges
 No PCM contribution added !! 
   5         0           1      0.000004    0.000004
 This version supports only Gaussian blurring of the apparent surface charges
 No PCM contribution added !! 
   6         0           1      0.000002    0.000002
 This version supports only Gaussian blurring of the apparent surface charges
 No PCM contribution added !! 
   7         1           0      0.000000    0.000000    Roots Converged

 --------------------------------------------------------------

                    Orbital Energies (a.u.)
 --------------------------------------------------------------

 Alpha MOs
 -- Occupied --
-20.569 -20.555 -11.338 -11.277 -11.216  -1.398  -1.367  -1.034
 -0.951  -0.764  -0.705  -0.665  -0.639  -0.613  -0.581  -0.553
 -0.533  -0.500  -0.489  -0.418
 -- Virtual --
  0.136   0.154   0.186   0.202   0.220   0.230   0.246   0.292
  0.324   0.343   0.361   0.414   0.455   0.501   0.509   0.541
  0.555   0.574   0.583   0.614   0.618   0.627   0.647   0.657
  0.677   0.692   0.719   0.726   0.752   0.773   0.809   0.839
  0.865   0.892   0.937   0.948   0.974   1.010   1.044   1.067
  1.097   1.140   1.154   1.182   1.198   1.213   1.247   1.271
  1.287   1.297   1.326   1.369   1.389   1.447   1.463   1.489
  1.503   1.514   1.534   1.552   1.567   1.582   1.605   1.632
  1.691   1.745   1.782   1.803   1.864   1.968   1.993   2.070
  2.155   2.181   2.226   2.239   2.357   2.373   2.414   2.463
  2.520   2.571   2.580   2.661   2.695   2.719   2.750   2.786
  2.876   2.904   2.926   2.969   2.987   3.066   3.089   3.120
  3.148   3.165   3.182   3.215   3.243   3.274   3.288   3.297
  3.328   3.349   3.363   3.385   3.431   3.436   3.453   3.480
  3.512   3.516   3.572   3.617   3.627   3.643   3.681   3.724
  3.740   3.752   3.775   3.787   3.821   3.825   3.875   3.941
  3.970   3.991   4.035   4.050   4.074   4.102   4.110   4.160
  4.177   4.199   4.226   4.241   4.271   4.328   4.341   4.356
  4.387   4.397   4.425   4.454   4.462   4.541   4.556   4.574
  4.586   4.611   4.671   4.678   4.720   4.745   4.779   4.887
  4.941   5.006   5.118   5.158   5.185   5.220   5.292   5.316
  5.339   5.424   5.446   5.508   5.522   5.565   5.574   5.596
  5.641   5.644   5.683   5.699   5.709   5.732   5.762   5.884
  5.992   6.038   6.117   6.170   6.253   6.268   6.294   6.341
  6.616   6.689   6.712   6.900   6.947   7.010   7.080   7.144
  7.200   7.233   7.338   7.360   7.450   7.527   7.556   7.666
  7.919   9.708  12.440  13.462  13.602  14.576
 --------------------------------------------------------------

          Ground-State Mulliken Net Atomic Charges

     Atom                 Charge (a.u.)
  ----------------------------------------
      1 C                    -0.378826
      2 C                     0.237455
      3 C                    -0.019860
      4 O                    -0.373839
      5 H                     0.160117
      6 H                     0.135422
      7 H                     0.118584
      8 H                     0.140607
      9 O                    -0.450129
     10 H                     0.283718
     11 H                     0.146753
  ----------------------------------------
  Sum of atomic charges =     0.000000

 -----------------------------------------------------------------
                    Cartesian Multipole Moments
 -----------------------------------------------------------------
    Charge (ESU x 10^10)
                 0.0000
    Dipole Moment (Debye)
         X       0.1920      Y       0.0200      Z       2.3507
       Tot       2.3586
    Quadrupole Moments (Debye-Ang)
        XX     -33.3632     XY       3.0800     YY     -29.8146
        XZ      -6.4234     YZ       1.9235     ZZ     -32.4126
    Octopole Moments (Debye-Ang^2)
       XXX     -11.2841    XXY       9.8170    XYY      -2.6437
       YYY      23.8109    XXZ      11.4894    XYZ       0.4034
       YYZ      12.8620    XZZ      12.0262    YZZ       3.3938
       ZZZ      46.6628
    Hexadecapole Moments (Debye-Ang^3)
      XXXX    -312.1342   XXXY      -5.4804   XXYY     -68.4451
      XYYY     -11.1207   YYYY    -113.7742   XXXZ     -12.0027
      XXYZ       8.3580   XYYZ      -0.6270   YYYZ       7.9148
      XXZZ     -67.1145   XYZZ      -7.9964   YYZZ     -45.3840
      XZZZ     -22.1558   YZZZ      17.9978   ZZZZ    -173.9524
 -----------------------------------------------------------------
 DrvMan is completing analytic gradient of the MP2 energy
 MP2 relaxed dipole moment
            1
    1   0.0755455
    2   0.0078498
    3   0.9248390
	Magnitude:	 0.928 au	 2.359 Debye
 MP2 energy read as -267.967609
 Full Analytical Gradient of MP2 Energy (in au.)
             1             2             3             4             5
    1    0.00005844   -0.00008504   -0.00051634    0.00015224   -0.00007054
    2   -0.00074255   -0.00005375    0.00149874   -0.00039084    0.00042914
    3   -0.00075661    0.00028657    0.00067012   -0.00044930    0.00004028
             6             7             8             9            10
    1    0.00003442   -0.00001189    0.00027424   -0.00018640    0.00029868
    2    0.00034472   -0.00040752    0.00020794   -0.00105208    0.00004078
    3    0.00001642   -0.00035932   -0.00017437   -0.00031158    0.00047605
            11
    1    0.00005218
    2    0.00012540
    3    0.00056175
 Gradient time:  CPU 0.13 s  wall 0.13 s
 Geometry Optimization Parameters
   NAtoms,    NIC,     NZ,  NCons,   NDum,   NFix, NCnnct, MaxDiis
       11      63       0       0       0       0       0       0

 Cartesian Hessian Update
 Hessian Updated using BFGS Update


** GEOMETRY OPTIMIZATION IN DELOCALIZED INTERNAL COORDINATES **
   Searching for a Minimum

   Optimization Cycle:  19

                       Coordinates (Angstroms)
     ATOM                X               Y               Z
      1  C        -1.2022981099   -1.0265343112    0.3164339718
      2  C        -0.4437972287   -0.0962510211   -0.5540962404
      3  C         0.9117321713    0.3760528256   -0.0984446910
      4  O        -0.8460965692    0.2432217585   -1.6656010596
      5  H        -1.5771328299   -0.4669572928    1.1552507686
      6  H        -2.0228964974   -1.4650169980   -0.2276925621
      7  H         1.1380801511    1.3197318225   -0.5665872897
      8  H         0.9815214187    0.4474331676    0.9669038684
      9  O         1.8358900261   -0.6415357726   -0.4909706505
     10  H         1.8733379227   -0.6428791052   -1.4451711566
     11  H        -0.5420019823   -1.7865727092    0.6984411247
   Point Group: c1    Number of degrees of freedom:    27


   Energy is   -267.967608864

 Hessian Updated using BFGS Update

 27 Hessian modes will be used to form the next step
  Hessian Eigenvalues:
     0.000438    0.001626    0.009349    0.024057    0.058832    0.067411
     0.070559    0.075030    0.117090    0.145655    0.152704    0.157463
     0.162222    0.166764    0.199408    0.237751    0.268025    0.295211
     0.324851    0.342907    0.344570    0.348522    0.360845    0.368705
     0.416672    0.563228    0.839973

 Minimum Search - Taking Simple RFO Step
 Searching for Lamda that Minimizes Along All modes
 Value Taken    Lamda =  -0.00005737
 Step Taken.  Stepsize is  0.077723

                             Maximum     Tolerance    Cnvgd?
         Gradient           0.000913      0.000300      NO
         Displacement       0.044423      0.001200      NO
         Energy change      0.000085      0.000001      NO


 New Cartesian Coordinates Obtained by Inverse Iteration

 Displacement from previous Coordinates is:  0.079961
 ----------------------------------------------------------------
             Standard Nuclear Orientation (Angstroms)
    I     Atom           X                Y                Z
 ----------------------------------------------------------------
    1      C      -1.2052293423    -1.0236791618     0.3173845190
    2      C      -0.4419979896    -0.1042435236    -0.5608039922
    3      C       0.9114022251     0.3715092796    -0.1008515904
    4      O      -0.8429543908     0.2349232224    -1.6721440455
    5      H      -1.5649340062    -0.4603825040     1.1597961613
    6      H      -2.0352322172    -1.4567204876    -0.2165614071
    7      H       1.1298152483     1.3231649453    -0.5578349076
    8      H       0.9710305405     0.4363225426     0.9659173667
    9      O       1.8528205659    -0.6289721366    -0.4918414235
   10      H       1.8792086781    -0.6417500687    -1.4466338729
   11      H      -0.5475908393    -1.7894797436     0.6920392759
 ----------------------------------------------------------------
 Nuclear Repulsion Energy =   177.9791240694 hartrees
 There are       20 alpha and       20 beta electrons
 Discretize the solute cavity surface with Lebedev spheres
	Using 302 Lebedev grid points for each H atom
	Using 302 Lebedev grid points for other atoms
	Atomic van der Waals radii will be scaled by 1.20
 Removing interior tesserae...
 Keep 1205 surface tesserae and discard 2117 interior tesserae
 Molecular Surface Area = 104.307 Angst**2
 Applying Cartesian multipole field
    Component          Value
    ---------          -----
     (2,0,0)        1.00000E-11
     (0,2,0)        2.00000E-11
     (0,0,2)       -3.00000E-10
 Nucleus-field energy     =    -0.0000000309 hartrees
 Requested basis set is cc-pVTZ
 There are 86 shells and 234 basis functions
 A cutoff of  1.0D-11 yielded   3560 shell pairs
 There are     26528 function pairs (     34143 Cartesian)
 Smallest overlap matrix eigenvalue = 6.69E-04
 Guess MOs from SCF MO coefficient file
 Reading MOs from coefficient file
 Reading MOs from coefficient file
 A restricted Hartree-Fock SCF calculation will be
 performed using Pulay DIIS extrapolation
 SCF converges when DIIS error is below 1.0E-08
 Geometry optimization detected.  Setting ReadMinima to 0
 Setting SaveMinima to 0
 ---------------------------------------
  Cycle       Energy         DIIS Error
 ---------------------------------------
    1    -266.9034376436      6.37E-04
    2    -266.9076357300      3.46E-04
    3    -266.9082577344      1.29E-04
    4    -266.9084272661      4.19E-05
    5    -266.9084565270      1.55E-05
    6    -266.9084610238      8.47E-06
    7    -266.9084619421      2.74E-06
    8    -266.9084620808      5.98E-07
    9    -266.9084620874      1.86E-07
   10    -266.9084620883      8.20E-08
   11    -266.9084620887      3.94E-08
   12    -266.9084620887      1.60E-08
   13    -266.9084620890      4.36E-09 Convergence criterion met
 ---------------------------------------
 SCF time:  CPU 173.85 s  wall 173.89 s
 Discretize the solute cavity surface with Lebedev spheres
	Using 302 Lebedev grid points for each H atom
	Using 302 Lebedev grid points for other atoms
	Atomic van der Waals radii will be scaled by 1.20
 Removing interior tesserae...
 Keep 1205 surface tesserae and discard 2117 interior tesserae
 Molecular Surface Area = 104.307 Angst**2
Using SCRF singleton
 A restricted Hartree-Fock SCF calculation will be
 performed using Pulay DIIS extrapolation
 Polarizable Continuum solvation model will be applied
 SCF converges when DIIS error is below 1.0E-08
 Geometry optimization detected.  Setting ReadMinima to 0
 Setting SaveMinima to 0

 Citation of the SMD model:
 Marenich, A.V.; Cramer, C.J.; Truhlar, D.G.
 J. Phys. Chem. B 2009, 113, 6378-6396.
 iSolventCode=           1
 Solvent: water                                                           

 vradii
            1           2           3           4           5           6
    1   1.8500000   1.8500000   1.8500000   1.5200000   1.2000000   1.2000000
            7           8           9          10          11
    1   1.2000000   1.2000000   1.5200000   1.2000000   1.2000000
 ---------------------------------------
  Cycle       Energy         DIIS Error
 ---------------------------------------
    1    -266.9084620888      1.11E-09
 Time req'd to invert C: 2.11 s (CPU) 2.11 s (wall)
    2    -266.9273514639      4.69E-04
    3    -266.9273514638      4.69E-04
    4    -266.9273514619      4.69E-04
    5    -266.9273514595      4.69E-04
    6    -266.9273514551      4.69E-04
    7    -266.9273514506      4.69E-04
    8    -266.9273514491      4.69E-04
    9    -266.9273514471      4.69E-04
   10    -266.9273514459      4.69E-04
   11    -266.9273514435      4.69E-04
   12    -266.9273514422      4.69E-04
   13    -266.9273514427      4.69E-04
   14    -266.9273514430      4.69E-04
   15    -266.9273514431      4.69E-04
   16    -266.9273514637      4.69E-04
   17    -266.9303611376      2.70E-04
   18    -266.9308888086      1.09E-04
   19    -266.9310973791      3.90E-05
   20    -266.9311298781      1.38E-05
   21    -266.9311340676      7.28E-06
   22    -266.9311348080      2.40E-06
   23    -266.9311349209      5.59E-07
   24    -266.9311349258      1.50E-07
   25    -266.9311349260      5.28E-08
   26    -266.9311349257      2.14E-08
   27    -266.9311349258      9.40E-09 Convergence criterion met
 ---------------------------------------
 SCF time:  CPU 291.07 s  wall 291.35 s
(0)  E-EN(g) gas-phase elect-nuc energy                 -266.908462089 a.u.
(3)  G-ENP(liq) elect-nuc-pol free energy of system     -266.931134926 a.u.
(4)  G-CDS(liq) cavity-dispersion-solvent structure 
     free energy                                                3.5815 kcal/mol
(6)  G-S(liq) free energy of system                     -266.925427378 a.u.
(9)  DeltaG-S(liq) free energy of  solvation
     (9) = (6) - (0)                                          -10.6459 kcal/mol
 SCF   energy in the final basis set = -266.9254273777
 Total energy in the final basis set = -266.9254273777

 Components of the MP2 correlation energy:
        aaaa  correlation energy =        -0.1245017428 au
        abab  correlation energy =        -0.7932932130 au
        bbbb  correlation energy =        -0.1245017428 au
        non-Brillouin singles    =        -0.0000000000 au

 Total  MP2   correlation energy =        -1.0422966985 au
        MP2         total energy =      -267.9677240762 au

  Entering Z-vector solver.
 This version supports only Gaussian blurring of the apparent surface charges
 No PCM contribution added !! 
   1         0           1      0.000301    0.000301
 This version supports only Gaussian blurring of the apparent surface charges
 No PCM contribution added !! 
   2         0           1      0.000104    0.000104
 This version supports only Gaussian blurring of the apparent surface charges
 No PCM contribution added !! 
   3         0           1      0.000039    0.000039
 This version supports only Gaussian blurring of the apparent surface charges
 No PCM contribution added !! 
   4         0           1      0.000014    0.000014
 This version supports only Gaussian blurring of the apparent surface charges
 No PCM contribution added !! 
   5         0           1      0.000004    0.000004
 This version supports only Gaussian blurring of the apparent surface charges
 No PCM contribution added !! 
   6         0           1      0.000002    0.000002
 This version supports only Gaussian blurring of the apparent surface charges
 No PCM contribution added !! 
   7         1           0      0.000000    0.000000    Roots Converged

 --------------------------------------------------------------

                    Orbital Energies (a.u.)
 --------------------------------------------------------------

 Alpha MOs
 -- Occupied --
-20.569 -20.555 -11.338 -11.277 -11.216  -1.398  -1.367  -1.034
 -0.951  -0.765  -0.704  -0.665  -0.639  -0.613  -0.581  -0.554
 -0.534  -0.500  -0.488  -0.418
 -- Virtual --
  0.135   0.155   0.186   0.202   0.220   0.231   0.246   0.292
  0.324   0.344   0.361   0.413   0.456   0.502   0.508   0.540
  0.554   0.574   0.583   0.613   0.618   0.626   0.647   0.657
  0.676   0.693   0.719   0.725   0.752   0.772   0.809   0.839
  0.866   0.892   0.936   0.946   0.974   1.009   1.042   1.066
  1.097   1.140   1.155   1.181   1.199   1.213   1.247   1.271
  1.287   1.298   1.327   1.369   1.391   1.448   1.463   1.485
  1.499   1.515   1.533   1.550   1.568   1.581   1.605   1.632
  1.693   1.746   1.783   1.802   1.864   1.969   1.995   2.069
  2.152   2.183   2.226   2.242   2.357   2.374   2.413   2.461
  2.519   2.571   2.581   2.661   2.693   2.715   2.751   2.790
  2.875   2.906   2.925   2.966   2.988   3.067   3.088   3.119
  3.150   3.162   3.184   3.213   3.244   3.272   3.287   3.295
  3.328   3.349   3.359   3.385   3.433   3.436   3.455   3.478
  3.510   3.515   3.574   3.617   3.626   3.642   3.682   3.726
  3.741   3.754   3.775   3.787   3.823   3.825   3.874   3.941
  3.971   3.989   4.037   4.048   4.073   4.103   4.110   4.159
  4.178   4.200   4.225   4.244   4.270   4.325   4.340   4.354
  4.389   4.397   4.426   4.454   4.463   4.543   4.553   4.575
  4.587   4.612   4.671   4.676   4.722   4.749   4.777   4.885
  4.938   5.007   5.118   5.158   5.184   5.217   5.290   5.314
  5.340   5.424   5.446   5.508   5.520   5.567   5.574   5.596
  5.641   5.646   5.682   5.699   5.707   5.735   5.762   5.883
  5.990   6.038   6.118   6.171   6.254   6.267   6.293   6.348
  6.618   6.690   6.715   6.900   6.947   7.007   7.082   7.145
  7.199   7.235   7.340   7.360   7.449   7.526   7.556   7.665
  7.921   9.705  12.433  13.467  13.609  14.581
 --------------------------------------------------------------

          Ground-State Mulliken Net Atomic Charges

     Atom                 Charge (a.u.)
  ----------------------------------------
      1 C                    -0.378801
      2 C                     0.236981
      3 C                    -0.018962
      4 O                    -0.372348
      5 H                     0.160338
      6 H                     0.135632
      7 H                     0.117276
      8 H                     0.139311
      9 O                    -0.449873
     10 H                     0.283668
     11 H                     0.146779
  ----------------------------------------
  Sum of atomic charges =     0.000000

 -----------------------------------------------------------------
                    Cartesian Multipole Moments
 -----------------------------------------------------------------
    Charge (ESU x 10^10)
                 0.0000
    Dipole Moment (Debye)
         X       0.1281      Y      -0.0189      Z       2.3492
       Tot       2.3527
    Quadrupole Moments (Debye-Ang)
        XX     -33.5131     XY       3.0083     YY     -29.7428
        XZ      -6.4051     YZ       1.9201     ZZ     -32.4516
    Octopole Moments (Debye-Ang^2)
       XXX     -12.0919    XXY       9.7594    XYY      -2.7088
       YYY      23.7871    XXZ      11.5760    XYZ       0.4839
       YYZ      12.8722    XZZ      11.9314    YZZ       3.4390
       ZZZ      46.9715
    Hexadecapole Moments (Debye-Ang^3)
      XXXX    -315.2103   XXXY      -5.7363   XXYY     -68.5226
      XYYY     -11.4648   YYYY    -112.6014   XXXZ     -11.5561
      XXYZ       8.3059   XYYZ      -0.5813   YYYZ       7.7462
      XXZZ     -67.6546   XYZZ      -8.2322   YYZZ     -45.3667
      XZZZ     -22.0286   YZZZ      17.7890   ZZZZ    -175.1672
 -----------------------------------------------------------------
 DrvMan is completing analytic gradient of the MP2 energy
 MP2 relaxed dipole moment
            1
    1   0.0504154
    2  -0.0074392
    3   0.9242386
	Magnitude:	 0.926 au	 2.353 Debye
 MP2 energy read as -267.967724
 Full Analytical Gradient of MP2 Energy (in au.)
             1             2             3             4             5
    1   -0.00032654    0.00008568   -0.00050312    0.00021527   -0.00008937
    2   -0.00009584   -0.00056552    0.00062753   -0.00003146    0.00028277
    3   -0.00023898   -0.00056578   -0.00015534    0.00029063   -0.00002019
             6             7             8             9            10
    1   -0.00004751    0.00004897   -0.00013506    0.00048243    0.00016555
    2    0.00010325   -0.00017187    0.00016069   -0.00050062   -0.00008687
    3    0.00018520   -0.00017447   -0.00007304    0.00029458    0.00019886
            11
    1    0.00010370
    2    0.00027794
    3    0.00025854
 Gradient time:  CPU 0.13 s  wall 0.13 s
 Geometry Optimization Parameters
   NAtoms,    NIC,     NZ,  NCons,   NDum,   NFix, NCnnct, MaxDiis
       11      63       0       0       0       0       0       0

 Cartesian Hessian Update
 Hessian Updated using BFGS Update


** GEOMETRY OPTIMIZATION IN DELOCALIZED INTERNAL COORDINATES **
   Searching for a Minimum

   Optimization Cycle:  20

                       Coordinates (Angstroms)
     ATOM                X               Y               Z
      1  C        -1.2052293423   -1.0236791618    0.3173845190
      2  C        -0.4419979896   -0.1042435236   -0.5608039922
      3  C         0.9114022251    0.3715092796   -0.1008515904
      4  O        -0.8429543908    0.2349232224   -1.6721440455
      5  H        -1.5649340062   -0.4603825040    1.1597961613
      6  H        -2.0352322172   -1.4567204876   -0.2165614071
      7  H         1.1298152483    1.3231649453   -0.5578349076
      8  H         0.9710305405    0.4363225426    0.9659173667
      9  O         1.8528205659   -0.6289721366   -0.4918414235
     10  H         1.8792086781   -0.6417500687   -1.4466338729
     11  H        -0.5475908393   -1.7894797436    0.6920392759
   Point Group: c1    Number of degrees of freedom:    27


   Energy is   -267.967724076

 Hessian Updated using BFGS Update

 27 Hessian modes will be used to form the next step
  Hessian Eigenvalues:
     0.000388    0.001651    0.008983    0.030952    0.059458    0.067870
     0.069556    0.073709    0.116407    0.148024    0.154934    0.161843
     0.163227    0.166844    0.209221    0.236767    0.268212    0.295143
     0.324975    0.342810    0.344553    0.347418    0.360501    0.368482
     0.415228    0.562894    0.842686

 Minimum Search - Taking Simple RFO Step
 Searching for Lamda that Minimizes Along All modes
 Value Taken    Lamda =  -0.00002985
 Step Taken.  Stepsize is  0.181201

                             Maximum     Tolerance    Cnvgd?
         Gradient           0.000596      0.000300      NO
         Displacement       0.085987      0.001200      NO
         Energy change     -0.000115      0.000001      NO


 New Cartesian Coordinates Obtained by Inverse Iteration

 Displacement from previous Coordinates is:  0.230840
 ----------------------------------------------------------------
             Standard Nuclear Orientation (Angstroms)
    I     Atom           X                Y                Z
 ----------------------------------------------------------------
    1      C      -1.2136751804    -1.0137185225     0.3247321339
    2      C      -0.4327761760    -0.1197635316    -0.5636108820
    3      C       0.9138469853     0.3639811511    -0.0919364903
    4      O      -0.8078621392     0.1841795459    -1.6940978252
    5      H      -1.5790475270    -0.4331981124     1.1519644983
    6      H      -2.0392095525    -1.4543980022    -0.2103643604
    7      H       1.1166169897     1.3326752251    -0.5203278023
    8      H       0.9815508253     0.3943557000     0.9753661935
    9      O       1.8646689899    -0.6107112174    -0.5235554300
   10      H       1.8674427200    -0.6058650594    -1.4796203976
   11      H      -0.5652174630    -1.7768448125     0.7199164458
 ----------------------------------------------------------------
 Nuclear Repulsion Energy =   178.0764180331 hartrees
 There are       20 alpha and       20 beta electrons
 Discretize the solute cavity surface with Lebedev spheres
	Using 302 Lebedev grid points for each H atom
	Using 302 Lebedev grid points for other atoms
	Atomic van der Waals radii will be scaled by 1.20
 Removing interior tesserae...
 Keep 1202 surface tesserae and discard 2120 interior tesserae
 Molecular Surface Area = 103.990 Angst**2
 Applying Cartesian multipole field
    Component          Value
    ---------          -----
     (2,0,0)        1.00000E-11
     (0,2,0)        2.00000E-11
     (0,0,2)       -3.00000E-10
 Nucleus-field energy     =    -0.0000000319 hartrees
 Requested basis set is cc-pVTZ
 There are 86 shells and 234 basis functions
 A cutoff of  1.0D-11 yielded   3560 shell pairs
 There are     26538 function pairs (     34163 Cartesian)
 Smallest overlap matrix eigenvalue = 6.84E-04
 Guess MOs from SCF MO coefficient file
 Reading MOs from coefficient file
 Reading MOs from coefficient file
 A restricted Hartree-Fock SCF calculation will be
 performed using Pulay DIIS extrapolation
 SCF converges when DIIS error is below 1.0E-08
 Geometry optimization detected.  Setting ReadMinima to 0
 Setting SaveMinima to 0
 ---------------------------------------
  Cycle       Energy         DIIS Error
 ---------------------------------------
    1    -266.8999770067      9.69E-04
    2    -266.9072448184      3.57E-04
    3    -266.9079470870      1.95E-04
    4    -266.9082099220      5.13E-05
    5    -266.9082520475      1.69E-05
    6    -266.9082573227      9.08E-06
    7    -266.9082585851      2.94E-06
    8    -266.9082587486      7.37E-07
    9    -266.9082587569      1.69E-07
   10    -266.9082587574      5.13E-08
   11    -266.9082587576      1.31E-08
   12    -266.9082587574      3.56E-09 Convergence criterion met
 ---------------------------------------
 SCF time:  CPU 163.29 s  wall 163.34 s
 Discretize the solute cavity surface with Lebedev spheres
	Using 302 Lebedev grid points for each H atom
	Using 302 Lebedev grid points for other atoms
	Atomic van der Waals radii will be scaled by 1.20
 Removing interior tesserae...
 Keep 1202 surface tesserae and discard 2120 interior tesserae
 Molecular Surface Area = 103.990 Angst**2
Using SCRF singleton
 A restricted Hartree-Fock SCF calculation will be
 performed using Pulay DIIS extrapolation
 Polarizable Continuum solvation model will be applied
 SCF converges when DIIS error is below 1.0E-08
 Geometry optimization detected.  Setting ReadMinima to 0
 Setting SaveMinima to 0

 Citation of the SMD model:
 Marenich, A.V.; Cramer, C.J.; Truhlar, D.G.
 J. Phys. Chem. B 2009, 113, 6378-6396.
 iSolventCode=           1
 Solvent: water                                                           

 vradii
            1           2           3           4           5           6
    1   1.8500000   1.8500000   1.8500000   1.5200000   1.2000000   1.2000000
            7           8           9          10          11
    1   1.2000000   1.2000000   1.5200000   1.2000000   1.2000000
 ---------------------------------------
  Cycle       Energy         DIIS Error
 ---------------------------------------
    1    -266.9082587574      1.49E-09
 Time req'd to invert C: 2.12 s (CPU) 2.12 s (wall)
    2    -266.9270839483      4.69E-04
    3    -266.9270839483      4.69E-04
    4    -266.9270839473      4.69E-04
    5    -266.9270839422      4.69E-04
    6    -266.9270839449      4.69E-04
    7    -266.9270839419      4.69E-04
    8    -266.9270839406      4.69E-04
    9    -266.9270839424      4.69E-04
   10    -266.9270839419      4.69E-04
   11    -266.9270839393      4.69E-04
   12    -266.9270839400      4.69E-04
   13    -266.9270839397      4.69E-04
   14    -266.9270839393      4.69E-04
   15    -266.9270839382      4.69E-04
   16    -266.9270839482      4.69E-04
   17    -266.9300875328      2.69E-04
   18    -266.9306126269      1.09E-04
   19    -266.9308192591      3.86E-05
   20    -266.9308511219      1.37E-05
   21    -266.9308552163      7.26E-06
   22    -266.9308559545      2.39E-06
   23    -266.9308560674      5.62E-07
   24    -266.9308560723      1.49E-07
   25    -266.9308560726      5.15E-08
   26    -266.9308560724      2.05E-08
   27    -266.9308560724      9.11E-09 Convergence criterion met
 ---------------------------------------
 SCF time:  CPU 274.86 s  wall 274.97 s
(0)  E-EN(g) gas-phase elect-nuc energy                 -266.908258757 a.u.
(3)  G-ENP(liq) elect-nuc-pol free energy of system     -266.930856072 a.u.
(4)  G-CDS(liq) cavity-dispersion-solvent structure 
     free energy                                                3.5651 kcal/mol
(6)  G-S(liq) free energy of system                     -266.925174789 a.u.
(9)  DeltaG-S(liq) free energy of  solvation
     (9) = (6) - (0)                                          -10.6150 kcal/mol
 SCF   energy in the final basis set = -266.9251747888
 Total energy in the final basis set = -266.9251747888

 Components of the MP2 correlation energy:
        aaaa  correlation energy =        -0.1245182165 au
        abab  correlation energy =        -0.7933475578 au
        bbbb  correlation energy =        -0.1245182165 au
        non-Brillouin singles    =        -0.0000000000 au

 Total  MP2   correlation energy =        -1.0423839907 au
        MP2         total energy =      -267.9675587796 au

  Entering Z-vector solver.
 This version supports only Gaussian blurring of the apparent surface charges
 No PCM contribution added !! 
   1         0           1      0.000301    0.000301
 This version supports only Gaussian blurring of the apparent surface charges
 No PCM contribution added !! 
   2         0           1      0.000104    0.000104
 This version supports only Gaussian blurring of the apparent surface charges
 No PCM contribution added !! 
   3         0           1      0.000039    0.000039
 This version supports only Gaussian blurring of the apparent surface charges
 No PCM contribution added !! 
   4         0           1      0.000014    0.000014
 This version supports only Gaussian blurring of the apparent surface charges
 No PCM contribution added !! 
   5         0           1      0.000004    0.000004
 This version supports only Gaussian blurring of the apparent surface charges
 No PCM contribution added !! 
   6         0           1      0.000002    0.000002
 This version supports only Gaussian blurring of the apparent surface charges
 No PCM contribution added !! 
   7         1           0      0.000000    0.000000    Roots Converged

 --------------------------------------------------------------

                    Orbital Energies (a.u.)
 --------------------------------------------------------------

 Alpha MOs
 -- Occupied --
-20.569 -20.555 -11.338 -11.277 -11.217  -1.399  -1.367  -1.035
 -0.950  -0.765  -0.704  -0.665  -0.640  -0.612  -0.581  -0.554
 -0.535  -0.500  -0.487  -0.418
 -- Virtual --
  0.136   0.154   0.186   0.203   0.219   0.230   0.246   0.291
  0.328   0.343   0.361   0.413   0.458   0.504   0.506   0.541
  0.553   0.573   0.583   0.613   0.620   0.626   0.648   0.657
  0.675   0.693   0.718   0.724   0.753   0.769   0.807   0.842
  0.866   0.894   0.939   0.946   0.973   1.005   1.045   1.063
  1.099   1.139   1.155   1.173   1.203   1.215   1.245   1.269
  1.290   1.302   1.326   1.369   1.395   1.453   1.464   1.479
  1.496   1.515   1.533   1.552   1.566   1.579   1.607   1.634
  1.695   1.749   1.782   1.797   1.872   1.964   1.993   2.084
  2.153   2.181   2.223   2.244   2.356   2.369   2.415   2.459
  2.516   2.572   2.586   2.660   2.690   2.714   2.741   2.793
  2.874   2.908   2.927   2.960   2.991   3.071   3.088   3.120
  3.151   3.159   3.183   3.211   3.245   3.269   3.290   3.295
  3.330   3.353   3.358   3.383   3.434   3.437   3.455   3.477
  3.503   3.513   3.574   3.619   3.626   3.649   3.684   3.726
  3.737   3.757   3.778   3.787   3.820   3.829   3.875   3.940
  3.974   3.989   4.033   4.052   4.070   4.103   4.115   4.157
  4.177   4.204   4.224   4.244   4.269   4.324   4.342   4.349
  4.387   4.401   4.423   4.452   4.468   4.549   4.552   4.575
  4.587   4.617   4.674   4.677   4.723   4.745   4.775   4.887
  4.934   5.012   5.118   5.158   5.187   5.215   5.289   5.313
  5.345   5.423   5.445   5.507   5.522   5.565   5.573   5.599
  5.640   5.649   5.683   5.696   5.705   5.736   5.762   5.884
  5.989   6.036   6.117   6.174   6.256   6.267   6.292   6.345
  6.617   6.688   6.716   6.899   6.949   7.003   7.082   7.146
  7.195   7.235   7.343   7.356   7.447   7.530   7.558   7.664
  7.921   9.722  12.406  13.489  13.605  14.597
 --------------------------------------------------------------

          Ground-State Mulliken Net Atomic Charges

     Atom                 Charge (a.u.)
  ----------------------------------------
      1 C                    -0.378495
      2 C                     0.237235
      3 C                    -0.019173
      4 O                    -0.373301
      5 H                     0.160274
      6 H                     0.134934
      7 H                     0.117551
      8 H                     0.140388
      9 O                    -0.450352
     10 H                     0.282926
     11 H                     0.148013
  ----------------------------------------
  Sum of atomic charges =     0.000000

 -----------------------------------------------------------------
                    Cartesian Multipole Moments
 -----------------------------------------------------------------
    Charge (ESU x 10^10)
                 0.0000
    Dipole Moment (Debye)
         X      -0.0159      Y       0.0923      Z       2.4675
       Tot       2.4693
    Quadrupole Moments (Debye-Ang)
        XX     -33.6101     XY       2.9337     YY     -29.6733
        XZ      -6.1370     YZ       1.5808     ZZ     -32.5866
    Octopole Moments (Debye-Ang^2)
       XXX     -13.7643    XXY      10.3181    XYY      -3.1091
       YYY      24.5278    XXZ      12.0243    XYZ       0.4567
       YYZ      13.1342    XZZ      11.6656    YZZ       4.0512
       ZZZ      47.8099
    Hexadecapole Moments (Debye-Ang^3)
      XXXX    -317.0642   XXXY      -6.6643   XXYY     -68.3328
      XYYY     -12.5117   YYYY    -109.6939   XXXZ      -8.2211
      XXYZ       7.0313   XYYZ       0.4294   YYYZ       5.8052
      XXZZ     -68.0653   XYZZ      -8.9246   YYZZ     -45.5444
      XZZZ     -20.5141   YZZZ      15.4779   ZZZZ    -179.8179
 -----------------------------------------------------------------
 DrvMan is completing analytic gradient of the MP2 energy
 MP2 relaxed dipole moment
            1
    1  -0.0062638
    2   0.0363301
    3   0.9707896
	Magnitude:	 0.971 au	 2.469 Debye
 MP2 energy read as -267.967559
 Full Analytical Gradient of MP2 Energy (in au.)
             1             2             3             4             5
    1   -0.00003813    0.00040445   -0.00044323   -0.00018389   -0.00008970
    2    0.00040194    0.00010028    0.00002304   -0.00028894    0.00016338
    3    0.00029738   -0.00093541    0.00082056   -0.00003674   -0.00021642
             6             7             8             9            10
    1    0.00001292    0.00004607    0.00000484    0.00004737    0.00020446
    2   -0.00016511   -0.00001674    0.00016712   -0.00032150   -0.00019294
    3    0.00010774   -0.00034009   -0.00005283    0.00013849    0.00009814
            11
    1    0.00003484
    2    0.00012947
    3    0.00011918
 Gradient time:  CPU 0.13 s  wall 0.13 s
 Geometry Optimization Parameters
   NAtoms,    NIC,     NZ,  NCons,   NDum,   NFix, NCnnct, MaxDiis
       11      63       0       0       0       0       0       0

 Cartesian Hessian Update
 Hessian Updated using BFGS Update


** GEOMETRY OPTIMIZATION IN DELOCALIZED INTERNAL COORDINATES **
   Searching for a Minimum

   Optimization Cycle:  21

                       Coordinates (Angstroms)
     ATOM                X               Y               Z
      1  C        -1.2136751804   -1.0137185225    0.3247321339
      2  C        -0.4327761760   -0.1197635316   -0.5636108820
      3  C         0.9138469853    0.3639811511   -0.0919364903
      4  O        -0.8078621392    0.1841795459   -1.6940978252
      5  H        -1.5790475270   -0.4331981124    1.1519644983
      6  H        -2.0392095525   -1.4543980022   -0.2103643604
      7  H         1.1166169897    1.3326752251   -0.5203278023
      8  H         0.9815508253    0.3943557000    0.9753661935
      9  O         1.8646689899   -0.6107112174   -0.5235554300
     10  H         1.8674427200   -0.6058650594   -1.4796203976
     11  H        -0.5652174630   -1.7768448125    0.7199164458
   Point Group: c1    Number of degrees of freedom:    27


   Energy is   -267.967558780

 Hessian Updated using BFGS Update

 27 Hessian modes will be used to form the next step
  Hessian Eigenvalues:
     0.000145    0.002148    0.009006    0.032223    0.059359    0.069007
     0.072631    0.074192    0.116462    0.148069    0.153778    0.159658
     0.161960    0.168891    0.204913    0.241676    0.290631    0.310423
     0.338218    0.342753    0.346794    0.357419    0.366098    0.373803
     0.417369    0.562895    0.849186

 Minimum Search - Taking Simple RFO Step
 Searching for Lamda that Minimizes Along All modes
 Value Taken    Lamda =  -0.00004335
 Calculated Step too Large.  Step scaled by  0.682265
 Step Taken.  Stepsize is  0.300000

                             Maximum     Tolerance    Cnvgd?
         Gradient           0.000954      0.000300      NO
         Displacement       0.169192      0.001200      NO
         Energy change      0.000165      0.000001      NO


 New Cartesian Coordinates Obtained by Inverse Iteration

 Displacement from previous Coordinates is:  0.343100
 ----------------------------------------------------------------
             Standard Nuclear Orientation (Angstroms)
    I     Atom           X                Y                Z
 ----------------------------------------------------------------
    1      C      -1.2283925717    -1.0002982299     0.3341615310
    2      C      -0.4179490550    -0.1494800599    -0.5684768742
    3      C       0.9157659880     0.3550776641    -0.0810969047
    4      O      -0.7490044674     0.0957240843    -1.7268752692
    5      H      -1.5749331288    -0.3993327454     1.1537008528
    6      H      -2.0647440590    -1.4276539787    -0.1951228747
    7      H       1.0891670166     1.3456205919    -0.4711625016
    8      H       0.9937027355     0.3424712222     0.9852091297
    9      O       1.8874849152    -0.5746834823    -0.5625585825
   10      H       1.8568272175    -0.5507069884    -1.5188947138
   11      H      -0.6015861185    -1.7760457137     0.7395822908
 ----------------------------------------------------------------
 Nuclear Repulsion Energy =   178.2139420288 hartrees
 There are       20 alpha and       20 beta electrons
 Discretize the solute cavity surface with Lebedev spheres
	Using 302 Lebedev grid points for each H atom
	Using 302 Lebedev grid points for other atoms
	Atomic van der Waals radii will be scaled by 1.20
 Removing interior tesserae...
 Keep 1195 surface tesserae and discard 2127 interior tesserae
 Molecular Surface Area = 103.656 Angst**2
 Applying Cartesian multipole field
    Component          Value
    ---------          -----
     (2,0,0)        1.00000E-11
     (0,2,0)        2.00000E-11
     (0,0,2)       -3.00000E-10
 Nucleus-field energy     =    -0.0000000335 hartrees
 Requested basis set is cc-pVTZ
 There are 86 shells and 234 basis functions
 A cutoff of  1.0D-11 yielded   3558 shell pairs
 There are     26530 function pairs (     34186 Cartesian)
 Smallest overlap matrix eigenvalue = 6.85E-04
 Guess MOs from SCF MO coefficient file
 Reading MOs from coefficient file
 Reading MOs from coefficient file
 A restricted Hartree-Fock SCF calculation will be
 performed using Pulay DIIS extrapolation
 SCF converges when DIIS error is below 1.0E-08
 Geometry optimization detected.  Setting ReadMinima to 0
 Setting SaveMinima to 0
 ---------------------------------------
  Cycle       Energy         DIIS Error
 ---------------------------------------
    1    -266.8939820308      1.37E-03
    2    -266.9066761016      3.75E-04
    3    -266.9075889409      2.27E-04
    4    -266.9079227500      6.47E-05
    5    -266.9079848476      1.94E-05
    6    -266.9079922593      1.00E-05
    7    -266.9079941088      3.47E-06
    8    -266.9079943158      9.94E-07
    9    -266.9079943308      2.54E-07
   10    -266.9079943324      1.10E-07
   11    -266.9079943329      5.17E-08
   12    -266.9079943331      2.13E-08
   13    -266.9079943333      6.17E-09 Convergence criterion met
 ---------------------------------------
 SCF time:  CPU 176.47 s  wall 176.52 s
 Discretize the solute cavity surface with Lebedev spheres
	Using 302 Lebedev grid points for each H atom
	Using 302 Lebedev grid points for other atoms
	Atomic van der Waals radii will be scaled by 1.20
 Removing interior tesserae...
 Keep 1195 surface tesserae and discard 2127 interior tesserae
 Molecular Surface Area = 103.656 Angst**2
Using SCRF singleton
 A restricted Hartree-Fock SCF calculation will be
 performed using Pulay DIIS extrapolation
 Polarizable Continuum solvation model will be applied
 SCF converges when DIIS error is below 1.0E-08
 Geometry optimization detected.  Setting ReadMinima to 0
 Setting SaveMinima to 0

 Citation of the SMD model:
 Marenich, A.V.; Cramer, C.J.; Truhlar, D.G.
 J. Phys. Chem. B 2009, 113, 6378-6396.
 iSolventCode=           1
 Solvent: water                                                           

 vradii
            1           2           3           4           5           6
    1   1.8500000   1.8500000   1.8500000   1.5200000   1.2000000   1.2000000
            7           8           9          10          11
    1   1.2000000   1.2000000   1.5200000   1.2000000   1.2000000
 ---------------------------------------
  Cycle       Energy         DIIS Error
 ---------------------------------------
    1    -266.9079943328      1.77E-09
 Time req'd to invert C: 2.04 s (CPU) 2.04 s (wall)
    2    -266.9267220650      4.68E-04
    3    -266.9267220660      4.68E-04
    4    -266.9267220604      4.68E-04
    5    -266.9267220605      4.68E-04
    6    -266.9267220587      4.68E-04
    7    -266.9267220541      4.68E-04
    8    -266.9267220497      4.68E-04
    9    -266.9297197007      2.68E-04
   10    -266.9302416544      1.09E-04
   11    -266.9304457085      3.81E-05
   12    -266.9304766832      1.36E-05
   13    -266.9304806483      7.24E-06
   14    -266.9304813848      2.37E-06
   15    -266.9304814982      5.69E-07
   16    -266.9304815184      1.49E-07
   17    -266.9304815187      4.99E-08
   18    -266.9304815184      1.92E-08
   19    -266.9304815183      8.65E-09 Convergence criterion met
 ---------------------------------------
 SCF time:  CPU 235.41 s  wall 235.49 s
(0)  E-EN(g) gas-phase elect-nuc energy                 -266.907994333 a.u.
(3)  G-ENP(liq) elect-nuc-pol free energy of system     -266.930481518 a.u.
(4)  G-CDS(liq) cavity-dispersion-solvent structure 
     free energy                                                3.5401 kcal/mol
(6)  G-S(liq) free energy of system                     -266.924839939 a.u.
(9)  DeltaG-S(liq) free energy of  solvation
     (9) = (6) - (0)                                          -10.5708 kcal/mol
 SCF   energy in the final basis set = -266.9248399390
 Total energy in the final basis set = -266.9248399390

 Components of the MP2 correlation energy:
        aaaa  correlation energy =        -0.1245453349 au
        abab  correlation energy =        -0.7933925207 au
        bbbb  correlation energy =        -0.1245453349 au
        non-Brillouin singles    =        -0.0000000000 au

 Total  MP2   correlation energy =        -1.0424831904 au
        MP2         total energy =      -267.9673231294 au

  Entering Z-vector solver.
 This version supports only Gaussian blurring of the apparent surface charges
 No PCM contribution added !! 
   1         0           1      0.000302    0.000302
 This version supports only Gaussian blurring of the apparent surface charges
 No PCM contribution added !! 
   2         0           1      0.000105    0.000105
 This version supports only Gaussian blurring of the apparent surface charges
 No PCM contribution added !! 
   3         0           1      0.000040    0.000040
 This version supports only Gaussian blurring of the apparent surface charges
 No PCM contribution added !! 
   4         0           1      0.000014    0.000014
 This version supports only Gaussian blurring of the apparent surface charges
 No PCM contribution added !! 
   5         0           1      0.000004    0.000004
 This version supports only Gaussian blurring of the apparent surface charges
 No PCM contribution added !! 
   6         0           1      0.000002    0.000002
 This version supports only Gaussian blurring of the apparent surface charges
 No PCM contribution added !! 
   7         1           0      0.000000    0.000000    Roots Converged

 --------------------------------------------------------------

                    Orbital Energies (a.u.)
 --------------------------------------------------------------

 Alpha MOs
 -- Occupied --
-20.569 -20.555 -11.338 -11.277 -11.217  -1.399  -1.366  -1.035
 -0.950  -0.765  -0.704  -0.665  -0.641  -0.610  -0.582  -0.556
 -0.537  -0.498  -0.486  -0.418
 -- Virtual --
  0.136   0.154   0.187   0.203   0.219   0.229   0.246   0.291
  0.333   0.341   0.362   0.411   0.459   0.499   0.510   0.542
  0.552   0.570   0.585   0.612   0.622   0.625   0.649   0.657
  0.674   0.694   0.717   0.721   0.753   0.766   0.807   0.846
  0.867   0.893   0.940   0.943   0.971   1.004   1.050   1.062
  1.100   1.134   1.157   1.165   1.209   1.218   1.243   1.266
  1.290   1.308   1.327   1.373   1.400   1.450   1.460   1.469
  1.495   1.515   1.532   1.562   1.566   1.577   1.608   1.635
  1.696   1.751   1.776   1.792   1.883   1.955   1.991   2.100
  2.157   2.177   2.219   2.250   2.349   2.364   2.415   2.457
  2.513   2.569   2.597   2.658   2.683   2.714   2.730   2.798
  2.873   2.912   2.927   2.958   2.995   3.074   3.090   3.119
  3.152   3.154   3.183   3.206   3.246   3.261   3.291   3.299
  3.330   3.351   3.360   3.384   3.432   3.443   3.456   3.472
  3.494   3.511   3.574   3.623   3.626   3.659   3.687   3.726
  3.735   3.760   3.776   3.795   3.813   3.837   3.879   3.937
  3.971   3.987   4.031   4.056   4.070   4.104   4.118   4.153
  4.179   4.215   4.223   4.242   4.266   4.320   4.344   4.345
  4.382   4.408   4.419   4.450   4.471   4.545   4.568   4.572
  4.588   4.622   4.677   4.679   4.724   4.737   4.768   4.893
  4.925   5.016   5.117   5.158   5.190   5.210   5.289   5.312
  5.353   5.421   5.445   5.505   5.524   5.563   5.576   5.603
  5.639   5.652   5.685   5.695   5.702   5.741   5.764   5.888
  5.989   6.031   6.119   6.177   6.259   6.267   6.290   6.340
  6.618   6.683   6.717   6.897   6.952   6.998   7.083   7.147
  7.189   7.236   7.347   7.353   7.447   7.540   7.558   7.662
  7.920   9.739  12.381  13.513  13.592  14.623
 --------------------------------------------------------------

          Ground-State Mulliken Net Atomic Charges

     Atom                 Charge (a.u.)
  ----------------------------------------
      1 C                    -0.378194
      2 C                     0.237035
      3 C                    -0.018737
      4 O                    -0.374181
      5 H                     0.160105
      6 H                     0.134311
      7 H                     0.118080
      8 H                     0.141283
      9 O                    -0.451193
     10 H                     0.281457
     11 H                     0.150034
  ----------------------------------------
  Sum of atomic charges =     0.000000

 -----------------------------------------------------------------
                    Cartesian Multipole Moments
 -----------------------------------------------------------------
    Charge (ESU x 10^10)
                 0.0000
    Dipole Moment (Debye)
         X      -0.2578      Y       0.2525      Z       2.6320
       Tot       2.6567
    Quadrupole Moments (Debye-Ang)
        XX     -33.7831     XY       2.7857     YY     -29.5206
        XZ      -5.7135     YZ       1.0227     ZZ     -32.8285
    Octopole Moments (Debye-Ang^2)
       XXX     -16.5151    XXY      11.0485    XYY      -3.6364
       YYY      25.6406    XXZ      12.5456    XYZ       0.5074
       YYZ      13.5160    XZZ      11.0832    YZZ       5.2218
       ZZZ      49.1531
    Hexadecapole Moments (Debye-Ang^3)
      XXXX    -320.4841   XXXY      -8.5554   XXYY     -68.1399
      XYYY     -14.6529   YYYY    -105.3644   XXXZ      -3.0664
      XXYZ       5.1060   XYYZ       1.7954   YYYZ       2.6165
      XXZZ     -68.8264   XYZZ     -10.0750   YYZZ     -45.8883
      XZZZ     -17.8944   YZZZ      11.3224   ZZZZ    -186.8398
 -----------------------------------------------------------------
 DrvMan is completing analytic gradient of the MP2 energy
 MP2 relaxed dipole moment
            1
    1  -0.1014209
    2   0.0993356
    3   1.0355271
	Magnitude:	 1.045 au	 2.657 Debye
 MP2 energy read as -267.967323
 Full Analytical Gradient of MP2 Energy (in au.)
             1             2             3             4             5
    1    0.00049495    0.00054634   -0.00031892   -0.00028147   -0.00000882
    2    0.00038638    0.00045042    0.00014144   -0.00042094    0.00010052
    3    0.00050623   -0.00079968    0.00160323   -0.00056741   -0.00027913
             6             7             8             9            10
    1   -0.00008815    0.00008250    0.00013565   -0.00076583    0.00030876
    2   -0.00028853   -0.00000566    0.00017297   -0.00035650   -0.00025674
    3    0.00001926   -0.00042590   -0.00011463   -0.00028171    0.00023788
            11
    1   -0.00010500
    2    0.00007663
    3    0.00010185
 Gradient time:  CPU 0.13 s  wall 0.13 s
 Geometry Optimization Parameters
   NAtoms,    NIC,     NZ,  NCons,   NDum,   NFix, NCnnct, MaxDiis
       11      63       0       0       0       0       0       0

 Cartesian Hessian Update
 Hessian Updated using BFGS Update
**WARNING** Hereditary positive definiteness endangered


** GEOMETRY OPTIMIZATION IN DELOCALIZED INTERNAL COORDINATES **
   Searching for a Minimum

   Optimization Cycle:  22

                       Coordinates (Angstroms)
     ATOM                X               Y               Z
      1  C        -1.2283925717   -1.0002982299    0.3341615310
      2  C        -0.4179490550   -0.1494800599   -0.5684768742
      3  C         0.9157659880    0.3550776641   -0.0810969047
      4  O        -0.7490044674    0.0957240843   -1.7268752692
      5  H        -1.5749331288   -0.3993327454    1.1537008528
      6  H        -2.0647440590   -1.4276539787   -0.1951228747
      7  H         1.0891670166    1.3456205919   -0.4711625016
      8  H         0.9937027355    0.3424712222    0.9852091297
      9  O         1.8874849152   -0.5746834823   -0.5625585825
     10  H         1.8568272175   -0.5507069884   -1.5188947138
     11  H        -0.6015861185   -1.7760457137    0.7395822908
   Point Group: c1    Number of degrees of freedom:    27


   Energy is   -267.967323129

 Hessian Updated using BFGS Update
**WARNING** Hereditary positive definiteness endangered

 27 Hessian modes will be used to form the next step
  Hessian Eigenvalues:
    -0.095244    0.000089    0.002614    0.010631    0.048316    0.059376
     0.071435    0.072886    0.095079    0.120138    0.148833    0.152398
     0.160627    0.163322    0.176952    0.217553    0.282068    0.289551
     0.327070    0.342616    0.345003    0.347742    0.356734    0.367725
     0.388719    0.560590    0.831021
**WARNING** Magnitude of eigenvalue   2 too small.  Replaced by     0.000100
**WARNING** Hessian does not have the Desired Local Structure

 Minimum Search - Taking Simple RFO Step
 Searching for Lamda that Minimizes Along All modes
 Value Taken    Lamda =  -0.09527859
 Calculated Step too Large.  Step scaled by  0.005743
 Step Taken.  Stepsize is  0.300000

                             Maximum     Tolerance    Cnvgd?
         Gradient           0.002246      0.000300      NO
         Displacement       0.161405      0.001200      NO
         Energy change      0.000236      0.000001      NO


 New Cartesian Coordinates Obtained by Inverse Iteration

 Displacement from previous Coordinates is:  0.705692
 ----------------------------------------------------------------
             Standard Nuclear Orientation (Angstroms)
    I     Atom           X                Y                Z
 ----------------------------------------------------------------
    1      C      -1.2856171493    -0.9944125336     0.3522571999
    2      C      -0.4424372878    -0.1998976574    -0.5737461828
    3      C       0.9301834201     0.2847380073    -0.1369504621
    4      O      -0.8155813389     0.0933371702    -1.6923145361
    5      H      -1.5730111571    -0.3751497084     1.1866312710
    6      H      -2.1572524746    -1.3698975336    -0.1387712086
    7      H       1.0309858446     1.2940210592    -0.5076396568
    8      H       0.9684434641     0.2778076212     0.9392459077
    9      O       2.0627371436    -0.4927753116    -0.5504845817
   10      H       2.0517051285    -0.4629662155    -1.5143475932
   11      H      -0.6638171207    -1.7941125339     0.7245859263
 ----------------------------------------------------------------
 Nuclear Repulsion Energy =   175.9550726846 hartrees
 There are       20 alpha and       20 beta electrons
 Discretize the solute cavity surface with Lebedev spheres
	Using 302 Lebedev grid points for each H atom
	Using 302 Lebedev grid points for other atoms
	Atomic van der Waals radii will be scaled by 1.20
 Removing interior tesserae...
 Keep 1201 surface tesserae and discard 2121 interior tesserae
 Molecular Surface Area = 103.973 Angst**2
 Applying Cartesian multipole field
    Component          Value
    ---------          -----
     (2,0,0)        1.00000E-11
     (0,2,0)        2.00000E-11
     (0,0,2)       -3.00000E-10
 Nucleus-field energy     =    -0.0000000323 hartrees
 Requested basis set is cc-pVTZ
 There are 86 shells and 234 basis functions
 A cutoff of  1.0D-11 yielded   3526 shell pairs
 There are     26172 function pairs (     33671 Cartesian)
 Smallest overlap matrix eigenvalue = 6.80E-04
 Guess MOs from SCF MO coefficient file
 Reading MOs from coefficient file
 Reading MOs from coefficient file
 A restricted Hartree-Fock SCF calculation will be
 performed using Pulay DIIS extrapolation
 SCF converges when DIIS error is below 1.0E-08
 Geometry optimization detected.  Setting ReadMinima to 0
 Setting SaveMinima to 0
 ---------------------------------------
  Cycle       Energy         DIIS Error
 ---------------------------------------
    1    -266.8715527935      2.51E-03
    2    -266.9021064788      5.32E-04
    3    -266.9046297116      3.11E-04
    4    -266.9053571066      1.24E-04
    5    -266.9056068351      3.77E-05
    6    -266.9056431714      1.99E-05
    7    -266.9056569917      8.43E-06
    8    -266.9056601389      3.53E-06
    9    -266.9056606036      1.72E-06
   10    -266.9056606773      5.60E-07
   11    -266.9056606855      1.74E-07
   12    -266.9056606864      6.44E-08
   13    -266.9056606866      1.63E-08
   14    -266.9056606871      3.71E-09 Convergence criterion met
 ---------------------------------------
 SCF time:  CPU 188.80 s  wall 188.89 s
 Discretize the solute cavity surface with Lebedev spheres
	Using 302 Lebedev grid points for each H atom
	Using 302 Lebedev grid points for other atoms
	Atomic van der Waals radii will be scaled by 1.20
 Removing interior tesserae...
 Keep 1201 surface tesserae and discard 2121 interior tesserae
 Molecular Surface Area = 103.973 Angst**2
Using SCRF singleton
 A restricted Hartree-Fock SCF calculation will be
 performed using Pulay DIIS extrapolation
 Polarizable Continuum solvation model will be applied
 SCF converges when DIIS error is below 1.0E-08
 Geometry optimization detected.  Setting ReadMinima to 0
 Setting SaveMinima to 0

 Citation of the SMD model:
 Marenich, A.V.; Cramer, C.J.; Truhlar, D.G.
 J. Phys. Chem. B 2009, 113, 6378-6396.
 iSolventCode=           1
 Solvent: water                                                           

 vradii
            1           2           3           4           5           6
    1   1.8500000   1.8500000   1.8500000   1.5200000   1.2000000   1.2000000
            7           8           9          10          11
    1   1.2000000   1.2000000   1.5200000   1.2000000   1.2000000
 ---------------------------------------
  Cycle       Energy         DIIS Error
 ---------------------------------------
    1    -266.9056606861      1.05E-09
 Time req'd to invert C: 2.08 s (CPU) 2.08 s (wall)
    2    -266.9244014131      4.73E-04
    3    -266.9244014123      4.73E-04
    4    -266.9244014065      4.73E-04
    5    -266.9244014093      4.73E-04
    6    -266.9244014173      4.73E-04
    7    -266.9244014117      4.73E-04
    8    -266.9244014128      4.73E-04
    9    -266.9244014131      4.73E-04
   10    -266.9244014139      4.73E-04
   11    -266.9244014132      4.73E-04
   12    -266.9244014129      4.73E-04
   13    -266.9244014124      4.73E-04
   14    -266.9244014131      4.73E-04
   15    -266.9244014141      4.73E-04
   16    -266.9244014131      4.73E-04
   17    -266.9274150379      2.71E-04
   18    -266.9279417178      1.08E-04
   19    -266.9281463625      3.86E-05
   20    -266.9281778042      1.34E-05
   21    -266.9281818003      6.90E-06
   22    -266.9281824604      2.33E-06
   23    -266.9281825667      6.13E-07
   24    -266.9281825726      1.70E-07
   25    -266.9281825734      6.68E-08
   26    -266.9281825734      2.80E-08
   27    -266.9281825735      1.17E-08
   28    -266.9281825739      3.72E-09 Convergence criterion met
 ---------------------------------------
 SCF time:  CPU 280.09 s  wall 280.29 s
(0)  E-EN(g) gas-phase elect-nuc energy                 -266.905660686 a.u.
(3)  G-ENP(liq) elect-nuc-pol free energy of system     -266.928182574 a.u.
(4)  G-CDS(liq) cavity-dispersion-solvent structure 
     free energy                                                3.5858 kcal/mol
(6)  G-S(liq) free energy of system                     -266.922468220 a.u.
(9)  DeltaG-S(liq) free energy of  solvation
     (9) = (6) - (0)                                          -10.5469 kcal/mol
 SCF   energy in the final basis set = -266.9224682196
 Total energy in the final basis set = -266.9224682196

 Components of the MP2 correlation energy:
        aaaa  correlation energy =        -0.1243291688 au
        abab  correlation energy =        -0.7931763264 au
        bbbb  correlation energy =        -0.1243291688 au
        non-Brillouin singles    =        -0.0000000000 au

 Total  MP2   correlation energy =        -1.0418346640 au
        MP2         total energy =      -267.9643028836 au

  Entering Z-vector solver.
 This version supports only Gaussian blurring of the apparent surface charges
 No PCM contribution added !! 
   1         0           1      0.000293    0.000293
 This version supports only Gaussian blurring of the apparent surface charges
 No PCM contribution added !! 
   2         0           1      0.000098    0.000098
 This version supports only Gaussian blurring of the apparent surface charges
 No PCM contribution added !! 
   3         0           1      0.000036    0.000036
 This version supports only Gaussian blurring of the apparent surface charges
 No PCM contribution added !! 
   4         0           1      0.000013    0.000013
 This version supports only Gaussian blurring of the apparent surface charges
 No PCM contribution added !! 
   5         0           1      0.000004    0.000004
 This version supports only Gaussian blurring of the apparent surface charges
 No PCM contribution added !! 
   6         0           1      0.000001    0.000001
 This version supports only Gaussian blurring of the apparent surface charges
 No PCM contribution added !! 
   7         1           0      0.000000    0.000000    Roots Converged

 --------------------------------------------------------------

                    Orbital Energies (a.u.)
 --------------------------------------------------------------

 Alpha MOs
 -- Occupied --
-20.571 -20.555 -11.336 -11.278 -11.216  -1.404  -1.365  -1.033
 -0.949  -0.762  -0.701  -0.663  -0.636  -0.612  -0.577  -0.561
 -0.536  -0.505  -0.482  -0.416
 -- Virtual --
  0.130   0.156   0.186   0.206   0.219   0.232   0.243   0.292
  0.334   0.354   0.365   0.409   0.459   0.493   0.510   0.534
  0.544   0.566   0.589   0.601   0.619   0.628   0.648   0.659
  0.676   0.686   0.714   0.726   0.762   0.773   0.810   0.829
  0.858   0.891   0.925   0.935   0.957   1.012   1.040   1.055
  1.096   1.135   1.154   1.170   1.195   1.225   1.257   1.264
  1.289   1.320   1.336   1.357   1.394   1.424   1.473   1.477
  1.494   1.512   1.526   1.547   1.568   1.584   1.603   1.626
  1.703   1.739   1.757   1.789   1.868   1.968   2.000   2.056
  2.143   2.192   2.229   2.271   2.354   2.376   2.421   2.451
  2.515   2.573   2.595   2.650   2.668   2.691   2.756   2.799
  2.862   2.911   2.923   2.967   2.996   3.067   3.075   3.117
  3.146   3.156   3.172   3.206   3.222   3.251   3.258   3.297
  3.323   3.339   3.351   3.372   3.432   3.446   3.461   3.472
  3.498   3.512   3.582   3.608   3.632   3.648   3.660   3.700
  3.740   3.769   3.777   3.788   3.828   3.861   3.882   3.915
  3.938   3.963   4.053   4.063   4.077   4.099   4.128   4.144
  4.186   4.205   4.238   4.254   4.258   4.289   4.339   4.357
  4.380   4.410   4.416   4.420   4.457   4.527   4.557   4.580
  4.595   4.604   4.638   4.692   4.716   4.740   4.767   4.888
  4.928   4.997   5.087   5.158   5.172   5.217   5.280   5.299
  5.357   5.411   5.439   5.478   5.520   5.555   5.588   5.612
  5.649   5.650   5.680   5.693   5.712   5.738   5.755   5.892
  5.989   6.038   6.131   6.177   6.242   6.263   6.286   6.352
  6.609   6.710   6.728   6.903   6.957   6.966   7.105   7.144
  7.152   7.241   7.340   7.348   7.425   7.535   7.562   7.642
  7.894   9.672  12.191  13.338  13.737  14.622
 --------------------------------------------------------------

          Ground-State Mulliken Net Atomic Charges

     Atom                 Charge (a.u.)
  ----------------------------------------
      1 C                    -0.377745
      2 C                     0.234810
      3 C                    -0.023371
      4 O                    -0.356653
      5 H                     0.157754
      6 H                     0.140614
      7 H                     0.110730
      8 H                     0.131887
      9 O                    -0.452217
     10 H                     0.285868
     11 H                     0.148323
  ----------------------------------------
  Sum of atomic charges =     0.000000

 -----------------------------------------------------------------
                    Cartesian Multipole Moments
 -----------------------------------------------------------------
    Charge (ESU x 10^10)
                 0.0000
    Dipole Moment (Debye)
         X      -0.4056      Y      -0.0252      Z       2.2991
       Tot       2.3347
    Quadrupole Moments (Debye-Ang)
        XX     -34.4458     XY       2.6295     YY     -29.4934
        XZ      -6.3538     YZ       0.9448     ZZ     -32.5043
    Octopole Moments (Debye-Ang^2)
       XXX     -19.2783    XXY      10.5918    XYY      -4.0872
       YYY      25.6141    XXZ      11.2699    XYZ       0.2503
       YYZ      13.3300    XZZ      11.6889    YZZ       5.7329
       ZZZ      47.6384
    Hexadecapole Moments (Debye-Ang^3)
      XXXX    -360.6776   XXXY      -9.4231   XXYY     -73.7363
      XYYY     -16.2315   YYYY     -99.7872   XXXZ      -5.7562
      XXYZ       5.7046   XYYZ       2.9099   YYYZ       3.8773
      XXZZ     -72.0004   XYZZ     -10.1013   YYZZ     -44.7522
      XZZZ     -17.3177   YZZZ      11.9938   ZZZZ    -181.0846
 -----------------------------------------------------------------
 DrvMan is completing analytic gradient of the MP2 energy
 MP2 relaxed dipole moment
            1
    1  -0.1595656
    2  -0.0099075
    3   0.9045284
	Magnitude:	 0.919 au	 2.335 Debye
 MP2 energy read as -267.964303
 Full Analytical Gradient of MP2 Energy (in au.)
             1             2             3             4             5
    1   -0.01205995   -0.01065981   -0.00513704    0.00609238   -0.00199602
    2   -0.00212098    0.00729934   -0.00574925   -0.00395786    0.00211744
    3   -0.00796422   -0.00587727   -0.01897353    0.02010640    0.00148413
             6             7             8             9            10
    1    0.00352244    0.00132206   -0.00201649    0.01954724   -0.00318169
    2    0.00186369   -0.00067599   -0.00203923    0.00045573    0.00245799
    3    0.00414552   -0.00115698    0.00270318    0.01497308   -0.00766207
            11
    1    0.00456688
    2    0.00034912
    3   -0.00177822
 Gradient time:  CPU 0.13 s  wall 0.13 s
 Geometry Optimization Parameters
   NAtoms,    NIC,     NZ,  NCons,   NDum,   NFix, NCnnct, MaxDiis
       11      63       0       0       0       0       0       0

 Cartesian Hessian Update
 Hessian Updated using BFGS Update


** GEOMETRY OPTIMIZATION IN DELOCALIZED INTERNAL COORDINATES **
   Searching for a Minimum

   Optimization Cycle:  23

                       Coordinates (Angstroms)
     ATOM                X               Y               Z
      1  C        -1.2856171493   -0.9944125336    0.3522571999
      2  C        -0.4424372878   -0.1998976574   -0.5737461828
      3  C         0.9301834201    0.2847380073   -0.1369504621
      4  O        -0.8155813389    0.0933371702   -1.6923145361
      5  H        -1.5730111571   -0.3751497084    1.1866312710
      6  H        -2.1572524746   -1.3698975336   -0.1387712086
      7  H         1.0309858446    1.2940210592   -0.5076396568
      8  H         0.9684434641    0.2778076212    0.9392459077
      9  O         2.0627371436   -0.4927753116   -0.5504845817
     10  H         2.0517051285   -0.4629662155   -1.5143475932
     11  H        -0.6638171207   -1.7941125339    0.7245859263
   Point Group: c1    Number of degrees of freedom:    27


   Energy is   -267.964302884

 Hessian Updated using BFGS Update

 27 Hessian modes will be used to form the next step
  Hessian Eigenvalues:
     0.000089    0.002600    0.010593    0.037280    0.058783    0.069428
     0.071803    0.073415    0.116404    0.148829    0.152315    0.159355
     0.161479    0.172142    0.195536    0.221005    0.284260    0.291147
     0.327113    0.342626    0.345191    0.348847    0.360034    0.368965
     0.399396    0.566393    0.865481
**WARNING** Magnitude of eigenvalue   1 too small.  Replaced by     0.000100

 Minimum Search - Taking Simple RFO Step
 Searching for Lamda that Minimizes Along All modes
 Value Taken    Lamda =  -0.00862083
 Step Taken.  Stepsize is  0.248937

                             Maximum     Tolerance    Cnvgd?
         Gradient           0.025847      0.000300      NO
         Displacement       0.135252      0.001200      NO
         Energy change      0.003020      0.000001      NO


 New Cartesian Coordinates Obtained by Inverse Iteration

 Displacement from previous Coordinates is:  0.596353
 ----------------------------------------------------------------
             Standard Nuclear Orientation (Angstroms)
    I     Atom           X                Y                Z
 ----------------------------------------------------------------
    1      C      -1.2387345968    -0.9989957113     0.3387417906
    2      C      -0.4152664375    -0.1655957274    -0.5682965258
    3      C       0.9204949652     0.3432645572    -0.0870877231
    4      O      -0.7486141661     0.0845478722    -1.7244246774
    5      H      -1.5778364651    -0.3884484720     1.1547546315
    6      H      -2.0801083984    -1.4145312729    -0.1898362810
    7      H       1.0733891016     1.3416783024    -0.4657026299
    8      H       0.9955935561     0.3260912387     0.9800700520
    9      O       1.9189660269    -0.5551935887    -0.5711769352
   10      H       1.8811713408    -0.5308754359    -1.5275757725
   11      H      -0.6227164542    -1.7812493984     0.7490001544
 ----------------------------------------------------------------
 Nuclear Repulsion Energy =   177.8830177266 hartrees
 There are       20 alpha and       20 beta electrons
 Discretize the solute cavity surface with Lebedev spheres
	Using 302 Lebedev grid points for each H atom
	Using 302 Lebedev grid points for other atoms
	Atomic van der Waals radii will be scaled by 1.20
 Removing interior tesserae...
 Keep 1200 surface tesserae and discard 2122 interior tesserae
 Molecular Surface Area = 104.211 Angst**2
 Applying Cartesian multipole field
    Component          Value
    ---------          -----
     (2,0,0)        1.00000E-11
     (0,2,0)        2.00000E-11
     (0,0,2)       -3.00000E-10
 Nucleus-field energy     =    -0.0000000335 hartrees
 Requested basis set is cc-pVTZ
 There are 86 shells and 234 basis functions
 A cutoff of  1.0D-11 yielded   3549 shell pairs
 There are     26457 function pairs (     34090 Cartesian)
 Smallest overlap matrix eigenvalue = 6.83E-04
 Guess MOs from SCF MO coefficient file
 Reading MOs from coefficient file
 Reading MOs from coefficient file
 A restricted Hartree-Fock SCF calculation will be
 performed using Pulay DIIS extrapolation
 SCF converges when DIIS error is below 1.0E-08
 Geometry optimization detected.  Setting ReadMinima to 0
 Setting SaveMinima to 0
 ---------------------------------------
  Cycle       Energy         DIIS Error
 ---------------------------------------
    1    -266.9014072984      2.15E-03
    2    -266.9057655402      4.33E-04
    3    -266.9075936686      2.40E-04
    4    -266.9080706286      1.05E-04
    5    -266.9082508492      3.38E-05
    6    -266.9082789399      1.76E-05
    7    -266.9082911776      7.59E-06
    8    -266.9082934176      3.58E-06
    9    -266.9082938164      1.46E-06
   10    -266.9082938821      4.28E-07
   11    -266.9082938870      1.35E-07
   12    -266.9082938874      4.60E-08
   13    -266.9082938874      1.32E-08
   14    -266.9082938878      3.26E-09 Convergence criterion met
 ---------------------------------------
 SCF time:  CPU 191.20 s  wall 191.25 s
 Discretize the solute cavity surface with Lebedev spheres
	Using 302 Lebedev grid points for each H atom
	Using 302 Lebedev grid points for other atoms
	Atomic van der Waals radii will be scaled by 1.20
 Removing interior tesserae...
 Keep 1200 surface tesserae and discard 2122 interior tesserae
 Molecular Surface Area = 104.211 Angst**2
Using SCRF singleton
 A restricted Hartree-Fock SCF calculation will be
 performed using Pulay DIIS extrapolation
 Polarizable Continuum solvation model will be applied
 SCF converges when DIIS error is below 1.0E-08
 Geometry optimization detected.  Setting ReadMinima to 0
 Setting SaveMinima to 0

 Citation of the SMD model:
 Marenich, A.V.; Cramer, C.J.; Truhlar, D.G.
 J. Phys. Chem. B 2009, 113, 6378-6396.
 iSolventCode=           1
 Solvent: water                                                           

 vradii
            1           2           3           4           5           6
    1   1.8500000   1.8500000   1.8500000   1.5200000   1.2000000   1.2000000
            7           8           9          10          11
    1   1.2000000   1.2000000   1.5200000   1.2000000   1.2000000
 ---------------------------------------
  Cycle       Energy         DIIS Error
 ---------------------------------------
    1    -266.9082938885      9.96E-10
 Time req'd to invert C: 2.04 s (CPU) 2.04 s (wall)
    2    -266.9270548266      4.70E-04
    3    -266.9270548257      4.70E-04
    4    -266.9270548278      4.70E-04
    5    -266.9270548347      4.70E-04
    6    -266.9270548360      4.70E-04
    7    -266.9270548373      4.70E-04
    8    -266.9270548358      4.70E-04
    9    -266.9270548392      4.70E-04
   10    -266.9270548342      4.70E-04
   11    -266.9270548366      4.70E-04
   12    -266.9270548375      4.70E-04
   13    -266.9270548369      4.70E-04
   14    -266.9270548382      4.70E-04
   15    -266.9270548392      4.70E-04
   16    -266.9270548208      4.70E-04
   17    -266.9300641782      2.70E-04
   18    -266.9305893832      1.09E-04
   19    -266.9307948235      3.84E-05
   20    -266.9308261572      1.37E-05
   21    -266.9308301962      7.25E-06
   22    -266.9308309385      2.39E-06
   23    -266.9308310529      5.82E-07
   24    -266.9308310581      1.52E-07
   25    -266.9308310584      5.22E-08
   26    -266.9308310582      2.06E-08
   27    -266.9308310582      9.27E-09 Convergence criterion met
 ---------------------------------------
 SCF time:  CPU 280.53 s  wall 280.70 s
(0)  E-EN(g) gas-phase elect-nuc energy                 -266.908293888 a.u.
(3)  G-ENP(liq) elect-nuc-pol free energy of system     -266.930831058 a.u.
(4)  G-CDS(liq) cavity-dispersion-solvent structure 
     free energy                                                3.5367 kcal/mol
(6)  G-S(liq) free energy of system                     -266.925195022 a.u.
(9)  DeltaG-S(liq) free energy of  solvation
     (9) = (6) - (0)                                          -10.6056 kcal/mol
 SCF   energy in the final basis set = -266.9251950219
 Total energy in the final basis set = -266.9251950219

 Components of the MP2 correlation energy:
        aaaa  correlation energy =        -0.1244982297 au
        abab  correlation energy =        -0.7932838274 au
        bbbb  correlation energy =        -0.1244982297 au
        non-Brillouin singles    =        -0.0000000000 au

 Total  MP2   correlation energy =        -1.0422802868 au
        MP2         total energy =      -267.9674753087 au

  Entering Z-vector solver.
 This version supports only Gaussian blurring of the apparent surface charges
 No PCM contribution added !! 
   1         0           1      0.000301    0.000301
 This version supports only Gaussian blurring of the apparent surface charges
 No PCM contribution added !! 
   2         0           1      0.000104    0.000104
 This version supports only Gaussian blurring of the apparent surface charges
 No PCM contribution added !! 
   3         0           1      0.000039    0.000039
 This version supports only Gaussian blurring of the apparent surface charges
 No PCM contribution added !! 
   4         0           1      0.000014    0.000014
 This version supports only Gaussian blurring of the apparent surface charges
 No PCM contribution added !! 
   5         0           1      0.000004    0.000004
 This version supports only Gaussian blurring of the apparent surface charges
 No PCM contribution added !! 
   6         0           1      0.000002    0.000002
 This version supports only Gaussian blurring of the apparent surface charges
 No PCM contribution added !! 
   7         1           0      0.000000    0.000000    Roots Converged

 --------------------------------------------------------------

                    Orbital Energies (a.u.)
 --------------------------------------------------------------

 Alpha MOs
 -- Occupied --
-20.569 -20.555 -11.338 -11.277 -11.217  -1.399  -1.366  -1.035
 -0.950  -0.765  -0.703  -0.664  -0.641  -0.609  -0.581  -0.557
 -0.537  -0.499  -0.485  -0.418
 -- Virtual --
  0.135   0.154   0.187   0.204   0.219   0.230   0.245   0.291
  0.334   0.343   0.363   0.411   0.459   0.497   0.512   0.541
  0.550   0.570   0.585   0.610   0.623   0.625   0.649   0.657
  0.674   0.695   0.716   0.722   0.754   0.766   0.808   0.846
  0.865   0.892   0.936   0.941   0.969   1.004   1.049   1.061
  1.099   1.134   1.158   1.163   1.209   1.219   1.243   1.266
  1.289   1.312   1.329   1.371   1.400   1.446   1.462   1.470
  1.494   1.515   1.532   1.560   1.566   1.576   1.608   1.634
  1.696   1.749   1.772   1.790   1.884   1.956   1.994   2.097
  2.156   2.182   2.220   2.249   2.351   2.363   2.417   2.455
  2.513   2.569   2.596   2.658   2.678   2.709   2.732   2.798
  2.872   2.912   2.924   2.959   2.997   3.076   3.090   3.119
  3.151   3.155   3.183   3.203   3.244   3.260   3.287   3.298
  3.331   3.347   3.359   3.383   3.431   3.446   3.454   3.471
  3.492   3.510   3.576   3.623   3.628   3.657   3.685   3.722
  3.738   3.762   3.774   3.794   3.816   3.841   3.878   3.933
  3.968   3.987   4.035   4.056   4.072   4.104   4.116   4.150
  4.182   4.216   4.222   4.245   4.262   4.316   4.342   4.347
  4.381   4.409   4.418   4.446   4.471   4.544   4.566   4.575
  4.589   4.620   4.672   4.680   4.724   4.737   4.765   4.893
  4.922   5.013   5.116   5.158   5.188   5.210   5.288   5.312
  5.355   5.420   5.443   5.502   5.522   5.562   5.577   5.604
  5.638   5.652   5.686   5.692   5.701   5.745   5.764   5.890
  5.989   6.030   6.121   6.178   6.258   6.266   6.288   6.342
  6.618   6.682   6.716   6.897   6.953   6.995   7.081   7.146
  7.187   7.237   7.345   7.355   7.445   7.540   7.559   7.660
  7.919   9.729  12.344  13.498  13.597  14.625
 --------------------------------------------------------------

          Ground-State Mulliken Net Atomic Charges

     Atom                 Charge (a.u.)
  ----------------------------------------
      1 C                    -0.377750
      2 C                     0.237204
      3 C                    -0.017564
      4 O                    -0.372876
      5 H                     0.159986
      6 H                     0.134856
      7 H                     0.116213
      8 H                     0.139617
      9 O                    -0.451829
     10 H                     0.281840
     11 H                     0.150302
  ----------------------------------------
  Sum of atomic charges =     0.000000

 -----------------------------------------------------------------
                    Cartesian Multipole Moments
 -----------------------------------------------------------------
    Charge (ESU x 10^10)
                 0.0000
    Dipole Moment (Debye)
         X      -0.3302      Y       0.2150      Z       2.6193
       Tot       2.6488
    Quadrupole Moments (Debye-Ang)
        XX     -33.9632     XY       2.7418     YY     -29.4784
        XZ      -5.7136     YZ       0.9412     ZZ     -32.7932
    Octopole Moments (Debye-Ang^2)
       XXX     -17.6178    XXY      11.0939    XYY      -3.8104
       YYY      25.7782    XXZ      12.5454    XYZ       0.4873
       YYZ      13.5788    XZZ      11.0083    YZZ       5.4266
       ZZZ      49.0550
    Hexadecapole Moments (Debye-Ang^3)
      XXXX    -327.5591   XXXY      -9.0398   XXYY     -68.9726
      XYYY     -15.2554   YYYY    -103.9751   XXXZ      -2.1036
      XXYZ       4.9551   XYYZ       2.2214   YYYZ       2.3173
      XXZZ     -69.4436   XYZZ     -10.2685   YYZZ     -45.7386
      XZZZ     -17.1713   YZZZ      10.8442   ZZZZ    -186.7381
 -----------------------------------------------------------------
 DrvMan is completing analytic gradient of the MP2 energy
 MP2 relaxed dipole moment
            1
    1  -0.1299028
    2   0.0845979
    3   1.0305272
	Magnitude:	 1.042 au	 2.649 Debye
 MP2 energy read as -267.967475
 Full Analytical Gradient of MP2 Energy (in au.)
             1             2             3             4             5
    1   -0.00102988   -0.00009076   -0.00050536   -0.00010858   -0.00024375
    2    0.00043452   -0.00050496   -0.00022684    0.00031724    0.00016855
    3   -0.00009324   -0.00021282   -0.00106742    0.00045814   -0.00006309
             6             7             8             9            10
    1    0.00032073    0.00016190   -0.00033909    0.00144554   -0.00001783
    2    0.00011513   -0.00017329    0.00026045   -0.00029737   -0.00001665
    3    0.00024043   -0.00022226    0.00005935    0.00085023   -0.00010242
            11
    1    0.00040708
    2   -0.00007679
    3    0.00015310
 Gradient time:  CPU 0.13 s  wall 0.13 s
 Geometry Optimization Parameters
   NAtoms,    NIC,     NZ,  NCons,   NDum,   NFix, NCnnct, MaxDiis
       11      63       0       0       0       0       0       0

 Cartesian Hessian Update
 Hessian Updated using BFGS Update


** GEOMETRY OPTIMIZATION IN DELOCALIZED INTERNAL COORDINATES **
   Searching for a Minimum

   Optimization Cycle:  24

                       Coordinates (Angstroms)
     ATOM                X               Y               Z
      1  C        -1.2387345968   -0.9989957113    0.3387417906
      2  C        -0.4152664375   -0.1655957274   -0.5682965258
      3  C         0.9204949652    0.3432645572   -0.0870877231
      4  O        -0.7486141661    0.0845478722   -1.7244246774
      5  H        -1.5778364651   -0.3884484720    1.1547546315
      6  H        -2.0801083984   -1.4145312729   -0.1898362810
      7  H         1.0733891016    1.3416783024   -0.4657026299
      8  H         0.9955935561    0.3260912387    0.9800700520
      9  O         1.9189660269   -0.5551935887   -0.5711769352
     10  H         1.8811713408   -0.5308754359   -1.5275757725
     11  H        -0.6227164542   -1.7812493984    0.7490001544
   Point Group: c1    Number of degrees of freedom:    27


   Energy is   -267.967475309

 Hessian Updated using BFGS Update

 27 Hessian modes will be used to form the next step
  Hessian Eigenvalues:
     0.000089    0.002600    0.010595    0.037721    0.058861    0.069660
     0.071773    0.073571    0.116441    0.148807    0.152321    0.158585
     0.161336    0.172033    0.191761    0.221243    0.284238    0.291092
     0.327109    0.342612    0.345185    0.348837    0.359434    0.368726
     0.397459    0.566283    0.865864
**WARNING** Magnitude of eigenvalue   1 too small.  Replaced by     0.000100

 Minimum Search - Taking Simple RFO Step
 Searching for Lamda that Minimizes Along All modes
 Value Taken    Lamda =  -0.00040927
 Calculated Step too Large.  Step scaled by  0.368053
 Step Taken.  Stepsize is  0.300000

                             Maximum     Tolerance    Cnvgd?
         Gradient           0.001597      0.000300      NO
         Displacement       0.169692      0.001200      NO
         Energy change     -0.003172      0.000001      NO


 New Cartesian Coordinates Obtained by Inverse Iteration

 Displacement from previous Coordinates is:  0.343425
 ----------------------------------------------------------------
             Standard Nuclear Orientation (Angstroms)
    I     Atom           X                Y                Z
 ----------------------------------------------------------------
    1      C      -1.2541003606    -0.9853613207     0.3465903767
    2      C      -0.4007603935    -0.1947753810    -0.5694880965
    3      C       0.9234333536     0.3343298799    -0.0765571913
    4      O      -0.6878406812    -0.0078082078    -1.7494931117
    5      H      -1.5758234967    -0.3567288070     1.1550072716
    6      H      -2.1045245794    -1.3857126128    -0.1793705060
    7      H       1.0456976984     1.3499694228    -0.4190235165
    8      H       1.0145165445     0.2764555884     0.9873633150
    9      O       1.9388960595    -0.5169035824    -0.6094602008
   10      H       1.8679444655    -0.4734375259    -1.5646008233
   11      H      -0.6611001377    -1.7793350896     0.7674985666
 ----------------------------------------------------------------
 Nuclear Repulsion Energy =   178.0579889048 hartrees
 There are       20 alpha and       20 beta electrons
 Discretize the solute cavity surface with Lebedev spheres
	Using 302 Lebedev grid points for each H atom
	Using 302 Lebedev grid points for other atoms
	Atomic van der Waals radii will be scaled by 1.20
 Removing interior tesserae...
 Keep 1190 surface tesserae and discard 2132 interior tesserae
 Molecular Surface Area = 102.952 Angst**2
 Applying Cartesian multipole field
    Component          Value
    ---------          -----
     (2,0,0)        1.00000E-11
     (0,2,0)        2.00000E-11
     (0,0,2)       -3.00000E-10
 Nucleus-field energy     =    -0.0000000349 hartrees
 Requested basis set is cc-pVTZ
 There are 86 shells and 234 basis functions
 A cutoff of  1.0D-11 yielded   3549 shell pairs
 There are     26503 function pairs (     34155 Cartesian)
 Smallest overlap matrix eigenvalue = 6.71E-04
 Guess MOs from SCF MO coefficient file
 Reading MOs from coefficient file
 Reading MOs from coefficient file
 A restricted Hartree-Fock SCF calculation will be
 performed using Pulay DIIS extrapolation
 SCF converges when DIIS error is below 1.0E-08
 Geometry optimization detected.  Setting ReadMinima to 0
 Setting SaveMinima to 0
 ---------------------------------------
  Cycle       Energy         DIIS Error
 ---------------------------------------
    1    -266.8942090907      1.41E-03
    2    -266.9068315763      3.77E-04
    3    -266.9077581783      2.29E-04
    4    -266.9080955939      6.53E-05
    5    -266.9081587399      1.96E-05
    6    -266.9081663143      1.02E-05
    7    -266.9081682492      3.52E-06
    8    -266.9081684715      1.04E-06
    9    -266.9081684897      3.05E-07
   10    -266.9081684923      1.49E-07
   11    -266.9081684934      6.77E-08
   12    -266.9081684936      2.30E-08
   13    -266.9081684935      6.14E-09 Convergence criterion met
 ---------------------------------------
 SCF time:  CPU 176.70 s  wall 176.75 s
 Discretize the solute cavity surface with Lebedev spheres
	Using 302 Lebedev grid points for each H atom
	Using 302 Lebedev grid points for other atoms
	Atomic van der Waals radii will be scaled by 1.20
 Removing interior tesserae...
 Keep 1190 surface tesserae and discard 2132 interior tesserae
 Molecular Surface Area = 102.952 Angst**2
Using SCRF singleton
 A restricted Hartree-Fock SCF calculation will be
 performed using Pulay DIIS extrapolation
 Polarizable Continuum solvation model will be applied
 SCF converges when DIIS error is below 1.0E-08
 Geometry optimization detected.  Setting ReadMinima to 0
 Setting SaveMinima to 0

 Citation of the SMD model:
 Marenich, A.V.; Cramer, C.J.; Truhlar, D.G.
 J. Phys. Chem. B 2009, 113, 6378-6396.
 iSolventCode=           1
 Solvent: water                                                           

 vradii
            1           2           3           4           5           6
    1   1.8500000   1.8500000   1.8500000   1.5200000   1.2000000   1.2000000
            7           8           9          10          11
    1   1.2000000   1.2000000   1.5200000   1.2000000   1.2000000
 ---------------------------------------
  Cycle       Energy         DIIS Error
 ---------------------------------------
    1    -266.9081684931      1.77E-09
 Time req'd to invert C: 2.00 s (CPU) 2.01 s (wall)
    2    -266.9267575093      4.67E-04
    3    -266.9267575104      4.67E-04
    4    -266.9267575142      4.67E-04
    5    -266.9267575062      4.67E-04
    6    -266.9267574984      4.67E-04
    7    -266.9267574953      4.67E-04
    8    -266.9267574904      4.67E-04
    9    -266.9267574883      4.67E-04
   10    -266.9267574902      4.67E-04
   11    -266.9267574865      4.67E-04
   12    -266.9267574843      4.67E-04
   13    -266.9267574820      4.67E-04
   14    -266.9267574843      4.67E-04
   15    -266.9267574842      4.67E-04
   16    -266.9267575098      4.67E-04
   17    -266.9297453634      2.67E-04
   18    -266.9302641672      1.09E-04
   19    -266.9304660714      3.78E-05
   20    -266.9304964235      1.35E-05
   21    -266.9305003011      7.20E-06
   22    -266.9305010322      2.36E-06
   23    -266.9305011457      5.76E-07
   24    -266.9305011510      1.52E-07
   25    -266.9305011514      5.01E-08
   26    -266.9305011512      1.88E-08
   27    -266.9305011511      8.51E-09 Convergence criterion met
 ---------------------------------------
 SCF time:  CPU 280.76 s  wall 280.94 s
(0)  E-EN(g) gas-phase elect-nuc energy                 -266.908168493 a.u.
(3)  G-ENP(liq) elect-nuc-pol free energy of system     -266.930501151 a.u.
(4)  G-CDS(liq) cavity-dispersion-solvent structure 
     free energy                                                3.5149 kcal/mol
(6)  G-S(liq) free energy of system                     -266.924899879 a.u.
(9)  DeltaG-S(liq) free energy of  solvation
     (9) = (6) - (0)                                          -10.4991 kcal/mol
 SCF   energy in the final basis set = -266.9248998786
 Total energy in the final basis set = -266.9248998786

 Components of the MP2 correlation energy:
        aaaa  correlation energy =        -0.1245420902 au
        abab  correlation energy =        -0.7933266970 au
        bbbb  correlation energy =        -0.1245420902 au
        non-Brillouin singles    =        -0.0000000000 au

 Total  MP2   correlation energy =        -1.0424108773 au
        MP2         total energy =      -267.9673107560 au

  Entering Z-vector solver.
 This version supports only Gaussian blurring of the apparent surface charges
 No PCM contribution added !! 
   1         0           1      0.000302    0.000302
 This version supports only Gaussian blurring of the apparent surface charges
 No PCM contribution added !! 
   2         0           1      0.000104    0.000104
 This version supports only Gaussian blurring of the apparent surface charges
 No PCM contribution added !! 
   3         0           1      0.000040    0.000040
 This version supports only Gaussian blurring of the apparent surface charges
 No PCM contribution added !! 
   4         0           1      0.000014    0.000014
 This version supports only Gaussian blurring of the apparent surface charges
 No PCM contribution added !! 
   5         0           1      0.000004    0.000004
 This version supports only Gaussian blurring of the apparent surface charges
 No PCM contribution added !! 
   6         0           1      0.000002    0.000002
 This version supports only Gaussian blurring of the apparent surface charges
 No PCM contribution added !! 
   7         1           0      0.000000    0.000000    Roots Converged

 --------------------------------------------------------------

                    Orbital Energies (a.u.)
 --------------------------------------------------------------

 Alpha MOs
 -- Occupied --
-20.568 -20.555 -11.338 -11.277 -11.217  -1.400  -1.364  -1.035
 -0.950  -0.765  -0.703  -0.664  -0.642  -0.608  -0.582  -0.558
 -0.538  -0.498  -0.485  -0.418
 -- Virtual --
  0.135   0.153   0.187   0.204   0.218   0.229   0.244   0.290
  0.337   0.342   0.364   0.408   0.460   0.492   0.515   0.540
  0.550   0.568   0.587   0.610   0.623   0.625   0.650   0.657
  0.673   0.695   0.714   0.718   0.752   0.766   0.812   0.849
  0.865   0.888   0.931   0.939   0.971   1.006   1.055   1.061
  1.098   1.127   1.156   1.162   1.215   1.221   1.243   1.266
  1.288   1.319   1.329   1.379   1.401   1.434   1.450   1.468
  1.496   1.512   1.534   1.561   1.575   1.579   1.605   1.634
  1.693   1.748   1.761   1.791   1.890   1.950   1.992   2.103
  2.168   2.179   2.218   2.252   2.343   2.362   2.416   2.457
  2.509   2.564   2.608   2.654   2.673   2.712   2.723   2.800
  2.870   2.914   2.923   2.962   3.000   3.073   3.092   3.118
  3.144   3.158   3.185   3.198   3.242   3.256   3.283   3.302
  3.331   3.344   3.361   3.386   3.426   3.449   3.456   3.468
  3.488   3.506   3.575   3.624   3.633   3.664   3.687   3.720
  3.738   3.759   3.776   3.806   3.808   3.846   3.885   3.929
  3.960   3.983   4.032   4.059   4.073   4.106   4.119   4.146
  4.184   4.218   4.229   4.242   4.258   4.317   4.339   4.346
  4.379   4.412   4.415   4.444   4.470   4.546   4.569   4.577
  4.589   4.621   4.674   4.681   4.723   4.731   4.757   4.901
  4.916   5.014   5.112   5.156   5.190   5.207   5.290   5.312
  5.362   5.418   5.443   5.498   5.524   5.561   5.579   5.607
  5.639   5.655   5.685   5.693   5.700   5.751   5.766   5.895
  5.989   6.023   6.126   6.177   6.260   6.266   6.285   6.335
  6.619   6.679   6.717   6.895   6.954   6.991   7.082   7.146
  7.180   7.239   7.339   7.361   7.448   7.552   7.556   7.656
  7.917   9.742  12.337  13.500  13.577  14.646
 --------------------------------------------------------------

          Ground-State Mulliken Net Atomic Charges

     Atom                 Charge (a.u.)
  ----------------------------------------
      1 C                    -0.376670
      2 C                     0.235691
      3 C                    -0.017343
      4 O                    -0.372986
      5 H                     0.159007
      6 H                     0.134721
      7 H                     0.117467
      8 H                     0.140466
      9 O                    -0.452988
     10 H                     0.280386
     11 H                     0.152250
  ----------------------------------------
  Sum of atomic charges =     0.000000

 -----------------------------------------------------------------
                    Cartesian Multipole Moments
 -----------------------------------------------------------------
    Charge (ESU x 10^10)
                 0.0000
    Dipole Moment (Debye)
         X      -0.5771      Y       0.3871      Z       2.7666
       Tot       2.8526
    Quadrupole Moments (Debye-Ang)
        XX     -34.1182     XY       2.6120     YY     -29.3449
        XZ      -5.2345     YZ       0.3338     ZZ     -32.9894
    Octopole Moments (Debye-Ang^2)
       XXX     -20.3563    XXY      11.7067    XYY      -4.2768
       YYY      26.8603    XXZ      13.0783    XYZ       0.5069
       YYZ      13.9800    XZZ      10.2649    YZZ       6.7505
       ZZZ      50.0922
    Hexadecapole Moments (Debye-Ang^3)
      XXXX    -331.0531   XXXY     -10.9653   XXYY     -68.8395
      XYYY     -17.3845   YYYY    -100.3147   XXXZ       3.4395
      XXYZ       3.0182   XYYZ       3.5290   YYYZ      -0.9492
      XXZZ     -70.1391   XYZZ     -11.2546   YYZZ     -46.1547
      XZZZ     -14.0086   YZZZ       6.1604   ZZZZ    -192.4522
 -----------------------------------------------------------------
 DrvMan is completing analytic gradient of the MP2 energy
 MP2 relaxed dipole moment
            1
    1  -0.2270526
    2   0.1522927
    3   1.0884827
	Magnitude:	 1.122 au	 2.853 Debye
 MP2 energy read as -267.967311
 Full Analytical Gradient of MP2 Energy (in au.)
             1             2             3             4             5
    1   -0.00027741   -0.00085217   -0.00056450    0.00028968   -0.00007238
    2   -0.00030460    0.00051016    0.00049210   -0.00017536    0.00018043
    3   -0.00030991   -0.00000143   -0.00015283    0.00064353   -0.00016830
             6             7             8             9            10
    1    0.00018005    0.00033527   -0.00004005    0.00072932    0.00010422
    2    0.00001324   -0.00020258    0.00012021   -0.00078255    0.00005472
    3    0.00018479   -0.00058858   -0.00012750    0.00059063   -0.00015902
            11
    1    0.00016796
    2    0.00009423
    3    0.00008862
 Gradient time:  CPU 0.14 s  wall 0.13 s
 Geometry Optimization Parameters
   NAtoms,    NIC,     NZ,  NCons,   NDum,   NFix, NCnnct, MaxDiis
       11      63       0       0       0       0       0       0

 Cartesian Hessian Update
 Hessian Updated using BFGS Update
**WARNING** Hereditary positive definiteness endangered


** GEOMETRY OPTIMIZATION IN DELOCALIZED INTERNAL COORDINATES **
   Searching for a Minimum

   Optimization Cycle:  25

                       Coordinates (Angstroms)
     ATOM                X               Y               Z
      1  C        -1.2541003606   -0.9853613207    0.3465903767
      2  C        -0.4007603935   -0.1947753810   -0.5694880965
      3  C         0.9234333536    0.3343298799   -0.0765571913
      4  O        -0.6878406812   -0.0078082078   -1.7494931117
      5  H        -1.5758234967   -0.3567288070    1.1550072716
      6  H        -2.1045245794   -1.3857126128   -0.1793705060
      7  H         1.0456976984    1.3499694228   -0.4190235165
      8  H         1.0145165445    0.2764555884    0.9873633150
      9  O         1.9388960595   -0.5169035824   -0.6094602008
     10  H         1.8679444655   -0.4734375259   -1.5646008233
     11  H        -0.6611001377   -1.7793350896    0.7674985666
   Point Group: c1    Number of degrees of freedom:    27


   Energy is   -267.967310756

 Hessian Updated using BFGS Update
**WARNING** Hereditary positive definiteness endangered

 27 Hessian modes will be used to form the next step
  Hessian Eigenvalues:
    -0.094342    0.000139    0.002250    0.010584    0.054998    0.059297
     0.071341    0.073319    0.110007    0.130082    0.149207    0.152239
     0.160951    0.167452    0.176376    0.220673    0.283468    0.290731
     0.326932    0.341055    0.344980    0.348349    0.356730    0.367456
     0.392462    0.565836    0.860300
**WARNING** Hessian does not have the Desired Local Structure

 Minimum Search - Taking Simple RFO Step
 Searching for Lamda that Minimizes Along All modes
 Value Taken    Lamda =  -0.09434198
 Calculated Step too Large.  Step scaled by  0.000226
 Step Taken.  Stepsize is  0.300000

                             Maximum     Tolerance    Cnvgd?
         Gradient           0.000873      0.000300      NO
         Displacement       0.132224      0.001200      NO
         Energy change      0.000165      0.000001      NO


 New Cartesian Coordinates Obtained by Inverse Iteration

 Displacement from previous Coordinates is:  0.711128
 ----------------------------------------------------------------
             Standard Nuclear Orientation (Angstroms)
    I     Atom           X                Y                Z
 ----------------------------------------------------------------
    1      C      -1.2104252997    -0.9987294987     0.3197922541
    2      C      -0.3778299751    -0.1487993625    -0.5486847614
    3      C       0.9200111304     0.3987239740    -0.0232367366
    4      O      -0.6009529190    -0.0090177458    -1.7476821426
    5      H      -1.5868452859    -0.3777980994     1.1059538254
    6      H      -2.0247144882    -1.4497348964    -0.2390949654
    7      H       1.1118625152     1.3931600442    -0.4003908824
    8      H       1.0653984604     0.3399359935     1.0275774730
    9      O       1.7684807557    -0.5857346169    -0.6129602904
   10      H       1.6510451075    -0.5460695858    -1.5631156696
   11      H      -0.6096915289    -1.7552438423     0.7703079795
 ----------------------------------------------------------------
 Nuclear Repulsion Energy =   181.1531015638 hartrees
 There are       20 alpha and       20 beta electrons
 Discretize the solute cavity surface with Lebedev spheres
	Using 302 Lebedev grid points for each H atom
	Using 302 Lebedev grid points for other atoms
	Atomic van der Waals radii will be scaled by 1.20
 Removing interior tesserae...
 Keep 1178 surface tesserae and discard 2144 interior tesserae
 Molecular Surface Area = 102.245 Angst**2
 Applying Cartesian multipole field
    Component          Value
    ---------          -----
     (2,0,0)        1.00000E-11
     (0,2,0)        2.00000E-11
     (0,0,2)       -3.00000E-10
 Nucleus-field energy     =    -0.0000000347 hartrees
 Requested basis set is cc-pVTZ
 There are 86 shells and 234 basis functions
 A cutoff of  1.0D-11 yielded   3583 shell pairs
 There are     26689 function pairs (     34370 Cartesian)
 Smallest overlap matrix eigenvalue = 6.40E-04
 Guess MOs from SCF MO coefficient file
 Reading MOs from coefficient file
 Reading MOs from coefficient file
 A restricted Hartree-Fock SCF calculation will be
 performed using Pulay DIIS extrapolation
 SCF converges when DIIS error is below 1.0E-08
 Geometry optimization detected.  Setting ReadMinima to 0
 Setting SaveMinima to 0
 ---------------------------------------
  Cycle       Energy         DIIS Error
 ---------------------------------------
    1    -266.8978174578      2.48E-03
    2    -266.8975188487      4.73E-04
    3    -266.8998233389      2.66E-04
    4    -266.9003793830      1.12E-04
    5    -266.9005707486      3.37E-05
    6    -266.9005969614      1.69E-05
    7    -266.9006083733      6.72E-06
    8    -266.9006103842      2.45E-06
    9    -266.9006106058      9.19E-07
   10    -266.9006106299      3.51E-07
   11    -266.9006106319      1.31E-07
   12    -266.9006106321      4.13E-08
   13    -266.9006106321      1.29E-08
   14    -266.9006106324      3.47E-09 Convergence criterion met
 ---------------------------------------
 SCF time:  CPU 196.04 s  wall 196.10 s
 Discretize the solute cavity surface with Lebedev spheres
	Using 302 Lebedev grid points for each H atom
	Using 302 Lebedev grid points for other atoms
	Atomic van der Waals radii will be scaled by 1.20
 Removing interior tesserae...
 Keep 1178 surface tesserae and discard 2144 interior tesserae
 Molecular Surface Area = 102.245 Angst**2
Using SCRF singleton
 A restricted Hartree-Fock SCF calculation will be
 performed using Pulay DIIS extrapolation
 Polarizable Continuum solvation model will be applied
 SCF converges when DIIS error is below 1.0E-08
 Geometry optimization detected.  Setting ReadMinima to 0
 Setting SaveMinima to 0

 Citation of the SMD model:
 Marenich, A.V.; Cramer, C.J.; Truhlar, D.G.
 J. Phys. Chem. B 2009, 113, 6378-6396.
 iSolventCode=           1
 Solvent: water                                                           

 vradii
            1           2           3           4           5           6
    1   1.8500000   1.8500000   1.8500000   1.5200000   1.2000000   1.2000000
            7           8           9          10          11
    1   1.2000000   1.2000000   1.5200000   1.2000000   1.2000000
 ---------------------------------------
  Cycle       Energy         DIIS Error
 ---------------------------------------
    1    -266.9006106319      9.84E-10
 Time req'd to invert C: 1.94 s (CPU) 1.94 s (wall)
    2    -266.9189679400      4.62E-04
    3    -266.9189679395      4.62E-04
    4    -266.9189679419      4.62E-04
    5    -266.9189679520      4.62E-04
    6    -266.9189679503      4.62E-04
    7    -266.9189679453      4.62E-04
    8    -266.9189679490      4.62E-04
    9    -266.9189679553      4.62E-04
   10    -266.9189679542      4.62E-04
   11    -266.9189679555      4.62E-04
   12    -266.9189679538      4.62E-04
   13    -266.9189679534      4.62E-04
   14    -266.9189679569      4.62E-04
   15    -266.9189679533      4.62E-04
   16    -266.9189679384      4.62E-04
   17    -266.9218842245      2.55E-04
   18    -266.9223741389      1.07E-04
   19    -266.9225588562      3.58E-05
   20    -266.9225856341      1.26E-05
   21    -266.9225889096      6.90E-06
   22    -266.9225895652      2.23E-06
   23    -266.9225896682      5.42E-07
   24    -266.9225896725      1.41E-07
   25    -266.9225896727      4.06E-08
   26    -266.9225896726      1.03E-08
   27    -266.9225896723      3.10E-09 Convergence criterion met
 ---------------------------------------
 SCF time:  CPU 291.07 s  wall 291.17 s
(0)  E-EN(g) gas-phase elect-nuc energy                 -266.900610632 a.u.
(3)  G-ENP(liq) elect-nuc-pol free energy of system     -266.922589672 a.u.
(4)  G-CDS(liq) cavity-dispersion-solvent structure 
     free energy                                                3.4982 kcal/mol
(6)  G-S(liq) free energy of system                     -266.917014944 a.u.
(9)  DeltaG-S(liq) free energy of  solvation
     (9) = (6) - (0)                                          -10.2939 kcal/mol
 SCF   energy in the final basis set = -266.9170149439
 Total energy in the final basis set = -266.9170149439

 Components of the MP2 correlation energy:
        aaaa  correlation energy =        -0.1250040825 au
        abab  correlation energy =        -0.7939488531 au
        bbbb  correlation energy =        -0.1250040825 au
        non-Brillouin singles    =        -0.0000000000 au

 Total  MP2   correlation energy =        -1.0439570182 au
        MP2         total energy =      -267.9609719620 au

  Entering Z-vector solver.
 This version supports only Gaussian blurring of the apparent surface charges
 No PCM contribution added !! 
   1         0           1      0.000306    0.000306
 This version supports only Gaussian blurring of the apparent surface charges
 No PCM contribution added !! 
   2         0           1      0.000106    0.000106
 This version supports only Gaussian blurring of the apparent surface charges
 No PCM contribution added !! 
   3         0           1      0.000040    0.000040
 This version supports only Gaussian blurring of the apparent surface charges
 No PCM contribution added !! 
   4         0           1      0.000015    0.000015
 This version supports only Gaussian blurring of the apparent surface charges
 No PCM contribution added !! 
   5         0           1      0.000004    0.000004
 This version supports only Gaussian blurring of the apparent surface charges
 No PCM contribution added !! 
   6         0           1      0.000002    0.000002
 This version supports only Gaussian blurring of the apparent surface charges
 No PCM contribution added !! 
   7         1           0      0.000000    0.000000    Roots Converged

 --------------------------------------------------------------

                    Orbital Energies (a.u.)
 --------------------------------------------------------------

 Alpha MOs
 -- Occupied --
-20.566 -20.550 -11.338 -11.277 -11.215  -1.407  -1.362  -1.036
 -0.950  -0.767  -0.706  -0.668  -0.643  -0.607  -0.588  -0.555
 -0.537  -0.494  -0.484  -0.417
 -- Virtual --
  0.144   0.155   0.189   0.202   0.217   0.227   0.247   0.288
  0.328   0.340   0.364   0.406   0.456   0.498   0.511   0.542
  0.553   0.570   0.591   0.616   0.621   0.635   0.650   0.654
  0.677   0.692   0.708   0.721   0.754   0.767   0.816   0.850
  0.864   0.891   0.949   0.972   0.977   1.004   1.057   1.066
  1.103   1.122   1.152   1.172   1.208   1.232   1.251   1.272
  1.296   1.305   1.322   1.398   1.405   1.446   1.451   1.458
  1.503   1.515   1.543   1.548   1.584   1.601   1.605   1.642
  1.692   1.755   1.770   1.809   1.888   1.967   1.978   2.116
  2.117   2.195   2.230   2.256   2.323   2.372   2.411   2.461
  2.513   2.578   2.647   2.657   2.689   2.707   2.766   2.791
  2.854   2.923   2.943   2.955   2.989   3.066   3.099   3.121
  3.146   3.154   3.184   3.217   3.247   3.250   3.302   3.319
  3.337   3.372   3.383   3.389   3.427   3.443   3.461   3.476
  3.496   3.506   3.580   3.620   3.632   3.684   3.694   3.716
  3.737   3.756   3.799   3.805   3.835   3.843   3.891   3.933
  3.977   3.992   4.017   4.061   4.079   4.127   4.140   4.152
  4.189   4.214   4.224   4.249   4.278   4.335   4.346   4.354
  4.389   4.415   4.424   4.461   4.470   4.546   4.562   4.590
  4.611   4.641   4.666   4.709   4.712   4.728   4.793   4.926
  4.938   5.040   5.117   5.146   5.208   5.214   5.304   5.319
  5.350   5.428   5.450   5.510   5.548   5.565   5.588   5.621
  5.654   5.659   5.693   5.698   5.707   5.759   5.775   5.910
  5.986   6.032   6.142   6.183   6.261   6.284   6.307   6.346
  6.634   6.679   6.734   6.900   6.954   7.009   7.099   7.159
  7.189   7.243   7.353   7.370   7.479   7.555   7.595   7.666
  7.926   9.843  12.695  13.533  13.636  14.742
 --------------------------------------------------------------

          Ground-State Mulliken Net Atomic Charges

     Atom                 Charge (a.u.)
  ----------------------------------------
      1 C                    -0.377697
      2 C                     0.233654
      3 C                    -0.022461
      4 O                    -0.386110
      5 H                     0.157815
      6 H                     0.131204
      7 H                     0.124680
      8 H                     0.150586
      9 O                    -0.443074
     10 H                     0.275626
     11 H                     0.155776
  ----------------------------------------
  Sum of atomic charges =     0.000000

 -----------------------------------------------------------------
                    Cartesian Multipole Moments
 -----------------------------------------------------------------
    Charge (ESU x 10^10)
                 0.0000
    Dipole Moment (Debye)
         X      -0.4891      Y       0.6198      Z       2.9884
       Tot       3.0910
    Quadrupole Moments (Debye-Ang)
        XX     -33.3947     XY       2.8173     YY     -29.3551
        XZ      -4.3628     YZ       0.4562     ZZ     -33.1951
    Octopole Moments (Debye-Ang^2)
       XXX     -18.3901    XXY      12.0431    XYY      -4.0553
       YYY      26.9272    XXZ      13.9768    XYZ       0.5092
       YYZ      13.8006    XZZ       9.0948    YZZ       6.4053
       ZZZ      50.1980
    Hexadecapole Moments (Debye-Ang^3)
      XXXX    -294.5904   XXXY     -10.5655   XXYY     -63.9176
      XYYY     -16.7401   YYYY    -105.8268   XXXZ       6.6984
      XXYZ       2.2310   XYYZ       2.9065   YYYZ      -2.2170
      XXZZ     -66.9542   XYZZ     -11.2403   YYZZ     -46.5093
      XZZZ     -12.2705   YZZZ       5.2170   ZZZZ    -191.8535
 -----------------------------------------------------------------
 DrvMan is completing analytic gradient of the MP2 energy
 MP2 relaxed dipole moment
            1
    1  -0.1924421
    2   0.2438497
    3   1.1757333
	Magnitude:	 1.216 au	 3.091 Debye
 MP2 energy read as -267.960972
 Full Analytical Gradient of MP2 Energy (in au.)
             1             2             3             4             5
    1    0.01112545    0.00295602    0.00592673    0.00426918    0.00324537
    2   -0.00319190   -0.00129894    0.00223433   -0.00512450    0.00037568
    3    0.00226942   -0.00447610    0.01456606    0.00392699   -0.00300229
             6             7             8             9            10
    1   -0.00392336    0.00005744    0.00251580   -0.02204789    0.00173447
    2   -0.00297598    0.00280682    0.00160655    0.00248687   -0.00200204
    3   -0.00231480   -0.00059420   -0.00361249   -0.00603207    0.00156773
            11
    1   -0.00585921
    2    0.00508313
    3   -0.00229824
 Gradient time:  CPU 0.13 s  wall 0.16 s
 Geometry Optimization Parameters
   NAtoms,    NIC,     NZ,  NCons,   NDum,   NFix, NCnnct, MaxDiis
       11      63       0       0       0       0       0       0

 Cartesian Hessian Update
 Hessian Updated using BFGS Update


** GEOMETRY OPTIMIZATION IN DELOCALIZED INTERNAL COORDINATES **
   Searching for a Minimum

   Optimization Cycle:  26

                       Coordinates (Angstroms)
     ATOM                X               Y               Z
      1  C        -1.2104252997   -0.9987294987    0.3197922541
      2  C        -0.3778299751   -0.1487993625   -0.5486847614
      3  C         0.9200111304    0.3987239740   -0.0232367366
      4  O        -0.6009529190   -0.0090177458   -1.7476821426
      5  H        -1.5868452859   -0.3777980994    1.1059538254
      6  H        -2.0247144882   -1.4497348964   -0.2390949654
      7  H         1.1118625152    1.3931600442   -0.4003908824
      8  H         1.0653984604    0.3399359935    1.0275774730
      9  O         1.7684807557   -0.5857346169   -0.6129602904
     10  H         1.6510451075   -0.5460695858   -1.5631156696
     11  H        -0.6096915289   -1.7552438423    0.7703079795
   Point Group: c1    Number of degrees of freedom:    27


   Energy is   -267.960971962

 Hessian Updated using BFGS Update

 27 Hessian modes will be used to form the next step
  Hessian Eigenvalues:
     0.000135    0.002237    0.010584    0.044572    0.057684    0.071311
     0.072997    0.074871    0.115081    0.148385    0.152175    0.160933
     0.162825    0.171223    0.220456    0.237669    0.283794    0.293340
     0.327373    0.343924    0.344985    0.349597    0.361958    0.372001
     0.416380    0.565947    0.864122

 Minimum Search - Taking Simple RFO Step
 Searching for Lamda that Minimizes Along All modes
 Value Taken    Lamda =  -0.00941908
 Step Taken.  Stepsize is  0.272581

                             Maximum     Tolerance    Cnvgd?
         Gradient           0.024535      0.000300      NO
         Displacement       0.122502      0.001200      NO
         Energy change      0.006339      0.000001      NO


 New Cartesian Coordinates Obtained by Inverse Iteration

 Displacement from previous Coordinates is:  0.657816
 ----------------------------------------------------------------
             Standard Nuclear Orientation (Angstroms)
    I     Atom           X                Y                Z
 ----------------------------------------------------------------
    1      C      -1.2514145305    -0.9857399720     0.3450168853
    2      C      -0.3996994216    -0.1897346887    -0.5677108966
    3      C       0.9232106987     0.3391653230    -0.0719629615
    4      O      -0.6792231050    -0.0118546679    -1.7513926062
    5      H      -1.5795098248    -0.3581801592     1.1518577950
    6      H      -2.0984575711    -1.3906554233    -0.1843488653
    7      H       1.0501997896     1.3536059186    -0.4156336728
    8      H       1.0203861670     0.2786682800     0.9910767275
    9      O       1.9274047861    -0.5210309168    -0.6118779887
   10      H       1.8510525204    -0.4773828969    -1.5664884720
   11      H      -0.6576110365    -1.7761684328     0.7699301389
 ----------------------------------------------------------------
 Nuclear Repulsion Energy =   178.2369213926 hartrees
 There are       20 alpha and       20 beta electrons
 Discretize the solute cavity surface with Lebedev spheres
	Using 302 Lebedev grid points for each H atom
	Using 302 Lebedev grid points for other atoms
	Atomic van der Waals radii will be scaled by 1.20
 Removing interior tesserae...
 Keep 1187 surface tesserae and discard 2135 interior tesserae
 Molecular Surface Area = 102.708 Angst**2
 Applying Cartesian multipole field
    Component          Value
    ---------          -----
     (2,0,0)        1.00000E-11
     (0,2,0)        2.00000E-11
     (0,0,2)       -3.00000E-10
 Nucleus-field energy     =    -0.0000000350 hartrees
 Requested basis set is cc-pVTZ
 There are 86 shells and 234 basis functions
 A cutoff of  1.0D-11 yielded   3551 shell pairs
 There are     26509 function pairs (     34161 Cartesian)
 Smallest overlap matrix eigenvalue = 6.71E-04
 Guess MOs from SCF MO coefficient file
 Reading MOs from coefficient file
 Reading MOs from coefficient file
 A restricted Hartree-Fock SCF calculation will be
 performed using Pulay DIIS extrapolation
 SCF converges when DIIS error is below 1.0E-08
 Geometry optimization detected.  Setting ReadMinima to 0
 Setting SaveMinima to 0
 ---------------------------------------
  Cycle       Energy         DIIS Error
 ---------------------------------------
    1    -266.8735682119      2.33E-03
    2    -266.9051078131      4.87E-04
    3    -266.9071250833      2.85E-04
    4    -266.9077189573      1.13E-04
    5    -266.9079154640      3.00E-05
    6    -266.9079414513      1.58E-05
    7    -266.9079494521      6.96E-06
    8    -266.9079512024      3.13E-06
    9    -266.9079515332      1.41E-06
   10    -266.9079515995      4.58E-07
   11    -266.9079516056      1.44E-07
   12    -266.9079516063      4.96E-08
   13    -266.9079516063      1.29E-08
   14    -266.9079516068      2.94E-09 Convergence criterion met
 ---------------------------------------
 SCF time:  CPU 191.94 s  wall 191.99 s
 Discretize the solute cavity surface with Lebedev spheres
	Using 302 Lebedev grid points for each H atom
	Using 302 Lebedev grid points for other atoms
	Atomic van der Waals radii will be scaled by 1.20
 Removing interior tesserae...
 Keep 1187 surface tesserae and discard 2135 interior tesserae
 Molecular Surface Area = 102.708 Angst**2
Using SCRF singleton
 A restricted Hartree-Fock SCF calculation will be
 performed using Pulay DIIS extrapolation
 Polarizable Continuum solvation model will be applied
 SCF converges when DIIS error is below 1.0E-08
 Geometry optimization detected.  Setting ReadMinima to 0
 Setting SaveMinima to 0

 Citation of the SMD model:
 Marenich, A.V.; Cramer, C.J.; Truhlar, D.G.
 J. Phys. Chem. B 2009, 113, 6378-6396.
 iSolventCode=           1
 Solvent: water                                                           

 vradii
            1           2           3           4           5           6
    1   1.8500000   1.8500000   1.8500000   1.5200000   1.2000000   1.2000000
            7           8           9          10          11
    1   1.2000000   1.2000000   1.5200000   1.2000000   1.2000000
 ---------------------------------------
  Cycle       Energy         DIIS Error
 ---------------------------------------
    1    -266.9079516058      8.62E-10
 Time req'd to invert C: 2.07 s (CPU) 2.08 s (wall)
    2    -266.9264968497      4.67E-04
    3    -266.9264968497      4.67E-04
    4    -266.9264968519      4.67E-04
    5    -266.9264968579      4.67E-04
    6    -266.9264968549      4.67E-04
    7    -266.9264968536      4.67E-04
    8    -266.9264968563      4.67E-04
    9    -266.9264968536      4.67E-04
   10    -266.9264968532      4.67E-04
   11    -266.9264968526      4.67E-04
   12    -266.9264968525      4.67E-04
   13    -266.9264968558      4.67E-04
   14    -266.9264968571      4.67E-04
   15    -266.9264968624      4.67E-04
   16    -266.9264968499      4.67E-04
   17    -266.9294759164      2.67E-04
   18    -266.9299924640      1.08E-04
   19    -266.9301933193      3.76E-05
   20    -266.9302234458      1.34E-05
   21    -266.9302272857      7.20E-06
   22    -266.9302280156      2.36E-06
   23    -266.9302281289      5.72E-07
   24    -266.9302281341      1.50E-07
   25    -266.9302281344      4.88E-08
   26    -266.9302281342      1.79E-08
   27    -266.9302281341      8.08E-09 Convergence criterion met
 ---------------------------------------
 SCF time:  CPU 278.52 s  wall 344.56 s
(0)  E-EN(g) gas-phase elect-nuc energy                 -266.907951606 a.u.
(3)  G-ENP(liq) elect-nuc-pol free energy of system     -266.930228134 a.u.
(4)  G-CDS(liq) cavity-dispersion-solvent structure 
     free energy                                                3.5111 kcal/mol
(6)  G-S(liq) free energy of system                     -266.924632808 a.u.
(9)  DeltaG-S(liq) free energy of  solvation
     (9) = (6) - (0)                                          -10.4676 kcal/mol
 SCF   energy in the final basis set = -266.9246328082
 Total energy in the final basis set = -266.9246328082
[truncated: 1,260,886 more chars]
