# Supplementary material for: A DFT investigation of the blue bottle experiment: E∘half-cell analysis of autoxidation catalysed by redox indicators
Source: R Soc Open Sci. 2017 Nov 8;4(11):170708. doi: 10.1098/rsos.170708 (PMC5717635; doi:10.1098/rsos.170708)
Supplement: output.zip [file rsos170708supp2.zip › MP2_cc-pVTZ/C3H6O3_2-hydroxypropionic_acid.out]

TWL01 127.0.1
Q-Chem Developer Version! Running on 127.0.1.*
                  Welcome to Q-Chem
     A Quantum Leap Into The Future Of Chemistry


 Q-Chem 4.4, Q-Chem, Inc., Pleasanton, CA (2016)

 Y. Shao,  Z. Gan,  E. Epifanovsky,  A. T. B. Gilbert,  M. Wormit,  
 J. Kussmann,  A. W. Lange,  A. Behn,  J. Deng,  X. Feng,  D. Ghosh,  
 M. Goldey,  P. R. Horn,  L. D. Jacobson,  I. Kaliman,  F. Rob,  
 R. Z. Khaliullin,  T. Kus,  A. Landau,  J. Liu,  E. I. Proynov,  Y. M. Rhee,  
 R. M. Richard,  M. A. Rohrdanz,  R. P. Steele,  E. J. Sundstrom,  
 H. L. Woodcock III,  P. M. Zimmerman,  D. Zuev,  B. Albrecht,  E. Alguire,  
 B. Austin,  S. A. Baeppler,  G. J. O. Beran,  Y. A. Bernard,  E. Berquist,  
 K. Brandhorst,  K. B. Bravaya,  S. T. Brown,  D. Casanova,  C.-M. Chang,  
 Y. Chen,  S. H. Chien,  K. D. Closser,  M. P. Coons,  D. L. Crittenden,  
 S. Dasgupta,  M. Diedenhofen,  R. A. DiStasio Jr.,  H. Do,  A. D. Dutoi,  
 R. G. Edgar,  P.-T. Fang,  S. Fatehi,  Q. Feng,  L. Fusti-Molnar,  
 A. Ghysels,  A. Golubeva-Zadorozhnaya,  J. Gomes,  A. Gunina,  
 M. W. D. Hanson-Heine,  P. H. P. Harbach,  A. W. Hauser,  J. E. Herr,  
 E. G. Hohenstein,  Z. C. Holden,  K. Hui,  T.-C. Jagau,  H. Ji,  B. Kaduk,  
 K. Khistyaev,  Jaehoon Kim,  Jihan Kim,  R. A. King,  P. Klunzinger,  
 K. Koh,  D. Kosenkov,  T. Kowalczyk,  C. M. Krauter,  A. Kunitsa,  
 K. U. Lao,  A. Laurent,  K. V. Lawler,  J. Lee,  D. Lefrancois,  S. Lehtola,  
 S. V. Levchenko,  C. Y. Lin,  Y.-S. Lin,  F. Liu,  E. Livshits,  
 R. C. Lochan,  A. Luenser,  P. Manohar,  S. F. Manzer,  S.-P. Mao,  Y. Mao,  
 N. Mardirossian,  A. V. Marenich,  L. A. Martinez-Martinez,  S. A. Maurer,  
 N. J. Mayhall,  J.-M. Mewes,  A. F. Morrison,  K. Nanda,  T. S. Nguyen-Beck,  
 C. M. Oana,  R. Olivares-Amaya,  D. P. O'Neill,  J. A. Parkhill,  
 T. M. Perrine,  R. Peverati,  P. A. Pieniazek,  F. Plasser,  A. Prociuk,  
 D. R. Rehn,  E. Rosta,  N. J. Russ,  N. Sergueev,  S. M. Sharada,  
 S. Sharma,  D. W. Small,  A. Sodt,  T. Stauch,  T. Stein,  D. Stuck,  
 Y.-C. Su,  A. J. W. Thom,  T. Tsuchimochi,  L. Vogt,  O. Vydrov,  T. Wang,  
 M. A. Watson,  J. Wenzel,  A. White,  C. F. Williams,  V. Vanovschi,  
 K. Yao,  S. Yeganeh,  S. R. Yost,  Z.-Q. You,  I. Y. Zhang,  X. Zhang,  
 Y. Zhao,  B. R. Brooks,  G. K. L. Chan,  D. M. Chipman,  C. J. Cramer,  
 W. A. Goddard III,  M. S. Gordon,  W. J. Hehre,  A. Klamt,  
 H. F. Schaefer III,  M. W. Schmidt,  C. D. Sherrill,  D. G. Truhlar,  
 A. Warshel,  X. Xu,  A. Aspuru-Guzik,  R. Baer,  A. T. Bell,  N. A. Besley,  
 J.-D. Chai,  A. Dreuw,  B. D. Dunietz,  T. R. Furlani,  S. R. Gwaltney,  
 C.-P. Hsu,  Y. Jung,  J. Kong,  D. S. Lambrecht,  W. Liang,  C. Ochsenfeld,  
 V. A. Rassolov,  L. V. Slipchenko,  J. E. Subotnik,  T. Van Voorhis,  
 J. M. Herbert,  A. I. Krylov,  P. M. W. Gill,  M. Head-Gordon

 Contributors to earlier versions of Q-Chem not listed above: 
 R. D. Adamson,  J. Baker,  E. F. C. Byrd,  A. K. Chakraborty,  C.-L. Cheng,  
 H. Dachsel,  R. J. Doerksen,  G. Hawkins,  A. Heyden,  S. Hirata,  
 G. Kedziora,  F. J. Keil,  C. Kelley,  P. P. Korambath,  W. Kurlancheek,  
 A. M. Lee,  M. S. Lee,  D. Liotard,  I. Lotan,  P. E. Maslen,  N. Nair,  
 D. Neuhauser,  R. Olson,  B. Peters,  J. Ritchie,  N. E. Schultz,  
 N. Shenvi,  A. C. Simmonett,  K. S. Thanthiriwatte,  Q. Wu,  W. Zhang

 Please cite Q-Chem as follows:
 Y. Shao et al., Mol. Phys. 113, 184-215 (2015)
 DOI: 10.1080/00268976.2014.952696

 Q-Chem 4.4.2 for Intel X86 EM64T Linux

 Parts of Q-Chem use Armadillo 5.200.1 (Boston Tea Smuggler).
 http://arma.sourceforge.net/

 Q-Chem begins on Mon Jun 12 15:05:09 2017  


Host: 0

     Scratch files written to /scratch/taweetham/qchem43504//
FILE_GEOM_ORG=        593

Checking the input file for inconsistencies... 	...done.

--------------------------------------------------------------
User input:
--------------------------------------------------------------
$molecule
0 1
  C   -1.3437278    1.1881961    0.4143562
  C   -0.6845898    0.0612917   -0.3861188
  C    0.7827129   -0.1146740   -0.0256856
  O    1.5151144    0.9923836   -0.2494843
  O    1.2467594   -1.1428661    0.4061220
  H   -1.2886407    0.9784234    1.4851587
  H   -2.3958776    1.2488680    0.1316660
  H   -0.8651360    2.1476141    0.2098191
  O   -1.3734610   -1.1560288   -0.1829554
  H    2.4317880    0.7938308   -0.0045419
  H   -0.7132360    0.3175199   -1.4544286
  H   -0.7294171   -1.8087230    0.1262589
$end

$rem
   BASIS  =   cc-pVTZ
   method  =  MP2
   JOBTYPE = optimization
   SOLVENT_METHOD = SMD
   MEM_STATIC = 1500
   MEM_TOTAL  = 2500
$end

--------------------------------------------------------------
 ----------------------------------------------------------------
             Standard Nuclear Orientation (Angstroms)
    I     Atom           X                Y                Z
 ----------------------------------------------------------------
    1      C      -1.3437278000     1.1881961000     0.4143562000
    2      C      -0.6845898000     0.0612917000    -0.3861188000
    3      C       0.7827129000    -0.1146740000    -0.0256856000
    4      O       1.5151144000     0.9923836000    -0.2494843000
    5      O       1.2467594000    -1.1428661000     0.4061220000
    6      H      -1.2886407000     0.9784234000     1.4851587000
    7      H      -2.3958776000     1.2488680000     0.1316660000
    8      H      -0.8651360000     2.1476141000     0.2098191000
    9      O      -1.3734610000    -1.1560288000    -0.1829554000
   10      H       2.4317880000     0.7938308000    -0.0045419000
   11      H      -0.7132360000     0.3175199000    -1.4544286000
   12      H      -0.7294171000    -1.8087230000     0.1262589000
 ----------------------------------------------------------------
 Nuclear Repulsion Energy =   249.5875387825 hartrees
 There are       24 alpha and       24 beta electrons
 Requested basis set is cc-pVTZ
 There are 96 shells and 264 basis functions

 Total QAlloc Memory Limit   2500 MB
 Mega-Array Size      1467 MB
 MEM_STATIC part      1500 MB
 A cutoff of  1.0D-11 yielded   4342 shell pairs
 There are     32874 function pairs (     42532 Cartesian)

 -------------------------------------------------------
 OpenMP Integral Computing Module                       
 Release: version 1.0, May 2013, Q-Chem Inc. Pittsburgh 
 -------------------------------------------------------
 Integral Job Info:
 Integral job number is                      11
 Integral operator is                         1
 short-range coefficients                     0
 long-range coefficients              100000000
 Omega coefficients                           0
 if combine SR and LR in K                    0
 Integral screening is                        0
 Integral computing path is                   2
 max size of driver memory is            800000
 size of driver memory is                776718
 size of scratch memory is              4556032
 max col of scratch BK array              10000
 max len of scratch array in speh3          662
 max len of scratch index in speh4           32
 max int batch size is                      520
 min int batch size is                       52
 fixed nKL is                                52
 max L of basis functions is                  3
 order of int derivative is                   0
 number of shells is                         96
 number of basis is                         300
 number of cartesian basis is               300
 number of contracted shell pairs          4342
 number of primitive shell pairs          12169
 maxK2 (contraction) of shell pair           49
 max number of K2 of shell pair               1
 max number of CS2 of shell pair            608
 max number of PS2 of shell pair           2009
 mem total for path MDJ                  119112
 -------------------------------------------------------
 Smallest overlap matrix eigenvalue = 4.82E-04

 Scale SEOQF with 1.000000e-01/1.000000e-01/1.000000e-01

 Standard Electronic Orientation quadrupole field applied
 Nucleus-field energy     =     0.0000000054 hartrees
 Guess from superposition of atomic densities
 Warning:  Energy on first SCF cycle will be non-variational
 A restricted Hartree-Fock SCF calculation will be
 performed using Pulay DIIS extrapolation
 SCF converges when DIIS error is below 1.0E-08
 ---------------------------------------
  Cycle       Energy         DIIS Error
 ---------------------------------------
    1    -343.2931489684      3.32E-02
    2    -341.6854245980      4.42E-03
    3    -341.7788429790      3.05E-03
    4    -341.8330638187      4.36E-04
    5    -341.8350491622      1.82E-04
    6    -341.8353354534      5.05E-05
    7    -341.8353808342      2.09E-05
    8    -341.8353917469      7.70E-06
    9    -341.8353931807      2.58E-06
   10    -341.8353933204      5.88E-07
   11    -341.8353933284      1.82E-07
   12    -341.8353933287      6.15E-08
   13    -341.8353933286      1.62E-08
   14    -341.8353933285      5.55E-09 Convergence criterion met
 ---------------------------------------
 SCF time:  CPU 138.98 s  wall 139.01 s

 Citation of the SMD model:
 Marenich, A.V.; Cramer, C.J.; Truhlar, D.G.
 J. Phys. Chem. B 2009, 113, 6378-6396.
 iSolventCode=           1
 Solvent: water                                                           

 vradii
            1           2           3           4           5           6
    1   1.8500000   1.8500000   1.8500000   1.5200000   1.5200000   1.2000000
            7           8           9          10          11          12
    1   1.2000000   1.2000000   1.5200000   1.2000000   1.2000000   1.2000000
Changing PCM_TESSEL_METHOD to VTN
Changing PCM_VDW_RADII to SMD_RADIUS
 Discretize the solute cavity surface with Lebedev spheres
	Using 302 Lebedev grid points for each H atom
	Using 302 Lebedev grid points for other atoms
	Atomic van der Waals radii will be scaled by 1.20
 Removing interior tesserae...
 Keep 1299 surface tesserae and discard 2325 interior tesserae
 Molecular Surface Area = 112.088 Angst**2
 A restricted Hartree-Fock SCF calculation will be
 performed using Pulay DIIS extrapolation
 Polarizable Continuum solvation model will be applied
 SCF converges when DIIS error is below 1.0E-08

 Citation of the SMD model:
 Marenich, A.V.; Cramer, C.J.; Truhlar, D.G.
 J. Phys. Chem. B 2009, 113, 6378-6396.
 iSolventCode=           1
 Solvent: water                                                           

 vradii
            1           2           3           4           5           6
    1   1.8500000   1.8500000   1.8500000   1.5200000   1.5200000   1.2000000
            7           8           9          10          11          12
    1   1.2000000   1.2000000   1.5200000   1.2000000   1.2000000   1.2000000
 ---------------------------------------
  Cycle       Energy         DIIS Error
 ---------------------------------------
    1    -341.8353933292      2.36E-09
 Time req'd to invert C: 1.35 s (CPU) 1.35 s (wall)
    2    -341.8551030335      3.80E-04
    3    -341.8551030342      3.80E-04
    4    -341.8551030249      3.80E-04
    5    -341.8551030230      3.80E-04
    6    -341.8551030144      3.80E-04
    7    -341.8551030256      3.80E-04
    8    -341.8551030267      3.80E-04
    9    -341.8551030262      3.80E-04
   10    -341.8551030237      3.80E-04
   11    -341.8551030202      3.80E-04
   12    -341.8551030225      3.80E-04
   13    -341.8551030205      3.80E-04
   14    -341.8551030222      3.80E-04
   15    -341.8551030209      3.80E-04
   16    -341.8551030332      3.80E-04
   17    -341.8573701267      1.80E-04
   18    -341.8577007895      8.18E-05
   19    -341.8578056360      2.61E-05
   20    -341.8578196318      8.42E-06
   21    -341.8578213310      4.31E-06
   22    -341.8578216322      1.53E-06
   23    -341.8578216973      4.70E-07
   24    -341.8578217019      1.26E-07
   25    -341.8578217021      3.27E-08
   26    -341.8578217021      8.75E-09 Convergence criterion met
 ---------------------------------------
 SCF time:  CPU 198.20 s  wall 198.28 s
(0)  E-EN(g) gas-phase elect-nuc energy                 -341.835393329 a.u.
(3)  G-ENP(liq) elect-nuc-pol free energy of system     -341.857821702 a.u.
(4)  G-CDS(liq) cavity-dispersion-solvent structure 
     free energy                                                4.1675 kcal/mol
(6)  G-S(liq) free energy of system                     -341.851180339 a.u.
(9)  DeltaG-S(liq) free energy of  solvation
     (9) = (6) - (0)                                           -9.9065 kcal/mol
 SCF   energy in the final basis set = -341.8511803394
 Total energy in the final basis set = -341.8511803394

 Components of the MP2 correlation energy:
        aaaa  correlation energy =        -0.1596509257 au
        abab  correlation energy =        -0.9734390877 au
        bbbb  correlation energy =        -0.1596509257 au
        non-Brillouin singles    =        -0.0000000000 au

 Total  MP2   correlation energy =        -1.2927409391 au
        MP2         total energy =      -343.1439212785 au

  Entering Z-vector solver.
 This version supports only Gaussian blurring of the apparent surface charges
 No PCM contribution added !! 
   1         0           1      0.000279    0.000279
 This version supports only Gaussian blurring of the apparent surface charges
 No PCM contribution added !! 
   2         0           1      0.000090    0.000090
 This version supports only Gaussian blurring of the apparent surface charges
 No PCM contribution added !! 
   3         0           1      0.000034    0.000034
 This version supports only Gaussian blurring of the apparent surface charges
 No PCM contribution added !! 
   4         0           1      0.000009    0.000009
 This version supports only Gaussian blurring of the apparent surface charges
 No PCM contribution added !! 
   5         0           1      0.000003    0.000003
 This version supports only Gaussian blurring of the apparent surface charges
 No PCM contribution added !! 
   6         1           0      0.000000    0.000000    Roots Converged

 --------------------------------------------------------------

                    Orbital Energies (a.u.)
 --------------------------------------------------------------

 Alpha MOs
 -- Occupied --
-20.615 -20.565 -20.563 -11.398 -11.301 -11.218  -1.475  -1.385
 -1.364  -1.039  -0.907  -0.807  -0.739  -0.723  -0.670  -0.634
 -0.618  -0.581  -0.558  -0.538  -0.525  -0.501  -0.464  -0.452
 -- Virtual --
  0.147   0.172   0.191   0.195   0.207   0.234   0.239   0.310
  0.338   0.352   0.381   0.391   0.441   0.465   0.489   0.504
  0.526   0.551   0.559   0.585   0.589   0.619   0.633   0.649
  0.653   0.656   0.679   0.711   0.726   0.748   0.770   0.788
  0.798   0.818   0.824   0.850   0.871   0.924   0.938   0.959
  0.975   1.021   1.058   1.071   1.086   1.115   1.130   1.178
  1.210   1.231   1.241   1.263   1.315   1.325   1.369   1.381
  1.398   1.417   1.428   1.459   1.488   1.515   1.524   1.552
  1.557   1.570   1.604   1.660   1.672   1.698   1.776   1.810
  1.818   1.843   1.865   1.952   2.012   2.062   2.099   2.193
  2.229   2.253   2.282   2.301   2.353   2.375   2.438   2.452
  2.465   2.522   2.610   2.642   2.660   2.714   2.770   2.782
  2.804   2.847   2.882   2.931   2.963   2.981   3.023   3.039
  3.083   3.121   3.141   3.184   3.198   3.214   3.224   3.276
  3.291   3.313   3.348   3.370   3.380   3.421   3.433   3.460
  3.473   3.484   3.505   3.550   3.589   3.605   3.629   3.654
  3.678   3.708   3.718   3.725   3.756   3.783   3.792   3.837
  3.865   3.886   3.917   3.941   3.971   3.997   4.044   4.062
  4.081   4.115   4.129   4.151   4.163   4.184   4.207   4.231
  4.234   4.258   4.294   4.349   4.381   4.401   4.407   4.417
  4.448   4.484   4.526   4.550   4.575   4.582   4.602   4.645
  4.680   4.703   4.709   4.798   4.825   4.852   4.880   4.966
  5.045   5.084   5.118   5.189   5.202   5.225   5.244   5.328
  5.409   5.425   5.510   5.538   5.555   5.589   5.636   5.644
  5.688   5.708   5.735   5.742   5.770   5.834   5.954   5.977
  5.998   6.062   6.147   6.178   6.230   6.282   6.373   6.427
  6.598   6.637   6.674   6.704   6.840   6.921   6.947   6.954
  6.988   7.058   7.122   7.125   7.162   7.254   7.277   7.299
  7.352   7.424   7.449   7.534   7.539   7.687   7.747   7.817
  7.922   7.963   9.646  12.249  12.704  12.920  13.655  14.129
 --------------------------------------------------------------

          Ground-State Mulliken Net Atomic Charges

     Atom                 Charge (a.u.)
  ----------------------------------------
      1 C                    -0.368776
      2 C                     0.083615
      3 C                     0.290520
      4 O                    -0.292573
      5 O                    -0.367373
      6 H                     0.128681
      7 H                     0.138958
      8 H                     0.128689
      9 O                    -0.454210
     10 H                     0.294668
     11 H                     0.143003
     12 H                     0.274797
  ----------------------------------------
  Sum of atomic charges =    -0.000000

 -----------------------------------------------------------------
                    Cartesian Multipole Moments
 -----------------------------------------------------------------
    Charge (ESU x 10^10)
                -0.0000
    Dipole Moment (Debye)
         X       1.8168      Y       2.4572      Z      -0.3408
       Tot       3.0748
    Quadrupole Moments (Debye-Ang)
        XX     -34.4260     XY       0.4818     YY     -37.8951
        XZ      -0.7240     YZ       0.6480     ZZ     -35.3464
    Octopole Moments (Debye-Ang^2)
       XXX      32.2175    XXY      15.0162    XYY      -1.0245
       YYY      -7.1137    XXZ      -0.5034    XYZ       4.2369
       YYZ       0.5111    XZZ       1.1525    YZZ      -0.4761
       ZZZ      -1.9034
    Hexadecapole Moments (Debye-Ang^3)
      XXXX    -315.8965   XXXY      19.5675   XXYY    -112.0061
      XYYY      13.7817   YYYY    -232.8372   XXXZ       2.2908
      XXYZ       0.7678   XYYZ      -2.0747   YYYZ      -4.0977
      XXZZ     -76.0305   XYZZ       1.9608   YYZZ     -55.4376
      XZZZ       2.2154   YZZZ      -2.5180   ZZZZ     -66.3094
 -----------------------------------------------------------------
 DrvMan is completing analytic gradient of the MP2 energy
 MP2 relaxed dipole moment
            1
    1   0.7147731
    2   0.9667258
    3  -0.1340658
	Magnitude:	 1.210 au	 3.075 Debye
 MP2 energy read as -343.143921
 Full Analytical Gradient of MP2 Energy (in au.)
             1             2             3             4             5
    1   -0.00147055   -0.00753134    0.00327538    0.00011408    0.00000378
    2   -0.00071117   -0.01050327   -0.02232330    0.01685660    0.00486636
    3   -0.00244843    0.00810688    0.00686623   -0.00602493   -0.00160239
             6             7             8             9            10
    1   -0.00062018   -0.00695198    0.00373140   -0.00113701    0.01242533
    2   -0.00035658    0.00109231    0.00927814    0.00094209    0.00011798
    3    0.00799948   -0.00081294   -0.00121789   -0.00175035    0.00249120
            11            12
    1   -0.00113663   -0.00070230
    2    0.00358430   -0.00284345
    3   -0.01221336    0.00060650
 Gradient time:  CPU 0.10 s  wall 0.12 s
 Geometry Optimization Parameters
   NAtoms,    NIC,     NZ,  NCons,   NDum,   NFix, NCnnct, MaxDiis
       12      72       0       0       0       0       0       0


** GEOMETRY OPTIMIZATION IN DELOCALIZED INTERNAL COORDINATES **
   Searching for a Minimum

   Optimization Cycle:   1

                       Coordinates (Angstroms)
     ATOM                X               Y               Z
      1  C        -1.3437278000    1.1881961000    0.4143562000
      2  C        -0.6845898000    0.0612917000   -0.3861188000
      3  C         0.7827129000   -0.1146740000   -0.0256856000
      4  O         1.5151144000    0.9923836000   -0.2494843000
      5  O         1.2467594000   -1.1428661000    0.4061220000
      6  H        -1.2886407000    0.9784234000    1.4851587000
      7  H        -2.3958776000    1.2488680000    0.1316660000
      8  H        -0.8651360000    2.1476141000    0.2098191000
      9  O        -1.3734610000   -1.1560288000   -0.1829554000
     10  H         2.4317880000    0.7938308000   -0.0045419000
     11  H        -0.7132360000    0.3175199000   -1.4544286000
     12  H        -0.7294171000   -1.8087230000    0.1262589000
   Point Group: c1    Number of degrees of freedom:    30


   Energy is   -343.143921278


 Attempting to Generate Delocalized Internal Coordinates

 30 Hessian modes will be used to form the next step
  Hessian Eigenvalues:
     0.005027    0.006383    0.010467    0.013873    0.022771    0.049762
     0.054078    0.056376    0.059184    0.080206    0.160000    0.160000
     0.160000    0.160000    0.160000    0.179075    0.201322    0.249992
     0.250000    0.292960    0.302575    0.337951    0.345200    0.346401
     0.346798    0.434706    0.535025    0.538526    0.558523    1.009609

 Minimum Search - Taking Simple RFO Step
 Searching for Lamda that Minimizes Along All modes
 Value Taken    Lamda =  -0.00436686
 Step Taken.  Stepsize is  0.146166

                             Maximum     Tolerance    Cnvgd?
         Gradient           0.019014      0.000300      NO
         Displacement       0.089864      0.001200      NO
         Energy change     *********      0.000001      NO


 New Cartesian Coordinates Obtained by Inverse Iteration

 Displacement from previous Coordinates is:  0.281774
 ----------------------------------------------------------------
             Standard Nuclear Orientation (Angstroms)
    I     Atom           X                Y                Z
 ----------------------------------------------------------------
    1      C      -1.3340936266     1.1810985127     0.4090890456
    2      C      -0.6824552324     0.0842478324    -0.4017797760
    3      C       0.7534715889    -0.0971767732    -0.0319527363
    4      O       1.4941191895     0.9824243125    -0.2437641246
    5      O       1.1934895582    -1.1364695134     0.4052122380
    6      H      -1.2527064839     0.9572639263     1.4630908592
    7      H      -2.3800888709     1.2248276813     0.1409426084
    8      H      -0.8732717029     2.1317877244     0.2033597854
    9      O      -1.3443175081    -1.1403486700    -0.1734483238
   10      H       2.3861021021     0.7449092376     0.0093597497
   11      H      -0.7103232229     0.3264549870    -1.4530660367
   12      H      -0.6676370910    -1.7531835578     0.1431230111
 ----------------------------------------------------------------
 Nuclear Repulsion Energy =   252.8777898667 hartrees
 There are       24 alpha and       24 beta electrons
 Discretize the solute cavity surface with Lebedev spheres
	Using 302 Lebedev grid points for each H atom
	Using 302 Lebedev grid points for other atoms
	Atomic van der Waals radii will be scaled by 1.20
 Removing interior tesserae...
 Keep 1272 surface tesserae and discard 2352 interior tesserae
 Molecular Surface Area = 109.993 Angst**2
 Applying Cartesian multipole field
    Component          Value
    ---------          -----
     (2,0,0)        1.00000E-11
     (0,2,0)        2.00000E-11
     (0,0,2)       -3.00000E-11
 Nucleus-field energy     =     0.0000000052 hartrees
 Requested basis set is cc-pVTZ
 There are 96 shells and 264 basis functions
 A cutoff of  1.0D-11 yielded   4364 shell pairs
 There are     33108 function pairs (     42842 Cartesian)
 Smallest overlap matrix eigenvalue = 4.32E-04
 Guess MOs from SCF MO coefficient file
 Reading MOs from coefficient file
 Reading MOs from coefficient file
 A restricted Hartree-Fock SCF calculation will be
 performed using Pulay DIIS extrapolation
 SCF converges when DIIS error is below 1.0E-08
 Geometry optimization detected.  Setting ReadMinima to 0
 Setting SaveMinima to 0
 ---------------------------------------
  Cycle       Energy         DIIS Error
 ---------------------------------------
    1    -341.8902291279      1.00E-03
    2    -341.8352539955      1.92E-04
    3    -341.8356308699      8.19E-05
    4    -341.8356925364      3.08E-05
    5    -341.8357059436      8.25E-06
    6    -341.8357073365      3.73E-06
    7    -341.8357075679      1.40E-06
    8    -341.8357076180      7.16E-07
    9    -341.8357076272      2.14E-07
   10    -341.8357076289      6.48E-08
   11    -341.8357076289      2.14E-08
   12    -341.8357076293      9.38E-09 Convergence criterion met
 ---------------------------------------
 SCF time:  CPU 124.58 s  wall 124.75 s
 Discretize the solute cavity surface with Lebedev spheres
	Using 302 Lebedev grid points for each H atom
	Using 302 Lebedev grid points for other atoms
	Atomic van der Waals radii will be scaled by 1.20
 Removing interior tesserae...
 Keep 1272 surface tesserae and discard 2352 interior tesserae
 Molecular Surface Area = 109.993 Angst**2
 A restricted Hartree-Fock SCF calculation will be
 performed using Pulay DIIS extrapolation
 Polarizable Continuum solvation model will be applied
 SCF converges when DIIS error is below 1.0E-08
 Geometry optimization detected.  Setting ReadMinima to 0
 Setting SaveMinima to 0

 Citation of the SMD model:
 Marenich, A.V.; Cramer, C.J.; Truhlar, D.G.
 J. Phys. Chem. B 2009, 113, 6378-6396.
 iSolventCode=           1
 Solvent: water                                                           

 vradii
            1           2           3           4           5           6
    1   1.8500000   1.8500000   1.8500000   1.5200000   1.5200000   1.2000000
            7           8           9          10          11          12
    1   1.2000000   1.2000000   1.5200000   1.2000000   1.2000000   1.2000000
 ---------------------------------------
  Cycle       Energy         DIIS Error
 ---------------------------------------
    1    -341.8357076291      4.11E-09
 Time req'd to invert C: 1.20 s (CPU) 1.20 s (wall)
    2    -341.8554848799      3.84E-04
    3    -341.8554848817      3.84E-04
    4    -341.8554848876      3.84E-04
    5    -341.8554848809      3.84E-04
    6    -341.8554848750      3.84E-04
    7    -341.8554848713      3.84E-04
    8    -341.8554848743      3.84E-04
    9    -341.8554848742      3.84E-04
   10    -341.8554848770      3.84E-04
   11    -341.8554848776      3.84E-04
   12    -341.8554848727      3.84E-04
   13    -341.8554848706      3.84E-04
   14    -341.8554848694      3.84E-04
   15    -341.8554848700      3.84E-04
   16    -341.8554848796      3.84E-04
   17    -341.8578123487      1.82E-04
   18    -341.8581512424      8.28E-05
   19    -341.8582578204      2.60E-05
   20    -341.8582717524      8.46E-06
   21    -341.8582734275      4.29E-06
   22    -341.8582737265      1.51E-06
   23    -341.8582737887      4.72E-07
   24    -341.8582737934      1.23E-07
   25    -341.8582737934      3.30E-08
   26    -341.8582737935      9.70E-09 Convergence criterion met
 ---------------------------------------
 SCF time:  CPU 200.91 s  wall 200.99 s
(0)  E-EN(g) gas-phase elect-nuc energy                 -341.835707629 a.u.
(3)  G-ENP(liq) elect-nuc-pol free energy of system     -341.858273793 a.u.
(4)  G-CDS(liq) cavity-dispersion-solvent structure 
     free energy                                                4.1418 kcal/mol
(6)  G-S(liq) free energy of system                     -341.851673370 a.u.
(9)  DeltaG-S(liq) free energy of  solvation
     (9) = (6) - (0)                                          -10.0187 kcal/mol
 SCF   energy in the final basis set = -341.8516733696
 Total energy in the final basis set = -341.8516733696

 Components of the MP2 correlation energy:
        aaaa  correlation energy =        -0.1599459104 au
        abab  correlation energy =        -0.9728712812 au
        bbbb  correlation energy =        -0.1599459104 au
        non-Brillouin singles    =        -0.0000000000 au

 Total  MP2   correlation energy =        -1.2927631020 au
        MP2         total energy =      -343.1444364716 au

  Entering Z-vector solver.
 This version supports only Gaussian blurring of the apparent surface charges
 No PCM contribution added !! 
   1         0           1      0.000273    0.000273
 This version supports only Gaussian blurring of the apparent surface charges
 No PCM contribution added !! 
   2         0           1      0.000088    0.000088
 This version supports only Gaussian blurring of the apparent surface charges
 No PCM contribution added !! 
   3         0           1      0.000033    0.000033
 This version supports only Gaussian blurring of the apparent surface charges
 No PCM contribution added !! 
   4         0           1      0.000009    0.000009
 This version supports only Gaussian blurring of the apparent surface charges
 No PCM contribution added !! 
   5         0           1      0.000003    0.000003
 This version supports only Gaussian blurring of the apparent surface charges
 No PCM contribution added !! 
   6         1           0      0.000000    0.000000    Roots Converged

 --------------------------------------------------------------

                    Orbital Energies (a.u.)
 --------------------------------------------------------------

 Alpha MOs
 -- Occupied --
-20.617 -20.563 -20.560 -11.394 -11.292 -11.212  -1.486  -1.392
 -1.362  -1.049  -0.915  -0.810  -0.747  -0.728  -0.677  -0.638
 -0.622  -0.582  -0.562  -0.537  -0.526  -0.501  -0.467  -0.455
 -- Virtual --
  0.148   0.175   0.193   0.196   0.211   0.235   0.241   0.312
  0.337   0.353   0.383   0.393   0.444   0.463   0.492   0.505
  0.531   0.556   0.569   0.591   0.593   0.625   0.641   0.653
  0.658   0.667   0.687   0.715   0.726   0.749   0.768   0.791
  0.799   0.822   0.825   0.852   0.874   0.930   0.955   0.966
  0.982   1.024   1.063   1.080   1.087   1.126   1.131   1.184
  1.218   1.238   1.244   1.278   1.318   1.328   1.377   1.385
  1.401   1.419   1.427   1.467   1.496   1.526   1.535   1.560
  1.571   1.589   1.618   1.675   1.690   1.714   1.788   1.824
  1.831   1.859   1.890   1.958   2.014   2.086   2.115   2.201
  2.229   2.260   2.291   2.310   2.359   2.373   2.435   2.456
  2.466   2.561   2.621   2.648   2.670   2.714   2.791   2.801
  2.813   2.852   2.886   2.942   2.978   2.998   3.034   3.045
  3.099   3.131   3.154   3.182   3.197   3.214   3.235   3.284
  3.300   3.321   3.357   3.374   3.395   3.430   3.450   3.480
  3.487   3.493   3.520   3.566   3.597   3.613   3.633   3.673
  3.694   3.731   3.734   3.752   3.776   3.802   3.811   3.867
  3.891   3.912   3.939   3.953   4.000   4.022   4.070   4.086
  4.107   4.139   4.151   4.175   4.185   4.209   4.234   4.252
  4.258   4.286   4.318   4.359   4.410   4.421   4.436   4.451
  4.476   4.504   4.534   4.566   4.592   4.614   4.628   4.676
  4.716   4.729   4.754   4.832   4.867   4.884   4.913   4.998
  5.077   5.131   5.154   5.236   5.243   5.269   5.288   5.347
  5.436   5.474   5.550   5.591   5.601   5.612   5.658   5.689
  5.731   5.751   5.772   5.780   5.811   5.856   5.983   6.008
  6.029   6.094   6.170   6.229   6.247   6.306   6.399   6.467
  6.612   6.649   6.691   6.704   6.848   6.935   6.980   7.002
  7.032   7.069   7.138   7.145   7.185   7.265   7.288   7.327
  7.358   7.440   7.468   7.559   7.574   7.705   7.757   7.885
  7.940   7.990   9.818  12.600  12.882  13.194  13.756  14.504
 --------------------------------------------------------------

          Ground-State Mulliken Net Atomic Charges

     Atom                 Charge (a.u.)
  ----------------------------------------
      1 C                    -0.372588
      2 C                     0.080911
      3 C                     0.288916
      4 O                    -0.270236
      5 O                    -0.377553
      6 H                     0.129875
      7 H                     0.139913
      8 H                     0.130331
      9 O                    -0.461470
     10 H                     0.288884
     11 H                     0.152244
     12 H                     0.270773
  ----------------------------------------
  Sum of atomic charges =     0.000000

 -----------------------------------------------------------------
                    Cartesian Multipole Moments
 -----------------------------------------------------------------
    Charge (ESU x 10^10)
                -0.0000
    Dipole Moment (Debye)
         X       1.9619      Y       2.6868      Z      -0.3959
       Tot       3.3503
    Quadrupole Moments (Debye-Ang)
        XX     -34.3668     XY       0.0498     YY     -38.3050
        XZ      -0.6209     YZ       0.5809     ZZ     -35.1321
    Octopole Moments (Debye-Ang^2)
       XXX      32.0249    XXY      14.0024    XYY      -0.2118
       YYY      -6.2683    XXZ      -0.4750    XYZ       4.1777
       YYZ       0.4966    XZZ       1.4810    YZZ      -0.5004
       ZZZ      -1.9931
    Hexadecapole Moments (Debye-Ang^3)
      XXXX    -305.0573   XXXY      17.2036   XXYY    -109.9270
      XYYY      12.1310   YYYY    -230.8510   XXXZ       2.8667
      XXYZ       0.9075   XYYZ      -1.9117   YYYZ      -3.7593
      XXZZ     -73.3844   XYZZ       2.1284   YYZZ     -54.3430
      XZZZ       2.2650   YZZZ      -2.0572   ZZZZ     -65.4283
 -----------------------------------------------------------------
 DrvMan is completing analytic gradient of the MP2 energy
 MP2 relaxed dipole moment
            1
    1   0.7718738
    2   1.0570718
    3  -0.1557766
	Magnitude:	 1.318 au	 3.350 Debye
 MP2 energy read as -343.144436
 Full Analytical Gradient of MP2 Energy (in au.)
             1             2             3             4             5
    1    0.00031816   -0.00208952   -0.00046730    0.00094046   -0.00294767
    2   -0.00118752   -0.00071817   -0.01290495    0.00774846    0.00441277
    3   -0.00046491    0.00011607    0.00526542   -0.00288175   -0.00261574
             6             7             8             9            10
    1   -0.00012591    0.00010957    0.00032783    0.00653937   -0.00136680
    2    0.00031845   -0.00028159   -0.00038789    0.00196627   -0.00134555
    3    0.00016769   -0.00018276   -0.00033977    0.00228026    0.00001834
            11            12
    1    0.00053964   -0.00177783
    2    0.00069579    0.00168393
    3   -0.00040519   -0.00095766
 Gradient time:  CPU 0.11 s  wall 1.19 s
 Geometry Optimization Parameters
   NAtoms,    NIC,     NZ,  NCons,   NDum,   NFix, NCnnct, MaxDiis
       12      72       0       0       0       0       0       0

 Cartesian Hessian Update
 Hessian Updated using BFGS Update


** GEOMETRY OPTIMIZATION IN DELOCALIZED INTERNAL COORDINATES **
   Searching for a Minimum

   Optimization Cycle:   2

                       Coordinates (Angstroms)
     ATOM                X               Y               Z
      1  C        -1.3340936266    1.1810985127    0.4090890456
      2  C        -0.6824552324    0.0842478324   -0.4017797760
      3  C         0.7534715889   -0.0971767732   -0.0319527363
      4  O         1.4941191895    0.9824243125   -0.2437641246
      5  O         1.1934895582   -1.1364695134    0.4052122380
      6  H        -1.2527064839    0.9572639263    1.4630908592
      7  H        -2.3800888709    1.2248276813    0.1409426084
      8  H        -0.8732717029    2.1317877244    0.2033597854
      9  O        -1.3443175081   -1.1403486700   -0.1734483238
     10  H         2.3861021021    0.7449092376    0.0093597497
     11  H        -0.7103232229    0.3264549870   -1.4530660367
     12  H        -0.6676370910   -1.7531835578    0.1431230111
   Point Group: c1    Number of degrees of freedom:    30


   Energy is   -343.144436472

 Hessian Updated using BFGS Update

 27 Hessian modes will be used to form the next step
  Hessian Eigenvalues:
     0.005019    0.006381    0.010473    0.013848    0.022768    0.051137
     0.055685    0.056375    0.059239    0.080366    0.156841    0.165751
     0.182648    0.201708    0.238216    0.251117    0.295005    0.322186
     0.334150    0.344564    0.346461    0.346949    0.452957    0.509062
     0.540413    0.554696    1.009014

 Minimum Search - Taking Simple RFO Step
 Searching for Lamda that Minimizes Along All modes
 Value Taken    Lamda =  -0.00050765
 Step Taken.  Stepsize is  0.089138

                             Maximum     Tolerance    Cnvgd?
         Gradient           0.006577      0.000300      NO
         Displacement       0.037225      0.001200      NO
         Energy change     -0.000515      0.000001      NO


 New Cartesian Coordinates Obtained by Inverse Iteration

 Displacement from previous Coordinates is:  0.096039
 ----------------------------------------------------------------
             Standard Nuclear Orientation (Angstroms)
    I     Atom           X                Y                Z
 ----------------------------------------------------------------
    1      C      -1.3321520844     1.1801661874     0.4086691663
    2      C      -0.6819253259     0.0843127107    -0.4060049158
    3      C       0.7583285919    -0.0917979742    -0.0408517550
    4      O       1.5043699469     0.9774397388    -0.2435887972
    5      O       1.1960043849    -1.1240113722     0.4231345501
    6      H      -1.2334457822     0.9566612810     1.4597169984
    7      H      -2.3813051157     1.2142031471     0.1560341611
    8      H      -0.8848560331     2.1342328421     0.1969807096
    9      O      -1.3576238883    -1.1408125085    -0.1862820064
   10      H       2.3958961314     0.7495203337     0.0173780995
   11      H      -0.7155885851     0.3234179978    -1.4546315945
   12      H      -0.6854135406    -1.7574966835     0.1396116839
 ----------------------------------------------------------------
 Nuclear Repulsion Energy =   252.5268571824 hartrees
 There are       24 alpha and       24 beta electrons
 Discretize the solute cavity surface with Lebedev spheres
	Using 302 Lebedev grid points for each H atom
	Using 302 Lebedev grid points for other atoms
	Atomic van der Waals radii will be scaled by 1.20
 Removing interior tesserae...
 Keep 1276 surface tesserae and discard 2348 interior tesserae
 Molecular Surface Area = 110.765 Angst**2
 Applying Cartesian multipole field
    Component          Value
    ---------          -----
     (2,0,0)        1.00000E-11
     (0,2,0)        2.00000E-11
     (0,0,2)       -3.00000E-11
 Nucleus-field energy     =     0.0000000052 hartrees
 Requested basis set is cc-pVTZ
 There are 96 shells and 264 basis functions
 A cutoff of  1.0D-11 yielded   4364 shell pairs
 There are     33106 function pairs (     42843 Cartesian)
 Smallest overlap matrix eigenvalue = 4.39E-04
 Guess MOs from SCF MO coefficient file
 Reading MOs from coefficient file
 Reading MOs from coefficient file
 A restricted Hartree-Fock SCF calculation will be
 performed using Pulay DIIS extrapolation
 SCF converges when DIIS error is below 1.0E-08
 Geometry optimization detected.  Setting ReadMinima to 0
 Setting SaveMinima to 0
 ---------------------------------------
  Cycle       Energy         DIIS Error
 ---------------------------------------
    1    -341.8296949553      6.34E-04
    2    -341.8352270315      1.96E-04
    3    -341.8355527278      9.33E-05
    4    -341.8356374694      3.36E-05
    5    -341.8356536059      1.03E-05
    6    -341.8356557171      5.14E-06
    7    -341.8356561298      1.77E-06
    8    -341.8356562158      6.13E-07
    9    -341.8356562234      1.78E-07
   10    -341.8356562245      5.11E-08
   11    -341.8356562247      1.90E-08
   12    -341.8356562248      7.84E-09 Convergence criterion met
 ---------------------------------------
 SCF time:  CPU 125.03 s  wall 125.92 s
 Discretize the solute cavity surface with Lebedev spheres
	Using 302 Lebedev grid points for each H atom
	Using 302 Lebedev grid points for other atoms
	Atomic van der Waals radii will be scaled by 1.20
 Removing interior tesserae...
 Keep 1276 surface tesserae and discard 2348 interior tesserae
 Molecular Surface Area = 110.765 Angst**2
 A restricted Hartree-Fock SCF calculation will be
 performed using Pulay DIIS extrapolation
 Polarizable Continuum solvation model will be applied
 SCF converges when DIIS error is below 1.0E-08
 Geometry optimization detected.  Setting ReadMinima to 0
 Setting SaveMinima to 0

 Citation of the SMD model:
 Marenich, A.V.; Cramer, C.J.; Truhlar, D.G.
 J. Phys. Chem. B 2009, 113, 6378-6396.
 iSolventCode=           1
 Solvent: water                                                           

 vradii
            1           2           3           4           5           6
    1   1.8500000   1.8500000   1.8500000   1.5200000   1.5200000   1.2000000
            7           8           9          10          11          12
    1   1.2000000   1.2000000   1.5200000   1.2000000   1.2000000   1.2000000
 ---------------------------------------
  Cycle       Energy         DIIS Error
 ---------------------------------------
    1    -341.8356562245      3.19E-09
 Time req'd to invert C: 1.21 s (CPU) 1.21 s (wall)
    2    -341.8556982647      3.86E-04
    3    -341.8556982673      3.86E-04
    4    -341.8556982720      3.86E-04
    5    -341.8556982692      3.86E-04
    6    -341.8556982626      3.86E-04
    7    -341.8556982588      3.86E-04
    8    -341.8556982540      3.86E-04
    9    -341.8556982534      3.86E-04
   10    -341.8556982474      3.86E-04
   11    -341.8556982495      3.86E-04
   12    -341.8556982484      3.86E-04
   13    -341.8556982440      3.86E-04
   14    -341.8556982402      3.86E-04
   15    -341.8556982368      3.86E-04
   16    -341.8556982709      3.86E-04
   17    -341.8580700654      1.85E-04
   18    -341.8584179211      8.39E-05
   19    -341.8585286209      2.65E-05
   20    -341.8585432135      8.64E-06
   21    -341.8585449901      4.40E-06
   22    -341.8585453086      1.55E-06
   23    -341.8585453742      4.77E-07
   24    -341.8585453788      1.25E-07
   25    -341.8585453790      3.48E-08
   26    -341.8585453790      1.10E-08
   27    -341.8585453789      3.28E-09 Convergence criterion met
 ---------------------------------------
 SCF time:  CPU 213.98 s  wall 214.15 s
(0)  E-EN(g) gas-phase elect-nuc energy                 -341.835656225 a.u.
(3)  G-ENP(liq) elect-nuc-pol free energy of system     -341.858545379 a.u.
(4)  G-CDS(liq) cavity-dispersion-solvent structure 
     free energy                                                4.1653 kcal/mol
(6)  G-S(liq) free energy of system                     -341.851907501 a.u.
(9)  DeltaG-S(liq) free energy of  solvation
     (9) = (6) - (0)                                          -10.1978 kcal/mol
 SCF   energy in the final basis set = -341.8519075010
 Total energy in the final basis set = -341.8519075010

 Components of the MP2 correlation energy:
        aaaa  correlation energy =        -0.1598736444 au
        abab  correlation energy =        -0.9727338823 au
        bbbb  correlation energy =        -0.1598736444 au
        non-Brillouin singles    =        -0.0000000000 au

 Total  MP2   correlation energy =        -1.2924811712 au
        MP2         total energy =      -343.1443886722 au

  Entering Z-vector solver.
 This version supports only Gaussian blurring of the apparent surface charges
 No PCM contribution added !! 
   1         0           1      0.000273    0.000273
 This version supports only Gaussian blurring of the apparent surface charges
 No PCM contribution added !! 
   2         0           1      0.000088    0.000088
 This version supports only Gaussian blurring of the apparent surface charges
 No PCM contribution added !! 
   3         0           1      0.000033    0.000033
 This version supports only Gaussian blurring of the apparent surface charges
 No PCM contribution added !! 
   4         0           1      0.000009    0.000009
 This version supports only Gaussian blurring of the apparent surface charges
 No PCM contribution added !! 
   5         0           1      0.000003    0.000003
 This version supports only Gaussian blurring of the apparent surface charges
 No PCM contribution added !! 
   6         1           0      0.000000    0.000000    Roots Converged

 --------------------------------------------------------------

                    Orbital Energies (a.u.)
 --------------------------------------------------------------

 Alpha MOs
 -- Occupied --
-20.618 -20.561 -20.561 -11.394 -11.293 -11.212  -1.487  -1.389
 -1.361  -1.049  -0.915  -0.813  -0.746  -0.727  -0.676  -0.637
 -0.621  -0.581  -0.563  -0.538  -0.527  -0.500  -0.467  -0.456
 -- Virtual --
  0.149   0.173   0.192   0.196   0.211   0.235   0.240   0.313
  0.336   0.354   0.382   0.392   0.445   0.466   0.493   0.501
  0.532   0.555   0.568   0.587   0.594   0.625   0.641   0.654
  0.659   0.670   0.686   0.717   0.725   0.750   0.768   0.792
  0.798   0.821   0.825   0.852   0.873   0.926   0.951   0.965
  0.983   1.024   1.064   1.079   1.086   1.126   1.129   1.182
  1.216   1.240   1.244   1.277   1.317   1.329   1.380   1.384
  1.400   1.420   1.428   1.464   1.500   1.527   1.534   1.560
  1.571   1.586   1.616   1.675   1.686   1.710   1.789   1.826
  1.829   1.859   1.890   1.961   2.015   2.081   2.110   2.201
  2.225   2.254   2.290   2.312   2.361   2.372   2.436   2.456
  2.466   2.549   2.622   2.647   2.666   2.711   2.787   2.798
  2.810   2.853   2.884   2.942   2.974   2.998   3.034   3.044
  3.097   3.130   3.153   3.186   3.196   3.214   3.237   3.283
  3.299   3.322   3.355   3.371   3.394   3.426   3.450   3.477
  3.487   3.493   3.516   3.563   3.600   3.615   3.635   3.670
  3.693   3.731   3.737   3.751   3.777   3.802   3.810   3.865
  3.890   3.912   3.933   3.953   4.004   4.023   4.068   4.086
  4.103   4.141   4.151   4.177   4.186   4.203   4.232   4.249
  4.258   4.283   4.319   4.359   4.411   4.422   4.439   4.446
  4.471   4.507   4.536   4.567   4.594   4.611   4.631   4.676
  4.714   4.730   4.753   4.829   4.857   4.886   4.917   4.998
  5.075   5.131   5.149   5.240   5.247   5.274   5.291   5.343
  5.433   5.476   5.552   5.590   5.599   5.614   5.660   5.689
  5.735   5.751   5.771   5.778   5.815   5.856   5.994   6.004
  6.027   6.090   6.171   6.225   6.247   6.304   6.394   6.471
  6.617   6.646   6.680   6.699   6.847   6.928   6.974   7.002
  7.010   7.065   7.134   7.136   7.184   7.269   7.291   7.320
  7.360   7.437   7.473   7.554   7.568   7.714   7.749   7.882
  7.931   7.990   9.817  12.562  12.834  13.238  13.725  14.524
 --------------------------------------------------------------

          Ground-State Mulliken Net Atomic Charges

     Atom                 Charge (a.u.)
  ----------------------------------------
      1 C                    -0.372304
      2 C                     0.079991
      3 C                     0.287519
      4 O                    -0.265253
      5 O                    -0.384430
      6 H                     0.130162
      7 H                     0.140224
      8 H                     0.131264
      9 O                    -0.462631
     10 H                     0.289970
     11 H                     0.153820
     12 H                     0.271667
  ----------------------------------------
  Sum of atomic charges =     0.000000

 -----------------------------------------------------------------
                    Cartesian Multipole Moments
 -----------------------------------------------------------------
    Charge (ESU x 10^10)
                -0.0000
    Dipole Moment (Debye)
         X       1.9597      Y       2.7381      Z      -0.4281
       Tot       3.3942
    Quadrupole Moments (Debye-Ang)
        XX     -34.3034     XY       0.1577     YY     -38.1932
        XZ      -0.7160     YZ       0.6289     ZZ     -35.2049
    Octopole Moments (Debye-Ang^2)
       XXX      32.3816    XXY      14.2164    XYY      -0.2961
       YYY      -6.3190    XXZ      -0.3260    XYZ       4.3569
       YYZ       0.5409    XZZ       1.4463    YZZ      -0.4500
       ZZZ      -1.9694
    Hexadecapole Moments (Debye-Ang^3)
      XXXX    -306.3594   XXXY      16.9049   XXYY    -109.7587
      XYYY      11.5515   YYYY    -228.9910   XXXZ       2.0928
      XXYZ       1.0403   XYYZ      -2.2525   YYYZ      -3.7477
      XXZZ     -74.0797   XYZZ       1.9506   YYZZ     -54.3430
      XZZZ       1.5693   YZZZ      -2.0583   ZZZZ     -66.2401
 -----------------------------------------------------------------
 DrvMan is completing analytic gradient of the MP2 energy
 MP2 relaxed dipole moment
            1
    1   0.7710101
    2   1.0772472
    3  -0.1684411
	Magnitude:	 1.335 au	 3.394 Debye
 MP2 energy read as -343.144389
 Full Analytical Gradient of MP2 Energy (in au.)
             1             2             3             4             5
    1   -0.00026431   -0.00113901    0.00010574    0.00169082   -0.00046660
    2    0.00006578   -0.00004933   -0.00517967    0.00100190    0.00420602
    3   -0.00039890    0.00149468   -0.00234941    0.00115674   -0.00010030
             6             7             8             9            10
    1    0.00006901    0.00070270   -0.00048577    0.00040097   -0.00085282
    2    0.00018958   -0.00006944   -0.00105378    0.00073118    0.00036203
    3   -0.00102210    0.00018558   -0.00006673    0.00072411   -0.00057124
            11            12
    1    0.00049196   -0.00025269
    2   -0.00045484    0.00025057
    3    0.00140349   -0.00045591
 Gradient time:  CPU 0.14 s  wall 0.91 s
 Geometry Optimization Parameters
   NAtoms,    NIC,     NZ,  NCons,   NDum,   NFix, NCnnct, MaxDiis
       12      72       0       0       0       0       0       0

 Cartesian Hessian Update
 Hessian Updated using BFGS Update


** GEOMETRY OPTIMIZATION IN DELOCALIZED INTERNAL COORDINATES **
   Searching for a Minimum

   Optimization Cycle:   3

                       Coordinates (Angstroms)
     ATOM                X               Y               Z
      1  C        -1.3321520844    1.1801661874    0.4086691663
      2  C        -0.6819253259    0.0843127107   -0.4060049158
      3  C         0.7583285919   -0.0917979742   -0.0408517550
      4  O         1.5043699469    0.9774397388   -0.2435887972
      5  O         1.1960043849   -1.1240113722    0.4231345501
      6  H        -1.2334457822    0.9566612810    1.4597169984
      7  H        -2.3813051157    1.2142031471    0.1560341611
      8  H        -0.8848560331    2.1342328421    0.1969807096
      9  O        -1.3576238883   -1.1408125085   -0.1862820064
     10  H         2.3958961314    0.7495203337    0.0173780995
     11  H        -0.7155885851    0.3234179978   -1.4546315945
     12  H        -0.6854135406   -1.7574966835    0.1396116839
   Point Group: c1    Number of degrees of freedom:    30


   Energy is   -343.144388672

 Hessian Updated using BFGS Update

 28 Hessian modes will be used to form the next step
  Hessian Eigenvalues:
     0.004893    0.006279    0.013016    0.014132    0.022796    0.050445
     0.056364    0.058545    0.059471    0.080362    0.154910    0.160125
     0.163658    0.190121    0.197491    0.232435    0.270603    0.293738
     0.331094    0.342087    0.346095    0.346722    0.350344    0.403986
     0.498168    0.536432    0.543993    0.963497

 Minimum Search - Taking Simple RFO Step
 Searching for Lamda that Minimizes Along All modes
 Value Taken    Lamda =  -0.00031172
 Step Taken.  Stepsize is  0.138008

                             Maximum     Tolerance    Cnvgd?
         Gradient           0.002340      0.000300      NO
         Displacement       0.064700      0.001200      NO
         Energy change      0.000048      0.000001      NO


 New Cartesian Coordinates Obtained by Inverse Iteration

 Displacement from previous Coordinates is:  0.134593
 ----------------------------------------------------------------
             Standard Nuclear Orientation (Angstroms)
    I     Atom           X                Y                Z
 ----------------------------------------------------------------
    1      C      -1.3435070913     1.1806974951     0.4107159789
    2      C      -0.6763043674     0.0916876007    -0.4045486852
    3      C       0.7601693382    -0.0787485787    -0.0154236376
    4      O       1.5220688247     0.9655455785    -0.2546365367
    5      O       1.1964878750    -1.1268747142     0.4227006631
    6      H      -1.2471405396     0.9535739923     1.4618736985
    7      H      -2.3926030102     1.2028123055     0.1540542201
    8      H      -0.9080924143     2.1426262819     0.2059710188
    9      O      -1.3552036863    -1.1398594265    -0.2024290308
   10      H       2.4172729019     0.7326216006    -0.0089840403
   11      H      -0.7008182852     0.3320607943    -1.4535453130
   12      H      -0.6900408454    -1.7503072296     0.1544179642
 ----------------------------------------------------------------
 Nuclear Repulsion Energy =   252.1265215799 hartrees
 There are       24 alpha and       24 beta electrons
 Discretize the solute cavity surface with Lebedev spheres
	Using 302 Lebedev grid points for each H atom
	Using 302 Lebedev grid points for other atoms
	Atomic van der Waals radii will be scaled by 1.20
 Removing interior tesserae...
 Keep 1277 surface tesserae and discard 2347 interior tesserae
 Molecular Surface Area = 110.948 Angst**2
 Applying Cartesian multipole field
    Component          Value
    ---------          -----
     (2,0,0)        1.00000E-11
     (0,2,0)        2.00000E-11
     (0,0,2)       -3.00000E-11
 Nucleus-field energy     =     0.0000000052 hartrees
 Requested basis set is cc-pVTZ
 There are 96 shells and 264 basis functions
 A cutoff of  1.0D-11 yielded   4353 shell pairs
 There are     33043 function pairs (     42775 Cartesian)
 Smallest overlap matrix eigenvalue = 4.42E-04
 Guess MOs from SCF MO coefficient file
 Reading MOs from coefficient file
 Reading MOs from coefficient file
 A restricted Hartree-Fock SCF calculation will be
 performed using Pulay DIIS extrapolation
 SCF converges when DIIS error is below 1.0E-08
 Geometry optimization detected.  Setting ReadMinima to 0
 Setting SaveMinima to 0
 ---------------------------------------
  Cycle       Energy         DIIS Error
 ---------------------------------------
    1    -341.8213605498      7.49E-04
    2    -341.8344018607      2.22E-04
    3    -341.8348246966      1.13E-04
    4    -341.8349396253      3.86E-05
    5    -341.8349602261      1.11E-05
    6    -341.8349626957      5.21E-06
    7    -341.8349631863      2.09E-06
    8    -341.8349633082      7.37E-07
    9    -341.8349633215      2.20E-07
   10    -341.8349633231      7.47E-08
   11    -341.8349633232      2.83E-08
   12    -341.8349633236      1.19E-08
   13    -341.8349633237      4.85E-09 Convergence criterion met
 ---------------------------------------
 SCF time:  CPU 132.38 s  wall 132.97 s
 Discretize the solute cavity surface with Lebedev spheres
	Using 302 Lebedev grid points for each H atom
	Using 302 Lebedev grid points for other atoms
	Atomic van der Waals radii will be scaled by 1.20
 Removing interior tesserae...
 Keep 1277 surface tesserae and discard 2347 interior tesserae
 Molecular Surface Area = 110.948 Angst**2
 A restricted Hartree-Fock SCF calculation will be
 performed using Pulay DIIS extrapolation
 Polarizable Continuum solvation model will be applied
 SCF converges when DIIS error is below 1.0E-08
 Geometry optimization detected.  Setting ReadMinima to 0
 Setting SaveMinima to 0

 Citation of the SMD model:
 Marenich, A.V.; Cramer, C.J.; Truhlar, D.G.
 J. Phys. Chem. B 2009, 113, 6378-6396.
 iSolventCode=           1
 Solvent: water                                                           

 vradii
            1           2           3           4           5           6
    1   1.8500000   1.8500000   1.8500000   1.5200000   1.5200000   1.2000000
            7           8           9          10          11          12
    1   1.2000000   1.2000000   1.5200000   1.2000000   1.2000000   1.2000000
 ---------------------------------------
  Cycle       Energy         DIIS Error
 ---------------------------------------
    1    -341.8349633237      1.57E-09
 Time req'd to invert C: 1.20 s (CPU) 1.20 s (wall)
    2    -341.8552431215      3.89E-04
    3    -341.8552431231      3.89E-04
    4    -341.8552431269      3.89E-04
    5    -341.8552431153      3.89E-04
    6    -341.8552431147      3.89E-04
    7    -341.8552431119      3.89E-04
    8    -341.8552431061      3.89E-04
    9    -341.8552431075      3.89E-04
   10    -341.8552431102      3.89E-04
   11    -341.8552431096      3.89E-04
   12    -341.8552431075      3.89E-04
   13    -341.8552431072      3.89E-04
   14    -341.8552431068      3.89E-04
   15    -341.8552431060      3.89E-04
   16    -341.8552431214      3.89E-04
   17    -341.8576583531      1.87E-04
   18    -341.8580150166      8.50E-05
   19    -341.8581295395      2.68E-05
   20    -341.8581447238      8.79E-06
   21    -341.8581465763      4.50E-06
   22    -341.8581469119      1.58E-06
   23    -341.8581469808      4.83E-07
   24    -341.8581469856      1.27E-07
   25    -341.8581469858      3.63E-08
   26    -341.8581469858      1.20E-08
   27    -341.8581469858      3.40E-09 Convergence criterion met
 ---------------------------------------
 SCF time:  CPU 208.00 s  wall 208.21 s
(0)  E-EN(g) gas-phase elect-nuc energy                 -341.834963324 a.u.
(3)  G-ENP(liq) elect-nuc-pol free energy of system     -341.858146986 a.u.
(4)  G-CDS(liq) cavity-dispersion-solvent structure 
     free energy                                                4.1817 kcal/mol
(6)  G-S(liq) free energy of system                     -341.851482964 a.u.
(9)  DeltaG-S(liq) free energy of  solvation
     (9) = (6) - (0)                                          -10.3662 kcal/mol
 SCF   energy in the final basis set = -341.8514829642
 Total energy in the final basis set = -341.8514829642

 Components of the MP2 correlation energy:
        aaaa  correlation energy =        -0.1598545560 au
        abab  correlation energy =        -0.9728370501 au
        bbbb  correlation energy =        -0.1598545560 au
        non-Brillouin singles    =        -0.0000000000 au

 Total  MP2   correlation energy =        -1.2925461621 au
        MP2         total energy =      -343.1440291263 au

  Entering Z-vector solver.
 This version supports only Gaussian blurring of the apparent surface charges
 No PCM contribution added !! 
   1         0           1      0.000274    0.000274
 This version supports only Gaussian blurring of the apparent surface charges
 No PCM contribution added !! 
   2         0           1      0.000089    0.000089
 This version supports only Gaussian blurring of the apparent surface charges
 No PCM contribution added !! 
   3         0           1      0.000033    0.000033
 This version supports only Gaussian blurring of the apparent surface charges
 No PCM contribution added !! 
   4         0           1      0.000009    0.000009
 This version supports only Gaussian blurring of the apparent surface charges
 No PCM contribution added !! 
   5         0           1      0.000003    0.000003
 This version supports only Gaussian blurring of the apparent surface charges
 No PCM contribution added !! 
   6         1           0      0.000000    0.000000    Roots Converged

 --------------------------------------------------------------

                    Orbital Energies (a.u.)
 --------------------------------------------------------------

 Alpha MOs
 -- Occupied --
-20.619 -20.561 -20.560 -11.395 -11.294 -11.212  -1.488  -1.388
 -1.358  -1.049  -0.915  -0.814  -0.746  -0.727  -0.674  -0.637
 -0.621  -0.581  -0.563  -0.536  -0.526  -0.498  -0.466  -0.456
 -- Virtual --
  0.147   0.176   0.192   0.196   0.210   0.235   0.241   0.311
  0.334   0.354   0.383   0.391   0.446   0.464   0.495   0.504
  0.527   0.558   0.567   0.586   0.594   0.624   0.639   0.653
  0.658   0.671   0.690   0.717   0.726   0.747   0.769   0.789
  0.799   0.819   0.823   0.852   0.872   0.928   0.953   0.962
  0.981   1.021   1.063   1.078   1.083   1.125   1.133   1.177
  1.218   1.240   1.243   1.276   1.317   1.326   1.377   1.383
  1.399   1.420   1.430   1.462   1.498   1.527   1.534   1.561
  1.570   1.586   1.615   1.672   1.683   1.713   1.790   1.823
  1.831   1.859   1.888   1.960   2.014   2.079   2.110   2.199
  2.223   2.248   2.288   2.312   2.360   2.376   2.434   2.458
  2.469   2.550   2.607   2.648   2.673   2.708   2.783   2.799
  2.826   2.844   2.874   2.944   2.975   2.996   3.034   3.044
  3.096   3.125   3.152   3.183   3.195   3.217   3.231   3.284
  3.291   3.321   3.354   3.372   3.398   3.427   3.447   3.473
  3.492   3.495   3.515   3.569   3.595   3.606   3.633   3.671
  3.688   3.729   3.732   3.752   3.776   3.802   3.809   3.870
  3.889   3.910   3.933   3.948   4.000   4.020   4.064   4.088
  4.099   4.139   4.148   4.174   4.187   4.198   4.231   4.244
  4.257   4.278   4.318   4.359   4.407   4.422   4.437   4.445
  4.467   4.511   4.533   4.567   4.588   4.605   4.631   4.672
  4.710   4.729   4.750   4.821   4.849   4.875   4.916   5.004
  5.073   5.132   5.146   5.237   5.243   5.268   5.286   5.345
  5.431   5.476   5.546   5.587   5.599   5.610   5.658   5.687
  5.732   5.751   5.766   5.774   5.814   5.848   5.989   6.007
  6.028   6.084   6.162   6.219   6.244   6.303   6.387   6.478
  6.618   6.649   6.672   6.688   6.847   6.920   6.967   6.992
  7.007   7.061   7.127   7.134   7.181   7.268   7.293   7.317
  7.359   7.434   7.476   7.551   7.565   7.718   7.744   7.880
  7.923   7.991   9.796  12.524  12.790  13.257  13.698  14.490
 --------------------------------------------------------------

          Ground-State Mulliken Net Atomic Charges

     Atom                 Charge (a.u.)
  ----------------------------------------
      1 C                    -0.372753
      2 C                     0.080164
      3 C                     0.286740
      4 O                    -0.261444
      5 O                    -0.388592
      6 H                     0.130150
      7 H                     0.139537
      8 H                     0.131432
      9 O                    -0.465333
     10 H                     0.291483
     11 H                     0.156370
     12 H                     0.272246
  ----------------------------------------
  Sum of atomic charges =     0.000000

 -----------------------------------------------------------------
                    Cartesian Multipole Moments
 -----------------------------------------------------------------
    Charge (ESU x 10^10)
                 0.0000
    Dipole Moment (Debye)
         X       1.9806      Y       2.8267      Z      -0.3422
       Tot       3.4684
    Quadrupole Moments (Debye-Ang)
        XX     -34.1584     XY       0.2130     YY     -38.2882
        XZ      -0.8652     YZ       0.4914     ZZ     -35.2277
    Octopole Moments (Debye-Ang^2)
       XXX      32.9246    XXY      14.1284    XYY      -0.4811
       YYY      -6.0963    XXZ      -0.5171    XYZ       4.4112
       YYZ       0.6688    XZZ       1.3451    YZZ      -0.3924
       ZZZ      -1.9646
    Hexadecapole Moments (Debye-Ang^3)
      XXXX    -307.0759   XXXY      17.7979   XXYY    -110.4310
      XYYY      11.9427   YYYY    -228.6123   XXXZ       1.2714
      XXYZ       0.6439   XYYZ      -2.5202   YYYZ      -4.0412
      XXZZ     -74.7379   XYZZ       2.1474   YYZZ     -54.3596
      XZZZ       1.5942   YZZZ      -2.1981   ZZZZ     -66.6310
 -----------------------------------------------------------------
 DrvMan is completing analytic gradient of the MP2 energy
 MP2 relaxed dipole moment
            1
    1   0.7792175
    2   1.1121052
    3  -0.1346358
	Magnitude:	 1.365 au	 3.468 Debye
 MP2 energy read as -343.144029
 Full Analytical Gradient of MP2 Energy (in au.)
             1             2             3             4             5
    1   -0.00009259    0.00126147   -0.00240470    0.00139900    0.00200696
    2    0.00053216   -0.00116742    0.00648912   -0.00405258   -0.00051026
    3   -0.00003301   -0.00308441    0.00779094   -0.00143450   -0.00327382
             6             7             8             9            10
    1    0.00024042    0.00035402   -0.00054271   -0.00251657    0.00038205
    2    0.00002017   -0.00016045   -0.00025462   -0.00055446    0.00106799
    3   -0.00034998    0.00018814   -0.00004969   -0.00027944   -0.00068343
            11            12
    1   -0.00064413    0.00055678
    2   -0.00057036   -0.00083929
    3    0.00062853    0.00058066
 Gradient time:  CPU 0.14 s  wall 1.43 s
 Geometry Optimization Parameters
   NAtoms,    NIC,     NZ,  NCons,   NDum,   NFix, NCnnct, MaxDiis
       12      72       0       0       0       0       0       0

 Cartesian Hessian Update
 Hessian Updated using BFGS Update


** GEOMETRY OPTIMIZATION IN DELOCALIZED INTERNAL COORDINATES **
   Searching for a Minimum

   Optimization Cycle:   4

                       Coordinates (Angstroms)
     ATOM                X               Y               Z
      1  C        -1.3435070913    1.1806974951    0.4107159789
      2  C        -0.6763043674    0.0916876007   -0.4045486852
      3  C         0.7601693382   -0.0787485787   -0.0154236376
      4  O         1.5220688247    0.9655455785   -0.2546365367
      5  O         1.1964878750   -1.1268747142    0.4227006631
      6  H        -1.2471405396    0.9535739923    1.4618736985
      7  H        -2.3926030102    1.2028123055    0.1540542201
      8  H        -0.9080924143    2.1426262819    0.2059710188
      9  O        -1.3552036863   -1.1398594265   -0.2024290308
     10  H         2.4172729019    0.7326216006   -0.0089840403
     11  H        -0.7008182852    0.3320607943   -1.4535453130
     12  H        -0.6900408454   -1.7503072296    0.1544179642
   Point Group: c1    Number of degrees of freedom:    30


   Energy is   -343.144029126

 Hessian Updated using BFGS Update

 29 Hessian modes will be used to form the next step
  Hessian Eigenvalues:
     0.004995    0.006227    0.012411    0.022760    0.046259    0.054016
     0.056371    0.059018    0.060235    0.081385    0.155477    0.159758
     0.160299    0.164787    0.188784    0.201726    0.233314    0.259356
     0.290347    0.329870    0.338386    0.343714    0.346346    0.346724
     0.414044    0.493980    0.535160    0.545332    0.934109

 Minimum Search - Taking Simple RFO Step
 Searching for Lamda that Minimizes Along All modes
 Value Taken    Lamda =  -0.00054895
 Step Taken.  Stepsize is  0.094256

                             Maximum     Tolerance    Cnvgd?
         Gradient           0.003261      0.000300      NO
         Displacement       0.054117      0.001200      NO
         Energy change      0.000360      0.000001      NO


 New Cartesian Coordinates Obtained by Inverse Iteration

 Displacement from previous Coordinates is:  0.093509
 ----------------------------------------------------------------
             Standard Nuclear Orientation (Angstroms)
    I     Atom           X                Y                Z
 ----------------------------------------------------------------
    1      C      -1.3359603778     1.1799284186     0.4101927734
    2      C      -0.6791614646     0.0894269433    -0.4123189964
    3      C       0.7583889003    -0.0878309563    -0.0361874254
    4      O       1.5114169329     0.9701151882    -0.2522569523
    5      O       1.1859550810    -1.1272730043     0.4296230834
    6      H      -1.2347750558     0.9519972086     1.4617000198
    7      H      -2.3872348341     1.2076167887     0.1597349664
    8      H      -0.8960076372     2.1404992220     0.2032549644
    9      O      -1.3505524855    -1.1419916238    -0.1980046164
   10      H       2.4027130639     0.7409026766     0.0119617878
   11      H      -0.7125384804     0.3298838877    -1.4628115179
   12      H      -0.6799549429    -1.7474390494     0.1552782133
 ----------------------------------------------------------------
 Nuclear Repulsion Energy =   252.4055187809 hartrees
 There are       24 alpha and       24 beta electrons
 Discretize the solute cavity surface with Lebedev spheres
	Using 302 Lebedev grid points for each H atom
	Using 302 Lebedev grid points for other atoms
	Atomic van der Waals radii will be scaled by 1.20
 Removing interior tesserae...
 Keep 1275 surface tesserae and discard 2349 interior tesserae
 Molecular Surface Area = 110.835 Angst**2
 Applying Cartesian multipole field
    Component          Value
    ---------          -----
     (2,0,0)        1.00000E-11
     (0,2,0)        2.00000E-11
     (0,0,2)       -3.00000E-11
 Nucleus-field energy     =     0.0000000051 hartrees
 Requested basis set is cc-pVTZ
 There are 96 shells and 264 basis functions
 A cutoff of  1.0D-11 yielded   4362 shell pairs
 There are     33096 function pairs (     42833 Cartesian)
 Smallest overlap matrix eigenvalue = 4.43E-04
 Guess MOs from SCF MO coefficient file
 Reading MOs from coefficient file
 Reading MOs from coefficient file
 A restricted Hartree-Fock SCF calculation will be
 performed using Pulay DIIS extrapolation
 SCF converges when DIIS error is below 1.0E-08
 Geometry optimization detected.  Setting ReadMinima to 0
 Setting SaveMinima to 0
 ---------------------------------------
  Cycle       Energy         DIIS Error
 ---------------------------------------
    1    -341.8297377499      6.52E-04
    2    -341.8345744000      2.46E-04
    3    -341.8350042120      1.27E-04
    4    -341.8351425847      3.26E-05
    5    -341.8351617437      1.09E-05
    6    -341.8351640734      5.47E-06
    7    -341.8351646236      1.95E-06
    8    -341.8351647355      6.27E-07
    9    -341.8351647449      1.81E-07
   10    -341.8351647461      6.05E-08
   11    -341.8351647462      2.41E-08
   12    -341.8351647464      1.03E-08
   13    -341.8351647459      3.77E-09 Convergence criterion met
 ---------------------------------------
 SCF time:  CPU 131.37 s  wall 132.24 s
 Discretize the solute cavity surface with Lebedev spheres
	Using 302 Lebedev grid points for each H atom
	Using 302 Lebedev grid points for other atoms
	Atomic van der Waals radii will be scaled by 1.20
 Removing interior tesserae...
 Keep 1275 surface tesserae and discard 2349 interior tesserae
 Molecular Surface Area = 110.835 Angst**2
 A restricted Hartree-Fock SCF calculation will be
 performed using Pulay DIIS extrapolation
 Polarizable Continuum solvation model will be applied
 SCF converges when DIIS error is below 1.0E-08
 Geometry optimization detected.  Setting ReadMinima to 0
 Setting SaveMinima to 0

 Citation of the SMD model:
 Marenich, A.V.; Cramer, C.J.; Truhlar, D.G.
 J. Phys. Chem. B 2009, 113, 6378-6396.
 iSolventCode=           1
 Solvent: water                                                           

 vradii
            1           2           3           4           5           6
    1   1.8500000   1.8500000   1.8500000   1.5200000   1.5200000   1.2000000
            7           8           9          10          11          12
    1   1.2000000   1.2000000   1.5200000   1.2000000   1.2000000   1.2000000
 ---------------------------------------
  Cycle       Energy         DIIS Error
 ---------------------------------------
    1    -341.8351647460      1.34E-09
 Time req'd to invert C: 1.20 s (CPU) 1.21 s (wall)
    2    -341.8553698366      3.89E-04
    3    -341.8553698359      3.89E-04
    4    -341.8553698492      3.89E-04
    5    -341.8553698505      3.89E-04
    6    -341.8553698406      3.89E-04
    7    -341.8553698436      3.89E-04
    8    -341.8553698447      3.89E-04
    9    -341.8553698469      3.89E-04
   10    -341.8553698441      3.89E-04
   11    -341.8553698436      3.89E-04
   12    -341.8553698420      3.89E-04
   13    -341.8553698430      3.89E-04
   14    -341.8553698420      3.89E-04
   15    -341.8553698405      3.89E-04
   16    -341.8553698366      3.89E-04
   17    -341.8577858048      1.87E-04
   18    -341.8581421735      8.50E-05
   19    -341.8582562354      2.68E-05
   20    -341.8582712876      8.75E-06
   21    -341.8582731105      4.47E-06
   22    -341.8582734403      1.57E-06
   23    -341.8582735080      4.84E-07
   24    -341.8582735129      1.27E-07
   25    -341.8582735129      3.57E-08
   26    -341.8582735130      1.15E-08
   27    -341.8582735130      3.35E-09 Convergence criterion met
 ---------------------------------------
 SCF time:  CPU 205.88 s  wall 206.26 s
(0)  E-EN(g) gas-phase elect-nuc energy                 -341.835164746 a.u.
(3)  G-ENP(liq) elect-nuc-pol free energy of system     -341.858273513 a.u.
(4)  G-CDS(liq) cavity-dispersion-solvent structure 
     free energy                                                4.1681 kcal/mol
(6)  G-S(liq) free energy of system                     -341.851631182 a.u.
(9)  DeltaG-S(liq) free energy of  solvation
     (9) = (6) - (0)                                          -10.3328 kcal/mol
 SCF   energy in the final basis set = -341.8516311817
 Total energy in the final basis set = -341.8516311817

 Components of the MP2 correlation energy:
        aaaa  correlation energy =        -0.1599163887 au
        abab  correlation energy =        -0.9729652911 au
        bbbb  correlation energy =        -0.1599163887 au
        non-Brillouin singles    =        -0.0000000000 au

 Total  MP2   correlation energy =        -1.2927980685 au
        MP2         total energy =      -343.1444292502 au

  Entering Z-vector solver.
 This version supports only Gaussian blurring of the apparent surface charges
 No PCM contribution added !! 
   1         0           1      0.000274    0.000274
 This version supports only Gaussian blurring of the apparent surface charges
 No PCM contribution added !! 
   2         0           1      0.000089    0.000089
 This version supports only Gaussian blurring of the apparent surface charges
 No PCM contribution added !! 
   3         0           1      0.000034    0.000034
 This version supports only Gaussian blurring of the apparent surface charges
 No PCM contribution added !! 
   4         0           1      0.000009    0.000009
 This version supports only Gaussian blurring of the apparent surface charges
 No PCM contribution added !! 
   5         0           1      0.000003    0.000003
 This version supports only Gaussian blurring of the apparent surface charges
 No PCM contribution added !! 
   6         1           0      0.000000    0.000000    Roots Converged

 --------------------------------------------------------------

                    Orbital Energies (a.u.)
 --------------------------------------------------------------

 Alpha MOs
 -- Occupied --
-20.619 -20.561 -20.560 -11.395 -11.294 -11.213  -1.488  -1.389
 -1.359  -1.048  -0.915  -0.813  -0.746  -0.727  -0.674  -0.637
 -0.621  -0.581  -0.563  -0.536  -0.526  -0.499  -0.467  -0.456
 -- Virtual --
  0.149   0.174   0.192   0.196   0.211   0.235   0.240   0.312
  0.334   0.354   0.382   0.392   0.446   0.465   0.493   0.502
  0.531   0.556   0.568   0.587   0.594   0.624   0.640   0.653
  0.658   0.670   0.686   0.717   0.724   0.749   0.768   0.791
  0.797   0.819   0.825   0.852   0.873   0.926   0.955   0.964
  0.984   1.023   1.064   1.079   1.084   1.126   1.129   1.180
  1.217   1.241   1.243   1.277   1.316   1.326   1.379   1.382
  1.399   1.420   1.429   1.461   1.499   1.526   1.535   1.559
  1.571   1.589   1.617   1.674   1.685   1.711   1.789   1.827
  1.827   1.857   1.891   1.959   2.013   2.083   2.111   2.201
  2.222   2.252   2.291   2.310   2.360   2.372   2.434   2.456
  2.466   2.555   2.618   2.648   2.668   2.711   2.790   2.797
  2.813   2.849   2.881   2.943   2.973   2.997   3.035   3.042
  3.098   3.127   3.152   3.183   3.193   3.213   3.235   3.283
  3.295   3.321   3.355   3.371   3.395   3.426   3.450   3.475
  3.489   3.492   3.514   3.566   3.596   3.610   3.633   3.667
  3.691   3.731   3.733   3.752   3.776   3.801   3.810   3.865
  3.889   3.912   3.932   3.951   4.002   4.020   4.063   4.088
  4.102   4.140   4.148   4.174   4.186   4.199   4.230   4.245
  4.257   4.278   4.317   4.357   4.406   4.421   4.437   4.446
  4.469   4.506   4.532   4.566   4.589   4.605   4.629   4.672
  4.709   4.728   4.753   4.821   4.853   4.879   4.915   4.996
  5.074   5.129   5.148   5.234   5.241   5.267   5.285   5.344
  5.433   5.471   5.545   5.585   5.598   5.607   5.660   5.684
  5.729   5.749   5.765   5.777   5.809   5.852   5.988   6.004
  6.021   6.087   6.164   6.222   6.243   6.302   6.389   6.475
  6.615   6.645   6.673   6.691   6.848   6.924   6.971   6.998
  7.008   7.063   7.133   7.136   7.181   7.268   7.289   7.321
  7.359   7.436   7.471   7.554   7.569   7.714   7.746   7.884
  7.927   7.991   9.807  12.537  12.803  13.234  13.700  14.477
 --------------------------------------------------------------

          Ground-State Mulliken Net Atomic Charges

     Atom                 Charge (a.u.)
  ----------------------------------------
      1 C                    -0.371998
      2 C                     0.080182
      3 C                     0.287963
      4 O                    -0.261859
      5 O                    -0.387571
      6 H                     0.130002
      7 H                     0.139836
      8 H                     0.131226
      9 O                    -0.465530
     10 H                     0.291118
     11 H                     0.154930
     12 H                     0.271702
  ----------------------------------------
  Sum of atomic charges =    -0.000000

 -----------------------------------------------------------------
                    Cartesian Multipole Moments
 -----------------------------------------------------------------
    Charge (ESU x 10^10)
                -0.0000
    Dipole Moment (Debye)
         X       2.0079      Y       2.8280      Z      -0.3780
       Tot       3.4889
    Quadrupole Moments (Debye-Ang)
        XX     -34.1773     XY       0.1382     YY     -38.3057
        XZ      -0.7798     YZ       0.5507     ZZ     -35.2171
    Octopole Moments (Debye-Ang^2)
       XXX      32.7088    XXY      14.1776    XYY      -0.1956
       YYY      -5.8568    XXZ      -0.2288    XYZ       4.4681
       YYZ       0.7453    XZZ       1.3924    YZZ      -0.3710
       ZZZ      -1.8232
    Hexadecapole Moments (Debye-Ang^3)
      XXXX    -304.9737   XXXY      17.2190   XXYY    -109.8064
      XYYY      11.5831   YYYY    -229.3003   XXXZ       1.8819
      XXYZ       0.9757   XYYZ      -2.4568   YYYZ      -3.8718
      XXZZ     -74.2220   XYZZ       2.0618   YYZZ     -54.4976
      XZZZ       1.5325   YZZZ      -2.0337   ZZZZ     -67.0102
 -----------------------------------------------------------------
 DrvMan is completing analytic gradient of the MP2 energy
 MP2 relaxed dipole moment
            1
    1   0.7899507
    2   1.1126331
    3  -0.1487028
	Magnitude:	 1.373 au	 3.489 Debye
 MP2 energy read as -343.144429
 Full Analytical Gradient of MP2 Energy (in au.)
             1             2             3             4             5
    1   -0.00035602    0.00031499   -0.00016125   -0.00028360    0.00009406
    2   -0.00006036    0.00014373    0.00044047    0.00025302   -0.00052971
    3    0.00003719   -0.00011616   -0.00003121   -0.00029681    0.00007584
             6             7             8             9            10
    1    0.00006162   -0.00019912   -0.00007956    0.00019092    0.00021044
    2    0.00012216   -0.00007113    0.00030623   -0.00022650    0.00020220
    3    0.00022746    0.00007815   -0.00020254    0.00090650   -0.00027193
            11            12
    1    0.00009874    0.00010879
    2   -0.00025757   -0.00032253
    3   -0.00047115    0.00006467
 Gradient time:  CPU 0.14 s  wall 0.84 s
 Geometry Optimization Parameters
   NAtoms,    NIC,     NZ,  NCons,   NDum,   NFix, NCnnct, MaxDiis
       12      72       0       0       0       0       0       0

 Cartesian Hessian Update
 Hessian Updated using BFGS Update


** GEOMETRY OPTIMIZATION IN DELOCALIZED INTERNAL COORDINATES **
   Searching for a Minimum

   Optimization Cycle:   5

                       Coordinates (Angstroms)
     ATOM                X               Y               Z
      1  C        -1.3359603778    1.1799284186    0.4101927734
      2  C        -0.6791614646    0.0894269433   -0.4123189964
      3  C         0.7583889003   -0.0878309563   -0.0361874254
      4  O         1.5114169329    0.9701151882   -0.2522569523
      5  O         1.1859550810   -1.1272730043    0.4296230834
      6  H        -1.2347750558    0.9519972086    1.4617000198
      7  H        -2.3872348341    1.2076167887    0.1597349664
      8  H        -0.8960076372    2.1404992220    0.2032549644
      9  O        -1.3505524855   -1.1419916238   -0.1980046164
     10  H         2.4027130639    0.7409026766    0.0119617878
     11  H        -0.7125384804    0.3298838877   -1.4628115179
     12  H        -0.6799549429   -1.7474390494    0.1552782133
   Point Group: c1    Number of degrees of freedom:    30


   Energy is   -343.144429250

 Hessian Updated using BFGS Update

 30 Hessian modes will be used to form the next step
  Hessian Eigenvalues:
     0.004995    0.006210    0.012262    0.022755    0.046935    0.052978
     0.056366    0.058174    0.059372    0.082278    0.156011    0.159875
     0.160004    0.160254    0.163690    0.188174    0.204455    0.232243
     0.265091    0.291169    0.330394    0.342434    0.344448    0.346512
     0.347011    0.411780    0.493757    0.534986    0.544680    0.935593

 Minimum Search - Taking Simple RFO Step
 Searching for Lamda that Minimizes Along All modes
 Value Taken    Lamda =  -0.00002107
 Step Taken.  Stepsize is  0.037465

                             Maximum     Tolerance    Cnvgd?
         Gradient           0.000608      0.000300      NO
         Displacement       0.020727      0.001200      NO
         Energy change     -0.000400      0.000001      NO


 New Cartesian Coordinates Obtained by Inverse Iteration

 Displacement from previous Coordinates is:  0.035545
 ----------------------------------------------------------------
             Standard Nuclear Orientation (Angstroms)
    I     Atom           X                Y                Z
 ----------------------------------------------------------------
    1      C      -1.3351797723     1.1775795286     0.4107887642
    2      C      -0.6792848124     0.0894513860    -0.4135851376
    3      C       0.7582400837    -0.0868426967    -0.0363809427
    4      O       1.5120890410     0.9687074353    -0.2590672101
    5      O       1.1851532319    -1.1217252404     0.4396170428
    6      H      -1.2353068182     0.9460981266     1.4613188365
    7      H      -2.3858468475     1.2070616065     0.1588707728
    8      H      -0.8932504661     2.1373923820     0.2070079018
    9      O      -1.3511071187    -1.1420939421    -0.2043517694
   10      H       2.4020356892     0.7403057379     0.0094784607
   11      H      -0.7131458546     0.3331413676    -1.4625648585
   12      H      -0.6821076560    -1.7432399914     0.1590344395
 ----------------------------------------------------------------
 Nuclear Repulsion Energy =   252.4579425282 hartrees
 There are       24 alpha and       24 beta electrons
 Discretize the solute cavity surface with Lebedev spheres
	Using 302 Lebedev grid points for each H atom
	Using 302 Lebedev grid points for other atoms
	Atomic van der Waals radii will be scaled by 1.20
 Removing interior tesserae...
 Keep 1276 surface tesserae and discard 2348 interior tesserae
 Molecular Surface Area = 110.921 Angst**2
 Applying Cartesian multipole field
    Component          Value
    ---------          -----
     (2,0,0)        1.00000E-11
     (0,2,0)        2.00000E-11
     (0,0,2)       -3.00000E-11
 Nucleus-field energy     =     0.0000000051 hartrees
 Requested basis set is cc-pVTZ
 There are 96 shells and 264 basis functions
 A cutoff of  1.0D-11 yielded   4362 shell pairs
 There are     33082 function pairs (     42816 Cartesian)
 Smallest overlap matrix eigenvalue = 4.43E-04
 Guess MOs from SCF MO coefficient file
 Reading MOs from coefficient file
 Reading MOs from coefficient file
 A restricted Hartree-Fock SCF calculation will be
 performed using Pulay DIIS extrapolation
 SCF converges when DIIS error is below 1.0E-08
 Geometry optimization detected.  Setting ReadMinima to 0
 Setting SaveMinima to 0
 ---------------------------------------
  Cycle       Energy         DIIS Error
 ---------------------------------------
    1    -341.8329543827      4.97E-04
    2    -341.8347198506      2.25E-04
    3    -341.8350747966      9.78E-05
    4    -341.8351741246      2.88E-05
    5    -341.8351881108      1.01E-05
    6    -341.8351901556      5.03E-06
    7    -341.8351905675      1.72E-06
    8    -341.8351906433      5.50E-07
    9    -341.8351906495      1.47E-07
   10    -341.8351906501      3.97E-08
   11    -341.8351906503      1.23E-08
   12    -341.8351906506      3.89E-09 Convergence criterion met
 ---------------------------------------
 SCF time:  CPU 123.40 s  wall 124.01 s
 Discretize the solute cavity surface with Lebedev spheres
	Using 302 Lebedev grid points for each H atom
	Using 302 Lebedev grid points for other atoms
	Atomic van der Waals radii will be scaled by 1.20
 Removing interior tesserae...
 Keep 1276 surface tesserae and discard 2348 interior tesserae
 Molecular Surface Area = 110.921 Angst**2
 A restricted Hartree-Fock SCF calculation will be
 performed using Pulay DIIS extrapolation
 Polarizable Continuum solvation model will be applied
 SCF converges when DIIS error is below 1.0E-08
 Geometry optimization detected.  Setting ReadMinima to 0
 Setting SaveMinima to 0

 Citation of the SMD model:
 Marenich, A.V.; Cramer, C.J.; Truhlar, D.G.
 J. Phys. Chem. B 2009, 113, 6378-6396.
 iSolventCode=           1
 Solvent: water                                                           

 vradii
            1           2           3           4           5           6
    1   1.8500000   1.8500000   1.8500000   1.5200000   1.5200000   1.2000000
            7           8           9          10          11          12
    1   1.2000000   1.2000000   1.5200000   1.2000000   1.2000000   1.2000000
 ---------------------------------------
  Cycle       Energy         DIIS Error
 ---------------------------------------
    1    -341.8351906502      1.23E-09
 Time req'd to invert C: 1.34 s (CPU) 1.33 s (wall)
    2    -341.8553781100      3.88E-04
    3    -341.8553781110      3.88E-04
    4    -341.8553781014      3.88E-04
    5    -341.8553780983      3.88E-04
    6    -341.8553780885      3.88E-04
    7    -341.8553780924      3.88E-04
    8    -341.8553780953      3.88E-04
    9    -341.8553780957      3.88E-04
   10    -341.8577885015      1.87E-04
   11    -341.8581439255      8.49E-05
   12    -341.8582576824      2.67E-05
   13    -341.8582726783      8.74E-06
   14    -341.8582744960      4.46E-06
   15    -341.8582748247      1.57E-06
   16    -341.8582749067      4.83E-07
   17    -341.8582749115      1.27E-07
   18    -341.8582749116      3.56E-08
   19    -341.8582749117      1.15E-08
   20    -341.8582749116      3.33E-09 Convergence criterion met
 ---------------------------------------
 SCF time:  CPU 177.66 s  wall 177.89 s
(0)  E-EN(g) gas-phase elect-nuc energy                 -341.835190650 a.u.
(3)  G-ENP(liq) elect-nuc-pol free energy of system     -341.858274912 a.u.
(4)  G-CDS(liq) cavity-dispersion-solvent structure 
     free energy                                                4.1678 kcal/mol
(6)  G-S(liq) free energy of system                     -341.851633052 a.u.
(9)  DeltaG-S(liq) free energy of  solvation
     (9) = (6) - (0)                                          -10.3178 kcal/mol
 SCF   energy in the final basis set = -341.8516330520
 Total energy in the final basis set = -341.8516330520

 Components of the MP2 correlation energy:
        aaaa  correlation energy =        -0.1599193840 au
        abab  correlation energy =        -0.9729477667 au
        bbbb  correlation energy =        -0.1599193840 au
        non-Brillouin singles    =        -0.0000000000 au

 Total  MP2   correlation energy =        -1.2927865347 au
        MP2         total energy =      -343.1444195867 au

  Entering Z-vector solver.
 This version supports only Gaussian blurring of the apparent surface charges
 No PCM contribution added !! 
   1         0           1      0.000274    0.000274
 This version supports only Gaussian blurring of the apparent surface charges
 No PCM contribution added !! 
   2         0           1      0.000089    0.000089
 This version supports only Gaussian blurring of the apparent surface charges
 No PCM contribution added !! 
   3         0           1      0.000033    0.000033
 This version supports only Gaussian blurring of the apparent surface charges
 No PCM contribution added !! 
   4         0           1      0.000009    0.000009
 This version supports only Gaussian blurring of the apparent surface charges
 No PCM contribution added !! 
   5         0           1      0.000003    0.000003
 This version supports only Gaussian blurring of the apparent surface charges
 No PCM contribution added !! 
   6         1           0      0.000000    0.000000    Roots Converged

 --------------------------------------------------------------

                    Orbital Energies (a.u.)
 --------------------------------------------------------------

 Alpha MOs
 -- Occupied --
-20.619 -20.561 -20.560 -11.395 -11.293 -11.213  -1.488  -1.389
 -1.359  -1.048  -0.915  -0.813  -0.746  -0.727  -0.674  -0.637
 -0.621  -0.581  -0.563  -0.537  -0.526  -0.499  -0.467  -0.456
 -- Virtual --
  0.149   0.174   0.192   0.196   0.211   0.235   0.241   0.312
  0.334   0.354   0.381   0.392   0.446   0.465   0.494   0.502
  0.531   0.556   0.569   0.587   0.594   0.625   0.639   0.653
  0.659   0.670   0.686   0.717   0.724   0.749   0.768   0.791
  0.797   0.819   0.825   0.852   0.874   0.925   0.956   0.963
  0.985   1.022   1.065   1.079   1.084   1.126   1.129   1.179
  1.218   1.241   1.243   1.277   1.316   1.326   1.379   1.383
  1.400   1.421   1.430   1.460   1.500   1.525   1.537   1.560
  1.571   1.589   1.618   1.674   1.685   1.711   1.790   1.828
  1.828   1.856   1.891   1.959   2.013   2.082   2.110   2.201
  2.221   2.253   2.291   2.310   2.360   2.372   2.435   2.456
  2.466   2.553   2.619   2.649   2.669   2.711   2.790   2.798
  2.813   2.850   2.882   2.944   2.973   2.998   3.036   3.041
  3.097   3.127   3.151   3.183   3.192   3.213   3.235   3.283
  3.295   3.322   3.355   3.371   3.395   3.427   3.451   3.476
  3.489   3.492   3.514   3.567   3.596   3.612   3.633   3.668
  3.692   3.732   3.734   3.754   3.776   3.802   3.810   3.866
  3.890   3.914   3.931   3.952   4.004   4.021   4.063   4.090
  4.103   4.140   4.149   4.176   4.186   4.199   4.231   4.246
  4.258   4.278   4.317   4.358   4.406   4.421   4.437   4.447
  4.469   4.507   4.533   4.567   4.590   4.606   4.630   4.674
  4.711   4.729   4.755   4.822   4.854   4.879   4.918   4.998
  5.075   5.131   5.149   5.235   5.243   5.267   5.287   5.345
  5.433   5.472   5.546   5.586   5.598   5.609   5.660   5.685
  5.730   5.749   5.765   5.778   5.812   5.854   5.990   6.004
  6.022   6.091   6.166   6.223   6.244   6.303   6.390   6.475
  6.614   6.644   6.675   6.691   6.848   6.924   6.970   6.999
  7.009   7.063   7.132   7.136   7.182   7.268   7.290   7.322
  7.359   7.436   7.471   7.554   7.569   7.714   7.745   7.885
  7.927   7.991   9.805  12.542  12.815  13.239  13.704  14.490
 --------------------------------------------------------------

          Ground-State Mulliken Net Atomic Charges

     Atom                 Charge (a.u.)
  ----------------------------------------
      1 C                    -0.371900
      2 C                     0.079956
      3 C                     0.287965
      4 O                    -0.261545
      5 O                    -0.387794
      6 H                     0.129838
      7 H                     0.139836
      8 H                     0.131245
      9 O                    -0.465131
     10 H                     0.290839
     11 H                     0.155143
     12 H                     0.271548
  ----------------------------------------
  Sum of atomic charges =    -0.000000

 -----------------------------------------------------------------
                    Cartesian Multipole Moments
 -----------------------------------------------------------------
    Charge (ESU x 10^10)
                 0.0000
    Dipole Moment (Debye)
         X       1.9999      Y       2.8268      Z      -0.3689
       Tot       3.4823
    Quadrupole Moments (Debye-Ang)
        XX     -34.1748     XY       0.1279     YY     -38.3008
        XZ      -0.8215     YZ       0.5488     ZZ     -35.2540
    Octopole Moments (Debye-Ang^2)
       XXX      32.6634    XXY      14.1062    XYY      -0.1361
       YYY      -5.8582    XXZ      -0.2145    XYZ       4.5636
       YYZ       0.8018    XZZ       1.3456    YZZ      -0.3635
       ZZZ      -1.7738
    Hexadecapole Moments (Debye-Ang^3)
      XXXX    -305.0065   XXXY      16.9266   XXYY    -109.5899
      XYYY      11.2883   YYYY    -228.6054   XXXZ       1.6370
      XXYZ       1.0171   XYYZ      -2.5606   YYYZ      -3.7310
      XXZZ     -74.3539   XYZZ       1.9978   YYZZ     -54.4880
      XZZZ       1.3582   YZZZ      -1.8811   ZZZZ     -67.6014
 -----------------------------------------------------------------
 DrvMan is completing analytic gradient of the MP2 energy
 MP2 relaxed dipole moment
            1
    1   0.7868154
    2   1.1121528
    3  -0.1451527
	Magnitude:	 1.370 au	 3.482 Debye
 MP2 energy read as -343.144420
 Full Analytical Gradient of MP2 Energy (in au.)
             1             2             3             4             5
    1   -0.00013578    0.00005231    0.00013634   -0.00017362    0.00032646
    2   -0.00018944    0.00010508    0.00042520   -0.00008833   -0.00007589
    3   -0.00021297    0.00027561   -0.00027987   -0.00006325    0.00012715
             6             7             8             9            10
    1    0.00010145   -0.00007630   -0.00011980   -0.00028863   -0.00011454
    2    0.00009480   -0.00014636   -0.00003932    0.00003266    0.00016034
    3   -0.00000376    0.00004651   -0.00020239    0.00062320   -0.00033098
            11            12
    1   -0.00001264    0.00030477
    2   -0.00030464    0.00002590
    3    0.00000568    0.00001506
 Gradient time:  CPU 0.13 s  wall 0.83 s
 Geometry Optimization Parameters
   NAtoms,    NIC,     NZ,  NCons,   NDum,   NFix, NCnnct, MaxDiis
       12      72       0       0       0       0       0       0

 Cartesian Hessian Update
 Hessian Updated using BFGS Update


** GEOMETRY OPTIMIZATION IN DELOCALIZED INTERNAL COORDINATES **
   Searching for a Minimum

   Optimization Cycle:   6

                       Coordinates (Angstroms)
     ATOM                X               Y               Z
      1  C        -1.3351797723    1.1775795286    0.4107887642
      2  C        -0.6792848124    0.0894513860   -0.4135851376
      3  C         0.7582400837   -0.0868426967   -0.0363809427
      4  O         1.5120890410    0.9687074353   -0.2590672101
      5  O         1.1851532319   -1.1217252404    0.4396170428
      6  H        -1.2353068182    0.9460981266    1.4613188365
      7  H        -2.3858468475    1.2070616065    0.1588707728
      8  H        -0.8932504661    2.1373923820    0.2070079018
      9  O        -1.3511071187   -1.1420939421   -0.2043517694
     10  H         2.4020356892    0.7403057379    0.0094784607
     11  H        -0.7131458546    0.3331413676   -1.4625648585
     12  H        -0.6821076560   -1.7432399914    0.1590344395
   Point Group: c1    Number of degrees of freedom:    30


   Energy is   -343.144419587

 Hessian Updated using BFGS Update

 30 Hessian modes will be used to form the next step
  Hessian Eigenvalues:
     0.002805    0.004999    0.009343    0.022719    0.046927    0.053176
     0.056355    0.059120    0.061833    0.082593    0.156908    0.159881
     0.160238    0.160634    0.179690    0.188597    0.199266    0.236928
     0.271174    0.316075    0.333534    0.343356    0.346120    0.346519
     0.387566    0.418202    0.518069    0.537065    0.572816    0.928910

 Minimum Search - Taking Simple RFO Step
 Searching for Lamda that Minimizes Along All modes
 Value Taken    Lamda =  -0.00003050
 Step Taken.  Stepsize is  0.096990

                             Maximum     Tolerance    Cnvgd?
         Gradient           0.000362      0.000300      NO
         Displacement       0.058215      0.001200      NO
         Energy change      0.000010      0.000001      NO


 New Cartesian Coordinates Obtained by Inverse Iteration

 Displacement from previous Coordinates is:  0.087490
 ----------------------------------------------------------------
             Standard Nuclear Orientation (Angstroms)
    I     Atom           X                Y                Z
 ----------------------------------------------------------------
    1      C      -1.3343711466     1.1729119922     0.4127695750
    2      C      -0.6787090006     0.0904049484    -0.4187685108
    3      C       0.7576598278    -0.0841755224    -0.0370943502
    4      O       1.5156886300     0.9642473395    -0.2764926113
    5      O       1.1790590493    -1.1099178489     0.4627283045
    6      H      -1.2375569563     0.9323370321     1.4612491973
    7      H      -2.3841181823     1.2063127606     0.1584469943
    8      H      -0.8896869849     2.1329167326     0.2181692888
    9      O      -1.3484093361    -1.1441051691    -0.2209731603
   10      H       2.4030696995     0.7392335808     0.0028909880
   11      H      -0.7125336623     0.3414680656    -1.4652313458
   12      H      -0.6878032375    -1.7357982113     0.1724719306
 ----------------------------------------------------------------
 Nuclear Repulsion Energy =   252.5069838404 hartrees
 There are       24 alpha and       24 beta electrons
 Discretize the solute cavity surface with Lebedev spheres
	Using 302 Lebedev grid points for each H atom
	Using 302 Lebedev grid points for other atoms
	Atomic van der Waals radii will be scaled by 1.20
 Removing interior tesserae...
 Keep 1279 surface tesserae and discard 2345 interior tesserae
 Molecular Surface Area = 111.089 Angst**2
 Applying Cartesian multipole field
    Component          Value
    ---------          -----
     (2,0,0)        1.00000E-11
     (0,2,0)        2.00000E-11
     (0,0,2)       -3.00000E-11
 Nucleus-field energy     =     0.0000000051 hartrees
 Requested basis set is cc-pVTZ
 There are 96 shells and 264 basis functions
 A cutoff of  1.0D-11 yielded   4364 shell pairs
 There are     33112 function pairs (     42857 Cartesian)
 Smallest overlap matrix eigenvalue = 4.47E-04
 Guess MOs from SCF MO coefficient file
 Reading MOs from coefficient file
 Reading MOs from coefficient file
 A restricted Hartree-Fock SCF calculation will be
 performed using Pulay DIIS extrapolation
 SCF converges when DIIS error is below 1.0E-08
 Geometry optimization detected.  Setting ReadMinima to 0
 Setting SaveMinima to 0
 ---------------------------------------
  Cycle       Energy         DIIS Error
 ---------------------------------------
    1    -341.8311491862      6.30E-04
    2    -341.8346607213      2.30E-04
    3    -341.8350426642      1.17E-04
    4    -341.8351628303      3.28E-05
    5    -341.8351807042      1.08E-05
    6    -341.8351830528      5.23E-06
    7    -341.8351835185      1.82E-06
    8    -341.8351836022      5.88E-07
    9    -341.8351836093      1.64E-07
   10    -341.8351836100      4.69E-08
   11    -341.8351836101      1.44E-08
   12    -341.8351836104      4.74E-09 Convergence criterion met
 ---------------------------------------
 SCF time:  CPU 127.76 s  wall 128.81 s
 Discretize the solute cavity surface with Lebedev spheres
	Using 302 Lebedev grid points for each H atom
	Using 302 Lebedev grid points for other atoms
	Atomic van der Waals radii will be scaled by 1.20
 Removing interior tesserae...
 Keep 1279 surface tesserae and discard 2345 interior tesserae
 Molecular Surface Area = 111.089 Angst**2
 A restricted Hartree-Fock SCF calculation will be
 performed using Pulay DIIS extrapolation
 Polarizable Continuum solvation model will be applied
 SCF converges when DIIS error is below 1.0E-08
 Geometry optimization detected.  Setting ReadMinima to 0
 Setting SaveMinima to 0

 Citation of the SMD model:
 Marenich, A.V.; Cramer, C.J.; Truhlar, D.G.
 J. Phys. Chem. B 2009, 113, 6378-6396.
 iSolventCode=           1
 Solvent: water                                                           

 vradii
            1           2           3           4           5           6
    1   1.8500000   1.8500000   1.8500000   1.5200000   1.5200000   1.2000000
            7           8           9          10          11          12
    1   1.2000000   1.2000000   1.5200000   1.2000000   1.2000000   1.2000000
 ---------------------------------------
  Cycle       Energy         DIIS Error
 ---------------------------------------
    1    -341.8351836100      1.60E-09
 Time req'd to invert C: 1.21 s (CPU) 1.21 s (wall)
    2    -341.8553839958      3.88E-04
    3    -341.8553839970      3.88E-04
    4    -341.8553839889      3.88E-04
    5    -341.8553839819      3.88E-04
    6    -341.8553839780      3.88E-04
    7    -341.8553839755      3.88E-04
    8    -341.8553839693      3.88E-04
    9    -341.8553839714      3.88E-04
   10    -341.8553839687      3.88E-04
   11    -341.8553839696      3.88E-04
   12    -341.8553839648      3.88E-04
   13    -341.8553839635      3.88E-04
   14    -341.8553839594      3.88E-04
   15    -341.8553839599      3.88E-04
   16    -341.8553839968      3.88E-04
   17    -341.8577915832      1.87E-04
   18    -341.8581466498      8.49E-05
   19    -341.8582603156      2.67E-05
   20    -341.8582752799      8.73E-06
   21    -341.8582770902      4.46E-06
   22    -341.8582774179      1.57E-06
   23    -341.8582774853      4.82E-07
   24    -341.8582774901      1.26E-07
   25    -341.8582774901      3.56E-08
   26    -341.8582774901      1.16E-08
   27    -341.8582774900      3.33E-09 Convergence criterion met
 ---------------------------------------
 SCF time:  CPU 208.60 s  wall 208.80 s
(0)  E-EN(g) gas-phase elect-nuc energy                 -341.835183610 a.u.
(3)  G-ENP(liq) elect-nuc-pol free energy of system     -341.858277490 a.u.
(4)  G-CDS(liq) cavity-dispersion-solvent structure 
     free energy                                                4.1679 kcal/mol
(6)  G-S(liq) free energy of system                     -341.851635550 a.u.
(9)  DeltaG-S(liq) free energy of  solvation
     (9) = (6) - (0)                                          -10.3237 kcal/mol
 SCF   energy in the final basis set = -341.8516355502
 Total energy in the final basis set = -341.8516355502

 Components of the MP2 correlation energy:
        aaaa  correlation energy =        -0.1599207367 au
        abab  correlation energy =        -0.9729351295 au
        bbbb  correlation energy =        -0.1599207367 au
        non-Brillouin singles    =        -0.0000000000 au

 Total  MP2   correlation energy =        -1.2927766029 au
        MP2         total energy =      -343.1444121531 au

  Entering Z-vector solver.
 This version supports only Gaussian blurring of the apparent surface charges
 No PCM contribution added !! 
   1         0           1      0.000274    0.000274
 This version supports only Gaussian blurring of the apparent surface charges
 No PCM contribution added !! 
   2         0           1      0.000089    0.000089
 This version supports only Gaussian blurring of the apparent surface charges
 No PCM contribution added !! 
   3         0           1      0.000033    0.000033
 This version supports only Gaussian blurring of the apparent surface charges
 No PCM contribution added !! 
   4         0           1      0.000009    0.000009
 This version supports only Gaussian blurring of the apparent surface charges
 No PCM contribution added !! 
   5         0           1      0.000003    0.000003
 This version supports only Gaussian blurring of the apparent surface charges
 No PCM contribution added !! 
   6         1           0      0.000000    0.000000    Roots Converged

 --------------------------------------------------------------

                    Orbital Energies (a.u.)
 --------------------------------------------------------------

 Alpha MOs
 -- Occupied --
-20.619 -20.561 -20.560 -11.395 -11.293 -11.213  -1.488  -1.389
 -1.359  -1.049  -0.915  -0.813  -0.747  -0.728  -0.673  -0.638
 -0.622  -0.581  -0.564  -0.537  -0.526  -0.499  -0.466  -0.456
 -- Virtual --
  0.150   0.173   0.191   0.196   0.211   0.235   0.241   0.312
  0.334   0.354   0.381   0.392   0.446   0.465   0.494   0.503
  0.531   0.556   0.570   0.586   0.594   0.625   0.638   0.653
  0.659   0.671   0.685   0.718   0.722   0.749   0.768   0.792
  0.797   0.818   0.827   0.853   0.875   0.923   0.957   0.962
  0.987   1.020   1.068   1.079   1.083   1.125   1.129   1.178
  1.219   1.241   1.243   1.278   1.316   1.325   1.379   1.385
  1.400   1.423   1.431   1.458   1.503   1.524   1.540   1.560
  1.570   1.590   1.620   1.674   1.684   1.710   1.790   1.827
  1.831   1.854   1.893   1.960   2.013   2.081   2.110   2.202
  2.218   2.253   2.293   2.310   2.359   2.372   2.436   2.455
  2.465   2.553   2.620   2.650   2.669   2.712   2.790   2.800
  2.813   2.850   2.881   2.948   2.972   2.998   3.037   3.039
  3.098   3.126   3.151   3.181   3.190   3.212   3.236   3.283
  3.294   3.322   3.354   3.371   3.396   3.427   3.452   3.478
  3.491   3.493   3.514   3.568   3.595   3.614   3.633   3.667
  3.693   3.733   3.734   3.757   3.777   3.802   3.811   3.868
  3.890   3.916   3.929   3.952   4.006   4.021   4.059   4.094
  4.102   4.141   4.151   4.176   4.186   4.198   4.230   4.246
  4.261   4.277   4.317   4.360   4.404   4.422   4.437   4.450
  4.470   4.509   4.533   4.568   4.589   4.605   4.631   4.675
  4.712   4.729   4.756   4.820   4.855   4.876   4.922   4.999
  5.078   5.132   5.151   5.233   5.244   5.267   5.288   5.346
  5.432   5.473   5.546   5.587   5.597   5.610   5.661   5.684
  5.730   5.749   5.763   5.779   5.815   5.856   5.990   6.006
  6.021   6.096   6.167   6.223   6.244   6.304   6.392   6.476
  6.613   6.644   6.676   6.693   6.848   6.925   6.969   7.000
  7.010   7.063   7.130   7.136   7.182   7.269   7.290   7.321
  7.360   7.434   7.470   7.554   7.568   7.714   7.743   7.884
  7.927   7.991   9.798  12.543  12.831  13.241  13.710  14.497
 --------------------------------------------------------------

          Ground-State Mulliken Net Atomic Charges

     Atom                 Charge (a.u.)
  ----------------------------------------
      1 C                    -0.371679
      2 C                     0.079445
      3 C                     0.288310
      4 O                    -0.261426
      5 O                    -0.388416
      6 H                     0.129544
      7 H                     0.139876
      8 H                     0.131307
      9 O                    -0.465303
     10 H                     0.290733
     11 H                     0.156075
     12 H                     0.271533
  ----------------------------------------
  Sum of atomic charges =     0.000000

 -----------------------------------------------------------------
                    Cartesian Multipole Moments
 -----------------------------------------------------------------
    Charge (ESU x 10^10)
                 0.0000
    Dipole Moment (Debye)
         X       1.9854      Y       2.8360      Z      -0.3336
       Tot       3.4779
    Quadrupole Moments (Debye-Ang)
        XX     -34.1188     XY       0.1029     YY     -38.2794
        XZ      -0.9295     YZ       0.5177     ZZ     -35.3340
    Octopole Moments (Debye-Ang^2)
       XXX      32.6414    XXY      13.9491    XYY      -0.0154
       YYY      -5.8180    XXZ      -0.1171    XYZ       4.7964
       YYZ       1.0257    XZZ       1.2167    YZZ      -0.3310
       ZZZ      -1.5985
    Hexadecapole Moments (Debye-Ang^3)
      XXXX    -304.3206   XXXY      16.3470   XXYY    -109.0105
      XYYY      10.6260   YYYY    -227.1406   XXXZ       1.1319
      XXYZ       1.0845   XYYZ      -2.8256   YYYZ      -3.5181
      XXZZ     -74.6488   XYZZ       1.8532   YYZZ     -54.5534
      XZZZ       1.0408   YZZZ      -1.5764   ZZZZ     -69.1684
 -----------------------------------------------------------------
 DrvMan is completing analytic gradient of the MP2 energy
 MP2 relaxed dipole moment
            1
    1   0.7811230
    2   1.1157645
    3  -0.1312672
	Magnitude:	 1.368 au	 3.478 Debye
 MP2 energy read as -343.144412
 Full Analytical Gradient of MP2 Energy (in au.)
             1             2             3             4             5
    1    0.00016375   -0.00020277    0.00032152   -0.00018289    0.00028843
    2   -0.00012439    0.00016894    0.00053899   -0.00043690    0.00029575
    3   -0.00031255    0.00041930   -0.00051540    0.00008131    0.00010258
             6             7             8             9            10
    1    0.00008863    0.00002634   -0.00017857   -0.00049148   -0.00022837
    2    0.00011808   -0.00021146   -0.00029849    0.00004109    0.00017365
    3   -0.00019226    0.00003891   -0.00015765    0.00035358   -0.00034027
            11            12
    1   -0.00004017    0.00043559
    2   -0.00025513   -0.00001015
    3    0.00035763    0.00016482
 Gradient time:  CPU 0.16 s  wall 1.39 s
 Geometry Optimization Parameters
   NAtoms,    NIC,     NZ,  NCons,   NDum,   NFix, NCnnct, MaxDiis
       12      72       0       0       0       0       0       0

 Cartesian Hessian Update
 Hessian Updated using BFGS Update


** GEOMETRY OPTIMIZATION IN DELOCALIZED INTERNAL COORDINATES **
   Searching for a Minimum

   Optimization Cycle:   7

                       Coordinates (Angstroms)
     ATOM                X               Y               Z
      1  C        -1.3343711466    1.1729119922    0.4127695750
      2  C        -0.6787090006    0.0904049484   -0.4187685108
      3  C         0.7576598278   -0.0841755224   -0.0370943502
      4  O         1.5156886300    0.9642473395   -0.2764926113
      5  O         1.1790590493   -1.1099178489    0.4627283045
      6  H        -1.2375569563    0.9323370321    1.4612491973
      7  H        -2.3841181823    1.2063127606    0.1584469943
      8  H        -0.8896869849    2.1329167326    0.2181692888
      9  O        -1.3484093361   -1.1441051691   -0.2209731603
     10  H         2.4030696995    0.7392335808    0.0028909880
     11  H        -0.7125336623    0.3414680656   -1.4652313458
     12  H        -0.6878032375   -1.7357982113    0.1724719306
   Point Group: c1    Number of degrees of freedom:    30


   Energy is   -343.144412153

 Hessian Updated using BFGS Update

 30 Hessian modes will be used to form the next step
  Hessian Eigenvalues:
     0.001326    0.005001    0.008876    0.022743    0.046963    0.054345
     0.056356    0.059125    0.062526    0.082635    0.156758    0.159881
     0.160589    0.160713    0.180168    0.185169    0.199075    0.239566
     0.271627    0.315681    0.337907    0.344675    0.346309    0.347501
     0.391233    0.426310    0.523271    0.539069    0.576915    0.939515

 Minimum Search - Taking Simple RFO Step
 Searching for Lamda that Minimizes Along All modes
 Value Taken    Lamda =  -0.00002806
 Step Taken.  Stepsize is  0.130231

                             Maximum     Tolerance    Cnvgd?
         Gradient           0.000695      0.000300      NO
         Displacement       0.080069      0.001200      NO
         Energy change      0.000007      0.000001      NO


 New Cartesian Coordinates Obtained by Inverse Iteration

 Displacement from previous Coordinates is:  0.118005
 ----------------------------------------------------------------
             Standard Nuclear Orientation (Angstroms)
    I     Atom           X                Y                Z
 ----------------------------------------------------------------
    1      C      -1.3343535039     1.1668370499     0.4157299415
    2      C      -0.6770216075     0.0919548346    -0.4265181759
    3      C       0.7574688537    -0.0811713912    -0.0371018309
    4      O       1.5216762476     0.9576335139    -0.2994863405
    5      O       1.1706219831    -1.0949188435     0.4931850411
    6      H      -1.2406307122     0.9141971400     1.4617697682
    7      H      -2.3833835373     1.2049727958     0.1593127802
    8      H      -0.8873982664     2.1283793061     0.2333859296
    9      O      -1.3431320515    -1.1464399836    -0.2437112500
   10      H       2.4061595814     0.7376159579    -0.0068712500
   11      H      -0.7106661582     0.3516394740    -1.4706725105
   12      H      -0.6970521287    -1.7248641538     0.1911441971
 ----------------------------------------------------------------
 Nuclear Repulsion Energy =   252.5000844386 hartrees
 There are       24 alpha and       24 beta electrons
 Discretize the solute cavity surface with Lebedev spheres
	Using 302 Lebedev grid points for each H atom
	Using 302 Lebedev grid points for other atoms
	Atomic van der Waals radii will be scaled by 1.20
 Removing interior tesserae...
 Keep 1282 surface tesserae and discard 2342 interior tesserae
 Molecular Surface Area = 111.181 Angst**2
 Applying Cartesian multipole field
    Component          Value
    ---------          -----
     (2,0,0)        1.00000E-11
     (0,2,0)        2.00000E-11
     (0,0,2)       -3.00000E-11
 Nucleus-field energy     =     0.0000000050 hartrees
 Requested basis set is cc-pVTZ
 There are 96 shells and 264 basis functions
 A cutoff of  1.0D-11 yielded   4364 shell pairs
 There are     33114 function pairs (     42860 Cartesian)
 Smallest overlap matrix eigenvalue = 4.54E-04
 Guess MOs from SCF MO coefficient file
 Reading MOs from coefficient file
 Reading MOs from coefficient file
 A restricted Hartree-Fock SCF calculation will be
 performed using Pulay DIIS extrapolation
 SCF converges when DIIS error is below 1.0E-08
 Geometry optimization detected.  Setting ReadMinima to 0
 Setting SaveMinima to 0
 ---------------------------------------
  Cycle       Energy         DIIS Error
 ---------------------------------------
    1    -341.8285603520      7.32E-04
    2    -341.8346043724      2.38E-04
    3    -341.8350253859      1.29E-04
    4    -341.8351632552      3.58E-05
    5    -341.8351844839      1.14E-05
    6    -341.8351870832      5.43E-06
    7    -341.8351876014      1.90E-06
    8    -341.8351876905      6.19E-07
    9    -341.8351876984      1.75E-07
   10    -341.8351876991      5.20E-08
   11    -341.8351876993      1.57E-08
   12    -341.8351876995      5.29E-09 Convergence criterion met
 ---------------------------------------
 SCF time:  CPU 129.48 s  wall 130.31 s
 Discretize the solute cavity surface with Lebedev spheres
	Using 302 Lebedev grid points for each H atom
	Using 302 Lebedev grid points for other atoms
	Atomic van der Waals radii will be scaled by 1.20
 Removing interior tesserae...
 Keep 1282 surface tesserae and discard 2342 interior tesserae
 Molecular Surface Area = 111.181 Angst**2
 A restricted Hartree-Fock SCF calculation will be
 performed using Pulay DIIS extrapolation
 Polarizable Continuum solvation model will be applied
 SCF converges when DIIS error is below 1.0E-08
 Geometry optimization detected.  Setting ReadMinima to 0
 Setting SaveMinima to 0

 Citation of the SMD model:
 Marenich, A.V.; Cramer, C.J.; Truhlar, D.G.
 J. Phys. Chem. B 2009, 113, 6378-6396.
 iSolventCode=           1
 Solvent: water                                                           

 vradii
            1           2           3           4           5           6
    1   1.8500000   1.8500000   1.8500000   1.5200000   1.5200000   1.2000000
            7           8           9          10          11          12
    1   1.2000000   1.2000000   1.5200000   1.2000000   1.2000000   1.2000000
 ---------------------------------------
  Cycle       Energy         DIIS Error
 ---------------------------------------
    1    -341.8351876992      1.88E-09
 Time req'd to invert C: 1.24 s (CPU) 1.24 s (wall)
    2    -341.8554028591      3.88E-04
    3    -341.8554028609      3.88E-04
    4    -341.8554028559      3.88E-04
    5    -341.8554028427      3.88E-04
    6    -341.8554028436      3.88E-04
    7    -341.8554028396      3.88E-04
    8    -341.8554028342      3.88E-04
    9    -341.8554028350      3.88E-04
   10    -341.8554028341      3.88E-04
   11    -341.8554028301      3.88E-04
   12    -341.8554028282      3.88E-04
   13    -341.8554028264      3.88E-04
   14    -341.8554028246      3.88E-04
   15    -341.8554028275      3.88E-04
   16    -341.8554028608      3.88E-04
   17    -341.8578034705      1.86E-04
   18    -341.8581574946      8.48E-05
   19    -341.8582708179      2.66E-05
   20    -341.8582857128      8.70E-06
   21    -341.8582875097      4.45E-06
   22    -341.8582878359      1.56E-06
   23    -341.8582879032      4.79E-07
   24    -341.8582879080      1.26E-07
   25    -341.8582879080      3.54E-08
   26    -341.8582879080      1.15E-08
   27    -341.8582879078      3.30E-09 Convergence criterion met
 ---------------------------------------
 SCF time:  CPU 205.02 s  wall 205.30 s
(0)  E-EN(g) gas-phase elect-nuc energy                 -341.835187699 a.u.
(3)  G-ENP(liq) elect-nuc-pol free energy of system     -341.858287908 a.u.
(4)  G-CDS(liq) cavity-dispersion-solvent structure 
     free energy                                                4.1673 kcal/mol
(6)  G-S(liq) free energy of system                     -341.851646939 a.u.
(9)  DeltaG-S(liq) free energy of  solvation
     (9) = (6) - (0)                                          -10.3283 kcal/mol
 SCF   energy in the final basis set = -341.8516469387
 Total energy in the final basis set = -341.8516469387

 Components of the MP2 correlation energy:
        aaaa  correlation energy =        -0.1599173350 au
        abab  correlation energy =        -0.9729494473 au
        bbbb  correlation energy =        -0.1599173350 au
        non-Brillouin singles    =        -0.0000000000 au

 Total  MP2   correlation energy =        -1.2927841173 au
        MP2         total energy =      -343.1444310559 au

  Entering Z-vector solver.
 This version supports only Gaussian blurring of the apparent surface charges
 No PCM contribution added !! 
   1         0           1      0.000274    0.000274
 This version supports only Gaussian blurring of the apparent surface charges
 No PCM contribution added !! 
   2         0           1      0.000089    0.000089
 This version supports only Gaussian blurring of the apparent surface charges
 No PCM contribution added !! 
   3         0           1      0.000033    0.000033
 This version supports only Gaussian blurring of the apparent surface charges
 No PCM contribution added !! 
   4         0           1      0.000009    0.000009
 This version supports only Gaussian blurring of the apparent surface charges
 No PCM contribution added !! 
   5         0           1      0.000003    0.000003
 This version supports only Gaussian blurring of the apparent surface charges
 No PCM contribution added !! 
   6         1           0      0.000000    0.000000    Roots Converged

 --------------------------------------------------------------

                    Orbital Energies (a.u.)
 --------------------------------------------------------------

 Alpha MOs
 -- Occupied --
-20.619 -20.561 -20.560 -11.395 -11.293 -11.213  -1.488  -1.389
 -1.359  -1.049  -0.915  -0.813  -0.747  -0.728  -0.671  -0.638
 -0.622  -0.582  -0.564  -0.537  -0.525  -0.499  -0.466  -0.456
 -- Virtual --
  0.150   0.173   0.191   0.196   0.211   0.236   0.241   0.312
  0.332   0.354   0.380   0.393   0.447   0.465   0.495   0.503
  0.532   0.556   0.571   0.586   0.595   0.625   0.637   0.653
  0.659   0.671   0.685   0.718   0.721   0.748   0.770   0.792
  0.797   0.817   0.828   0.855   0.877   0.919   0.956   0.963
  0.990   1.017   1.070   1.078   1.083   1.124   1.129   1.177
  1.221   1.239   1.245   1.279   1.315   1.323   1.378   1.386
  1.400   1.425   1.434   1.456   1.505   1.522   1.544   1.560
  1.568   1.592   1.622   1.672   1.683   1.710   1.789   1.826
  1.834   1.851   1.894   1.959   2.013   2.079   2.109   2.202
  2.214   2.253   2.295   2.308   2.358   2.372   2.436   2.453
  2.463   2.552   2.621   2.650   2.670   2.713   2.788   2.801
  2.813   2.849   2.880   2.952   2.969   2.998   3.033   3.041
  3.098   3.125   3.150   3.178   3.187   3.211   3.235   3.283
  3.292   3.322   3.353   3.371   3.396   3.428   3.454   3.479
  3.492   3.494   3.513   3.569   3.593   3.616   3.633   3.666
  3.693   3.733   3.735   3.760   3.777   3.802   3.811   3.869
  3.890   3.917   3.925   3.953   4.007   4.022   4.054   4.097
  4.103   4.141   4.151   4.176   4.186   4.196   4.229   4.245
  4.263   4.274   4.317   4.362   4.399   4.422   4.438   4.452
  4.471   4.510   4.534   4.569   4.587   4.604   4.631   4.674
  4.711   4.730   4.757   4.816   4.854   4.872   4.926   4.999
  5.082   5.133   5.155   5.229   5.244   5.264   5.288   5.346
  5.430   5.471   5.544   5.586   5.595   5.610   5.660   5.680
  5.729   5.748   5.759   5.779   5.815   5.857   5.987   6.007
  6.019   6.101   6.166   6.222   6.244   6.304   6.393   6.476
  6.611   6.642   6.678   6.695   6.848   6.927   6.969   7.000
  7.012   7.063   7.128   7.135   7.182   7.268   7.289   7.321
  7.361   7.431   7.469   7.552   7.567   7.714   7.741   7.882
  7.927   7.991   9.783  12.538  12.851  13.233  13.712  14.489
 --------------------------------------------------------------

          Ground-State Mulliken Net Atomic Charges

     Atom                 Charge (a.u.)
  ----------------------------------------
      1 C                    -0.371456
      2 C                     0.078552
      3 C                     0.288952
      4 O                    -0.261923
      5 O                    -0.388782
      6 H                     0.129155
      7 H                     0.140007
      8 H                     0.131271
      9 O                    -0.465314
     10 H                     0.290674
     11 H                     0.157384
     12 H                     0.271480
  ----------------------------------------
  Sum of atomic charges =    -0.000000

 -----------------------------------------------------------------
                    Cartesian Multipole Moments
 -----------------------------------------------------------------
    Charge (ESU x 10^10)
                -0.0000
    Dipole Moment (Debye)
         X       1.9590      Y       2.8457      Z      -0.2789
       Tot       3.4660
    Quadrupole Moments (Debye-Ang)
        XX     -34.0237     XY       0.0750     YY     -38.2528
        XZ      -1.0764     YZ       0.4670     ZZ     -35.4448
    Octopole Moments (Debye-Ang^2)
       XXX      32.5764    XXY      13.7244    XYY       0.1071
       YYY      -5.7392    XXZ       0.0318    XYZ       5.0960
       YYZ       1.3401    XZZ       1.0178    YZZ      -0.2853
       ZZZ      -1.3657
    Hexadecapole Moments (Debye-Ang^3)
      XXXX    -303.3191   XXXY      15.7142   XXYY    -108.2162
      XYYY       9.8535   YYYY    -225.2424   XXXZ       0.4649
      XXYZ       1.1468   XYYZ      -3.1794   YYYZ      -3.2981
      XXZZ     -75.1069   XYZZ       1.6925   YYZZ     -54.6803
      XZZZ       0.6611   YZZZ      -1.2169   ZZZZ     -71.4304
 -----------------------------------------------------------------
 DrvMan is completing analytic gradient of the MP2 energy
 MP2 relaxed dipole moment
            1
    1   0.7707214
    2   1.1195870
    3  -0.1097274
	Magnitude:	 1.364 au	 3.466 Debye
 MP2 energy read as -343.144431
 Full Analytical Gradient of MP2 Energy (in au.)
             1             2             3             4             5
    1    0.00009756   -0.00014713    0.00025577   -0.00014866    0.00027704
    2   -0.00008892   -0.00008442    0.00035373   -0.00027672    0.00023310
    3   -0.00014687    0.00025029   -0.00031200    0.00000722    0.00010533
             6             7             8             9            10
    1    0.00005499   -0.00003612   -0.00013072   -0.00031946   -0.00017176
    2    0.00013051   -0.00015648   -0.00019608    0.00012039    0.00016673
    3   -0.00006774    0.00008559   -0.00018386    0.00011275   -0.00038746
            11            12
    1   -0.00015274    0.00042124
    2   -0.00024627    0.00004444
    3    0.00022332    0.00031343
 Gradient time:  CPU 0.13 s  wall 1.07 s
 Geometry Optimization Parameters
   NAtoms,    NIC,     NZ,  NCons,   NDum,   NFix, NCnnct, MaxDiis
       12      72       0       0       0       0       0       0

 Cartesian Hessian Update
 Hessian Updated using BFGS Update


** GEOMETRY OPTIMIZATION IN DELOCALIZED INTERNAL COORDINATES **
   Searching for a Minimum

   Optimization Cycle:   8

                       Coordinates (Angstroms)
     ATOM                X               Y               Z
      1  C        -1.3343535039    1.1668370499    0.4157299415
      2  C        -0.6770216075    0.0919548346   -0.4265181759
      3  C         0.7574688537   -0.0811713912   -0.0371018309
      4  O         1.5216762476    0.9576335139   -0.2994863405
      5  O         1.1706219831   -1.0949188435    0.4931850411
      6  H        -1.2406307122    0.9141971400    1.4617697682
      7  H        -2.3833835373    1.2049727958    0.1593127802
      8  H        -0.8873982664    2.1283793061    0.2333859296
      9  O        -1.3431320515   -1.1464399836   -0.2437112500
     10  H         2.4061595814    0.7376159579   -0.0068712500
     11  H        -0.7106661582    0.3516394740   -1.4706725105
     12  H        -0.6970521287   -1.7248641538    0.1911441971
   Point Group: c1    Number of degrees of freedom:    30


   Energy is   -343.144431056

 Hessian Updated using BFGS Update

 30 Hessian modes will be used to form the next step
  Hessian Eigenvalues:
     0.001093    0.004999    0.008806    0.022913    0.046963    0.054477
     0.056343    0.059131    0.062056    0.082633    0.156519    0.160079
     0.160625    0.161584    0.180746    0.182522    0.198885    0.240135
     0.271421    0.314831    0.338137    0.344949    0.346335    0.347564
     0.389366    0.417062    0.510898    0.537386    0.561157    0.938279

 Minimum Search - Taking Simple RFO Step
 Searching for Lamda that Minimizes Along All modes
 Value Taken    Lamda =  -0.00000477
 Step Taken.  Stepsize is  0.047079

                             Maximum     Tolerance    Cnvgd?
         Gradient           0.000419      0.000300      NO
         Displacement       0.028316      0.001200      NO
         Energy change     -0.000019      0.000001      NO


 New Cartesian Coordinates Obtained by Inverse Iteration

 Displacement from previous Coordinates is:  0.042641
 ----------------------------------------------------------------
             Standard Nuclear Orientation (Angstroms)
    I     Atom           X                Y                Z
 ----------------------------------------------------------------
    1      C      -1.3338837381     1.1647557967     0.4166865545
    2      C      -0.6763280010     0.0924015591    -0.4296740364
    3      C       0.7572797159    -0.0800448552    -0.0373837813
    4      O       1.5238365172     0.9554198113    -0.3083087856
    5      O       1.1670951155    -1.0892561264     0.5038858615
    6      H      -1.2401948979     0.9075447214     1.4616871606
    7      H      -2.3828045577     1.2042980257     0.1602165100
    8      H      -0.8865685062     2.1271588197     0.2387062706
    9      O      -1.3410718589    -1.1475528819    -0.2515798896
   10      H       2.4069042799     0.7383487763    -0.0088469232
   11      H      -0.7098852656     0.3550302410    -1.4731475207
   12      H      -0.7020901031    -1.7222681876     0.1979248796
 ----------------------------------------------------------------
 Nuclear Repulsion Energy =   252.4881303351 hartrees
 There are       24 alpha and       24 beta electrons
 Discretize the solute cavity surface with Lebedev spheres
	Using 302 Lebedev grid points for each H atom
	Using 302 Lebedev grid points for other atoms
	Atomic van der Waals radii will be scaled by 1.20
 Removing interior tesserae...
 Keep 1283 surface tesserae and discard 2341 interior tesserae
 Molecular Surface Area = 111.466 Angst**2
 Applying Cartesian multipole field
    Component          Value
    ---------          -----
     (2,0,0)        1.00000E-11
     (0,2,0)        2.00000E-11
     (0,0,2)       -3.00000E-11
 Nucleus-field energy     =     0.0000000049 hartrees
 Requested basis set is cc-pVTZ
 There are 96 shells and 264 basis functions
 A cutoff of  1.0D-11 yielded   4364 shell pairs
 There are     33132 function pairs (     42887 Cartesian)
 Smallest overlap matrix eigenvalue = 4.56E-04
 Guess MOs from SCF MO coefficient file
 Reading MOs from coefficient file
 Reading MOs from coefficient file
 A restricted Hartree-Fock SCF calculation will be
 performed using Pulay DIIS extrapolation
 SCF converges when DIIS error is below 1.0E-08
 Geometry optimization detected.  Setting ReadMinima to 0
 Setting SaveMinima to 0
 ---------------------------------------
  Cycle       Energy         DIIS Error
 ---------------------------------------
    1    -341.8308724735      5.06E-04
    2    -341.8347210954      2.26E-04
    3    -341.8350814443      1.00E-04
    4    -341.8351842976      2.91E-05
    5    -341.8351987745      1.01E-05
    6    -341.8352008269      5.04E-06
    7    -341.8352012412      1.72E-06
    8    -341.8352013173      5.50E-07
    9    -341.8352013235      1.46E-07
   10    -341.8352013242      3.98E-08
   11    -341.8352013243      1.23E-08
   12    -341.8352013246      3.86E-09 Convergence criterion met
 ---------------------------------------
 SCF time:  CPU 129.96 s  wall 130.66 s
 Discretize the solute cavity surface with Lebedev spheres
	Using 302 Lebedev grid points for each H atom
	Using 302 Lebedev grid points for other atoms
	Atomic van der Waals radii will be scaled by 1.20
 Removing interior tesserae...
 Keep 1283 surface tesserae and discard 2341 interior tesserae
 Molecular Surface Area = 111.466 Angst**2
 A restricted Hartree-Fock SCF calculation will be
 performed using Pulay DIIS extrapolation
 Polarizable Continuum solvation model will be applied
 SCF converges when DIIS error is below 1.0E-08
 Geometry optimization detected.  Setting ReadMinima to 0
 Setting SaveMinima to 0

 Citation of the SMD model:
 Marenich, A.V.; Cramer, C.J.; Truhlar, D.G.
 J. Phys. Chem. B 2009, 113, 6378-6396.
 iSolventCode=           1
 Solvent: water                                                           

 vradii
            1           2           3           4           5           6
    1   1.8500000   1.8500000   1.8500000   1.5200000   1.5200000   1.2000000
            7           8           9          10          11          12
    1   1.2000000   1.2000000   1.5200000   1.2000000   1.2000000   1.2000000
 ---------------------------------------
  Cycle       Energy         DIIS Error
 ---------------------------------------
    1    -341.8352013243      1.23E-09
 Time req'd to invert C: 1.26 s (CPU) 1.26 s (wall)
    2    -341.8554405267      3.88E-04
    3    -341.8554405277      3.88E-04
    4    -341.8554405171      3.88E-04
    5    -341.8554405144      3.88E-04
    6    -341.8554405055      3.88E-04
    7    -341.8554405008      3.88E-04
    8    -341.8554405023      3.88E-04
    9    -341.8554405023      3.88E-04
   10    -341.8554405025      3.88E-04
   11    -341.8554404971      3.88E-04
   12    -341.8554404931      3.88E-04
   13    -341.8554404906      3.88E-04
   14    -341.8554404893      3.88E-04
   15    -341.8554404857      3.88E-04
   16    -341.8554405270      3.88E-04
   17    -341.8578401600      1.86E-04
   18    -341.8581939662      8.48E-05
   19    -341.8583072051      2.66E-05
   20    -341.8583220922      8.70E-06
   21    -341.8583238883      4.45E-06
   22    -341.8583242142      1.56E-06
   23    -341.8583242815      4.79E-07
   24    -341.8583242863      1.26E-07
   25    -341.8583242863      3.53E-08
   26    -341.8583242863      1.14E-08
   27    -341.8583242862      3.30E-09 Convergence criterion met
 ---------------------------------------
 SCF time:  CPU 209.90 s  wall 210.09 s
(0)  E-EN(g) gas-phase elect-nuc energy                 -341.835201324 a.u.
(3)  G-ENP(liq) elect-nuc-pol free energy of system     -341.858324286 a.u.
(4)  G-CDS(liq) cavity-dispersion-solvent structure 
     free energy                                                4.1668 kcal/mol
(6)  G-S(liq) free energy of system                     -341.851684076 a.u.
(9)  DeltaG-S(liq) free energy of  solvation
     (9) = (6) - (0)                                          -10.3431 kcal/mol
 SCF   energy in the final basis set = -341.8516840764
 Total energy in the final basis set = -341.8516840764

 Components of the MP2 correlation energy:
        aaaa  correlation energy =        -0.1599120826 au
        abab  correlation energy =        -0.9729538135 au
        bbbb  correlation energy =        -0.1599120826 au
        non-Brillouin singles    =        -0.0000000000 au

 Total  MP2   correlation energy =        -1.2927779787 au
        MP2         total energy =      -343.1444620551 au

  Entering Z-vector solver.
 This version supports only Gaussian blurring of the apparent surface charges
 No PCM contribution added !! 
   1         0           1      0.000274    0.000274
 This version supports only Gaussian blurring of the apparent surface charges
 No PCM contribution added !! 
   2         0           1      0.000089    0.000089
 This version supports only Gaussian blurring of the apparent surface charges
 No PCM contribution added !! 
   3         0           1      0.000033    0.000033
 This version supports only Gaussian blurring of the apparent surface charges
 No PCM contribution added !! 
   4         0           1      0.000009    0.000009
 This version supports only Gaussian blurring of the apparent surface charges
 No PCM contribution added !! 
   5         0           1      0.000003    0.000003
 This version supports only Gaussian blurring of the apparent surface charges
 No PCM contribution added !! 
   6         1           0      0.000000    0.000000    Roots Converged

 --------------------------------------------------------------

                    Orbital Energies (a.u.)
 --------------------------------------------------------------

 Alpha MOs
 -- Occupied --
-20.619 -20.561 -20.560 -11.395 -11.293 -11.213  -1.488  -1.389
 -1.359  -1.049  -0.915  -0.813  -0.747  -0.728  -0.670  -0.638
 -0.622  -0.582  -0.564  -0.537  -0.525  -0.499  -0.466  -0.456
 -- Virtual --
  0.150   0.172   0.190   0.196   0.211   0.236   0.241   0.312
  0.332   0.354   0.380   0.393   0.447   0.465   0.496   0.503
  0.532   0.556   0.571   0.586   0.595   0.625   0.636   0.653
  0.659   0.671   0.684   0.718   0.721   0.747   0.771   0.792
  0.798   0.817   0.828   0.856   0.877   0.918   0.955   0.963
  0.992   1.016   1.071   1.078   1.083   1.124   1.129   1.176
  1.222   1.238   1.245   1.279   1.315   1.322   1.377   1.387
  1.400   1.425   1.435   1.455   1.506   1.521   1.546   1.560
  1.568   1.592   1.623   1.672   1.682   1.709   1.789   1.825
  1.835   1.850   1.895   1.958   2.014   2.078   2.109   2.202
  2.213   2.254   2.295   2.308   2.357   2.372   2.437   2.453
  2.462   2.552   2.621   2.650   2.671   2.714   2.787   2.802
  2.814   2.849   2.879   2.953   2.969   2.998   3.031   3.042
  3.099   3.125   3.150   3.178   3.186   3.211   3.235   3.283
  3.292   3.323   3.353   3.371   3.396   3.428   3.454   3.480
  3.493   3.494   3.513   3.570   3.592   3.617   3.633   3.665
  3.693   3.733   3.736   3.761   3.777   3.802   3.811   3.869
  3.889   3.917   3.923   3.954   4.007   4.022   4.052   4.098
  4.103   4.142   4.151   4.175   4.186   4.196   4.229   4.245
  4.263   4.274   4.318   4.363   4.398   4.422   4.438   4.453
  4.472   4.510   4.535   4.569   4.586   4.603   4.631   4.674
  4.710   4.729   4.757   4.815   4.854   4.870   4.927   4.999
  5.084   5.133   5.157   5.227   5.243   5.263   5.288   5.346
  5.429   5.470   5.543   5.586   5.594   5.610   5.660   5.679
  5.729   5.747   5.758   5.779   5.815   5.857   5.985   6.007
  6.018   6.102   6.165   6.221   6.244   6.304   6.394   6.475
  6.610   6.642   6.679   6.696   6.848   6.928   6.969   7.000
  7.012   7.063   7.128   7.134   7.182   7.268   7.288   7.320
  7.361   7.429   7.469   7.551   7.566   7.714   7.741   7.881
  7.927   7.991   9.777  12.536  12.858  13.228  13.713  14.485
 --------------------------------------------------------------

          Ground-State Mulliken Net Atomic Charges

     Atom                 Charge (a.u.)
  ----------------------------------------
      1 C                    -0.371274
      2 C                     0.078472
      3 C                     0.289401
      4 O                    -0.262494
      5 O                    -0.388947
      6 H                     0.129040
      7 H                     0.140020
      8 H                     0.131213
      9 O                    -0.465529
     10 H                     0.290689
     11 H                     0.157861
     12 H                     0.271551
  ----------------------------------------
  Sum of atomic charges =    -0.000000

 -----------------------------------------------------------------
                    Cartesian Multipole Moments
 -----------------------------------------------------------------
    Charge (ESU x 10^10)
                 0.0000
    Dipole Moment (Debye)
         X       1.9464      Y       2.8448      Z      -0.2590
       Tot       3.4566
    Quadrupole Moments (Debye-Ang)
        XX     -33.9993     XY       0.0737     YY     -38.2289
        XZ      -1.1167     YZ       0.4529     ZZ     -35.4858
    Octopole Moments (Debye-Ang^2)
       XXX      32.5369    XXY      13.6413    XYY       0.1455
       YYY      -5.7468    XXZ       0.1174    XYZ       5.2117
       YYZ       1.4639    XZZ       0.9434    YZZ      -0.2743
       ZZZ      -1.2745
    Hexadecapole Moments (Debye-Ang^3)
      XXXX    -302.9581   XXXY      15.4697   XXYY    -107.8893
      XYYY       9.5630   YYYY    -224.5212   XXXZ       0.3094
      XXYZ       1.1845   XYYZ      -3.2923   YYYZ      -3.2209
      XXZZ     -75.2752   XYZZ       1.6220   YYZZ     -54.7412
      XZZZ       0.5571   YZZZ      -1.0834   ZZZZ     -72.2868
 -----------------------------------------------------------------
 DrvMan is completing analytic gradient of the MP2 energy
 MP2 relaxed dipole moment
            1
    1   0.7657900
    2   1.1192166
    3  -0.1019010
	Magnitude:	 1.360 au	 3.457 Debye
 MP2 energy read as -343.144462
 Full Analytical Gradient of MP2 Energy (in au.)
             1             2             3             4             5
    1    0.00005128   -0.00012963    0.00008562   -0.00010690    0.00015372
    2   -0.00001986   -0.00006763    0.00022643    0.00001508    0.00010181
    3   -0.00007626    0.00018054   -0.00015219   -0.00022249    0.00008093
             6             7             8             9            10
    1    0.00009264   -0.00002810   -0.00011256   -0.00002101   -0.00004940
    2    0.00010485   -0.00014217   -0.00004970   -0.00011002    0.00017861
    3   -0.00002196    0.00007784   -0.00016370    0.00018558   -0.00030091
            11            12
    1   -0.00014212    0.00020646
    2   -0.00017421   -0.00006319
    3    0.00005295    0.00035964
 Gradient time:  CPU 0.15 s  wall 1.65 s
 Geometry Optimization Parameters
   NAtoms,    NIC,     NZ,  NCons,   NDum,   NFix, NCnnct, MaxDiis
       12      72       0       0       0       0       0       0

 Cartesian Hessian Update
 Hessian Updated using BFGS Update


** GEOMETRY OPTIMIZATION IN DELOCALIZED INTERNAL COORDINATES **
   Searching for a Minimum

   Optimization Cycle:   9

                       Coordinates (Angstroms)
     ATOM                X               Y               Z
      1  C        -1.3338837381    1.1647557967    0.4166865545
      2  C        -0.6763280010    0.0924015591   -0.4296740364
      3  C         0.7572797159   -0.0800448552   -0.0373837813
      4  O         1.5238365172    0.9554198113   -0.3083087856
      5  O         1.1670951155   -1.0892561264    0.5038858615
      6  H        -1.2401948979    0.9075447214    1.4616871606
      7  H        -2.3828045577    1.2042980257    0.1602165100
      8  H        -0.8865685062    2.1271588197    0.2387062706
      9  O        -1.3410718589   -1.1475528819   -0.2515798896
     10  H         2.4069042799    0.7383487763   -0.0088469232
     11  H        -0.7098852656    0.3550302410   -1.4731475207
     12  H        -0.7020901031   -1.7222681876    0.1979248796
   Point Group: c1    Number of degrees of freedom:    30


   Energy is   -343.144462055

 Hessian Updated using BFGS Update

 30 Hessian modes will be used to form the next step
  Hessian Eigenvalues:
     0.001456    0.004992    0.009079    0.022832    0.046999    0.054610
     0.056312    0.059179    0.060887    0.082613    0.155404    0.159978
     0.160408    0.162147    0.178631    0.183097    0.199938    0.241345
     0.272519    0.311546    0.337874    0.345158    0.346382    0.347000
     0.382075    0.401160    0.486025    0.535196    0.560620    0.939573

 Minimum Search - Taking Simple RFO Step
 Searching for Lamda that Minimizes Along All modes
 Value Taken    Lamda =   0.00000000
 Step Taken.  Stepsize is  0.013381

                             Maximum     Tolerance    Cnvgd?
         Gradient           0.000103      0.000300     YES
         Displacement       0.008448      0.001200      NO
         Energy change     -0.000031      0.000001      NO


 New Cartesian Coordinates Obtained by Inverse Iteration

 Displacement from previous Coordinates is:  0.011524
 ----------------------------------------------------------------
             Standard Nuclear Orientation (Angstroms)
    I     Atom           X                Y                Z
 ----------------------------------------------------------------
    1      C      -1.3341621322     1.1654408722     0.4165160035
    2      C      -0.6763978589     0.0923852254    -0.4290002077
    3      C       0.7572791826    -0.0804297830    -0.0371618416
    4      O       1.5235269215     0.9558495153    -0.3062768618
    5      O       1.1677241137    -1.0908326974     0.5012791300
    6      H      -1.2401306896     0.9094803318     1.4618328313
    7      H      -2.3832042674     1.2044251152     0.1603025833
    8      H      -0.8872770459     2.1278714082     0.2373447127
    9      O      -1.3413985583    -1.1471409350    -0.2493391581
   10      H       2.4069210095     0.7381197043    -0.0082257126
   11      H      -0.7099340385     0.3538844285    -1.4728093969
   12      H      -0.7006579365    -1.7232174853     0.1957042180
 ----------------------------------------------------------------
 Nuclear Repulsion Energy =   252.4852364953 hartrees
 There are       24 alpha and       24 beta electrons
 Discretize the solute cavity surface with Lebedev spheres
	Using 302 Lebedev grid points for each H atom
	Using 302 Lebedev grid points for other atoms
	Atomic van der Waals radii will be scaled by 1.20
 Removing interior tesserae...
 Keep 1284 surface tesserae and discard 2340 interior tesserae
 Molecular Surface Area = 111.514 Angst**2
 Applying Cartesian multipole field
    Component          Value
    ---------          -----
     (2,0,0)        1.00000E-11
     (0,2,0)        2.00000E-11
     (0,0,2)       -3.00000E-11
 Nucleus-field energy     =     0.0000000049 hartrees
 Requested basis set is cc-pVTZ
 There are 96 shells and 264 basis functions
 A cutoff of  1.0D-11 yielded   4365 shell pairs
 There are     33135 function pairs (     42890 Cartesian)
 Smallest overlap matrix eigenvalue = 4.56E-04
 Guess MOs from SCF MO coefficient file
 Reading MOs from coefficient file
 Reading MOs from coefficient file
 A restricted Hartree-Fock SCF calculation will be
 performed using Pulay DIIS extrapolation
 SCF converges when DIIS error is below 1.0E-08
 Geometry optimization detected.  Setting ReadMinima to 0
 Setting SaveMinima to 0
 ---------------------------------------
  Cycle       Energy         DIIS Error
 ---------------------------------------
    1    -341.8317236707      4.64E-04
    2    -341.8347534486      2.23E-04
    3    -341.8351030224      9.25E-05
    4    -341.8351981369      2.77E-05
    5    -341.8352111886      9.77E-06
    6    -341.8352131160      4.97E-06
    7    -341.8352135112      1.69E-06
    8    -341.8352135845      5.28E-07
    9    -341.8352135901      1.38E-07
   10    -341.8352135907      3.67E-08
   11    -341.8352135907      1.19E-08
   12    -341.8352135908      3.64E-09 Convergence criterion met
 ---------------------------------------
 SCF time:  CPU 131.34 s  wall 132.04 s
 Discretize the solute cavity surface with Lebedev spheres
	Using 302 Lebedev grid points for each H atom
	Using 302 Lebedev grid points for other atoms
	Atomic van der Waals radii will be scaled by 1.20
 Removing interior tesserae...
 Keep 1284 surface tesserae and discard 2340 interior tesserae
 Molecular Surface Area = 111.514 Angst**2
 A restricted Hartree-Fock SCF calculation will be
 performed using Pulay DIIS extrapolation
 Polarizable Continuum solvation model will be applied
 SCF converges when DIIS error is below 1.0E-08
 Geometry optimization detected.  Setting ReadMinima to 0
 Setting SaveMinima to 0

 Citation of the SMD model:
 Marenich, A.V.; Cramer, C.J.; Truhlar, D.G.
 J. Phys. Chem. B 2009, 113, 6378-6396.
 iSolventCode=           1
 Solvent: water                                                           

 vradii
            1           2           3           4           5           6
    1   1.8500000   1.8500000   1.8500000   1.5200000   1.5200000   1.2000000
            7           8           9          10          11          12
    1   1.2000000   1.2000000   1.5200000   1.2000000   1.2000000   1.2000000
 ---------------------------------------
  Cycle       Energy         DIIS Error
 ---------------------------------------
    1    -341.8352135907      1.17E-09
 Time req'd to invert C: 1.26 s (CPU) 1.26 s (wall)
    2    -341.8554373209      3.88E-04
    3    -341.8554373218      3.88E-04
    4    -341.8554373114      3.88E-04
    5    -341.8554373103      3.88E-04
    6    -341.8554372999      3.88E-04
    7    -341.8554373050      3.88E-04
    8    -341.8554373055      3.88E-04
    9    -341.8554373069      3.88E-04
   10    -341.8554373052      3.88E-04
   11    -341.8554373004      3.88E-04
   12    -341.8554373021      3.88E-04
   13    -341.8554373039      3.88E-04
   14    -341.8554373039      3.88E-04
   15    -341.8554373029      3.88E-04
   16    -341.8554373206      3.88E-04
   17    -341.8578360032      1.86E-04
   18    -341.8581897750      8.48E-05
   19    -341.8583030149      2.66E-05
   20    -341.8583178975      8.69E-06
   21    -341.8583196903      4.44E-06
   22    -341.8583200157      1.56E-06
   23    -341.8583200830      4.78E-07
   24    -341.8583200877      1.25E-07
   25    -341.8583200877      3.53E-08
   26    -341.8583200877      1.14E-08
   27    -341.8583200876      3.30E-09 Convergence criterion met
 ---------------------------------------
 SCF time:  CPU 206.46 s  wall 206.82 s
(0)  E-EN(g) gas-phase elect-nuc energy                 -341.835213591 a.u.
(3)  G-ENP(liq) elect-nuc-pol free energy of system     -341.858320088 a.u.
(4)  G-CDS(liq) cavity-dispersion-solvent structure 
     free energy                                                4.1666 kcal/mol
(6)  G-S(liq) free energy of system                     -341.851680217 a.u.
(9)  DeltaG-S(liq) free energy of  solvation
     (9) = (6) - (0)                                          -10.3330 kcal/mol
 SCF   energy in the final basis set = -341.8516802172
 Total energy in the final basis set = -341.8516802172

 Components of the MP2 correlation energy:
        aaaa  correlation energy =        -0.1599114570 au
        abab  correlation energy =        -0.9729500937 au
        bbbb  correlation energy =        -0.1599114570 au
        non-Brillouin singles    =        -0.0000000000 au

 Total  MP2   correlation energy =        -1.2927730078 au
        MP2         total energy =      -343.1444532250 au

  Entering Z-vector solver.
 This version supports only Gaussian blurring of the apparent surface charges
 No PCM contribution added !! 
   1         0           1      0.000274    0.000274
 This version supports only Gaussian blurring of the apparent surface charges
 No PCM contribution added !! 
   2         0           1      0.000089    0.000089
 This version supports only Gaussian blurring of the apparent surface charges
 No PCM contribution added !! 
   3         0           1      0.000033    0.000033
 This version supports only Gaussian blurring of the apparent surface charges
 No PCM contribution added !! 
   4         0           1      0.000009    0.000009
 This version supports only Gaussian blurring of the apparent surface charges
 No PCM contribution added !! 
   5         0           1      0.000003    0.000003
 This version supports only Gaussian blurring of the apparent surface charges
 No PCM contribution added !! 
   6         1           0      0.000000    0.000000    Roots Converged

 --------------------------------------------------------------

                    Orbital Energies (a.u.)
 --------------------------------------------------------------

 Alpha MOs
 -- Occupied --
-20.619 -20.561 -20.560 -11.395 -11.293 -11.213  -1.488  -1.389
 -1.359  -1.048  -0.915  -0.813  -0.747  -0.728  -0.671  -0.638
 -0.622  -0.582  -0.564  -0.537  -0.525  -0.499  -0.466  -0.456
 -- Virtual --
  0.150   0.172   0.191   0.196   0.211   0.236   0.241   0.312
  0.332   0.354   0.380   0.393   0.447   0.465   0.496   0.503
  0.532   0.556   0.571   0.586   0.595   0.625   0.636   0.653
  0.659   0.671   0.684   0.718   0.721   0.747   0.770   0.792
  0.797   0.817   0.828   0.856   0.877   0.918   0.955   0.963
  0.991   1.017   1.071   1.078   1.083   1.124   1.129   1.176
  1.221   1.238   1.245   1.279   1.315   1.322   1.378   1.386
  1.400   1.425   1.435   1.455   1.506   1.521   1.545   1.559
  1.568   1.592   1.623   1.672   1.682   1.709   1.789   1.826
  1.835   1.850   1.894   1.958   2.013   2.079   2.109   2.202
  2.213   2.253   2.295   2.308   2.357   2.372   2.436   2.453
  2.462   2.552   2.621   2.650   2.671   2.713   2.787   2.801
  2.813   2.849   2.879   2.952   2.969   2.998   3.031   3.041
  3.099   3.125   3.150   3.178   3.186   3.211   3.235   3.283
  3.292   3.323   3.353   3.371   3.396   3.428   3.454   3.480
  3.492   3.494   3.513   3.570   3.592   3.617   3.633   3.665
  3.693   3.733   3.735   3.761   3.777   3.802   3.811   3.869
  3.889   3.917   3.923   3.954   4.007   4.022   4.053   4.098
  4.103   4.141   4.151   4.175   4.186   4.196   4.229   4.245
  4.263   4.274   4.318   4.363   4.398   4.422   4.438   4.453
  4.472   4.510   4.534   4.569   4.587   4.603   4.630   4.674
  4.710   4.729   4.757   4.815   4.854   4.870   4.927   4.999
  5.084   5.133   5.157   5.228   5.243   5.263   5.288   5.346
  5.429   5.470   5.543   5.586   5.594   5.609   5.660   5.679
  5.729   5.747   5.758   5.779   5.815   5.857   5.985   6.007
  6.018   6.102   6.165   6.221   6.244   6.304   6.394   6.475
  6.611   6.642   6.679   6.696   6.848   6.928   6.969   7.000
  7.012   7.063   7.128   7.134   7.182   7.268   7.288   7.320
  7.361   7.429   7.469   7.552   7.566   7.714   7.741   7.881
  7.927   7.991   9.778  12.536  12.856  13.228  13.712  14.484
 --------------------------------------------------------------

          Ground-State Mulliken Net Atomic Charges

     Atom                 Charge (a.u.)
  ----------------------------------------
      1 C                    -0.371348
      2 C                     0.078704
      3 C                     0.289095
      4 O                    -0.262546
      5 O                    -0.388735
      6 H                     0.129094
      7 H                     0.140035
      8 H                     0.131188
      9 O                    -0.465408
     10 H                     0.290711
     11 H                     0.157813
     12 H                     0.271399
  ----------------------------------------
  Sum of atomic charges =     0.000000

 -----------------------------------------------------------------
                    Cartesian Multipole Moments
 -----------------------------------------------------------------
    Charge (ESU x 10^10)
                -0.0000
    Dipole Moment (Debye)
         X       1.9494      Y       2.8439      Z      -0.2635
       Tot       3.4580
    Quadrupole Moments (Debye-Ang)
        XX     -34.0028     XY       0.0721     YY     -38.2333
        XZ      -1.1025     YZ       0.4595     ZZ     -35.4741
    Octopole Moments (Debye-Ang^2)
       XXX      32.5482    XXY      13.6576    XYY       0.1324
       YYY      -5.7535    XXZ       0.1006    XYZ       5.1801
       YYZ       1.4300    XZZ       0.9611    YZZ      -0.2783
       ZZZ      -1.3020
    Hexadecapole Moments (Debye-Ang^3)
      XXXX    -303.0196   XXXY      15.5410   XXYY    -107.9702
      XYYY       9.6516   YYYY    -224.7017   XXXZ       0.3735
      XXYZ       1.1820   XYYZ      -3.2565   YYYZ      -3.2301
      XXZZ     -75.2363   XYZZ       1.6443   YYZZ     -54.7315
      XZZZ       0.6019   YZZZ      -1.1099   ZZZZ     -72.0718
 -----------------------------------------------------------------
 DrvMan is completing analytic gradient of the MP2 energy
 MP2 relaxed dipole moment
            1
    1   0.7669533
    2   1.1188900
    3  -0.1036726
	Magnitude:	 1.360 au	 3.458 Debye
 MP2 energy read as -343.144453
 Full Analytical Gradient of MP2 Energy (in au.)
             1             2             3             4             5
    1   -0.00002167   -0.00005663    0.00003309   -0.00006824    0.00011766
    2   -0.00002878   -0.00008450    0.00000401    0.00007294    0.00020677
    3   -0.00003140    0.00009566   -0.00003411   -0.00025232    0.00001019
             6             7             8             9            10
    1    0.00008649   -0.00004983   -0.00010687    0.00009322   -0.00003217
    2    0.00011544   -0.00012498   -0.00002669   -0.00009945    0.00017858
    3    0.00001466    0.00008527   -0.00016936    0.00029493   -0.00030140
            11            12
    1   -0.00014660    0.00015156
    2   -0.00021367    0.00000033
    3    0.00002701    0.00026088
 Gradient time:  CPU 0.13 s  wall 1.23 s
 Geometry Optimization Parameters
   NAtoms,    NIC,     NZ,  NCons,   NDum,   NFix, NCnnct, MaxDiis
       12      72       0       0       0       0       0       0

 Cartesian Hessian Update
 Hessian Updated using BFGS Update


** GEOMETRY OPTIMIZATION IN DELOCALIZED INTERNAL COORDINATES **
   Searching for a Minimum

   Optimization Cycle:  10

                       Coordinates (Angstroms)
     ATOM                X               Y               Z
      1  C        -1.3341621322    1.1654408722    0.4165160035
      2  C        -0.6763978589    0.0923852254   -0.4290002077
      3  C         0.7572791826   -0.0804297830   -0.0371618416
      4  O         1.5235269215    0.9558495153   -0.3062768618
      5  O         1.1677241137   -1.0908326974    0.5012791300
      6  H        -1.2401306896    0.9094803318    1.4618328313
      7  H        -2.3832042674    1.2044251152    0.1603025833
      8  H        -0.8872770459    2.1278714082    0.2373447127
      9  O        -1.3413985583   -1.1471409350   -0.2493391581
     10  H         2.4069210095    0.7381197043   -0.0082257126
     11  H        -0.7099340385    0.3538844285   -1.4728093969
     12  H        -0.7006579365   -1.7232174853    0.1957042180
   Point Group: c1    Number of degrees of freedom:    30


   Energy is   -343.144453225

 Hessian Updated using BFGS Update

 30 Hessian modes will be used to form the next step
  Hessian Eigenvalues:
     0.001870    0.004976    0.010342    0.022858    0.046364    0.053333
     0.056318    0.059247    0.059512    0.082516    0.154933    0.159876
     0.160293    0.162895    0.178184    0.182201    0.204822    0.237153
     0.271307    0.304845    0.338621    0.344045    0.345846    0.346382
     0.379050    0.408227    0.484150    0.535479    0.562014    0.949687

 Minimum Search - Taking Simple RFO Step
 Searching for Lamda that Minimizes Along All modes
 Value Taken    Lamda =   0.00000000
 Step Taken.  Stepsize is  0.004717

                             Maximum     Tolerance    Cnvgd?
         Gradient           0.000038      0.000300     YES
         Displacement       0.003200      0.001200      NO
         Energy change      0.000009      0.000001      NO


 New Cartesian Coordinates Obtained by Inverse Iteration

 Displacement from previous Coordinates is:  0.004201
 ----------------------------------------------------------------
             Standard Nuclear Orientation (Angstroms)
    I     Atom           X                Y                Z
 ----------------------------------------------------------------
    1      C      -1.3340986651     1.1651947638     0.4165910430
    2      C      -0.6762837232     0.0924319521    -0.4293765522
    3      C       0.7572947943    -0.0803218115    -0.0372151023
    4      O       1.5236718268     0.9557132735    -0.3068980430
    5      O       1.1675001379    -1.0903562450     0.5021522594
    6      H      -1.2400062178     0.9087841138     1.4617953271
    7      H      -2.3831507522     1.2042356093     0.1604245916
    8      H      -0.8872526072     2.1277328919     0.2378128212
    9      O      -1.3412786979    -1.1471791876    -0.2501767132
   10      H       2.4069778630     0.7381546836    -0.0084623288
   11      H      -0.7097886020     0.3541859832    -1.4730976605
   12      H      -0.7012966566    -1.7227403272     0.1966166578
 ----------------------------------------------------------------
 Nuclear Repulsion Energy =   252.4845178918 hartrees
 There are       24 alpha and       24 beta electrons
 Discretize the solute cavity surface with Lebedev spheres
	Using 302 Lebedev grid points for each H atom
	Using 302 Lebedev grid points for other atoms
	Atomic van der Waals radii will be scaled by 1.20
 Removing interior tesserae...
 Keep 1283 surface tesserae and discard 2341 interior tesserae
 Molecular Surface Area = 111.416 Angst**2
 Applying Cartesian multipole field
    Component          Value
    ---------          -----
     (2,0,0)        1.00000E-11
     (0,2,0)        2.00000E-11
     (0,0,2)       -3.00000E-11
 Nucleus-field energy     =     0.0000000049 hartrees
 Requested basis set is cc-pVTZ
 There are 96 shells and 264 basis functions
 A cutoff of  1.0D-11 yielded   4365 shell pairs
 There are     33135 function pairs (     42890 Cartesian)
 Smallest overlap matrix eigenvalue = 4.56E-04
 Guess MOs from SCF MO coefficient file
 Reading MOs from coefficient file
 Reading MOs from coefficient file
 A restricted Hartree-Fock SCF calculation will be
 performed using Pulay DIIS extrapolation
 SCF converges when DIIS error is below 1.0E-08
 Geometry optimization detected.  Setting ReadMinima to 0
 Setting SaveMinima to 0
 ---------------------------------------
  Cycle       Energy         DIIS Error
 ---------------------------------------
    1    -341.8317066374      4.61E-04
    2    -341.8347514368      2.23E-04
    3    -341.8351000378      9.18E-05
    4    -341.8351946127      2.77E-05
    5    -341.8352075808      9.77E-06
    6    -341.8352095051      4.96E-06
    7    -341.8352098979      1.69E-06
    8    -341.8352099711      5.28E-07
    9    -341.8352099768      1.39E-07
   10    -341.8352099774      3.69E-08
   11    -341.8352099775      1.19E-08
   12    -341.8352099776      3.65E-09 Convergence criterion met
 ---------------------------------------
 SCF time:  CPU 133.37 s  wall 133.86 s
 Discretize the solute cavity surface with Lebedev spheres
	Using 302 Lebedev grid points for each H atom
	Using 302 Lebedev grid points for other atoms
	Atomic van der Waals radii will be scaled by 1.20
 Removing interior tesserae...
 Keep 1283 surface tesserae and discard 2341 interior tesserae
 Molecular Surface Area = 111.416 Angst**2
 A restricted Hartree-Fock SCF calculation will be
 performed using Pulay DIIS extrapolation
 Polarizable Continuum solvation model will be applied
 SCF converges when DIIS error is below 1.0E-08
 Geometry optimization detected.  Setting ReadMinima to 0
 Setting SaveMinima to 0

 Citation of the SMD model:
 Marenich, A.V.; Cramer, C.J.; Truhlar, D.G.
 J. Phys. Chem. B 2009, 113, 6378-6396.
 iSolventCode=           1
 Solvent: water                                                           

 vradii
            1           2           3           4           5           6
    1   1.8500000   1.8500000   1.8500000   1.5200000   1.5200000   1.2000000
            7           8           9          10          11          12
    1   1.2000000   1.2000000   1.5200000   1.2000000   1.2000000   1.2000000
 ---------------------------------------
  Cycle       Energy         DIIS Error
 ---------------------------------------
    1    -341.8352099774      1.17E-09
 Time req'd to invert C: 1.22 s (CPU) 1.22 s (wall)
    2    -341.8554273407      3.88E-04
    3    -341.8554273416      3.88E-04
    4    -341.8554273334      3.88E-04
    5    -341.8554273319      3.88E-04
    6    -341.8554273242      3.88E-04
    7    -341.8554273201      3.88E-04
    8    -341.8554273163      3.88E-04
    9    -341.8554273139      3.88E-04
   10    -341.8554273081      3.88E-04
   11    -341.8554273116      3.88E-04
   12    -341.8554273095      3.88E-04
   13    -341.8554273149      3.88E-04
   14    -341.8554273120      3.88E-04
   15    -341.8554273289      3.88E-04
   16    -341.8554273437      3.88E-04
   17    -341.8578250306      1.86E-04
   18    -341.8581787499      8.48E-05
   19    -341.8582919975      2.66E-05
   20    -341.8583068749      8.69E-06
   21    -341.8583086663      4.44E-06
   22    -341.8583089916      1.56E-06
   23    -341.8583090588      4.78E-07
   24    -341.8583090635      1.25E-07
   25    -341.8583090636      3.52E-08
   26    -341.8583090636      1.14E-08
   27    -341.8583090634      3.29E-09 Convergence criterion met
 ---------------------------------------
 SCF time:  CPU 219.83 s  wall 220.02 s
(0)  E-EN(g) gas-phase elect-nuc energy                 -341.835209977 a.u.
(3)  G-ENP(liq) elect-nuc-pol free energy of system     -341.858309063 a.u.
(4)  G-CDS(liq) cavity-dispersion-solvent structure 
     free energy                                                4.1666 kcal/mol
(6)  G-S(liq) free energy of system                     -341.851669127 a.u.
(9)  DeltaG-S(liq) free energy of  solvation
     (9) = (6) - (0)                                          -10.3283 kcal/mol
 SCF   energy in the final basis set = -341.8516691269
 Total energy in the final basis set = -341.8516691269

 Components of the MP2 correlation energy:
        aaaa  correlation energy =        -0.1599118395 au
        abab  correlation energy =        -0.9729526801 au
        bbbb  correlation energy =        -0.1599118395 au
        non-Brillouin singles    =        -0.0000000000 au

 Total  MP2   correlation energy =        -1.2927763591 au
        MP2         total energy =      -343.1444454860 au

  Entering Z-vector solver.
 This version supports only Gaussian blurring of the apparent surface charges
 No PCM contribution added !! 
   1         0           1      0.000274    0.000274
 This version supports only Gaussian blurring of the apparent surface charges
 No PCM contribution added !! 
   2         0           1      0.000089    0.000089
 This version supports only Gaussian blurring of the apparent surface charges
 No PCM contribution added !! 
   3         0           1      0.000033    0.000033
 This version supports only Gaussian blurring of the apparent surface charges
 No PCM contribution added !! 
   4         0           1      0.000009    0.000009
 This version supports only Gaussian blurring of the apparent surface charges
 No PCM contribution added !! 
   5         0           1      0.000003    0.000003
 This version supports only Gaussian blurring of the apparent surface charges
 No PCM contribution added !! 
   6         1           0      0.000000    0.000000    Roots Converged

 --------------------------------------------------------------

                    Orbital Energies (a.u.)
 --------------------------------------------------------------

 Alpha MOs
 -- Occupied --
-20.619 -20.561 -20.560 -11.395 -11.293 -11.213  -1.488  -1.389
 -1.359  -1.048  -0.915  -0.813  -0.747  -0.728  -0.670  -0.638
 -0.622  -0.582  -0.564  -0.537  -0.525  -0.499  -0.466  -0.456
 -- Virtual --
  0.150   0.172   0.191   0.196   0.211   0.236   0.241   0.312
  0.332   0.354   0.380   0.393   0.447   0.465   0.496   0.503
  0.532   0.556   0.571   0.586   0.595   0.625   0.636   0.653
  0.659   0.671   0.684   0.718   0.721   0.747   0.770   0.792
  0.797   0.817   0.828   0.856   0.877   0.918   0.955   0.963
  0.991   1.017   1.071   1.078   1.083   1.124   1.129   1.176
  1.222   1.238   1.245   1.279   1.315   1.322   1.378   1.386
  1.400   1.425   1.435   1.455   1.506   1.521   1.545   1.559
  1.568   1.592   1.623   1.672   1.682   1.709   1.789   1.825
  1.835   1.850   1.894   1.958   2.013   2.079   2.109   2.202
  2.213   2.253   2.295   2.308   2.357   2.372   2.436   2.453
  2.462   2.552   2.621   2.650   2.671   2.713   2.787   2.801
  2.813   2.849   2.879   2.952   2.968   2.998   3.031   3.041
  3.099   3.125   3.150   3.178   3.186   3.211   3.235   3.283
  3.292   3.323   3.353   3.371   3.396   3.428   3.454   3.480
  3.493   3.494   3.512   3.570   3.592   3.617   3.633   3.665
  3.693   3.733   3.735   3.761   3.777   3.802   3.811   3.869
  3.889   3.917   3.923   3.954   4.007   4.022   4.052   4.098
  4.103   4.141   4.151   4.175   4.186   4.196   4.229   4.245
  4.263   4.274   4.318   4.363   4.398   4.422   4.438   4.453
  4.472   4.510   4.535   4.569   4.586   4.603   4.630   4.674
  4.710   4.729   4.757   4.815   4.854   4.870   4.927   4.999
  5.084   5.133   5.157   5.227   5.243   5.263   5.288   5.346
  5.429   5.470   5.543   5.586   5.594   5.609   5.660   5.679
  5.729   5.747   5.758   5.779   5.815   5.857   5.985   6.007
  6.018   6.102   6.165   6.221   6.244   6.304   6.394   6.475
  6.610   6.642   6.679   6.696   6.848   6.928   6.969   7.000
  7.012   7.063   7.128   7.134   7.182   7.268   7.288   7.320
  7.361   7.429   7.469   7.551   7.566   7.714   7.741   7.881
  7.927   7.991   9.778  12.536  12.857  13.227  13.712  14.483
 --------------------------------------------------------------

          Ground-State Mulliken Net Atomic Charges

     Atom                 Charge (a.u.)
  ----------------------------------------
      1 C                    -0.371259
      2 C                     0.078467
      3 C                     0.289162
      4 O                    -0.262533
      5 O                    -0.388761
      6 H                     0.129095
      7 H                     0.140036
      8 H                     0.131188
      9 O                    -0.465276
     10 H                     0.290715
     11 H                     0.157888
     12 H                     0.271278
  ----------------------------------------
  Sum of atomic charges =    -0.000000

 -----------------------------------------------------------------
                    Cartesian Multipole Moments
 -----------------------------------------------------------------
    Charge (ESU x 10^10)
                 0.0000
    Dipole Moment (Debye)
         X       1.9481      Y       2.8449      Z      -0.2619
       Tot       3.4579
    Quadrupole Moments (Debye-Ang)
        XX     -33.9979     XY       0.0730     YY     -38.2325
        XZ      -1.1075     YZ       0.4565     ZZ     -35.4760
    Octopole Moments (Debye-Ang^2)
       XXX      32.5428    XXY      13.6493    XYY       0.1332
       YYY      -5.7488    XXZ       0.1072    XYZ       5.1898
       YYZ       1.4433    XZZ       0.9538    YZZ      -0.2773
       ZZZ      -1.2926
    Hexadecapole Moments (Debye-Ang^3)
      XXXX    -302.9774   XXXY      15.5221   XXYY    -107.9360
      XYYY       9.6256   YYYY    -224.6369   XXXZ       0.3474
      XXYZ       1.1819   XYYZ      -3.2708   YYYZ      -3.2303
      XXZZ     -75.2484   XYZZ       1.6381   YYZZ     -54.7332
      XZZZ       0.5861   YZZZ      -1.1028   ZZZZ     -72.1431
 -----------------------------------------------------------------
 DrvMan is completing analytic gradient of the MP2 energy
 MP2 relaxed dipole moment
            1
    1   0.7664316
    2   1.1192770
    3  -0.1030474
	Magnitude:	 1.360 au	 3.458 Debye
 MP2 energy read as -343.144445
 Full Analytical Gradient of MP2 Energy (in au.)
             1             2             3             4             5
    1   -0.00002741   -0.00004114    0.00002093   -0.00007123    0.00012322
    2   -0.00003216   -0.00010804    0.00001467    0.00008156    0.00019260
    3   -0.00000858    0.00005792   -0.00003241   -0.00025160    0.00001413
             6             7             8             9            10
    1    0.00008777   -0.00005334   -0.00010484    0.00011932   -0.00003408
    2    0.00011377   -0.00012271   -0.00001537   -0.00011001    0.00017760
    3    0.00001547    0.00008535   -0.00017158    0.00029571   -0.00030477
            11            12
    1   -0.00014452    0.00012534
    2   -0.00021568    0.00002377
    3    0.00003039    0.00026996
 Gradient time:  CPU 0.10 s  wall 1.07 s
 Geometry Optimization Parameters
   NAtoms,    NIC,     NZ,  NCons,   NDum,   NFix, NCnnct, MaxDiis
       12      72       0       0       0       0       0       0

 Cartesian Hessian Update
 Hessian Updated using BFGS Update


** GEOMETRY OPTIMIZATION IN DELOCALIZED INTERNAL COORDINATES **
   Searching for a Minimum

   Optimization Cycle:  11

                       Coordinates (Angstroms)
     ATOM                X               Y               Z
      1  C        -1.3340986651    1.1651947638    0.4165910430
      2  C        -0.6762837232    0.0924319521   -0.4293765522
      3  C         0.7572947943   -0.0803218115   -0.0372151023
      4  O         1.5236718268    0.9557132735   -0.3068980430
      5  O         1.1675001379   -1.0903562450    0.5021522594
      6  H        -1.2400062178    0.9087841138    1.4617953271
      7  H        -2.3831507522    1.2042356093    0.1604245916
      8  H        -0.8872526072    2.1277328919    0.2378128212
      9  O        -1.3412786979   -1.1471791876   -0.2501767132
     10  H         2.4069778630    0.7381546836   -0.0084623288
     11  H        -0.7097886020    0.3541859832   -1.4730976605
     12  H        -0.7012966566   -1.7227403272    0.1966166578
   Point Group: c1    Number of degrees of freedom:    30


   Energy is   -343.144445486

 Hessian Updated using BFGS Update

 30 Hessian modes will be used to form the next step
  Hessian Eigenvalues:
     0.001944    0.004886    0.011459    0.022514    0.046421    0.053302
     0.056394    0.059160    0.061569    0.082559    0.154201    0.158870
     0.160314    0.161108    0.177452    0.181026    0.193226    0.238428
     0.272063    0.306503    0.336915    0.344459    0.346315    0.346628
     0.379654    0.395111    0.484605    0.535396    0.565224    0.919103

 Minimum Search - Taking Simple RFO Step
 Searching for Lamda that Minimizes Along All modes
 Value Taken    Lamda =   0.00000000
 Step Taken.  Stepsize is  0.000539

                             Maximum     Tolerance    Cnvgd?
         Gradient           0.000038      0.000300     YES
         Displacement       0.000295      0.001200     YES
         Energy change      0.000008      0.000001      NO


                       Distance Matrix (Angstroms)
             C (  1)   C (  2)   C (  3)   O (  4)   O (  5)   H (  6)
   C (  2)  1.516312
   C (  3)  2.476122  1.496256
   O (  4)  2.955363  2.366445  1.316598
   O (  5)  3.369396  2.380393  1.216287  2.228861
   H (  6)  1.080302  2.135590  2.685996  3.281523  3.273158
   H (  7)  1.080581  2.120700  3.398757  3.942514  4.241350  1.757167
   H (  8)  1.076156  2.152231  2.766890  2.735488  3.827268  1.763067
   O (  9)  2.406596  1.418086  2.363799  3.554338  2.619771  2.677329
   H ( 10)  3.789286  3.178149  1.841788  0.957405  2.267264  3.935894
   H ( 11)  2.149051  1.076565  2.098306  2.590406  3.084239  3.033530
   H ( 12)  2.964624  1.920246  2.209005  3.518256  1.996413  2.969142
             H (  7)   H (  8)   O (  9)   H ( 10)   H ( 11)
   H (  8)  1.759701
   O (  9)  2.604466  3.342054
   H ( 10)  4.815712  3.583788  4.202658
   H ( 11)  2.488196  2.470663  2.036765  3.465086
   H ( 12)  3.375964  3.855181  0.969779  3.969815  2.664890

 Final energy is   -343.14444548602614     


 ******************************
 **  OPTIMIZATION CONVERGED  **
 ******************************

                       Coordinates (Angstroms)
     ATOM                X               Y               Z
      1  C        -1.3340986651    1.1651947638    0.4165910430
      2  C        -0.6762837232    0.0924319521   -0.4293765522
      3  C         0.7572947943   -0.0803218115   -0.0372151023
      4  O         1.5236718268    0.9557132735   -0.3068980430
      5  O         1.1675001379   -1.0903562450    0.5021522594
      6  H        -1.2400062178    0.9087841138    1.4617953271
      7  H        -2.3831507522    1.2042356093    0.1604245916
      8  H        -0.8872526072    2.1277328919    0.2378128212
      9  O        -1.3412786979   -1.1471791876   -0.2501767132
     10  H         2.4069778630    0.7381546836   -0.0084623288
     11  H        -0.7097886020    0.3541859832   -1.4730976605
     12  H        -0.7012966566   -1.7227403272    0.1966166578

Z-matrix Print:
$molecule
0 1
C 
O  1 1.216287
O  1 1.316598 2 123.228668
H  3 0.957405 1 107.120015 2 0.427662 0
C  1 1.496256 2 122.360069 3 -178.954377 0
H  5 1.076565 1 108.179179 2 -126.320120 0
O  5 1.418086 1 108.375802 2 -8.642378 0
H  7 0.969779 5 105.518947 1 7.821427 0
C  5 1.516312 1 110.555282 2 112.172092 0
H  9 1.076156 5 111.098259 1 64.403251 0
H  9 1.080302 5 109.516523 1 -56.917256 0
H  9 1.080581 5 108.328699 1 -175.462718 0
$end


 --------------------------------------------------------------

                    Orbital Energies (a.u.)
 --------------------------------------------------------------

 Alpha MOs
 -- Occupied --
-20.619 -20.561 -20.560 -11.395 -11.293 -11.213  -1.488  -1.389
 -1.359  -1.048  -0.915  -0.813  -0.747  -0.728  -0.670  -0.638
 -0.622  -0.582  -0.564  -0.537  -0.525  -0.499  -0.466  -0.456
 -- Virtual --
  0.150   0.172   0.191   0.196   0.211   0.236   0.241   0.312
  0.332   0.354   0.380   0.393   0.447   0.465   0.496   0.503
  0.532   0.556   0.571   0.586   0.595   0.625   0.636   0.653
  0.659   0.671   0.684   0.718   0.721   0.747   0.770   0.792
  0.797   0.817   0.828   0.856   0.877   0.918   0.955   0.963
  0.991   1.017   1.071   1.078   1.083   1.124   1.129   1.176
  1.222   1.238   1.245   1.279   1.315   1.322   1.378   1.386
  1.400   1.425   1.435   1.455   1.506   1.521   1.545   1.559
  1.568   1.592   1.623   1.672   1.682   1.709   1.789   1.825
  1.835   1.850   1.894   1.958   2.013   2.079   2.109   2.202
  2.213   2.253   2.295   2.308   2.357   2.372   2.436   2.453
  2.462   2.552   2.621   2.650   2.671   2.713   2.787   2.801
  2.813   2.849   2.879   2.952   2.968   2.998   3.031   3.041
  3.099   3.125   3.150   3.178   3.186   3.211   3.235   3.283
  3.292   3.323   3.353   3.371   3.396   3.428   3.454   3.480
  3.493   3.494   3.512   3.570   3.592   3.617   3.633   3.665
  3.693   3.733   3.735   3.761   3.777   3.802   3.811   3.869
  3.889   3.917   3.923   3.954   4.007   4.022   4.052   4.098
  4.103   4.141   4.151   4.175   4.186   4.196   4.229   4.245
  4.263   4.274   4.318   4.363   4.398   4.422   4.438   4.453
  4.472   4.510   4.535   4.569   4.586   4.603   4.630   4.674
  4.710   4.729   4.757   4.815   4.854   4.870   4.927   4.999
  5.084   5.133   5.157   5.227   5.243   5.263   5.288   5.346
  5.429   5.470   5.543   5.586   5.594   5.609   5.660   5.679
  5.729   5.747   5.758   5.779   5.815   5.857   5.985   6.007
  6.018   6.102   6.165   6.221   6.244   6.304   6.394   6.475
  6.610   6.642   6.679   6.696   6.848   6.928   6.969   7.000
  7.012   7.063   7.128   7.134   7.182   7.268   7.288   7.320
  7.361   7.429   7.469   7.551   7.566   7.714   7.741   7.881
  7.927   7.991   9.778  12.536  12.857  13.227  13.712  14.483
 --------------------------------------------------------------

          Ground-State Mulliken Net Atomic Charges

     Atom                 Charge (a.u.)
  ----------------------------------------
      1 C                    -0.371259
      2 C                     0.078467
      3 C                     0.289162
      4 O                    -0.262533
      5 O                    -0.388761
      6 H                     0.129095
      7 H                     0.140036
      8 H                     0.131188
      9 O                    -0.465276
     10 H                     0.290715
     11 H                     0.157888
     12 H                     0.271278
  ----------------------------------------
  Sum of atomic charges =    -0.000000

 -----------------------------------------------------------------
                    Cartesian Multipole Moments
 -----------------------------------------------------------------
    Charge (ESU x 10^10)
                 0.0000
    Dipole Moment (Debye)
         X       1.9481      Y       2.8449      Z      -0.2619
       Tot       3.4579
    Quadrupole Moments (Debye-Ang)
        XX     -33.9979     XY       0.0730     YY     -38.2325
        XZ      -1.1075     YZ       0.4565     ZZ     -35.4760
    Octopole Moments (Debye-Ang^2)
       XXX      32.5428    XXY      13.6493    XYY       0.1332
       YYY      -5.7488    XXZ       0.1072    XYZ       5.1898
       YYZ       1.4433    XZZ       0.9538    YZZ      -0.2773
       ZZZ      -1.2926
    Hexadecapole Moments (Debye-Ang^3)
      XXXX    -302.9774   XXXY      15.5221   XXYY    -107.9360
      XYYY       9.6256   YYYY    -224.6369   XXXZ       0.3474
      XXYZ       1.1819   XYYZ      -3.2708   YYYZ      -3.2303
      XXZZ     -75.2484   XYZZ       1.6381   YYZZ     -54.7332
      XZZZ       0.5861   YZZZ      -1.1028   ZZZZ     -72.1431
 -----------------------------------------------------------------
Archival summary:
1\1\TWL01\OPT\MP2\BasisUnspecified\336\taweetha\MonJun1217:46:172017MonJun1217:46:172017\0\\#,OPT,MP2,BasisUnspecified,\\0,1\C\O,1,1.21629\O,1,1.3166,2,123.229\H,3,0.957405,1,107.12,2,0.427662,0\C,1,1.49626,2,122.36,3,-178.954,0\H,5,1.07656,1,108.179,2,-126.32,0\O,5,1.41809,1,108.376,2,-8.64238,0\H,7,0.969779,5,105.519,1,7.82143,0\C,5,1.51631,1,110.555,2,112.172,0\H,9,1.07616,5,111.098,1,64.4033,0\H,9,1.0803,5,109.517,1,-56.9173,0\H,9,1.08058,5,108.329,1,-175.463,0\\HF=-341.851669\MP2=-343.144445\\@

 Total job time:  9667.88s(wall), 9106.70s(cpu) 
 Mon Jun 12 17:46:17 2017

        *************************************************************
        *                                                           *
        *  Thank you very much for using Q-Chem.  Have a nice day.  *
        *                                                           *
        *************************************************************


 
User input: 2 of 2 
 
TWL01 127.0.1
Q-Chem Developer Version! Running on 127.0.1.*
                  Welcome to Q-Chem
     A Quantum Leap Into The Future Of Chemistry


 Q-Chem 4.4, Q-Chem, Inc., Pleasanton, CA (2016)

 Y. Shao,  Z. Gan,  E. Epifanovsky,  A. T. B. Gilbert,  M. Wormit,  
 J. Kussmann,  A. W. Lange,  A. Behn,  J. Deng,  X. Feng,  D. Ghosh,  
 M. Goldey,  P. R. Horn,  L. D. Jacobson,  I. Kaliman,  F. Rob,  
 R. Z. Khaliullin,  T. Kus,  A. Landau,  J. Liu,  E. I. Proynov,  Y. M. Rhee,  
 R. M. Richard,  M. A. Rohrdanz,  R. P. Steele,  E. J. Sundstrom,  
 H. L. Woodcock III,  P. M. Zimmerman,  D. Zuev,  B. Albrecht,  E. Alguire,  
 B. Austin,  S. A. Baeppler,  G. J. O. Beran,  Y. A. Bernard,  E. Berquist,  
 K. Brandhorst,  K. B. Bravaya,  S. T. Brown,  D. Casanova,  C.-M. Chang,  
 Y. Chen,  S. H. Chien,  K. D. Closser,  M. P. Coons,  D. L. Crittenden,  
 S. Dasgupta,  M. Diedenhofen,  R. A. DiStasio Jr.,  H. Do,  A. D. Dutoi,  
 R. G. Edgar,  P.-T. Fang,  S. Fatehi,  Q. Feng,  L. Fusti-Molnar,  
 A. Ghysels,  A. Golubeva-Zadorozhnaya,  J. Gomes,  A. Gunina,  
 M. W. D. Hanson-Heine,  P. H. P. Harbach,  A. W. Hauser,  J. E. Herr,  
 E. G. Hohenstein,  Z. C. Holden,  K. Hui,  T.-C. Jagau,  H. Ji,  B. Kaduk,  
 K. Khistyaev,  Jaehoon Kim,  Jihan Kim,  R. A. King,  P. Klunzinger,  
 K. Koh,  D. Kosenkov,  T. Kowalczyk,  C. M. Krauter,  A. Kunitsa,  
 K. U. Lao,  A. Laurent,  K. V. Lawler,  J. Lee,  D. Lefrancois,  S. Lehtola,  
 S. V. Levchenko,  C. Y. Lin,  Y.-S. Lin,  F. Liu,  E. Livshits,  
 R. C. Lochan,  A. Luenser,  P. Manohar,  S. F. Manzer,  S.-P. Mao,  Y. Mao,  
 N. Mardirossian,  A. V. Marenich,  L. A. Martinez-Martinez,  S. A. Maurer,  
 N. J. Mayhall,  J.-M. Mewes,  A. F. Morrison,  K. Nanda,  T. S. Nguyen-Beck,  
 C. M. Oana,  R. Olivares-Amaya,  D. P. O'Neill,  J. A. Parkhill,  
 T. M. Perrine,  R. Peverati,  P. A. Pieniazek,  F. Plasser,  A. Prociuk,  
 D. R. Rehn,  E. Rosta,  N. J. Russ,  N. Sergueev,  S. M. Sharada,  
 S. Sharma,  D. W. Small,  A. Sodt,  T. Stauch,  T. Stein,  D. Stuck,  
 Y.-C. Su,  A. J. W. Thom,  T. Tsuchimochi,  L. Vogt,  O. Vydrov,  T. Wang,  
 M. A. Watson,  J. Wenzel,  A. White,  C. F. Williams,  V. Vanovschi,  
 K. Yao,  S. Yeganeh,  S. R. Yost,  Z.-Q. You,  I. Y. Zhang,  X. Zhang,  
 Y. Zhao,  B. R. Brooks,  G. K. L. Chan,  D. M. Chipman,  C. J. Cramer,  
 W. A. Goddard III,  M. S. Gordon,  W. J. Hehre,  A. Klamt,  
 H. F. Schaefer III,  M. W. Schmidt,  C. D. Sherrill,  D. G. Truhlar,  
 A. Warshel,  X. Xu,  A. Aspuru-Guzik,  R. Baer,  A. T. Bell,  N. A. Besley,  
 J.-D. Chai,  A. Dreuw,  B. D. Dunietz,  T. R. Furlani,  S. R. Gwaltney,  
 C.-P. Hsu,  Y. Jung,  J. Kong,  D. S. Lambrecht,  W. Liang,  C. Ochsenfeld,  
 V. A. Rassolov,  L. V. Slipchenko,  J. E. Subotnik,  T. Van Voorhis,  
 J. M. Herbert,  A. I. Krylov,  P. M. W. Gill,  M. Head-Gordon

 Contributors to earlier versions of Q-Chem not listed above: 
 R. D. Adamson,  J. Baker,  E. F. C. Byrd,  A. K. Chakraborty,  C.-L. Cheng,  
 H. Dachsel,  R. J. Doerksen,  G. Hawkins,  A. Heyden,  S. Hirata,  
 G. Kedziora,  F. J. Keil,  C. Kelley,  P. P. Korambath,  W. Kurlancheek,  
 A. M. Lee,  M. S. Lee,  D. Liotard,  I. Lotan,  P. E. Maslen,  N. Nair,  
 D. Neuhauser,  R. Olson,  B. Peters,  J. Ritchie,  N. E. Schultz,  
 N. Shenvi,  A. C. Simmonett,  K. S. Thanthiriwatte,  Q. Wu,  W. Zhang

 Please cite Q-Chem as follows:
 Y. Shao et al., Mol. Phys. 113, 184-215 (2015)
 DOI: 10.1080/00268976.2014.952696

 Q-Chem 4.4.2 for Intel X86 EM64T Linux

 Parts of Q-Chem use Armadillo 5.200.1 (Boston Tea Smuggler).
 http://arma.sourceforge.net/

 Q-Chem begins on Mon Jun 12 17:46:20 2017  


Host: 0

     Scratch files written to /scratch/taweetham/qchem43504//
The previous job contains 0 fragments, simply inherited here
FILE_GEOM_ORG=        593


!!********************************************.
!!******************Warning*******************.
!!Desired Analytical derivatives not available.
!!Finite difference job might take a long time.
!!********************************************.
!!********************************************.


 2-order derivative to be evaluated numerically with 1-order analytical derivatives

Checking the input file for inconsistencies... 	...done.

--------------------------------------------------------------
User input:
--------------------------------------------------------------

$molecule
read
$end

$rem
   BASIS  =   cc-pVTZ
   method  =  MP2
   JOBTYPE	= FREQUENCY
   SOLVENT_METHOD = SMD
   MEM_STATIC = 1500
   MEM_TOTAL  = 2500
$end


--------------------------------------------------------------
 ----------------------------------------------------------------
             Standard Nuclear Orientation (Angstroms)
    I     Atom           X                Y                Z
 ----------------------------------------------------------------
    1      C      -1.3340986651     1.1651947638     0.4165910430
    2      C      -0.6762837232     0.0924319521    -0.4293765522
    3      C       0.7572947943    -0.0803218115    -0.0372151023
    4      O       1.5236718268     0.9557132735    -0.3068980430
    5      O       1.1675001379    -1.0903562450     0.5021522594
    6      H      -1.2400062178     0.9087841138     1.4617953271
    7      H      -2.3831507522     1.2042356093     0.1604245916
    8      H      -0.8872526072     2.1277328919     0.2378128212
    9      O      -1.3412786979    -1.1471791876    -0.2501767132
   10      H       2.4069778630     0.7381546836    -0.0084623288
   11      H      -0.7097886020     0.3541859832    -1.4730976605
   12      H      -0.7012966566    -1.7227403272     0.1966166578
 ----------------------------------------------------------------
 Nuclear Repulsion Energy =   252.4845178918 hartrees
 There are       24 alpha and       24 beta electrons
 Requested basis set is cc-pVTZ
 There are 96 shells and 264 basis functions

 Total QAlloc Memory Limit   2500 MB
 Mega-Array Size      1467 MB
 MEM_STATIC part      1500 MB

                       Distance Matrix (Angstroms)
             C (  1)   C (  2)   C (  3)   O (  4)   O (  5)   H (  6)
   C (  2)  1.516312
   C (  3)  2.476122  1.496256
   O (  4)  2.955363  2.366445  1.316598
   O (  5)  3.369396  2.380393  1.216287  2.228861
   H (  6)  1.080302  2.135590  2.685996  3.281523  3.273158
   H (  7)  1.080581  2.120700  3.398757  3.942514  4.241350  1.757167
   H (  8)  1.076156  2.152231  2.766890  2.735488  3.827268  1.763067
   O (  9)  2.406596  1.418086  2.363799  3.554338  2.619771  2.677329
   H ( 10)  3.789286  3.178149  1.841788  0.957405  2.267264  3.935894
   H ( 11)  2.149051  1.076565  2.098306  2.590406  3.084239  3.033530
   H ( 12)  2.964624  1.920246  2.209005  3.518256  1.996413  2.969142
             H (  7)   H (  8)   O (  9)   H ( 10)   H ( 11)
   H (  8)  1.759701
   O (  9)  2.604466  3.342054
   H ( 10)  4.815712  3.583788  4.202658
   H ( 11)  2.488196  2.470663  2.036765  3.465086
   H ( 12)  3.375964  3.855181  0.969779  3.969815  2.664890

 A cutoff of  1.0D-11 yielded   4365 shell pairs
 There are     33135 function pairs (     42890 Cartesian)

 -------------------------------------------------------
 OpenMP Integral Computing Module                       
 Release: version 1.0, May 2013, Q-Chem Inc. Pittsburgh 
 -------------------------------------------------------
 Integral Job Info:
 Integral job number is                      11
 Integral operator is                         1
 short-range coefficients                     0
 long-range coefficients              100000000
 Omega coefficients                           0
 if combine SR and LR in K                    0
 Integral screening is                        0
 Integral computing path is                   2
 max size of driver memory is            800000
 size of driver memory is                776718
 size of scratch memory is              4556032
 max col of scratch BK array              10000
 max len of scratch array in speh3          662
 max len of scratch index in speh4           32
 max int batch size is                      520
 min int batch size is                       52
 fixed nKL is                                52
 max L of basis functions is                  3
 order of int derivative is                   0
 number of shells is                         96
 number of basis is                         300
 number of cartesian basis is               300
 number of contracted shell pairs          4365
 number of primitive shell pairs          12266
 maxK2 (contraction) of shell pair           49
 max number of K2 of shell pair               1
 max number of CS2 of shell pair            608
 max number of PS2 of shell pair           2023
 mem total for path MDJ                  120148
 -------------------------------------------------------
 Smallest overlap matrix eigenvalue = 4.56E-04
 Guess from superposition of atomic densities
 Warning:  Energy on first SCF cycle will be non-variational
 A restricted Hartree-Fock SCF calculation will be
 performed using Pulay DIIS extrapolation
 SCF converges when DIIS error is below 1.0E-08
 ---------------------------------------
  Cycle       Energy         DIIS Error
 ---------------------------------------
    1    -343.4797593660      3.41E-02
    2    -341.6860491820      4.41E-03
    3    -341.7793117173      3.03E-03
    4    -341.8329079200      4.40E-04
    5    -341.8348835702      1.80E-04
    6    -341.8351583466      4.86E-05
    7    -341.8351991664      1.97E-05
    8    -341.8352084994      7.45E-06
    9    -341.8352098191      2.67E-06
   10    -341.8352099667      6.56E-07
   11    -341.8352099757      2.58E-07
   12    -341.8352099765      6.25E-08
   13    -341.8352099765      1.42E-08
   14    -341.8352099764      4.26E-09 Convergence criterion met
 ---------------------------------------
 SCF time:  CPU 156.76 s  wall 157.21 s

 Citation of the SMD model:
 Marenich, A.V.; Cramer, C.J.; Truhlar, D.G.
 J. Phys. Chem. B 2009, 113, 6378-6396.
 iSolventCode=           1
 Solvent: water                                                           

 vradii
            1           2           3           4           5           6
    1   1.8500000   1.8500000   1.8500000   1.5200000   1.5200000   1.2000000
            7           8           9          10          11          12
    1   1.2000000   1.2000000   1.5200000   1.2000000   1.2000000   1.2000000
Changing PCM_TESSEL_METHOD to VTN
Changing PCM_VDW_RADII to SMD_RADIUS
 Discretize the solute cavity surface with Lebedev spheres
	Using 302 Lebedev grid points for each H atom
	Using 302 Lebedev grid points for other atoms
	Atomic van der Waals radii will be scaled by 1.20
 Removing interior tesserae...
 Keep 1283 surface tesserae and discard 2341 interior tesserae
 Molecular Surface Area = 111.416 Angst**2
 A restricted Hartree-Fock SCF calculation will be
 performed using Pulay DIIS extrapolation
 Polarizable Continuum solvation model will be applied
 SCF converges when DIIS error is below 1.0E-08

 Citation of the SMD model:
 Marenich, A.V.; Cramer, C.J.; Truhlar, D.G.
 J. Phys. Chem. B 2009, 113, 6378-6396.
 iSolventCode=           1
 Solvent: water                                                           

 vradii
            1           2           3           4           5           6
    1   1.8500000   1.8500000   1.8500000   1.5200000   1.5200000   1.2000000
            7           8           9          10          11          12
    1   1.2000000   1.2000000   1.5200000   1.2000000   1.2000000   1.2000000
 ---------------------------------------
  Cycle       Energy         DIIS Error
 ---------------------------------------
    1    -341.8352099774      1.58E-09
 Time req'd to invert C: 1.27 s (CPU) 1.28 s (wall)
    2    -341.8554273407      3.88E-04
    3    -341.8554273397      3.88E-04
    4    -341.8554273392      3.88E-04
    5    -341.8554273309      3.88E-04
    6    -341.8554273266      3.88E-04
    7    -341.8554273273      3.88E-04
    8    -341.8554273275      3.88E-04
    9    -341.8554273248      3.88E-04
   10    -341.8554273243      3.88E-04
   11    -341.8554273249      3.88E-04
   12    -341.8554273234      3.88E-04
   13    -341.8554273268      3.88E-04
   14    -341.8554273260      3.88E-04
   15    -341.8554273246      3.88E-04
   16    -341.8554273401      3.88E-04
   17    -341.8578250301      1.86E-04
   18    -341.8581787498      8.48E-05
   19    -341.8582919975      2.66E-05
   20    -341.8583068749      8.69E-06
   21    -341.8583086662      4.44E-06
   22    -341.8583089916      1.56E-06
   23    -341.8583090588      4.78E-07
   24    -341.8583090635      1.25E-07
   25    -341.8583090635      3.52E-08
   26    -341.8583090635      1.14E-08
   27    -341.8583090634      3.29E-09 Convergence criterion met
 ---------------------------------------
 SCF time:  CPU 207.56 s  wall 207.69 s
(0)  E-EN(g) gas-phase elect-nuc energy                 -341.835209977 a.u.
(3)  G-ENP(liq) elect-nuc-pol free energy of system     -341.858309063 a.u.
(4)  G-CDS(liq) cavity-dispersion-solvent structure 
     free energy                                                4.1666 kcal/mol
(6)  G-S(liq) free energy of system                     -341.851669127 a.u.
(9)  DeltaG-S(liq) free energy of  solvation
     (9) = (6) - (0)                                          -10.3283 kcal/mol
 SCF   energy in the final basis set = -341.8516691269
 Total energy in the final basis set = -341.8516691269

 Components of the MP2 correlation energy:
        aaaa  correlation energy =        -0.1599118395 au
        abab  correlation energy =        -0.9729526801 au
        bbbb  correlation energy =        -0.1599118395 au
        non-Brillouin singles    =        -0.0000000000 au

 Total  MP2   correlation energy =        -1.2927763592 au
        MP2         total energy =      -343.1444454860 au

  Entering Z-vector solver.
 This version supports only Gaussian blurring of the apparent surface charges
 No PCM contribution added !! 
   1         0           1      0.000274    0.000274
 This version supports only Gaussian blurring of the apparent surface charges
 No PCM contribution added !! 
   2         0           1      0.000089    0.000089
 This version supports only Gaussian blurring of the apparent surface charges
 No PCM contribution added !! 
   3         0           1      0.000033    0.000033
 This version supports only Gaussian blurring of the apparent surface charges
 No PCM contribution added !! 
   4         0           1      0.000009    0.000009
 This version supports only Gaussian blurring of the apparent surface charges
 No PCM contribution added !! 
   5         0           1      0.000003    0.000003
 This version supports only Gaussian blurring of the apparent surface charges
 No PCM contribution added !! 
   6         1           0      0.000000    0.000000    Roots Converged

 --------------------------------------------------------------

                    Orbital Energies (a.u.)
 --------------------------------------------------------------

 Alpha MOs
 -- Occupied --
-20.619 -20.561 -20.560 -11.395 -11.293 -11.213  -1.488  -1.389
 -1.359  -1.048  -0.915  -0.813  -0.747  -0.728  -0.670  -0.638
 -0.622  -0.582  -0.564  -0.537  -0.525  -0.499  -0.466  -0.456
 -- Virtual --
  0.150   0.172   0.191   0.196   0.211   0.236   0.241   0.312
  0.332   0.354   0.380   0.393   0.447   0.465   0.496   0.503
  0.532   0.556   0.571   0.586   0.595   0.625   0.636   0.653
  0.659   0.671   0.684   0.718   0.721   0.747   0.770   0.792
  0.797   0.817   0.828   0.856   0.877   0.918   0.955   0.963
  0.991   1.017   1.071   1.078   1.083   1.124   1.129   1.176
  1.222   1.238   1.245   1.279   1.315   1.322   1.378   1.386
  1.400   1.425   1.435   1.455   1.506   1.521   1.545   1.559
  1.568   1.592   1.623   1.672   1.682   1.709   1.789   1.825
  1.835   1.850   1.894   1.958   2.013   2.079   2.109   2.202
  2.213   2.253   2.295   2.308   2.357   2.372   2.436   2.453
  2.462   2.552   2.621   2.650   2.671   2.713   2.787   2.801
  2.813   2.849   2.879   2.952   2.968   2.998   3.031   3.041
  3.099   3.125   3.150   3.178   3.186   3.211   3.235   3.283
  3.292   3.323   3.353   3.371   3.396   3.428   3.454   3.480
  3.493   3.494   3.512   3.570   3.592   3.617   3.633   3.665
  3.693   3.733   3.735   3.761   3.777   3.802   3.811   3.869
  3.889   3.917   3.923   3.954   4.007   4.022   4.052   4.098
  4.103   4.141   4.151   4.175   4.186   4.196   4.229   4.245
  4.263   4.274   4.318   4.363   4.398   4.422   4.438   4.453
  4.472   4.510   4.535   4.569   4.586   4.603   4.630   4.674
  4.710   4.729   4.757   4.815   4.854   4.870   4.927   4.999
  5.084   5.133   5.157   5.227   5.243   5.263   5.288   5.346
  5.429   5.470   5.543   5.586   5.594   5.609   5.660   5.679
  5.729   5.747   5.758   5.779   5.815   5.857   5.985   6.007
  6.018   6.102   6.165   6.221   6.244   6.304   6.394   6.475
  6.610   6.642   6.679   6.696   6.848   6.928   6.969   7.000
  7.012   7.063   7.128   7.134   7.182   7.268   7.288   7.320
  7.361   7.429   7.469   7.551   7.566   7.714   7.741   7.881
  7.927   7.991   9.778  12.536  12.857  13.227  13.712  14.483
 --------------------------------------------------------------

          Ground-State Mulliken Net Atomic Charges

     Atom                 Charge (a.u.)
  ----------------------------------------
      1 C                    -0.371259
      2 C                     0.078467
      3 C                     0.289162
      4 O                    -0.262533
      5 O                    -0.388761
      6 H                     0.129095
      7 H                     0.140036
      8 H                     0.131188
      9 O                    -0.465276
     10 H                     0.290715
     11 H                     0.157888
     12 H                     0.271278
  ----------------------------------------
  Sum of atomic charges =    -0.000000

 -----------------------------------------------------------------
                    Cartesian Multipole Moments
 -----------------------------------------------------------------
    Charge (ESU x 10^10)
                 0.0000
    Dipole Moment (Debye)
         X       1.9481      Y       2.8449      Z      -0.2619
       Tot       3.4579
    Quadrupole Moments (Debye-Ang)
        XX     -33.9979     XY       0.0730     YY     -38.2325
        XZ      -1.1075     YZ       0.4565     ZZ     -35.4760
    Octopole Moments (Debye-Ang^2)
       XXX      32.5428    XXY      13.6493    XYY       0.1332
       YYY      -5.7488    XXZ       0.1072    XYZ       5.1898
       YYZ       1.4433    XZZ       0.9538    YZZ      -0.2773
       ZZZ      -1.2926
    Hexadecapole Moments (Debye-Ang^3)
      XXXX    -302.9774   XXXY      15.5221   XXYY    -107.9360
      XYYY       9.6256   YYYY    -224.6369   XXXZ       0.3474
      XXYZ       1.1819   XYYZ      -3.2708   YYYZ      -3.2303
      XXZZ     -75.2484   XYZZ       1.6381   YYZZ     -54.7332
      XZZZ       0.5861   YZZZ      -1.1028   ZZZZ     -72.1431
 -----------------------------------------------------------------
 DrvMan is completing analytic gradient of the MP2 energy
 MP2 relaxed dipole moment
            1
    1   0.7664316
    2   1.1192770
    3  -0.1030474
	Magnitude:	 1.360 au	 3.458 Debye
 MP2 energy read as -343.144445
 Full Analytical Gradient of MP2 Energy (in au.)
             1             2             3             4             5
    1   -0.00002741   -0.00004114    0.00002093   -0.00007123    0.00012322
    2   -0.00003216   -0.00010804    0.00001467    0.00008156    0.00019260
    3   -0.00000858    0.00005792   -0.00003241   -0.00025160    0.00001413
             6             7             8             9            10
    1    0.00008777   -0.00005334   -0.00010484    0.00011932   -0.00003408
    2    0.00011377   -0.00012271   -0.00001537   -0.00011001    0.00017760
    3    0.00001547    0.00008535   -0.00017158    0.00029571   -0.00030477
            11            12
    1   -0.00014452    0.00012534
    2   -0.00021568    0.00002377
    3    0.00003039    0.00026996
 Gradient time:  CPU 0.10 s  wall 1.20 s
 ######################################################
 ######################################################
 # Starting finite difference calculation for IDERIV  #
 Finite diff step size: 1.89e-03 a.u.
 ----------------------------------------------------------------
             Standard Nuclear Orientation (Angstroms)
    I     Atom           X                Y                Z
 ----------------------------------------------------------------
    1      C      -1.3330986651     1.1651947638     0.4165910430
    2      C      -0.6762837232     0.0924319521    -0.4293765522
    3      C       0.7572947943    -0.0803218115    -0.0372151023
    4      O       1.5236718268     0.9557132735    -0.3068980430
    5      O       1.1675001379    -1.0903562450     0.5021522594
    6      H      -1.2400062178     0.9087841138     1.4617953271
    7      H      -2.3831507522     1.2042356093     0.1604245916
    8      H      -0.8872526072     2.1277328919     0.2378128212
    9      O      -1.3412786979    -1.1471791876    -0.2501767132
   10      H       2.4069778630     0.7381546836    -0.0084623288
   11      H      -0.7097886020     0.3541859832    -1.4730976605
   12      H      -0.7012966566    -1.7227403272     0.1966166578
 ----------------------------------------------------------------
 Nuclear Repulsion Energy =   252.4944276506 hartrees
 There are       24 alpha and       24 beta electrons
 Discretize the solute cavity surface with Lebedev spheres
	Using 302 Lebedev grid points for each H atom
	Using 302 Lebedev grid points for other atoms
	Atomic van der Waals radii will be scaled by 1.20
 Removing interior tesserae...
 Keep 1283 surface tesserae and discard 2341 interior tesserae
 Molecular Surface Area = 111.416 Angst**2

                       Distance Matrix (Angstroms)
             C (  1)   C (  2)   C (  3)   O (  4)   O (  5)   H (  6)
   C (  2)  1.515878
   C (  3)  2.475277  1.496256
   O (  4)  2.954396  2.366445  1.316598
   O (  5)  3.368653  2.380393  1.216287  2.228861
   H (  6)  1.080215  2.135590  2.685996  3.281523  3.273158
   H (  7)  1.081552  2.120700  3.398757  3.942514  4.241350  1.757167
   H (  8)  1.075742  2.152231  2.766890  2.735488  3.827268  1.763067
   O (  9)  2.406599  1.418086  2.363799  3.554338  2.619771  2.677329
   H ( 10)  3.788299  3.178149  1.841788  0.957405  2.267264  3.935894
   H ( 11)  2.148761  1.076565  2.098306  2.590406  3.084239  3.033530
   H ( 12)  2.964411  1.920246  2.209005  3.518256  1.996413  2.969142
             H (  7)   H (  8)   O (  9)   H ( 10)   H ( 11)
   H (  8)  1.759701
   O (  9)  2.604466  3.342054
   H ( 10)  4.815712  3.583788  4.202658
   H ( 11)  2.488196  2.470663  2.036765  3.465086
   H ( 12)  3.375964  3.855181  0.969779  3.969815  2.664890

 Requested basis set is cc-pVTZ
 There are 96 shells and 264 basis functions
 A cutoff of  1.0D-11 yielded   4365 shell pairs
 There are     33135 function pairs (     42890 Cartesian)
 Smallest overlap matrix eigenvalue = 4.56E-04
 Guess MOs from SCF MO coefficient file
 Reading MOs from coefficient file
 Reading MOs from coefficient file
 A restricted Hartree-Fock SCF calculation will be
 performed using Pulay DIIS extrapolation
 SCF converges when DIIS error is below 1.0E-08
 ---------------------------------------
  Cycle       Energy         DIIS Error
 ---------------------------------------
    1    -341.8316949703      4.61E-04
    2    -341.8347461455      2.22E-04
    3    -341.8350938110      9.18E-05
    4    -341.8351883032      2.76E-05
    5    -341.8352012504      9.76E-06
    6    -341.8352031690      4.95E-06
    7    -341.8352035616      1.69E-06
    8    -341.8352036345      5.27E-07
    9    -341.8352036401      1.38E-07
   10    -341.8352036407      3.69E-08
   11    -341.8352036408      1.18E-08
   12    -341.8352036409      3.67E-09 Convergence criterion met
 ---------------------------------------
 SCF time:  CPU 133.26 s  wall 133.71 s
 Discretize the solute cavity surface with Lebedev spheres
	Using 302 Lebedev grid points for each H atom
	Using 302 Lebedev grid points for other atoms
	Atomic van der Waals radii will be scaled by 1.20
 Removing interior tesserae...
 Keep 1283 surface tesserae and discard 2341 interior tesserae
 Molecular Surface Area = 111.416 Angst**2
 A restricted Hartree-Fock SCF calculation will be
 performed using Pulay DIIS extrapolation
 Polarizable Continuum solvation model will be applied
 SCF converges when DIIS error is below 1.0E-08

 Citation of the SMD model:
 Marenich, A.V.; Cramer, C.J.; Truhlar, D.G.
 J. Phys. Chem. B 2009, 113, 6378-6396.
 iSolventCode=           1
 Solvent: water                                                           

 vradii
            1           2           3           4           5           6
    1   1.8500000   1.8500000   1.8500000   1.5200000   1.5200000   1.2000000
            7           8           9          10          11          12
    1   1.2000000   1.2000000   1.5200000   1.2000000   1.2000000   1.2000000
 ---------------------------------------
  Cycle       Energy         DIIS Error
 ---------------------------------------
    1    -341.8352036407      1.18E-09
 Time req'd to invert C: 1.65 s (CPU) 1.65 s (wall)
    2    -341.8554207698      3.88E-04
    3    -341.8554207706      3.88E-04
    4    -341.8554207633      3.88E-04
    5    -341.8554207599      3.88E-04
    6    -341.8554207516      3.88E-04
    7    -341.8554207553      3.88E-04
    8    -341.8554207545      3.88E-04
    9    -341.8554207531      3.88E-04
   10    -341.8554207525      3.88E-04
   11    -341.8554207517      3.88E-04
   12    -341.8554207539      3.88E-04
   13    -341.8554207532      3.88E-04
   14    -341.8554207542      3.88E-04
   15    -341.8554207518      3.88E-04
   16    -341.8554207692      3.88E-04
   17    -341.8578183924      1.86E-04
   18    -341.8581720975      8.48E-05
   19    -341.8582853364      2.66E-05
   20    -341.8583002103      8.69E-06
   21    -341.8583020011      4.44E-06
   22    -341.8583023263      1.56E-06
   23    -341.8583023935      4.78E-07
   24    -341.8583023982      1.25E-07
   25    -341.8583023983      3.52E-08
   26    -341.8583023983      1.14E-08
   27    -341.8583023981      3.29E-09 Convergence criterion met
 ---------------------------------------
 SCF time:  CPU 210.12 s  wall 210.32 s
(0)  E-EN(g) gas-phase elect-nuc energy                 -341.835203641 a.u.
(3)  G-ENP(liq) elect-nuc-pol free energy of system     -341.858302398 a.u.
(4)  G-CDS(liq) cavity-dispersion-solvent structure 
     free energy                                                4.1657 kcal/mol
(6)  G-S(liq) free energy of system                     -341.851663995 a.u.
(9)  DeltaG-S(liq) free energy of  solvation
     (9) = (6) - (0)                                          -10.3290 kcal/mol
 SCF   energy in the final basis set = -341.8516639952
 Total energy in the final basis set = -341.8516639952

 Components of the MP2 correlation energy:
        aaaa  correlation energy =        -0.1599137244 au
        abab  correlation energy =        -0.9729542280 au
        bbbb  correlation energy =        -0.1599137244 au
        non-Brillouin singles    =        -0.0000000000 au

 Total  MP2   correlation energy =        -1.2927816768 au
        MP2         total energy =      -343.1444456721 au

  Entering Z-vector solver.
 This version supports only Gaussian blurring of the apparent surface charges
 No PCM contribution added !! 
   1         0           1      0.000274    0.000274
 This version supports only Gaussian blurring of the apparent surface charges
 No PCM contribution added !! 
   2         0           1      0.000089    0.000089
 This version supports only Gaussian blurring of the apparent surface charges
 No PCM contribution added !! 
   3         0           1      0.000033    0.000033
 This version supports only Gaussian blurring of the apparent surface charges
 No PCM contribution added !! 
   4         0           1      0.000009    0.000009
 This version supports only Gaussian blurring of the apparent surface charges
 No PCM contribution added !! 
   5         0           1      0.000003    0.000003
 This version supports only Gaussian blurring of the apparent surface charges
 No PCM contribution added !! 
   6         1           0      0.000000    0.000000    Roots Converged

 --------------------------------------------------------------

                    Orbital Energies (a.u.)
 --------------------------------------------------------------

 Alpha MOs
 -- Occupied --
-20.619 -20.561 -20.560 -11.395 -11.293 -11.213  -1.488  -1.389
 -1.359  -1.049  -0.915  -0.813  -0.747  -0.728  -0.671  -0.638
 -0.622  -0.582  -0.564  -0.537  -0.525  -0.499  -0.466  -0.456
 -- Virtual --
  0.150   0.172   0.191   0.196   0.211   0.236   0.241   0.312
  0.332   0.354   0.380   0.393   0.447   0.465   0.496   0.503
  0.532   0.556   0.571   0.586   0.595   0.625   0.636   0.653
  0.659   0.671   0.684   0.718   0.721   0.747   0.770   0.792
  0.797   0.817   0.828   0.856   0.877   0.918   0.955   0.963
  0.992   1.017   1.071   1.078   1.083   1.124   1.129   1.176
  1.222   1.238   1.245   1.279   1.315   1.322   1.378   1.386
  1.400   1.425   1.435   1.455   1.506   1.521   1.545   1.559
  1.568   1.592   1.623   1.672   1.682   1.709   1.789   1.825
  1.835   1.850   1.895   1.958   2.013   2.079   2.109   2.202
  2.213   2.253   2.295   2.308   2.357   2.372   2.437   2.453
  2.462   2.552   2.621   2.650   2.671   2.713   2.787   2.802
  2.813   2.849   2.879   2.952   2.969   2.998   3.031   3.042
  3.099   3.125   3.150   3.178   3.186   3.211   3.235   3.283
  3.292   3.323   3.353   3.371   3.396   3.428   3.454   3.480
  3.493   3.494   3.513   3.570   3.592   3.617   3.633   3.665
  3.693   3.733   3.735   3.761   3.777   3.802   3.811   3.869
  3.889   3.917   3.923   3.954   4.007   4.022   4.053   4.098
  4.103   4.142   4.151   4.175   4.186   4.196   4.229   4.245
  4.263   4.274   4.317   4.363   4.398   4.422   4.438   4.453
  4.472   4.510   4.535   4.569   4.586   4.603   4.630   4.674
  4.710   4.729   4.757   4.815   4.854   4.870   4.926   4.999
  5.084   5.133   5.157   5.228   5.242   5.263   5.288   5.346
  5.429   5.470   5.543   5.585   5.594   5.609   5.660   5.679
  5.729   5.747   5.758   5.779   5.815   5.857   5.985   6.007
  6.018   6.102   6.165   6.221   6.244   6.305   6.394   6.475
  6.610   6.642   6.679   6.696   6.848   6.928   6.969   7.000
  7.012   7.063   7.128   7.134   7.182   7.268   7.288   7.320
  7.361   7.429   7.469   7.551   7.566   7.714   7.741   7.881
  7.927   7.991   9.778  12.537  12.857  13.228  13.712  14.482
 --------------------------------------------------------------

          Ground-State Mulliken Net Atomic Charges

     Atom                 Charge (a.u.)
  ----------------------------------------
      1 C                    -0.371268
      2 C                     0.078591
      3 C                     0.289143
      4 O                    -0.262551
      5 O                    -0.388781
      6 H                     0.129184
      7 H                     0.139548
      8 H                     0.131498
      9 O                    -0.465272
     10 H                     0.290719
     11 H                     0.157898
     12 H                     0.271291
  ----------------------------------------
  Sum of atomic charges =     0.000000

 -----------------------------------------------------------------
                    Cartesian Multipole Moments
 -----------------------------------------------------------------
    Charge (ESU x 10^10)
                 0.0000
    Dipole Moment (Debye)
         X       1.9480      Y       2.8453      Z      -0.2619
       Tot       3.4582
    Quadrupole Moments (Debye-Ang)
        XX     -34.0010     XY       0.0733     YY     -38.2297
        XZ      -1.1088     YZ       0.4569     ZZ     -35.4755
    Octopole Moments (Debye-Ang^2)
       XXX      32.5398    XXY      13.6460    XYY       0.1256
       YYY      -5.7415    XXZ       0.1096    XYZ       5.1882
       YYZ       1.4439    XZZ       0.9470    YZZ      -0.2765
       ZZZ      -1.2923
    Hexadecapole Moments (Debye-Ang^3)
      XXXX    -302.9483   XXXY      15.5204   XXYY    -107.9262
      XYYY       9.6028   YYYY    -224.6046   XXXZ       0.3354
      XXYZ       1.1854   XYYZ      -3.2756   YYYZ      -3.2266
      XXZZ     -75.2339   XYZZ       1.6313   YYZZ     -54.7303
      XZZZ       0.5748   YZZZ      -1.1010   ZZZZ     -72.1384
 -----------------------------------------------------------------
 DrvMan is completing analytic gradient of the MP2 energy
 MP2 relaxed dipole moment
            1
    1   0.7664091
    2   1.1194157
    3  -0.1030300
	Magnitude:	 1.361 au	 3.458 Debye
 MP2 energy read as -343.144446
 Full Analytical Gradient of MP2 Energy (in au.)
             1             2             3             4             5
    1    0.00108563   -0.00024823   -0.00000946   -0.00007384    0.00011732
    2    0.00004917   -0.00001584    0.00006621    0.00007977    0.00019406
    3    0.00004197    0.00013651    0.00001359   -0.00025404    0.00000245
             6             7             8             9            10
    1   -0.00001180   -0.00064656   -0.00029583    0.00013369   -0.00003349
    2    0.00012534   -0.00011443   -0.00021475   -0.00014882    0.00017720
    3   -0.00003347   -0.00004684   -0.00012977    0.00028124   -0.00030634
            11            12
    1   -0.00014063    0.00012319
    2   -0.00021769    0.00001979
    3    0.00002652    0.00026819
 Gradient time:  CPU 0.09 s  wall 1.06 s
 ----------------------------------------------------------------
             Standard Nuclear Orientation (Angstroms)
    I     Atom           X                Y                Z
 ----------------------------------------------------------------
    1      C      -1.3350986651     1.1651947638     0.4165910430
    2      C      -0.6762837232     0.0924319521    -0.4293765522
    3      C       0.7572947943    -0.0803218115    -0.0372151023
    4      O       1.5236718268     0.9557132735    -0.3068980430
    5      O       1.1675001379    -1.0903562450     0.5021522594
    6      H      -1.2400062178     0.9087841138     1.4617953271
    7      H      -2.3831507522     1.2042356093     0.1604245916
    8      H      -0.8872526072     2.1277328919     0.2378128212
    9      O      -1.3412786979    -1.1471791876    -0.2501767132
   10      H       2.4069778630     0.7381546836    -0.0084623288
   11      H      -0.7097886020     0.3541859832    -1.4730976605
   12      H      -0.7012966566    -1.7227403272     0.1966166578
 ----------------------------------------------------------------
 Nuclear Repulsion Energy =   252.4746082487 hartrees
 There are       24 alpha and       24 beta electrons
 Discretize the solute cavity surface with Lebedev spheres
	Using 302 Lebedev grid points for each H atom
	Using 302 Lebedev grid points for other atoms
	Atomic van der Waals radii will be scaled by 1.20
 Removing interior tesserae...
 Keep 1283 surface tesserae and discard 2341 interior tesserae
 Molecular Surface Area = 111.416 Angst**2

                       Distance Matrix (Angstroms)
             C (  1)   C (  2)   C (  3)   O (  4)   O (  5)   H (  6)
   C (  2)  1.516746
   C (  3)  2.476966  1.496256
   O (  4)  2.956330  2.366445  1.316598
   O (  5)  3.370138  2.380393  1.216287  2.228861
   H (  6)  1.080389  2.135590  2.685996  3.281523  3.273158
   H (  7)  1.079610  2.120700  3.398757  3.942514  4.241350  1.757167
   H (  8)  1.076572  2.152231  2.766890  2.735488  3.827268  1.763067
   O (  9)  2.406593  1.418086  2.363799  3.554338  2.619771  2.677329
   H ( 10)  3.790273  3.178149  1.841788  0.957405  2.267264  3.935894
   H ( 11)  2.149342  1.076565  2.098306  2.590406  3.084239  3.033530
   H ( 12)  2.964838  1.920246  2.209005  3.518256  1.996413  2.969142
             H (  7)   H (  8)   O (  9)   H ( 10)   H ( 11)
   H (  8)  1.759701
   O (  9)  2.604466  3.342054
   H ( 10)  4.815712  3.583788  4.202658
   H ( 11)  2.488196  2.470663  2.036765  3.465086
   H ( 12)  3.375964  3.855181  0.969779  3.969815  2.664890

 Requested basis set is cc-pVTZ
 There are 96 shells and 264 basis functions
 A cutoff of  1.0D-11 yielded   4365 shell pairs
 There are     33135 function pairs (     42890 Cartesian)
 Smallest overlap matrix eigenvalue = 4.56E-04
 Guess MOs from SCF MO coefficient file
 Reading MOs from coefficient file
 Reading MOs from coefficient file
 A restricted Hartree-Fock SCF calculation will be
 performed using Pulay DIIS extrapolation
 SCF converges when DIIS error is below 1.0E-08
 ---------------------------------------
  Cycle       Energy         DIIS Error
 ---------------------------------------
    1    -341.8318632671      4.63E-04
    2    -341.8347539164      2.23E-04
    3    -341.8351039742      9.20E-05
    4    -341.8351986541      2.77E-05
    5    -341.8352116602      9.77E-06
    6    -341.8352135908      4.97E-06
    7    -341.8352139844      1.70E-06
    8    -341.8352140580      5.29E-07
    9    -341.8352140636      1.39E-07
   10    -341.8352140642      3.67E-08
   11    -341.8352140643      1.19E-08
   12    -341.8352140645      3.59E-09 Convergence criterion met
 ---------------------------------------
 SCF time:  CPU 131.02 s  wall 131.66 s
 Discretize the solute cavity surface with Lebedev spheres
	Using 302 Lebedev grid points for each H atom
	Using 302 Lebedev grid points for other atoms
	Atomic van der Waals radii will be scaled by 1.20
 Removing interior tesserae...
 Keep 1283 surface tesserae and discard 2341 interior tesserae
 Molecular Surface Area = 111.416 Angst**2
 A restricted Hartree-Fock SCF calculation will be
 performed using Pulay DIIS extrapolation
 Polarizable Continuum solvation model will be applied
 SCF converges when DIIS error is below 1.0E-08

 Citation of the SMD model:
 Marenich, A.V.; Cramer, C.J.; Truhlar, D.G.
 J. Phys. Chem. B 2009, 113, 6378-6396.
 iSolventCode=           1
 Solvent: water                                                           

 vradii
            1           2           3           4           5           6
    1   1.8500000   1.8500000   1.8500000   1.5200000   1.5200000   1.2000000
            7           8           9          10          11          12
    1   1.2000000   1.2000000   1.5200000   1.2000000   1.2000000   1.2000000
 ---------------------------------------
  Cycle       Energy         DIIS Error
 ---------------------------------------
    1    -341.8352140642      1.12E-09
 Time req'd to invert C: 1.80 s (CPU) 1.80 s (wall)
    2    -341.8554317805      3.88E-04
    3    -341.8554317814      3.88E-04
    4    -341.8554317733      3.88E-04
    5    -341.8554317714      3.88E-04
    6    -341.8554317610      3.88E-04
    7    -341.8554317541      3.88E-04
    8    -341.8554317571      3.88E-04
    9    -341.8554317586      3.88E-04
   10    -341.8554317589      3.88E-04
   11    -341.8554317564      3.88E-04
   12    -341.8554317626      3.88E-04
   13    -341.8554317595      3.88E-04
   14    -341.8554317580      3.88E-04
   15    -341.8554317614      3.88E-04
   16    -341.8554317828      3.88E-04
   17    -341.8578295729      1.86E-04
   18    -341.8581833126      8.48E-05
   19    -341.8582965709      2.66E-05
   20    -341.8583114521      8.69E-06
   21    -341.8583132440      4.44E-06
   22    -341.8583135695      1.56E-06
   23    -341.8583136367      4.78E-07
   24    -341.8583136414      1.25E-07
   25    -341.8583136415      3.53E-08
   26    -341.8583136415      1.14E-08
   27    -341.8583136413      3.29E-09 Convergence criterion met
 ---------------------------------------
 SCF time:  CPU 218.60 s  wall 219.00 s
(0)  E-EN(g) gas-phase elect-nuc energy                 -341.835214064 a.u.
(3)  G-ENP(liq) elect-nuc-pol free energy of system     -341.858313641 a.u.
(4)  G-CDS(liq) cavity-dispersion-solvent structure 
     free energy                                                4.1676 kcal/mol
(6)  G-S(liq) free energy of system                     -341.851672166 a.u.
(9)  DeltaG-S(liq) free energy of  solvation
     (9) = (6) - (0)                                          -10.3276 kcal/mol
 SCF   energy in the final basis set = -341.8516721657
 Total energy in the final basis set = -341.8516721657

 Components of the MP2 correlation energy:
        aaaa  correlation energy =        -0.1599099632 au
        abab  correlation energy =        -0.9729512153 au
        bbbb  correlation energy =        -0.1599099632 au
        non-Brillouin singles    =        -0.0000000000 au

 Total  MP2   correlation energy =        -1.2927711417 au
        MP2         total energy =      -343.1444433074 au

  Entering Z-vector solver.
 This version supports only Gaussian blurring of the apparent surface charges
 No PCM contribution added !! 
   1         0           1      0.000274    0.000274
 This version supports only Gaussian blurring of the apparent surface charges
 No PCM contribution added !! 
   2         0           1      0.000089    0.000089
 This version supports only Gaussian blurring of the apparent surface charges
 No PCM contribution added !! 
   3         0           1      0.000033    0.000033
 This version supports only Gaussian blurring of the apparent surface charges
 No PCM contribution added !! 
   4         0           1      0.000009    0.000009
 This version supports only Gaussian blurring of the apparent surface charges
 No PCM contribution added !! 
   5         0           1      0.000003    0.000003
 This version supports only Gaussian blurring of the apparent surface charges
 No PCM contribution added !! 
   6         1           0      0.000000    0.000000    Roots Converged

 --------------------------------------------------------------

                    Orbital Energies (a.u.)
 --------------------------------------------------------------

 Alpha MOs
 -- Occupied --
-20.619 -20.561 -20.560 -11.395 -11.293 -11.213  -1.488  -1.389
 -1.359  -1.048  -0.915  -0.813  -0.747  -0.728  -0.670  -0.638
 -0.622  -0.582  -0.564  -0.537  -0.525  -0.499  -0.466  -0.456
 -- Virtual --
  0.150   0.172   0.190   0.196   0.211   0.236   0.241   0.312
  0.332   0.354   0.380   0.393   0.447   0.465   0.496   0.503
  0.532   0.556   0.571   0.586   0.595   0.625   0.636   0.653
  0.659   0.671   0.684   0.718   0.721   0.747   0.770   0.792
  0.797   0.817   0.828   0.856   0.877   0.918   0.955   0.963
  0.991   1.016   1.071   1.078   1.083   1.124   1.129   1.176
  1.221   1.238   1.245   1.279   1.315   1.322   1.378   1.386
  1.400   1.425   1.435   1.455   1.506   1.521   1.545   1.559
  1.568   1.592   1.623   1.672   1.682   1.710   1.789   1.826
  1.835   1.850   1.894   1.958   2.013   2.078   2.109   2.201
  2.213   2.253   2.295   2.308   2.357   2.372   2.436   2.453
  2.462   2.552   2.620   2.650   2.670   2.714   2.787   2.801
  2.814   2.848   2.879   2.952   2.968   2.998   3.031   3.041
  3.099   3.125   3.150   3.178   3.186   3.211   3.235   3.283
  3.292   3.322   3.353   3.371   3.397   3.428   3.454   3.480
  3.492   3.494   3.512   3.570   3.592   3.617   3.633   3.665
  3.693   3.733   3.735   3.761   3.777   3.802   3.812   3.869
  3.889   3.917   3.923   3.954   4.007   4.022   4.052   4.097
  4.103   4.141   4.151   4.175   4.186   4.195   4.229   4.245
  4.263   4.274   4.318   4.363   4.398   4.422   4.438   4.453
  4.472   4.510   4.535   4.569   4.587   4.603   4.630   4.674
  4.710   4.729   4.757   4.814   4.854   4.870   4.927   4.999
  5.084   5.133   5.157   5.227   5.244   5.263   5.288   5.346
  5.429   5.470   5.543   5.587   5.595   5.610   5.660   5.680
  5.728   5.747   5.758   5.779   5.815   5.857   5.985   6.007
  6.018   6.102   6.165   6.221   6.244   6.304   6.394   6.475
  6.610   6.642   6.679   6.696   6.848   6.928   6.969   7.000
  7.012   7.063   7.128   7.134   7.182   7.268   7.288   7.320
  7.361   7.429   7.469   7.551   7.566   7.714   7.741   7.881
  7.927   7.991   9.778  12.535  12.856  13.227  13.712  14.485
 --------------------------------------------------------------

          Ground-State Mulliken Net Atomic Charges

     Atom                 Charge (a.u.)
  ----------------------------------------
      1 C                    -0.371250
      2 C                     0.078340
      3 C                     0.289184
      4 O                    -0.262515
      5 O                    -0.388742
      6 H                     0.129010
      7 H                     0.140524
      8 H                     0.130877
      9 O                    -0.465281
     10 H                     0.290711
     11 H                     0.157877
     12 H                     0.271265
  ----------------------------------------
  Sum of atomic charges =    -0.000000

 -----------------------------------------------------------------
                    Cartesian Multipole Moments
 -----------------------------------------------------------------
    Charge (ESU x 10^10)
                -0.0000
    Dipole Moment (Debye)
         X       1.9482      Y       2.8446      Z      -0.2619
       Tot       3.4577
    Quadrupole Moments (Debye-Ang)
        XX     -33.9950     XY       0.0727     YY     -38.2353
        XZ      -1.1062     YZ       0.4561     ZZ     -35.4766
    Octopole Moments (Debye-Ang^2)
       XXX      32.5461    XXY      13.6525    XYY       0.1408
       YYY      -5.7562    XXZ       0.1047    XYZ       5.1914
       YYZ       1.4426    XZZ       0.9607    YZZ      -0.2780
       ZZZ      -1.2928
    Hexadecapole Moments (Debye-Ang^3)
      XXXX    -303.0073   XXXY      15.5240   XXYY    -107.9461
      XYYY       9.6486   YYYY    -224.6695   XXXZ       0.3595
      XXYZ       1.1783   XYYZ      -3.2661   YYYZ      -3.2340
      XXZZ     -75.2629   XYZZ       1.6449   YYZZ     -54.7361
      XZZZ       0.5973   YZZZ      -1.1045   ZZZZ     -72.1478
 -----------------------------------------------------------------
 DrvMan is completing analytic gradient of the MP2 energy
 MP2 relaxed dipole moment
            1
    1   0.7664624
    2   1.1191387
    3  -0.1030544
	Magnitude:	 1.360 au	 3.458 Debye
 MP2 energy read as -343.144443
 Full Analytical Gradient of MP2 Energy (in au.)
             1             2             3             4             5
    1   -0.00114471    0.00016579    0.00005120   -0.00006858    0.00012919
    2   -0.00011291   -0.00020028   -0.00003664    0.00008350    0.00019090
    3   -0.00006211   -0.00002066   -0.00007825   -0.00024928    0.00002585
             6             7             8             9            10
    1    0.00018759    0.00054366    0.00008647    0.00010493   -0.00003464
    2    0.00010186   -0.00013118    0.00018373   -0.00007110    0.00017800
    3    0.00006577    0.00021894   -0.00021335    0.00031015   -0.00030316
            11            12
    1   -0.00014842    0.00012751
    2   -0.00021364    0.00002776
    3    0.00003432    0.00027178
 Gradient time:  CPU 0.11 s  wall 2.27 s
 ----------------------------------------------------------------
             Standard Nuclear Orientation (Angstroms)
    I     Atom           X                Y                Z
 ----------------------------------------------------------------
    1      C      -1.3340986651     1.1661947638     0.4165910430
    2      C      -0.6762837232     0.0924319521    -0.4293765522
    3      C       0.7572947943    -0.0803218115    -0.0372151023
    4      O       1.5236718268     0.9557132735    -0.3068980430
    5      O       1.1675001379    -1.0903562450     0.5021522594
    6      H      -1.2400062178     0.9087841138     1.4617953271
    7      H      -2.3831507522     1.2042356093     0.1604245916
    8      H      -0.8872526072     2.1277328919     0.2378128212
    9      O      -1.3412786979    -1.1471791876    -0.2501767132
   10      H       2.4069778630     0.7381546836    -0.0084623288
   11      H      -0.7097886020     0.3541859832    -1.4730976605
   12      H      -0.7012966566    -1.7227403272     0.1966166578
 ----------------------------------------------------------------
 Nuclear Repulsion Energy =   252.4724454877 hartrees
 There are       24 alpha and       24 beta electrons
 Discretize the solute cavity surface with Lebedev spheres
	Using 302 Lebedev grid points for each H atom
	Using 302 Lebedev grid points for other atoms
	Atomic van der Waals radii will be scaled by 1.20
 Removing interior tesserae...
 Keep 1283 surface tesserae and discard 2341 interior tesserae
 Molecular Surface Area = 111.416 Angst**2

                       Distance Matrix (Angstroms)
             C (  1)   C (  2)   C (  3)   O (  4)   O (  5)   H (  6)
   C (  2)  1.517020
   C (  3)  2.476625  1.496256
   O (  4)  2.955434  2.366445  1.316598
   O (  5)  3.370065  2.380393  1.216287  2.228861
   H (  6)  1.080540  2.135590  2.685996  3.281523  3.273158
   H (  7)  1.080546  2.120700  3.398757  3.942514  4.241350  1.757167
   H (  8)  1.075262  2.152231  2.766890  2.735488  3.827268  1.763067
   O (  9)  2.407557  1.418086  2.363799  3.554338  2.619771  2.677329
   H ( 10)  3.789399  3.178149  1.841788  0.957405  2.267264  3.935894
   H ( 11)  2.149429  1.076565  2.098306  2.590406  3.084239  3.033530
   H ( 12)  2.965598  1.920246  2.209005  3.518256  1.996413  2.969142
             H (  7)   H (  8)   O (  9)   H ( 10)   H ( 11)
   H (  8)  1.759701
   O (  9)  2.604466  3.342054
   H ( 10)  4.815712  3.583788  4.202658
   H ( 11)  2.488196  2.470663  2.036765  3.465086
   H ( 12)  3.375964  3.855181  0.969779  3.969815  2.664890

 Requested basis set is cc-pVTZ
 There are 96 shells and 264 basis functions
 A cutoff of  1.0D-11 yielded   4365 shell pairs
 There are     33135 function pairs (     42890 Cartesian)
 Smallest overlap matrix eigenvalue = 4.56E-04
 Guess MOs from SCF MO coefficient file
 Reading MOs from coefficient file
 Reading MOs from coefficient file
 A restricted Hartree-Fock SCF calculation will be
 performed using Pulay DIIS extrapolation
 SCF converges when DIIS error is below 1.0E-08
 ---------------------------------------
  Cycle       Energy         DIIS Error
 ---------------------------------------
    1    -341.8317605160      4.61E-04
    2    -341.8347504518      2.22E-04
    3    -341.8350979671      9.19E-05
    4    -341.8351924677      2.76E-05
    5    -341.8352054038      9.77E-06
    6    -341.8352073165      4.95E-06
    7    -341.8352077098      1.68E-06
    8    -341.8352077824      5.25E-07
    9    -341.8352077880      1.38E-07
   10    -341.8352077885      3.69E-08
   11    -341.8352077886      1.18E-08
   12    -341.8352077888      3.69E-09 Convergence criterion met
 ---------------------------------------
 SCF time:  CPU 130.52 s  wall 130.89 s
 Discretize the solute cavity surface with Lebedev spheres
	Using 302 Lebedev grid points for each H atom
	Using 302 Lebedev grid points for other atoms
	Atomic van der Waals radii will be scaled by 1.20
 Removing interior tesserae...
 Keep 1283 surface tesserae and discard 2341 interior tesserae
 Molecular Surface Area = 111.416 Angst**2
 A restricted Hartree-Fock SCF calculation will be
 performed using Pulay DIIS extrapolation
 Polarizable Continuum solvation model will be applied
 SCF converges when DIIS error is below 1.0E-08

 Citation of the SMD model:
 Marenich, A.V.; Cramer, C.J.; Truhlar, D.G.
 J. Phys. Chem. B 2009, 113, 6378-6396.
 iSolventCode=           1
 Solvent: water                                                           

 vradii
            1           2           3           4           5           6
    1   1.8500000   1.8500000   1.8500000   1.5200000   1.5200000   1.2000000
            7           8           9          10          11          12
    1   1.2000000   1.2000000   1.5200000   1.2000000   1.2000000   1.2000000
 ---------------------------------------
  Cycle       Energy         DIIS Error
 ---------------------------------------
    1    -341.8352077886      1.18E-09
 Time req'd to invert C: 1.54 s (CPU) 1.54 s (wall)
    2    -341.8554243009      3.87E-04
    3    -341.8554243018      3.87E-04
    4    -341.8554242948      3.87E-04
    5    -341.8554242916      3.87E-04
    6    -341.8554242814      3.87E-04
    7    -341.8554242811      3.87E-04
    8    -341.8554242822      3.87E-04
    9    -341.8554242857      3.87E-04
   10    -341.8554242829      3.87E-04
   11    -341.8554242806      3.87E-04
   12    -341.8554242819      3.87E-04
   13    -341.8554242813      3.87E-04
   14    -341.8554242809      3.87E-04
   15    -341.8554242821      3.87E-04
   16    -341.8554243011      3.87E-04
   17    -341.8578216168      1.86E-04
   18    -341.8581753049      8.48E-05
   19    -341.8582885508      2.66E-05
   20    -341.8583034280      8.69E-06
   21    -341.8583052191      4.44E-06
   22    -341.8583055445      1.56E-06
   23    -341.8583056116      4.78E-07
   24    -341.8583056164      1.25E-07
   25    -341.8583056164      3.52E-08
   26    -341.8583056164      1.14E-08
   27    -341.8583056163      3.29E-09 Convergence criterion met
 ---------------------------------------
 SCF time:  CPU 213.02 s  wall 213.37 s
(0)  E-EN(g) gas-phase elect-nuc energy                 -341.835207789 a.u.
(3)  G-ENP(liq) elect-nuc-pol free energy of system     -341.858305616 a.u.
(4)  G-CDS(liq) cavity-dispersion-solvent structure 
     free energy                                                4.1679 kcal/mol
(6)  G-S(liq) free energy of system                     -341.851663605 a.u.
(9)  DeltaG-S(liq) free energy of  solvation
     (9) = (6) - (0)                                          -10.3262 kcal/mol
 SCF   energy in the final basis set = -341.8516636052
 Total energy in the final basis set = -341.8516636052

 Components of the MP2 correlation energy:
        aaaa  correlation energy =        -0.1599098026 au
        abab  correlation energy =        -0.9729503495 au
        bbbb  correlation energy =        -0.1599098026 au
        non-Brillouin singles    =        -0.0000000000 au

 Total  MP2   correlation energy =        -1.2927699546 au
        MP2         total energy =      -343.1444335598 au

  Entering Z-vector solver.
 This version supports only Gaussian blurring of the apparent surface charges
 No PCM contribution added !! 
   1         0           1      0.000274    0.000274
 This version supports only Gaussian blurring of the apparent surface charges
 No PCM contribution added !! 
   2         0           1      0.000089    0.000089
 This version supports only Gaussian blurring of the apparent surface charges
 No PCM contribution added !! 
   3         0           1      0.000033    0.000033
 This version supports only Gaussian blurring of the apparent surface charges
 No PCM contribution added !! 
   4         0           1      0.000009    0.000009
 This version supports only Gaussian blurring of the apparent surface charges
 No PCM contribution added !! 
   5         0           1      0.000003    0.000003
 This version supports only Gaussian blurring of the apparent surface charges
 No PCM contribution added !! 
   6         1           0      0.000000    0.000000    Roots Converged

 --------------------------------------------------------------

                    Orbital Energies (a.u.)
 --------------------------------------------------------------

 Alpha MOs
 -- Occupied --
-20.619 -20.561 -20.560 -11.395 -11.293 -11.213  -1.488  -1.389
 -1.359  -1.048  -0.915  -0.813  -0.747  -0.728  -0.670  -0.638
 -0.622  -0.582  -0.564  -0.537  -0.525  -0.499  -0.466  -0.456
 -- Virtual --
  0.150   0.172   0.191   0.196   0.211   0.236   0.241   0.312
  0.332   0.354   0.380   0.393   0.447   0.465   0.496   0.503
  0.532   0.556   0.571   0.586   0.595   0.625   0.636   0.653
  0.659   0.671   0.684   0.718   0.721   0.747   0.770   0.792
  0.797   0.817   0.828   0.856   0.877   0.918   0.955   0.963
  0.991   1.016   1.071   1.078   1.083   1.124   1.129   1.176
  1.221   1.238   1.245   1.279   1.315   1.322   1.378   1.386
  1.400   1.425   1.434   1.455   1.506   1.521   1.545   1.559
  1.568   1.592   1.623   1.672   1.682   1.709   1.789   1.826
  1.835   1.850   1.894   1.958   2.013   2.078   2.109   2.202
  2.213   2.253   2.295   2.308   2.357   2.372   2.436   2.453
  2.462   2.552   2.621   2.650   2.670   2.713   2.787   2.801
  2.814   2.849   2.879   2.952   2.968   2.998   3.031   3.041
  3.099   3.125   3.150   3.178   3.186   3.211   3.235   3.283
  3.292   3.322   3.353   3.371   3.397   3.428   3.454   3.480
  3.492   3.494   3.512   3.570   3.592   3.617   3.633   3.665
  3.693   3.733   3.735   3.761   3.777   3.802   3.811   3.869
  3.889   3.917   3.923   3.954   4.007   4.022   4.052   4.097
  4.103   4.141   4.151   4.175   4.186   4.196   4.229   4.245
  4.263   4.273   4.318   4.363   4.398   4.422   4.438   4.453
  4.472   4.510   4.534   4.569   4.586   4.603   4.630   4.674
  4.710   4.729   4.757   4.814   4.854   4.870   4.927   4.999
  5.084   5.133   5.156   5.228   5.243   5.263   5.288   5.346
  5.429   5.470   5.544   5.586   5.595   5.610   5.660   5.679
  5.729   5.748   5.758   5.779   5.815   5.857   5.985   6.007
  6.018   6.102   6.165   6.221   6.244   6.304   6.393   6.475
  6.610   6.642   6.679   6.696   6.848   6.928   6.969   7.000
  7.012   7.063   7.128   7.134   7.182   7.268   7.288   7.320
  7.361   7.429   7.469   7.551   7.566   7.714   7.741   7.881
  7.927   7.991   9.777  12.535  12.856  13.227  13.712  14.485
 --------------------------------------------------------------

          Ground-State Mulliken Net Atomic Charges

     Atom                 Charge (a.u.)
  ----------------------------------------
      1 C                    -0.371278
      2 C                     0.078302
      3 C                     0.289181
      4 O                    -0.262536
      5 O                    -0.388775
      6 H                     0.128900
      7 H                     0.139980
      8 H                     0.131609
      9 O                    -0.465255
     10 H                     0.290711
     11 H                     0.157870
     12 H                     0.271290
  ----------------------------------------
  Sum of atomic charges =    -0.000000

 -----------------------------------------------------------------
                    Cartesian Multipole Moments
 -----------------------------------------------------------------
    Charge (ESU x 10^10)
                 0.0000
    Dipole Moment (Debye)
         X       1.9477      Y       2.8449      Z      -0.2622
       Tot       3.4577
    Quadrupole Moments (Debye-Ang)
        XX     -33.9981     XY       0.0750     YY     -38.2306
        XZ      -1.1069     YZ       0.4554     ZZ     -35.4778
    Octopole Moments (Debye-Ang^2)
       XXX      32.5413    XXY      13.6402    XYY       0.1346
       YYY      -5.7587    XXZ       0.1060    XYZ       5.1918
       YYZ       1.4406    XZZ       0.9554    YZZ      -0.2842
       ZZZ      -1.2946
    Hexadecapole Moments (Debye-Ang^3)
      XXXX    -302.9777   XXXY      15.5533   XXYY    -107.9545
      XYYY       9.6504   YYYY    -224.6788   XXXZ       0.3498
      XXYZ       1.1765   XYYZ      -3.2665   YYYZ      -3.2393
      XXZZ     -75.2521   XYZZ       1.6488   YYZZ     -54.7467
      XZZZ       0.5898   YZZZ      -1.1147   ZZZZ     -72.1545
 -----------------------------------------------------------------
 DrvMan is completing analytic gradient of the MP2 energy
 MP2 relaxed dipole moment
            1
    1   0.7662929
    2   1.1192530
    3  -0.1031639
	Magnitude:	 1.360 au	 3.458 Debye
 MP2 energy read as -343.144434
 Full Analytical Gradient of MP2 Energy (in au.)
             1             2             3             4             5
    1    0.00005859    0.00001858    0.00005260   -0.00007308    0.00011909
    2    0.00103720   -0.00033709    0.00000263    0.00007668    0.00020022
    3   -0.00010483   -0.00002930   -0.00002959   -0.00025259    0.00000924
             6             7             8             9            10
    1    0.00010042   -0.00003861   -0.00031377    0.00013436   -0.00003442
    2   -0.00001350   -0.00021171   -0.00054815   -0.00019340    0.00017810
    3    0.00013941    0.00009107   -0.00008540    0.00026528   -0.00030437
            11            12
    1   -0.00014721    0.00012346
    2   -0.00020733    0.00001637
    3    0.00003567    0.00026541
 Gradient time:  CPU 0.10 s  wall 1.25 s
 ----------------------------------------------------------------
             Standard Nuclear Orientation (Angstroms)
    I     Atom           X                Y                Z
 ----------------------------------------------------------------
    1      C      -1.3340986651     1.1641947638     0.4165910430
    2      C      -0.6762837232     0.0924319521    -0.4293765522
    3      C       0.7572947943    -0.0803218115    -0.0372151023
    4      O       1.5236718268     0.9557132735    -0.3068980430
    5      O       1.1675001379    -1.0903562450     0.5021522594
    6      H      -1.2400062178     0.9087841138     1.4617953271
    7      H      -2.3831507522     1.2042356093     0.1604245916
    8      H      -0.8872526072     2.1277328919     0.2378128212
    9      O      -1.3412786979    -1.1471791876    -0.2501767132
   10      H       2.4069778630     0.7381546836    -0.0084623288
   11      H      -0.7097886020     0.3541859832    -1.4730976605
   12      H      -0.7012966566    -1.7227403272     0.1966166578
 ----------------------------------------------------------------
 Nuclear Repulsion Energy =   252.4965941719 hartrees
 There are       24 alpha and       24 beta electrons
 Discretize the solute cavity surface with Lebedev spheres
	Using 302 Lebedev grid points for each H atom
	Using 302 Lebedev grid points for other atoms
	Atomic van der Waals radii will be scaled by 1.20
 Removing interior tesserae...
 Keep 1283 surface tesserae and discard 2341 interior tesserae
 Molecular Surface Area = 111.416 Angst**2

                       Distance Matrix (Angstroms)
             C (  1)   C (  2)   C (  3)   O (  4)   O (  5)   H (  6)
   C (  2)  1.515605
   C (  3)  2.475619  1.496256
   O (  4)  2.955292  2.366445  1.316598
   O (  5)  3.368726  2.380393  1.216287  2.228861
   H (  6)  1.080065  2.135590  2.685996  3.281523  3.273158
   H (  7)  1.080618  2.120700  3.398757  3.942514  4.241350  1.757167
   H (  8)  1.077051  2.152231  2.766890  2.735488  3.827268  1.763067
   O (  9)  2.405635  1.418086  2.363799  3.554338  2.619771  2.677329
   H ( 10)  3.789173  3.178149  1.841788  0.957405  2.267264  3.935894
   H ( 11)  2.148674  1.076565  2.098306  2.590406  3.084239  3.033530
   H ( 12)  2.963650  1.920246  2.209005  3.518256  1.996413  2.969142
             H (  7)   H (  8)   O (  9)   H ( 10)   H ( 11)
   H (  8)  1.759701
   O (  9)  2.604466  3.342054
   H ( 10)  4.815712  3.583788  4.202658
   H ( 11)  2.488196  2.470663  2.036765  3.465086
   H ( 12)  3.375964  3.855181  0.969779  3.969815  2.664890

 Requested basis set is cc-pVTZ
 There are 96 shells and 264 basis functions
 A cutoff of  1.0D-11 yielded   4365 shell pairs
 There are     33135 function pairs (     42890 Cartesian)
 Smallest overlap matrix eigenvalue = 4.56E-04
 Guess MOs from SCF MO coefficient file
 Reading MOs from coefficient file
 Reading MOs from coefficient file
 A restricted Hartree-Fock SCF calculation will be
 performed using Pulay DIIS extrapolation
 SCF converges when DIIS error is below 1.0E-08
 ---------------------------------------
  Cycle       Energy         DIIS Error
 ---------------------------------------
    1    -341.8316320861      4.63E-04
    2    -341.8347509857      2.23E-04
    3    -341.8350998714      9.20E-05
    4    -341.8351945487      2.78E-05
    5    -341.8352075863      9.76E-06
    6    -341.8352095241      4.96E-06
    7    -341.8352099162      1.70E-06
    8    -341.8352099900      5.34E-07
    9    -341.8352099957      1.40E-07
   10    -341.8352099963      3.69E-08
   11    -341.8352099964      1.18E-08
   12    -341.8352099965      3.61E-09 Convergence criterion met
 ---------------------------------------
 SCF time:  CPU 128.38 s  wall 128.71 s
 Discretize the solute cavity surface with Lebedev spheres
	Using 302 Lebedev grid points for each H atom
	Using 302 Lebedev grid points for other atoms
	Atomic van der Waals radii will be scaled by 1.20
 Removing interior tesserae...
 Keep 1283 surface tesserae and discard 2341 interior tesserae
 Molecular Surface Area = 111.416 Angst**2
 A restricted Hartree-Fock SCF calculation will be
 performed using Pulay DIIS extrapolation
 Polarizable Continuum solvation model will be applied
 SCF converges when DIIS error is below 1.0E-08

 Citation of the SMD model:
 Marenich, A.V.; Cramer, C.J.; Truhlar, D.G.
 J. Phys. Chem. B 2009, 113, 6378-6396.
 iSolventCode=           1
 Solvent: water                                                           

 vradii
            1           2           3           4           5           6
    1   1.8500000   1.8500000   1.8500000   1.5200000   1.5200000   1.2000000
            7           8           9          10          11          12
    1   1.2000000   1.2000000   1.5200000   1.2000000   1.2000000   1.2000000
 ---------------------------------------
  Cycle       Energy         DIIS Error
 ---------------------------------------
    1    -341.8352099963      1.16E-09
 Time req'd to invert C: 1.75 s (CPU) 1.75 s (wall)
    2    -341.8554282212      3.88E-04
    3    -341.8554282222      3.88E-04
    4    -341.8554282123      3.88E-04
    5    -341.8554282105      3.88E-04
    6    -341.8554281998      3.88E-04
    7    -341.8554281932      3.88E-04
    8    -341.8554281977      3.88E-04
    9    -341.8554281962      3.88E-04
   10    -341.8554281941      3.88E-04
   11    -341.8554281919      3.88E-04
   12    -341.8554281902      3.88E-04
   13    -341.8554281879      3.88E-04
   14    -341.8554281872      3.88E-04
   15    -341.8578262500      1.86E-04
   16    -341.8581800352      8.48E-05
   17    -341.8582932848      2.66E-05
   18    -341.8583081625      8.69E-06
   19    -341.8583099540      4.44E-06
   20    -341.8583102794      1.56E-06
   21    -341.8583103466      4.78E-07
   22    -341.8583103513      1.25E-07
   23    -341.8583103513      3.53E-08
   24    -341.8583103514      1.14E-08
   25    -341.8583103512      3.29E-09 Convergence criterion met
 ---------------------------------------
 SCF time:  CPU 197.75 s  wall 198.35 s
(0)  E-EN(g) gas-phase elect-nuc energy                 -341.835209996 a.u.
(3)  G-ENP(liq) elect-nuc-pol free energy of system     -341.858310351 a.u.
(4)  G-CDS(liq) cavity-dispersion-solvent structure 
     free energy                                                4.1653 kcal/mol
(6)  G-S(liq) free energy of system                     -341.851672483 a.u.
(9)  DeltaG-S(liq) free energy of  solvation
     (9) = (6) - (0)                                          -10.3304 kcal/mol
 SCF   energy in the final basis set = -341.8516724828
 Total energy in the final basis set = -341.8516724828

 Components of the MP2 correlation energy:
        aaaa  correlation energy =        -0.1599139012 au
        abab  correlation energy =        -0.9729551284 au
        bbbb  correlation energy =        -0.1599139012 au
        non-Brillouin singles    =        -0.0000000000 au

 Total  MP2   correlation energy =        -1.2927829309 au
        MP2         total energy =      -343.1444554137 au

  Entering Z-vector solver.
 This version supports only Gaussian blurring of the apparent surface charges
 No PCM contribution added !! 
   1         0           1      0.000274    0.000274
 This version supports only Gaussian blurring of the apparent surface charges
 No PCM contribution added !! 
   2         0           1      0.000089    0.000089
 This version supports only Gaussian blurring of the apparent surface charges
 No PCM contribution added !! 
   3         0           1      0.000033    0.000033
 This version supports only Gaussian blurring of the apparent surface charges
 No PCM contribution added !! 
   4         0           1      0.000009    0.000009
 This version supports only Gaussian blurring of the apparent surface charges
 No PCM contribution added !! 
   5         0           1      0.000003    0.000003
 This version supports only Gaussian blurring of the apparent surface charges
 No PCM contribution added !! 
   6         1           0      0.000000    0.000000    Roots Converged

 --------------------------------------------------------------

                    Orbital Energies (a.u.)
 --------------------------------------------------------------

 Alpha MOs
 -- Occupied --
-20.619 -20.561 -20.560 -11.395 -11.293 -11.213  -1.488  -1.389
 -1.359  -1.049  -0.915  -0.813  -0.747  -0.728  -0.671  -0.638
 -0.622  -0.582  -0.564  -0.537  -0.525  -0.499  -0.466  -0.456
 -- Virtual --
  0.150   0.172   0.190   0.196   0.211   0.236   0.241   0.312
  0.332   0.354   0.380   0.393   0.447   0.465   0.496   0.503
  0.532   0.556   0.571   0.586   0.595   0.625   0.636   0.653
  0.659   0.671   0.684   0.718   0.721   0.747   0.770   0.792
  0.797   0.817   0.828   0.856   0.877   0.918   0.955   0.963
  0.991   1.017   1.071   1.078   1.082   1.124   1.129   1.176
  1.222   1.238   1.245   1.279   1.315   1.322   1.377   1.386
  1.400   1.425   1.435   1.455   1.506   1.521   1.545   1.560
  1.568   1.592   1.623   1.672   1.682   1.709   1.789   1.825
  1.835   1.850   1.894   1.958   2.013   2.079   2.109   2.201
  2.213   2.253   2.295   2.308   2.357   2.372   2.437   2.453
  2.462   2.552   2.621   2.651   2.671   2.714   2.787   2.802
  2.813   2.849   2.879   2.952   2.969   2.998   3.031   3.042
  3.099   3.125   3.150   3.178   3.186   3.211   3.235   3.283
  3.292   3.323   3.353   3.371   3.396   3.428   3.454   3.480
  3.493   3.494   3.512   3.570   3.592   3.617   3.634   3.665
  3.693   3.733   3.735   3.761   3.777   3.802   3.812   3.869
  3.889   3.917   3.923   3.954   4.007   4.022   4.052   4.098
  4.103   4.141   4.151   4.175   4.186   4.196   4.229   4.245
  4.263   4.274   4.317   4.363   4.398   4.422   4.438   4.453
  4.472   4.510   4.535   4.569   4.586   4.603   4.630   4.674
  4.710   4.729   4.757   4.815   4.854   4.870   4.927   4.999
  5.084   5.133   5.157   5.227   5.243   5.263   5.287   5.345
  5.429   5.470   5.543   5.586   5.594   5.609   5.660   5.680
  5.729   5.746   5.758   5.779   5.815   5.857   5.985   6.007
  6.018   6.102   6.165   6.221   6.244   6.304   6.394   6.475
  6.610   6.642   6.679   6.696   6.848   6.928   6.969   7.000
  7.012   7.063   7.128   7.134   7.182   7.268   7.288   7.320
  7.361   7.429   7.469   7.551   7.566   7.714   7.741   7.881
  7.927   7.991   9.778  12.537  12.857  13.228  13.712  14.482
 --------------------------------------------------------------

          Ground-State Mulliken Net Atomic Charges

     Atom                 Charge (a.u.)
  ----------------------------------------
      1 C                    -0.371241
      2 C                     0.078632
      3 C                     0.289143
      4 O                    -0.262529
      5 O                    -0.388748
      6 H                     0.129290
      7 H                     0.140092
      8 H                     0.130767
      9 O                    -0.465298
     10 H                     0.290720
     11 H                     0.157905
     12 H                     0.271266
  ----------------------------------------
  Sum of atomic charges =     0.000000

 -----------------------------------------------------------------
                    Cartesian Multipole Moments
 -----------------------------------------------------------------
    Charge (ESU x 10^10)
                -0.0000
    Dipole Moment (Debye)
         X       1.9484      Y       2.8450      Z      -0.2616
       Tot       3.4581
    Quadrupole Moments (Debye-Ang)
        XX     -33.9977     XY       0.0710     YY     -38.2344
        XZ      -1.1081     YZ       0.4576     ZZ     -35.4743
    Octopole Moments (Debye-Ang^2)
       XXX      32.5444    XXY      13.6584    XYY       0.1318
       YYY      -5.7390    XXZ       0.1083    XYZ       5.1879
       YYZ       1.4459    XZZ       0.9522    YZZ      -0.2704
       ZZZ      -1.2905
    Hexadecapole Moments (Debye-Ang^3)
      XXXX    -302.9771   XXXY      15.4909   XXYY    -107.9176
      XYYY       9.6008   YYYY    -224.5952   XXXZ       0.3450
      XXYZ       1.1873   XYYZ      -3.2752   YYYZ      -3.2214
      XXZZ     -75.2446   XYZZ       1.6273   YYZZ     -54.7197
      XZZZ       0.5823   YZZZ      -1.0908   ZZZZ     -72.1318
 -----------------------------------------------------------------
 DrvMan is completing analytic gradient of the MP2 energy
 MP2 relaxed dipole moment
            1
    1   0.7665688
    2   1.1192995
    3  -0.1029291
	Magnitude:	 1.361 au	 3.458 Debye
 MP2 energy read as -343.144455
 Full Analytical Gradient of MP2 Energy (in au.)
             1             2             3             4             5
    1   -0.00011041   -0.00010158   -0.00001073   -0.00006939    0.00012735
    2   -0.00109930    0.00012175    0.00002673    0.00008644    0.00018497
    3    0.00008586    0.00014590   -0.00003520   -0.00025061    0.00001901
             6             7             8             9            10
    1    0.00007507   -0.00006864    0.00010240    0.00010428   -0.00003375
    2    0.00024072   -0.00003376    0.00051467   -0.00002644    0.00017709
    3   -0.00010811    0.00007957   -0.00025706    0.00032620   -0.00030517
            11            12
    1   -0.00014182    0.00012721
    2   -0.00022405    0.00003117
    3    0.00002510    0.00027452
 Gradient time:  CPU 0.10 s  wall 1.07 s
 ----------------------------------------------------------------
             Standard Nuclear Orientation (Angstroms)
    I     Atom           X                Y                Z
 ----------------------------------------------------------------
    1      C      -1.3340986651     1.1651947638     0.4175910430
    2      C      -0.6762837232     0.0924319521    -0.4293765522
    3      C       0.7572947943    -0.0803218115    -0.0372151023
    4      O       1.5236718268     0.9557132735    -0.3068980430
    5      O       1.1675001379    -1.0903562450     0.5021522594
    6      H      -1.2400062178     0.9087841138     1.4617953271
    7      H      -2.3831507522     1.2042356093     0.1604245916
    8      H      -0.8872526072     2.1277328919     0.2378128212
    9      O      -1.3412786979    -1.1471791876    -0.2501767132
   10      H       2.4069778630     0.7381546836    -0.0084623288
   11      H      -0.7097886020     0.3541859832    -1.4730976605
   12      H      -0.7012966566    -1.7227403272     0.1966166578
 ----------------------------------------------------------------
 Nuclear Repulsion Energy =   252.4783295919 hartrees
 There are       24 alpha and       24 beta electrons
 Discretize the solute cavity surface with Lebedev spheres
	Using 302 Lebedev grid points for each H atom
	Using 302 Lebedev grid points for other atoms
	Atomic van der Waals radii will be scaled by 1.20
 Removing interior tesserae...
 Keep 1282 surface tesserae and discard 2342 interior tesserae
 Molecular Surface Area = 111.351 Angst**2

                       Distance Matrix (Angstroms)
             C (  1)   C (  2)   C (  3)   O (  4)   O (  5)   H (  6)
   C (  2)  1.516870
   C (  3)  2.476305  1.496256
   O (  4)  2.955608  2.366445  1.316598
   O (  5)  3.369370  2.380393  1.216287  2.228861
   H (  6)  1.079334  2.135590  2.685996  3.281523  3.273158
   H (  7)  1.080819  2.120700  3.398757  3.942514  4.241350  1.757167
   H (  8)  1.076323  2.152231  2.766890  2.735488  3.827268  1.763067
   O (  9)  2.406873  1.418086  2.363799  3.554338  2.619771  2.677329
   H ( 10)  3.789398  3.178149  1.841788  0.957405  2.267264  3.935894
   H ( 11)  2.149931  1.076565  2.098306  2.590406  3.084239  3.033530
   H ( 12)  2.964698  1.920246  2.209005  3.518256  1.996413  2.969142
             H (  7)   H (  8)   O (  9)   H ( 10)   H ( 11)
   H (  8)  1.759701
   O (  9)  2.604466  3.342054
   H ( 10)  4.815712  3.583788  4.202658
   H ( 11)  2.488196  2.470663  2.036765  3.465086
   H ( 12)  3.375964  3.855181  0.969779  3.969815  2.664890

 Requested basis set is cc-pVTZ
 There are 96 shells and 264 basis functions
 A cutoff of  1.0D-11 yielded   4365 shell pairs
 There are     33135 function pairs (     42890 Cartesian)
 Smallest overlap matrix eigenvalue = 4.56E-04
 Guess MOs from SCF MO coefficient file
 Reading MOs from coefficient file
 Reading MOs from coefficient file
 A restricted Hartree-Fock SCF calculation will be
 performed using Pulay DIIS extrapolation
 SCF converges when DIIS error is below 1.0E-08
 ---------------------------------------
  Cycle       Energy         DIIS Error
 ---------------------------------------
    1    -341.8318605950      4.62E-04
    2    -341.8347474408      2.23E-04
    3    -341.8350955494      9.19E-05
    4    -341.8351899952      2.76E-05
    5    -341.8352029326      9.76E-06
    6    -341.8352048469      4.96E-06
    7    -341.8352052402      1.69E-06
    8    -341.8352053131      5.23E-07
    9    -341.8352053187      1.38E-07
   10    -341.8352053193      3.68E-08
   11    -341.8352053193      1.19E-08
   12    -341.8352053194      3.67E-09 Convergence criterion met
 ---------------------------------------
 SCF time:  CPU 124.85 s  wall 125.66 s
 Discretize the solute cavity surface with Lebedev spheres
	Using 302 Lebedev grid points for each H atom
	Using 302 Lebedev grid points for other atoms
	Atomic van der Waals radii will be scaled by 1.20
 Removing interior tesserae...
 Keep 1282 surface tesserae and discard 2342 interior tesserae
 Molecular Surface Area = 111.351 Angst**2
 A restricted Hartree-Fock SCF calculation will be
 performed using Pulay DIIS extrapolation
 Polarizable Continuum solvation model will be applied
 SCF converges when DIIS error is below 1.0E-08

 Citation of the SMD model:
 Marenich, A.V.; Cramer, C.J.; Truhlar, D.G.
 J. Phys. Chem. B 2009, 113, 6378-6396.
 iSolventCode=           1
 Solvent: water                                                           

 vradii
            1           2           3           4           5           6
    1   1.8500000   1.8500000   1.8500000   1.5200000   1.5200000   1.2000000
            7           8           9          10          11          12
    1   1.2000000   1.2000000   1.5200000   1.2000000   1.2000000   1.2000000
 ---------------------------------------
  Cycle       Energy         DIIS Error
 ---------------------------------------
    1    -341.8352053193      1.17E-09
 Time req'd to invert C: 1.80 s (CPU) 1.80 s (wall)
    2    -341.8554252857      3.88E-04
    3    -341.8554252865      3.88E-04
    4    -341.8554252790      3.88E-04
    5    -341.8554252757      3.88E-04
    6    -341.8554252665      3.88E-04
    7    -341.8554252740      3.88E-04
    8    -341.8554252693      3.88E-04
    9    -341.8554252711      3.88E-04
   10    -341.8554252731      3.88E-04
   11    -341.8554252714      3.88E-04
   12    -341.8554252702      3.88E-04
   13    -341.8554252706      3.88E-04
   14    -341.8554252700      3.88E-04
   15    -341.8554252684      3.88E-04
   16    -341.8554252870      3.88E-04
   17    -341.8578232495      1.86E-04
   18    -341.8581770163      8.48E-05
   19    -341.8582902816      2.66E-05
   20    -341.8583051611      8.69E-06
   21    -341.8583069528      4.44E-06
   22    -341.8583072782      1.56E-06
   23    -341.8583073453      4.78E-07
   24    -341.8583073501      1.25E-07
   25    -341.8583073501      3.52E-08
   26    -341.8583073501      1.14E-08
   27    -341.8583073500      3.29E-09 Convergence criterion met
 ---------------------------------------
 SCF time:  CPU 219.91 s  wall 220.17 s
(0)  E-EN(g) gas-phase elect-nuc energy                 -341.835205319 a.u.
(3)  G-ENP(liq) elect-nuc-pol free energy of system     -341.858307350 a.u.
(4)  G-CDS(liq) cavity-dispersion-solvent structure 
     free energy                                                4.1673 kcal/mol
(6)  G-S(liq) free energy of system                     -341.851666324 a.u.
(9)  DeltaG-S(liq) free energy of  solvation
     (9) = (6) - (0)                                          -10.3294 kcal/mol
 SCF   energy in the final basis set = -341.8516663240
 Total energy in the final basis set = -341.8516663240

 Components of the MP2 correlation energy:
        aaaa  correlation energy =        -0.1599102866 au
        abab  correlation energy =        -0.9729506425 au
        bbbb  correlation energy =        -0.1599102866 au
        non-Brillouin singles    =        -0.0000000000 au

 Total  MP2   correlation energy =        -1.2927712157 au
        MP2         total energy =      -343.1444375397 au

  Entering Z-vector solver.
 This version supports only Gaussian blurring of the apparent surface charges
 No PCM contribution added !! 
   1         0           1      0.000274    0.000274
 This version supports only Gaussian blurring of the apparent surface charges
 No PCM contribution added !! 
   2         0           1      0.000089    0.000089
 This version supports only Gaussian blurring of the apparent surface charges
 No PCM contribution added !! 
   3         0           1      0.000033    0.000033
 This version supports only Gaussian blurring of the apparent surface charges
 No PCM contribution added !! 
   4         0           1      0.000009    0.000009
 This version supports only Gaussian blurring of the apparent surface charges
 No PCM contribution added !! 
   5         0           1      0.000003    0.000003
 This version supports only Gaussian blurring of the apparent surface charges
 No PCM contribution added !! 
   6         1           0      0.000000    0.000000    Roots Converged

 --------------------------------------------------------------

                    Orbital Energies (a.u.)
 --------------------------------------------------------------

 Alpha MOs
 -- Occupied --
-20.619 -20.561 -20.560 -11.395 -11.293 -11.213  -1.488  -1.389
 -1.359  -1.048  -0.915  -0.813  -0.747  -0.728  -0.670  -0.638
 -0.622  -0.582  -0.564  -0.537  -0.526  -0.499  -0.466  -0.456
 -- Virtual --
  0.150   0.172   0.191   0.196   0.211   0.236   0.241   0.312
  0.332   0.354   0.380   0.393   0.447   0.465   0.496   0.503
  0.532   0.556   0.571   0.586   0.595   0.625   0.637   0.653
  0.659   0.671   0.684   0.718   0.721   0.747   0.770   0.792
  0.797   0.817   0.828   0.856   0.877   0.918   0.955   0.963
  0.991   1.017   1.071   1.078   1.083   1.124   1.129   1.176
  1.221   1.238   1.245   1.279   1.315   1.322   1.377   1.386
  1.400   1.425   1.435   1.455   1.506   1.521   1.545   1.560
  1.568   1.592   1.623   1.672   1.682   1.709   1.789   1.826
  1.835   1.850   1.894   1.958   2.013   2.079   2.109   2.201
  2.213   2.253   2.295   2.308   2.357   2.372   2.436   2.453
  2.462   2.552   2.621   2.650   2.671   2.713   2.787   2.801
  2.813   2.849   2.879   2.952   2.968   2.998   3.031   3.041
  3.099   3.125   3.150   3.178   3.186   3.211   3.235   3.283
  3.292   3.323   3.353   3.371   3.397   3.428   3.454   3.480
  3.492   3.494   3.512   3.570   3.592   3.617   3.633   3.665
  3.693   3.733   3.735   3.761   3.777   3.802   3.812   3.869
  3.889   3.917   3.923   3.954   4.007   4.022   4.052   4.098
  4.103   4.141   4.151   4.175   4.186   4.196   4.229   4.245
  4.263   4.274   4.317   4.363   4.398   4.422   4.438   4.453
  4.472   4.510   4.535   4.569   4.587   4.603   4.630   4.674
  4.710   4.729   4.757   4.814   4.854   4.870   4.927   4.998
  5.084   5.133   5.157   5.228   5.243   5.263   5.287   5.346
  5.429   5.470   5.543   5.587   5.595   5.610   5.660   5.680
  5.729   5.747   5.758   5.779   5.815   5.857   5.985   6.007
  6.018   6.102   6.165   6.221   6.244   6.304   6.394   6.475
  6.610   6.642   6.679   6.696   6.848   6.928   6.969   7.000
  7.012   7.063   7.128   7.134   7.182   7.268   7.288   7.320
  7.361   7.429   7.469   7.551   7.566   7.714   7.741   7.881
  7.927   7.991   9.777  12.535  12.856  13.227  13.712  14.485
 --------------------------------------------------------------

          Ground-State Mulliken Net Atomic Charges

     Atom                 Charge (a.u.)
  ----------------------------------------
      1 C                    -0.371263
      2 C                     0.078291
      3 C                     0.289206
      4 O                    -0.262551
      5 O                    -0.388790
      6 H                     0.129590
      7 H                     0.139851
      8 H                     0.131028
      9 O                    -0.465291
     10 H                     0.290712
     11 H                     0.157940
     12 H                     0.271275
  ----------------------------------------
  Sum of atomic charges =    -0.000000

 -----------------------------------------------------------------
                    Cartesian Multipole Moments
 -----------------------------------------------------------------
    Charge (ESU x 10^10)
                 0.0000
    Dipole Moment (Debye)
         X       1.9480      Y       2.8445      Z      -0.2616
       Tot       3.4575
    Quadrupole Moments (Debye-Ang)
        XX     -34.0002     XY       0.0740     YY     -38.2350
        XZ      -1.1076     YZ       0.4559     ZZ     -35.4729
    Octopole Moments (Debye-Ang^2)
       XXX      32.5477    XXY      13.6466    XYY       0.1354
       YYY      -5.7536    XXZ       0.1014    XYZ       5.1917
       YYZ       1.4359    XZZ       0.9509    YZZ      -0.2762
       ZZZ      -1.3028
    Hexadecapole Moments (Debye-Ang^3)
      XXXX    -303.0040   XXXY      15.5311   XXYY    -107.9443
      XYYY       9.6322   YYYY    -224.6587   XXXZ       0.3715
      XXYZ       1.1720   XYYZ      -3.2609   YYYZ      -3.2553
      XXZZ     -75.2492   XYZZ       1.6375   YYZZ     -54.7364
      XZZZ       0.5992   YZZZ      -1.1157   ZZZZ     -72.1465
 -----------------------------------------------------------------
 DrvMan is completing analytic gradient of the MP2 energy
 MP2 relaxed dipole moment
            1
    1   0.7663908
    2   1.1191309
    3  -0.1029393
	Magnitude:	 1.360 au	 3.458 Debye
 MP2 energy read as -343.144438
 Full Analytical Gradient of MP2 Energy (in au.)
             1             2             3             4             5
    1    0.00002429    0.00001871    0.00002839   -0.00007434    0.00011830
    2   -0.00012868   -0.00020172    0.00002720    0.00007986    0.00019396
    3    0.00106847   -0.00018089   -0.00001586   -0.00025167    0.00000624
             6             7             8             9            10
    1    0.00003684   -0.00017959   -0.00006634    0.00011148   -0.00003453
    2    0.00024663   -0.00011607    0.00006370   -0.00010135    0.00017741
    3   -0.00056839   -0.00003876   -0.00028618    0.00030954   -0.00030545
            11            12
    1   -0.00010891    0.00012571
    2   -0.00026647    0.00002553
    3   -0.00000766    0.00027063
 Gradient time:  CPU 0.11 s  wall 2.18 s
 ----------------------------------------------------------------
             Standard Nuclear Orientation (Angstroms)
    I     Atom           X                Y                Z
 ----------------------------------------------------------------
    1      C      -1.3340986651     1.1651947638     0.4155910430
    2      C      -0.6762837232     0.0924319521    -0.4293765522
    3      C       0.7572947943    -0.0803218115    -0.0372151023
    4      O       1.5236718268     0.9557132735    -0.3068980430
    5      O       1.1675001379    -1.0903562450     0.5021522594
    6      H      -1.2400062178     0.9087841138     1.4617953271
    7      H      -2.3831507522     1.2042356093     0.1604245916
    8      H      -0.8872526072     2.1277328919     0.2378128212
    9      O      -1.3412786979    -1.1471791876    -0.2501767132
   10      H       2.4069778630     0.7381546836    -0.0084623288
   11      H      -0.7097886020     0.3541859832    -1.4730976605
   12      H      -0.7012966566    -1.7227403272     0.1966166578
 ----------------------------------------------------------------
 Nuclear Repulsion Energy =   252.4907022001 hartrees
 There are       24 alpha and       24 beta electrons
 Discretize the solute cavity surface with Lebedev spheres
	Using 302 Lebedev grid points for each H atom
	Using 302 Lebedev grid points for other atoms
	Atomic van der Waals radii will be scaled by 1.20
 Removing interior tesserae...
 Keep 1283 surface tesserae and discard 2341 interior tesserae
 Molecular Surface Area = 111.416 Angst**2

                       Distance Matrix (Angstroms)
             C (  1)   C (  2)   C (  3)   O (  4)   O (  5)   H (  6)
   C (  2)  1.515754
   C (  3)  2.475939  1.496256
   O (  4)  2.955118  2.366445  1.316598
   O (  5)  3.369421  2.380393  1.216287  2.228861
   H (  6)  1.081269  2.135590  2.685996  3.281523  3.273158
   H (  7)  1.080345  2.120700  3.398757  3.942514  4.241350  1.757167
   H (  8)  1.075991  2.152231  2.766890  2.735488  3.827268  1.763067
   O (  9)  2.406319  1.418086  2.363799  3.554338  2.619771  2.677329
   H ( 10)  3.789174  3.178149  1.841788  0.957405  2.267264  3.935894
   H ( 11)  2.148172  1.076565  2.098306  2.590406  3.084239  3.033530
   H ( 12)  2.964550  1.920246  2.209005  3.518256  1.996413  2.969142
             H (  7)   H (  8)   O (  9)   H ( 10)   H ( 11)
   H (  8)  1.759701
   O (  9)  2.604466  3.342054
   H ( 10)  4.815712  3.583788  4.202658
   H ( 11)  2.488196  2.470663  2.036765  3.465086
   H ( 12)  3.375964  3.855181  0.969779  3.969815  2.664890

 Requested basis set is cc-pVTZ
 There are 96 shells and 264 basis functions
 A cutoff of  1.0D-11 yielded   4365 shell pairs
 There are     33135 function pairs (     42890 Cartesian)
 Smallest overlap matrix eigenvalue = 4.56E-04
 Guess MOs from SCF MO coefficient file
 Reading MOs from coefficient file
 Reading MOs from coefficient file
 A restricted Hartree-Fock SCF calculation will be
 performed using Pulay DIIS extrapolation
 SCF converges when DIIS error is below 1.0E-08
 ---------------------------------------
  Cycle       Energy         DIIS Error
 ---------------------------------------
    1    -341.8316573020      4.62E-04
    2    -341.8347533310      2.23E-04
    3    -341.8351022348      9.21E-05
    4    -341.8351970475      2.77E-05
    5    -341.8352100621      9.79E-06
    6    -341.8352119899      4.96E-06
    7    -341.8352123835      1.69E-06
    8    -341.8352124565      5.34E-07
    9    -341.8352124623      1.39E-07
   10    -341.8352124629      3.69E-08
   11    -341.8352124630      1.19E-08
   12    -341.8352124631      3.61E-09 Convergence criterion met
 ---------------------------------------
 SCF time:  CPU 124.45 s  wall 124.83 s
 Discretize the solute cavity surface with Lebedev spheres
	Using 302 Lebedev grid points for each H atom
	Using 302 Lebedev grid points for other atoms
	Atomic van der Waals radii will be scaled by 1.20
 Removing interior tesserae...
 Keep 1283 surface tesserae and discard 2341 interior tesserae
 Molecular Surface Area = 111.416 Angst**2
 A restricted Hartree-Fock SCF calculation will be
 performed using Pulay DIIS extrapolation
 Polarizable Continuum solvation model will be applied
 SCF converges when DIIS error is below 1.0E-08

 Citation of the SMD model:
 Marenich, A.V.; Cramer, C.J.; Truhlar, D.G.
 J. Phys. Chem. B 2009, 113, 6378-6396.
 iSolventCode=           1
 Solvent: water                                                           

 vradii
            1           2           3           4           5           6
    1   1.8500000   1.8500000   1.8500000   1.5200000   1.5200000   1.2000000
            7           8           9          10          11          12
    1   1.2000000   1.2000000   1.5200000   1.2000000   1.2000000   1.2000000
 ---------------------------------------
  Cycle       Energy         DIIS Error
 ---------------------------------------
    1    -341.8352124628      1.13E-09
 Time req'd to invert C: 1.95 s (CPU) 1.95 s (wall)
    2    -341.8554273756      3.87E-04
    3    -341.8554273766      3.87E-04
    4    -341.8554273685      3.87E-04
    5    -341.8554273667      3.87E-04
    6    -341.8554273579      3.87E-04
    7    -341.8554273539      3.87E-04
    8    -341.8554273493      3.87E-04
    9    -341.8554273453      3.87E-04
   10    -341.8554273297      3.87E-04
   11    -341.8554273518      3.87E-04
   12    -341.8554273543      3.87E-04
   13    -341.8554273536      3.87E-04
   14    -341.8554273519      3.87E-04
   15    -341.8554273487      3.87E-04
   16    -341.8554273785      3.87E-04
   17    -341.8578248307      1.86E-04
   18    -341.8581785099      8.48E-05
   19    -341.8582917425      2.66E-05
   20    -341.8583066181      8.69E-06
   21    -341.8583084092      4.44E-06
   22    -341.8583087345      1.56E-06
   23    -341.8583088017      4.78E-07
   24    -341.8583088064      1.25E-07
   25    -341.8583088065      3.53E-08
   26    -341.8583088065      1.14E-08
   27    -341.8583088063      3.29E-09 Convergence criterion met
 ---------------------------------------
 SCF time:  CPU 235.22 s  wall 235.53 s
(0)  E-EN(g) gas-phase elect-nuc energy                 -341.835212463 a.u.
(3)  G-ENP(liq) elect-nuc-pol free energy of system     -341.858308806 a.u.
(4)  G-CDS(liq) cavity-dispersion-solvent structure 
     free energy                                                4.1659 kcal/mol
(6)  G-S(liq) free energy of system                     -341.851669952 a.u.
(9)  DeltaG-S(liq) free energy of  solvation
     (9) = (6) - (0)                                          -10.3272 kcal/mol
 SCF   energy in the final basis set = -341.8516699522
 Total energy in the final basis set = -341.8516699522

 Components of the MP2 correlation energy:
        aaaa  correlation energy =        -0.1599133919 au
        abab  correlation energy =        -0.9729547749 au
        bbbb  correlation energy =        -0.1599133919 au
        non-Brillouin singles    =        -0.0000000000 au

 Total  MP2   correlation energy =        -1.2927815587 au
        MP2         total energy =      -343.1444515109 au

  Entering Z-vector solver.
 This version supports only Gaussian blurring of the apparent surface charges
 No PCM contribution added !! 
   1         0           1      0.000274    0.000274
 This version supports only Gaussian blurring of the apparent surface charges
 No PCM contribution added !! 
   2         0           1      0.000089    0.000089
 This version supports only Gaussian blurring of the apparent surface charges
 No PCM contribution added !! 
   3         0           1      0.000033    0.000033
 This version supports only Gaussian blurring of the apparent surface charges
 No PCM contribution added !! 
   4         0           1      0.000009    0.000009
 This version supports only Gaussian blurring of the apparent surface charges
 No PCM contribution added !! 
   5         0           1      0.000003    0.000003
 This version supports only Gaussian blurring of the apparent surface charges
 No PCM contribution added !! 
   6         1           0      0.000000    0.000000    Roots Converged

 --------------------------------------------------------------

                    Orbital Energies (a.u.)
 --------------------------------------------------------------

 Alpha MOs
 -- Occupied --
-20.619 -20.561 -20.560 -11.395 -11.293 -11.213  -1.488  -1.389
 -1.359  -1.049  -0.915  -0.813  -0.747  -0.728  -0.671  -0.638
 -0.622  -0.582  -0.564  -0.537  -0.525  -0.499  -0.466  -0.456
 -- Virtual --
  0.150   0.172   0.190   0.196   0.211   0.236   0.241   0.312
  0.332   0.354   0.380   0.393   0.447   0.465   0.496   0.503
  0.532   0.556   0.571   0.586   0.595   0.625   0.636   0.653
  0.659   0.670   0.684   0.718   0.721   0.747   0.770   0.792
  0.797   0.817   0.828   0.856   0.877   0.918   0.955   0.963
  0.991   1.017   1.071   1.078   1.083   1.124   1.129   1.176
  1.222   1.238   1.245   1.279   1.315   1.322   1.378   1.386
  1.400   1.425   1.435   1.455   1.506   1.521   1.545   1.559
  1.568   1.592   1.623   1.672   1.683   1.709   1.789   1.825
  1.835   1.850   1.895   1.958   2.013   2.079   2.109   2.202
  2.213   2.253   2.295   2.308   2.357   2.372   2.437   2.453
  2.462   2.552   2.621   2.650   2.671   2.714   2.787   2.802
  2.814   2.849   2.879   2.952   2.969   2.999   3.031   3.041
  3.099   3.125   3.150   3.178   3.186   3.211   3.235   3.283
  3.292   3.322   3.353   3.371   3.396   3.428   3.454   3.480
  3.493   3.494   3.513   3.570   3.592   3.617   3.633   3.665
  3.693   3.733   3.736   3.761   3.777   3.802   3.811   3.869
  3.889   3.917   3.923   3.954   4.007   4.022   4.052   4.097
  4.103   4.141   4.151   4.175   4.186   4.196   4.229   4.245
  4.263   4.273   4.318   4.363   4.398   4.422   4.438   4.453
  4.472   4.510   4.534   4.569   4.586   4.602   4.630   4.674
  4.710   4.729   4.757   4.815   4.854   4.870   4.927   4.999
  5.084   5.133   5.156   5.227   5.244   5.262   5.288   5.346
  5.429   5.470   5.543   5.585   5.594   5.609   5.660   5.679
  5.728   5.747   5.758   5.779   5.815   5.857   5.985   6.007
  6.018   6.102   6.165   6.221   6.244   6.304   6.394   6.475
  6.610   6.642   6.679   6.696   6.848   6.928   6.969   7.000
  7.012   7.063   7.128   7.134   7.182   7.268   7.288   7.320
  7.361   7.429   7.469   7.551   7.566   7.714   7.741   7.881
  7.927   7.991   9.778  12.537  12.857  13.228  13.712  14.482
 --------------------------------------------------------------

          Ground-State Mulliken Net Atomic Charges

     Atom                 Charge (a.u.)
  ----------------------------------------
      1 C                    -0.371252
      2 C                     0.078636
      3 C                     0.289123
      4 O                    -0.262516
      5 O                    -0.388734
      6 H                     0.128601
      7 H                     0.140222
      8 H                     0.131347
      9 O                    -0.465262
     10 H                     0.290718
     11 H                     0.157835
     12 H                     0.271281
  ----------------------------------------
  Sum of atomic charges =     0.000000

 -----------------------------------------------------------------
                    Cartesian Multipole Moments
 -----------------------------------------------------------------
    Charge (ESU x 10^10)
                 0.0000
    Dipole Moment (Debye)
         X       1.9482      Y       2.8453      Z      -0.2622
       Tot       3.4583
    Quadrupole Moments (Debye-Ang)
        XX     -33.9958     XY       0.0721     YY     -38.2300
        XZ      -1.1073     YZ       0.4571     ZZ     -35.4792
    Octopole Moments (Debye-Ang^2)
       XXX      32.5382    XXY      13.6519    XYY       0.1310
       YYY      -5.7442    XXZ       0.1129    XYZ       5.1880
       YYZ       1.4505    XZZ       0.9569    YZZ      -0.2784
       ZZZ      -1.2823
    Hexadecapole Moments (Debye-Ang^3)
      XXXX    -302.9514   XXXY      15.5133   XXYY    -107.9280
      XYYY       9.6193   YYYY    -224.6156   XXXZ       0.3235
      XXYZ       1.1917   XYYZ      -3.2807   YYYZ      -3.2054
      XXZZ     -75.2477   XYZZ       1.6388   YYZZ     -54.7301
      XZZZ       0.5730   YZZZ      -1.0899   ZZZZ     -72.1400
 -----------------------------------------------------------------
 DrvMan is completing analytic gradient of the MP2 energy
 MP2 relaxed dipole moment
            1
    1   0.7664834
    2   1.1194191
    3  -0.1031494
	Magnitude:	 1.361 au	 3.458 Debye
 MP2 energy read as -343.144452
 Full Analytical Gradient of MP2 Energy (in au.)
             1             2             3             4             5
    1   -0.00007806   -0.00010162    0.00001336   -0.00006804    0.00012829
    2    0.00006256   -0.00001418    0.00000240    0.00008346    0.00019086
    3   -0.00108232    0.00029625   -0.00004883   -0.00025169    0.00002214
             6             7             8             9            10
    1    0.00013822    0.00007278   -0.00014335    0.00012711   -0.00003358
    2   -0.00001811   -0.00012932   -0.00009405   -0.00011855    0.00017777
    3    0.00059656    0.00020946   -0.00005731    0.00028189   -0.00030403
            11            12
    1   -0.00018014    0.00012502
    2   -0.00016482    0.00002200
    3    0.00006852    0.00026936
 Gradient time:  CPU 0.09 s  wall 1.07 s
 ----------------------------------------------------------------
             Standard Nuclear Orientation (Angstroms)
    I     Atom           X                Y                Z
 ----------------------------------------------------------------
    1      C      -1.3340986651     1.1651947638     0.4165910430
    2      C      -0.6752837232     0.0924319521    -0.4293765522
    3      C       0.7572947943    -0.0803218115    -0.0372151023
    4      O       1.5236718268     0.9557132735    -0.3068980430
    5      O       1.1675001379    -1.0903562450     0.5021522594
    6      H      -1.2400062178     0.9087841138     1.4617953271
    7      H      -2.3831507522     1.2042356093     0.1604245916
    8      H      -0.8872526072     2.1277328919     0.2378128212
    9      O      -1.3412786979    -1.1471791876    -0.2501767132
   10      H       2.4069778630     0.7381546836    -0.0084623288
   11      H      -0.7097886020     0.3541859832    -1.4730976605
   12      H      -0.7012966566    -1.7227403272     0.1966166578
 ----------------------------------------------------------------
 Nuclear Repulsion Energy =   252.4902342273 hartrees
 There are       24 alpha and       24 beta electrons
 Discretize the solute cavity surface with Lebedev spheres
	Using 302 Lebedev grid points for each H atom
	Using 302 Lebedev grid points for other atoms
	Atomic van der Waals radii will be scaled by 1.20
 Removing interior tesserae...
 Keep 1283 surface tesserae and discard 2341 interior tesserae
 Molecular Surface Area = 111.416 Angst**2

                       Distance Matrix (Angstroms)
             C (  1)   C (  2)   C (  3)   O (  4)   O (  5)   H (  6)
   C (  2)  1.516746
   C (  3)  2.476122  1.495298
   O (  4)  2.955363  2.365515  1.316598
   O (  5)  3.369396  2.379619  1.216287  2.228861
   H (  6)  1.080302  2.135854  2.685996  3.281523  3.273158
   H (  7)  1.080581  2.121505  3.398757  3.942514  4.241350  1.757167
   H (  8)  1.076156  2.152330  2.766890  2.735488  3.827268  1.763067
   O (  9)  2.406596  1.418555  2.363799  3.554338  2.619771  2.677329
   H ( 10)  3.789286  3.177178  1.841788  0.957405  2.267264  3.935894
   H ( 11)  2.149051  1.076596  2.098306  2.590406  3.084239  3.033530
   H ( 12)  2.964624  1.920259  2.209005  3.518256  1.996413  2.969142
             H (  7)   H (  8)   O (  9)   H ( 10)   H ( 11)
   H (  8)  1.759701
   O (  9)  2.604466  3.342054
   H ( 10)  4.815712  3.583788  4.202658
   H ( 11)  2.488196  2.470663  2.036765  3.465086
   H ( 12)  3.375964  3.855181  0.969779  3.969815  2.664890

 Requested basis set is cc-pVTZ
 There are 96 shells and 264 basis functions
 A cutoff of  1.0D-11 yielded   4365 shell pairs
 There are     33135 function pairs (     42890 Cartesian)
 Smallest overlap matrix eigenvalue = 4.55E-04
 Guess MOs from SCF MO coefficient file
 Reading MOs from coefficient file
 Reading MOs from coefficient file
 A restricted Hartree-Fock SCF calculation will be
 performed using Pulay DIIS extrapolation
 SCF converges when DIIS error is below 1.0E-08
 ---------------------------------------
  Cycle       Energy         DIIS Error
 ---------------------------------------
    1    -341.8316022645      4.62E-04
    2    -341.8347254416      2.21E-04
    3    -341.8350700867      9.19E-05
    4    -341.8351643670      2.77E-05
    5    -341.8351773671      9.69E-06
    6    -341.8351792826      4.95E-06
    7    -341.8351796710      1.69E-06
    8    -341.8351797443      5.17E-07
    9    -341.8351797497      1.39E-07
   10    -341.8351797503      3.69E-08
   11    -341.8351797504      1.18E-08
   12    -341.8351797505      3.68E-09 Convergence criterion met
 ---------------------------------------
 SCF time:  CPU 124.51 s  wall 125.11 s
 Discretize the solute cavity surface with Lebedev spheres
	Using 302 Lebedev grid points for each H atom
	Using 302 Lebedev grid points for other atoms
	Atomic van der Waals radii will be scaled by 1.20
 Removing interior tesserae...
 Keep 1283 surface tesserae and discard 2341 interior tesserae
 Molecular Surface Area = 111.416 Angst**2
 A restricted Hartree-Fock SCF calculation will be
 performed using Pulay DIIS extrapolation
 Polarizable Continuum solvation model will be applied
 SCF converges when DIIS error is below 1.0E-08

 Citation of the SMD model:
 Marenich, A.V.; Cramer, C.J.; Truhlar, D.G.
 J. Phys. Chem. B 2009, 113, 6378-6396.
 iSolventCode=           1
 Solvent: water                                                           

 vradii
            1           2           3           4           5           6
    1   1.8500000   1.8500000   1.8500000   1.5200000   1.5200000   1.2000000
            7           8           9          10          11          12
    1   1.2000000   1.2000000   1.5200000   1.2000000   1.2000000   1.2000000
 ---------------------------------------
  Cycle       Energy         DIIS Error
 ---------------------------------------
    1    -341.8351797504      1.19E-09
 Time req'd to invert C: 1.85 s (CPU) 1.85 s (wall)
    2    -341.8554019481      3.88E-04
    3    -341.8554019489      3.88E-04
    4    -341.8554019427      3.88E-04
    5    -341.8554019397      3.88E-04
    6    -341.8554019330      3.88E-04
    7    -341.8578010100      1.86E-04
    8    -341.8581550166      8.48E-05
    9    -341.8582683890      2.66E-05
   10    -341.8582832884      8.69E-06
   11    -341.8582850815      4.44E-06
   12    -341.8582854069      1.56E-06
   13    -341.8582854741      4.78E-07
   14    -341.8582854788      1.26E-07
   15    -341.8582854788      3.54E-08
   16    -341.8582854927      1.16E-08
   17    -341.8582854905      3.36E-09 Convergence criterion met
 ---------------------------------------
 SCF time:  CPU 186.96 s  wall 187.24 s
(0)  E-EN(g) gas-phase elect-nuc energy                 -341.835179750 a.u.
(3)  G-ENP(liq) elect-nuc-pol free energy of system     -341.858285490 a.u.
(4)  G-CDS(liq) cavity-dispersion-solvent structure 
     free energy                                                4.1663 kcal/mol
(6)  G-S(liq) free energy of system                     -341.851646095 a.u.
(9)  DeltaG-S(liq) free energy of  solvation
     (9) = (6) - (0)                                          -10.3328 kcal/mol
 SCF   energy in the final basis set = -341.8516460949
 Total energy in the final basis set = -341.8516460949

 Components of the MP2 correlation energy:
        aaaa  correlation energy =        -0.1599136862 au
        abab  correlation energy =        -0.9729653479 au
        bbbb  correlation energy =        -0.1599136862 au
        non-Brillouin singles    =        -0.0000000000 au

 Total  MP2   correlation energy =        -1.2927927204 au
        MP2         total energy =      -343.1444388152 au

  Entering Z-vector solver.
 This version supports only Gaussian blurring of the apparent surface charges
 No PCM contribution added !! 
   1         0           1      0.000274    0.000274
 This version supports only Gaussian blurring of the apparent surface charges
 No PCM contribution added !! 
   2         0           1      0.000089    0.000089
 This version supports only Gaussian blurring of the apparent surface charges
 No PCM contribution added !! 
   3         0           1      0.000033    0.000033
 This version supports only Gaussian blurring of the apparent surface charges
 No PCM contribution added !! 
   4         0           1      0.000009    0.000009
 This version supports only Gaussian blurring of the apparent surface charges
 No PCM contribution added !! 
   5         0           1      0.000003    0.000003
 This version supports only Gaussian blurring of the apparent surface charges
 No PCM contribution added !! 
   6         1           0      0.000000    0.000000    Roots Converged

 --------------------------------------------------------------

                    Orbital Energies (a.u.)
 --------------------------------------------------------------

 Alpha MOs
 -- Occupied --
-20.619 -20.561 -20.560 -11.395 -11.293 -11.213  -1.488  -1.389
 -1.359  -1.049  -0.915  -0.813  -0.747  -0.728  -0.670  -0.638
 -0.622  -0.582  -0.564  -0.537  -0.525  -0.499  -0.466  -0.456
 -- Virtual --
  0.150   0.172   0.190   0.196   0.211   0.236   0.241   0.312
  0.332   0.354   0.380   0.393   0.447   0.465   0.496   0.503
  0.532   0.556   0.571   0.586   0.595   0.625   0.636   0.653
  0.659   0.671   0.684   0.718   0.721   0.747   0.770   0.792
  0.797   0.817   0.828   0.856   0.877   0.918   0.955   0.963
  0.992   1.017   1.071   1.078   1.083   1.124   1.129   1.176
  1.221   1.238   1.245   1.279   1.315   1.322   1.377   1.386
  1.400   1.425   1.435   1.455   1.506   1.521   1.545   1.559
  1.568   1.592   1.623   1.672   1.682   1.709   1.789   1.825
  1.835   1.850   1.895   1.958   2.013   2.078   2.109   2.201
  2.213   2.253   2.295   2.308   2.357   2.372   2.436   2.453
  2.462   2.552   2.621   2.650   2.671   2.714   2.787   2.801
  2.814   2.848   2.879   2.952   2.968   2.998   3.031   3.041
  3.099   3.125   3.150   3.178   3.186   3.211   3.235   3.283
  3.291   3.322   3.353   3.371   3.397   3.428   3.454   3.480
  3.492   3.494   3.513   3.570   3.592   3.617   3.633   3.665
  3.693   3.733   3.735   3.761   3.777   3.802   3.812   3.869
  3.889   3.917   3.923   3.954   4.007   4.022   4.053   4.098
  4.103   4.141   4.151   4.175   4.186   4.196   4.229   4.245
  4.263   4.274   4.318   4.363   4.398   4.422   4.438   4.453
  4.472   4.510   4.535   4.569   4.586   4.603   4.630   4.674
  4.710   4.729   4.757   4.814   4.854   4.870   4.927   4.999
  5.084   5.133   5.157   5.227   5.243   5.263   5.288   5.346
  5.429   5.471   5.543   5.586   5.594   5.609   5.660   5.679
  5.729   5.747   5.758   5.779   5.815   5.857   5.985   6.007
  6.018   6.101   6.165   6.221   6.244   6.304   6.393   6.475
  6.610   6.642   6.679   6.696   6.848   6.928   6.969   7.000
  7.012   7.063   7.128   7.134   7.182   7.268   7.288   7.320
  7.361   7.429   7.469   7.551   7.566   7.714   7.740   7.881
  7.927   7.991   9.780  12.539  12.856  13.228  13.714  14.481
 --------------------------------------------------------------

          Ground-State Mulliken Net Atomic Charges

     Atom                 Charge (a.u.)
  ----------------------------------------
      1 C                    -0.371212
      2 C                     0.078462
      3 C                     0.289167
      4 O                    -0.262528
      5 O                    -0.388789
      6 H                     0.129093
      7 H                     0.140096
      8 H                     0.131141
      9 O                    -0.465446
     10 H                     0.290722
     11 H                     0.158051
     12 H                     0.271243
  ----------------------------------------
  Sum of atomic charges =     0.000000

 -----------------------------------------------------------------
                    Cartesian Multipole Moments
 -----------------------------------------------------------------
    Charge (ESU x 10^10)
                -0.0000
    Dipole Moment (Debye)
         X       1.9488      Y       2.8461      Z      -0.2627
       Tot       3.4593
    Quadrupole Moments (Debye-Ang)
        XX     -33.9975     XY       0.0708     YY     -38.2342
        XZ      -1.1076     YZ       0.4561     ZZ     -35.4748
    Octopole Moments (Debye-Ang^2)
       XXX      32.5254    XXY      13.6545    XYY       0.1279
       YYY      -5.7477    XXZ       0.1080    XYZ       5.1899
       YYZ       1.4425    XZZ       0.9476    YZZ      -0.2763
       ZZZ      -1.2961
    Hexadecapole Moments (Debye-Ang^3)
      XXXX    -302.9182   XXXY      15.5085   XXYY    -107.9216
      XYYY       9.6202   YYYY    -224.6553   XXXZ       0.3481
      XXYZ       1.1835   XYYZ      -3.2694   YYYZ      -3.2330
      XXZZ     -75.2389   XYZZ       1.6355   YYZZ     -54.7347
      XZZZ       0.5961   YZZZ      -1.1052   ZZZZ     -72.1371
 -----------------------------------------------------------------
 DrvMan is completing analytic gradient of the MP2 energy
 MP2 relaxed dipole moment
            1
    1   0.7667167
    2   1.1197281
    3  -0.1033367
	Magnitude:	 1.361 au	 3.459 Debye
 MP2 energy read as -343.144439
 Full Analytical Gradient of MP2 Energy (in au.)
             1             2             3             4             5
    1   -0.00023625    0.00093851   -0.00036256   -0.00011303    0.00009905
    2    0.00002850   -0.00012788    0.00005027    0.00007410    0.00020599
    3    0.00005271    0.00010443   -0.00010021   -0.00026221   -0.00000847
             6             7             8             9            10
    1    0.00008530   -0.00008448   -0.00009428   -0.00009765   -0.00002853
    2    0.00011224   -0.00006967   -0.00003662   -0.00026928    0.00017459
    3    0.00001367    0.00013049   -0.00019282    0.00031570   -0.00030542
            11            12
    1   -0.00024958    0.00014349
    2   -0.00020677    0.00006452
    3   -0.00001300    0.00026512
 Gradient time:  CPU 0.10 s  wall 3.75 s
 ----------------------------------------------------------------
             Standard Nuclear Orientation (Angstroms)
    I     Atom           X                Y                Z
 ----------------------------------------------------------------
    1      C      -1.3340986651     1.1651947638     0.4165910430
    2      C      -0.6772837232     0.0924319521    -0.4293765522
    3      C       0.7572947943    -0.0803218115    -0.0372151023
    4      O       1.5236718268     0.9557132735    -0.3068980430
    5      O       1.1675001379    -1.0903562450     0.5021522594
    6      H      -1.2400062178     0.9087841138     1.4617953271
    7      H      -2.3831507522     1.2042356093     0.1604245916
    8      H      -0.8872526072     2.1277328919     0.2378128212
    9      O      -1.3412786979    -1.1471791876    -0.2501767132
   10      H       2.4069778630     0.7381546836    -0.0084623288
   11      H      -0.7097886020     0.3541859832    -1.4730976605
   12      H      -0.7012966566    -1.7227403272     0.1966166578
 ----------------------------------------------------------------
 Nuclear Repulsion Energy =   252.4788076218 hartrees
 There are       24 alpha and       24 beta electrons
 Discretize the solute cavity surface with Lebedev spheres
	Using 302 Lebedev grid points for each H atom
	Using 302 Lebedev grid points for other atoms
	Atomic van der Waals radii will be scaled by 1.20
 Removing interior tesserae...
 Keep 1283 surface tesserae and discard 2341 interior tesserae
 Molecular Surface Area = 111.416 Angst**2

                       Distance Matrix (Angstroms)
             C (  1)   C (  2)   C (  3)   O (  4)   O (  5)   H (  6)
   C (  2)  1.515878
   C (  3)  2.476122  1.497214
   O (  4)  2.955363  2.367374  1.316598
   O (  5)  3.369396  2.381168  1.216287  2.228861
   H (  6)  1.080302  2.135326  2.685996  3.281523  3.273158
   H (  7)  1.080581  2.119895  3.398757  3.942514  4.241350  1.757167
   H (  8)  1.076156  2.152133  2.766890  2.735488  3.827268  1.763067
   O (  9)  2.406596  1.417617  2.363799  3.554338  2.619771  2.677329
   H ( 10)  3.789286  3.179119  1.841788  0.957405  2.267264  3.935894
   H ( 11)  2.149051  1.076534  2.098306  2.590406  3.084239  3.033530
   H ( 12)  2.964624  1.920233  2.209005  3.518256  1.996413  2.969142
             H (  7)   H (  8)   O (  9)   H ( 10)   H ( 11)
   H (  8)  1.759701
   O (  9)  2.604466  3.342054
   H ( 10)  4.815712  3.583788  4.202658
   H ( 11)  2.488196  2.470663  2.036765  3.465086
   H ( 12)  3.375964  3.855181  0.969779  3.969815  2.664890

 Requested basis set is cc-pVTZ
 There are 96 shells and 264 basis functions
 A cutoff of  1.0D-11 yielded   4365 shell pairs
 There are     33135 function pairs (     42890 Cartesian)
 Smallest overlap matrix eigenvalue = 4.57E-04
 Guess MOs from SCF MO coefficient file
 Reading MOs from coefficient file
 Reading MOs from coefficient file
 A restricted Hartree-Fock SCF calculation will be
 performed using Pulay DIIS extrapolation
 SCF converges when DIIS error is below 1.0E-08
 ---------------------------------------
  Cycle       Energy         DIIS Error
 ---------------------------------------
    1    -341.8321266644      4.64E-04
    2    -341.8347714159      2.26E-04
    3    -341.8351275805      9.23E-05
    4    -341.8352227328      2.76E-05
    5    -341.8352357017      9.90E-06
    6    -341.8352376403      4.98E-06
    7    -341.8352380417      1.70E-06
    8    -341.8352381151      5.45E-07
    9    -341.8352381211      1.39E-07
   10    -341.8352381217      3.68E-08
   11    -341.8352381217      1.21E-08
   12    -341.8352381219      3.60E-09 Convergence criterion met
 ---------------------------------------
 SCF time:  CPU 122.86 s  wall 125.45 s
 Discretize the solute cavity surface with Lebedev spheres
	Using 302 Lebedev grid points for each H atom
	Using 302 Lebedev grid points for other atoms
	Atomic van der Waals radii will be scaled by 1.20
 Removing interior tesserae...
 Keep 1283 surface tesserae and discard 2341 interior tesserae
 Molecular Surface Area = 111.416 Angst**2
 A restricted Hartree-Fock SCF calculation will be
 performed using Pulay DIIS extrapolation
 Polarizable Continuum solvation model will be applied
 SCF converges when DIIS error is below 1.0E-08

 Citation of the SMD model:
 Marenich, A.V.; Cramer, C.J.; Truhlar, D.G.
 J. Phys. Chem. B 2009, 113, 6378-6396.
 iSolventCode=           1
 Solvent: water                                                           

 vradii
            1           2           3           4           5           6
    1   1.8500000   1.8500000   1.8500000   1.5200000   1.5200000   1.2000000
            7           8           9          10          11          12
    1   1.2000000   1.2000000   1.5200000   1.2000000   1.2000000   1.2000000
 ---------------------------------------
  Cycle       Energy         DIIS Error
 ---------------------------------------
    1    -341.8352381216      1.14E-09
 Time req'd to invert C: 1.25 s (CPU) 1.27 s (wall)
    2    -341.8554509384      3.87E-04
    3    -341.8554509393      3.87E-04
    4    -341.8554509321      3.87E-04
    5    -341.8554509296      3.87E-04
    6    -341.8554509229      3.87E-04
    7    -341.8554509165      3.87E-04
    8    -341.8554509164      3.87E-04
    9    -341.8554509158      3.87E-04
   10    -341.8554509133      3.87E-04
   11    -341.8554509102      3.87E-04
   12    -341.8554509184      3.87E-04
   13    -341.8554509161      3.87E-04
   14    -341.8554509188      3.87E-04
   15    -341.8554509242      3.87E-04
   16    -341.8554509407      3.87E-04
   17    -341.8578472947      1.86E-04
   18    -341.8582007423      8.48E-05
   19    -341.8583138725      2.66E-05
   20    -341.8583287292      8.69E-06
   21    -341.8583305189      4.44E-06
   22    -341.8583308442      1.56E-06
   23    -341.8583309113      4.78E-07
   24    -341.8583309161      1.25E-07
   25    -341.8583309161      3.52E-08
   26    -341.8583309161      1.13E-08
   27    -341.8583309160      3.28E-09 Convergence criterion met
 ---------------------------------------
 SCF time:  CPU 231.36 s  wall 231.68 s
(0)  E-EN(g) gas-phase elect-nuc energy                 -341.835238122 a.u.
(3)  G-ENP(liq) elect-nuc-pol free energy of system     -341.858330916 a.u.
(4)  G-CDS(liq) cavity-dispersion-solvent structure 
     free energy                                                4.1670 kcal/mol
(6)  G-S(liq) free energy of system                     -341.851690397 a.u.
(9)  DeltaG-S(liq) free energy of  solvation
     (9) = (6) - (0)                                          -10.3240 kcal/mol
 SCF   energy in the final basis set = -341.8516903974
 Total energy in the final basis set = -341.8516903974

 Components of the MP2 correlation energy:
        aaaa  correlation energy =        -0.1599099837 au
        abab  correlation energy =        -0.9729400113 au
        bbbb  correlation energy =        -0.1599099837 au
        non-Brillouin singles    =        -0.0000000000 au

 Total  MP2   correlation energy =        -1.2927599787 au
        MP2         total energy =      -343.1444503761 au

  Entering Z-vector solver.
 This version supports only Gaussian blurring of the apparent surface charges
 No PCM contribution added !! 
   1         0           1      0.000274    0.000274
 This version supports only Gaussian blurring of the apparent surface charges
 No PCM contribution added !! 
   2         0           1      0.000089    0.000089
 This version supports only Gaussian blurring of the apparent surface charges
 No PCM contribution added !! 
   3         0           1      0.000033    0.000033
 This version supports only Gaussian blurring of the apparent surface charges
 No PCM contribution added !! 
   4         0           1      0.000009    0.000009
 This version supports only Gaussian blurring of the apparent surface charges
 No PCM contribution added !! 
   5         0           1      0.000003    0.000003
 This version supports only Gaussian blurring of the apparent surface charges
 No PCM contribution added !! 
   6         1           0      0.000000    0.000000    Roots Converged

 --------------------------------------------------------------

                    Orbital Energies (a.u.)
 --------------------------------------------------------------

 Alpha MOs
 -- Occupied --
-20.619 -20.561 -20.560 -11.395 -11.293 -11.213  -1.488  -1.389
 -1.359  -1.048  -0.915  -0.813  -0.747  -0.728  -0.671  -0.638
 -0.622  -0.582  -0.564  -0.537  -0.525  -0.499  -0.466  -0.456
 -- Virtual --
  0.150   0.172   0.191   0.196   0.211   0.236   0.241   0.312
  0.332   0.354   0.380   0.393   0.447   0.465   0.496   0.503
  0.532   0.556   0.571   0.586   0.595   0.625   0.636   0.653
  0.659   0.670   0.684   0.718   0.721   0.747   0.770   0.792
  0.797   0.817   0.828   0.856   0.877   0.918   0.955   0.963
  0.991   1.017   1.071   1.078   1.083   1.124   1.129   1.176
  1.222   1.238   1.245   1.279   1.315   1.322   1.378   1.386
  1.400   1.425   1.435   1.455   1.506   1.521   1.545   1.559
  1.568   1.592   1.623   1.672   1.682   1.709   1.789   1.825
  1.835   1.850   1.894   1.958   2.013   2.079   2.109   2.202
  2.213   2.253   2.295   2.307   2.357   2.372   2.437   2.453
  2.462   2.552   2.621   2.650   2.670   2.713   2.787   2.801
  2.813   2.849   2.879   2.952   2.969   2.998   3.031   3.042
  3.099   3.125   3.150   3.178   3.186   3.211   3.235   3.283
  3.292   3.323   3.353   3.371   3.396   3.428   3.454   3.480
  3.493   3.494   3.512   3.570   3.592   3.617   3.633   3.665
  3.693   3.733   3.736   3.761   3.777   3.802   3.811   3.869
  3.889   3.917   3.923   3.954   4.006   4.022   4.052   4.097
  4.103   4.141   4.151   4.175   4.186   4.195   4.229   4.245
  4.263   4.274   4.317   4.363   4.398   4.422   4.438   4.453
  4.472   4.510   4.534   4.569   4.586   4.603   4.630   4.674
  4.710   4.729   4.757   4.815   4.854   4.870   4.927   4.998
  5.084   5.133   5.157   5.228   5.243   5.263   5.288   5.346
  5.429   5.470   5.543   5.586   5.594   5.610   5.660   5.679
  5.729   5.747   5.759   5.779   5.815   5.857   5.985   6.007
  6.018   6.102   6.165   6.221   6.244   6.304   6.395   6.475
  6.611   6.642   6.679   6.696   6.848   6.927   6.969   7.000
  7.012   7.063   7.128   7.134   7.182   7.268   7.288   7.320
  7.361   7.429   7.468   7.551   7.566   7.714   7.741   7.880
  7.927   7.991   9.776  12.533  12.858  13.227  13.710  14.485
 --------------------------------------------------------------

          Ground-State Mulliken Net Atomic Charges

     Atom                 Charge (a.u.)
  ----------------------------------------
      1 C                    -0.371307
      2 C                     0.078513
      3 C                     0.289133
      4 O                    -0.262538
      5 O                    -0.388736
      6 H                     0.129095
      7 H                     0.139975
      8 H                     0.131235
      9 O                    -0.465117
     10 H                     0.290707
     11 H                     0.157729
     12 H                     0.271311
  ----------------------------------------
  Sum of atomic charges =    -0.000000

 -----------------------------------------------------------------
                    Cartesian Multipole Moments
 -----------------------------------------------------------------
    Charge (ESU x 10^10)
                 0.0000
    Dipole Moment (Debye)
         X       1.9473      Y       2.8437      Z      -0.2613
       Tot       3.4565
    Quadrupole Moments (Debye-Ang)
        XX     -33.9986     XY       0.0752     YY     -38.2310
        XZ      -1.1073     YZ       0.4570     ZZ     -35.4772
    Octopole Moments (Debye-Ang^2)
       XXX      32.5604    XXY      13.6440    XYY       0.1385
       YYY      -5.7500    XXZ       0.1062    XYZ       5.1897
       YYZ       1.4439    XZZ       0.9600    YZZ      -0.2784
       ZZZ      -1.2895
    Hexadecapole Moments (Debye-Ang^3)
      XXXX    -303.0378   XXXY      15.5358   XXYY    -107.9510
      XYYY       9.6311   YYYY    -224.6193   XXXZ       0.3469
      XXYZ       1.1803   XYYZ      -3.2722   YYYZ      -3.2276
      XXZZ     -75.2579   XYZZ       1.6409   YYZZ     -54.7318
      XZZZ       0.5763   YZZZ      -1.1001   ZZZZ     -72.1487
 -----------------------------------------------------------------
 DrvMan is completing analytic gradient of the MP2 energy
 MP2 relaxed dipole moment
            1
    1   0.7661464
    2   1.1188004
    3  -0.1028184
	Magnitude:	 1.360 au	 3.456 Debye
 MP2 energy read as -343.144450
 Full Analytical Gradient of MP2 Energy (in au.)
             1             2             3             4             5
    1    0.00018151   -0.00101805    0.00040396   -0.00003011    0.00014690
    2   -0.00009274   -0.00008751   -0.00002085    0.00008903    0.00017916
    3   -0.00007146    0.00001774    0.00003543   -0.00024111    0.00003685
             6             7             8             9            10
    1    0.00009048   -0.00002201   -0.00011545    0.00033482   -0.00003971
    2    0.00011503   -0.00017589    0.00000575    0.00004784    0.00018053
    3    0.00001685    0.00004010   -0.00015030    0.00027630   -0.00030421
            11            12
    1   -0.00004004    0.00010770
    2   -0.00022318   -0.00001715
    3    0.00006910    0.00027471
 Gradient time:  CPU 0.09 s  wall 1.33 s
 ----------------------------------------------------------------
             Standard Nuclear Orientation (Angstroms)
    I     Atom           X                Y                Z
 ----------------------------------------------------------------
    1      C      -1.3340986651     1.1651947638     0.4165910430
    2      C      -0.6762837232     0.0934319521    -0.4293765522
    3      C       0.7572947943    -0.0803218115    -0.0372151023
    4      O       1.5236718268     0.9557132735    -0.3068980430
    5      O       1.1675001379    -1.0903562450     0.5021522594
    6      H      -1.2400062178     0.9087841138     1.4617953271
    7      H      -2.3831507522     1.2042356093     0.1604245916
    8      H      -0.8872526072     2.1277328919     0.2378128212
    9      O      -1.3412786979    -1.1471791876    -0.2501767132
   10      H       2.4069778630     0.7381546836    -0.0084623288
   11      H      -0.7097886020     0.3541859832    -1.4730976605
   12      H      -0.7012966566    -1.7227403272     0.1966166578
 ----------------------------------------------------------------
 Nuclear Repulsion Energy =   252.4789867406 hartrees
 There are       24 alpha and       24 beta electrons
 Discretize the solute cavity surface with Lebedev spheres
	Using 302 Lebedev grid points for each H atom
	Using 302 Lebedev grid points for other atoms
	Atomic van der Waals radii will be scaled by 1.20
 Removing interior tesserae...
 Keep 1283 surface tesserae and discard 2341 interior tesserae
 Molecular Surface Area = 111.416 Angst**2

                       Distance Matrix (Angstroms)
             C (  1)   C (  2)   C (  3)   O (  4)   O (  5)   H (  6)
   C (  2)  1.515605
   C (  3)  2.476122  1.496372
   O (  4)  2.955363  2.366080  1.316598
   O (  5)  3.369396  2.380890  1.216287  2.228861
   H (  6)  1.080302  2.135208  2.685996  3.281523  3.273158
   H (  7)  1.080581  2.120176  3.398757  3.942514  4.241350  1.757167
   H (  8)  1.076156  2.151286  2.766890  2.735488  3.827268  1.763067
   O (  9)  2.406596  1.418960  2.363799  3.554338  2.619771  2.677329
   H ( 10)  3.789286  3.177946  1.841788  0.957405  2.267264  3.935894
   H ( 11)  2.149051  1.076322  2.098306  2.590406  3.084239  3.033530
   H ( 12)  2.964624  1.921191  2.209005  3.518256  1.996413  2.969142
             H (  7)   H (  8)   O (  9)   H ( 10)   H ( 11)
   H (  8)  1.759701
   O (  9)  2.604466  3.342054
   H ( 10)  4.815712  3.583788  4.202658
   H ( 11)  2.488196  2.470663  2.036765  3.465086
   H ( 12)  3.375964  3.855181  0.969779  3.969815  2.664890

 Requested basis set is cc-pVTZ
 There are 96 shells and 264 basis functions
 A cutoff of  1.0D-11 yielded   4365 shell pairs
 There are     33135 function pairs (     42890 Cartesian)
 Smallest overlap matrix eigenvalue = 4.56E-04
 Guess MOs from SCF MO coefficient file
 Reading MOs from coefficient file
 Reading MOs from coefficient file
 A restricted Hartree-Fock SCF calculation will be
 performed using Pulay DIIS extrapolation
 SCF converges when DIIS error is below 1.0E-08
 ---------------------------------------
  Cycle       Energy         DIIS Error
 ---------------------------------------
    1    -341.8313482758      4.61E-04
    2    -341.8347156197      2.20E-04
    3    -341.8350579562      9.18E-05
    4    -341.8351520804      2.77E-05
    5    -341.8351650859      9.63E-06
    6    -341.8351669998      4.92E-06
    7    -341.8351673818      1.69E-06
    8    -341.8351674548      5.18E-07
    9    -341.8351674603      1.39E-07
   10    -341.8351674608      3.70E-08
   11    -341.8351674609      1.18E-08
   12    -341.8351674610      3.66E-09 Convergence criterion met
 ---------------------------------------
 SCF time:  CPU 122.93 s  wall 125.95 s
 Discretize the solute cavity surface with Lebedev spheres
	Using 302 Lebedev grid points for each H atom
	Using 302 Lebedev grid points for other atoms
	Atomic van der Waals radii will be scaled by 1.20
 Removing interior tesserae...
 Keep 1283 surface tesserae and discard 2341 interior tesserae
 Molecular Surface Area = 111.416 Angst**2
 A restricted Hartree-Fock SCF calculation will be
 performed using Pulay DIIS extrapolation
 Polarizable Continuum solvation model will be applied
 SCF converges when DIIS error is below 1.0E-08

 Citation of the SMD model:
 Marenich, A.V.; Cramer, C.J.; Truhlar, D.G.
 J. Phys. Chem. B 2009, 113, 6378-6396.
 iSolventCode=           1
 Solvent: water                                                           

 vradii
            1           2           3           4           5           6
    1   1.8500000   1.8500000   1.8500000   1.5200000   1.5200000   1.2000000
            7           8           9          10          11          12
    1   1.2000000   1.2000000   1.5200000   1.2000000   1.2000000   1.2000000
 ---------------------------------------
  Cycle       Energy         DIIS Error
 ---------------------------------------
    1    -341.8351674609      1.13E-09
 Time req'd to invert C: 1.26 s (CPU) 1.28 s (wall)
    2    -341.8554001793      3.88E-04
    3    -341.8554001801      3.88E-04
    4    -341.8554001723      3.88E-04
    5    -341.8554001691      3.88E-04
    6    -341.8554001601      3.88E-04
    7    -341.8554001639      3.88E-04
    8    -341.8554001651      3.88E-04
    9    -341.8554001602      3.88E-04
   10    -341.8554001585      3.88E-04
   11    -341.8554001587      3.88E-04
   12    -341.8554001584      3.88E-04
   13    -341.8554001603      3.88E-04
   14    -341.8554001610      3.88E-04
   15    -341.8554001599      3.88E-04
   16    -341.8554001792      3.88E-04
   17    -341.8578010279      1.86E-04
   18    -341.8581553812      8.49E-05
   19    -341.8582688851      2.66E-05
   20    -341.8582837981      8.69E-06
   21    -341.8582855911      4.44E-06
   22    -341.8582859164      1.56E-06
   23    -341.8582859836      4.78E-07
   24    -341.8582859883      1.26E-07
   25    -341.8582859884      3.54E-08
   26    -341.8582859884      1.15E-08
   27    -341.8582859882      3.31E-09 Convergence criterion met
 ---------------------------------------
 SCF time:  CPU 219.29 s  wall 219.63 s
(0)  E-EN(g) gas-phase elect-nuc energy                 -341.835167461 a.u.
(3)  G-ENP(liq) elect-nuc-pol free energy of system     -341.858285988 a.u.
(4)  G-CDS(liq) cavity-dispersion-solvent structure 
     free energy                                                4.1662 kcal/mol
(6)  G-S(liq) free energy of system                     -341.851646783 a.u.
(9)  DeltaG-S(liq) free energy of  solvation
     (9) = (6) - (0)                                          -10.3409 kcal/mol
 SCF   energy in the final basis set = -341.8516467833
 Total energy in the final basis set = -341.8516467833

 Components of the MP2 correlation energy:
        aaaa  correlation energy =        -0.1599123942 au
        abab  correlation energy =        -0.9729663288 au
        bbbb  correlation energy =        -0.1599123942 au
        non-Brillouin singles    =        -0.0000000000 au

 Total  MP2   correlation energy =        -1.2927911173 au
        MP2         total energy =      -343.1444379006 au

  Entering Z-vector solver.
 This version supports only Gaussian blurring of the apparent surface charges
 No PCM contribution added !! 
   1         0           1      0.000274    0.000274
 This version supports only Gaussian blurring of the apparent surface charges
 No PCM contribution added !! 
   2         0           1      0.000089    0.000089
 This version supports only Gaussian blurring of the apparent surface charges
 No PCM contribution added !! 
   3         0           1      0.000033    0.000033
 This version supports only Gaussian blurring of the apparent surface charges
 No PCM contribution added !! 
   4         0           1      0.000009    0.000009
 This version supports only Gaussian blurring of the apparent surface charges
 No PCM contribution added !! 
   5         0           1      0.000003    0.000003
 This version supports only Gaussian blurring of the apparent surface charges
 No PCM contribution added !! 
   6         1           0      0.000000    0.000000    Roots Converged

 --------------------------------------------------------------

                    Orbital Energies (a.u.)
 --------------------------------------------------------------

 Alpha MOs
 -- Occupied --
-20.619 -20.561 -20.560 -11.395 -11.293 -11.213  -1.488  -1.389
 -1.359  -1.049  -0.915  -0.813  -0.747  -0.728  -0.670  -0.638
 -0.622  -0.582  -0.564  -0.537  -0.525  -0.499  -0.466  -0.457
 -- Virtual --
  0.150   0.172   0.191   0.196   0.211   0.236   0.241   0.312
  0.332   0.354   0.380   0.393   0.447   0.465   0.496   0.503
  0.532   0.556   0.571   0.586   0.595   0.625   0.636   0.653
  0.659   0.670   0.684   0.718   0.721   0.747   0.770   0.792
  0.797   0.817   0.828   0.856   0.877   0.918   0.955   0.963
  0.991   1.017   1.071   1.078   1.083   1.124   1.129   1.176
  1.222   1.238   1.245   1.279   1.315   1.322   1.377   1.386
  1.400   1.425   1.435   1.455   1.506   1.521   1.545   1.559
  1.568   1.592   1.623   1.672   1.682   1.710   1.789   1.825
  1.835   1.850   1.894   1.958   2.013   2.079   2.109   2.201
  2.213   2.253   2.295   2.308   2.357   2.372   2.436   2.453
  2.462   2.552   2.621   2.650   2.671   2.713   2.787   2.802
  2.814   2.849   2.879   2.952   2.969   2.998   3.031   3.042
  3.099   3.125   3.150   3.178   3.186   3.211   3.235   3.283
  3.292   3.323   3.353   3.371   3.396   3.428   3.454   3.480
  3.492   3.494   3.513   3.570   3.592   3.617   3.633   3.665
  3.693   3.733   3.735   3.761   3.777   3.802   3.812   3.869
  3.889   3.917   3.923   3.954   4.007   4.022   4.052   4.098
  4.103   4.141   4.151   4.175   4.186   4.195   4.229   4.245
  4.263   4.274   4.318   4.363   4.398   4.422   4.438   4.453
  4.472   4.510   4.534   4.569   4.586   4.603   4.630   4.674
  4.710   4.729   4.757   4.815   4.854   4.870   4.926   4.999
  5.084   5.133   5.157   5.228   5.244   5.263   5.288   5.346
  5.429   5.471   5.543   5.586   5.595   5.610   5.660   5.679
  5.729   5.747   5.758   5.779   5.815   5.857   5.985   6.007
  6.018   6.101   6.165   6.221   6.244   6.304   6.393   6.475
  6.610   6.642   6.679   6.696   6.848   6.928   6.969   7.000
  7.012   7.063   7.128   7.134   7.182   7.268   7.288   7.320
  7.361   7.429   7.468   7.551   7.566   7.714   7.740   7.881
  7.927   7.991   9.779  12.536  12.853  13.227  13.711  14.487
 --------------------------------------------------------------

          Ground-State Mulliken Net Atomic Charges

     Atom                 Charge (a.u.)
  ----------------------------------------
      1 C                    -0.371127
      2 C                     0.078648
      3 C                     0.289023
      4 O                    -0.262512
      5 O                    -0.388713
      6 H                     0.129117
      7 H                     0.140067
      8 H                     0.131181
      9 O                    -0.465835
     10 H                     0.290682
     11 H                     0.158191
     12 H                     0.271277
  ----------------------------------------
  Sum of atomic charges =    -0.000000

 -----------------------------------------------------------------
                    Cartesian Multipole Moments
 -----------------------------------------------------------------
    Charge (ESU x 10^10)
                 0.0000
    Dipole Moment (Debye)
         X       1.9497      Y       2.8488      Z      -0.2628
       Tot       3.4621
    Quadrupole Moments (Debye-Ang)
        XX     -34.0006     XY       0.0667     YY     -38.2349
        XZ      -1.1073     YZ       0.4561     ZZ     -35.4720
    Octopole Moments (Debye-Ang^2)
       XXX      32.5458    XXY      13.6530    XYY       0.1380
       YYY      -5.7540    XXZ       0.1092    XYZ       5.1895
       YYZ       1.4447    XZZ       0.9523    YZZ      -0.2792
       ZZZ      -1.2969
    Hexadecapole Moments (Debye-Ang^3)
      XXXX    -302.9885   XXXY      15.5057   XXYY    -107.9431
      XYYY       9.6206   YYYY    -224.6514   XXXZ       0.3449
      XXYZ       1.1837   XYYZ      -3.2722   YYYZ      -3.2259
      XXZZ     -75.2442   XYZZ       1.6356   YYZZ     -54.7334
      XZZZ       0.5863   YZZZ      -1.0945   ZZZZ     -72.1203
 -----------------------------------------------------------------
 DrvMan is completing analytic gradient of the MP2 energy
 MP2 relaxed dipole moment
            1
    1   0.7670728
    2   1.1207921
    3  -0.1034104
	Magnitude:	 1.362 au	 3.462 Debye
 MP2 energy read as -343.144438
 Full Analytical Gradient of MP2 Energy (in au.)
             1             2             3             4             5
    1    0.00006322   -0.00006597    0.00003831   -0.00013202    0.00017269
    2   -0.00026393    0.00084556   -0.00012377    0.00009003    0.00015789
    3   -0.00011217   -0.00001960   -0.00003948   -0.00025967    0.00005942
             6             7             8             9            10
    1    0.00008217   -0.00005425   -0.00007741    0.00005588   -0.00004194
    2    0.00011706   -0.00013309   -0.00004044   -0.00048230    0.00017164
    3    0.00002565    0.00007909   -0.00020032    0.00038160   -0.00029977
            11            12
    1   -0.00013517    0.00009452
    2   -0.00030875   -0.00002988
    3    0.00011156    0.00027370
 Gradient time:  CPU 0.11 s  wall 3.38 s
 ----------------------------------------------------------------
             Standard Nuclear Orientation (Angstroms)
    I     Atom           X                Y                Z
 ----------------------------------------------------------------
    1      C      -1.3340986651     1.1651947638     0.4165910430
    2      C      -0.6762837232     0.0914319521    -0.4293765522
    3      C       0.7572947943    -0.0803218115    -0.0372151023
    4      O       1.5236718268     0.9557132735    -0.3068980430
    5      O       1.1675001379    -1.0903562450     0.5021522594
    6      H      -1.2400062178     0.9087841138     1.4617953271
    7      H      -2.3831507522     1.2042356093     0.1604245916
    8      H      -0.8872526072     2.1277328919     0.2378128212
    9      O      -1.3412786979    -1.1471791876    -0.2501767132
   10      H       2.4069778630     0.7381546836    -0.0084623288
   11      H      -0.7097886020     0.3541859832    -1.4730976605
   12      H      -0.7012966566    -1.7227403272     0.1966166578
 ----------------------------------------------------------------
 Nuclear Repulsion Energy =   252.4900550639 hartrees
 There are       24 alpha and       24 beta electrons
 Discretize the solute cavity surface with Lebedev spheres
	Using 302 Lebedev grid points for each H atom
	Using 302 Lebedev grid points for other atoms
	Atomic van der Waals radii will be scaled by 1.20
 Removing interior tesserae...
 Keep 1283 surface tesserae and discard 2341 interior tesserae
 Molecular Surface Area = 111.416 Angst**2

                       Distance Matrix (Angstroms)
             C (  1)   C (  2)   C (  3)   O (  4)   O (  5)   H (  6)
   C (  2)  1.517020
   C (  3)  2.476122  1.496141
   O (  4)  2.955363  2.366810  1.316598
   O (  5)  3.369396  2.379897  1.216287  2.228861
   H (  6)  1.080302  2.135973  2.685996  3.281523  3.273158
   H (  7)  1.080581  2.121224  3.398757  3.942514  4.241350  1.757167
   H (  8)  1.076156  2.153177  2.766890  2.735488  3.827268  1.763067
   O (  9)  2.406596  1.417212  2.363799  3.554338  2.619771  2.677329
   H ( 10)  3.789286  3.178352  1.841788  0.957405  2.267264  3.935894
   H ( 11)  2.149051  1.076808  2.098306  2.590406  3.084239  3.033530
   H ( 12)  2.964624  1.919300  2.209005  3.518256  1.996413  2.969142
             H (  7)   H (  8)   O (  9)   H ( 10)   H ( 11)
   H (  8)  1.759701
   O (  9)  2.604466  3.342054
   H ( 10)  4.815712  3.583788  4.202658
   H ( 11)  2.488196  2.470663  2.036765  3.465086
   H ( 12)  3.375964  3.855181  0.969779  3.969815  2.664890

 Requested basis set is cc-pVTZ
 There are 96 shells and 264 basis functions
 A cutoff of  1.0D-11 yielded   4365 shell pairs
 There are     33135 function pairs (     42890 Cartesian)
 Smallest overlap matrix eigenvalue = 4.56E-04
 Guess MOs from SCF MO coefficient file
 Reading MOs from coefficient file
 Reading MOs from coefficient file
 A restricted Hartree-Fock SCF calculation will be
 performed using Pulay DIIS extrapolation
 SCF converges when DIIS error is below 1.0E-08
 ---------------------------------------
  Cycle       Energy         DIIS Error
 ---------------------------------------
    1    -341.8321785775      4.65E-04
    2    -341.8347857752      2.24E-04
    3    -341.8351398186      9.25E-05
    4    -341.8352350412      2.77E-05
    5    -341.8352480685      9.91E-06
    6    -341.8352500025      5.01E-06
    7    -341.8352504086      1.69E-06
    8    -341.8352504821      5.33E-07
    9    -341.8352504878      1.39E-07
   10    -341.8352504885      3.68E-08
   11    -341.8352504886      1.19E-08
   12    -341.8352504888      3.68E-09 Convergence criterion met
 ---------------------------------------
 SCF time:  CPU 123.40 s  wall 126.74 s
 Discretize the solute cavity surface with Lebedev spheres
	Using 302 Lebedev grid points for each H atom
	Using 302 Lebedev grid points for other atoms
	Atomic van der Waals radii will be scaled by 1.20
 Removing interior tesserae...
 Keep 1283 surface tesserae and discard 2341 interior tesserae
 Molecular Surface Area = 111.416 Angst**2
 A restricted Hartree-Fock SCF calculation will be
 performed using Pulay DIIS extrapolation
 Polarizable Continuum solvation model will be applied
 SCF converges when DIIS error is below 1.0E-08

 Citation of the SMD model:
 Marenich, A.V.; Cramer, C.J.; Truhlar, D.G.
 J. Phys. Chem. B 2009, 113, 6378-6396.
 iSolventCode=           1
 Solvent: water                                                           

 vradii
            1           2           3           4           5           6
    1   1.8500000   1.8500000   1.8500000   1.5200000   1.5200000   1.2000000
            7           8           9          10          11          12
    1   1.2000000   1.2000000   1.5200000   1.2000000   1.2000000   1.2000000
 ---------------------------------------
  Cycle       Energy         DIIS Error
 ---------------------------------------
    1    -341.8352504884      1.24E-09
 Time req'd to invert C: 1.27 s (CPU) 1.28 s (wall)
    2    -341.8554544488      3.87E-04
    3    -341.8554544497      3.87E-04
    4    -341.8554544395      3.87E-04
    5    -341.8554544382      3.87E-04
    6    -341.8554544279      3.87E-04
    7    -341.8554544315      3.87E-04
    8    -341.8554544278      3.87E-04
    9    -341.8554544270      3.87E-04
   10    -341.8554544261      3.87E-04
   11    -341.8554544260      3.87E-04
   12    -341.8554544229      3.87E-04
   13    -341.8554544230      3.87E-04
   14    -341.8554544214      3.87E-04
   15    -341.8554544222      3.87E-04
   16    -341.8554544515      3.87E-04
   17    -341.8578493264      1.86E-04
   18    -341.8582025038      8.47E-05
   19    -341.8583155384      2.66E-05
   20    -341.8583303876      8.68E-06
   21    -341.8583321776      4.44E-06
   22    -341.8583325031      1.56E-06
   23    -341.8583325703      4.77E-07
   24    -341.8583325750      1.25E-07
   25    -341.8583325750      3.51E-08
   26    -341.8583325751      1.13E-08
   27    -341.8583325749      3.27E-09 Convergence criterion met
 ---------------------------------------
 SCF time:  CPU 225.94 s  wall 226.21 s
(0)  E-EN(g) gas-phase elect-nuc energy                 -341.835250488 a.u.
(3)  G-ENP(liq) elect-nuc-pol free energy of system     -341.858332575 a.u.
(4)  G-CDS(liq) cavity-dispersion-solvent structure 
     free energy                                                4.1672 kcal/mol
(6)  G-S(liq) free energy of system                     -341.851691771 a.u.
(9)  DeltaG-S(liq) free energy of  solvation
     (9) = (6) - (0)                                          -10.3171 kcal/mol
 SCF   energy in the final basis set = -341.8516917709
 Total energy in the final basis set = -341.8516917709

 Components of the MP2 correlation energy:
        aaaa  correlation energy =        -0.1599110063 au
        abab  correlation energy =        -0.9729381764 au
        bbbb  correlation energy =        -0.1599110063 au
        non-Brillouin singles    =        -0.0000000000 au

 Total  MP2   correlation energy =        -1.2927601891 au
        MP2         total energy =      -343.1444519600 au

  Entering Z-vector solver.
 This version supports only Gaussian blurring of the apparent surface charges
 No PCM contribution added !! 
   1         0           1      0.000274    0.000274
 This version supports only Gaussian blurring of the apparent surface charges
 No PCM contribution added !! 
   2         0           1      0.000089    0.000089
 This version supports only Gaussian blurring of the apparent surface charges
 No PCM contribution added !! 
   3         0           1      0.000033    0.000033
 This version supports only Gaussian blurring of the apparent surface charges
 No PCM contribution added !! 
   4         0           1      0.000009    0.000009
 This version supports only Gaussian blurring of the apparent surface charges
 No PCM contribution added !! 
   5         0           1      0.000003    0.000003
 This version supports only Gaussian blurring of the apparent surface charges
 No PCM contribution added !! 
   6         1           0      0.000000    0.000000    Roots Converged

 --------------------------------------------------------------

                    Orbital Energies (a.u.)
 --------------------------------------------------------------

 Alpha MOs
 -- Occupied --
-20.619 -20.561 -20.561 -11.395 -11.293 -11.213  -1.488  -1.389
 -1.359  -1.048  -0.915  -0.813  -0.747  -0.728  -0.671  -0.638
 -0.622  -0.582  -0.564  -0.537  -0.525  -0.499  -0.466  -0.456
 -- Virtual --
  0.150   0.172   0.191   0.196   0.211   0.236   0.241   0.312
  0.332   0.354   0.380   0.393   0.447   0.465   0.496   0.503
  0.532   0.556   0.571   0.586   0.595   0.625   0.636   0.653
  0.659   0.671   0.684   0.718   0.721   0.747   0.770   0.792
  0.797   0.817   0.828   0.856   0.877   0.918   0.955   0.963
  0.992   1.017   1.071   1.078   1.083   1.124   1.129   1.176
  1.221   1.238   1.245   1.279   1.315   1.322   1.378   1.386
  1.400   1.425   1.435   1.455   1.506   1.521   1.545   1.559
  1.568   1.592   1.623   1.672   1.682   1.709   1.789   1.826
  1.835   1.850   1.894   1.958   2.013   2.078   2.109   2.202
  2.213   2.253   2.295   2.308   2.357   2.373   2.437   2.453
  2.463   2.552   2.621   2.650   2.670   2.714   2.787   2.801
  2.813   2.849   2.879   2.952   2.968   2.998   3.031   3.041
  3.099   3.125   3.150   3.178   3.186   3.211   3.235   3.283
  3.292   3.323   3.352   3.371   3.397   3.428   3.454   3.480
  3.493   3.494   3.512   3.570   3.592   3.617   3.633   3.665
  3.693   3.733   3.736   3.761   3.777   3.802   3.811   3.869
  3.889   3.917   3.923   3.954   4.006   4.022   4.053   4.097
  4.103   4.141   4.151   4.175   4.186   4.196   4.229   4.245
  4.263   4.274   4.317   4.363   4.398   4.422   4.438   4.453
  4.472   4.510   4.535   4.569   4.587   4.603   4.630   4.674
  4.710   4.729   4.757   4.814   4.854   4.870   4.927   4.999
  5.084   5.133   5.156   5.227   5.243   5.263   5.287   5.346
  5.429   5.470   5.543   5.586   5.594   5.609   5.660   5.679
  5.729   5.747   5.758   5.779   5.814   5.857   5.985   6.007
  6.018   6.103   6.166   6.221   6.244   6.304   6.394   6.475
  6.611   6.642   6.679   6.696   6.848   6.928   6.969   7.000
  7.012   7.063   7.128   7.134   7.182   7.268   7.288   7.320
  7.361   7.430   7.469   7.552   7.566   7.714   7.741   7.881
  7.927   7.991   9.777  12.536  12.861  13.228  13.713  14.480
 --------------------------------------------------------------

          Ground-State Mulliken Net Atomic Charges

     Atom                 Charge (a.u.)
  ----------------------------------------
      1 C                    -0.371397
      2 C                     0.078524
      3 C                     0.289172
      4 O                    -0.262560
      5 O                    -0.388825
      6 H                     0.129057
      7 H                     0.140000
      8 H                     0.131190
      9 O                    -0.464786
     10 H                     0.290743
     11 H                     0.157613
     12 H                     0.271268
  ----------------------------------------
  Sum of atomic charges =    -0.000000

 -----------------------------------------------------------------
                    Cartesian Multipole Moments
 -----------------------------------------------------------------
    Charge (ESU x 10^10)
                -0.0000
    Dipole Moment (Debye)
         X       1.9465      Y       2.8407      Z      -0.2619
       Tot       3.4535
    Quadrupole Moments (Debye-Ang)
        XX     -33.9965     XY       0.0797     YY     -38.2311
        XZ      -1.1070     YZ       0.4573     ZZ     -35.4794
    Octopole Moments (Debye-Ang^2)
       XXX      32.5409    XXY      13.6451    XYY       0.1293
       YYY      -5.7443    XXZ       0.1042    XYZ       5.1901
       YYZ       1.4412    XZZ       0.9552    YZZ      -0.2765
       ZZZ      -1.2911
    Hexadecapole Moments (Debye-Ang^3)
      XXXX    -302.9736   XXXY      15.5394   XXYY    -107.9320
      XYYY       9.6314   YYYY    -224.6275   XXXZ       0.3511
      XXYZ       1.1801   XYYZ      -3.2690   YYYZ      -3.2346
      XXZZ     -75.2530   XYZZ       1.6416   YYZZ     -54.7337
      XZZZ       0.5878   YZZZ      -1.1101   ZZZZ     -72.1632
 -----------------------------------------------------------------
 DrvMan is completing analytic gradient of the MP2 energy
 MP2 relaxed dipole moment
            1
    1   0.7658157
    2   1.1176020
    3  -0.1030523
	Magnitude:	 1.359 au	 3.454 Debye
 MP2 energy read as -343.144452
 Full Analytical Gradient of MP2 Energy (in au.)
             1             2             3             4             5
    1   -0.00011788   -0.00001683    0.00001580   -0.00001314    0.00007114
    2    0.00020121   -0.00105645    0.00015224    0.00007393    0.00022623
    3    0.00008673    0.00016540   -0.00002131   -0.00024406   -0.00002983
             6             7             8             9            10
    1    0.00009480   -0.00005155   -0.00013243    0.00017355   -0.00002637
    2    0.00010868   -0.00011293    0.00000843    0.00025313    0.00018316
    3    0.00000255    0.00009113   -0.00014292    0.00021331   -0.00031016
            11            12
    1   -0.00015668    0.00015959
    2   -0.00011436    0.00007673
    3   -0.00007660    0.00026576
 Gradient time:  CPU 0.11 s  wall 2.44 s
 ----------------------------------------------------------------
             Standard Nuclear Orientation (Angstroms)
    I     Atom           X                Y                Z
 ----------------------------------------------------------------
    1      C      -1.3340986651     1.1651947638     0.4165910430
    2      C      -0.6762837232     0.0924319521    -0.4283765522
    3      C       0.7572947943    -0.0803218115    -0.0372151023
    4      O       1.5236718268     0.9557132735    -0.3068980430
    5      O       1.1675001379    -1.0903562450     0.5021522594
    6      H      -1.2400062178     0.9087841138     1.4617953271
    7      H      -2.3831507522     1.2042356093     0.1604245916
    8      H      -0.8872526072     2.1277328919     0.2378128212
    9      O      -1.3412786979    -1.1471791876    -0.2501767132
   10      H       2.4069778630     0.7381546836    -0.0084623288
   11      H      -0.7097886020     0.3541859832    -1.4730976605
   12      H      -0.7012966566    -1.7227403272     0.1966166578
 ----------------------------------------------------------------
 Nuclear Repulsion Energy =   252.4936416276 hartrees
 There are       24 alpha and       24 beta electrons
 Discretize the solute cavity surface with Lebedev spheres
	Using 302 Lebedev grid points for each H atom
	Using 302 Lebedev grid points for other atoms
	Atomic van der Waals radii will be scaled by 1.20
 Removing interior tesserae...
 Keep 1283 surface tesserae and discard 2341 interior tesserae
 Molecular Surface Area = 111.416 Angst**2

                       Distance Matrix (Angstroms)
             C (  1)   C (  2)   C (  3)   O (  4)   O (  5)   H (  6)
   C (  2)  1.515754
   C (  3)  2.476122  1.495994
   O (  4)  2.955363  2.366393  1.316598
   O (  5)  3.369396  2.380002  1.216287  2.228861
   H (  6)  1.080302  2.134705  2.685996  3.281523  3.273158
   H (  7)  1.080581  2.120422  3.398757  3.942514  4.241350  1.757167
   H (  8)  1.076156  2.151921  2.766890  2.735488  3.827268  1.763067
   O (  9)  2.406596  1.417960  2.363799  3.554338  2.619771  2.677329
   H ( 10)  3.789286  3.178016  1.841788  0.957405  2.267264  3.935894
   H ( 11)  2.149051  1.077534  2.098306  2.590406  3.084239  3.033530
   H ( 12)  2.964624  1.919920  2.209005  3.518256  1.996413  2.969142
             H (  7)   H (  8)   O (  9)   H ( 10)   H ( 11)
   H (  8)  1.759701
   O (  9)  2.604466  3.342054
   H ( 10)  4.815712  3.583788  4.202658
   H ( 11)  2.488196  2.470663  2.036765  3.465086
   H ( 12)  3.375964  3.855181  0.969779  3.969815  2.664890

 Requested basis set is cc-pVTZ
 There are 96 shells and 264 basis functions
 A cutoff of  1.0D-11 yielded   4365 shell pairs
 There are     33135 function pairs (     42890 Cartesian)
 Smallest overlap matrix eigenvalue = 4.56E-04
 Guess MOs from SCF MO coefficient file
 Reading MOs from coefficient file
 Reading MOs from coefficient file
 A restricted Hartree-Fock SCF calculation will be
 performed using Pulay DIIS extrapolation
 SCF converges when DIIS error is below 1.0E-08
 ---------------------------------------
  Cycle       Energy         DIIS Error
 ---------------------------------------
    1    -341.8314790031      4.61E-04
    2    -341.8347617629      2.22E-04
    3    -341.8351081146      9.19E-05
    4    -341.8352026002      2.77E-05
    5    -341.8352155940      9.70E-06
    6    -341.8352175151      4.94E-06
    7    -341.8352179023      1.69E-06
    8    -341.8352179754      5.26E-07
    9    -341.8352179810      1.39E-07
   10    -341.8352179815      3.68E-08
   11    -341.8352179815      1.17E-08
   12    -341.8352179816      3.59E-09 Convergence criterion met
 ---------------------------------------
 SCF time:  CPU 123.41 s  wall 126.32 s
 Discretize the solute cavity surface with Lebedev spheres
	Using 302 Lebedev grid points for each H atom
	Using 302 Lebedev grid points for other atoms
	Atomic van der Waals radii will be scaled by 1.20
 Removing interior tesserae...
 Keep 1283 surface tesserae and discard 2341 interior tesserae
 Molecular Surface Area = 111.416 Angst**2
 A restricted Hartree-Fock SCF calculation will be
 performed using Pulay DIIS extrapolation
 Polarizable Continuum solvation model will be applied
 SCF converges when DIIS error is below 1.0E-08

 Citation of the SMD model:
 Marenich, A.V.; Cramer, C.J.; Truhlar, D.G.
 J. Phys. Chem. B 2009, 113, 6378-6396.
 iSolventCode=           1
 Solvent: water                                                           

 vradii
            1           2           3           4           5           6
    1   1.8500000   1.8500000   1.8500000   1.5200000   1.5200000   1.2000000
            7           8           9          10          11          12
    1   1.2000000   1.2000000   1.5200000   1.2000000   1.2000000   1.2000000
 ---------------------------------------
  Cycle       Energy         DIIS Error
 ---------------------------------------
    1    -341.8352179816      1.07E-09
 Time req'd to invert C: 1.32 s (CPU) 1.34 s (wall)
    2    -341.8554313558      3.87E-04
    3    -341.8554313567      3.87E-04
    4    -341.8554313518      3.87E-04
    5    -341.8554313481      3.87E-04
    6    -341.8554313429      3.87E-04
    7    -341.8554313399      3.87E-04
    8    -341.8554313421      3.87E-04
    9    -341.8554313384      3.87E-04
   10    -341.8554313388      3.87E-04
   11    -341.8554313368      3.87E-04
   12    -341.8554313344      3.87E-04
   13    -341.8554313279      3.87E-04
   14    -341.8554313228      3.87E-04
   15    -341.8554313266      3.87E-04
   16    -341.8554313580      3.87E-04
   17    -341.8578283663      1.86E-04
   18    -341.8581819929      8.48E-05
   19    -341.8582952136      2.66E-05
   20    -341.8583100903      8.69E-06
   21    -341.8583118820      4.44E-06
   22    -341.8583122074      1.56E-06
   23    -341.8583122746      4.78E-07
   24    -341.8583122793      1.25E-07
   25    -341.8583122794      3.52E-08
   26    -341.8583122794      1.14E-08
   27    -341.8583122792      3.29E-09 Convergence criterion met
 ---------------------------------------
 SCF time:  CPU 224.14 s  wall 224.40 s
(0)  E-EN(g) gas-phase elect-nuc energy                 -341.835217982 a.u.
(3)  G-ENP(liq) elect-nuc-pol free energy of system     -341.858312279 a.u.
(4)  G-CDS(liq) cavity-dispersion-solvent structure 
     free energy                                                4.1664 kcal/mol
(6)  G-S(liq) free energy of system                     -341.851672667 a.u.
(9)  DeltaG-S(liq) free energy of  solvation
     (9) = (6) - (0)                                          -10.3255 kcal/mol
 SCF   energy in the final basis set = -341.8516726669
 Total energy in the final basis set = -341.8516726669

 Components of the MP2 correlation energy:
        aaaa  correlation energy =        -0.1599149827 au
        abab  correlation energy =        -0.9729543950 au
        bbbb  correlation energy =        -0.1599149827 au
        non-Brillouin singles    =        -0.0000000000 au

 Total  MP2   correlation energy =        -1.2927843604 au
        MP2         total energy =      -343.1444570272 au

  Entering Z-vector solver.
 This version supports only Gaussian blurring of the apparent surface charges
 No PCM contribution added !! 
   1         0           1      0.000274    0.000274
 This version supports only Gaussian blurring of the apparent surface charges
 No PCM contribution added !! 
   2         0           1      0.000089    0.000089
 This version supports only Gaussian blurring of the apparent surface charges
 No PCM contribution added !! 
   3         0           1      0.000033    0.000033
 This version supports only Gaussian blurring of the apparent surface charges
 No PCM contribution added !! 
   4         0           1      0.000009    0.000009
 This version supports only Gaussian blurring of the apparent surface charges
 No PCM contribution added !! 
   5         0           1      0.000003    0.000003
 This version supports only Gaussian blurring of the apparent surface charges
 No PCM contribution added !! 
   6         1           0      0.000000    0.000000    Roots Converged

 --------------------------------------------------------------

                    Orbital Energies (a.u.)
 --------------------------------------------------------------

 Alpha MOs
 -- Occupied --
-20.619 -20.561 -20.560 -11.395 -11.293 -11.213  -1.488  -1.389
 -1.359  -1.049  -0.915  -0.813  -0.747  -0.728  -0.670  -0.638
 -0.622  -0.582  -0.564  -0.537  -0.525  -0.499  -0.466  -0.456
 -- Virtual --
  0.150   0.172   0.191   0.196   0.211   0.236   0.241   0.312
  0.332   0.354   0.380   0.393   0.447   0.465   0.496   0.503
  0.532   0.556   0.571   0.586   0.595   0.625   0.636   0.653
  0.659   0.671   0.684   0.718   0.721   0.747   0.770   0.792
  0.797   0.817   0.828   0.856   0.877   0.918   0.955   0.963
  0.991   1.017   1.071   1.078   1.083   1.124   1.129   1.176
  1.222   1.238   1.245   1.279   1.315   1.322   1.377   1.387
  1.400   1.425   1.435   1.455   1.506   1.521   1.545   1.559
  1.568   1.592   1.623   1.672   1.682   1.709   1.789   1.825
  1.835   1.850   1.894   1.958   2.013   2.078   2.109   2.202
  2.213   2.253   2.295   2.308   2.357   2.372   2.437   2.453
  2.462   2.552   2.621   2.650   2.671   2.714   2.787   2.802
  2.814   2.849   2.879   2.953   2.969   2.998   3.031   3.042
  3.099   3.125   3.150   3.178   3.186   3.211   3.235   3.283
  3.291   3.323   3.353   3.371   3.396   3.428   3.454   3.480
  3.493   3.494   3.513   3.570   3.592   3.617   3.633   3.665
  3.693   3.733   3.735   3.761   3.777   3.802   3.811   3.869
  3.889   3.917   3.923   3.954   4.007   4.022   4.052   4.098
  4.103   4.141   4.151   4.175   4.186   4.196   4.229   4.245
  4.263   4.274   4.318   4.363   4.398   4.422   4.438   4.453
  4.472   4.510   4.534   4.569   4.587   4.603   4.630   4.674
  4.710   4.729   4.757   4.815   4.854   4.870   4.926   4.998
  5.084   5.133   5.156   5.227   5.243   5.262   5.288   5.346
  5.429   5.469   5.543   5.586   5.594   5.609   5.660   5.679
  5.729   5.747   5.758   5.779   5.815   5.857   5.985   6.007
  6.018   6.102   6.165   6.221   6.244   6.304   6.394   6.475
  6.610   6.642   6.679   6.696   6.848   6.928   6.969   7.000
  7.012   7.063   7.128   7.134   7.182   7.268   7.288   7.320
  7.361   7.429   7.469   7.551   7.566   7.714   7.741   7.881
  7.927   7.991   9.778  12.535  12.855  13.228  13.713  14.486
 --------------------------------------------------------------

          Ground-State Mulliken Net Atomic Charges

     Atom                 Charge (a.u.)
  ----------------------------------------
      1 C                    -0.371212
      2 C                     0.078855
      3 C                     0.289135
      4 O                    -0.262536
      5 O                    -0.388770
      6 H                     0.129022
      7 H                     0.140074
      8 H                     0.131243
      9 O                    -0.465131
     10 H                     0.290732
     11 H                     0.157338
     12 H                     0.271249
  ----------------------------------------
  Sum of atomic charges =    -0.000000

 -----------------------------------------------------------------
                    Cartesian Multipole Moments
 -----------------------------------------------------------------
    Charge (ESU x 10^10)
                -0.0000
    Dipole Moment (Debye)
         X       1.9475      Y       2.8448      Z      -0.2600
       Tot       3.4574
    Quadrupole Moments (Debye-Ang)
        XX     -33.9964     XY       0.0737     YY     -38.2305
        XZ      -1.1081     YZ       0.4575     ZZ     -35.4803
    Octopole Moments (Debye-Ang^2)
       XXX      32.5381    XXY      13.6510    XYY       0.1290
       YYY      -5.7449    XXZ       0.1038    XYZ       5.1891
       YYZ       1.4384    XZZ       0.9580    YZZ      -0.2802
       ZZZ      -1.3009
    Hexadecapole Moments (Debye-Ang^3)
      XXXX    -302.9622   XXXY      15.5225   XXYY    -107.9282
      XYYY       9.6230   YYYY    -224.6166   XXXZ       0.3572
      XXYZ       1.1835   XYYZ      -3.2654   YYYZ      -3.2255
      XXZZ     -75.2497   XYZZ       1.6410   YYZZ     -54.7328
      XZZZ       0.5948   YZZZ      -1.1029   ZZZZ     -72.1421
 -----------------------------------------------------------------
 DrvMan is completing analytic gradient of the MP2 energy
 MP2 relaxed dipole moment
            1
    1   0.7662159
    2   1.1192414
    3  -0.1022802
	Magnitude:	 1.360 au	 3.457 Debye
 MP2 energy read as -343.144457
 Full Analytical Gradient of MP2 Energy (in au.)
             1             2             3             4             5
    1    0.00004904   -0.00000476   -0.00004181   -0.00005887    0.00007844
    2   -0.00011920   -0.00021959    0.00001356    0.00008720    0.00022868
    3   -0.00024865    0.00121627   -0.00023295   -0.00023263    0.00003999
             6             7             8             9            10
    1    0.00012320   -0.00006156   -0.00011369    0.00009657   -0.00003125
    2    0.00006194   -0.00011570    0.00000149   -0.00006997    0.00018417
    3   -0.00001954    0.00009073   -0.00016530    0.00015178   -0.00029612
            11            12
    1   -0.00018456    0.00014924
    2   -0.00011093    0.00005836
    3   -0.00056295    0.00025938
 Gradient time:  CPU 0.10 s  wall 3.33 s
 ----------------------------------------------------------------
             Standard Nuclear Orientation (Angstroms)
    I     Atom           X                Y                Z
 ----------------------------------------------------------------
    1      C      -1.3340986651     1.1651947638     0.4165910430
    2      C      -0.6762837232     0.0924319521    -0.4303765522
    3      C       0.7572947943    -0.0803218115    -0.0372151023
    4      O       1.5236718268     0.9557132735    -0.3068980430
    5      O       1.1675001379    -1.0903562450     0.5021522594
    6      H      -1.2400062178     0.9087841138     1.4617953271
    7      H      -2.3831507522     1.2042356093     0.1604245916
    8      H      -0.8872526072     2.1277328919     0.2378128212
    9      O      -1.3412786979    -1.1471791876    -0.2501767132
   10      H       2.4069778630     0.7381546836    -0.0084623288
   11      H      -0.7097886020     0.3541859832    -1.4730976605
   12      H      -0.7012966566    -1.7227403272     0.1966166578
 ----------------------------------------------------------------
 Nuclear Repulsion Energy =   252.4753820697 hartrees
 There are       24 alpha and       24 beta electrons
 Discretize the solute cavity surface with Lebedev spheres
	Using 302 Lebedev grid points for each H atom
	Using 302 Lebedev grid points for other atoms
	Atomic van der Waals radii will be scaled by 1.20
 Removing interior tesserae...
 Keep 1283 surface tesserae and discard 2341 interior tesserae
 Molecular Surface Area = 111.416 Angst**2

                       Distance Matrix (Angstroms)
             C (  1)   C (  2)   C (  3)   O (  4)   O (  5)   H (  6)
   C (  2)  1.516870
   C (  3)  2.476122  1.496518
   O (  4)  2.955363  2.366497  1.316598
   O (  5)  3.369396  2.380785  1.216287  2.228861
   H (  6)  1.080302  2.136476  2.685996  3.281523  3.273158
   H (  7)  1.080581  2.120978  3.398757  3.942514  4.241350  1.757167
   H (  8)  1.076156  2.152541  2.766890  2.735488  3.827268  1.763067
   O (  9)  2.406596  1.418212  2.363799  3.554338  2.619771  2.677329
   H ( 10)  3.789286  3.178281  1.841788  0.957405  2.267264  3.935894
   H ( 11)  2.149051  1.075595  2.098306  2.590406  3.084239  3.033530
   H ( 12)  2.964624  1.920572  2.209005  3.518256  1.996413  2.969142
             H (  7)   H (  8)   O (  9)   H ( 10)   H ( 11)
   H (  8)  1.759701
   O (  9)  2.604466  3.342054
   H ( 10)  4.815712  3.583788  4.202658
   H ( 11)  2.488196  2.470663  2.036765  3.465086
   H ( 12)  3.375964  3.855181  0.969779  3.969815  2.664890

 Requested basis set is cc-pVTZ
 There are 96 shells and 264 basis functions
 A cutoff of  1.0D-11 yielded   4365 shell pairs
 There are     33135 function pairs (     42890 Cartesian)
 Smallest overlap matrix eigenvalue = 4.56E-04
 Guess MOs from SCF MO coefficient file
 Reading MOs from coefficient file
 Reading MOs from coefficient file
 A restricted Hartree-Fock SCF calculation will be
 performed using Pulay DIIS extrapolation
 SCF converges when DIIS error is below 1.0E-08
 ---------------------------------------
  Cycle       Energy         DIIS Error
 ---------------------------------------
    1    -341.8319306773      4.61E-04
    2    -341.8347430216      2.22E-04
    3    -341.8350900834      9.18E-05
    4    -341.8351842497      2.76E-05
    5    -341.8351971847      9.76E-06
    6    -341.8351991074      4.95E-06
    7    -341.8351994996      1.69E-06
    8    -341.8351995729      5.30E-07
    9    -341.8351995786      1.38E-07
   10    -341.8351995793      3.70E-08
   11    -341.8351995793      1.21E-08
   12    -341.8351995795      3.85E-09 Convergence criterion met
 ---------------------------------------
 SCF time:  CPU 123.08 s  wall 126.00 s
 Discretize the solute cavity surface with Lebedev spheres
	Using 302 Lebedev grid points for each H atom
	Using 302 Lebedev grid points for other atoms
	Atomic van der Waals radii will be scaled by 1.20
 Removing interior tesserae...
 Keep 1283 surface tesserae and discard 2341 interior tesserae
 Molecular Surface Area = 111.416 Angst**2
 A restricted Hartree-Fock SCF calculation will be
 performed using Pulay DIIS extrapolation
 Polarizable Continuum solvation model will be applied
 SCF converges when DIIS error is below 1.0E-08

 Citation of the SMD model:
 Marenich, A.V.; Cramer, C.J.; Truhlar, D.G.
 J. Phys. Chem. B 2009, 113, 6378-6396.
 iSolventCode=           1
 Solvent: water                                                           

 vradii
            1           2           3           4           5           6
    1   1.8500000   1.8500000   1.8500000   1.5200000   1.5200000   1.2000000
            7           8           9          10          11          12
    1   1.2000000   1.2000000   1.5200000   1.2000000   1.2000000   1.2000000
 ---------------------------------------
  Cycle       Energy         DIIS Error
 ---------------------------------------
    1    -341.8351995791      1.37E-09
 Time req'd to invert C: 1.23 s (CPU) 1.25 s (wall)
    2    -341.8554210188      3.88E-04
    3    -341.8554210199      3.88E-04
    4    -341.8554210082      3.88E-04
    5    -341.8554210070      3.88E-04
    6    -341.8554209978      3.88E-04
    7    -341.8554209913      3.88E-04
    8    -341.8554209929      3.88E-04
    9    -341.8554209939      3.88E-04
   10    -341.8554209923      3.88E-04
   11    -341.8554209954      3.88E-04
   12    -341.8554209958      3.88E-04
   13    -341.8554209961      3.88E-04
   14    -341.8554209926      3.88E-04
   15    -341.8554209899      3.88E-04
   16    -341.8554210198      3.88E-04
   17    -341.8578194046      1.86E-04
   18    -341.8581732215      8.48E-05
   19    -341.8582864982      2.66E-05
   20    -341.8583013767      8.69E-06
   21    -341.8583031677      4.44E-06
   22    -341.8583034930      1.56E-06
   23    -341.8583035602      4.78E-07
   24    -341.8583035649      1.25E-07
   25    -341.8583035650      3.53E-08
   26    -341.8583035650      1.14E-08
   27    -341.8583035648      3.29E-09 Convergence criterion met
 ---------------------------------------
 SCF time:  CPU 228.24 s  wall 228.49 s
(0)  E-EN(g) gas-phase elect-nuc energy                 -341.835199579 a.u.
(3)  G-ENP(liq) elect-nuc-pol free energy of system     -341.858303565 a.u.
(4)  G-CDS(liq) cavity-dispersion-solvent structure 
     free energy                                                4.1668 kcal/mol
(6)  G-S(liq) free energy of system                     -341.851663296 a.u.
(9)  DeltaG-S(liq) free energy of  solvation
     (9) = (6) - (0)                                          -10.3311 kcal/mol
 SCF   energy in the final basis set = -341.8516632964
 Total energy in the final basis set = -341.8516632964

 Components of the MP2 correlation energy:
        aaaa  correlation energy =        -0.1599086990 au
        abab  correlation energy =        -0.9729510501 au
        bbbb  correlation energy =        -0.1599086990 au
        non-Brillouin singles    =        -0.0000000000 au

 Total  MP2   correlation energy =        -1.2927684481 au
        MP2         total energy =      -343.1444317446 au

  Entering Z-vector solver.
 This version supports only Gaussian blurring of the apparent surface charges
 No PCM contribution added !! 
   1         0           1      0.000274    0.000274
 This version supports only Gaussian blurring of the apparent surface charges
 No PCM contribution added !! 
   2         0           1      0.000089    0.000089
 This version supports only Gaussian blurring of the apparent surface charges
 No PCM contribution added !! 
   3         0           1      0.000033    0.000033
 This version supports only Gaussian blurring of the apparent surface charges
 No PCM contribution added !! 
   4         0           1      0.000009    0.000009
 This version supports only Gaussian blurring of the apparent surface charges
 No PCM contribution added !! 
   5         0           1      0.000003    0.000003
 This version supports only Gaussian blurring of the apparent surface charges
 No PCM contribution added !! 
   6         1           0      0.000000    0.000000    Roots Converged

 --------------------------------------------------------------

                    Orbital Energies (a.u.)
 --------------------------------------------------------------

 Alpha MOs
 -- Occupied --
-20.619 -20.561 -20.560 -11.395 -11.293 -11.213  -1.488  -1.389
 -1.359  -1.048  -0.915  -0.813  -0.747  -0.728  -0.671  -0.638
 -0.622  -0.582  -0.564  -0.537  -0.525  -0.499  -0.466  -0.456
 -- Virtual --
  0.150   0.172   0.190   0.196   0.211   0.236   0.241   0.312
  0.332   0.354   0.380   0.393   0.447   0.465   0.496   0.503
  0.532   0.556   0.571   0.586   0.596   0.625   0.636   0.653
  0.659   0.670   0.684   0.718   0.721   0.747   0.770   0.792
  0.797   0.817   0.828   0.856   0.877   0.918   0.955   0.963
  0.991   1.017   1.071   1.078   1.083   1.124   1.129   1.176
  1.222   1.238   1.245   1.279   1.315   1.322   1.378   1.386
  1.400   1.425   1.435   1.455   1.506   1.521   1.545   1.559
  1.568   1.592   1.623   1.672   1.682   1.710   1.789   1.826
  1.835   1.850   1.894   1.958   2.013   2.079   2.109   2.201
  2.213   2.253   2.295   2.308   2.357   2.372   2.436   2.453
  2.462   2.552   2.621   2.650   2.671   2.713   2.787   2.801
  2.813   2.849   2.879   2.952   2.968   2.998   3.031   3.041
  3.099   3.125   3.150   3.178   3.186   3.211   3.235   3.283
  3.292   3.323   3.353   3.371   3.396   3.428   3.454   3.480
  3.493   3.494   3.512   3.570   3.592   3.617   3.633   3.665
  3.693   3.733   3.735   3.761   3.777   3.802   3.812   3.869
  3.889   3.917   3.923   3.954   4.007   4.022   4.052   4.097
  4.103   4.141   4.151   4.175   4.186   4.196   4.229   4.245
  4.263   4.274   4.317   4.363   4.398   4.422   4.438   4.453
  4.472   4.510   4.535   4.569   4.586   4.602   4.630   4.673
  4.710   4.729   4.757   4.814   4.854   4.870   4.927   4.999
  5.084   5.133   5.158   5.228   5.243   5.263   5.288   5.346
  5.429   5.471   5.543   5.586   5.594   5.609   5.660   5.679
  5.729   5.747   5.758   5.779   5.815   5.857   5.985   6.007
  6.018   6.102   6.165   6.221   6.244   6.304   6.394   6.475
  6.610   6.642   6.679   6.696   6.848   6.927   6.969   7.000
  7.012   7.063   7.128   7.134   7.182   7.268   7.288   7.320
  7.361   7.429   7.468   7.551   7.566   7.714   7.741   7.881
  7.927   7.991   9.778  12.537  12.858  13.227  13.711  14.481
 --------------------------------------------------------------

          Ground-State Mulliken Net Atomic Charges

     Atom                 Charge (a.u.)
  ----------------------------------------
      1 C                    -0.371307
      2 C                     0.078092
      3 C                     0.289181
      4 O                    -0.262530
      5 O                    -0.388753
      6 H                     0.129167
      7 H                     0.139998
      8 H                     0.131134
      9 O                    -0.465425
     10 H                     0.290698
     11 H                     0.158438
     12 H                     0.271307
  ----------------------------------------
  Sum of atomic charges =    -0.000000

 -----------------------------------------------------------------
                    Cartesian Multipole Moments
 -----------------------------------------------------------------
    Charge (ESU x 10^10)
                 0.0000
    Dipole Moment (Debye)
         X       1.9486      Y       2.8450      Z      -0.2639
       Tot       3.4584
    Quadrupole Moments (Debye-Ang)
        XX     -33.9996     XY       0.0723     YY     -38.2345
        XZ      -1.1068     YZ       0.4556     ZZ     -35.4718
    Octopole Moments (Debye-Ang^2)
       XXX      32.5476    XXY      13.6476    XYY       0.1374
       YYY      -5.7528    XXZ       0.1105    XYZ       5.1905
       YYZ       1.4481    XZZ       0.9497    YZZ      -0.2744
       ZZZ      -1.2844
    Hexadecapole Moments (Debye-Ang^3)
      XXXX    -302.9930   XXXY      15.5216   XXYY    -107.9440
      XYYY       9.6283   YYYY    -224.6574   XXXZ       0.3377
      XXYZ       1.1803   XYYZ      -3.2763   YYYZ      -3.2352
      XXZZ     -75.2470   XYZZ       1.6353   YYZZ     -54.7336
      XZZZ       0.5774   YZZZ      -1.1026   ZZZZ     -72.1441
 -----------------------------------------------------------------
 DrvMan is completing analytic gradient of the MP2 energy
 MP2 relaxed dipole moment
            1
    1   0.7666479
    2   1.1193034
    3  -0.1038327
	Magnitude:	 1.361 au	 3.458 Debye
 MP2 energy read as -343.144432
 Full Analytical Gradient of MP2 Energy (in au.)
             1             2             3             4             5
    1   -0.00010353   -0.00007801    0.00008444   -0.00008376    0.00016784
    2    0.00005444    0.00000584    0.00001567    0.00007593    0.00015650
    3    0.00023086   -0.00110277    0.00016856   -0.00027061   -0.00001162
             6             7             8             9            10
    1    0.00005247   -0.00004509   -0.00009602    0.00014151   -0.00003692
    2    0.00016545   -0.00012973   -0.00003227   -0.00015086    0.00017101
    3    0.00005025    0.00007996   -0.00017787    0.00043995   -0.00031345
            11            12
    1   -0.00010452    0.00010159
    2   -0.00032113   -0.00001085
    3    0.00062614    0.00028059
 Gradient time:  CPU 0.09 s  wall 1.62 s
 ----------------------------------------------------------------
             Standard Nuclear Orientation (Angstroms)
    I     Atom           X                Y                Z
 ----------------------------------------------------------------
    1      C      -1.3340986651     1.1651947638     0.4165910430
    2      C      -0.6762837232     0.0924319521    -0.4293765522
    3      C       0.7582947943    -0.0803218115    -0.0372151023
    4      O       1.5236718268     0.9557132735    -0.3068980430
    5      O       1.1675001379    -1.0903562450     0.5021522594
    6      H      -1.2400062178     0.9087841138     1.4617953271
    7      H      -2.3831507522     1.2042356093     0.1604245916
    8      H      -0.8872526072     2.1277328919     0.2378128212
    9      O      -1.3412786979    -1.1471791876    -0.2501767132
   10      H       2.4069778630     0.7381546836    -0.0084623288
   11      H      -0.7097886020     0.3541859832    -1.4730976605
   12      H      -0.7012966566    -1.7227403272     0.1966166578
 ----------------------------------------------------------------
 Nuclear Repulsion Energy =   252.4831050143 hartrees
 There are       24 alpha and       24 beta electrons
 Discretize the solute cavity surface with Lebedev spheres
	Using 302 Lebedev grid points for each H atom
	Using 302 Lebedev grid points for other atoms
	Atomic van der Waals radii will be scaled by 1.20
 Removing interior tesserae...
 Keep 1283 surface tesserae and discard 2341 interior tesserae
 Molecular Surface Area = 111.416 Angst**2

                       Distance Matrix (Angstroms)
             C (  1)   C (  2)   C (  3)   O (  4)   O (  5)   H (  6)
   C (  2)  1.516312
   C (  3)  2.476966  1.497214
   O (  4)  2.955363  2.366445  1.316017
   O (  5)  3.369396  2.380393  1.215951  2.228861
   H (  6)  1.080302  2.135590  2.686740  3.281523  3.273158
   H (  7)  1.080581  2.120700  3.399681  3.942514  4.241350  1.757167
   H (  8)  1.076156  2.152231  2.767485  2.735488  3.827268  1.763067
   O (  9)  2.406596  1.418086  2.364687  3.554338  2.619771  2.677329
   H ( 10)  3.789286  3.178149  1.840893  0.957405  2.267264  3.935894
   H ( 11)  2.149051  1.076565  2.099006  2.590406  3.084239  3.033530
   H ( 12)  2.964624  1.920246  2.209666  3.518256  1.996413  2.969142
             H (  7)   H (  8)   O (  9)   H ( 10)   H ( 11)
   H (  8)  1.759701
   O (  9)  2.604466  3.342054
   H ( 10)  4.815712  3.583788  4.202658
   H ( 11)  2.488196  2.470663  2.036765  3.465086
   H ( 12)  3.375964  3.855181  0.969779  3.969815  2.664890

 Requested basis set is cc-pVTZ
 There are 96 shells and 264 basis functions
 A cutoff of  1.0D-11 yielded   4365 shell pairs
 There are     33135 function pairs (     42890 Cartesian)
 Smallest overlap matrix eigenvalue = 4.57E-04
 Guess MOs from SCF MO coefficient file
 Reading MOs from coefficient file
 Reading MOs from coefficient file
 A restricted Hartree-Fock SCF calculation will be
 performed using Pulay DIIS extrapolation
 SCF converges when DIIS error is below 1.0E-08
 ---------------------------------------
  Cycle       Energy         DIIS Error
 ---------------------------------------
    1    -341.8323780207      4.62E-04
    2    -341.8347898720      2.23E-04
    3    -341.8351399283      9.23E-05
    4    -341.8352350650      2.75E-05
    5    -341.8352480270      9.76E-06
    6    -341.8352499300      4.98E-06
    7    -341.8352503243      1.68E-06
    8    -341.8352503971      5.10E-07
    9    -341.8352504023      1.38E-07
   10    -341.8352504029      3.67E-08
   11    -341.8352504028      1.20E-08
   12    -341.8352504029      3.65E-09 Convergence criterion met
 ---------------------------------------
 SCF time:  CPU 123.18 s  wall 124.32 s
 Discretize the solute cavity surface with Lebedev spheres
	Using 302 Lebedev grid points for each H atom
	Using 302 Lebedev grid points for other atoms
	Atomic van der Waals radii will be scaled by 1.20
 Removing interior tesserae...
 Keep 1283 surface tesserae and discard 2341 interior tesserae
 Molecular Surface Area = 111.416 Angst**2
 A restricted Hartree-Fock SCF calculation will be
 performed using Pulay DIIS extrapolation
 Polarizable Continuum solvation model will be applied
 SCF converges when DIIS error is below 1.0E-08

 Citation of the SMD model:
 Marenich, A.V.; Cramer, C.J.; Truhlar, D.G.
 J. Phys. Chem. B 2009, 113, 6378-6396.
 iSolventCode=           1
 Solvent: water                                                           

 vradii
            1           2           3           4           5           6
    1   1.8500000   1.8500000   1.8500000   1.5200000   1.5200000   1.2000000
            7           8           9          10          11          12
    1   1.2000000   1.2000000   1.5200000   1.2000000   1.2000000   1.2000000
 ---------------------------------------
  Cycle       Energy         DIIS Error
 ---------------------------------------
    1    -341.8352504030      1.07E-09
 Time req'd to invert C: 1.26 s (CPU) 1.28 s (wall)
    2    -341.8554666057      3.88E-04
    3    -341.8554666066      3.88E-04
    4    -341.8554665998      3.88E-04
    5    -341.8554665960      3.88E-04
    6    -341.8554665874      3.88E-04
    7    -341.8554665843      3.88E-04
    8    -341.8554665814      3.88E-04
    9    -341.8554665804      3.88E-04
   10    -341.8554665790      3.88E-04
   11    -341.8554665759      3.88E-04
   12    -341.8554665757      3.88E-04
   13    -341.8554665763      3.88E-04
   14    -341.8554665732      3.88E-04
   15    -341.8554665681      3.88E-04
   16    -341.8554666063      3.88E-04
   17    -341.8578659914      1.86E-04
   18    -341.8582198046      8.48E-05
   19    -341.8583329989      2.66E-05
   20    -341.8583478579      8.68E-06
   21    -341.8583496451      4.44E-06
   22    -341.8583499693      1.56E-06
   23    -341.8583500362      4.78E-07
   24    -341.8583500409      1.25E-07
   25    -341.8583500410      3.53E-08
   26    -341.8583500410      1.14E-08
   27    -341.8583500408      3.30E-09 Convergence criterion met
 ---------------------------------------
 SCF time:  CPU 228.84 s  wall 229.08 s
(0)  E-EN(g) gas-phase elect-nuc energy                 -341.835250403 a.u.
(3)  G-ENP(liq) elect-nuc-pol free energy of system     -341.858350041 a.u.
(4)  G-CDS(liq) cavity-dispersion-solvent structure 
     free energy                                                4.1700 kcal/mol
(6)  G-S(liq) free energy of system                     -341.851704769 a.u.
(9)  DeltaG-S(liq) free energy of  solvation
     (9) = (6) - (0)                                          -10.3253 kcal/mol
 SCF   energy in the final basis set = -341.8517047688
 Total energy in the final basis set = -341.8517047688

 Components of the MP2 correlation energy:
        aaaa  correlation energy =        -0.1599055356 au
        abab  correlation energy =        -0.9729248068 au
        bbbb  correlation energy =        -0.1599055356 au
        non-Brillouin singles    =        -0.0000000000 au

 Total  MP2   correlation energy =        -1.2927358780 au
        MP2         total energy =      -343.1444406468 au

  Entering Z-vector solver.
 This version supports only Gaussian blurring of the apparent surface charges
 No PCM contribution added !! 
   1         0           1      0.000274    0.000274
 This version supports only Gaussian blurring of the apparent surface charges
 No PCM contribution added !! 
   2         0           1      0.000089    0.000089
 This version supports only Gaussian blurring of the apparent surface charges
 No PCM contribution added !! 
   3         0           1      0.000033    0.000033
 This version supports only Gaussian blurring of the apparent surface charges
 No PCM contribution added !! 
   4         0           1      0.000009    0.000009
 This version supports only Gaussian blurring of the apparent surface charges
 No PCM contribution added !! 
   5         0           1      0.000003    0.000003
 This version supports only Gaussian blurring of the apparent surface charges
 No PCM contribution added !! 
   6         1           0      0.000000    0.000000    Roots Converged

 --------------------------------------------------------------

                    Orbital Energies (a.u.)
 --------------------------------------------------------------

 Alpha MOs
 -- Occupied --
-20.619 -20.561 -20.560 -11.395 -11.293 -11.213  -1.488  -1.389
 -1.359  -1.048  -0.915  -0.813  -0.747  -0.728  -0.671  -0.638
 -0.622  -0.582  -0.564  -0.537  -0.525  -0.499  -0.466  -0.456
 -- Virtual --
  0.150   0.173   0.191   0.196   0.211   0.236   0.241   0.312
  0.332   0.354   0.380   0.393   0.447   0.465   0.496   0.503
  0.532   0.556   0.571   0.586   0.595   0.625   0.636   0.653
  0.659   0.670   0.684   0.718   0.721   0.747   0.770   0.792
  0.797   0.817   0.828   0.856   0.877   0.918   0.955   0.963
  0.992   1.017   1.071   1.078   1.083   1.124   1.129   1.176
  1.222   1.238   1.245   1.279   1.315   1.322   1.377   1.386
  1.400   1.425   1.434   1.455   1.506   1.521   1.545   1.559
  1.568   1.592   1.623   1.672   1.682   1.709   1.789   1.825
  1.835   1.850   1.895   1.958   2.014   2.078   2.109   2.202
  2.213   2.253   2.295   2.308   2.357   2.372   2.436   2.453
  2.462   2.552   2.621   2.650   2.670   2.714   2.787   2.801
  2.813   2.849   2.879   2.952   2.969   2.998   3.031   3.042
  3.099   3.125   3.150   3.178   3.186   3.211   3.235   3.283
  3.292   3.323   3.353   3.371   3.396   3.428   3.454   3.480
  3.493   3.494   3.512   3.570   3.592   3.617   3.633   3.665
  3.693   3.733   3.735   3.761   3.777   3.802   3.811   3.869
  3.889   3.917   3.923   3.954   4.007   4.022   4.052   4.097
  4.103   4.141   4.151   4.175   4.186   4.195   4.229   4.245
  4.263   4.274   4.317   4.363   4.398   4.422   4.438   4.453
  4.472   4.510   4.534   4.569   4.586   4.603   4.630   4.674
  4.710   4.729   4.757   4.815   4.854   4.870   4.927   4.999
  5.084   5.133   5.157   5.227   5.243   5.263   5.288   5.346
  5.429   5.470   5.543   5.586   5.594   5.609   5.660   5.679
  5.729   5.747   5.758   5.779   5.815   5.858   5.985   6.008
  6.018   6.102   6.165   6.221   6.244   6.304   6.394   6.476
  6.610   6.643   6.680   6.696   6.848   6.928   6.969   7.000
  7.013   7.063   7.128   7.134   7.182   7.268   7.288   7.320
  7.361   7.429   7.469   7.552   7.566   7.714   7.741   7.881
  7.927   7.992   9.777  12.532  12.854  13.231  13.719  14.483
 --------------------------------------------------------------

          Ground-State Mulliken Net Atomic Charges

     Atom                 Charge (a.u.)
  ----------------------------------------
      1 C                    -0.371311
      2 C                     0.078149
      3 C                     0.289111
      4 O                    -0.262005
      5 O                    -0.388599
      6 H                     0.129070
      7 H                     0.140012
      8 H                     0.131170
      9 O                    -0.465339
     10 H                     0.290692
     11 H                     0.157748
     12 H                     0.271303
  ----------------------------------------
  Sum of atomic charges =    -0.000000

 -----------------------------------------------------------------
                    Cartesian Multipole Moments
 -----------------------------------------------------------------
    Charge (ESU x 10^10)
                 0.0000
    Dipole Moment (Debye)
         X       1.9561      Y       2.8460      Z      -0.2615
       Tot       3.4633
    Quadrupole Moments (Debye-Ang)
        XX     -33.9925     XY       0.0780     YY     -38.2317
        XZ      -1.1093     YZ       0.4555     ZZ     -35.4779
    Octopole Moments (Debye-Ang^2)
       XXX      32.5552    XXY      13.6525    XYY       0.1390
       YYY      -5.7472    XXZ       0.1041    XYZ       5.1902
       YYZ       1.4421    XZZ       0.9568    YZZ      -0.2780
       ZZZ      -1.2894
    Hexadecapole Moments (Debye-Ang^3)
      XXXX    -303.0158   XXXY      15.5425   XXYY    -107.9456
      XYYY       9.6423   YYYY    -224.6358   XXXZ       0.3429
      XXYZ       1.1802   XYYZ      -3.2720   YYYZ      -3.2358
      XXZZ     -75.2561   XYZZ       1.6438   YYZZ     -54.7339
      XZZZ       0.5825   YZZZ      -1.1052   ZZZZ     -72.1545
 -----------------------------------------------------------------
 DrvMan is completing analytic gradient of the MP2 energy
 MP2 relaxed dipole moment
            1
    1   0.7696058
    2   1.1196978
    3  -0.1028988
	Magnitude:	 1.363 au	 3.463 Debye
 MP2 energy read as -343.144441
 Full Analytical Gradient of MP2 Energy (in au.)
             1             2             3             4             5
    1   -0.00006877   -0.00042697    0.00133492   -0.00050861   -0.00024400
    2    0.00000262   -0.00010838   -0.00007463   -0.00007171    0.00052466
    3    0.00000475   -0.00001490    0.00020455   -0.00025704   -0.00018056
             6             7             8             9            10
    1    0.00009018   -0.00003706   -0.00010470    0.00008620   -0.00009752
    2    0.00011271   -0.00012726   -0.00002293   -0.00012331    0.00007755
    3    0.00000289    0.00008508   -0.00017112    0.00029358   -0.00027806
            11            12
    1   -0.00013701    0.00011334
    2   -0.00021101    0.00002168
    3    0.00004528    0.00026555
 Gradient time:  CPU 0.12 s  wall 4.18 s
 ----------------------------------------------------------------
             Standard Nuclear Orientation (Angstroms)
    I     Atom           X                Y                Z
 ----------------------------------------------------------------
    1      C      -1.3340986651     1.1651947638     0.4165910430
    2      C      -0.6762837232     0.0924319521    -0.4293765522
    3      C       0.7562947943    -0.0803218115    -0.0372151023
    4      O       1.5236718268     0.9557132735    -0.3068980430
    5      O       1.1675001379    -1.0903562450     0.5021522594
    6      H      -1.2400062178     0.9087841138     1.4617953271
    7      H      -2.3831507522     1.2042356093     0.1604245916
    8      H      -0.8872526072     2.1277328919     0.2378128212
    9      O      -1.3412786979    -1.1471791876    -0.2501767132
   10      H       2.4069778630     0.7381546836    -0.0084623288
   11      H      -0.7097886020     0.3541859832    -1.4730976605
   12      H      -0.7012966566    -1.7227403272     0.1966166578
 ----------------------------------------------------------------
 Nuclear Repulsion Energy =   252.4859368919 hartrees
 There are       24 alpha and       24 beta electrons
 Discretize the solute cavity surface with Lebedev spheres
	Using 302 Lebedev grid points for each H atom
	Using 302 Lebedev grid points for other atoms
	Atomic van der Waals radii will be scaled by 1.20
 Removing interior tesserae...
 Keep 1283 surface tesserae and discard 2341 interior tesserae
 Molecular Surface Area = 111.416 Angst**2

                       Distance Matrix (Angstroms)
             C (  1)   C (  2)   C (  3)   O (  4)   O (  5)   H (  6)
   C (  2)  1.516312
   C (  3)  2.475277  1.495298
   O (  4)  2.955363  2.366445  1.317181
   O (  5)  3.369396  2.380393  1.216625  2.228861
   H (  6)  1.080302  2.135590  2.685252  3.281523  3.273158
   H (  7)  1.080581  2.120700  3.397833  3.942514  4.241350  1.757167
   H (  8)  1.076156  2.152231  2.766296  2.735488  3.827268  1.763067
   O (  9)  2.406596  1.418086  2.362912  3.554338  2.619771  2.677329
   H ( 10)  3.789286  3.178149  1.842684  0.957405  2.267264  3.935894
   H ( 11)  2.149051  1.076565  2.097607  2.590406  3.084239  3.033530
   H ( 12)  2.964624  1.920246  2.208345  3.518256  1.996413  2.969142
             H (  7)   H (  8)   O (  9)   H ( 10)   H ( 11)
   H (  8)  1.759701
   O (  9)  2.604466  3.342054
   H ( 10)  4.815712  3.583788  4.202658
   H ( 11)  2.488196  2.470663  2.036765  3.465086
   H ( 12)  3.375964  3.855181  0.969779  3.969815  2.664890

 Requested basis set is cc-pVTZ
 There are 96 shells and 264 basis functions
 A cutoff of  1.0D-11 yielded   4365 shell pairs
 There are     33135 function pairs (     42890 Cartesian)
 Smallest overlap matrix eigenvalue = 4.55E-04
 Guess MOs from SCF MO coefficient file
 Reading MOs from coefficient file
 Reading MOs from coefficient file
 A restricted Hartree-Fock SCF calculation will be
 performed using Pulay DIIS extrapolation
 SCF converges when DIIS error is below 1.0E-08
 ---------------------------------------
  Cycle       Energy         DIIS Error
 ---------------------------------------
    1    -341.8303516163      4.65E-04
    2    -341.8347095394      2.22E-04
    3    -341.8350570115      9.18E-05
    4    -341.8351511119      2.81E-05
    5    -341.8351642314      9.81E-06
    6    -341.8351662024      4.93E-06
    7    -341.8351665946      1.71E-06
    8    -341.8351666684      5.63E-07
    9    -341.8351666748      1.41E-07
   10    -341.8351666755      3.74E-08
   11    -341.8351666756      1.15E-08
   12    -341.8351666758      3.46E-09 Convergence criterion met
 ---------------------------------------
 SCF time:  CPU 123.30 s  wall 124.73 s
 Discretize the solute cavity surface with Lebedev spheres
	Using 302 Lebedev grid points for each H atom
	Using 302 Lebedev grid points for other atoms
	Atomic van der Waals radii will be scaled by 1.20
 Removing interior tesserae...
 Keep 1283 surface tesserae and discard 2341 interior tesserae
 Molecular Surface Area = 111.416 Angst**2
 A restricted Hartree-Fock SCF calculation will be
 performed using Pulay DIIS extrapolation
 Polarizable Continuum solvation model will be applied
 SCF converges when DIIS error is below 1.0E-08

 Citation of the SMD model:
 Marenich, A.V.; Cramer, C.J.; Truhlar, D.G.
 J. Phys. Chem. B 2009, 113, 6378-6396.
 iSolventCode=           1
 Solvent: water                                                           

 vradii
            1           2           3           4           5           6
    1   1.8500000   1.8500000   1.8500000   1.5200000   1.5200000   1.2000000
            7           8           9          10          11          12
    1   1.2000000   1.2000000   1.5200000   1.2000000   1.2000000   1.2000000
 ---------------------------------------
  Cycle       Energy         DIIS Error
 ---------------------------------------
    1    -341.8351666755      1.16E-09
 Time req'd to invert C: 1.27 s (CPU) 1.31 s (wall)
    2    -341.8553852661      3.87E-04
    3    -341.8553852670      3.87E-04
    4    -341.8553852599      3.87E-04
    5    -341.8553852565      3.87E-04
    6    -341.8553852496      3.87E-04
    7    -341.8553852417      3.87E-04
    8    -341.8553852353      3.87E-04
    9    -341.8553852304      3.87E-04
   10    -341.8553852256      3.87E-04
   11    -341.8553852288      3.87E-04
   12    -341.8553852293      3.87E-04
   13    -341.8553852319      3.87E-04
   14    -341.8553852320      3.87E-04
   15    -341.8553852298      3.87E-04
   16    -341.8553852669      3.87E-04
   17    -341.8577812742      1.86E-04
   18    -341.8581349027      8.48E-05
   19    -341.8582482048      2.66E-05
   20    -341.8582631008      8.70E-06
   21    -341.8582648963      4.45E-06
   22    -341.8582652228      1.56E-06
   23    -341.8582652903      4.78E-07
   24    -341.8582652950      1.26E-07
   25    -341.8582652950      3.52E-08
   26    -341.8582652951      1.13E-08
   27    -341.8582652949      3.29E-09 Convergence criterion met
 ---------------------------------------
 SCF time:  CPU 222.23 s  wall 222.56 s
(0)  E-EN(g) gas-phase elect-nuc energy                 -341.835166676 a.u.
(3)  G-ENP(liq) elect-nuc-pol free energy of system     -341.858265295 a.u.
(4)  G-CDS(liq) cavity-dispersion-solvent structure 
     free energy                                                4.1633 kcal/mol
(6)  G-S(liq) free energy of system                     -341.851630721 a.u.
(9)  DeltaG-S(liq) free energy of  solvation
     (9) = (6) - (0)                                          -10.3313 kcal/mol
 SCF   energy in the final basis set = -341.8516307210
 Total energy in the final basis set = -341.8516307210

 Components of the MP2 correlation energy:
        aaaa  correlation energy =        -0.1599181999 au
        abab  correlation energy =        -0.9729807530 au
        bbbb  correlation energy =        -0.1599181999 au
        non-Brillouin singles    =        -0.0000000000 au

 Total  MP2   correlation energy =        -1.2928171528 au
        MP2         total energy =      -343.1444478738 au

  Entering Z-vector solver.
 This version supports only Gaussian blurring of the apparent surface charges
 No PCM contribution added !! 
   1         0           1      0.000275    0.000275
 This version supports only Gaussian blurring of the apparent surface charges
 No PCM contribution added !! 
   2         0           1      0.000089    0.000089
 This version supports only Gaussian blurring of the apparent surface charges
 No PCM contribution added !! 
   3         0           1      0.000034    0.000034
 This version supports only Gaussian blurring of the apparent surface charges
 No PCM contribution added !! 
   4         0           1      0.000009    0.000009
 This version supports only Gaussian blurring of the apparent surface charges
 No PCM contribution added !! 
   5         0           1      0.000003    0.000003
 This version supports only Gaussian blurring of the apparent surface charges
 No PCM contribution added !! 
   6         1           0      0.000000    0.000000    Roots Converged

 --------------------------------------------------------------

                    Orbital Energies (a.u.)
 --------------------------------------------------------------

 Alpha MOs
 -- Occupied --
-20.619 -20.561 -20.561 -11.395 -11.293 -11.213  -1.487  -1.389
 -1.359  -1.049  -0.915  -0.813  -0.747  -0.728  -0.670  -0.638
 -0.622  -0.582  -0.564  -0.537  -0.525  -0.499  -0.466  -0.456
 -- Virtual --
  0.150   0.172   0.190   0.196   0.211   0.236   0.241   0.312
  0.332   0.354   0.380   0.393   0.447   0.465   0.496   0.503
  0.532   0.556   0.571   0.586   0.595   0.625   0.636   0.653
  0.659   0.671   0.684   0.718   0.721   0.747   0.770   0.792
  0.798   0.817   0.828   0.856   0.877   0.918   0.955   0.963
  0.991   1.016   1.071   1.078   1.083   1.124   1.129   1.176
  1.221   1.238   1.245   1.279   1.315   1.322   1.378   1.386
  1.400   1.425   1.435   1.455   1.506   1.521   1.545   1.560
  1.568   1.592   1.623   1.672   1.682   1.709   1.789   1.825
  1.835   1.850   1.894   1.958   2.013   2.079   2.109   2.201
  2.213   2.253   2.295   2.308   2.357   2.372   2.437   2.453
  2.462   2.552   2.621   2.650   2.671   2.713   2.787   2.802
  2.814   2.849   2.879   2.952   2.968   2.998   3.031   3.041
  3.099   3.125   3.150   3.178   3.186   3.211   3.235   3.283
  3.291   3.322   3.353   3.371   3.396   3.428   3.454   3.480
  3.492   3.494   3.513   3.570   3.592   3.617   3.633   3.665
  3.693   3.733   3.736   3.761   3.777   3.802   3.812   3.869
  3.889   3.917   3.923   3.954   4.007   4.022   4.053   4.098
  4.103   4.141   4.151   4.175   4.186   4.196   4.229   4.245
  4.263   4.274   4.318   4.363   4.398   4.422   4.438   4.453
  4.472   4.510   4.535   4.569   4.586   4.603   4.630   4.674
  4.710   4.729   4.756   4.815   4.854   4.870   4.927   4.999
  5.084   5.133   5.157   5.227   5.243   5.263   5.288   5.346
  5.429   5.471   5.543   5.586   5.594   5.610   5.660   5.679
  5.729   5.747   5.758   5.779   5.815   5.857   5.985   6.006
  6.018   6.102   6.165   6.221   6.244   6.304   6.394   6.474
  6.611   6.642   6.678   6.696   6.848   6.927   6.969   7.000
  7.011   7.062   7.128   7.134   7.182   7.268   7.288   7.320
  7.361   7.429   7.468   7.551   7.566   7.714   7.741   7.880
  7.927   7.990   9.779  12.540  12.859  13.224  13.706  14.483
 --------------------------------------------------------------

          Ground-State Mulliken Net Atomic Charges

     Atom                 Charge (a.u.)
  ----------------------------------------
      1 C                    -0.371207
      2 C                     0.078784
      3 C                     0.289212
      4 O                    -0.263060
      5 O                    -0.388924
      6 H                     0.129120
      7 H                     0.140060
      8 H                     0.131207
      9 O                    -0.465213
     10 H                     0.290739
     11 H                     0.158028
     12 H                     0.271254
  ----------------------------------------
  Sum of atomic charges =    -0.000000

 -----------------------------------------------------------------
                    Cartesian Multipole Moments
 -----------------------------------------------------------------
    Charge (ESU x 10^10)
                 0.0000
    Dipole Moment (Debye)
         X       1.9400      Y       2.8438      Z      -0.2623
       Tot       3.4525
    Quadrupole Moments (Debye-Ang)
        XX     -34.0034     XY       0.0680     YY     -38.2333
        XZ      -1.1056     YZ       0.4575     ZZ     -35.4742
    Octopole Moments (Debye-Ang^2)
       XXX      32.5305    XXY      13.6461    XYY       0.1274
       YYY      -5.7504    XXZ       0.1102    XYZ       5.1894
       YYZ       1.4444    XZZ       0.9509    YZZ      -0.2766
       ZZZ      -1.2957
    Hexadecapole Moments (Debye-Ang^3)
      XXXX    -302.9390   XXXY      15.5017   XXYY    -107.9265
      XYYY       9.6089   YYYY    -224.6380   XXXZ       0.3519
      XXYZ       1.1836   XYYZ      -3.2697   YYYZ      -3.2248
      XXZZ     -75.2406   XYZZ       1.6324   YYZZ     -54.7325
      XZZZ       0.5896   YZZZ      -1.1004   ZZZZ     -72.1318
 -----------------------------------------------------------------
 DrvMan is completing analytic gradient of the MP2 energy
 MP2 relaxed dipole moment
            1
    1   0.7632566
    2   1.1188564
    3  -0.1031958
	Magnitude:	 1.358 au	 3.453 Debye
 MP2 energy read as -343.144448
 Full Analytical Gradient of MP2 Energy (in au.)
             1             2             3             4             5
    1    0.00001402    0.00034702   -0.00129481    0.00036534    0.00049071
    2   -0.00006704   -0.00010795    0.00010540    0.00023338   -0.00013897
    3   -0.00002196    0.00013153   -0.00027015   -0.00024580    0.00020849
             6             7             8             9            10
    1    0.00008537   -0.00006962   -0.00010499    0.00015257    0.00002910
    2    0.00011484   -0.00011815   -0.00000779   -0.00009667    0.00027746
    3    0.00002806    0.00008563   -0.00017203    0.00029786   -0.00033153
            11            12
    1   -0.00015201    0.00013731
    2   -0.00022040    0.00002588
    3    0.00001552    0.00027437
 Gradient time:  CPU 0.08 s  wall 0.83 s
 ----------------------------------------------------------------
             Standard Nuclear Orientation (Angstroms)
    I     Atom           X                Y                Z
 ----------------------------------------------------------------
    1      C      -1.3340986651     1.1651947638     0.4165910430
    2      C      -0.6762837232     0.0924319521    -0.4293765522
    3      C       0.7572947943    -0.0793218115    -0.0372151023
    4      O       1.5236718268     0.9557132735    -0.3068980430
    5      O       1.1675001379    -1.0903562450     0.5021522594
    6      H      -1.2400062178     0.9087841138     1.4617953271
    7      H      -2.3831507522     1.2042356093     0.1604245916
    8      H      -0.8872526072     2.1277328919     0.2378128212
    9      O      -1.3412786979    -1.1471791876    -0.2501767132
   10      H       2.4069778630     0.7381546836    -0.0084623288
   11      H      -0.7097886020     0.3541859832    -1.4730976605
   12      H      -0.7012966566    -1.7227403272     0.1966166578
 ----------------------------------------------------------------
 Nuclear Repulsion Energy =   252.4829712294 hartrees
 There are       24 alpha and       24 beta electrons
 Discretize the solute cavity surface with Lebedev spheres
	Using 302 Lebedev grid points for each H atom
	Using 302 Lebedev grid points for other atoms
	Atomic van der Waals radii will be scaled by 1.20
 Removing interior tesserae...
 Keep 1283 surface tesserae and discard 2341 interior tesserae
 Molecular Surface Area = 111.416 Angst**2

                       Distance Matrix (Angstroms)
             C (  1)   C (  2)   C (  3)   O (  4)   O (  5)   H (  6)
   C (  2)  1.516312
   C (  3)  2.475619  1.496141
   O (  4)  2.955363  2.366445  1.315812
   O (  5)  3.369396  2.380393  1.217118  2.228861
   H (  6)  1.080302  2.135590  2.685628  3.281523  3.273158
   H (  7)  1.080581  2.120700  3.398379  3.942514  4.241350  1.757167
   H (  8)  1.076156  2.152231  2.766092  2.735488  3.827268  1.763067
   O (  9)  2.406596  1.418086  2.364251  3.554338  2.619771  2.677329
   H ( 10)  3.789286  3.178149  1.841344  0.957405  2.267264  3.935894
   H ( 11)  2.149051  1.076565  2.098099  2.590406  3.084239  3.033530
   H ( 12)  2.964624  1.920246  2.209749  3.518256  1.996413  2.969142
             H (  7)   H (  8)   O (  9)   H ( 10)   H ( 11)
   H (  8)  1.759701
   O (  9)  2.604466  3.342054
   H ( 10)  4.815712  3.583788  4.202658
   H ( 11)  2.488196  2.470663  2.036765  3.465086
   H ( 12)  3.375964  3.855181  0.969779  3.969815  2.664890

 Requested basis set is cc-pVTZ
 There are 96 shells and 264 basis functions
 A cutoff of  1.0D-11 yielded   4365 shell pairs
 There are     33135 function pairs (     42890 Cartesian)
 Smallest overlap matrix eigenvalue = 4.56E-04
 Guess MOs from SCF MO coefficient file
 Reading MOs from coefficient file
 Reading MOs from coefficient file
 A restricted Hartree-Fock SCF calculation will be
 performed using Pulay DIIS extrapolation
 SCF converges when DIIS error is below 1.0E-08
 ---------------------------------------
  Cycle       Energy         DIIS Error
 ---------------------------------------
    1    -341.8321165300      4.61E-04
    2    -341.8346837668      2.19E-04
    3    -341.8350250227      9.11E-05
    4    -341.8351178960      2.76E-05
    5    -341.8351305659      9.77E-06
    6    -341.8351324576      4.94E-06
    7    -341.8351328477      1.67E-06
    8    -341.8351329207      5.20E-07
    9    -341.8351329261      1.40E-07
   10    -341.8351329267      3.69E-08
   11    -341.8351329267      1.26E-08
   12    -341.8351329268      3.70E-09 Convergence criterion met
 ---------------------------------------
 SCF time:  CPU 123.04 s  wall 125.61 s
 Discretize the solute cavity surface with Lebedev spheres
	Using 302 Lebedev grid points for each H atom
	Using 302 Lebedev grid points for other atoms
	Atomic van der Waals radii will be scaled by 1.20
 Removing interior tesserae...
 Keep 1283 surface tesserae and discard 2341 interior tesserae
 Molecular Surface Area = 111.416 Angst**2
 A restricted Hartree-Fock SCF calculation will be
 performed using Pulay DIIS extrapolation
 Polarizable Continuum solvation model will be applied
 SCF converges when DIIS error is below 1.0E-08

 Citation of the SMD model:
 Marenich, A.V.; Cramer, C.J.; Truhlar, D.G.
 J. Phys. Chem. B 2009, 113, 6378-6396.
 iSolventCode=           1
 Solvent: water                                                           

 vradii
            1           2           3           4           5           6
    1   1.8500000   1.8500000   1.8500000   1.5200000   1.5200000   1.2000000
            7           8           9          10          11          12
    1   1.2000000   1.2000000   1.5200000   1.2000000   1.2000000   1.2000000
 ---------------------------------------
  Cycle       Energy         DIIS Error
 ---------------------------------------
    1    -341.8351329267      1.15E-09
 Time req'd to invert C: 1.21 s (CPU) 1.24 s (wall)
    2    -341.8553796732      3.88E-04
    3    -341.8553796742      3.88E-04
    4    -341.8553796660      3.88E-04
    5    -341.8553796639      3.88E-04
    6    -341.8553796536      3.88E-04
    7    -341.8553796500      3.88E-04
    8    -341.8553796496      3.88E-04
    9    -341.8553796498      3.88E-04
   10    -341.8553796499      3.88E-04
   11    -341.8553796529      3.88E-04
   12    -341.8553796504      3.88E-04
   13    -341.8553796493      3.88E-04
   14    -341.8553796461      3.88E-04
   15    -341.8553796449      3.88E-04
   16    -341.8553796745      3.88E-04
   17    -341.8577844069      1.87E-04
   18    -341.8581395265      8.49E-05
   19    -341.8582534025      2.67E-05
   20    -341.8582683758      8.72E-06
   21    -341.8582701831      4.46E-06
   22    -341.8582705121      1.57E-06
   23    -341.8582705800      4.79E-07
   24    -341.8582705848      1.26E-07
   25    -341.8582705848      3.54E-08
   26    -341.8582705848      1.14E-08
   27    -341.8582705847      3.30E-09 Convergence criterion met
 ---------------------------------------
 SCF time:  CPU 226.20 s  wall 227.08 s
(0)  E-EN(g) gas-phase elect-nuc energy                 -341.835132927 a.u.
(3)  G-ENP(liq) elect-nuc-pol free energy of system     -341.858270585 a.u.
(4)  G-CDS(liq) cavity-dispersion-solvent structure 
     free energy                                                4.1676 kcal/mol
(6)  G-S(liq) free energy of system                     -341.851629034 a.u.
(9)  DeltaG-S(liq) free energy of  solvation
     (9) = (6) - (0)                                          -10.3515 kcal/mol
 SCF   energy in the final basis set = -341.8516290341
 Total energy in the final basis set = -341.8516290341

 Components of the MP2 correlation energy:
        aaaa  correlation energy =        -0.1599169267 au
        abab  correlation energy =        -0.9729642232 au
        bbbb  correlation energy =        -0.1599169267 au
        non-Brillouin singles    =        -0.0000000000 au

 Total  MP2   correlation energy =        -1.2927980766 au
        MP2         total energy =      -343.1444271107 au

  Entering Z-vector solver.
 This version supports only Gaussian blurring of the apparent surface charges
 No PCM contribution added !! 
   1         0           1      0.000275    0.000275
 This version supports only Gaussian blurring of the apparent surface charges
 No PCM contribution added !! 
   2         0           1      0.000089    0.000089
 This version supports only Gaussian blurring of the apparent surface charges
 No PCM contribution added !! 
   3         0           1      0.000034    0.000034
 This version supports only Gaussian blurring of the apparent surface charges
 No PCM contribution added !! 
   4         0           1      0.000009    0.000009
 This version supports only Gaussian blurring of the apparent surface charges
 No PCM contribution added !! 
   5         0           1      0.000003    0.000003
 This version supports only Gaussian blurring of the apparent surface charges
 No PCM contribution added !! 
   6         1           0      0.000000    0.000000    Roots Converged

 --------------------------------------------------------------

                    Orbital Energies (a.u.)
 --------------------------------------------------------------

 Alpha MOs
 -- Occupied --
-20.619 -20.561 -20.560 -11.395 -11.293 -11.213  -1.488  -1.389
 -1.359  -1.049  -0.915  -0.813  -0.747  -0.728  -0.671  -0.638
 -0.622  -0.582  -0.564  -0.537  -0.525  -0.499  -0.466  -0.456
 -- Virtual --
  0.150   0.172   0.190   0.196   0.211   0.236   0.241   0.312
  0.332   0.354   0.380   0.393   0.447   0.465   0.496   0.503
  0.532   0.556   0.571   0.586   0.595   0.625   0.636   0.653
  0.659   0.671   0.685   0.718   0.721   0.747   0.770   0.792
  0.797   0.817   0.828   0.856   0.877   0.918   0.955   0.963
  0.992   1.017   1.071   1.078   1.083   1.124   1.129   1.176
  1.222   1.238   1.245   1.279   1.315   1.322   1.377   1.386
  1.400   1.425   1.435   1.455   1.506   1.521   1.545   1.559
  1.568   1.592   1.623   1.672   1.682   1.709   1.789   1.825
  1.835   1.850   1.894   1.958   2.013   2.078   2.109   2.201
  2.213   2.253   2.295   2.308   2.357   2.372   2.436   2.453
  2.463   2.552   2.621   2.650   2.671   2.713   2.787   2.801
  2.814   2.848   2.879   2.952   2.968   2.998   3.031   3.042
  3.099   3.125   3.150   3.178   3.186   3.211   3.235   3.283
  3.291   3.323   3.353   3.371   3.397   3.428   3.454   3.480
  3.493   3.494   3.512   3.570   3.592   3.616   3.633   3.665
  3.693   3.733   3.735   3.761   3.777   3.802   3.811   3.869
  3.889   3.917   3.923   3.954   4.007   4.022   4.053   4.098
  4.103   4.141   4.151   4.175   4.186   4.196   4.229   4.245
  4.263   4.274   4.318   4.363   4.398   4.422   4.438   4.453
  4.472   4.510   4.534   4.569   4.586   4.603   4.631   4.673
  4.710   4.729   4.757   4.815   4.854   4.870   4.927   4.999
  5.084   5.133   5.157   5.227   5.243   5.263   5.288   5.346
  5.429   5.470   5.543   5.586   5.594   5.609   5.660   5.679
  5.729   5.747   5.758   5.779   5.815   5.857   5.985   6.007
  6.018   6.102   6.165   6.221   6.244   6.304   6.394   6.476
  6.610   6.642   6.677   6.695   6.848   6.927   6.969   7.000
  7.012   7.062   7.128   7.134   7.182   7.268   7.288   7.320
  7.361   7.429   7.469   7.551   7.566   7.714   7.741   7.881
  7.927   7.991   9.778  12.536  12.856  13.228  13.708  14.483
 --------------------------------------------------------------

          Ground-State Mulliken Net Atomic Charges
[truncated: 848,708 more chars]
