# Supplementary material for: A DFT investigation of the blue bottle experiment: E∘half-cell analysis of autoxidation catalysed by redox indicators
Source: R Soc Open Sci. 2017 Nov 8;4(11):170708. doi: 10.1098/rsos.170708 (PMC5717635; doi:10.1098/rsos.170708)
Supplement: output.zip [file rsos170708supp2.zip › MP2_cc-pVTZ/C3H6O3_DHA.out]

TWL01 127.0.1
Q-Chem Developer Version! Running on 127.0.1.*
                  Welcome to Q-Chem
     A Quantum Leap Into The Future Of Chemistry


 Q-Chem 4.4, Q-Chem, Inc., Pleasanton, CA (2016)

 Y. Shao,  Z. Gan,  E. Epifanovsky,  A. T. B. Gilbert,  M. Wormit,  
 J. Kussmann,  A. W. Lange,  A. Behn,  J. Deng,  X. Feng,  D. Ghosh,  
 M. Goldey,  P. R. Horn,  L. D. Jacobson,  I. Kaliman,  F. Rob,  
 R. Z. Khaliullin,  T. Kus,  A. Landau,  J. Liu,  E. I. Proynov,  Y. M. Rhee,  
 R. M. Richard,  M. A. Rohrdanz,  R. P. Steele,  E. J. Sundstrom,  
 H. L. Woodcock III,  P. M. Zimmerman,  D. Zuev,  B. Albrecht,  E. Alguire,  
 B. Austin,  S. A. Baeppler,  G. J. O. Beran,  Y. A. Bernard,  E. Berquist,  
 K. Brandhorst,  K. B. Bravaya,  S. T. Brown,  D. Casanova,  C.-M. Chang,  
 Y. Chen,  S. H. Chien,  K. D. Closser,  M. P. Coons,  D. L. Crittenden,  
 S. Dasgupta,  M. Diedenhofen,  R. A. DiStasio Jr.,  H. Do,  A. D. Dutoi,  
 R. G. Edgar,  P.-T. Fang,  S. Fatehi,  Q. Feng,  L. Fusti-Molnar,  
 A. Ghysels,  A. Golubeva-Zadorozhnaya,  J. Gomes,  A. Gunina,  
 M. W. D. Hanson-Heine,  P. H. P. Harbach,  A. W. Hauser,  J. E. Herr,  
 E. G. Hohenstein,  Z. C. Holden,  K. Hui,  T.-C. Jagau,  H. Ji,  B. Kaduk,  
 K. Khistyaev,  Jaehoon Kim,  Jihan Kim,  R. A. King,  P. Klunzinger,  
 K. Koh,  D. Kosenkov,  T. Kowalczyk,  C. M. Krauter,  A. Kunitsa,  
 K. U. Lao,  A. Laurent,  K. V. Lawler,  J. Lee,  D. Lefrancois,  S. Lehtola,  
 S. V. Levchenko,  C. Y. Lin,  Y.-S. Lin,  F. Liu,  E. Livshits,  
 R. C. Lochan,  A. Luenser,  P. Manohar,  S. F. Manzer,  S.-P. Mao,  Y. Mao,  
 N. Mardirossian,  A. V. Marenich,  L. A. Martinez-Martinez,  S. A. Maurer,  
 N. J. Mayhall,  J.-M. Mewes,  A. F. Morrison,  K. Nanda,  T. S. Nguyen-Beck,  
 C. M. Oana,  R. Olivares-Amaya,  D. P. O'Neill,  J. A. Parkhill,  
 T. M. Perrine,  R. Peverati,  P. A. Pieniazek,  F. Plasser,  A. Prociuk,  
 D. R. Rehn,  E. Rosta,  N. J. Russ,  N. Sergueev,  S. M. Sharada,  
 S. Sharma,  D. W. Small,  A. Sodt,  T. Stauch,  T. Stein,  D. Stuck,  
 Y.-C. Su,  A. J. W. Thom,  T. Tsuchimochi,  L. Vogt,  O. Vydrov,  T. Wang,  
 M. A. Watson,  J. Wenzel,  A. White,  C. F. Williams,  V. Vanovschi,  
 K. Yao,  S. Yeganeh,  S. R. Yost,  Z.-Q. You,  I. Y. Zhang,  X. Zhang,  
 Y. Zhao,  B. R. Brooks,  G. K. L. Chan,  D. M. Chipman,  C. J. Cramer,  
 W. A. Goddard III,  M. S. Gordon,  W. J. Hehre,  A. Klamt,  
 H. F. Schaefer III,  M. W. Schmidt,  C. D. Sherrill,  D. G. Truhlar,  
 A. Warshel,  X. Xu,  A. Aspuru-Guzik,  R. Baer,  A. T. Bell,  N. A. Besley,  
 J.-D. Chai,  A. Dreuw,  B. D. Dunietz,  T. R. Furlani,  S. R. Gwaltney,  
 C.-P. Hsu,  Y. Jung,  J. Kong,  D. S. Lambrecht,  W. Liang,  C. Ochsenfeld,  
 V. A. Rassolov,  L. V. Slipchenko,  J. E. Subotnik,  T. Van Voorhis,  
 J. M. Herbert,  A. I. Krylov,  P. M. W. Gill,  M. Head-Gordon

 Contributors to earlier versions of Q-Chem not listed above: 
 R. D. Adamson,  J. Baker,  E. F. C. Byrd,  A. K. Chakraborty,  C.-L. Cheng,  
 H. Dachsel,  R. J. Doerksen,  G. Hawkins,  A. Heyden,  S. Hirata,  
 G. Kedziora,  F. J. Keil,  C. Kelley,  P. P. Korambath,  W. Kurlancheek,  
 A. M. Lee,  M. S. Lee,  D. Liotard,  I. Lotan,  P. E. Maslen,  N. Nair,  
 D. Neuhauser,  R. Olson,  B. Peters,  J. Ritchie,  N. E. Schultz,  
 N. Shenvi,  A. C. Simmonett,  K. S. Thanthiriwatte,  Q. Wu,  W. Zhang

 Please cite Q-Chem as follows:
 Y. Shao et al., Mol. Phys. 113, 184-215 (2015)
 DOI: 10.1080/00268976.2014.952696

 Q-Chem 4.4.2 for Intel X86 EM64T Linux

 Parts of Q-Chem use Armadillo 5.200.1 (Boston Tea Smuggler).
 http://arma.sourceforge.net/

 Q-Chem begins on Wed Dec 14 16:46:03 2016  


Host: 0

     Scratch files written to /scratch/taweetham/qchem7220//
FILE_GEOM_ORG=        593

Checking the input file for inconsistencies... 	...done.

--------------------------------------------------------------
User input:
--------------------------------------------------------------
$molecule
0 1
  C    1.2547731   -0.7158364   -0.3280010
  C   -0.0683958    0.0474809   -0.2179644
  C   -1.3468449   -0.7816228   -0.0749098
  O   -0.0803409    1.2603976   -0.2615631
  H    1.4224047   -0.9337126   -1.3947832
  H    2.0570798   -0.0551546    0.0212222
  H   -1.5594278   -0.8754765    1.0051487
  H   -2.1665685   -0.2100898   -0.5186306
  O   -1.2856887   -2.0359854   -0.7226089
  O    1.1784805   -1.9179046    0.4441242
  H   -0.5576139   -2.5172947   -0.2903944
  H    1.9912221   -2.4256621    0.3009864
$end

$rem
   BASIS  =   cc-pVTZ
   method  =  MP2
   JOBTYPE = optimization
   SOLVENT_METHOD = SMD
   MEM_STATIC = 3000
   MEM_TOTAL  = 4000
$end

--------------------------------------------------------------
 ----------------------------------------------------------------
             Standard Nuclear Orientation (Angstroms)
    I     Atom           X                Y                Z
 ----------------------------------------------------------------
    1      C       1.2547731000    -0.7158364000    -0.3280010000
    2      C      -0.0683958000     0.0474809000    -0.2179644000
    3      C      -1.3468449000    -0.7816228000    -0.0749098000
    4      O      -0.0803409000     1.2603976000    -0.2615631000
    5      H       1.4224047000    -0.9337126000    -1.3947832000
    6      H       2.0570798000    -0.0551546000     0.0212222000
    7      H      -1.5594278000    -0.8754765000     1.0051487000
    8      H      -2.1665685000    -0.2100898000    -0.5186306000
    9      O      -1.2856887000    -2.0359854000    -0.7226089000
   10      O       1.1784805000    -1.9179046000     0.4441242000
   11      H      -0.5576139000    -2.5172947000    -0.2903944000
   12      H       1.9912221000    -2.4256621000     0.3009864000
 ----------------------------------------------------------------
 Nuclear Repulsion Energy =   245.5695757484 hartrees
 There are       24 alpha and       24 beta electrons
 Requested basis set is cc-pVTZ
 There are 96 shells and 264 basis functions

 Total QAlloc Memory Limit   4000 MB
 Mega-Array Size      2933 MB
 MEM_STATIC part      3000 MB
 A cutoff of  1.0D-11 yielded   4361 shell pairs
 There are     32987 function pairs (     42612 Cartesian)

 -------------------------------------------------------
 OpenMP Integral Computing Module                       
 Release: version 1.0, May 2013, Q-Chem Inc. Pittsburgh 
 -------------------------------------------------------
 Integral Job Info:
 Integral job number is                      11
 Integral operator is                         1
 short-range coefficients                     0
 long-range coefficients              100000000
 Omega coefficients                           0
 if combine SR and LR in K                    0
 Integral screening is                        0
 Integral computing path is                   2
 max size of driver memory is            800000
 size of driver memory is                776718
 size of scratch memory is              4556032
 max col of scratch BK array              10000
 max len of scratch array in speh3          662
 max len of scratch index in speh4           32
 max int batch size is                      520
 min int batch size is                       52
 fixed nKL is                                52
 max L of basis functions is                  3
 order of int derivative is                   0
 number of shells is                         96
 number of basis is                         300
 number of cartesian basis is               300
 number of contracted shell pairs          4361
 number of primitive shell pairs          12194
 maxK2 (contraction) of shell pair           49
 max number of K2 of shell pair               1
 max number of CS2 of shell pair            620
 max number of PS2 of shell pair           1995
 mem total for path MDJ                  118076
 -------------------------------------------------------
 Smallest overlap matrix eigenvalue = 6.41E-04

 Scale SEOQF with 1.000000e-01/1.000000e-01/1.000000e+00

 Standard Electronic Orientation quadrupole field applied
 Nucleus-field energy     =    -0.0000000023 hartrees
 Guess from superposition of atomic densities
 Warning:  Energy on first SCF cycle will be non-variational
 A restricted Hartree-Fock SCF calculation will be
 performed using Pulay DIIS extrapolation
 SCF converges when DIIS error is below 1.0E-08
 ---------------------------------------
  Cycle       Energy         DIIS Error
 ---------------------------------------
    1    -343.0777751246      3.22E-02
    2    -341.6351612288      4.35E-03
    3    -341.7264262076      3.20E-03
    4    -341.7869602992      4.51E-04
    5    -341.7893093954      1.89E-04
    6    -341.7896538027      5.82E-05
    7    -341.7897219385      2.68E-05
    8    -341.7897397748      8.59E-06
    9    -341.7897415235      2.42E-06
   10    -341.7897416426      7.11E-07
   11    -341.7897416578      2.76E-07
   12    -341.7897416599      1.55E-07
   13    -341.7897416611      7.16E-08
   14    -341.7897416615      1.94E-08
   15    -341.7897416613      4.88E-09 Convergence criterion met
 ---------------------------------------
 SCF time:  CPU 170.46 s  wall 170.56 s

 Citation of the SMD model:
 Marenich, A.V.; Cramer, C.J.; Truhlar, D.G.
 J. Phys. Chem. B 2009, 113, 6378-6396.
 iSolventCode=           1
 Solvent: water                                                           

 vradii
            1           2           3           4           5           6
    1   1.8500000   1.8500000   1.8500000   1.5200000   1.2000000   1.2000000
            7           8           9          10          11          12
    1   1.2000000   1.2000000   1.5200000   1.5200000   1.2000000   1.2000000
Changing PCM_TESSEL_METHOD to VTN
Changing PCM_VDW_RADII to SMD_RADIUS
 Discretize the solute cavity surface with Lebedev spheres
	Using 302 Lebedev grid points for each H atom
	Using 302 Lebedev grid points for other atoms
	Atomic van der Waals radii will be scaled by 1.20
 Removing interior tesserae...
 Keep 1303 surface tesserae and discard 2321 interior tesserae
 Molecular Surface Area = 111.446 Angst**2
 A restricted Hartree-Fock SCF calculation will be
 performed using Pulay DIIS extrapolation
 Polarizable Continuum solvation model will be applied
 SCF converges when DIIS error is below 1.0E-08

 Citation of the SMD model:
 Marenich, A.V.; Cramer, C.J.; Truhlar, D.G.
 J. Phys. Chem. B 2009, 113, 6378-6396.
 iSolventCode=           1
 Solvent: water                                                           

 vradii
            1           2           3           4           5           6
    1   1.8500000   1.8500000   1.8500000   1.5200000   1.2000000   1.2000000
            7           8           9          10          11          12
    1   1.2000000   1.2000000   1.5200000   1.5200000   1.2000000   1.2000000
 ---------------------------------------
  Cycle       Energy         DIIS Error
 ---------------------------------------
    1    -341.7897416626      1.51E-09
 Time req'd to invert C: 2.38 s (CPU) 2.40 s (wall)
    2    -341.8127449421      4.51E-04
    3    -341.8127449436      4.51E-04
    4    -341.8127449355      4.51E-04
    5    -341.8127449338      4.51E-04
    6    -341.8127449215      4.51E-04
    7    -341.8127449195      4.51E-04
    8    -341.8127449153      4.51E-04
    9    -341.8127449127      4.51E-04
   10    -341.8127449134      4.51E-04
   11    -341.8127449133      4.51E-04
   12    -341.8127449139      4.51E-04
   13    -341.8127449115      4.51E-04
   14    -341.8127449136      4.51E-04
   15    -341.8127449128      4.51E-04
   16    -341.8127449429      4.51E-04
   17    -341.8162948205      2.34E-04
   18    -341.8168687696      1.05E-04
   19    -341.8170793599      3.73E-05
   20    -341.8171127413      1.23E-05
   21    -341.8171172182      6.58E-06
   22    -341.8171179641      2.37E-06
   23    -341.8171181136      4.41E-07
   24    -341.8171181190      1.49E-07
   25    -341.8171181199      6.60E-08
   26    -341.8171181200      2.63E-08
   27    -341.8171181202      9.10E-09 Convergence criterion met
 ---------------------------------------
 SCF time:  CPU 255.90 s  wall 256.25 s
(0)  E-EN(g) gas-phase elect-nuc energy                 -341.789741663 a.u.
(3)  G-ENP(liq) elect-nuc-pol free energy of system     -341.817118120 a.u.
(4)  G-CDS(liq) cavity-dispersion-solvent structure 
     free energy                                                3.6331 kcal/mol
(6)  G-S(liq) free energy of system                     -341.811328455 a.u.
(9)  DeltaG-S(liq) free energy of  solvation
     (9) = (6) - (0)                                          -13.5459 kcal/mol
 SCF   energy in the final basis set = -341.8113284551
 Total energy in the final basis set = -341.8113284551

 Components of the MP2 correlation energy:
        aaaa  correlation energy =        -0.1579070838 au
        abab  correlation energy =        -0.9733722662 au
        bbbb  correlation energy =        -0.1579070838 au
        non-Brillouin singles    =        -0.0000000000 au

 Total  MP2   correlation energy =        -1.2891864337 au
        MP2         total energy =      -343.1005148889 au

  Entering Z-vector solver.
 This version supports only Gaussian blurring of the apparent surface charges
 No PCM contribution added !! 
   1         0           1      0.000266    0.000266
 This version supports only Gaussian blurring of the apparent surface charges
 No PCM contribution added !! 
   2         0           1      0.000090    0.000090
 This version supports only Gaussian blurring of the apparent surface charges
 No PCM contribution added !! 
   3         0           1      0.000032    0.000032
 This version supports only Gaussian blurring of the apparent surface charges
 No PCM contribution added !! 
   4         0           1      0.000011    0.000011
 This version supports only Gaussian blurring of the apparent surface charges
 No PCM contribution added !! 
   5         0           1      0.000003    0.000003
 This version supports only Gaussian blurring of the apparent surface charges
 No PCM contribution added !! 
   6         0           1      0.000001    0.000001
 This version supports only Gaussian blurring of the apparent surface charges
 No PCM contribution added !! 
   7         1           0      0.000000    0.000000    Roots Converged

 --------------------------------------------------------------

                    Orbital Energies (a.u.)
 --------------------------------------------------------------

 Alpha MOs
 -- Occupied --
-20.575 -20.565 -20.564 -11.347 -11.291 -11.287  -1.411  -1.379
 -1.363  -1.006  -0.941  -0.771  -0.720  -0.684  -0.672  -0.656
 -0.620  -0.592  -0.566  -0.537  -0.530  -0.484  -0.461  -0.413
 -- Virtual --
  0.131   0.149   0.184   0.194   0.215   0.225   0.249   0.289
  0.336   0.353   0.373   0.388   0.481   0.498   0.501   0.516
  0.527   0.544   0.557   0.573   0.584   0.604   0.611   0.634
  0.648   0.655   0.674   0.708   0.721   0.747   0.762   0.780
  0.788   0.821   0.861   0.884   0.902   0.920   0.924   0.943
  0.987   1.017   1.052   1.082   1.110   1.157   1.180   1.194
  1.208   1.242   1.277   1.299   1.309   1.314   1.345   1.348
  1.373   1.401   1.432   1.470   1.483   1.493   1.495   1.528
  1.532   1.565   1.591   1.601   1.635   1.663   1.685   1.737
  1.797   1.898   1.933   2.019   2.054   2.129   2.177   2.198
  2.257   2.266   2.283   2.342   2.372   2.381   2.405   2.443
  2.469   2.502   2.525   2.608   2.659   2.678   2.697   2.764
  2.769   2.831   2.874   2.932   2.949   2.993   3.017   3.096
  3.101   3.155   3.168   3.191   3.212   3.230   3.247   3.258
  3.275   3.315   3.330   3.346   3.368   3.392   3.407   3.428
  3.443   3.462   3.484   3.501   3.533   3.601   3.626   3.648
  3.660   3.714   3.726   3.759   3.769   3.775   3.788   3.828
  3.852   3.880   3.891   3.924   3.951   3.970   4.031   4.037
  4.068   4.095   4.134   4.140   4.159   4.179   4.212   4.238
  4.248   4.267   4.302   4.333   4.352   4.369   4.384   4.418
  4.457   4.483   4.497   4.515   4.575   4.593   4.607   4.626
  4.650   4.660   4.717   4.743   4.768   4.807   4.879   4.984
  5.040   5.068   5.092   5.128   5.154   5.222   5.238   5.279
  5.293   5.316   5.363   5.391   5.497   5.508   5.571   5.604
  5.626   5.641   5.656   5.754   5.780   5.822   5.941   5.971
  6.034   6.070   6.176   6.199   6.257   6.287   6.375   6.399
  6.600   6.621   6.690   6.715   6.881   6.933   6.951   6.990
  7.024   7.094   7.130   7.166   7.223   7.256   7.293   7.328
  7.374   7.393   7.397   7.530   7.534   7.600   7.647   7.694
  7.883   7.944   9.529  12.183  12.680  13.018  13.198  13.720
 --------------------------------------------------------------

          Ground-State Mulliken Net Atomic Charges

     Atom                 Charge (a.u.)
  ----------------------------------------
      1 C                    -0.034448
      2 C                     0.220304
      3 C                    -0.039252
      4 O                    -0.344160
      5 H                     0.129377
      6 H                     0.126241
      7 H                     0.123693
      8 H                     0.141151
      9 O                    -0.466293
     10 O                    -0.437863
     11 H                     0.287338
     12 H                     0.293913
  ----------------------------------------
  Sum of atomic charges =     0.000000

 -----------------------------------------------------------------
                    Cartesian Multipole Moments
 -----------------------------------------------------------------
    Charge (ESU x 10^10)
                 0.0000
    Dipole Moment (Debye)
         X       3.4158      Y      -2.7059      Z       0.5520
       Tot       4.3925
    Quadrupole Moments (Debye-Ang)
        XX     -29.8238     XY      -8.7078     YY     -38.4147
        XZ      -3.6630     YZ      -0.8482     ZZ     -36.6530
    Octopole Moments (Debye-Ang^2)
       XXX      22.3718    XXY      19.8120    XYY      25.3039
       YYY      62.0623    XXZ       9.1215    XYZ       7.0132
       YYZ      12.3810    XZZ       3.0448    YZZ      30.3640
       ZZZ      20.3696
    Hexadecapole Moments (Debye-Ang^3)
      XXXX    -270.2982   XXXY     -51.5563   XXYY    -107.0940
      XYYY     -62.5299   YYYY    -387.5229   XXXZ     -16.9048
      XXYZ     -12.4266   XYYZ     -16.9585   YYYZ     -19.8051
      XXZZ     -64.9746   XYZZ      -5.6445   YYZZ     -93.7931
      XZZZ     -23.2124   YZZZ     -12.4187   ZZZZ     -77.9229
 -----------------------------------------------------------------
 DrvMan is completing analytic gradient of the MP2 energy
 MP2 relaxed dipole moment
            1
    1   1.3438746
    2  -1.0646022
    3   0.2171741
	Magnitude:	 1.728 au	 4.393 Debye
 MP2 energy read as -343.100515
 Full Analytical Gradient of MP2 Energy (in au.)
             1             2             3             4             5
    1   -0.00602346   -0.00509407    0.00403488    0.00202840    0.00533984
    2   -0.00684604    0.03354258   -0.01354952   -0.01145519   -0.00450432
    3    0.00704577    0.00009981   -0.00993310    0.00009941   -0.01538086
             6             7             8             9            10
    1    0.01176921   -0.00439041   -0.00634261   -0.01156241   -0.01664284
    2    0.00799581   -0.00055681    0.00427094    0.00376025    0.00712684
    3    0.00312053    0.01248476   -0.00142392   -0.00716852    0.00776916
            11            12
    1    0.00769046    0.01919299
    2   -0.00578515   -0.01399938
    3    0.00564604   -0.00235908
 Gradient time:  CPU 0.11 s  wall 0.50 s
 Geometry Optimization Parameters
   NAtoms,    NIC,     NZ,  NCons,   NDum,   NFix, NCnnct, MaxDiis
       12      70       0       0       0       0       0       0


** GEOMETRY OPTIMIZATION IN DELOCALIZED INTERNAL COORDINATES **
   Searching for a Minimum

   Optimization Cycle:   1

                       Coordinates (Angstroms)
     ATOM                X               Y               Z
      1  C         1.2547731000   -0.7158364000   -0.3280010000
      2  C        -0.0683958000    0.0474809000   -0.2179644000
      3  C        -1.3468449000   -0.7816228000   -0.0749098000
      4  O        -0.0803409000    1.2603976000   -0.2615631000
      5  H         1.4224047000   -0.9337126000   -1.3947832000
      6  H         2.0570798000   -0.0551546000    0.0212222000
      7  H        -1.5594278000   -0.8754765000    1.0051487000
      8  H        -2.1665685000   -0.2100898000   -0.5186306000
      9  O        -1.2856887000   -2.0359854000   -0.7226089000
     10  O         1.1784805000   -1.9179046000    0.4441242000
     11  H        -0.5576139000   -2.5172947000   -0.2903944000
     12  H         1.9912221000   -2.4256621000    0.3009864000
   Point Group: c1    Number of degrees of freedom:    30


   Energy is   -343.100514889


 Attempting to Generate Delocalized Internal Coordinates

 30 Hessian modes will be used to form the next step
  Hessian Eigenvalues:
     0.005010    0.005087    0.005149    0.011581    0.013921    0.058034
     0.063278    0.074785    0.075904    0.111154    0.117638    0.138710
     0.142075    0.160000    0.160000    0.220844    0.221112    0.249966
     0.250000    0.292840    0.293809    0.331596    0.335022    0.340803
     0.344247    0.408857    0.435261    0.525798    0.535930    0.982028

 Minimum Search - Taking Simple RFO Step
 Searching for Lamda that Minimizes Along All modes
 Value Taken    Lamda =  -0.00711112
 Calculated Step too Large.  Step scaled by  0.970988
 Step Taken.  Stepsize is  0.300000

                             Maximum     Tolerance    Cnvgd?
         Gradient           0.019998      0.000300      NO
         Displacement       0.177467      0.001200      NO
         Energy change     *********      0.000001      NO


 New Cartesian Coordinates Obtained by Inverse Iteration

 Displacement from previous Coordinates is:  0.607470
 ----------------------------------------------------------------
             Standard Nuclear Orientation (Angstroms)
    I     Atom           X                Y                Z
 ----------------------------------------------------------------
    1      C       1.2339807135    -0.7151939192    -0.3272850508
    2      C      -0.0653961277     0.0318960353    -0.2159467435
    3      C      -1.3271124576    -0.7748469000    -0.0768883623
    4      O      -0.0836360260     1.2505742100    -0.2630091768
    5      H       1.4097896885    -0.8549561342    -1.3802721625
    6      H       2.0085470110    -0.0948643700     0.0862393702
    7      H      -1.5600336502    -0.8133071047     0.9818037376
    8      H      -2.1255452601    -0.2501150453    -0.5857780606
    9      O      -1.1948654168    -2.0607516339    -0.6402139530
   10      O       1.1065714885    -1.9583462884     0.3485317250
   11      H      -0.4681732038    -2.4768674488    -0.1642968738
   12      H       1.9049529408    -2.4440824009     0.1997416505
 ----------------------------------------------------------------
 Nuclear Repulsion Energy =   249.9807590245 hartrees
 There are       24 alpha and       24 beta electrons
 Discretize the solute cavity surface with Lebedev spheres
	Using 302 Lebedev grid points for each H atom
	Using 302 Lebedev grid points for other atoms
	Atomic van der Waals radii will be scaled by 1.20
 Removing interior tesserae...
 Keep 1258 surface tesserae and discard 2366 interior tesserae
 Molecular Surface Area = 107.658 Angst**2
 Applying Cartesian multipole field
    Component          Value
    ---------          -----
     (2,0,0)        1.00000E-11
     (0,2,0)        2.00000E-11
     (0,0,2)       -3.00000E-10
 Nucleus-field energy     =    -0.0000000007 hartrees
 Requested basis set is cc-pVTZ
 There are 96 shells and 264 basis functions
 A cutoff of  1.0D-11 yielded   4388 shell pairs
 There are     33302 function pairs (     43024 Cartesian)
 Smallest overlap matrix eigenvalue = 5.88E-04
 Guess MOs from SCF MO coefficient file
 Reading MOs from coefficient file
 Reading MOs from coefficient file
 A restricted Hartree-Fock SCF calculation will be
 performed using Pulay DIIS extrapolation
 SCF converges when DIIS error is below 1.0E-08
 Geometry optimization detected.  Setting ReadMinima to 0
 Setting SaveMinima to 0
 ---------------------------------------
  Cycle       Energy         DIIS Error
 ---------------------------------------
    1    -341.8450614270      1.68E-03
    2    -341.7858904201      2.94E-04
    3    -341.7869371229      1.30E-04
    4    -341.7871072629      6.97E-05
    5    -341.7871583376      1.38E-05
    6    -341.7871623718      7.65E-06
    7    -341.7871633667      2.90E-06
    8    -341.7871635770      1.12E-06
    9    -341.7871636029      3.21E-07
   10    -341.7871636063      1.15E-07
   11    -341.7871636070      5.31E-08
   12    -341.7871636072      2.68E-08
   13    -341.7871636073      1.07E-08
   14    -341.7871636073      3.08E-09 Convergence criterion met
 ---------------------------------------
 SCF time:  CPU 179.64 s  wall 181.24 s
 Discretize the solute cavity surface with Lebedev spheres
	Using 302 Lebedev grid points for each H atom
	Using 302 Lebedev grid points for other atoms
	Atomic van der Waals radii will be scaled by 1.20
 Removing interior tesserae...
 Keep 1258 surface tesserae and discard 2366 interior tesserae
 Molecular Surface Area = 107.658 Angst**2
 A restricted Hartree-Fock SCF calculation will be
 performed using Pulay DIIS extrapolation
 Polarizable Continuum solvation model will be applied
 SCF converges when DIIS error is below 1.0E-08
 Geometry optimization detected.  Setting ReadMinima to 0
 Setting SaveMinima to 0

 Citation of the SMD model:
 Marenich, A.V.; Cramer, C.J.; Truhlar, D.G.
 J. Phys. Chem. B 2009, 113, 6378-6396.
 iSolventCode=           1
 Solvent: water                                                           

 vradii
            1           2           3           4           5           6
    1   1.8500000   1.8500000   1.8500000   1.5200000   1.2000000   1.2000000
            7           8           9          10          11          12
    1   1.2000000   1.2000000   1.5200000   1.5200000   1.2000000   1.2000000
 ---------------------------------------
  Cycle       Energy         DIIS Error
 ---------------------------------------
    1    -341.7871636067      9.73E-10
 Time req'd to invert C: 2.91 s (CPU) 2.93 s (wall)
    2    -341.8110841820      4.61E-04
    3    -341.8110841828      4.61E-04
    4    -341.8110841852      4.61E-04
    5    -341.8110841806      4.61E-04
    6    -341.8110841770      4.61E-04
    7    -341.8110841732      4.61E-04
    8    -341.8110841713      4.61E-04
    9    -341.8110841683      4.61E-04
   10    -341.8110841696      4.61E-04
   11    -341.8110841681      4.61E-04
   12    -341.8110841707      4.61E-04
   13    -341.8110841721      4.61E-04
   14    -341.8110841718      4.61E-04
   15    -341.8110841694      4.61E-04
   16    -341.8110841820      4.61E-04
   17    -341.8147915208      2.40E-04
   18    -341.8153921957      1.08E-04
   19    -341.8156137181      3.83E-05
   20    -341.8156489973      1.29E-05
   21    -341.8156538923      6.77E-06
   22    -341.8156547130      2.42E-06
   23    -341.8156548653      4.45E-07
   24    -341.8156548704      1.53E-07
   25    -341.8156548711      6.57E-08
   26    -341.8156548712      3.07E-08
   27    -341.8156548712      1.53E-08
   28    -341.8156548715      4.15E-09 Convergence criterion met
 ---------------------------------------
 SCF time:  CPU 283.13 s  wall 288.22 s
(0)  E-EN(g) gas-phase elect-nuc energy                 -341.787163607 a.u.
(3)  G-ENP(liq) elect-nuc-pol free energy of system     -341.815654871 a.u.
(4)  G-CDS(liq) cavity-dispersion-solvent structure 
     free energy                                                3.5361 kcal/mol
(6)  G-S(liq) free energy of system                     -341.810019744 a.u.
(9)  DeltaG-S(liq) free energy of  solvation
     (9) = (6) - (0)                                          -14.3424 kcal/mol
 SCF   energy in the final basis set = -341.8100197442
 Total energy in the final basis set = -341.8100197442

 Components of the MP2 correlation energy:
        aaaa  correlation energy =        -0.1583359084 au
        abab  correlation energy =        -0.9725059769 au
        bbbb  correlation energy =        -0.1583359084 au
        non-Brillouin singles    =        -0.0000000000 au

 Total  MP2   correlation energy =        -1.2891777937 au
        MP2         total energy =      -343.0991975379 au

  Entering Z-vector solver.
 This version supports only Gaussian blurring of the apparent surface charges
 No PCM contribution added !! 
   1         0           1      0.000262    0.000262
 This version supports only Gaussian blurring of the apparent surface charges
 No PCM contribution added !! 
   2         0           1      0.000092    0.000092
 This version supports only Gaussian blurring of the apparent surface charges
 No PCM contribution added !! 
   3         0           1      0.000033    0.000033
 This version supports only Gaussian blurring of the apparent surface charges
 No PCM contribution added !! 
   4         0           1      0.000012    0.000012
 This version supports only Gaussian blurring of the apparent surface charges
 No PCM contribution added !! 
   5         0           1      0.000003    0.000003
 This version supports only Gaussian blurring of the apparent surface charges
 No PCM contribution added !! 
   6         0           1      0.000001    0.000001
 This version supports only Gaussian blurring of the apparent surface charges
 No PCM contribution added !! 
   7         1           0      0.000000    0.000000    Roots Converged

 --------------------------------------------------------------

                    Orbital Energies (a.u.)
 --------------------------------------------------------------

 Alpha MOs
 -- Occupied --
-20.575 -20.560 -20.553 -11.342 -11.284 -11.279  -1.411  -1.389
 -1.361  -1.018  -0.950  -0.781  -0.728  -0.685  -0.680  -0.657
 -0.625  -0.596  -0.570  -0.534  -0.532  -0.481  -0.462  -0.415
 -- Virtual --
  0.133   0.151   0.184   0.196   0.219   0.227   0.255   0.291
  0.334   0.354   0.372   0.395   0.485   0.495   0.502   0.530
  0.537   0.548   0.566   0.581   0.597   0.610   0.619   0.641
  0.660   0.668   0.679   0.714   0.725   0.747   0.759   0.783
  0.792   0.822   0.866   0.888   0.910   0.936   0.945   0.957
  1.005   1.038   1.067   1.077   1.132   1.165   1.187   1.213
  1.216   1.246   1.278   1.282   1.310   1.325   1.343   1.373
  1.380   1.407   1.444   1.482   1.493   1.504   1.506   1.533
  1.556   1.575   1.607   1.619   1.658   1.683   1.712   1.791
  1.835   1.924   1.935   2.032   2.076   2.138   2.192   2.221
  2.252   2.285   2.296   2.355   2.368   2.382   2.413   2.473
  2.475   2.536   2.539   2.603   2.651   2.689   2.699   2.761
  2.766   2.869   2.900   2.947   2.953   3.012   3.032   3.101
  3.120   3.170   3.177   3.201   3.224   3.238   3.240   3.271
  3.281   3.326   3.347   3.356   3.386   3.398   3.430   3.436
  3.460   3.488   3.504   3.536   3.557   3.623   3.635   3.674
  3.677   3.737   3.747   3.773   3.788   3.799   3.820   3.854
  3.870   3.889   3.931   3.943   3.974   3.999   4.056   4.092
  4.107   4.119   4.164   4.172   4.182   4.204   4.226   4.279
  4.299   4.320   4.355   4.361   4.385   4.411   4.421   4.429
  4.496   4.527   4.536   4.565   4.614   4.622   4.638   4.668
  4.679   4.729   4.755   4.783   4.801   4.869   4.927   5.038
  5.106   5.118   5.165   5.196   5.224   5.254   5.291   5.315
  5.345   5.379   5.431   5.441   5.529   5.572   5.608   5.636
  5.667   5.671   5.709   5.784   5.818   5.893   6.000   6.012
  6.052   6.088   6.213   6.252   6.288   6.306   6.404   6.443
  6.619   6.647   6.707   6.727   6.893   6.963   7.006   7.039
  7.089   7.158   7.180   7.213   7.277   7.289   7.329   7.353
  7.407   7.437   7.489   7.535   7.574   7.665   7.707   7.759
  7.926   8.038   9.828  12.517  12.876  13.363  13.656  13.855
 --------------------------------------------------------------

          Ground-State Mulliken Net Atomic Charges

     Atom                 Charge (a.u.)
  ----------------------------------------
      1 C                    -0.033626
      2 C                     0.219158
      3 C                    -0.042463
      4 O                    -0.363846
      5 H                     0.135760
      6 H                     0.133222
      7 H                     0.129479
      8 H                     0.144944
      9 O                    -0.480546
     10 O                    -0.405296
     11 H                     0.284369
     12 H                     0.278845
  ----------------------------------------
  Sum of atomic charges =    -0.000000

 -----------------------------------------------------------------
                    Cartesian Multipole Moments
 -----------------------------------------------------------------
    Charge (ESU x 10^10)
                -0.0000
    Dipole Moment (Debye)
         X       3.6074      Y      -2.5505      Z       0.6903
       Tot       4.4716
    Quadrupole Moments (Debye-Ang)
        XX     -29.5674     XY      -9.0120     YY     -39.5616
        XZ      -3.3369     YZ      -1.1551     ZZ     -36.0425
    Octopole Moments (Debye-Ang^2)
       XXX      20.7062    XXY      20.1933    XYY      26.3625
       YYY      66.3749    XXZ       8.1293    XYZ       6.8418
       YYZ      13.4099    XZZ       2.7559    YZZ      30.1462
       ZZZ      20.2966
    Hexadecapole Moments (Debye-Ang^3)
      XXXX    -252.0834   XXXY     -45.9108   XXYY    -106.2672
      XYYY     -65.2182   YYYY    -403.0657   XXXZ     -11.8911
      XXYZ      -9.7845   XYYZ     -16.2038   YYYZ     -22.5438
      XXZZ     -58.8679   XYZZ      -4.5269   YYZZ     -93.3173
      XZZZ     -17.5692   YZZZ     -12.3534   ZZZZ     -69.6379
 -----------------------------------------------------------------
 DrvMan is completing analytic gradient of the MP2 energy
 MP2 relaxed dipole moment
            1
    1   1.4192567
    2  -1.0034500
    3   0.2715718
	Magnitude:	 1.759 au	 4.472 Debye
 MP2 energy read as -343.099198
 Full Analytical Gradient of MP2 Energy (in au.)
             1             2             3             4             5
    1    0.00257669   -0.00013862   -0.00068285   -0.00003160    0.00018496
    2   -0.00393219    0.01069845   -0.00301287   -0.00730677   -0.00061632
    3    0.00064207    0.00104218   -0.00282715   -0.00012952    0.00014670
             6             7             8             9            10
    1    0.00078495    0.00072157   -0.00048389    0.01192096   -0.01295346
    2    0.00173569   -0.00004384    0.00102121    0.00103285   -0.00014287
    3   -0.00063247    0.00021056    0.00059915    0.00357115   -0.00395087
            11            12
    1   -0.00179689   -0.00010183
    2   -0.00016251    0.00072917
    3    0.00243654   -0.00110836
 Gradient time:  CPU 0.15 s  wall 1.25 s
 Geometry Optimization Parameters
   NAtoms,    NIC,     NZ,  NCons,   NDum,   NFix, NCnnct, MaxDiis
       12      70       0       0       0       0       0       0

 Cartesian Hessian Update
 Hessian Updated using BFGS Update


** GEOMETRY OPTIMIZATION IN DELOCALIZED INTERNAL COORDINATES **
   Searching for a Minimum

   Optimization Cycle:   2

                       Coordinates (Angstroms)
     ATOM                X               Y               Z
      1  C         1.2339807135   -0.7151939192   -0.3272850508
      2  C        -0.0653961277    0.0318960353   -0.2159467435
      3  C        -1.3271124576   -0.7748469000   -0.0768883623
      4  O        -0.0836360260    1.2505742100   -0.2630091768
      5  H         1.4097896885   -0.8549561342   -1.3802721625
      6  H         2.0085470110   -0.0948643700    0.0862393702
      7  H        -1.5600336502   -0.8133071047    0.9818037376
      8  H        -2.1255452601   -0.2501150453   -0.5857780606
      9  O        -1.1948654168   -2.0607516339   -0.6402139530
     10  O         1.1065714885   -1.9583462884    0.3485317250
     11  H        -0.4681732038   -2.4768674488   -0.1642968738
     12  H         1.9049529408   -2.4440824009    0.1997416505
   Point Group: c1    Number of degrees of freedom:    30


   Energy is   -343.099197538

 Hessian Updated using BFGS Update

 30 Hessian modes will be used to form the next step
  Hessian Eigenvalues:
     0.005074    0.005088    0.008964    0.011543    0.013588    0.059817
     0.065084    0.074854    0.078427    0.108071    0.117358    0.132200
     0.140775    0.151353    0.160166    0.164523    0.222640    0.233481
     0.250441    0.293352    0.311829    0.332834    0.338697    0.343813
     0.402602    0.433517    0.474097    0.527704    0.608327    0.969190

 Minimum Search - Taking Simple RFO Step
 Searching for Lamda that Minimizes Along All modes
 Value Taken    Lamda =  -0.00919938
 Calculated Step too Large.  Step scaled by  0.725219
 Step Taken.  Stepsize is  0.300000

                             Maximum     Tolerance    Cnvgd?
         Gradient           0.045146      0.000300      NO
         Displacement       0.204209      0.001200      NO
         Energy change      0.001317      0.000001      NO


 New Cartesian Coordinates Obtained by Inverse Iteration

 Displacement from previous Coordinates is:  0.693560
 ----------------------------------------------------------------
             Standard Nuclear Orientation (Angstroms)
    I     Atom           X                Y                Z
 ----------------------------------------------------------------
    1      C       1.2363690076    -0.7375894802    -0.3205455723
    2      C      -0.0597055187    -0.0242426015    -0.2177583726
    3      C      -1.3355302266    -0.7704540758    -0.0655539002
    4      O      -0.0729483903     1.2015327897    -0.2724669820
    5      H       1.3685376450    -0.9226586058    -1.3497736727
    6      H       1.9789153452    -0.0737976146     0.0264199700
    7      H      -1.5200896727    -0.8466394709     0.9819584825
    8      H      -2.1143679366    -0.1906801896    -0.5206321118
    9      O      -1.3037872316    -2.0226856677    -0.7097052407
   10      O       1.2098448866    -1.9267057658     0.4420342648
   11      H      -0.5652015181    -2.4905542707    -0.3295489515
   12      H       2.0170433102    -2.3563860472     0.2981981865
 ----------------------------------------------------------------
 Nuclear Repulsion Energy =   249.1162501729 hartrees
 There are       24 alpha and       24 beta electrons
 Discretize the solute cavity surface with Lebedev spheres
	Using 302 Lebedev grid points for each H atom
	Using 302 Lebedev grid points for other atoms
	Atomic van der Waals radii will be scaled by 1.20
 Removing interior tesserae...
 Keep 1257 surface tesserae and discard 2367 interior tesserae
 Molecular Surface Area = 108.149 Angst**2
 Applying Cartesian multipole field
    Component          Value
    ---------          -----
     (2,0,0)        1.00000E-11
     (0,2,0)        2.00000E-11
     (0,0,2)       -3.00000E-10
 Nucleus-field energy     =    -0.0000000022 hartrees
 Requested basis set is cc-pVTZ
 There are 96 shells and 264 basis functions
 A cutoff of  1.0D-11 yielded   4377 shell pairs
 There are     33161 function pairs (     42840 Cartesian)
 Smallest overlap matrix eigenvalue = 5.50E-04
 Guess MOs from SCF MO coefficient file
 Reading MOs from coefficient file
 Reading MOs from coefficient file
 A restricted Hartree-Fock SCF calculation will be
 performed using Pulay DIIS extrapolation
 SCF converges when DIIS error is below 1.0E-08
 Geometry optimization detected.  Setting ReadMinima to 0
 Setting SaveMinima to 0
 ---------------------------------------
  Cycle       Energy         DIIS Error
 ---------------------------------------
    1    -341.8092126420      1.90E-03
    2    -341.7861398678      3.56E-04
    3    -341.7877274497      1.52E-04
    4    -341.7879812131      8.48E-05
    5    -341.7880577239      1.75E-05
    6    -341.7880648889      1.00E-05
    7    -341.7880665870      3.75E-06
    8    -341.7880669404      1.22E-06
    9    -341.7880669705      3.79E-07
   10    -341.7880669745      1.35E-07
   11    -341.7880669753      5.71E-08
   12    -341.7880669754      3.01E-08
   13    -341.7880669751      1.33E-08
   14    -341.7880669751      3.86E-09 Convergence criterion met
 ---------------------------------------
 SCF time:  CPU 203.32 s  wall 204.35 s
 Discretize the solute cavity surface with Lebedev spheres
	Using 302 Lebedev grid points for each H atom
	Using 302 Lebedev grid points for other atoms
	Atomic van der Waals radii will be scaled by 1.20
 Removing interior tesserae...
 Keep 1257 surface tesserae and discard 2367 interior tesserae
 Molecular Surface Area = 108.149 Angst**2
 A restricted Hartree-Fock SCF calculation will be
 performed using Pulay DIIS extrapolation
 Polarizable Continuum solvation model will be applied
 SCF converges when DIIS error is below 1.0E-08
 Geometry optimization detected.  Setting ReadMinima to 0
 Setting SaveMinima to 0

 Citation of the SMD model:
 Marenich, A.V.; Cramer, C.J.; Truhlar, D.G.
 J. Phys. Chem. B 2009, 113, 6378-6396.
 iSolventCode=           1
 Solvent: water                                                           

 vradii
            1           2           3           4           5           6
    1   1.8500000   1.8500000   1.8500000   1.5200000   1.2000000   1.2000000
            7           8           9          10          11          12
    1   1.2000000   1.2000000   1.5200000   1.5200000   1.2000000   1.2000000
 ---------------------------------------
  Cycle       Energy         DIIS Error
 ---------------------------------------
    1    -341.7880669751      1.11E-09
 Time req'd to invert C: 1.39 s (CPU) 1.39 s (wall)
    2    -341.8117710258      4.62E-04
    3    -341.8117710239      4.62E-04
    4    -341.8117710283      4.62E-04
    5    -341.8117710246      4.62E-04
    6    -341.8117710170      4.62E-04
    7    -341.8117710129      4.62E-04
    8    -341.8117710087      4.62E-04
    9    -341.8117710093      4.62E-04
   10    -341.8117710028      4.62E-04
   11    -341.8117709999      4.62E-04
   12    -341.8117709999      4.62E-04
   13    -341.8117709982      4.62E-04
   14    -341.8117710001      4.62E-04
   15    -341.8117709990      4.62E-04
   16    -341.8117710236      4.62E-04
   17    -341.8154282726      2.42E-04
   18    -341.8160182640      1.07E-04
   19    -341.8162378456      3.90E-05
   20    -341.8162744589      1.34E-05
   21    -341.8162799221      6.96E-06
   22    -341.8162808197      2.49E-06
   23    -341.8162809782      4.69E-07
   24    -341.8162809834      1.64E-07
   25    -341.8162809843      7.09E-08
   26    -341.8162809842      3.01E-08
   27    -341.8162809841      1.47E-08
   28    -341.8162809843      4.16E-09 Convergence criterion met
 ---------------------------------------
 SCF time:  CPU 265.46 s  wall 266.60 s
(0)  E-EN(g) gas-phase elect-nuc energy                 -341.788066975 a.u.
(3)  G-ENP(liq) elect-nuc-pol free energy of system     -341.816280984 a.u.
(4)  G-CDS(liq) cavity-dispersion-solvent structure 
     free energy                                                3.4891 kcal/mol
(6)  G-S(liq) free energy of system                     -341.810720680 a.u.
(9)  DeltaG-S(liq) free energy of  solvation
     (9) = (6) - (0)                                          -14.2154 kcal/mol
 SCF   energy in the final basis set = -341.8107206802
 Total energy in the final basis set = -341.8107206802

 Components of the MP2 correlation energy:
        aaaa  correlation energy =        -0.1577961858 au
        abab  correlation energy =        -0.9708101481 au
        bbbb  correlation energy =        -0.1577961858 au
        non-Brillouin singles    =        -0.0000000000 au

 Total  MP2   correlation energy =        -1.2864025197 au
        MP2         total energy =      -343.0971231999 au

  Entering Z-vector solver.
 This version supports only Gaussian blurring of the apparent surface charges
 No PCM contribution added !! 
   1         0           1      0.000259    0.000259
 This version supports only Gaussian blurring of the apparent surface charges
 No PCM contribution added !! 
   2         0           1      0.000093    0.000093
 This version supports only Gaussian blurring of the apparent surface charges
 No PCM contribution added !! 
   3         0           1      0.000034    0.000034
 This version supports only Gaussian blurring of the apparent surface charges
 No PCM contribution added !! 
   4         0           1      0.000012    0.000012
 This version supports only Gaussian blurring of the apparent surface charges
 No PCM contribution added !! 
   5         0           1      0.000003    0.000003
 This version supports only Gaussian blurring of the apparent surface charges
 No PCM contribution added !! 
   6         0           1      0.000001    0.000001
 This version supports only Gaussian blurring of the apparent surface charges
 No PCM contribution added !! 
   7         1           0      0.000000    0.000000    Roots Converged

 --------------------------------------------------------------

                    Orbital Energies (a.u.)
 --------------------------------------------------------------

 Alpha MOs
 -- Occupied --
-20.571 -20.563 -20.558 -11.340 -11.277 -11.277  -1.409  -1.387
 -1.374  -1.025  -0.962  -0.779  -0.730  -0.694  -0.686  -0.662
 -0.628  -0.596  -0.571  -0.541  -0.528  -0.486  -0.465  -0.421
 -- Virtual --
  0.132   0.151   0.186   0.199   0.216   0.225   0.252   0.293
  0.336   0.352   0.372   0.401   0.485   0.496   0.499   0.517
  0.532   0.549   0.569   0.580   0.599   0.616   0.624   0.650
  0.662   0.676   0.688   0.721   0.731   0.753   0.763   0.786
  0.790   0.824   0.868   0.888   0.907   0.921   0.925   0.951
  0.989   1.023   1.056   1.081   1.112   1.168   1.178   1.209
  1.229   1.249   1.280   1.298   1.311   1.324   1.345   1.362
  1.394   1.419   1.451   1.479   1.487   1.506   1.515   1.532
  1.540   1.584   1.617   1.631   1.656   1.680   1.717   1.767
  1.852   1.910   1.947   2.036   2.084   2.162   2.175   2.207
  2.257   2.281   2.288   2.338   2.367   2.380   2.411   2.443
  2.480   2.500   2.541   2.599   2.646   2.672   2.683   2.771
  2.778   2.838   2.915   2.941   2.964   3.024   3.031   3.095
  3.122   3.168   3.199   3.209   3.230   3.255   3.260   3.262
  3.283   3.334   3.353   3.361   3.392   3.401   3.436   3.448
  3.470   3.481   3.504   3.515   3.552   3.626   3.660   3.682
  3.691   3.738   3.760   3.782   3.784   3.806   3.819   3.864
  3.867   3.923   3.957   3.976   4.004   4.020   4.080   4.090
  4.112   4.146   4.166   4.190   4.196   4.225   4.253   4.277
  4.300   4.314   4.362   4.384   4.403   4.407   4.421   4.462
  4.512   4.534   4.558   4.570   4.629   4.646   4.653   4.701
  4.708   4.738   4.773   4.816   4.839   4.862   4.960   5.059
  5.126   5.159   5.199   5.251   5.270   5.276   5.301   5.329
  5.384   5.450   5.470   5.497   5.562   5.607   5.634   5.653
  5.708   5.715   5.781   5.797   5.854   5.949   5.991   6.017
  6.043   6.106   6.219   6.278   6.297   6.337   6.434   6.480
  6.632   6.644   6.695   6.714   6.897   6.966   6.994   7.040
  7.096   7.161   7.186   7.227   7.257   7.305   7.321   7.350
  7.393   7.416   7.445   7.536   7.581   7.590   7.657   7.742
  7.949   8.039   9.984  12.577  12.984  13.576  13.927  14.118
 --------------------------------------------------------------

          Ground-State Mulliken Net Atomic Charges

     Atom                 Charge (a.u.)
  ----------------------------------------
      1 C                    -0.044353
      2 C                     0.227199
      3 C                    -0.043480
      4 O                    -0.371015
      5 H                     0.141057
      6 H                     0.135233
      7 H                     0.135106
      8 H                     0.146099
      9 O                    -0.460431
     10 O                    -0.417994
     11 H                     0.277443
     12 H                     0.275136
  ----------------------------------------
  Sum of atomic charges =    -0.000000

 -----------------------------------------------------------------
                    Cartesian Multipole Moments
 -----------------------------------------------------------------
    Charge (ESU x 10^10)
                -0.0000
    Dipole Moment (Debye)
         X       3.4244      Y      -2.6588      Z       0.5051
       Tot       4.3647
    Quadrupole Moments (Debye-Ang)
        XX     -29.7216     XY      -8.5333     YY     -39.0425
        XZ      -3.5947     YZ      -0.4505     ZZ     -36.2629
    Octopole Moments (Debye-Ang^2)
       XXX      22.8718    XXY      20.7809    XYY      23.9107
       YYY      67.2517    XXZ       9.1285    XYZ       6.9807
       YYZ      11.3002    XZZ       2.9551    YZZ      30.3803
       ZZZ      20.0230
    Hexadecapole Moments (Debye-Ang^3)
      XXXX    -264.7030   XXXY     -51.3709   XXYY    -107.6291
      XYYY     -56.6623   YYYY    -390.0879   XXXZ     -17.4962
      XXYZ     -12.2180   XYYZ     -17.2980   YYYZ     -16.6560
      XXZZ     -63.8849   XYZZ      -5.1566   YYZZ     -91.4300
      XZZZ     -23.5750   YZZZ     -11.8357   ZZZZ     -75.5081
 -----------------------------------------------------------------
 DrvMan is completing analytic gradient of the MP2 energy
 MP2 relaxed dipole moment
            1
    1   1.3472568
    2  -1.0460397
    3   0.1987277
	Magnitude:	 1.717 au	 4.365 Debye
 MP2 energy read as -343.097123
 Full Analytical Gradient of MP2 Energy (in au.)
             1             2             3             4             5
    1    0.00621478    0.00338200   -0.00157131   -0.00092583   -0.00389265
    2    0.00221017   -0.01048249    0.00170391   -0.00266048    0.00394525
    3   -0.00977342   -0.00207709    0.00739838    0.00055101    0.01651884
             6             7             8             9            10
    1   -0.01103925    0.00394544    0.00462946    0.00310153    0.02313081
    2   -0.00937521    0.00256467   -0.00343415    0.00213849   -0.00646032
    3   -0.00348372   -0.01179962    0.00187732    0.00248719   -0.00107640
            11            12
    1   -0.00558851   -0.02138646
    2    0.00621478    0.01363537
    3   -0.00311380    0.00249131
 Gradient time:  CPU 0.15 s  wall 1.11 s
 Geometry Optimization Parameters
   NAtoms,    NIC,     NZ,  NCons,   NDum,   NFix, NCnnct, MaxDiis
       12      70       0       0       0       0       0       0

 Cartesian Hessian Update
 Hessian Updated using BFGS Update


** GEOMETRY OPTIMIZATION IN DELOCALIZED INTERNAL COORDINATES **
   Searching for a Minimum

   Optimization Cycle:   3

                       Coordinates (Angstroms)
     ATOM                X               Y               Z
      1  C         1.2363690076   -0.7375894802   -0.3205455723
      2  C        -0.0597055187   -0.0242426015   -0.2177583726
      3  C        -1.3355302266   -0.7704540758   -0.0655539002
      4  O        -0.0729483903    1.2015327897   -0.2724669820
      5  H         1.3685376450   -0.9226586058   -1.3497736727
      6  H         1.9789153452   -0.0737976146    0.0264199700
      7  H        -1.5200896727   -0.8466394709    0.9819584825
      8  H        -2.1143679366   -0.1906801896   -0.5206321118
      9  O        -1.3037872316   -2.0226856677   -0.7097052407
     10  O         1.2098448866   -1.9267057658    0.4420342648
     11  H        -0.5652015181   -2.4905542707   -0.3295489515
     12  H         2.0170433102   -2.3563860472    0.2981981865
   Point Group: c1    Number of degrees of freedom:    30


   Energy is   -343.097123200

 Hessian Updated using BFGS Update

 30 Hessian modes will be used to form the next step
  Hessian Eigenvalues:
     0.005075    0.005088    0.011504    0.012481    0.015950    0.059936
     0.071161    0.074928    0.078910    0.111251    0.117816    0.139293
     0.143657    0.159168    0.160534    0.221221    0.230796    0.249847
     0.270864    0.293423    0.331513    0.337526    0.342399    0.343712
     0.405954    0.432497    0.466864    0.523454    0.554484    0.964352

 Minimum Search - Taking Simple RFO Step
 Searching for Lamda that Minimizes Along All modes
 Value Taken    Lamda =  -0.00534324
 Step Taken.  Stepsize is  0.194314

                             Maximum     Tolerance    Cnvgd?
         Gradient           0.020284      0.000300      NO
         Displacement       0.103954      0.001200      NO
         Energy change      0.002074      0.000001      NO


 New Cartesian Coordinates Obtained by Inverse Iteration

 Displacement from previous Coordinates is:  0.364844
 ----------------------------------------------------------------
             Standard Nuclear Orientation (Angstroms)
    I     Atom           X                Y                Z
 ----------------------------------------------------------------
    1      C       1.2536745854    -0.7208029404    -0.3205952361
    2      C      -0.0625710692    -0.0006166091    -0.2113444160
    3      C      -1.3496374395    -0.7704824169    -0.0712174984
    4      O      -0.0764014596     1.2235158383    -0.2715404251
    5      H       1.4218090743    -0.8738630351    -1.3750761693
    6      H       2.0104081058    -0.0645288412     0.0705777899
    7      H      -1.5810994804    -0.8180847309     0.9877166708
    8      H      -2.1253086762    -0.2027189891    -0.5672931950
    9      O      -1.3118606981    -2.0510017824    -0.6708748333
   10      O       1.2137311665    -1.9523066169     0.3879455983
   11      H      -0.5914963393    -2.5286084115    -0.2474531787
   12      H       2.0378319302    -2.4013624648     0.2517809928
 ----------------------------------------------------------------
 Nuclear Repulsion Energy =   246.7766994686 hartrees
 There are       24 alpha and       24 beta electrons
 Discretize the solute cavity surface with Lebedev spheres
	Using 302 Lebedev grid points for each H atom
	Using 302 Lebedev grid points for other atoms
	Atomic van der Waals radii will be scaled by 1.20
 Removing interior tesserae...
 Keep 1284 surface tesserae and discard 2340 interior tesserae
 Molecular Surface Area = 109.714 Angst**2
 Applying Cartesian multipole field
    Component          Value
    ---------          -----
     (2,0,0)        1.00000E-11
     (0,2,0)        2.00000E-11
     (0,0,2)       -3.00000E-10
 Nucleus-field energy     =    -0.0000000012 hartrees
 Requested basis set is cc-pVTZ
 There are 96 shells and 264 basis functions
 A cutoff of  1.0D-11 yielded   4366 shell pairs
 There are     33038 function pairs (     42684 Cartesian)
 Smallest overlap matrix eigenvalue = 6.09E-04
 Guess MOs from SCF MO coefficient file
 Reading MOs from coefficient file
 Reading MOs from coefficient file
 A restricted Hartree-Fock SCF calculation will be
 performed using Pulay DIIS extrapolation
 SCF converges when DIIS error is below 1.0E-08
 Geometry optimization detected.  Setting ReadMinima to 0
 Setting SaveMinima to 0
 ---------------------------------------
  Cycle       Energy         DIIS Error
 ---------------------------------------
    1    -341.7189902290      1.14E-03
    2    -341.7895205251      3.96E-04
    3    -341.7905630557      2.27E-04
    4    -341.7909595523      5.51E-05
    5    -341.7910119115      1.70E-05
    6    -341.7910190260      7.99E-06
    7    -341.7910202868      3.27E-06
    8    -341.7910205540      1.10E-06
    9    -341.7910205809      3.67E-07
   10    -341.7910205850      1.35E-07
   11    -341.7910205857      6.21E-08
   12    -341.7910205857      3.14E-08
   13    -341.7910205856      1.11E-08
   14    -341.7910205857      3.23E-09 Convergence criterion met
 ---------------------------------------
 SCF time:  CPU 168.38 s  wall 169.20 s
 Discretize the solute cavity surface with Lebedev spheres
	Using 302 Lebedev grid points for each H atom
	Using 302 Lebedev grid points for other atoms
	Atomic van der Waals radii will be scaled by 1.20
 Removing interior tesserae...
 Keep 1284 surface tesserae and discard 2340 interior tesserae
 Molecular Surface Area = 109.714 Angst**2
 A restricted Hartree-Fock SCF calculation will be
 performed using Pulay DIIS extrapolation
 Polarizable Continuum solvation model will be applied
 SCF converges when DIIS error is below 1.0E-08
 Geometry optimization detected.  Setting ReadMinima to 0
 Setting SaveMinima to 0

 Citation of the SMD model:
 Marenich, A.V.; Cramer, C.J.; Truhlar, D.G.
 J. Phys. Chem. B 2009, 113, 6378-6396.
 iSolventCode=           1
 Solvent: water                                                           

 vradii
            1           2           3           4           5           6
    1   1.8500000   1.8500000   1.8500000   1.5200000   1.2000000   1.2000000
            7           8           9          10          11          12
    1   1.2000000   1.2000000   1.5200000   1.5200000   1.2000000   1.2000000
 ---------------------------------------
  Cycle       Energy         DIIS Error
 ---------------------------------------
    1    -341.7910205853      9.78E-10
 Time req'd to invert C: 2.17 s (CPU) 2.17 s (wall)
    2    -341.8145753393      4.55E-04
    3    -341.8145753391      4.55E-04
    4    -341.8145753312      4.55E-04
    5    -341.8145753291      4.55E-04
    6    -341.8145753204      4.55E-04
    7    -341.8145753155      4.55E-04
    8    -341.8145753127      4.55E-04
    9    -341.8145753100      4.55E-04
   10    -341.8145753126      4.55E-04
   11    -341.8145753127      4.55E-04
   12    -341.8145753123      4.55E-04
   13    -341.8145753133      4.55E-04
   14    -341.8145753205      4.55E-04
   15    -341.8145753175      4.55E-04
   16    -341.8145753395      4.55E-04
   17    -341.8181690496      2.40E-04
   18    -341.8187568977      1.06E-04
   19    -341.8189777190      3.85E-05
   20    -341.8190139855      1.31E-05
   21    -341.8190191476      6.89E-06
   22    -341.8190200063      2.46E-06
   23    -341.8190201653      4.53E-07
   24    -341.8190201706      1.54E-07
   25    -341.8190201712      6.65E-08
   26    -341.8190201712      2.78E-08
   27    -341.8190201711      1.36E-08
   28    -341.8190201713      4.25E-09 Convergence criterion met
 ---------------------------------------
 SCF time:  CPU 275.32 s  wall 279.61 s
(0)  E-EN(g) gas-phase elect-nuc energy                 -341.791020585 a.u.
(3)  G-ENP(liq) elect-nuc-pol free energy of system     -341.819020171 a.u.
(4)  G-CDS(liq) cavity-dispersion-solvent structure 
     free energy                                                3.5447 kcal/mol
(6)  G-S(liq) free energy of system                     -341.813371362 a.u.
(9)  DeltaG-S(liq) free energy of  solvation
     (9) = (6) - (0)                                          -14.0253 kcal/mol
 SCF   energy in the final basis set = -341.8133713622
 Total energy in the final basis set = -341.8133713622

 Components of the MP2 correlation energy:
        aaaa  correlation energy =        -0.1577927397 au
        abab  correlation energy =        -0.9719197931 au
        bbbb  correlation energy =        -0.1577927397 au
        non-Brillouin singles    =        -0.0000000000 au

 Total  MP2   correlation energy =        -1.2875052724 au
        MP2         total energy =      -343.1008766346 au

  Entering Z-vector solver.
 This version supports only Gaussian blurring of the apparent surface charges
 No PCM contribution added !! 
   1         0           1      0.000265    0.000265
 This version supports only Gaussian blurring of the apparent surface charges
 No PCM contribution added !! 
   2         0           1      0.000094    0.000094
 This version supports only Gaussian blurring of the apparent surface charges
 No PCM contribution added !! 
   3         0           1      0.000034    0.000034
 This version supports only Gaussian blurring of the apparent surface charges
 No PCM contribution added !! 
   4         0           1      0.000012    0.000012
 This version supports only Gaussian blurring of the apparent surface charges
 No PCM contribution added !! 
   5         0           1      0.000003    0.000003
 This version supports only Gaussian blurring of the apparent surface charges
 No PCM contribution added !! 
   6         0           1      0.000001    0.000001
 This version supports only Gaussian blurring of the apparent surface charges
 No PCM contribution added !! 
   7         1           0      0.000000    0.000000    Roots Converged

 --------------------------------------------------------------

                    Orbital Energies (a.u.)
 --------------------------------------------------------------

 Alpha MOs
 -- Occupied --
-20.572 -20.563 -20.560 -11.345 -11.284 -11.283  -1.406  -1.381
 -1.367  -1.015  -0.953  -0.775  -0.724  -0.687  -0.678  -0.658
 -0.624  -0.594  -0.568  -0.536  -0.529  -0.483  -0.462  -0.419
 -- Virtual --
  0.130   0.149   0.184   0.197   0.217   0.226   0.249   0.291
  0.335   0.352   0.373   0.397   0.482   0.495   0.498   0.515
  0.531   0.545   0.563   0.576   0.592   0.613   0.621   0.643
  0.657   0.670   0.681   0.715   0.724   0.744   0.759   0.775
  0.788   0.821   0.866   0.887   0.909   0.919   0.930   0.945
  0.985   1.020   1.051   1.068   1.114   1.159   1.181   1.207
  1.216   1.239   1.277   1.292   1.307   1.320   1.347   1.355
  1.380   1.399   1.446   1.479   1.482   1.496   1.505   1.532
  1.536   1.580   1.601   1.614   1.643   1.665   1.702   1.749
  1.829   1.892   1.930   2.026   2.064   2.135   2.175   2.210
  2.256   2.278   2.283   2.339   2.372   2.376   2.409   2.432
  2.476   2.502   2.534   2.600   2.643   2.670   2.685   2.759
  2.772   2.844   2.888   2.941   2.951   3.008   3.020   3.093
  3.112   3.148   3.184   3.202   3.219   3.241   3.257   3.262
  3.279   3.325   3.339   3.348   3.374   3.401   3.424   3.431
  3.451   3.481   3.490   3.503   3.539   3.609   3.640   3.665
  3.674   3.723   3.739   3.761   3.776   3.782   3.793   3.847
  3.853   3.903   3.928   3.957   3.970   3.995   4.050   4.062
  4.078   4.126   4.144   4.164   4.175   4.194   4.233   4.260
  4.266   4.283   4.333   4.358   4.375   4.380   4.404   4.423
  4.477   4.506   4.523   4.542   4.602   4.617   4.622   4.666
  4.675   4.703   4.744   4.775   4.802   4.829   4.913   5.022
  5.088   5.113   5.145   5.187   5.210   5.233   5.268   5.287
  5.334   5.385   5.421   5.435   5.527   5.559   5.601   5.636
  5.663   5.676   5.711   5.776   5.815   5.895   5.966   5.980
  6.030   6.075   6.187   6.244   6.260   6.298   6.407   6.436
  6.613   6.633   6.683   6.696   6.890   6.957   6.967   7.014
  7.070   7.129   7.146   7.208   7.247   7.256   7.296   7.333
  7.390   7.401   7.411   7.529   7.555   7.597   7.652   7.703
  7.920   7.980   9.761  12.397  12.749  13.316  13.606  13.726
 --------------------------------------------------------------

          Ground-State Mulliken Net Atomic Charges

     Atom                 Charge (a.u.)
  ----------------------------------------
      1 C                    -0.033142
      2 C                     0.222810
      3 C                    -0.038497
      4 O                    -0.364431
      5 H                     0.134027
      6 H                     0.131015
      7 H                     0.130027
      8 H                     0.144857
      9 O                    -0.465139
     10 O                    -0.430378
     11 H                     0.282596
     12 H                     0.286255
  ----------------------------------------
  Sum of atomic charges =    -0.000000

 -----------------------------------------------------------------
                    Cartesian Multipole Moments
 -----------------------------------------------------------------
    Charge (ESU x 10^10)
                -0.0000
    Dipole Moment (Debye)
         X       3.4342      Y      -2.5883      Z       0.6046
       Tot       4.3426
    Quadrupole Moments (Debye-Ang)
        XX     -29.5941     XY      -8.6197     YY     -39.1565
        XZ      -3.5286     YZ      -0.7688     ZZ     -36.1968
    Octopole Moments (Debye-Ang^2)
       XXX      23.5730    XXY      20.3912    XYY      24.5823
       YYY      66.4431    XXZ       8.8866    XYZ       7.0289
       YYZ      12.2663    XZZ       2.8044    YZZ      30.3985
       ZZZ      20.1498
    Hexadecapole Moments (Debye-Ang^3)
      XXXX    -271.1196   XXXY     -53.8626   XXYY    -109.0154
      XYYY     -59.4917   YYYY    -395.7202   XXXZ     -15.7608
      XXYZ     -11.6280   XYYZ     -16.9840   YYYZ     -19.2577
      XXZZ     -63.9358   XYZZ      -4.9960   YYZZ     -92.9178
      XZZZ     -21.4172   YZZZ     -12.0279   ZZZZ     -72.3655
 -----------------------------------------------------------------
 DrvMan is completing analytic gradient of the MP2 energy
 MP2 relaxed dipole moment
            1
    1   1.3511012
    2  -1.0183159
    3   0.2378536
	Magnitude:	 1.709 au	 4.343 Debye
 MP2 energy read as -343.100877
 Full Analytical Gradient of MP2 Energy (in au.)
             1             2             3             4             5
    1   -0.00055738   -0.00042676   -0.00049739    0.00039084    0.00060340
    2    0.00050799    0.00400128   -0.00133480   -0.00042396   -0.00094444
    3   -0.00095727    0.00102723   -0.00129473   -0.00067437   -0.00074760
             6             7             8             9            10
    1    0.00080454   -0.00034018   -0.00032677   -0.00292311    0.00178736
    2   -0.00035554    0.00033858    0.00006496    0.00042127    0.00041443
    3    0.00066318    0.00090221   -0.00011189   -0.00193387    0.00162158
            11            12
    1   -0.00018723    0.00167267
    2   -0.00068142   -0.00200835
    3    0.00101274    0.00049279
 Gradient time:  CPU 0.14 s  wall 2.09 s
 Geometry Optimization Parameters
   NAtoms,    NIC,     NZ,  NCons,   NDum,   NFix, NCnnct, MaxDiis
       12      70       0       0       0       0       0       0

 Cartesian Hessian Update
 Hessian Updated using BFGS Update


** GEOMETRY OPTIMIZATION IN DELOCALIZED INTERNAL COORDINATES **
   Searching for a Minimum

   Optimization Cycle:   4

                       Coordinates (Angstroms)
     ATOM                X               Y               Z
      1  C         1.2536745854   -0.7208029404   -0.3205952361
      2  C        -0.0625710692   -0.0006166091   -0.2113444160
      3  C        -1.3496374395   -0.7704824169   -0.0712174984
      4  O        -0.0764014596    1.2235158383   -0.2715404251
      5  H         1.4218090743   -0.8738630351   -1.3750761693
      6  H         2.0104081058   -0.0645288412    0.0705777899
      7  H        -1.5810994804   -0.8180847309    0.9877166708
      8  H        -2.1253086762   -0.2027189891   -0.5672931950
      9  O        -1.3118606981   -2.0510017824   -0.6708748333
     10  O         1.2137311665   -1.9523066169    0.3879455983
     11  H        -0.5914963393   -2.5286084115   -0.2474531787
     12  H         2.0378319302   -2.4013624648    0.2517809928
   Point Group: c1    Number of degrees of freedom:    30


   Energy is   -343.100876635

 Hessian Updated using BFGS Update

 30 Hessian modes will be used to form the next step
  Hessian Eigenvalues:
     0.005072    0.005114    0.011495    0.012358    0.017076    0.059944
     0.070946    0.075072    0.078850    0.112046    0.118073    0.139272
     0.143881    0.159195    0.161730    0.221806    0.233071    0.249775
     0.272411    0.293465    0.330356    0.335649    0.339926    0.344524
     0.402266    0.438190    0.461425    0.527640    0.580851    0.962160

 Minimum Search - Taking Simple RFO Step
 Searching for Lamda that Minimizes Along All modes
 Value Taken    Lamda =  -0.00056260
 Step Taken.  Stepsize is  0.142770

                             Maximum     Tolerance    Cnvgd?
         Gradient           0.011628      0.000300      NO
         Displacement       0.081928      0.001200      NO
         Energy change     -0.003753      0.000001      NO


 New Cartesian Coordinates Obtained by Inverse Iteration

 Displacement from previous Coordinates is:  0.213721
 ----------------------------------------------------------------
             Standard Nuclear Orientation (Angstroms)
    I     Atom           X                Y                Z
 ----------------------------------------------------------------
    1      C       1.2456149837    -0.7219872450    -0.3229531024
    2      C      -0.0660066114     0.0016920552    -0.2381348340
    3      C      -1.3427617009    -0.7714502451    -0.0661042965
    4      O      -0.0779279581     1.2267087096    -0.2779965211
    5      H       1.4310236981    -0.8728113072    -1.3756067356
    6      H       1.9995744496    -0.0704313101     0.0831676368
    7      H      -1.5505610819    -0.8148527994     0.9980688950
    8      H      -2.1342566694    -0.2149877500    -0.5511928496
    9      O      -1.2923568186    -2.0555914295    -0.6560863167
   10      O       1.1679503969    -1.9543161073     0.3787936490
   11      H      -0.5319867662    -2.5025398947    -0.2701894304
   12      H       1.9907737782    -2.4102936765     0.2608600056
 ----------------------------------------------------------------
 Nuclear Repulsion Energy =   247.8859653491 hartrees
 There are       24 alpha and       24 beta electrons
 Discretize the solute cavity surface with Lebedev spheres
	Using 302 Lebedev grid points for each H atom
	Using 302 Lebedev grid points for other atoms
	Atomic van der Waals radii will be scaled by 1.20
 Removing interior tesserae...
 Keep 1278 surface tesserae and discard 2346 interior tesserae
 Molecular Surface Area = 109.565 Angst**2
 Applying Cartesian multipole field
    Component          Value
    ---------          -----
     (2,0,0)        1.00000E-11
     (0,2,0)        2.00000E-11
     (0,0,2)       -3.00000E-10
 Nucleus-field energy     =    -0.0000000011 hartrees
 Requested basis set is cc-pVTZ
 There are 96 shells and 264 basis functions
 A cutoff of  1.0D-11 yielded   4371 shell pairs
 There are     33085 function pairs (     42744 Cartesian)
 Smallest overlap matrix eigenvalue = 6.00E-04
 Guess MOs from SCF MO coefficient file
 Reading MOs from coefficient file
 Reading MOs from coefficient file
 A restricted Hartree-Fock SCF calculation will be
 performed using Pulay DIIS extrapolation
 SCF converges when DIIS error is below 1.0E-08
 Geometry optimization detected.  Setting ReadMinima to 0
 Setting SaveMinima to 0
 ---------------------------------------
  Cycle       Energy         DIIS Error
 ---------------------------------------
    1    -341.7846529850      7.74E-04
    2    -341.7892447674      3.03E-04
    3    -341.7898976552      1.56E-04
    4    -341.7901263873      4.72E-05
    5    -341.7901659042      1.48E-05
    6    -341.7901720432      7.08E-06
    7    -341.7901730271      3.01E-06
    8    -341.7901732372      7.10E-07
    9    -341.7901732535      2.80E-07
   10    -341.7901732560      1.45E-07
   11    -341.7901732570      6.42E-08
   12    -341.7901732571      2.89E-08
   13    -341.7901732571      8.20E-09 Convergence criterion met
 ---------------------------------------
 SCF time:  CPU 179.03 s  wall 180.04 s
 Discretize the solute cavity surface with Lebedev spheres
	Using 302 Lebedev grid points for each H atom
	Using 302 Lebedev grid points for other atoms
	Atomic van der Waals radii will be scaled by 1.20
 Removing interior tesserae...
 Keep 1278 surface tesserae and discard 2346 interior tesserae
 Molecular Surface Area = 109.565 Angst**2
 A restricted Hartree-Fock SCF calculation will be
 performed using Pulay DIIS extrapolation
 Polarizable Continuum solvation model will be applied
 SCF converges when DIIS error is below 1.0E-08
 Geometry optimization detected.  Setting ReadMinima to 0
 Setting SaveMinima to 0

 Citation of the SMD model:
 Marenich, A.V.; Cramer, C.J.; Truhlar, D.G.
 J. Phys. Chem. B 2009, 113, 6378-6396.
 iSolventCode=           1
 Solvent: water                                                           

 vradii
            1           2           3           4           5           6
    1   1.8500000   1.8500000   1.8500000   1.5200000   1.2000000   1.2000000
            7           8           9          10          11          12
    1   1.2000000   1.2000000   1.5200000   1.5200000   1.2000000   1.2000000
 ---------------------------------------
  Cycle       Energy         DIIS Error
 ---------------------------------------
    1    -341.7901732577      1.90E-09
 Time req'd to invert C: 2.67 s (CPU) 2.69 s (wall)
    2    -341.8139137061      4.59E-04
    3    -341.8139137037      4.59E-04
    4    -341.8139136980      4.59E-04
    5    -341.8139136949      4.59E-04
    6    -341.8139136913      4.59E-04
    7    -341.8139136852      4.59E-04
    8    -341.8139136847      4.59E-04
    9    -341.8139136881      4.59E-04
   10    -341.8139136835      4.59E-04
   11    -341.8139136803      4.59E-04
   12    -341.8139136805      4.59E-04
   13    -341.8139136795      4.59E-04
   14    -341.8139136795      4.59E-04
   15    -341.8139136766      4.59E-04
   16    -341.8139137037      4.59E-04
   17    -341.8175756588      2.41E-04
   18    -341.8181727727      1.07E-04
   19    -341.8183959456      3.87E-05
   20    -341.8184323399      1.31E-05
   21    -341.8184375324      6.92E-06
   22    -341.8184384013      2.48E-06
   23    -341.8184385611      4.56E-07
   24    -341.8184385663      1.53E-07
   25    -341.8184385670      6.31E-08
   26    -341.8184385670      2.71E-08
   27    -341.8184385670      1.40E-08
   28    -341.8184385673      4.31E-09 Convergence criterion met
 ---------------------------------------
 SCF time:  CPU 267.57 s  wall 269.07 s
(0)  E-EN(g) gas-phase elect-nuc energy                 -341.790173258 a.u.
(3)  G-ENP(liq) elect-nuc-pol free energy of system     -341.818438567 a.u.
(4)  G-CDS(liq) cavity-dispersion-solvent structure 
     free energy                                                3.5251 kcal/mol
(6)  G-S(liq) free energy of system                     -341.812820943 a.u.
(9)  DeltaG-S(liq) free energy of  solvation
     (9) = (6) - (0)                                          -14.2116 kcal/mol
 SCF   energy in the final basis set = -341.8128209426
 Total energy in the final basis set = -341.8128209426

 Components of the MP2 correlation energy:
        aaaa  correlation energy =        -0.1579986678 au
        abab  correlation energy =        -0.9722047101 au
        bbbb  correlation energy =        -0.1579986678 au
        non-Brillouin singles    =        -0.0000000000 au

 Total  MP2   correlation energy =        -1.2882020457 au
        MP2         total energy =      -343.1010229883 au

  Entering Z-vector solver.
 This version supports only Gaussian blurring of the apparent surface charges
 No PCM contribution added !! 
   1         0           1      0.000264    0.000264
 This version supports only Gaussian blurring of the apparent surface charges
 No PCM contribution added !! 
   2         0           1      0.000094    0.000094
 This version supports only Gaussian blurring of the apparent surface charges
 No PCM contribution added !! 
   3         0           1      0.000034    0.000034
 This version supports only Gaussian blurring of the apparent surface charges
 No PCM contribution added !! 
   4         0           1      0.000012    0.000012
 This version supports only Gaussian blurring of the apparent surface charges
 No PCM contribution added !! 
   5         0           1      0.000003    0.000003
 This version supports only Gaussian blurring of the apparent surface charges
 No PCM contribution added !! 
   6         0           1      0.000001    0.000001
 This version supports only Gaussian blurring of the apparent surface charges
 No PCM contribution added !! 
   7         1           0      0.000000    0.000000    Roots Converged

 --------------------------------------------------------------

                    Orbital Energies (a.u.)
 --------------------------------------------------------------

 Alpha MOs
 -- Occupied --
-20.574 -20.560 -20.560 -11.344 -11.285 -11.282  -1.407  -1.384
 -1.365  -1.017  -0.953  -0.778  -0.726  -0.685  -0.678  -0.658
 -0.626  -0.594  -0.569  -0.537  -0.530  -0.482  -0.462  -0.419
 -- Virtual --
  0.131   0.149   0.184   0.197   0.217   0.226   0.252   0.291
  0.335   0.351   0.372   0.397   0.483   0.496   0.499   0.521
  0.532   0.543   0.565   0.576   0.594   0.612   0.619   0.642
  0.657   0.667   0.683   0.718   0.725   0.742   0.757   0.778
  0.790   0.821   0.864   0.890   0.910   0.925   0.936   0.944
  0.994   1.024   1.060   1.074   1.117   1.159   1.181   1.209
  1.220   1.240   1.275   1.290   1.312   1.321   1.344   1.362
  1.382   1.402   1.448   1.476   1.484   1.498   1.505   1.531
  1.535   1.579   1.602   1.614   1.650   1.669   1.702   1.762
  1.831   1.904   1.935   2.032   2.077   2.143   2.177   2.209
  2.253   2.279   2.283   2.345   2.366   2.380   2.411   2.451
  2.479   2.510   2.535   2.603   2.648   2.670   2.687   2.760
  2.771   2.854   2.898   2.939   2.953   3.007   3.025   3.093
  3.116   3.156   3.182   3.205   3.225   3.243   3.251   3.262
  3.281   3.328   3.339   3.349   3.379   3.396   3.428   3.433
  3.451   3.480   3.497   3.509   3.546   3.617   3.646   3.661
  3.676   3.722   3.743   3.766   3.782   3.788   3.806   3.847
  3.858   3.912   3.927   3.952   3.967   3.997   4.050   4.076
  4.084   4.121   4.146   4.162   4.172   4.199   4.232   4.266
  4.281   4.293   4.338   4.362   4.378   4.387   4.411   4.425
  4.487   4.519   4.532   4.544   4.602   4.618   4.625   4.671
  4.675   4.717   4.746   4.785   4.801   4.838   4.913   5.026
  5.088   5.118   5.150   5.197   5.211   5.236   5.273   5.287
  5.340   5.384   5.421   5.434   5.528   5.563   5.603   5.637
  5.660   5.671   5.709   5.783   5.819   5.898   5.970   5.990
  6.035   6.078   6.193   6.248   6.262   6.300   6.411   6.440
  6.612   6.632   6.684   6.706   6.891   6.960   6.974   7.018
  7.072   7.129   7.152   7.209   7.254   7.262   7.314   7.341
  7.395   7.406   7.434   7.531   7.559   7.618   7.657   7.721
  7.927   7.993   9.804  12.433  12.801  13.340  13.631  13.754
 --------------------------------------------------------------

          Ground-State Mulliken Net Atomic Charges

     Atom                 Charge (a.u.)
  ----------------------------------------
      1 C                    -0.031810
      2 C                     0.220375
      3 C                    -0.036869
      4 O                    -0.365650
      5 H                     0.133821
      6 H                     0.133029
      7 H                     0.129953
      8 H                     0.144221
      9 O                    -0.471696
     10 O                    -0.421934
     11 H                     0.282697
     12 H                     0.283863
  ----------------------------------------
  Sum of atomic charges =    -0.000000

 -----------------------------------------------------------------
                    Cartesian Multipole Moments
 -----------------------------------------------------------------
    Charge (ESU x 10^10)
                -0.0000
    Dipole Moment (Debye)
         X       3.6258      Y      -2.5461      Z       0.5770
       Tot       4.4678
    Quadrupole Moments (Debye-Ang)
        XX     -29.6373     XY      -9.0664     YY     -39.4534
        XZ      -3.3455     YZ      -0.7127     ZZ     -36.0794
    Octopole Moments (Debye-Ang^2)
       XXX      23.3937    XXY      20.7096    XYY      26.0694
       YYY      67.4548    XXZ       9.0976    XYZ       6.6333
       YYZ      12.3768    XZZ       3.0961    YZZ      30.1754
       ZZZ      20.4534
    Hexadecapole Moments (Debye-Ang^3)
      XXXX    -265.0469   XXXY     -52.8809   XXYY    -108.9920
      XYYY     -63.9728   YYYY    -400.2228   XXXZ     -14.0519
      XXYZ     -11.6659   XYYZ     -15.8382   YYYZ     -18.8608
      XXZZ     -62.3767   XYZZ      -5.3593   YYZZ     -92.5890
      XZZZ     -20.2428   YZZZ     -11.6953   ZZZZ     -71.8987
 -----------------------------------------------------------------
 DrvMan is completing analytic gradient of the MP2 energy
 MP2 relaxed dipole moment
            1
    1   1.4264840
    2  -1.0016986
    3   0.2269998
	Magnitude:	 1.758 au	 4.468 Debye
 MP2 energy read as -343.101023
 Full Analytical Gradient of MP2 Energy (in au.)
             1             2             3             4             5
    1   -0.00040164   -0.00029581   -0.00031376    0.00068185   -0.00022696
    2   -0.00090001    0.00102183   -0.00047078   -0.00059661   -0.00053646
    3    0.00349167   -0.00700904    0.00150341    0.00204278   -0.00164875
             6             7             8             9            10
    1    0.00130941   -0.00042395   -0.00018815    0.00105756   -0.00248037
    2    0.00106174    0.00016283    0.00061016    0.00060567    0.00084901
    3    0.00027758    0.00056977   -0.00029399    0.00042838    0.00113468
            11            12
    1   -0.00041052    0.00169232
    2   -0.00055566   -0.00125172
    3   -0.00037283   -0.00012365
 Gradient time:  CPU 0.12 s  wall 0.24 s
 Geometry Optimization Parameters
   NAtoms,    NIC,     NZ,  NCons,   NDum,   NFix, NCnnct, MaxDiis
       12      70       0       0       0       0       0       0

 Cartesian Hessian Update
 Hessian Updated using BFGS Update


** GEOMETRY OPTIMIZATION IN DELOCALIZED INTERNAL COORDINATES **
   Searching for a Minimum

   Optimization Cycle:   5

                       Coordinates (Angstroms)
     ATOM                X               Y               Z
      1  C         1.2456149837   -0.7219872450   -0.3229531024
      2  C        -0.0660066114    0.0016920552   -0.2381348340
      3  C        -1.3427617009   -0.7714502451   -0.0661042965
      4  O        -0.0779279581    1.2267087096   -0.2779965211
      5  H         1.4310236981   -0.8728113072   -1.3756067356
      6  H         1.9995744496   -0.0704313101    0.0831676368
      7  H        -1.5505610819   -0.8148527994    0.9980688950
      8  H        -2.1342566694   -0.2149877500   -0.5511928496
      9  O        -1.2923568186   -2.0555914295   -0.6560863167
     10  O         1.1679503969   -1.9543161073    0.3787936490
     11  H        -0.5319867662   -2.5025398947   -0.2701894304
     12  H         1.9907737782   -2.4102936765    0.2608600056
   Point Group: c1    Number of degrees of freedom:    30


   Energy is   -343.101022988

 Hessian Updated using BFGS Update

 30 Hessian modes will be used to form the next step
  Hessian Eigenvalues:
     0.004917    0.008507    0.010699    0.011825    0.022256    0.059893
     0.070433    0.074938    0.078345    0.113159    0.118053    0.139101
     0.144030    0.157629    0.163237    0.222082    0.232225    0.249897
     0.272320    0.293042    0.331350    0.337678    0.342062    0.343406
     0.401651    0.414959    0.438944    0.527137    0.548799    0.961993

 Minimum Search - Taking Simple RFO Step
 Searching for Lamda that Minimizes Along All modes
 Value Taken    Lamda =  -0.00061726
 Step Taken.  Stepsize is  0.227437

                             Maximum     Tolerance    Cnvgd?
         Gradient           0.002504      0.000300      NO
         Displacement       0.174708      0.001200      NO
         Energy change     -0.000146      0.000001      NO


 New Cartesian Coordinates Obtained by Inverse Iteration

 Displacement from previous Coordinates is:  0.195107
 ----------------------------------------------------------------
             Standard Nuclear Orientation (Angstroms)
    I     Atom           X                Y                Z
 ----------------------------------------------------------------
    1      C       1.2376655427    -0.7260434517    -0.3165928075
    2      C      -0.0644998214     0.0009065127    -0.1984424349
    3      C      -1.3414707117    -0.7691082654    -0.0609668072
    4      O      -0.0813740450     1.2224198438    -0.3061424130
    5      H       1.4063630392    -0.8580450497    -1.3719143993
    6      H       1.9986407618    -0.0860665648     0.0882841944
    7      H      -1.5768511963    -0.8067594857     0.9957597795
    8      H      -2.1198954292    -0.2191780686    -0.5726856368
    9      O      -1.2637240117    -2.0561392279    -0.6398916676
   10      O       1.1567446482    -1.9676623781     0.3644300295
   11      H      -0.4887206067    -2.4754529175    -0.2527942233
   12      H       1.9762015302    -2.4197319472     0.2335824861
 ----------------------------------------------------------------
 Nuclear Repulsion Energy =   248.8288537378 hartrees
 There are       24 alpha and       24 beta electrons
 Discretize the solute cavity surface with Lebedev spheres
	Using 302 Lebedev grid points for each H atom
	Using 302 Lebedev grid points for other atoms
	Atomic van der Waals radii will be scaled by 1.20
 Removing interior tesserae...
 Keep 1265 surface tesserae and discard 2359 interior tesserae
 Molecular Surface Area = 108.323 Angst**2
 Applying Cartesian multipole field
    Component          Value
    ---------          -----
     (2,0,0)        1.00000E-11
     (0,2,0)        2.00000E-11
     (0,0,2)       -3.00000E-10
 Nucleus-field energy     =    -0.0000000009 hartrees
 Requested basis set is cc-pVTZ
 There are 96 shells and 264 basis functions
 A cutoff of  1.0D-11 yielded   4377 shell pairs
 There are     33175 function pairs (     42859 Cartesian)
 Smallest overlap matrix eigenvalue = 5.88E-04
 Guess MOs from SCF MO coefficient file
 Reading MOs from coefficient file
 Reading MOs from coefficient file
 A restricted Hartree-Fock SCF calculation will be
 performed using Pulay DIIS extrapolation
 SCF converges when DIIS error is below 1.0E-08
 Geometry optimization detected.  Setting ReadMinima to 0
 Setting SaveMinima to 0
 ---------------------------------------
  Cycle       Energy         DIIS Error
 ---------------------------------------
    1    -341.7862597557      1.05E-03
    2    -341.7876991126      2.96E-04
    3    -341.7884317966      1.67E-04
    4    -341.7886769282      5.58E-05
    5    -341.7887282623      1.62E-05
    6    -341.7887350408      8.66E-06
    7    -341.7887365824      3.20E-06
    8    -341.7887368423      7.71E-07
    9    -341.7887368572      2.67E-07
   10    -341.7887368594      1.25E-07
   11    -341.7887368602      5.23E-08
   12    -341.7887368600      1.83E-08
   13    -341.7887368598      7.57E-09 Convergence criterion met
 ---------------------------------------
 SCF time:  CPU 166.25 s  wall 167.97 s
 Discretize the solute cavity surface with Lebedev spheres
	Using 302 Lebedev grid points for each H atom
	Using 302 Lebedev grid points for other atoms
	Atomic van der Waals radii will be scaled by 1.20
 Removing interior tesserae...
 Keep 1265 surface tesserae and discard 2359 interior tesserae
 Molecular Surface Area = 108.323 Angst**2
 A restricted Hartree-Fock SCF calculation will be
 performed using Pulay DIIS extrapolation
 Polarizable Continuum solvation model will be applied
 SCF converges when DIIS error is below 1.0E-08
 Geometry optimization detected.  Setting ReadMinima to 0
 Setting SaveMinima to 0

 Citation of the SMD model:
 Marenich, A.V.; Cramer, C.J.; Truhlar, D.G.
 J. Phys. Chem. B 2009, 113, 6378-6396.
 iSolventCode=           1
 Solvent: water                                                           

 vradii
            1           2           3           4           5           6
    1   1.8500000   1.8500000   1.8500000   1.5200000   1.2000000   1.2000000
            7           8           9          10          11          12
    1   1.2000000   1.2000000   1.5200000   1.5200000   1.2000000   1.2000000
 ---------------------------------------
  Cycle       Energy         DIIS Error
 ---------------------------------------
    1    -341.7887368605      1.91E-09
 Time req'd to invert C: 3.84 s (CPU) 3.84 s (wall)
    2    -341.8126253037      4.62E-04
    3    -341.8126253047      4.62E-04
    4    -341.8126253018      4.62E-04
    5    -341.8126252967      4.62E-04
    6    -341.8126252916      4.62E-04
    7    -341.8126252900      4.62E-04
    8    -341.8126252881      4.62E-04
    9    -341.8126252826      4.62E-04
   10    -341.8126252758      4.62E-04
   11    -341.8126252748      4.62E-04
   12    -341.8126252759      4.62E-04
   13    -341.8126252736      4.62E-04
   14    -341.8126252732      4.62E-04
   15    -341.8126252733      4.62E-04
   16    -341.8126253039      4.62E-04
   17    -341.8163431215      2.43E-04
   18    -341.8169489716      1.08E-04
   19    -341.8171755817      3.89E-05
   20    -341.8172125227      1.33E-05
   21    -341.8172178484      7.00E-06
   22    -341.8172187505      2.51E-06
   23    -341.8172189162      4.78E-07
   24    -341.8172189220      1.68E-07
   25    -341.8172189229      7.29E-08
   26    -341.8172189229      3.25E-08
   27    -341.8172189228      1.62E-08
   28    -341.8172189230      4.35E-09 Convergence criterion met
 ---------------------------------------
 SCF time:  CPU 274.92 s  wall 276.46 s
(0)  E-EN(g) gas-phase elect-nuc energy                 -341.788736860 a.u.
(3)  G-ENP(liq) elect-nuc-pol free energy of system     -341.817218923 a.u.
(4)  G-CDS(liq) cavity-dispersion-solvent structure 
     free energy                                                3.4993 kcal/mol
(6)  G-S(liq) free energy of system                     -341.811642414 a.u.
(9)  DeltaG-S(liq) free energy of  solvation
     (9) = (6) - (0)                                          -14.3735 kcal/mol
 SCF   energy in the final basis set = -341.8116424145
 Total energy in the final basis set = -341.8116424145

 Components of the MP2 correlation energy:
        aaaa  correlation energy =        -0.1581711348 au
        abab  correlation energy =        -0.9723553638 au
        bbbb  correlation energy =        -0.1581711348 au
        non-Brillouin singles    =        -0.0000000000 au

 Total  MP2   correlation energy =        -1.2886976334 au
        MP2         total energy =      -343.1003400478 au

  Entering Z-vector solver.
 This version supports only Gaussian blurring of the apparent surface charges
 No PCM contribution added !! 
   1         0           1      0.000264    0.000264
 This version supports only Gaussian blurring of the apparent surface charges
 No PCM contribution added !! 
   2         0           1      0.000094    0.000094
 This version supports only Gaussian blurring of the apparent surface charges
 No PCM contribution added !! 
   3         0           1      0.000034    0.000034
 This version supports only Gaussian blurring of the apparent surface charges
 No PCM contribution added !! 
   4         0           1      0.000013    0.000013
 This version supports only Gaussian blurring of the apparent surface charges
 No PCM contribution added !! 
   5         0           1      0.000004    0.000004
 This version supports only Gaussian blurring of the apparent surface charges
 No PCM contribution added !! 
   6         0           1      0.000001    0.000001
 This version supports only Gaussian blurring of the apparent surface charges
 No PCM contribution added !! 
   7         1           0      0.000000    0.000000    Roots Converged

 --------------------------------------------------------------

                    Orbital Energies (a.u.)
 --------------------------------------------------------------

 Alpha MOs
 -- Occupied --
-20.575 -20.559 -20.558 -11.343 -11.284 -11.280  -1.408  -1.386
 -1.365  -1.019  -0.954  -0.780  -0.728  -0.686  -0.679  -0.658
 -0.627  -0.595  -0.570  -0.538  -0.530  -0.481  -0.462  -0.419
 -- Virtual --
  0.130   0.151   0.183   0.198   0.218   0.226   0.255   0.292
  0.336   0.351   0.372   0.398   0.483   0.495   0.500   0.521
  0.533   0.545   0.565   0.579   0.596   0.612   0.621   0.641
  0.659   0.674   0.680   0.718   0.724   0.745   0.757   0.778
  0.790   0.816   0.863   0.889   0.911   0.932   0.942   0.947
  0.999   1.035   1.065   1.068   1.117   1.163   1.184   1.208
  1.221   1.245   1.277   1.284   1.307   1.328   1.347   1.369
  1.380   1.409   1.456   1.473   1.481   1.502   1.505   1.531
  1.545   1.585   1.604   1.619   1.652   1.677   1.701   1.771
  1.839   1.908   1.936   2.031   2.088   2.140   2.183   2.218
  2.255   2.281   2.289   2.347   2.365   2.381   2.411   2.459
  2.479   2.514   2.538   2.609   2.640   2.677   2.696   2.764
  2.769   2.853   2.902   2.943   2.957   3.016   3.028   3.091
  3.118   3.156   3.178   3.209   3.224   3.239   3.248   3.267
  3.287   3.319   3.350   3.352   3.384   3.397   3.431   3.437
  3.457   3.492   3.502   3.516   3.549   3.615   3.640   3.665
  3.679   3.729   3.747   3.764   3.783   3.797   3.824   3.845
  3.865   3.909   3.938   3.953   3.978   3.994   4.051   4.084
  4.092   4.121   4.156   4.173   4.176   4.203   4.230   4.277
  4.292   4.312   4.348   4.366   4.384   4.394   4.414   4.428
  4.496   4.526   4.545   4.552   4.614   4.623   4.630   4.674
  4.678   4.725   4.748   4.791   4.811   4.851   4.927   5.025
  5.093   5.128   5.163   5.207   5.216   5.239   5.277   5.300
  5.344   5.391   5.429   5.442   5.530   5.575   5.608   5.639
  5.667   5.678   5.714   5.791   5.826   5.906   5.976   5.999
  6.040   6.084   6.202   6.252   6.275   6.303   6.417   6.451
  6.609   6.632   6.697   6.704   6.894   6.962   6.983   7.015
  7.082   7.143   7.158   7.216   7.262   7.272   7.328   7.348
  7.406   7.410   7.450   7.533   7.572   7.639   7.661   7.742
  7.939   8.014   9.840  12.494  12.819  13.389  13.676  13.823
 --------------------------------------------------------------

          Ground-State Mulliken Net Atomic Charges

     Atom                 Charge (a.u.)
  ----------------------------------------
      1 C                    -0.031719
      2 C                     0.218719
      3 C                    -0.035519
      4 O                    -0.368228
      5 H                     0.136829
      6 H                     0.135111
      7 H                     0.127828
      8 H                     0.142924
      9 O                    -0.474345
     10 O                    -0.414508
     11 H                     0.281911
     12 H                     0.280996
  ----------------------------------------
  Sum of atomic charges =    -0.000000

 -----------------------------------------------------------------
                    Cartesian Multipole Moments
 -----------------------------------------------------------------
    Charge (ESU x 10^10)
                -0.0000
    Dipole Moment (Debye)
         X       3.7015      Y      -2.4804      Z       0.6879
       Tot       4.5085
    Quadrupole Moments (Debye-Ang)
        XX     -29.5377     XY      -9.1924     YY     -39.7805
        XZ      -3.3223     YZ      -0.5734     ZZ     -36.0558
    Octopole Moments (Debye-Ang^2)
       XXX      22.9232    XXY      20.6177    XYY      26.4940
       YYY      68.9483    XXZ       8.6404    XYZ       6.6473
       YYZ      12.2905    XZZ       2.9790    YZZ      30.1454
       ZZZ      20.1523
    Hexadecapole Moments (Debye-Ang^3)
      XXXX    -260.3279   XXXY     -50.5796   XXYY    -108.1468
      XYYY     -64.5083   YYYY    -405.0637   XXXZ     -13.1572
      XXYZ     -10.4642   XYYZ     -15.8219   YYYZ     -17.7570
      XXZZ     -61.1229   XYZZ      -4.7612   YYZZ     -92.6053
      XZZZ     -19.1248   YZZZ     -10.7412   ZZZZ     -70.5024
 -----------------------------------------------------------------
 DrvMan is completing analytic gradient of the MP2 energy
 MP2 relaxed dipole moment
            1
    1   1.4562832
    2  -0.9758758
    3   0.2706604
	Magnitude:	 1.774 au	 4.509 Debye
 MP2 energy read as -343.100340
 Full Analytical Gradient of MP2 Energy (in au.)
             1             2             3             4             5
    1   -0.00015174    0.00157548    0.00044503   -0.00081578    0.00041389
    2   -0.00210519   -0.00190465    0.00074079   -0.00068726   -0.00046872
    3   -0.00203407    0.00894600   -0.00316337   -0.00318589    0.00005727
             6             7             8             9            10
    1   -0.00037558    0.00124155   -0.00015212    0.00359119   -0.00331637
    2    0.00082559    0.00078544    0.00014973    0.00007632    0.00027279
    3   -0.00035849   -0.00071714   -0.00010206    0.00168856   -0.00020378
            11            12
    1   -0.00131806   -0.00113748
    2    0.00102386    0.00129129
    3   -0.00057894   -0.00034808
 Gradient time:  CPU 0.13 s  wall 1.35 s
 Geometry Optimization Parameters
   NAtoms,    NIC,     NZ,  NCons,   NDum,   NFix, NCnnct, MaxDiis
       12      70       0       0       0       0       0       0

 Cartesian Hessian Update
 Hessian Updated using BFGS Update


** GEOMETRY OPTIMIZATION IN DELOCALIZED INTERNAL COORDINATES **
   Searching for a Minimum

   Optimization Cycle:   6

                       Coordinates (Angstroms)
     ATOM                X               Y               Z
      1  C         1.2376655427   -0.7260434517   -0.3165928075
      2  C        -0.0644998214    0.0009065127   -0.1984424349
      3  C        -1.3414707117   -0.7691082654   -0.0609668072
      4  O        -0.0813740450    1.2224198438   -0.3061424130
      5  H         1.4063630392   -0.8580450497   -1.3719143993
      6  H         1.9986407618   -0.0860665648    0.0882841944
      7  H        -1.5768511963   -0.8067594857    0.9957597795
      8  H        -2.1198954292   -0.2191780686   -0.5726856368
      9  O        -1.2637240117   -2.0561392279   -0.6398916676
     10  O         1.1567446482   -1.9676623781    0.3644300295
     11  H        -0.4887206067   -2.4754529175   -0.2527942233
     12  H         1.9762015302   -2.4197319472    0.2335824861
   Point Group: c1    Number of degrees of freedom:    30


   Energy is   -343.100340048

 Hessian Updated using BFGS Update

 30 Hessian modes will be used to form the next step
  Hessian Eigenvalues:
     0.005020    0.009790    0.011765    0.017275    0.026100    0.061403
     0.070346    0.074951    0.078476    0.112645    0.118265    0.141565
     0.145338    0.159849    0.163042    0.223411    0.232982    0.250884
     0.271083    0.294271    0.331019    0.336119    0.340090    0.343892
     0.403861    0.438558    0.470767    0.533863    0.559045    0.961749

 Minimum Search - Taking Simple RFO Step
 Searching for Lamda that Minimizes Along All modes
 Value Taken    Lamda =  -0.00079289
 Step Taken.  Stepsize is  0.128091

                             Maximum     Tolerance    Cnvgd?
         Gradient           0.012080      0.000300      NO
         Displacement       0.094245      0.001200      NO
         Energy change      0.000683      0.000001      NO


 New Cartesian Coordinates Obtained by Inverse Iteration

 Displacement from previous Coordinates is:  0.197935
 ----------------------------------------------------------------
             Standard Nuclear Orientation (Angstroms)
    I     Atom           X                Y                Z
 ----------------------------------------------------------------
    1      C       1.2477275741    -0.7229509353    -0.3207371836
    2      C      -0.0650968049    -0.0048177395    -0.2191335551
    3      C      -1.3484616912    -0.7693155507    -0.0657784012
    4      O      -0.0782495509     1.2197484666    -0.2890876065
    5      H       1.4368050061    -0.8418957777    -1.3732497993
    6      H       1.9952221216    -0.0813620633     0.1038785745
    7      H      -1.5837042239    -0.7931830507     0.9915367475
    8      H      -2.1223423650    -0.2162370947    -0.5799053366
    9      O      -1.2993241553    -2.0637747884    -0.6328498243
   10      O       1.1850996205    -1.9735806779     0.3480301223
   11      H      -0.5428997168    -2.5021047742    -0.2293287994
   12      H       2.0143038857    -2.4113870141     0.2292511617
 ----------------------------------------------------------------
 Nuclear Repulsion Energy =   247.7223799684 hartrees
 There are       24 alpha and       24 beta electrons
 Discretize the solute cavity surface with Lebedev spheres
	Using 302 Lebedev grid points for each H atom
	Using 302 Lebedev grid points for other atoms
	Atomic van der Waals radii will be scaled by 1.20
 Removing interior tesserae...
 Keep 1277 surface tesserae and discard 2347 interior tesserae
 Molecular Surface Area = 109.301 Angst**2
 Applying Cartesian multipole field
    Component          Value
    ---------          -----
     (2,0,0)        1.00000E-11
     (0,2,0)        2.00000E-11
     (0,0,2)       -3.00000E-10
 Nucleus-field energy     =    -0.0000000006 hartrees
 Requested basis set is cc-pVTZ
 There are 96 shells and 264 basis functions
 A cutoff of  1.0D-11 yielded   4368 shell pairs
 There are     33054 function pairs (     42702 Cartesian)
 Smallest overlap matrix eigenvalue = 6.00E-04
 Guess MOs from SCF MO coefficient file
 Reading MOs from coefficient file
 Reading MOs from coefficient file
 A restricted Hartree-Fock SCF calculation will be
 performed using Pulay DIIS extrapolation
 SCF converges when DIIS error is below 1.0E-08
 Geometry optimization detected.  Setting ReadMinima to 0
 Setting SaveMinima to 0
 ---------------------------------------
  Cycle       Energy         DIIS Error
 ---------------------------------------
    1    -341.7778696023      8.28E-04
    2    -341.7890351566      3.05E-04
    3    -341.7897085708      1.57E-04
    4    -341.7899379419      4.92E-05
    5    -341.7899790131      1.55E-05
    6    -341.7899847852      8.53E-06
    7    -341.7899860937      3.00E-06
    8    -341.7899863263      6.91E-07
    9    -341.7899863362      2.18E-07
   10    -341.7899863373      7.15E-08
   11    -341.7899863374      3.47E-08
   12    -341.7899863374      1.82E-08
   13    -341.7899863373      7.52E-09 Convergence criterion met
 ---------------------------------------
 SCF time:  CPU 187.56 s  wall 188.44 s
 Discretize the solute cavity surface with Lebedev spheres
	Using 302 Lebedev grid points for each H atom
	Using 302 Lebedev grid points for other atoms
	Atomic van der Waals radii will be scaled by 1.20
 Removing interior tesserae...
 Keep 1277 surface tesserae and discard 2347 interior tesserae
 Molecular Surface Area = 109.301 Angst**2
 A restricted Hartree-Fock SCF calculation will be
 performed using Pulay DIIS extrapolation
 Polarizable Continuum solvation model will be applied
 SCF converges when DIIS error is below 1.0E-08
 Geometry optimization detected.  Setting ReadMinima to 0
 Setting SaveMinima to 0

 Citation of the SMD model:
 Marenich, A.V.; Cramer, C.J.; Truhlar, D.G.
 J. Phys. Chem. B 2009, 113, 6378-6396.
 iSolventCode=           1
 Solvent: water                                                           

 vradii
            1           2           3           4           5           6
    1   1.8500000   1.8500000   1.8500000   1.5200000   1.2000000   1.2000000
            7           8           9          10          11          12
    1   1.2000000   1.2000000   1.5200000   1.5200000   1.2000000   1.2000000
 ---------------------------------------
  Cycle       Energy         DIIS Error
 ---------------------------------------
    1    -341.7899863375      1.88E-09
 Time req'd to invert C: 1.35 s (CPU) 1.35 s (wall)
    2    -341.8137337568      4.59E-04
    3    -341.8137337575      4.59E-04
    4    -341.8137337572      4.59E-04
    5    -341.8137337546      4.59E-04
    6    -341.8137337482      4.59E-04
    7    -341.8137337442      4.59E-04
    8    -341.8137337500      4.59E-04
    9    -341.8137337442      4.59E-04
   10    -341.8137337518      4.59E-04
   11    -341.8137337481      4.59E-04
   12    -341.8137337475      4.59E-04
   13    -341.8137337416      4.59E-04
   14    -341.8137337371      4.59E-04
   15    -341.8137337421      4.59E-04
   16    -341.8137337577      4.59E-04
   17    -341.8173868652      2.42E-04
   18    -341.8179851647      1.07E-04
   19    -341.8182100346      3.87E-05
   20    -341.8182467705      1.32E-05
   21    -341.8182520162      6.93E-06
   22    -341.8182528944      2.48E-06
   23    -341.8182530550      4.62E-07
   24    -341.8182530604      1.56E-07
   25    -341.8182530610      6.59E-08
   26    -341.8182530609      2.91E-08
   27    -341.8182530608      1.49E-08
   28    -341.8182530610      4.29E-09 Convergence criterion met
 ---------------------------------------
 SCF time:  CPU 279.84 s  wall 280.31 s
(0)  E-EN(g) gas-phase elect-nuc energy                 -341.789986337 a.u.
(3)  G-ENP(liq) elect-nuc-pol free energy of system     -341.818253061 a.u.
(4)  G-CDS(liq) cavity-dispersion-solvent structure 
     free energy                                                3.5160 kcal/mol
(6)  G-S(liq) free energy of system                     -341.812649896 a.u.
(9)  DeltaG-S(liq) free energy of  solvation
     (9) = (6) - (0)                                          -14.2216 kcal/mol
 SCF   energy in the final basis set = -341.8126498960
 Total energy in the final basis set = -341.8126498960

 Components of the MP2 correlation energy:
        aaaa  correlation energy =        -0.1579675696 au
        abab  correlation energy =        -0.9720215697 au
        bbbb  correlation energy =        -0.1579675696 au
        non-Brillouin singles    =        -0.0000000000 au

 Total  MP2   correlation energy =        -1.2879567089 au
        MP2         total energy =      -343.1006066049 au

  Entering Z-vector solver.
 This version supports only Gaussian blurring of the apparent surface charges
 No PCM contribution added !! 
   1         0           1      0.000265    0.000265
 This version supports only Gaussian blurring of the apparent surface charges
 No PCM contribution added !! 
   2         0           1      0.000094    0.000094
 This version supports only Gaussian blurring of the apparent surface charges
 No PCM contribution added !! 
   3         0           1      0.000034    0.000034
 This version supports only Gaussian blurring of the apparent surface charges
 No PCM contribution added !! 
   4         0           1      0.000012    0.000012
 This version supports only Gaussian blurring of the apparent surface charges
 No PCM contribution added !! 
   5         0           1      0.000004    0.000004
 This version supports only Gaussian blurring of the apparent surface charges
 No PCM contribution added !! 
   6         0           1      0.000001    0.000001
 This version supports only Gaussian blurring of the apparent surface charges
 No PCM contribution added !! 
   7         1           0      0.000000    0.000000    Roots Converged

 --------------------------------------------------------------

                    Orbital Energies (a.u.)
 --------------------------------------------------------------

 Alpha MOs
 -- Occupied --
-20.573 -20.560 -20.559 -11.344 -11.284 -11.281  -1.407  -1.384
 -1.366  -1.017  -0.954  -0.778  -0.727  -0.685  -0.679  -0.658
 -0.627  -0.595  -0.569  -0.536  -0.530  -0.481  -0.462  -0.420
 -- Virtual --
  0.130   0.149   0.184   0.197   0.218   0.227   0.252   0.291
  0.336   0.352   0.373   0.398   0.481   0.495   0.499   0.518
  0.533   0.543   0.565   0.577   0.594   0.613   0.622   0.644
  0.659   0.671   0.682   0.717   0.725   0.741   0.755   0.775
  0.790   0.819   0.864   0.889   0.911   0.926   0.941   0.944
  0.993   1.028   1.057   1.067   1.119   1.160   1.182   1.208
  1.222   1.238   1.276   1.286   1.307   1.323   1.346   1.365
  1.379   1.399   1.453   1.474   1.482   1.499   1.505   1.531
  1.538   1.585   1.601   1.617   1.650   1.668   1.704   1.761
  1.837   1.898   1.930   2.030   2.077   2.137   2.179   2.215
  2.254   2.282   2.284   2.347   2.367   2.376   2.413   2.446
  2.479   2.507   2.536   2.604   2.639   2.666   2.690   2.758
  2.771   2.856   2.895   2.944   2.951   3.008   3.026   3.090
  3.113   3.149   3.181   3.206   3.223   3.239   3.253   3.266
  3.283   3.322   3.345   3.348   3.376   3.400   3.427   3.434
  3.451   3.487   3.498   3.510   3.548   3.614   3.641   3.665
  3.676   3.724   3.742   3.762   3.780   3.787   3.809   3.850
  3.857   3.910   3.933   3.955   3.973   3.995   4.047   4.078
  4.082   4.128   4.147   4.166   4.172   4.197   4.234   4.267
  4.283   4.294   4.341   4.362   4.378   4.390   4.414   4.418
  4.487   4.514   4.537   4.548   4.604   4.623   4.629   4.669
  4.678   4.726   4.749   4.785   4.809   4.840   4.918   5.027
  5.092   5.124   5.158   5.198   5.216   5.233   5.277   5.283
  5.339   5.393   5.428   5.440   5.530   5.567   5.605   5.640
  5.668   5.676   5.719   5.786   5.821   5.903   5.976   5.990
  6.035   6.077   6.195   6.250   6.265   6.300   6.415   6.444
  6.611   6.631   6.686   6.699   6.892   6.961   6.969   7.013
  7.085   7.135   7.155   7.216   7.249   7.268   7.319   7.340
  7.402   7.405   7.434   7.530   7.565   7.618   7.656   7.721
  7.929   7.991   9.813  12.453  12.775  13.342  13.653  13.784
 --------------------------------------------------------------

          Ground-State Mulliken Net Atomic Charges

     Atom                 Charge (a.u.)
  ----------------------------------------
      1 C                    -0.030414
      2 C                     0.219598
      3 C                    -0.036104
      4 O                    -0.367836
      5 H                     0.134922
      6 H                     0.133595
      7 H                     0.129433
      8 H                     0.143742
      9 O                    -0.470438
     10 O                    -0.422031
     11 H                     0.282064
     12 H                     0.283469
  ----------------------------------------
  Sum of atomic charges =    -0.000000

 -----------------------------------------------------------------
                    Cartesian Multipole Moments
 -----------------------------------------------------------------
    Charge (ESU x 10^10)
                 0.0000
    Dipole Moment (Debye)
         X       3.6248      Y      -2.4562      Z       0.6562
       Tot       4.4276
    Quadrupole Moments (Debye-Ang)
        XX     -29.5161     XY      -9.0227     YY     -39.8099
        XZ      -3.3166     YZ      -0.7428     ZZ     -35.9620
    Octopole Moments (Debye-Ang^2)
       XXX      23.9122    XXY      20.7031    XYY      25.8761
       YYY      69.2439    XXZ       8.8400    XYZ       6.6696
       YYZ      12.5788    XZZ       2.9551    YZZ      30.2313
       ZZZ      20.3713
    Hexadecapole Moments (Debye-Ang^3)
      XXXX    -266.7397   XXXY     -53.6422   XXYY    -109.7666
      XYYY     -63.0423   YYYY    -405.9692   XXXZ     -13.4206
      XXYZ     -10.9793   XYYZ     -15.8621   YYYZ     -19.1887
      XXZZ     -62.1302   XYZZ      -4.9052   YYZZ     -92.7322
      XZZZ     -19.1483   YZZZ     -11.4693   ZZZZ     -69.6557
 -----------------------------------------------------------------
 DrvMan is completing analytic gradient of the MP2 energy
 MP2 relaxed dipole moment
            1
    1   1.4261226
    2  -0.9663554
    3   0.2581881
	Magnitude:	 1.742 au	 4.428 Debye
 MP2 energy read as -343.100607
 Full Analytical Gradient of MP2 Energy (in au.)
             1             2             3             4             5
    1    0.00019472    0.00026634    0.00005528    0.00012084    0.00005756
    2    0.00035363   -0.00011029    0.00007951    0.00047286   -0.00028288
    3   -0.00076101    0.00038383    0.00000772   -0.00049668    0.00089050
             6             7             8             9            10
    1   -0.00032866    0.00006199    0.00022396   -0.00012370    0.00139813
    2   -0.00084515    0.00024321   -0.00016845    0.00003880   -0.00057664
    3   -0.00021547   -0.00040959   -0.00009772   -0.00060865    0.00005357
            11            12
    1   -0.00076717   -0.00115928
    2    0.00056112    0.00023428
    3    0.00078069    0.00047281
 Gradient time:  CPU 0.10 s  wall 0.26 s
 Geometry Optimization Parameters
   NAtoms,    NIC,     NZ,  NCons,   NDum,   NFix, NCnnct, MaxDiis
       12      70       0       0       0       0       0       0

 Cartesian Hessian Update
 Hessian Updated using BFGS Update


** GEOMETRY OPTIMIZATION IN DELOCALIZED INTERNAL COORDINATES **
   Searching for a Minimum

   Optimization Cycle:   7

                       Coordinates (Angstroms)
     ATOM                X               Y               Z
      1  C         1.2477275741   -0.7229509353   -0.3207371836
      2  C        -0.0650968049   -0.0048177395   -0.2191335551
      3  C        -1.3484616912   -0.7693155507   -0.0657784012
      4  O        -0.0782495509    1.2197484666   -0.2890876065
      5  H         1.4368050061   -0.8418957777   -1.3732497993
      6  H         1.9952221216   -0.0813620633    0.1038785745
      7  H        -1.5837042239   -0.7931830507    0.9915367475
      8  H        -2.1223423650   -0.2162370947   -0.5799053366
      9  O        -1.2993241553   -2.0637747884   -0.6328498243
     10  O         1.1850996205   -1.9735806779    0.3480301223
     11  H        -0.5428997168   -2.5021047742   -0.2293287994
     12  H         2.0143038857   -2.4113870141    0.2292511617
   Point Group: c1    Number of degrees of freedom:    30


   Energy is   -343.100606605

 Hessian Updated using BFGS Update

 30 Hessian modes will be used to form the next step
  Hessian Eigenvalues:
     0.005043    0.009765    0.011776    0.019560    0.023303    0.061121
     0.070393    0.074908    0.078396    0.112880    0.118682    0.141431
     0.146409    0.157882    0.163915    0.223506    0.234181    0.250410
     0.271202    0.294168    0.331284    0.337179    0.340717    0.343821
     0.404799    0.438514    0.499300    0.543743    0.545518    0.962375

 Minimum Search - Taking Simple RFO Step
 Searching for Lamda that Minimizes Along All modes
 Value Taken    Lamda =  -0.00005730
 Step Taken.  Stepsize is  0.049710

                             Maximum     Tolerance    Cnvgd?
         Gradient           0.001211      0.000300      NO
         Displacement       0.024942      0.001200      NO
         Energy change     -0.000267      0.000001      NO


 New Cartesian Coordinates Obtained by Inverse Iteration

 Displacement from previous Coordinates is:  0.071001
 ----------------------------------------------------------------
             Standard Nuclear Orientation (Angstroms)
    I     Atom           X                Y                Z
 ----------------------------------------------------------------
    1      C       1.2467081577    -0.7233440950    -0.3205056174
    2      C      -0.0661857255    -0.0043378860    -0.2254678721
    3      C      -1.3479218836    -0.7696175223    -0.0624204261
    4      O      -0.0789228377     1.2197830424    -0.2976344077
    5      H       1.4401319829    -0.8453826298    -1.3733500983
    6      H       1.9933756004    -0.0800675567     0.1062768482
    7      H      -1.5733960177    -0.7941428833     0.9977840195
    8      H      -2.1270867326    -0.2156954362    -0.5688636593
    9      O      -1.3010748391    -2.0639608398    -0.6312978350
   10      O       1.1764256258    -1.9721759646     0.3510934299
   11      H      -0.5296194324    -2.4992786831    -0.2521957245
   12      H       2.0066458017    -2.4126405455     0.2392074428
 ----------------------------------------------------------------
 Nuclear Repulsion Energy =   247.7926904986 hartrees
 There are       24 alpha and       24 beta electrons
 Discretize the solute cavity surface with Lebedev spheres
	Using 302 Lebedev grid points for each H atom
	Using 302 Lebedev grid points for other atoms
	Atomic van der Waals radii will be scaled by 1.20
 Removing interior tesserae...
 Keep 1277 surface tesserae and discard 2347 interior tesserae
 Molecular Surface Area = 109.524 Angst**2
 Applying Cartesian multipole field
    Component          Value
    ---------          -----
     (2,0,0)        1.00000E-11
     (0,2,0)        2.00000E-11
     (0,0,2)       -3.00000E-10
 Nucleus-field energy     =    -0.0000000006 hartrees
 Requested basis set is cc-pVTZ
 There are 96 shells and 264 basis functions
 A cutoff of  1.0D-11 yielded   4372 shell pairs
 There are     33112 function pairs (     42777 Cartesian)
 Smallest overlap matrix eigenvalue = 6.01E-04
 Guess MOs from SCF MO coefficient file
 Reading MOs from coefficient file
 Reading MOs from coefficient file
 A restricted Hartree-Fock SCF calculation will be
 performed using Pulay DIIS extrapolation
 SCF converges when DIIS error is below 1.0E-08
 Geometry optimization detected.  Setting ReadMinima to 0
 Setting SaveMinima to 0
 ---------------------------------------
  Cycle       Energy         DIIS Error
 ---------------------------------------
    1    -341.7808923627      5.87E-04
    2    -341.7890975959      2.96E-04
    3    -341.7897065031      1.21E-04
    4    -341.7898902380      4.24E-05
    5    -341.7899236522      1.44E-05
    6    -341.7899295488      7.38E-06
    7    -341.7899304815      2.84E-06
    8    -341.7899306684      5.71E-07
    9    -341.7899306773      2.22E-07
   10    -341.7899306790      1.03E-07
   11    -341.7899306796      4.41E-08
   12    -341.7899306798      1.71E-08
   13    -341.7899306796      6.72E-09 Convergence criterion met
 ---------------------------------------
 SCF time:  CPU 160.89 s  wall 162.16 s
 Discretize the solute cavity surface with Lebedev spheres
	Using 302 Lebedev grid points for each H atom
	Using 302 Lebedev grid points for other atoms
	Atomic van der Waals radii will be scaled by 1.20
 Removing interior tesserae...
 Keep 1277 surface tesserae and discard 2347 interior tesserae
 Molecular Surface Area = 109.524 Angst**2
 A restricted Hartree-Fock SCF calculation will be
 performed using Pulay DIIS extrapolation
 Polarizable Continuum solvation model will be applied
 SCF converges when DIIS error is below 1.0E-08
 Geometry optimization detected.  Setting ReadMinima to 0
 Setting SaveMinima to 0

 Citation of the SMD model:
 Marenich, A.V.; Cramer, C.J.; Truhlar, D.G.
 J. Phys. Chem. B 2009, 113, 6378-6396.
 iSolventCode=           1
 Solvent: water                                                           

 vradii
            1           2           3           4           5           6
    1   1.8500000   1.8500000   1.8500000   1.5200000   1.2000000   1.2000000
            7           8           9          10          11          12
    1   1.2000000   1.2000000   1.5200000   1.5200000   1.2000000   1.2000000
 ---------------------------------------
  Cycle       Energy         DIIS Error
 ---------------------------------------
    1    -341.7899306795      1.62E-09
 Time req'd to invert C: 1.99 s (CPU) 1.99 s (wall)
    2    -341.8137147637      4.59E-04
    3    -341.8137147628      4.59E-04
    4    -341.8137147609      4.59E-04
    5    -341.8137147536      4.59E-04
    6    -341.8137147497      4.59E-04
    7    -341.8137147454      4.59E-04
    8    -341.8137147423      4.59E-04
    9    -341.8137147409      4.59E-04
   10    -341.8137147395      4.59E-04
   11    -341.8137147380      4.59E-04
   12    -341.8137147409      4.59E-04
   13    -341.8137147409      4.59E-04
   14    -341.8137147398      4.59E-04
   15    -341.8137147405      4.59E-04
   16    -341.8137147632      4.59E-04
   17    -341.8173819665      2.42E-04
   18    -341.8179820527      1.07E-04
   19    -341.8182072215      3.87E-05
   20    -341.8182438820      1.32E-05
   21    -341.8182491088      6.93E-06
   22    -341.8182499855      2.48E-06
   23    -341.8182501461      4.67E-07
   24    -341.8182501514      1.58E-07
   25    -341.8182501520      6.56E-08
   26    -341.8182501520      2.90E-08
   27    -341.8182501520      1.49E-08
   28    -341.8182501522      4.33E-09 Convergence criterion met
 ---------------------------------------
 SCF time:  CPU 275.38 s  wall 278.84 s
(0)  E-EN(g) gas-phase elect-nuc energy                 -341.789930679 a.u.
(3)  G-ENP(liq) elect-nuc-pol free energy of system     -341.818250152 a.u.
(4)  G-CDS(liq) cavity-dispersion-solvent structure 
     free energy                                                3.5167 kcal/mol
(6)  G-S(liq) free energy of system                     -341.812645942 a.u.
(9)  DeltaG-S(liq) free energy of  solvation
     (9) = (6) - (0)                                          -14.2540 kcal/mol
 SCF   energy in the final basis set = -341.8126459419
 Total energy in the final basis set = -341.8126459419

 Components of the MP2 correlation energy:
        aaaa  correlation energy =        -0.1579991652 au
        abab  correlation energy =        -0.9721200735 au
        bbbb  correlation energy =        -0.1579991652 au
        non-Brillouin singles    =        -0.0000000000 au

 Total  MP2   correlation energy =        -1.2881184039 au
        MP2         total energy =      -343.1007643458 au

  Entering Z-vector solver.
 This version supports only Gaussian blurring of the apparent surface charges
 No PCM contribution added !! 
   1         0           1      0.000265    0.000265
 This version supports only Gaussian blurring of the apparent surface charges
 No PCM contribution added !! 
   2         0           1      0.000094    0.000094
 This version supports only Gaussian blurring of the apparent surface charges
 No PCM contribution added !! 
   3         0           1      0.000034    0.000034
 This version supports only Gaussian blurring of the apparent surface charges
 No PCM contribution added !! 
   4         0           1      0.000012    0.000012
 This version supports only Gaussian blurring of the apparent surface charges
 No PCM contribution added !! 
   5         0           1      0.000004    0.000004
 This version supports only Gaussian blurring of the apparent surface charges
 No PCM contribution added !! 
   6         0           1      0.000001    0.000001
 This version supports only Gaussian blurring of the apparent surface charges
 No PCM contribution added !! 
   7         1           0      0.000000    0.000000    Roots Converged

 --------------------------------------------------------------

                    Orbital Energies (a.u.)
 --------------------------------------------------------------

 Alpha MOs
 -- Occupied --
-20.574 -20.560 -20.559 -11.344 -11.284 -11.282  -1.407  -1.384
 -1.365  -1.017  -0.954  -0.779  -0.727  -0.684  -0.678  -0.658
 -0.627  -0.595  -0.569  -0.537  -0.530  -0.480  -0.462  -0.420
 -- Virtual --
  0.131   0.149   0.184   0.197   0.218   0.226   0.253   0.291
  0.336   0.351   0.373   0.398   0.481   0.496   0.499   0.519
  0.532   0.542   0.565   0.577   0.595   0.613   0.622   0.643
  0.659   0.670   0.682   0.718   0.725   0.741   0.755   0.775
  0.790   0.818   0.864   0.890   0.911   0.927   0.940   0.943
  0.995   1.028   1.060   1.069   1.116   1.159   1.182   1.208
  1.223   1.239   1.276   1.287   1.308   1.324   1.346   1.365
  1.379   1.400   1.454   1.471   1.482   1.499   1.505   1.530
  1.536   1.584   1.601   1.616   1.650   1.670   1.702   1.763
  1.836   1.900   1.932   2.031   2.083   2.138   2.177   2.214
  2.253   2.281   2.283   2.347   2.367   2.377   2.413   2.448
  2.480   2.509   2.536   2.605   2.640   2.666   2.690   2.758
  2.771   2.856   2.897   2.943   2.950   3.007   3.026   3.090
  3.114   3.150   3.180   3.208   3.223   3.239   3.253   3.265
  3.285   3.322   3.344   3.347   3.376   3.398   3.427   3.435
  3.450   3.486   3.499   3.510   3.547   3.615   3.643   3.663
  3.676   3.722   3.742   3.762   3.781   3.787   3.812   3.846
  3.857   3.914   3.932   3.952   3.972   3.994   4.046   4.077
  4.082   4.126   4.145   4.164   4.171   4.198   4.232   4.266
  4.283   4.296   4.340   4.363   4.377   4.388   4.415   4.418
  4.487   4.517   4.538   4.545   4.602   4.622   4.628   4.671
  4.673   4.724   4.748   4.786   4.806   4.841   4.916   5.024
  5.090   5.122   5.154   5.198   5.214   5.231   5.273   5.285
  5.338   5.389   5.425   5.436   5.529   5.566   5.605   5.639
  5.665   5.673   5.715   5.788   5.821   5.901   5.974   5.990
  6.035   6.077   6.193   6.248   6.264   6.299   6.416   6.444
  6.610   6.631   6.686   6.700   6.892   6.961   6.971   7.013
  7.077   7.133   7.153   7.213   7.251   7.265   7.320   7.342
  7.400   7.406   7.436   7.531   7.564   7.619   7.657   7.721
  7.931   7.992   9.808  12.447  12.777  13.341  13.640  13.777
 --------------------------------------------------------------

          Ground-State Mulliken Net Atomic Charges

     Atom                 Charge (a.u.)
  ----------------------------------------
      1 C                    -0.030207
      2 C                     0.219027
      3 C                    -0.035006
      4 O                    -0.367291
      5 H                     0.134849
      6 H                     0.133865
      7 H                     0.128860
      8 H                     0.143114
      9 O                    -0.472153
     10 O                    -0.420638
     11 H                     0.282373
     12 H                     0.283207
  ----------------------------------------
  Sum of atomic charges =    -0.000000

 -----------------------------------------------------------------
                    Cartesian Multipole Moments
 -----------------------------------------------------------------
    Charge (ESU x 10^10)
                -0.0000
    Dipole Moment (Debye)
         X       3.6847      Y      -2.4520      Z       0.6463
       Tot       4.4729
    Quadrupole Moments (Debye-Ang)
        XX     -29.5690     XY      -9.1637     YY     -39.8140
        XZ      -3.2736     YZ      -0.6360     ZZ     -35.9623
    Octopole Moments (Debye-Ang^2)
       XXX      24.0555    XXY      20.8512    XYY      26.3044
       YYY      69.2783    XXZ       9.0012    XYZ       6.5351
       YYZ      12.4429    XZZ       3.0862    YZZ      30.1483
       ZZZ      20.4779
    Hexadecapole Moments (Debye-Ang^3)
      XXXX    -266.3495   XXXY     -53.8930   XXYY    -109.9727
      XYYY     -64.2814   YYYY    -406.0489   XXXZ     -13.2007
      XXYZ     -11.1207   XYYZ     -15.4884   YYYZ     -18.2965
      XXZZ     -62.1049   XYZZ      -5.1037   YYZZ     -92.5993
      XZZZ     -19.1550   YZZZ     -11.1372   ZZZZ     -69.9901
 -----------------------------------------------------------------
 DrvMan is completing analytic gradient of the MP2 energy
 MP2 relaxed dipole moment
            1
    1   1.4496543
    2  -0.9646982
    3   0.2542860
	Magnitude:	 1.760 au	 4.473 Debye
 MP2 energy read as -343.100764
 Full Analytical Gradient of MP2 Energy (in au.)
             1             2             3             4             5
    1   -0.00011172    0.00018087   -0.00027102    0.00026554    0.00008187
    2   -0.00017604    0.00011410    0.00025512    0.00009809   -0.00040850
    3    0.00029272   -0.00072862    0.00009810   -0.00008072   -0.00025675
             6             7             8             9            10
    1    0.00027312   -0.00005397    0.00003715    0.00022972   -0.00051384
    2   -0.00001737    0.00042133    0.00023615    0.00006785    0.00011808
    3    0.00009322   -0.00007891   -0.00017387    0.00004245    0.00052887
            11            12
    1   -0.00023505    0.00011733
    2   -0.00026154   -0.00044727
    3    0.00001528    0.00024823
 Gradient time:  CPU 0.13 s  wall 1.75 s
 Geometry Optimization Parameters
   NAtoms,    NIC,     NZ,  NCons,   NDum,   NFix, NCnnct, MaxDiis
       12      70       0       0       0       0       0       0

 Cartesian Hessian Update
 Hessian Updated using BFGS Update


** GEOMETRY OPTIMIZATION IN DELOCALIZED INTERNAL COORDINATES **
   Searching for a Minimum

   Optimization Cycle:   8

                       Coordinates (Angstroms)
     ATOM                X               Y               Z
      1  C         1.2467081577   -0.7233440950   -0.3205056174
      2  C        -0.0661857255   -0.0043378860   -0.2254678721
      3  C        -1.3479218836   -0.7696175223   -0.0624204261
      4  O        -0.0789228377    1.2197830424   -0.2976344077
      5  H         1.4401319829   -0.8453826298   -1.3733500983
      6  H         1.9933756004   -0.0800675567    0.1062768482
      7  H        -1.5733960177   -0.7941428833    0.9977840195
      8  H        -2.1270867326   -0.2156954362   -0.5688636593
      9  O        -1.3010748391   -2.0639608398   -0.6312978350
     10  O         1.1764256258   -1.9721759646    0.3510934299
     11  H        -0.5296194324   -2.4992786831   -0.2521957245
     12  H         2.0066458017   -2.4126405455    0.2392074428
   Point Group: c1    Number of degrees of freedom:    30


   Energy is   -343.100764346

 Hessian Updated using BFGS Update

 30 Hessian modes will be used to form the next step
  Hessian Eigenvalues:
     0.004708    0.008511    0.011765    0.020252    0.027223    0.061526
     0.071451    0.075187    0.078756    0.112624    0.118636    0.141709
     0.146969    0.163020    0.175096    0.223417    0.233836    0.250257
     0.274448    0.294501    0.330897    0.338142    0.343425    0.347246
     0.406714    0.443830    0.505022    0.545251    0.568426    0.960775

 Minimum Search - Taking Simple RFO Step
 Searching for Lamda that Minimizes Along All modes
 Value Taken    Lamda =  -0.00001237
 Step Taken.  Stepsize is  0.028854

                             Maximum     Tolerance    Cnvgd?
         Gradient           0.000554      0.000300      NO
         Displacement       0.013536      0.001200      NO
         Energy change     -0.000158      0.000001      NO


 New Cartesian Coordinates Obtained by Inverse Iteration

 Displacement from previous Coordinates is:  0.037872
 ----------------------------------------------------------------
             Standard Nuclear Orientation (Angstroms)
    I     Atom           X                Y                Z
 ----------------------------------------------------------------
    1      C       1.2469048269    -0.7238733700    -0.3200927504
    2      C      -0.0664975401    -0.0060143468    -0.2254004756
    3      C      -1.3489488068    -0.7694078702    -0.0619720471
    4      O      -0.0789853952     1.2179064792    -0.3010941492
    5      H       1.4442700385    -0.8385615056    -1.3726798975
    6      H       1.9910301535    -0.0823856498     0.1130590031
    7      H      -1.5769011739    -0.7893909154     0.9977658441
    8      H      -2.1261312242    -0.2166217546    -0.5726825061
    9      O      -1.3032223712    -2.0660819409    -0.6248574164
   10      O       1.1767226666    -1.9769309628     0.3430631916
   11      H      -0.5285748179    -2.4966622296    -0.2466646108
   12      H       2.0094133437    -2.4128369333     0.2341819144
 ----------------------------------------------------------------
 Nuclear Repulsion Energy =   247.8142061624 hartrees
 There are       24 alpha and       24 beta electrons
 Discretize the solute cavity surface with Lebedev spheres
	Using 302 Lebedev grid points for each H atom
	Using 302 Lebedev grid points for other atoms
	Atomic van der Waals radii will be scaled by 1.20
 Removing interior tesserae...
 Keep 1271 surface tesserae and discard 2353 interior tesserae
 Molecular Surface Area = 108.740 Angst**2
 Applying Cartesian multipole field
    Component          Value
    ---------          -----
     (2,0,0)        1.00000E-11
     (0,2,0)        2.00000E-11
     (0,0,2)       -3.00000E-10
 Nucleus-field energy     =    -0.0000000005 hartrees
 Requested basis set is cc-pVTZ
 There are 96 shells and 264 basis functions
 A cutoff of  1.0D-11 yielded   4371 shell pairs
 There are     33109 function pairs (     42774 Cartesian)
 Smallest overlap matrix eigenvalue = 6.01E-04
 Guess MOs from SCF MO coefficient file
 Reading MOs from coefficient file
 Reading MOs from coefficient file
 A restricted Hartree-Fock SCF calculation will be
 performed using Pulay DIIS extrapolation
 SCF converges when DIIS error is below 1.0E-08
 Geometry optimization detected.  Setting ReadMinima to 0
 Setting SaveMinima to 0
 ---------------------------------------
  Cycle       Energy         DIIS Error
 ---------------------------------------
    1    -341.7851968603      5.70E-04
    2    -341.7890260503      2.90E-04
    3    -341.7896101028      1.16E-04
    4    -341.7897852391      4.15E-05
    5    -341.7898169153      1.43E-05
    6    -341.7898224176      7.71E-06
    7    -341.7898234306      2.79E-06
    8    -341.7898236177      5.40E-07
    9    -341.7898236254      1.97E-07
   10    -341.7898236266      8.83E-08
   11    -341.7898236271      4.25E-08
   12    -341.7898236273      2.06E-08
   13    -341.7898236272      6.33E-09 Convergence criterion met
 ---------------------------------------
 SCF time:  CPU 178.52 s  wall 179.41 s
 Discretize the solute cavity surface with Lebedev spheres
	Using 302 Lebedev grid points for each H atom
	Using 302 Lebedev grid points for other atoms
	Atomic van der Waals radii will be scaled by 1.20
 Removing interior tesserae...
 Keep 1271 surface tesserae and discard 2353 interior tesserae
 Molecular Surface Area = 108.740 Angst**2
 A restricted Hartree-Fock SCF calculation will be
 performed using Pulay DIIS extrapolation
 Polarizable Continuum solvation model will be applied
 SCF converges when DIIS error is below 1.0E-08
 Geometry optimization detected.  Setting ReadMinima to 0
 Setting SaveMinima to 0

 Citation of the SMD model:
 Marenich, A.V.; Cramer, C.J.; Truhlar, D.G.
 J. Phys. Chem. B 2009, 113, 6378-6396.
 iSolventCode=           1
 Solvent: water                                                           

 vradii
            1           2           3           4           5           6
    1   1.8500000   1.8500000   1.8500000   1.5200000   1.2000000   1.2000000
            7           8           9          10          11          12
    1   1.2000000   1.2000000   1.5200000   1.5200000   1.2000000   1.2000000
 ---------------------------------------
  Cycle       Energy         DIIS Error
 ---------------------------------------
    1    -341.7898236267      1.42E-09
 Time req'd to invert C: 1.88 s (CPU) 1.88 s (wall)
    2    -341.8135925236      4.59E-04
    3    -341.8135925241      4.59E-04
    4    -341.8135925231      4.59E-04
    5    -341.8135925185      4.59E-04
    6    -341.8135925106      4.59E-04
    7    -341.8135925069      4.59E-04
    8    -341.8135925076      4.59E-04
    9    -341.8135925100      4.59E-04
   10    -341.8135925126      4.59E-04
   11    -341.8135925108      4.59E-04
   12    -341.8135925145      4.59E-04
   13    -341.8135925166      4.59E-04
   14    -341.8135925145      4.59E-04
   15    -341.8135925143      4.59E-04
   16    -341.8135925238      4.59E-04
   17    -341.8172609858      2.42E-04
   18    -341.8178606339      1.07E-04
   19    -341.8180853889      3.87E-05
   20    -341.8181219771      1.32E-05
   21    -341.8181271982      6.93E-06
   22    -341.8181280750      2.48E-06
   23    -341.8181282361      4.66E-07
   24    -341.8181282414      1.58E-07
   25    -341.8181282420      6.57E-08
   26    -341.8181282420      2.91E-08
   27    -341.8181282419      1.49E-08
   28    -341.8181282420      4.33E-09 Convergence criterion met
 ---------------------------------------
 SCF time:  CPU 260.33 s  wall 261.13 s
(0)  E-EN(g) gas-phase elect-nuc energy                 -341.789823627 a.u.
(3)  G-ENP(liq) elect-nuc-pol free energy of system     -341.818128242 a.u.
(4)  G-CDS(liq) cavity-dispersion-solvent structure 
     free energy                                                3.5146 kcal/mol
(6)  G-S(liq) free energy of system                     -341.812527327 a.u.
(9)  DeltaG-S(liq) free energy of  solvation
     (9) = (6) - (0)                                          -14.2468 kcal/mol
 SCF   energy in the final basis set = -341.8125273270
 Total energy in the final basis set = -341.8125273270

 Components of the MP2 correlation energy:
        aaaa  correlation energy =        -0.1580104596 au
        abab  correlation energy =        -0.9721165991 au
        bbbb  correlation energy =        -0.1580104596 au
        non-Brillouin singles    =        -0.0000000000 au

 Total  MP2   correlation energy =        -1.2881375183 au
        MP2         total energy =      -343.1006648453 au

  Entering Z-vector solver.
 This version supports only Gaussian blurring of the apparent surface charges
 No PCM contribution added !! 
   1         0           1      0.000265    0.000265
 This version supports only Gaussian blurring of the apparent surface charges
 No PCM contribution added !! 
   2         0           1      0.000094    0.000094
 This version supports only Gaussian blurring of the apparent surface charges
 No PCM contribution added !! 
   3         0           1      0.000034    0.000034
 This version supports only Gaussian blurring of the apparent surface charges
 No PCM contribution added !! 
   4         0           1      0.000012    0.000012
 This version supports only Gaussian blurring of the apparent surface charges
 No PCM contribution added !! 
   5         0           1      0.000004    0.000004
 This version supports only Gaussian blurring of the apparent surface charges
 No PCM contribution added !! 
   6         0           1      0.000001    0.000001
 This version supports only Gaussian blurring of the apparent surface charges
 No PCM contribution added !! 
   7         1           0      0.000000    0.000000    Roots Converged

 --------------------------------------------------------------

                    Orbital Energies (a.u.)
 --------------------------------------------------------------

 Alpha MOs
 -- Occupied --
-20.574 -20.560 -20.559 -11.344 -11.285 -11.282  -1.407  -1.384
 -1.365  -1.017  -0.954  -0.779  -0.727  -0.684  -0.678  -0.658
 -0.627  -0.595  -0.570  -0.537  -0.531  -0.480  -0.462  -0.420
 -- Virtual --
  0.130   0.149   0.184   0.197   0.218   0.227   0.253   0.291
  0.336   0.351   0.373   0.398   0.481   0.496   0.499   0.518
  0.532   0.542   0.565   0.577   0.595   0.613   0.622   0.643
  0.659   0.670   0.683   0.718   0.725   0.740   0.754   0.775
  0.791   0.818   0.863   0.890   0.911   0.927   0.942   0.942
  0.995   1.029   1.059   1.068   1.117   1.160   1.182   1.208
  1.224   1.238   1.275   1.286   1.307   1.324   1.346   1.366
  1.379   1.399   1.456   1.470   1.481   1.499   1.505   1.530
  1.537   1.586   1.600   1.616   1.650   1.670   1.703   1.763
  1.837   1.899   1.931   2.031   2.084   2.136   2.177   2.216
  2.253   2.281   2.284   2.347   2.366   2.376   2.414   2.448
  2.481   2.509   2.536   2.605   2.638   2.664   2.691   2.758
  2.771   2.857   2.897   2.944   2.950   3.006   3.027   3.089
  3.113   3.149   3.179   3.208   3.223   3.238   3.253   3.266
  3.286   3.321   3.344   3.347   3.375   3.399   3.426   3.435
  3.450   3.487   3.500   3.510   3.548   3.615   3.642   3.663
  3.676   3.721   3.742   3.762   3.781   3.787   3.814   3.847
  3.857   3.914   3.932   3.952   3.973   3.994   4.044   4.077
  4.083   4.127   4.144   4.164   4.170   4.198   4.232   4.266
  4.284   4.298   4.340   4.363   4.377   4.389   4.417   4.417
  4.487   4.516   4.539   4.546   4.601   4.623   4.629   4.670
  4.673   4.726   4.750   4.786   4.808   4.841   4.916   5.024
  5.090   5.123   5.155   5.198   5.214   5.232   5.272   5.286
  5.338   5.391   5.426   5.437   5.529   5.567   5.605   5.640
  5.665   5.673   5.716   5.789   5.821   5.901   5.976   5.991
  6.036   6.077   6.194   6.247   6.266   6.298   6.418   6.444
  6.609   6.631   6.686   6.700   6.893   6.962   6.970   7.012
  7.078   7.134   7.154   7.213   7.251   7.266   7.321   7.343
  7.401   7.407   7.438   7.531   7.566   7.620   7.657   7.722
  7.933   7.991   9.811  12.452  12.776  13.340  13.643  13.783
 --------------------------------------------------------------

          Ground-State Mulliken Net Atomic Charges

     Atom                 Charge (a.u.)
  ----------------------------------------
      1 C                    -0.029369
      2 C                     0.217963
      3 C                    -0.034626
      4 O                    -0.367379
      5 H                     0.134780
      6 H                     0.133935
      7 H                     0.128533
      8 H                     0.143004
      9 O                    -0.472109
     10 O                    -0.420169
     11 H                     0.282181
     12 H                     0.283255
  ----------------------------------------
  Sum of atomic charges =     0.000000

 -----------------------------------------------------------------
                    Cartesian Multipole Moments
 -----------------------------------------------------------------
    Charge (ESU x 10^10)
                -0.0000
    Dipole Moment (Debye)
         X       3.7051      Y      -2.4252      Z       0.6593
       Tot       4.4770
    Quadrupole Moments (Debye-Ang)
        XX     -29.5376     XY      -9.1986     YY     -39.9176
        XZ      -3.2441     YZ      -0.6358     ZZ     -35.9259
    Octopole Moments (Debye-Ang^2)
       XXX      24.2417    XXY      20.8749    XYY      26.3949
       YYY      69.8294    XXZ       8.9953    XYZ       6.4916
       YYZ      12.5022    XZZ       3.0962    YZZ      30.1433
       ZZZ      20.5216
    Hexadecapole Moments (Debye-Ang^3)
      XXXX    -266.4457   XXXY     -54.1866   XXYY    -110.1782
      XYYY     -64.4714   YYYY    -407.7872   XXXZ     -12.9186
      XXYZ     -11.0246   XYYZ     -15.3545   YYYZ     -18.3162
      XXZZ     -61.9850   XYZZ      -5.0640   YYZZ     -92.5888
      XZZZ     -18.8386   YZZZ     -11.0679   ZZZZ     -69.5089
 -----------------------------------------------------------------
 DrvMan is completing analytic gradient of the MP2 energy
 MP2 relaxed dipole moment
            1
    1   1.4576916
    2  -0.9541321
    3   0.2593899
	Magnitude:	 1.761 au	 4.477 Debye
 MP2 energy read as -343.100665
 Full Analytical Gradient of MP2 Energy (in au.)
             1             2             3             4             5
    1   -0.00000610    0.00016703   -0.00000165    0.00023366    0.00007458
    2   -0.00014230   -0.00002752    0.00022396    0.00001815   -0.00037476
    3    0.00011221   -0.00032101    0.00005333   -0.00021685   -0.00000780
             6             7             8             9            10
    1    0.00012631   -0.00001097    0.00007750    0.00013639   -0.00038637
    2   -0.00013362    0.00035524    0.00015157    0.00007288   -0.00005071
    3    0.00001771   -0.00016383   -0.00024144    0.00000835    0.00032650
            11            12
    1   -0.00031374   -0.00009664
    2    0.00012086   -0.00021375
    3    0.00018376    0.00024905
 Gradient time:  CPU 0.15 s  wall 0.49 s
 Geometry Optimization Parameters
   NAtoms,    NIC,     NZ,  NCons,   NDum,   NFix, NCnnct, MaxDiis
       12      70       0       0       0       0       0       0

 Cartesian Hessian Update
 Hessian Updated using BFGS Update


** GEOMETRY OPTIMIZATION IN DELOCALIZED INTERNAL COORDINATES **
   Searching for a Minimum

   Optimization Cycle:   9

                       Coordinates (Angstroms)
     ATOM                X               Y               Z
      1  C         1.2469048269   -0.7238733700   -0.3200927504
      2  C        -0.0664975401   -0.0060143468   -0.2254004756
      3  C        -1.3489488068   -0.7694078702   -0.0619720471
      4  O        -0.0789853952    1.2179064792   -0.3010941492
      5  H         1.4442700385   -0.8385615056   -1.3726798975
      6  H         1.9910301535   -0.0823856498    0.1130590031
      7  H        -1.5769011739   -0.7893909154    0.9977658441
      8  H        -2.1261312242   -0.2166217546   -0.5726825061
      9  O        -1.3032223712   -2.0660819409   -0.6248574164
     10  O         1.1767226666   -1.9769309628    0.3430631916
     11  H        -0.5285748179   -2.4966622296   -0.2466646108
     12  H         2.0094133437   -2.4128369333    0.2341819144
   Point Group: c1    Number of degrees of freedom:    30


   Energy is   -343.100664845

 Hessian Updated using BFGS Update

 30 Hessian modes will be used to form the next step
  Hessian Eigenvalues:
     0.003642    0.007036    0.011766    0.020449    0.025648    0.060929
     0.070757    0.075737    0.079436    0.112612    0.118783    0.140715
     0.146387    0.163724    0.198828    0.224237    0.233879    0.250447
     0.273346    0.294844    0.330801    0.338088    0.343464    0.349659
     0.403056    0.452383    0.498505    0.541838    0.572420    0.960898

 Minimum Search - Taking Simple RFO Step
 Searching for Lamda that Minimizes Along All modes
 Value Taken    Lamda =  -0.00000486
 Step Taken.  Stepsize is  0.030220

                             Maximum     Tolerance    Cnvgd?
         Gradient           0.000531      0.000300      NO
         Displacement       0.014418      0.001200      NO
         Energy change      0.000100      0.000001      NO


 New Cartesian Coordinates Obtained by Inverse Iteration

 Displacement from previous Coordinates is:  0.033924
 ----------------------------------------------------------------
             Standard Nuclear Orientation (Angstroms)
    I     Atom           X                Y                Z
 ----------------------------------------------------------------
    1      C       1.2475679504    -0.7240956604    -0.3196449857
    2      C      -0.0667730030    -0.0076593459    -0.2263208103
    3      C      -1.3500288419    -0.7693012639    -0.0610001822
    4      O      -0.0791199962     1.2159941108    -0.3065856423
    5      H       1.4494790287    -0.8320295366    -1.3718547102
    6      H       1.9887161408    -0.0838012114     0.1198873683
    7      H      -1.5786065474    -0.7852187484     0.9987762324
    8      H      -2.1258049663    -0.2162649991    -0.5736197665
    9      O      -1.3075751740    -2.0681357947    -0.6191462470
   10      O       1.1776454381    -1.9807475985     0.3362294347
   11      H      -0.5291944964    -2.4969755927    -0.2460449057
   12      H       2.0127741671    -2.4126253593     0.2319503145
 ----------------------------------------------------------------
 Nuclear Repulsion Energy =   247.7707681218 hartrees
 There are       24 alpha and       24 beta electrons
 Discretize the solute cavity surface with Lebedev spheres
	Using 302 Lebedev grid points for each H atom
	Using 302 Lebedev grid points for other atoms
	Atomic van der Waals radii will be scaled by 1.20
 Removing interior tesserae...
 Keep 1273 surface tesserae and discard 2351 interior tesserae
 Molecular Surface Area = 108.856 Angst**2
 Applying Cartesian multipole field
    Component          Value
    ---------          -----
     (2,0,0)        1.00000E-11
     (0,2,0)        2.00000E-11
     (0,0,2)       -3.00000E-10
 Nucleus-field energy     =    -0.0000000004 hartrees
 Requested basis set is cc-pVTZ
 There are 96 shells and 264 basis functions
 A cutoff of  1.0D-11 yielded   4371 shell pairs
 There are     33109 function pairs (     42774 Cartesian)
 Smallest overlap matrix eigenvalue = 6.02E-04
 Guess MOs from SCF MO coefficient file
 Reading MOs from coefficient file
 Reading MOs from coefficient file
 A restricted Hartree-Fock SCF calculation will be
 performed using Pulay DIIS extrapolation
 SCF converges when DIIS error is below 1.0E-08
 Geometry optimization detected.  Setting ReadMinima to 0
 Setting SaveMinima to 0
 ---------------------------------------
  Cycle       Energy         DIIS Error
 ---------------------------------------
    1    -341.7843025825      5.71E-04
    2    -341.7889814605      2.90E-04
    3    -341.7895651783      1.17E-04
    4    -341.7897403206      4.16E-05
    5    -341.7897720424      1.43E-05
    6    -341.7897775686      7.69E-06
    7    -341.7897785779      2.79E-06
    8    -341.7897787657      5.44E-07
    9    -341.7897787734      2.00E-07
   10    -341.7897787747      8.94E-08
   11    -341.7897787752      4.30E-08
   12    -341.7897787754      2.08E-08
   13    -341.7897787753      6.34E-09 Convergence criterion met
 ---------------------------------------
 SCF time:  CPU 165.16 s  wall 169.39 s
 Discretize the solute cavity surface with Lebedev spheres
	Using 302 Lebedev grid points for each H atom
	Using 302 Lebedev grid points for other atoms
	Atomic van der Waals radii will be scaled by 1.20
 Removing interior tesserae...
 Keep 1273 surface tesserae and discard 2351 interior tesserae
 Molecular Surface Area = 108.856 Angst**2
 A restricted Hartree-Fock SCF calculation will be
 performed using Pulay DIIS extrapolation
 Polarizable Continuum solvation model will be applied
 SCF converges when DIIS error is below 1.0E-08
 Geometry optimization detected.  Setting ReadMinima to 0
 Setting SaveMinima to 0

 Citation of the SMD model:
 Marenich, A.V.; Cramer, C.J.; Truhlar, D.G.
 J. Phys. Chem. B 2009, 113, 6378-6396.
 iSolventCode=           1
 Solvent: water                                                           

 vradii
            1           2           3           4           5           6
    1   1.8500000   1.8500000   1.8500000   1.5200000   1.2000000   1.2000000
            7           8           9          10          11          12
    1   1.2000000   1.2000000   1.5200000   1.5200000   1.2000000   1.2000000
 ---------------------------------------
  Cycle       Energy         DIIS Error
 ---------------------------------------
    1    -341.7897787747      1.42E-09
 Time req'd to invert C: 3.18 s (CPU) 3.20 s (wall)
    2    -341.8135533376      4.59E-04
    3    -341.8135533381      4.59E-04
    4    -341.8135533377      4.59E-04
    5    -341.8135533324      4.59E-04
    6    -341.8135533367      4.59E-04
    7    -341.8135533361      4.59E-04
    8    -341.8135533355      4.59E-04
    9    -341.8135533326      4.59E-04
   10    -341.8135533373      4.59E-04
   11    -341.8135533376      4.59E-04
   12    -341.8135533378      4.59E-04
   13    -341.8135533376      4.59E-04
   14    -341.8135533361      4.59E-04
   15    -341.8135533365      4.59E-04
   16    -341.8135533384      4.59E-04
   17    -341.8172209232      2.42E-04
   18    -341.8178207156      1.07E-04
   19    -341.8180455976      3.87E-05
   20    -341.8180821752      1.32E-05
   21    -341.8180873920      6.93E-06
   22    -341.8180882690      2.48E-06
   23    -341.8180884301      4.67E-07
   24    -341.8180884354      1.58E-07
   25    -341.8180884361      6.56E-08
   26    -341.8180884360      2.91E-08
   27    -341.8180884359      1.50E-08
   28    -341.8180884360      4.33E-09 Convergence criterion met
 ---------------------------------------
 SCF time:  CPU 272.24 s  wall 274.93 s
(0)  E-EN(g) gas-phase elect-nuc energy                 -341.789778775 a.u.
(3)  G-ENP(liq) elect-nuc-pol free energy of system     -341.818088436 a.u.
(4)  G-CDS(liq) cavity-dispersion-solvent structure 
     free energy                                                3.5149 kcal/mol
(6)  G-S(liq) free energy of system                     -341.812487163 a.u.
(9)  DeltaG-S(liq) free energy of  solvation
     (9) = (6) - (0)                                          -14.2497 kcal/mol
 SCF   energy in the final basis set = -341.8124871629
 Total energy in the final basis set = -341.8124871629

 Components of the MP2 correlation energy:
        aaaa  correlation energy =        -0.1580072812 au
        abab  correlation energy =        -0.9720929966 au
        bbbb  correlation energy =        -0.1580072812 au
        non-Brillouin singles    =        -0.0000000000 au

 Total  MP2   correlation energy =        -1.2881075591 au
        MP2         total energy =      -343.1005947220 au

  Entering Z-vector solver.
 This version supports only Gaussian blurring of the apparent surface charges
 No PCM contribution added !! 
   1         0           1      0.000265    0.000265
 This version supports only Gaussian blurring of the apparent surface charges
 No PCM contribution added !! 
   2         0           1      0.000094    0.000094
 This version supports only Gaussian blurring of the apparent surface charges
 No PCM contribution added !! 
   3         0           1      0.000034    0.000034
 This version supports only Gaussian blurring of the apparent surface charges
 No PCM contribution added !! 
   4         0           1      0.000012    0.000012
 This version supports only Gaussian blurring of the apparent surface charges
 No PCM contribution added !! 
   5         0           1      0.000004    0.000004
 This version supports only Gaussian blurring of the apparent surface charges
 No PCM contribution added !! 
   6         0           1      0.000001    0.000001
 This version supports only Gaussian blurring of the apparent surface charges
 No PCM contribution added !! 
   7         1           0      0.000000    0.000000    Roots Converged

 --------------------------------------------------------------

                    Orbital Energies (a.u.)
 --------------------------------------------------------------

 Alpha MOs
 -- Occupied --
-20.574 -20.560 -20.559 -11.345 -11.285 -11.282  -1.407  -1.384
 -1.365  -1.017  -0.955  -0.779  -0.727  -0.684  -0.678  -0.658
 -0.628  -0.595  -0.570  -0.537  -0.531  -0.480  -0.462  -0.420
 -- Virtual --
  0.130   0.149   0.183   0.197   0.218   0.227   0.253   0.291
  0.336   0.351   0.373   0.398   0.480   0.496   0.499   0.518
  0.533   0.542   0.565   0.577   0.595   0.613   0.623   0.643
  0.659   0.670   0.683   0.718   0.725   0.739   0.754   0.774
  0.791   0.817   0.863   0.890   0.911   0.927   0.942   0.943
  0.995   1.029   1.059   1.068   1.116   1.159   1.182   1.208
  1.225   1.237   1.275   1.285   1.307   1.325   1.346   1.367
  1.378   1.398   1.457   1.469   1.480   1.499   1.505   1.529
  1.536   1.587   1.599   1.617   1.650   1.670   1.703   1.763
  1.838   1.897   1.931   2.031   2.085   2.135   2.177   2.217
  2.253   2.281   2.284   2.348   2.366   2.376   2.414   2.447
  2.481   2.509   2.537   2.606   2.637   2.663   2.692   2.758
  2.771   2.857   2.897   2.944   2.950   3.005   3.027   3.089
  3.113   3.148   3.178   3.209   3.223   3.237   3.253   3.266
  3.287   3.320   3.344   3.347   3.373   3.399   3.425   3.436
  3.450   3.487   3.501   3.510   3.548   3.614   3.643   3.663
  3.676   3.720   3.742   3.761   3.781   3.787   3.815   3.846
  3.857   3.915   3.933   3.952   3.974   3.993   4.043   4.076
  4.083   4.127   4.143   4.164   4.169   4.198   4.232   4.265
  4.283   4.298   4.339   4.362   4.376   4.389   4.416   4.418
  4.487   4.516   4.540   4.546   4.600   4.624   4.629   4.670
  4.673   4.727   4.751   4.786   4.809   4.842   4.916   5.024
  5.090   5.123   5.155   5.198   5.214   5.231   5.270   5.287
  5.337   5.391   5.426   5.436   5.529   5.566   5.605   5.640
  5.666   5.673   5.717   5.790   5.822   5.901   5.977   5.991
  6.036   6.076   6.193   6.247   6.267   6.298   6.419   6.445
  6.609   6.631   6.686   6.699   6.893   6.962   6.969   7.011
  7.079   7.135   7.154   7.213   7.250   7.266   7.322   7.343
  7.401   7.407   7.438   7.531   7.567   7.619   7.657   7.721
  7.934   7.990   9.811  12.452  12.773  13.338  13.641  13.787
 --------------------------------------------------------------

          Ground-State Mulliken Net Atomic Charges

     Atom                 Charge (a.u.)
  ----------------------------------------
      1 C                    -0.028896
      2 C                     0.217483
      3 C                    -0.034004
      4 O                    -0.367563
      5 H                     0.134750
      6 H                     0.134130
      7 H                     0.128181
      8 H                     0.142720
      9 O                    -0.472198
     10 O                    -0.419840
     11 H                     0.282150
     12 H                     0.283086
  ----------------------------------------
  Sum of atomic charges =    -0.000000

 -----------------------------------------------------------------
                    Cartesian Multipole Moments
 -----------------------------------------------------------------
    Charge (ESU x 10^10)
                 0.0000
    Dipole Moment (Debye)
         X       3.7262      Y      -2.4029      Z       0.6748
       Tot       4.4848
    Quadrupole Moments (Debye-Ang)
        XX     -29.5316     XY      -9.2319     YY     -39.9923
        XZ      -3.2126     YZ      -0.6169     ZZ     -35.8972
    Octopole Moments (Debye-Ang^2)
       XXX      24.4770    XXY      20.9443    XYY      26.4747
       YYY      70.2445    XXZ       9.0440    XYZ       6.4295
       YYZ      12.5429    XZZ       3.1287    YZZ      30.1256
       ZZZ      20.6043
    Hexadecapole Moments (Debye-Ang^3)
      XXXX    -266.9577   XXXY     -54.6425   XXYY    -110.5096
      XYYY     -64.6548   YYYY    -409.0344   XXXZ     -12.6862
      XXYZ     -10.9988   XYYZ     -15.1733   YYYZ     -18.1585
      XXZZ     -61.9749   XYZZ      -5.0748   YYZZ     -92.5682
      XZZZ     -18.5985   YZZZ     -10.9510   ZZZZ     -69.1737
 -----------------------------------------------------------------
 DrvMan is completing analytic gradient of the MP2 energy
 MP2 relaxed dipole moment
            1
    1   1.4660010
    2  -0.9453595
    3   0.2654719
	Magnitude:	 1.764 au	 4.485 Debye
 MP2 energy read as -343.100595
 Full Analytical Gradient of MP2 Energy (in au.)
             1             2             3             4             5
    1    0.00005238    0.00012683    0.00001628    0.00025236    0.00008222
    2   -0.00010990   -0.00002185    0.00024965    0.00002297   -0.00032479
    3   -0.00008479    0.00000397   -0.00012923   -0.00033561    0.00015131
             6             7             8             9            10
    1    0.00005964   -0.00004626    0.00012078   -0.00009752   -0.00007562
    2   -0.00021365    0.00035126    0.00018924    0.00005826   -0.00014818
    3   -0.00001125   -0.00014370   -0.00022338    0.00002982    0.00022494
            11            12
    1   -0.00017975   -0.00031134
    2    0.00006110   -0.00011411
    3    0.00020644    0.00031147
 Gradient time:  CPU 0.12 s  wall 1.84 s
 Geometry Optimization Parameters
   NAtoms,    NIC,     NZ,  NCons,   NDum,   NFix, NCnnct, MaxDiis
       12      70       0       0       0       0       0       0

 Cartesian Hessian Update
 Hessian Updated using BFGS Update


** GEOMETRY OPTIMIZATION IN DELOCALIZED INTERNAL COORDINATES **
   Searching for a Minimum

   Optimization Cycle:  10

                       Coordinates (Angstroms)
     ATOM                X               Y               Z
      1  C         1.2475679504   -0.7240956604   -0.3196449857
      2  C        -0.0667730030   -0.0076593459   -0.2263208103
      3  C        -1.3500288419   -0.7693012639   -0.0610001822
      4  O        -0.0791199962    1.2159941108   -0.3065856423
      5  H         1.4494790287   -0.8320295366   -1.3718547102
      6  H         1.9887161408   -0.0838012114    0.1198873683
      7  H        -1.5786065474   -0.7852187484    0.9987762324
      8  H        -2.1258049663   -0.2162649991   -0.5736197665
      9  O        -1.3075751740   -2.0681357947   -0.6191462470
     10  O         1.1776454381   -1.9807475985    0.3362294347
     11  H        -0.5291944964   -2.4969755927   -0.2460449057
     12  H         2.0127741671   -2.4126253593    0.2319503145
   Point Group: c1    Number of degrees of freedom:    30


   Energy is   -343.100594722

 Hessian Updated using BFGS Update

 30 Hessian modes will be used to form the next step
  Hessian Eigenvalues:
     0.002937    0.007115    0.011763    0.020489    0.028463    0.061401
     0.071123    0.075749    0.079404    0.112578    0.118661    0.141014
     0.146775    0.163611    0.198094    0.225032    0.233865    0.250285
     0.273520    0.294837    0.330826    0.338429    0.343493    0.353206
     0.400367    0.451538    0.491114    0.550602    0.570239    0.960853

 Minimum Search - Taking Simple RFO Step
 Searching for Lamda that Minimizes Along All modes
 Value Taken    Lamda =   0.00000000
 Step Taken.  Stepsize is  0.008353

                             Maximum     Tolerance    Cnvgd?
         Gradient           0.000100      0.000300     YES
         Displacement       0.005281      0.001200      NO
         Energy change      0.000070      0.000001      NO


 New Cartesian Coordinates Obtained by Inverse Iteration

 Displacement from previous Coordinates is:  0.008953
 ----------------------------------------------------------------
             Standard Nuclear Orientation (Angstroms)
    I     Atom           X                Y                Z
 ----------------------------------------------------------------
    1      C       1.2477033723    -0.7242019354    -0.3195767508
    2      C      -0.0669224243    -0.0080395247    -0.2273606529
    3      C      -1.3502115016    -0.7693451458    -0.0606111738
    4      O      -0.0792603402     1.2155419711    -0.3083974038
    5      H       1.4511944467    -0.8309251398    -1.3717120345
    6      H       1.9879730827    -0.0840027524     0.1216661990
    7      H      -1.5777772620    -0.7847520573     0.9994458576
    8      H      -2.1262962247    -0.2161727009    -0.5727086363
    9      O      -1.3088559513    -2.0683339828    -0.6182572923
   10      O       1.1773863942    -1.9814839104     0.3348809593
   11      H      -0.5291788483    -2.4966585250    -0.2472543793
   12      H       2.0133249564    -2.4124872968     0.2325114079
 ----------------------------------------------------------------
 Nuclear Repulsion Energy =   247.7644477181 hartrees
 There are       24 alpha and       24 beta electrons
 Discretize the solute cavity surface with Lebedev spheres
	Using 302 Lebedev grid points for each H atom
	Using 302 Lebedev grid points for other atoms
	Atomic van der Waals radii will be scaled by 1.20
 Removing interior tesserae...
 Keep 1274 surface tesserae and discard 2350 interior tesserae
 Molecular Surface Area = 109.052 Angst**2
 Applying Cartesian multipole field
    Component          Value
    ---------          -----
     (2,0,0)        1.00000E-11
     (0,2,0)        2.00000E-11
     (0,0,2)       -3.00000E-10
 Nucleus-field energy     =    -0.0000000004 hartrees
 Requested basis set is cc-pVTZ
 There are 96 shells and 264 basis functions
 A cutoff of  1.0D-11 yielded   4371 shell pairs
 There are     33109 function pairs (     42774 Cartesian)
 Smallest overlap matrix eigenvalue = 6.02E-04
 Guess MOs from SCF MO coefficient file
 Reading MOs from coefficient file
 Reading MOs from coefficient file
 A restricted Hartree-Fock SCF calculation will be
 performed using Pulay DIIS extrapolation
 SCF converges when DIIS error is below 1.0E-08
 Geometry optimization detected.  Setting ReadMinima to 0
 Setting SaveMinima to 0
 ---------------------------------------
  Cycle       Energy         DIIS Error
 ---------------------------------------
    1    -341.7841117739      5.63E-04
    2    -341.7889767400      2.92E-04
    3    -341.7895654001      1.15E-04
    4    -341.7897396911      4.14E-05
    5    -341.7897715079      1.44E-05
    6    -341.7897771023      7.75E-06
    7    -341.7897781196      2.80E-06
    8    -341.7897783053      5.47E-07
    9    -341.7897783129      2.02E-07
   10    -341.7897783142      8.85E-08
   11    -341.7897783147      4.33E-08
   12    -341.7897783149      2.13E-08
   13    -341.7897783148      6.28E-09 Convergence criterion met
 ---------------------------------------
 SCF time:  CPU 188.58 s  wall 189.96 s
 Discretize the solute cavity surface with Lebedev spheres
	Using 302 Lebedev grid points for each H atom
	Using 302 Lebedev grid points for other atoms
	Atomic van der Waals radii will be scaled by 1.20
 Removing interior tesserae...
 Keep 1274 surface tesserae and discard 2350 interior tesserae
 Molecular Surface Area = 109.052 Angst**2
 A restricted Hartree-Fock SCF calculation will be
 performed using Pulay DIIS extrapolation
 Polarizable Continuum solvation model will be applied
 SCF converges when DIIS error is below 1.0E-08
 Geometry optimization detected.  Setting ReadMinima to 0
 Setting SaveMinima to 0

 Citation of the SMD model:
 Marenich, A.V.; Cramer, C.J.; Truhlar, D.G.
 J. Phys. Chem. B 2009, 113, 6378-6396.
 iSolventCode=           1
 Solvent: water                                                           

 vradii
            1           2           3           4           5           6
    1   1.8500000   1.8500000   1.8500000   1.5200000   1.2000000   1.2000000
            7           8           9          10          11          12
    1   1.2000000   1.2000000   1.5200000   1.5200000   1.2000000   1.2000000
 ---------------------------------------
  Cycle       Energy         DIIS Error
 ---------------------------------------
    1    -341.7897783142      1.41E-09
 Time req'd to invert C: 2.28 s (CPU) 2.30 s (wall)
    2    -341.8135549519      4.59E-04
    3    -341.8135549511      4.59E-04
    4    -341.8135549526      4.59E-04
    5    -341.8172241794      2.42E-04
    6    -341.8178243108      1.07E-04
    7    -341.8180493322      3.87E-05
    8    -341.8180859295      1.32E-05
    9    -341.8180911487      6.93E-06
   10    -341.8180920261      2.48E-06
   11    -341.8180921871      4.68E-07
   12    -341.8180921925      1.58E-07
   13    -341.8180921932      6.56E-08
   14    -341.8180921931      2.91E-08
   15    -341.8180921930      1.50E-08
   16    -341.8180921930      4.35E-09 Convergence criterion met
 ---------------------------------------
 SCF time:  CPU 205.14 s  wall 206.31 s
(0)  E-EN(g) gas-phase elect-nuc energy                 -341.789778314 a.u.
(3)  G-ENP(liq) elect-nuc-pol free energy of system     -341.818092193 a.u.
(4)  G-CDS(liq) cavity-dispersion-solvent structure 
     free energy                                                3.5150 kcal/mol
(6)  G-S(liq) free energy of system                     -341.812490665 a.u.
(9)  DeltaG-S(liq) free energy of  solvation
     (9) = (6) - (0)                                          -14.2522 kcal/mol
 SCF   energy in the final basis set = -341.8124906647
 Total energy in the final basis set = -341.8124906647

 Components of the MP2 correlation energy:
        aaaa  correlation energy =        -0.1580074736 au
        abab  correlation energy =        -0.9720905991 au
        bbbb  correlation energy =        -0.1580074736 au
        non-Brillouin singles    =        -0.0000000000 au

 Total  MP2   correlation energy =        -1.2881055463 au
        MP2         total energy =      -343.1005962110 au

  Entering Z-vector solver.
 This version supports only Gaussian blurring of the apparent surface charges
 No PCM contribution added !! 
   1         0           1      0.000265    0.000265
 This version supports only Gaussian blurring of the apparent surface charges
 No PCM contribution added !! 
   2         0           1      0.000094    0.000094
 This version supports only Gaussian blurring of the apparent surface charges
 No PCM contribution added !! 
   3         0           1      0.000034    0.000034
 This version supports only Gaussian blurring of the apparent surface charges
 No PCM contribution added !! 
   4         0           1      0.000012    0.000012
 This version supports only Gaussian blurring of the apparent surface charges
 No PCM contribution added !! 
   5         0           1      0.000004    0.000004
 This version supports only Gaussian blurring of the apparent surface charges
 No PCM contribution added !! 
   6         0           1      0.000001    0.000001
 This version supports only Gaussian blurring of the apparent surface charges
 No PCM contribution added !! 
   7         1           0      0.000000    0.000000    Roots Converged

 --------------------------------------------------------------

                    Orbital Energies (a.u.)
 --------------------------------------------------------------

 Alpha MOs
 -- Occupied --
-20.574 -20.560 -20.559 -11.345 -11.285 -11.282  -1.407  -1.384
 -1.365  -1.017  -0.955  -0.779  -0.727  -0.684  -0.678  -0.658
 -0.628  -0.595  -0.570  -0.537  -0.531  -0.480  -0.462  -0.420
 -- Virtual --
  0.130   0.149   0.183   0.197   0.218   0.227   0.253   0.291
  0.336   0.351   0.373   0.398   0.480   0.496   0.499   0.518
  0.533   0.541   0.565   0.577   0.595   0.613   0.623   0.643
  0.659   0.670   0.683   0.718   0.725   0.739   0.754   0.774
  0.791   0.817   0.863   0.891   0.911   0.927   0.942   0.943
  0.995   1.029   1.059   1.068   1.116   1.159   1.182   1.207
  1.225   1.237   1.275   1.285   1.307   1.325   1.346   1.367
  1.378   1.398   1.457   1.469   1.480   1.499   1.505   1.529
  1.536   1.587   1.599   1.616   1.650   1.670   1.703   1.763
  1.838   1.897   1.931   2.032   2.085   2.135   2.177   2.217
  2.253   2.281   2.284   2.348   2.366   2.376   2.414   2.447
  2.481   2.508   2.537   2.606   2.637   2.662   2.692   2.758
  2.771   2.857   2.897   2.944   2.950   3.005   3.028   3.088
  3.113   3.148   3.177   3.209   3.224   3.237   3.253   3.266
  3.287   3.320   3.344   3.347   3.373   3.399   3.425   3.436
  3.449   3.487   3.501   3.510   3.548   3.614   3.643   3.663
  3.676   3.720   3.742   3.761   3.781   3.787   3.815   3.846
  3.857   3.915   3.933   3.951   3.974   3.993   4.042   4.075
  4.083   4.128   4.142   4.163   4.169   4.198   4.232   4.265
  4.283   4.298   4.339   4.362   4.376   4.389   4.415   4.418
  4.486   4.516   4.540   4.546   4.600   4.624   4.629   4.670
  4.672   4.727   4.751   4.786   4.809   4.842   4.916   5.024
  5.090   5.123   5.155   5.197   5.214   5.231   5.270   5.288
  5.337   5.391   5.426   5.436   5.528   5.566   5.605   5.640
  5.665   5.672   5.717   5.791   5.822   5.901   5.977   5.991
  6.036   6.076   6.193   6.246   6.267   6.298   6.420   6.445
  6.608   6.631   6.686   6.699   6.893   6.962   6.969   7.011
  7.078   7.135   7.154   7.213   7.250   7.265   7.323   7.343
  7.401   7.407   7.439   7.531   7.567   7.619   7.657   7.721
  7.935   7.990   9.810  12.452  12.773  13.338  13.641  13.787
 --------------------------------------------------------------

          Ground-State Mulliken Net Atomic Charges

     Atom                 Charge (a.u.)
  ----------------------------------------
      1 C                    -0.028702
      2 C                     0.217310
      3 C                    -0.033870
      4 O                    -0.367575
      5 H                     0.134767
      6 H                     0.134126
      7 H                     0.128082
      8 H                     0.142616
      9 O                    -0.472186
     10 O                    -0.419760
     11 H                     0.282115
     12 H                     0.283076
  ----------------------------------------
  Sum of atomic charges =    -0.000000

 -----------------------------------------------------------------
                    Cartesian Multipole Moments
 -----------------------------------------------------------------
    Charge (ESU x 10^10)
                -0.0000
    Dipole Moment (Debye)
         X       3.7336      Y      -2.3994      Z       0.6789
       Tot       4.4898
    Quadrupole Moments (Debye-Ang)
        XX     -29.5324     XY      -9.2447     YY     -40.0066
        XZ      -3.2026     YZ      -0.6098     ZZ     -35.8912
    Octopole Moments (Debye-Ang^2)
       XXX      24.5451    XXY      20.9593    XYY      26.5064
       YYY      70.3345    XXZ       9.0759    XYZ       6.4060
       YYZ      12.5590    XZZ       3.1480    YZZ      30.1151
       ZZZ      20.6450
    Hexadecapole Moments (Debye-Ang^3)
      XXXX    -267.0678   XXXY     -54.7733   XXYY    -110.5750
      XYYY     -64.7287   YYYY    -409.2784   XXXZ     -12.6261
      XXYZ     -11.0199   XYYZ     -15.1084   YYYZ     -18.1031
      XXZZ     -61.9830   XYZZ      -5.0950   YYZZ     -92.5525
      XZZZ     -18.5611   YZZZ     -10.9174   ZZZZ     -69.1487
 -----------------------------------------------------------------
 DrvMan is completing analytic gradient of the MP2 energy
 MP2 relaxed dipole moment
            1
    1   1.4689288
    2  -0.9439846
    3   0.2671158
	Magnitude:	 1.766 au	 4.490 Debye
 MP2 energy read as -343.100596
 Full Analytical Gradient of MP2 Energy (in au.)
             1             2             3             4             5
    1    0.00003712    0.00011297    0.00004019    0.00025515    0.00009500
    2   -0.00013414    0.00001923    0.00018652   -0.00002150   -0.00033365
    3    0.00004500   -0.00011632   -0.00011063   -0.00029125    0.00006051
             6             7             8             9            10
    1    0.00007615   -0.00006042    0.00011259   -0.00013235   -0.00016331
    2   -0.00019654    0.00035180    0.00019652    0.00009790   -0.00008213
    3   -0.00000260   -0.00012449   -0.00024101    0.00006689    0.00022588
            11            12
    1   -0.00017569   -0.00019740
    2    0.00009513   -0.00017914
    3    0.00017816    0.00030987
 Gradient time:  CPU 0.13 s  wall 1.08 s
 Geometry Optimization Parameters
   NAtoms,    NIC,     NZ,  NCons,   NDum,   NFix, NCnnct, MaxDiis
       12      70       0       0       0       0       0       0

 Cartesian Hessian Update
 Hessian Updated using BFGS Update


** GEOMETRY OPTIMIZATION IN DELOCALIZED INTERNAL COORDINATES **
   Searching for a Minimum

   Optimization Cycle:  11

                       Coordinates (Angstroms)
     ATOM                X               Y               Z
      1  C         1.2477033723   -0.7242019354   -0.3195767508
      2  C        -0.0669224243   -0.0080395247   -0.2273606529
      3  C        -1.3502115016   -0.7693451458   -0.0606111738
      4  O        -0.0792603402    1.2155419711   -0.3083974038
      5  H         1.4511944467   -0.8309251398   -1.3717120345
      6  H         1.9879730827   -0.0840027524    0.1216661990
      7  H        -1.5777772620   -0.7847520573    0.9994458576
      8  H        -2.1262962247   -0.2161727009   -0.5727086363
      9  O        -1.3088559513   -2.0683339828   -0.6182572923
     10  O         1.1773863942   -1.9814839104    0.3348809593
     11  H        -0.5291788483   -2.4966585250   -0.2472543793
     12  H         2.0133249564   -2.4124872968    0.2325114079
   Point Group: c1    Number of degrees of freedom:    30


   Energy is   -343.100596211

 Hessian Updated using BFGS Update

 30 Hessian modes will be used to form the next step
  Hessian Eigenvalues:
     0.002425    0.007541    0.011412    0.020345    0.029197    0.061580
     0.071219    0.075816    0.079377    0.111957    0.118449    0.141029
     0.147185    0.163573    0.194322    0.226131    0.233806    0.249789
     0.273626    0.295306    0.330728    0.339358    0.343581    0.355820
     0.397276    0.463252    0.497736    0.550304    0.574314    0.964126

 Minimum Search - Taking Simple RFO Step
 Searching for Lamda that Minimizes Along All modes
 Value Taken    Lamda =   0.00000000
 Step Taken.  Stepsize is  0.003820

                             Maximum     Tolerance    Cnvgd?
         Gradient           0.000041      0.000300     YES
         Displacement       0.002670      0.001200      NO
         Energy change     -0.000001      0.000001      NO


 New Cartesian Coordinates Obtained by Inverse Iteration

 Displacement from previous Coordinates is:  0.004404
 ----------------------------------------------------------------
             Standard Nuclear Orientation (Angstroms)
    I     Atom           X                Y                Z
 ----------------------------------------------------------------
    1      C       1.2477837510    -0.7241616880    -0.3195326788
    2      C      -0.0669243440    -0.0081138510    -0.2278359305
    3      C      -1.3501721323    -0.7693842643    -0.0604463112
    4      O      -0.0792865941     1.2154381473    -0.3094511826
    5      H       1.4518354590    -0.8305123102    -1.3715797210
    6      H       1.9877213884    -0.0839762876     0.1223289833
    7      H      -1.5770382606    -0.7849390843     0.9997638387
    8      H      -2.1265079272    -0.2159622864    -0.5719126937
    9      O      -1.3093241854    -2.0682852128    -0.6183551520
   10      O       1.1772214331    -1.9815874469     0.3345140550
   11      H      -0.5296600069    -2.4970948750    -0.2478832486
   12      H       2.0134311190    -2.4122818409     0.2330161413
 ----------------------------------------------------------------
 Nuclear Repulsion Energy =   247.7610965271 hartrees
 There are       24 alpha and       24 beta electrons
 Discretize the solute cavity surface with Lebedev spheres
	Using 302 Lebedev grid points for each H atom
	Using 302 Lebedev grid points for other atoms
	Atomic van der Waals radii will be scaled by 1.20
 Removing interior tesserae...
 Keep 1274 surface tesserae and discard 2350 interior tesserae
 Molecular Surface Area = 109.052 Angst**2
 Applying Cartesian multipole field
    Component          Value
    ---------          -----
     (2,0,0)        1.00000E-11
     (0,2,0)        2.00000E-11
     (0,0,2)       -3.00000E-10
 Nucleus-field energy     =    -0.0000000004 hartrees
 Requested basis set is cc-pVTZ
 There are 96 shells and 264 basis functions
 A cutoff of  1.0D-11 yielded   4371 shell pairs
 There are     33109 function pairs (     42774 Cartesian)
 Smallest overlap matrix eigenvalue = 6.02E-04
 Guess MOs from SCF MO coefficient file
 Reading MOs from coefficient file
 Reading MOs from coefficient file
 A restricted Hartree-Fock SCF calculation will be
 performed using Pulay DIIS extrapolation
 SCF converges when DIIS error is below 1.0E-08
 Geometry optimization detected.  Setting ReadMinima to 0
 Setting SaveMinima to 0
 ---------------------------------------
  Cycle       Energy         DIIS Error
 ---------------------------------------
    1    -341.7841937288      5.63E-04
    2    -341.7889826740      2.92E-04
    3    -341.7895717962      1.15E-04
    4    -341.7897460494      4.14E-05
    5    -341.7897779022      1.44E-05
    6    -341.7897835026      7.77E-06
    7    -341.7897845245      2.80E-06
    8    -341.7897847098      5.47E-07
    9    -341.7897847173      2.01E-07
   10    -341.7897847186      8.76E-08
   11    -341.7897847191      4.33E-08
   12    -341.7897847192      2.14E-08
   13    -341.7897847191      6.28E-09 Convergence criterion met
 ---------------------------------------
 SCF time:  CPU 157.59 s  wall 158.93 s
 Discretize the solute cavity surface with Lebedev spheres
	Using 302 Lebedev grid points for each H atom
	Using 302 Lebedev grid points for other atoms
	Atomic van der Waals radii will be scaled by 1.20
 Removing interior tesserae...
 Keep 1274 surface tesserae and discard 2350 interior tesserae
 Molecular Surface Area = 109.052 Angst**2
 A restricted Hartree-Fock SCF calculation will be
 performed using Pulay DIIS extrapolation
 Polarizable Continuum solvation model will be applied
 SCF converges when DIIS error is below 1.0E-08
 Geometry optimization detected.  Setting ReadMinima to 0
 Setting SaveMinima to 0

 Citation of the SMD model:
 Marenich, A.V.; Cramer, C.J.; Truhlar, D.G.
 J. Phys. Chem. B 2009, 113, 6378-6396.
 iSolventCode=           1
 Solvent: water                                                           

 vradii
            1           2           3           4           5           6
    1   1.8500000   1.8500000   1.8500000   1.5200000   1.2000000   1.2000000
            7           8           9          10          11          12
    1   1.2000000   1.2000000   1.5200000   1.5200000   1.2000000   1.2000000
 ---------------------------------------
  Cycle       Energy         DIIS Error
 ---------------------------------------
    1    -341.7897847185      1.41E-09
 Time req'd to invert C: 2.08 s (CPU) 2.08 s (wall)
    2    -341.8135601846      4.59E-04
    3    -341.8135601833      4.59E-04
    4    -341.8135601815      4.59E-04
    5    -341.8135601808      4.59E-04
    6    -341.8135601728      4.59E-04
    7    -341.8135601640      4.59E-04
    8    -341.8135601610      4.59E-04
    9    -341.8135601569      4.59E-04
   10    -341.8135601571      4.59E-04
   11    -341.8135601572      4.59E-04
   12    -341.8135601550      4.59E-04
   13    -341.8135601540      4.59E-04
   14    -341.8135601543      4.59E-04
   15    -341.8135601500      4.59E-04
   16    -341.8135601847      4.59E-04
   17    -341.8172291825      2.42E-04
   18    -341.8178292852      1.07E-04
   19    -341.8180542949      3.87E-05
   20    -341.8180908869      1.32E-05
   21    -341.8180961048      6.93E-06
   22    -341.8180969821      2.48E-06
   23    -341.8180971432      4.68E-07
   24    -341.8180971485      1.58E-07
   25    -341.8180971492      6.55E-08
   26    -341.8180971492      2.91E-08
   27    -341.8180971490      1.50E-08
   28    -341.8180971491      4.33E-09 Convergence criterion met
 ---------------------------------------
 SCF time:  CPU 257.18 s  wall 258.52 s
(0)  E-EN(g) gas-phase elect-nuc energy                 -341.789784719 a.u.
(3)  G-ENP(liq) elect-nuc-pol free energy of system     -341.818097149 a.u.
(4)  G-CDS(liq) cavity-dispersion-solvent structure 
     free energy                                                3.5153 kcal/mol
(6)  G-S(liq) free energy of system                     -341.812495193 a.u.
(9)  DeltaG-S(liq) free energy of  solvation
     (9) = (6) - (0)                                          -14.2510 kcal/mol
 SCF   energy in the final basis set = -341.8124951932
 Total energy in the final basis set = -341.8124951932

 Components of the MP2 correlation energy:
        aaaa  correlation energy =        -0.1580063143 au
        abab  correlation energy =        -0.9720872285 au
        bbbb  correlation energy =        -0.1580063143 au
        non-Brillouin singles    =        -0.0000000000 au

 Total  MP2   correlation energy =        -1.2880998570 au
        MP2         total energy =      -343.1005950502 au

  Entering Z-vector solver.
 This version supports only Gaussian blurring of the apparent surface charges
 No PCM contribution added !! 
   1         0           1      0.000265    0.000265
 This version supports only Gaussian blurring of the apparent surface charges
 No PCM contribution added !! 
   2         0           1      0.000094    0.000094
 This version supports only Gaussian blurring of the apparent surface charges
 No PCM contribution added !! 
   3         0           1      0.000034    0.000034
 This version supports only Gaussian blurring of the apparent surface charges
 No PCM contribution added !! 
   4         0           1      0.000012    0.000012
 This version supports only Gaussian blurring of the apparent surface charges
 No PCM contribution added !! 
   5         0           1      0.000004    0.000004
 This version supports only Gaussian blurring of the apparent surface charges
 No PCM contribution added !! 
   6         0           1      0.000001    0.000001
 This version supports only Gaussian blurring of the apparent surface charges
 No PCM contribution added !! 
   7         1           0      0.000000    0.000000    Roots Converged

 --------------------------------------------------------------

                    Orbital Energies (a.u.)
 --------------------------------------------------------------

 Alpha MOs
 -- Occupied --
-20.574 -20.560 -20.559 -11.345 -11.285 -11.282  -1.407  -1.384
 -1.365  -1.017  -0.955  -0.779  -0.727  -0.684  -0.678  -0.658
 -0.628  -0.595  -0.570  -0.537  -0.531  -0.480  -0.462  -0.420
 -- Virtual --
  0.131   0.149   0.183   0.197   0.218   0.227   0.253   0.291
  0.336   0.351   0.373   0.398   0.480   0.496   0.499   0.518
  0.533   0.541   0.565   0.577   0.595   0.613   0.623   0.643
  0.659   0.670   0.683   0.718   0.725   0.739   0.754   0.774
  0.791   0.817   0.863   0.891   0.911   0.927   0.942   0.943
  0.995   1.029   1.059   1.068   1.116   1.159   1.182   1.207
  1.225   1.237   1.275   1.286   1.307   1.325   1.347   1.367
  1.378   1.398   1.457   1.469   1.480   1.499   1.505   1.529
  1.536   1.587   1.599   1.617   1.650   1.670   1.703   1.763
  1.838   1.897   1.931   2.032   2.085   2.135   2.176   2.217
  2.253   2.281   2.284   2.348   2.366   2.376   2.414   2.447
  2.481   2.508   2.537   2.606   2.637   2.662   2.692   2.758
  2.771   2.857   2.897   2.944   2.950   3.005   3.028   3.088
  3.113   3.148   3.177   3.209   3.224   3.237   3.253   3.266
  3.288   3.320   3.344   3.347   3.373   3.399   3.425   3.436
  3.449   3.487   3.501   3.510   3.548   3.614   3.643   3.663
  3.676   3.720   3.742   3.761   3.781   3.787   3.815   3.846
  3.857   3.915   3.933   3.951   3.974   3.993   4.042   4.075
  4.083   4.128   4.142   4.163   4.169   4.198   4.232   4.265
  4.283   4.298   4.339   4.362   4.376   4.389   4.415   4.418
  4.486   4.516   4.541   4.546   4.600   4.624   4.629   4.670
  4.672   4.728   4.751   4.787   4.809   4.842   4.916   5.023
  5.090   5.123   5.155   5.197   5.214   5.231   5.270   5.288
  5.337   5.391   5.425   5.436   5.528   5.566   5.605   5.640
  5.665   5.672   5.717   5.791   5.822   5.901   5.977   5.991
  6.036   6.076   6.193   6.246   6.267   6.297   6.420   6.445
  6.608   6.631   6.686   6.699   6.893   6.962   6.969   7.011
  7.078   7.135   7.154   7.213   7.250   7.265   7.323   7.343
  7.401   7.407   7.439   7.531   7.567   7.619   7.657   7.721
  7.935   7.989   9.811  12.451  12.773  13.338  13.641  13.787
 --------------------------------------------------------------

          Ground-State Mulliken Net Atomic Charges

     Atom                 Charge (a.u.)
  ----------------------------------------
      1 C                    -0.028686
      2 C                     0.217326
      3 C                    -0.033865
      4 O                    -0.367596
      5 H                     0.134755
      6 H                     0.134128
      7 H                     0.128068
      8 H                     0.142595
      9 O                    -0.472168
     10 O                    -0.419741
     11 H                     0.282136
     12 H                     0.283050
  ----------------------------------------
  Sum of atomic charges =    -0.000000

 -----------------------------------------------------------------
                    Cartesian Multipole Moments
 -----------------------------------------------------------------
    Charge (ESU x 10^10)
                 0.0000
    Dipole Moment (Debye)
         X       3.7352      Y      -2.3997      Z       0.6829
       Tot       4.4918
    Quadrupole Moments (Debye-Ang)
        XX     -29.5336     XY      -9.2449     YY     -40.0040
        XZ      -3.1996     YZ      -0.6088     ZZ     -35.8918
    Octopole Moments (Debye-Ang^2)
       XXX      24.5669    XXY      20.9647    XYY      26.5023
       YYY      70.3295    XXZ       9.0969    XYZ       6.3976
       YYZ      12.5751    XZZ       3.1569    YZZ      30.1110
       ZZZ      20.6742
    Hexadecapole Moments (Debye-Ang^3)
      XXXX    -267.1046   XXXY     -54.8219   XXYY    -110.5929
      XYYY     -64.7152   YYYY    -409.2429   XXXZ     -12.6158
      XXYZ     -11.0386   XYYZ     -15.0870   YYYZ     -18.0865
      XXZZ     -61.9935   XYZZ      -5.1085   YYZZ     -92.5517
      XZZZ     -18.5615   YZZZ     -10.9094   ZZZZ     -69.1721
 -----------------------------------------------------------------
 DrvMan is completing analytic gradient of the MP2 energy
 MP2 relaxed dipole moment
            1
    1   1.4695333
    2  -0.9441002
    3   0.2686761
	Magnitude:	 1.767 au	 4.492 Debye
 MP2 energy read as -343.100595
 Full Analytical Gradient of MP2 Energy (in au.)
             1             2             3             4             5
    1    0.00004153    0.00011639    0.00001681    0.00026363    0.00008191
    2   -0.00014598    0.00001568    0.00017930   -0.00001526   -0.00033023
    3    0.00004003   -0.00014382   -0.00011381   -0.00028327    0.00007410
             6             7             8             9            10
    1    0.00008168   -0.00006167    0.00011498   -0.00012580   -0.00016512
    2   -0.00018984    0.00035729    0.00021238    0.00010371   -0.00005649
    3    0.00000800   -0.00012174   -0.00023584    0.00008177    0.00021556
            11            12
    1   -0.00017107   -0.00019327
    2    0.00005585   -0.00018643
    3    0.00016510    0.00031394
 Gradient time:  CPU 0.12 s  wall 1.20 s
 Geometry Optimization Parameters
   NAtoms,    NIC,     NZ,  NCons,   NDum,   NFix, NCnnct, MaxDiis
       12      70       0       0       0       0       0       0

 Cartesian Hessian Update
 Hessian Updated using BFGS Update


** GEOMETRY OPTIMIZATION IN DELOCALIZED INTERNAL COORDINATES **
   Searching for a Minimum

   Optimization Cycle:  12

                       Coordinates (Angstroms)
     ATOM                X               Y               Z
      1  C         1.2477837510   -0.7241616880   -0.3195326788
      2  C        -0.0669243440   -0.0081138510   -0.2278359305
      3  C        -1.3501721323   -0.7693842643   -0.0604463112
      4  O        -0.0792865941    1.2154381473   -0.3094511826
      5  H         1.4518354590   -0.8305123102   -1.3715797210
      6  H         1.9877213884   -0.0839762876    0.1223289833
      7  H        -1.5770382606   -0.7849390843    0.9997638387
      8  H        -2.1265079272   -0.2159622864   -0.5719126937
      9  O        -1.3093241854   -2.0682852128   -0.6183551520
     10  O         1.1772214331   -1.9815874469    0.3345140550
     11  H        -0.5296600069   -2.4970948750   -0.2478832486
     12  H         2.0134311190   -2.4122818409    0.2330161413
   Point Group: c1    Number of degrees of freedom:    30


   Energy is   -343.100595050

 Hessian Updated using BFGS Update

 30 Hessian modes will be used to form the next step
  Hessian Eigenvalues:
     0.001702    0.005249    0.010665    0.020733    0.029747    0.061639
     0.071246    0.076803    0.079384    0.112762    0.119650    0.141036
     0.147995    0.163607    0.205375    0.233785    0.246836    0.259997
     0.273006    0.304611    0.331049    0.343544    0.345951    0.356128
     0.404024    0.470975    0.495634    0.567852    0.587766    0.959569

 Minimum Search - Taking Simple RFO Step
 Searching for Lamda that Minimizes Along All modes
 Value Taken    Lamda =   0.00000000
 Step Taken.  Stepsize is  0.004962

                             Maximum     Tolerance    Cnvgd?
         Gradient           0.000026      0.000300     YES
         Displacement       0.003139      0.001200      NO
         Energy change      0.000001      0.000001      NO


 New Cartesian Coordinates Obtained by Inverse Iteration

 Displacement from previous Coordinates is:  0.005392
 ----------------------------------------------------------------
             Standard Nuclear Orientation (Angstroms)
    I     Atom           X                Y                Z
 ----------------------------------------------------------------
    1      C       1.2477991033    -0.7241635280    -0.3194614765
    2      C      -0.0669498596    -0.0081012748    -0.2283323466
    3      C      -1.3500938100    -0.7694108082    -0.0602393214
    4      O      -0.0793523276     1.2154075146    -0.3108001586
    5      H       1.4524009809    -0.8303211065    -1.3714298659
    6      H       1.9874995946    -0.0839862580     0.1228504432
    7      H      -1.5760040407    -0.7855480321     1.0001716151
    8      H      -2.1268986855    -0.2157367140    -0.5707323650
    9      O      -1.3095913604    -2.0680017304    -0.6188837426
   10      O       1.1769368181    -1.9816449612     0.3343829365
   11      H      -0.5300661692    -2.4972904834    -0.2487135879
   12      H       2.0133994560    -2.4120636180     0.2338139695
 ----------------------------------------------------------------
 Nuclear Repulsion Energy =   247.7605811306 hartrees
 There are       24 alpha and       24 beta electrons
 Discretize the solute cavity surface with Lebedev spheres
	Using 302 Lebedev grid points for each H atom
	Using 302 Lebedev grid points for other atoms
	Atomic van der Waals radii will be scaled by 1.20
 Removing interior tesserae...
 Keep 1273 surface tesserae and discard 2351 interior tesserae
 Molecular Surface Area = 108.895 Angst**2
 Applying Cartesian multipole field
    Component          Value
    ---------          -----
     (2,0,0)        1.00000E-11
     (0,2,0)        2.00000E-11
     (0,0,2)       -3.00000E-10
 Nucleus-field energy     =    -0.0000000005 hartrees
 Requested basis set is cc-pVTZ
 There are 96 shells and 264 basis functions
 A cutoff of  1.0D-11 yielded   4371 shell pairs
 There are     33109 function pairs (     42774 Cartesian)
 Smallest overlap matrix eigenvalue = 6.03E-04
 Guess MOs from SCF MO coefficient file
 Reading MOs from coefficient file
 Reading MOs from coefficient file
 A restricted Hartree-Fock SCF calculation will be
 performed using Pulay DIIS extrapolation
 SCF converges when DIIS error is below 1.0E-08
 Geometry optimization detected.  Setting ReadMinima to 0
 Setting SaveMinima to 0
 ---------------------------------------
  Cycle       Energy         DIIS Error
 ---------------------------------------
    1    -341.7841915620      5.63E-04
    2    -341.7889886180      2.92E-04
    3    -341.7895783544      1.15E-04
    4    -341.7897527424      4.14E-05
    5    -341.7897846317      1.44E-05
    6    -341.7897902398      7.77E-06
    7    -341.7897912633      2.80E-06
    8    -341.7897914487      5.48E-07
    9    -341.7897914562      2.02E-07
   10    -341.7897914575      8.80E-08
   11    -341.7897914580      4.34E-08
   12    -341.7897914581      2.15E-08
   13    -341.7897914581      6.29E-09 Convergence criterion met
 ---------------------------------------
 SCF time:  CPU 150.14 s  wall 150.93 s
 Discretize the solute cavity surface with Lebedev spheres
	Using 302 Lebedev grid points for each H atom
	Using 302 Lebedev grid points for other atoms
	Atomic van der Waals radii will be scaled by 1.20
 Removing interior tesserae...
 Keep 1273 surface tesserae and discard 2351 interior tesserae
 Molecular Surface Area = 108.895 Angst**2
 A restricted Hartree-Fock SCF calculation will be
 performed using Pulay DIIS extrapolation
 Polarizable Continuum solvation model will be applied
 SCF converges when DIIS error is below 1.0E-08
 Geometry optimization detected.  Setting ReadMinima to 0
 Setting SaveMinima to 0

 Citation of the SMD model:
 Marenich, A.V.; Cramer, C.J.; Truhlar, D.G.
 J. Phys. Chem. B 2009, 113, 6378-6396.
 iSolventCode=           1
 Solvent: water                                                           

 vradii
            1           2           3           4           5           6
    1   1.8500000   1.8500000   1.8500000   1.5200000   1.2000000   1.2000000
            7           8           9          10          11          12
    1   1.2000000   1.2000000   1.5200000   1.5200000   1.2000000   1.2000000
 ---------------------------------------
  Cycle       Energy         DIIS Error
 ---------------------------------------
    1    -341.7897914574      1.42E-09
 Time req'd to invert C: 2.26 s (CPU) 2.25 s (wall)
    2    -341.8135571642      4.59E-04
    3    -341.8135571631      4.59E-04
    4    -341.8135571587      4.59E-04
    5    -341.8135571585      4.59E-04
    6    -341.8135571512      4.59E-04
    7    -341.8135571618      4.59E-04
    8    -341.8135571619      4.59E-04
    9    -341.8135571647      4.59E-04
   10    -341.8135571623      4.59E-04
   11    -341.8135571667      4.59E-04
   12    -341.8135571670      4.59E-04
   13    -341.8135571680      4.59E-04
   14    -341.8135571652      4.59E-04
   15    -341.8135571665      4.59E-04
   16    -341.8135571642      4.59E-04
   17    -341.8172253128      2.42E-04
   18    -341.8178251500      1.07E-04
   19    -341.8180500196      3.86E-05
   20    -341.8180865912      1.32E-05
   21    -341.8180918052      6.92E-06
   22    -341.8180926817      2.48E-06
   23    -341.8180928428      4.66E-07
   24    -341.8180928481      1.58E-07
   25    -341.8180928487      6.56E-08
   26    -341.8180928487      2.92E-08
   27    -341.8180928486      1.50E-08
   28    -341.8180928487      4.33E-09 Convergence criterion met
 ---------------------------------------
 SCF time:  CPU 243.36 s  wall 243.83 s
(0)  E-EN(g) gas-phase elect-nuc energy                 -341.789791457 a.u.
(3)  G-ENP(liq) elect-nuc-pol free energy of system     -341.818092849 a.u.
(4)  G-CDS(liq) cavity-dispersion-solvent structure 
     free energy                                                3.5154 kcal/mol
(6)  G-S(liq) free energy of system                     -341.812490698 a.u.
(9)  DeltaG-S(liq) free energy of  solvation
     (9) = (6) - (0)                                          -14.2440 kcal/mol
 SCF   energy in the final basis set = -341.8124906978
 Total energy in the final basis set = -341.8124906978

 Components of the MP2 correlation energy:
        aaaa  correlation energy =        -0.1580063295 au
        abab  correlation energy =        -0.9720879172 au
        bbbb  correlation energy =        -0.1580063295 au
        non-Brillouin singles    =        -0.0000000000 au

 Total  MP2   correlation energy =        -1.2881005762 au
        MP2         total energy =      -343.1005912740 au

  Entering Z-vector solver.
 This version supports only Gaussian blurring of the apparent surface charges
 No PCM contribution added !! 
   1         0           1      0.000265    0.000265
 This version supports only Gaussian blurring of the apparent surface charges
 No PCM contribution added !! 
   2         0           1      0.000094    0.000094
 This version supports only Gaussian blurring of the apparent surface charges
 No PCM contribution added !! 
   3         0           1      0.000034    0.000034
 This version supports only Gaussian blurring of the apparent surface charges
 No PCM contribution added !! 
   4         0           1      0.000012    0.000012
 This version supports only Gaussian blurring of the apparent surface charges
 No PCM contribution added !! 
   5         0           1      0.000004    0.000004
 This version supports only Gaussian blurring of the apparent surface charges
 No PCM contribution added !! 
   6         0           1      0.000001    0.000001
 This version supports only Gaussian blurring of the apparent surface charges
 No PCM contribution added !! 
   7         1           0      0.000000    0.000000    Roots Converged

 --------------------------------------------------------------

                    Orbital Energies (a.u.)
 --------------------------------------------------------------

 Alpha MOs
 -- Occupied --
-20.574 -20.560 -20.559 -11.345 -11.285 -11.282  -1.407  -1.384
 -1.365  -1.017  -0.955  -0.779  -0.727  -0.684  -0.678  -0.658
 -0.628  -0.595  -0.570  -0.537  -0.531  -0.480  -0.462  -0.420
 -- Virtual --
  0.131   0.149   0.183   0.197   0.218   0.227   0.253   0.291
  0.336   0.351   0.373   0.398   0.480   0.496   0.499   0.518
  0.533   0.541   0.565   0.577   0.595   0.613   0.623   0.643
  0.659   0.670   0.683   0.718   0.725   0.739   0.754   0.774
  0.791   0.817   0.863   0.890   0.911   0.927   0.942   0.943
  0.995   1.029   1.059   1.068   1.116   1.159   1.182   1.207
  1.225   1.237   1.275   1.286   1.307   1.325   1.347   1.367
  1.378   1.398   1.456   1.469   1.480   1.499   1.505   1.529
  1.536   1.587   1.599   1.617   1.650   1.670   1.703   1.763
  1.838   1.897   1.931   2.032   2.085   2.135   2.176   2.217
  2.253   2.280   2.284   2.348   2.366   2.376   2.414   2.447
  2.481   2.508   2.537   2.606   2.637   2.662   2.692   2.758
  2.771   2.857   2.897   2.944   2.950   3.005   3.028   3.089
  3.113   3.148   3.177   3.209   3.224   3.237   3.253   3.266
  3.287   3.320   3.344   3.347   3.373   3.399   3.425   3.436
  3.449   3.487   3.501   3.510   3.548   3.614   3.643   3.663
  3.675   3.720   3.741   3.761   3.781   3.787   3.815   3.846
  3.857   3.915   3.933   3.952   3.974   3.993   4.042   4.075
  4.083   4.128   4.142   4.163   4.169   4.198   4.232   4.265
  4.283   4.298   4.339   4.362   4.376   4.389   4.416   4.418
  4.486   4.516   4.540   4.546   4.599   4.624   4.629   4.670
  4.672   4.728   4.751   4.787   4.809   4.841   4.916   5.023
  5.090   5.123   5.155   5.197   5.214   5.231   5.270   5.288
  5.337   5.391   5.425   5.436   5.528   5.566   5.605   5.640
  5.665   5.672   5.717   5.791   5.822   5.901   5.977   5.991
  6.036   6.076   6.193   6.246   6.267   6.297   6.420   6.445
  6.608   6.631   6.686   6.699   6.893   6.962   6.969   7.011
  7.078   7.135   7.154   7.213   7.250   7.265   7.323   7.343
  7.401   7.407   7.439   7.531   7.567   7.619   7.657   7.721
  7.935   7.989   9.811  12.451  12.774  13.338  13.640  13.787
 --------------------------------------------------------------

          Ground-State Mulliken Net Atomic Charges

     Atom                 Charge (a.u.)
  ----------------------------------------
      1 C                    -0.028711
      2 C                     0.217124
      3 C                    -0.033915
      4 O                    -0.367497
      5 H                     0.134762
      6 H                     0.134217
      7 H                     0.128075
      8 H                     0.142588
      9 O                    -0.472125
     10 O                    -0.419691
     11 H                     0.282146
     12 H                     0.283027
  ----------------------------------------
  Sum of atomic charges =     0.000000

 -----------------------------------------------------------------
                    Cartesian Multipole Moments
 -----------------------------------------------------------------
    Charge (ESU x 10^10)
                -0.0000
    Dipole Moment (Debye)
         X       3.7360      Y      -2.4011      Z       0.6895
       Tot       4.4943
    Quadrupole Moments (Debye-Ang)
        XX     -29.5321     XY      -9.2443     YY     -39.9975
        XZ      -3.1967     YZ      -0.6082     ZZ     -35.8953
    Octopole Moments (Debye-Ang^2)
       XXX      24.5835    XXY      20.9623    XYY      26.4946
       YYY      70.3120    XXZ       9.1236    XYZ       6.3897
       YYZ      12.5985    XZZ       3.1673    YZZ      30.1056
       ZZZ      20.7141
    Hexadecapole Moments (Debye-Ang^3)
      XXXX    -267.0888   XXXY     -54.8495   XXYY    -110.5832
      XYYY     -64.6837   YYYY    -409.1610   XXXZ     -12.6126
      XXYZ     -11.0622   XYYZ     -15.0681   YYYZ     -18.0715
      XXZZ     -62.0049   XYZZ      -5.1230   YYZZ     -92.5522
      XZZZ     -18.5747   YZZZ     -10.9002   ZZZZ     -69.2290
 -----------------------------------------------------------------
 DrvMan is completing analytic gradient of the MP2 energy
 MP2 relaxed dipole moment
            1
    1   1.4698631
    2  -0.9446586
    3   0.2712877
	Magnitude:	 1.768 au	 4.494 Debye
 MP2 energy read as -343.100591
 Full Analytical Gradient of MP2 Energy (in au.)
             1             2             3             4             5
    1    0.00003305    0.00013851    0.00000036    0.00025848    0.00007244
    2   -0.00015258    0.00005455    0.00016362   -0.00004352   -0.00032212
    3    0.00000946   -0.00015112   -0.00012721   -0.00028227    0.00009494
             6             7             8             9            10
    1    0.00008908   -0.00006064    0.00011186   -0.00011130   -0.00015732
    2   -0.00018792    0.00036035    0.00021809    0.00011385   -0.00006051
    3    0.00001327   -0.00011437   -0.00023132    0.00009015    0.00022078
            11            12
    1   -0.00017917   -0.00019535
    2    0.00004645   -0.00019027
    3    0.00015819    0.00031951
 Gradient time:  CPU 0.09 s  wall 0.35 s
 Geometry Optimization Parameters
   NAtoms,    NIC,     NZ,  NCons,   NDum,   NFix, NCnnct, MaxDiis
       12      70       0       0       0       0       0       0

 Cartesian Hessian Update
 Hessian Updated using BFGS Update


** GEOMETRY OPTIMIZATION IN DELOCALIZED INTERNAL COORDINATES **
   Searching for a Minimum

   Optimization Cycle:  13

                       Coordinates (Angstroms)
     ATOM                X               Y               Z
      1  C         1.2477991033   -0.7241635280   -0.3194614765
      2  C        -0.0669498596   -0.0081012748   -0.2283323466
      3  C        -1.3500938100   -0.7694108082   -0.0602393214
      4  O        -0.0793523276    1.2154075146   -0.3108001586
      5  H         1.4524009809   -0.8303211065   -1.3714298659
      6  H         1.9874995946   -0.0839862580    0.1228504432
      7  H        -1.5760040407   -0.7855480321    1.0001716151
      8  H        -2.1268986855   -0.2157367140   -0.5707323650
      9  O        -1.3095913604   -2.0680017304   -0.6188837426
     10  O         1.1769368181   -1.9816449612    0.3343829365
     11  H        -0.5300661692   -2.4972904834   -0.2487135879
     12  H         2.0133994560   -2.4120636180    0.2338139695
   Point Group: c1    Number of degrees of freedom:    30


   Energy is   -343.100591274

 Hessian Updated using BFGS Update

 30 Hessian modes will be used to form the next step
  Hessian Eigenvalues:
     0.000669    0.004545    0.010696    0.020856    0.029334    0.061725
     0.071422    0.076379    0.079658    0.112803    0.119654    0.143664
     0.148478    0.164709    0.211485    0.234322    0.249370    0.257253
     0.275368    0.307061    0.332516    0.343529    0.351403    0.385544
     0.406499    0.473016    0.498069    0.568534    0.580031    0.988468

 Minimum Search - Taking Simple RFO Step
 Searching for Lamda that Minimizes Along All modes
 Value Taken    Lamda =   0.00000000
 Step Taken.  Stepsize is  0.012323

                             Maximum     Tolerance    Cnvgd?
         Gradient           0.000030      0.000300     YES
         Displacement       0.008047      0.001200      NO
         Energy change      0.000004      0.000001      NO


 New Cartesian Coordinates Obtained by Inverse Iteration

 Displacement from previous Coordinates is:  0.012938
 ----------------------------------------------------------------
             Standard Nuclear Orientation (Angstroms)
    I     Atom           X                Y                Z
 ----------------------------------------------------------------
    1      C       1.2478346184    -0.7241880246    -0.3192185589
    2      C      -0.0670701768    -0.0081427672    -0.2295595794
    3      C      -1.3499480950    -0.7694550077    -0.0596845440
    4      O      -0.0794675559     1.2152943741    -0.3142628741
    5      H       1.4541032013    -0.8296709233    -1.3710356883
    6      H       1.9867956678    -0.0840801838     0.1244573335
    7      H      -1.5736310041    -0.7868633843     1.0011683027
    8      H      -2.1278322820    -0.2152862539    -0.5680057271
    9      O      -1.3102967773    -2.0674017445    -0.6199084390
   10      O       1.1761950973    -1.9819704498     0.3337221704
   11      H      -0.5309514592    -2.4975678809    -0.2504235437
   12      H       2.0133484654    -2.4115287541     0.2353772479
 ----------------------------------------------------------------
 Nuclear Repulsion Energy =   247.7601959102 hartrees
 There are       24 alpha and       24 beta electrons
 Discretize the solute cavity surface with Lebedev spheres
	Using 302 Lebedev grid points for each H atom
	Using 302 Lebedev grid points for other atoms
	Atomic van der Waals radii will be scaled by 1.20
 Removing interior tesserae...
 Keep 1273 surface tesserae and discard 2351 interior tesserae
 Molecular Surface Area = 108.895 Angst**2
 Applying Cartesian multipole field
    Component          Value
    ---------          -----
     (2,0,0)        1.00000E-11
     (0,2,0)        2.00000E-11
     (0,0,2)       -3.00000E-10
 Nucleus-field energy     =    -0.0000000005 hartrees
 Requested basis set is cc-pVTZ
 There are 96 shells and 264 basis functions
 A cutoff of  1.0D-11 yielded   4371 shell pairs
 There are     33109 function pairs (     42774 Cartesian)
 Smallest overlap matrix eigenvalue = 6.03E-04
 Guess MOs from SCF MO coefficient file
 Reading MOs from coefficient file
 Reading MOs from coefficient file
 A restricted Hartree-Fock SCF calculation will be
 performed using Pulay DIIS extrapolation
 SCF converges when DIIS error is below 1.0E-08
 Geometry optimization detected.  Setting ReadMinima to 0
 Setting SaveMinima to 0
 ---------------------------------------
  Cycle       Energy         DIIS Error
 ---------------------------------------
    1    -341.7841246326      5.64E-04
    2    -341.7889923513      2.92E-04
    3    -341.7895817807      1.15E-04
    4    -341.7897563351      4.15E-05
    5    -341.7897882544      1.44E-05
    6    -341.7897938755      7.77E-06
    7    -341.7897949015      2.80E-06
    8    -341.7897950879      5.51E-07
    9    -341.7897950955      2.04E-07
   10    -341.7897950968      8.98E-08
   11    -341.7897950974      4.41E-08
   12    -341.7897950975      2.16E-08
   13    -341.7897950974      6.31E-09 Convergence criterion met
 ---------------------------------------
 SCF time:  CPU 143.47 s  wall 144.63 s
 Discretize the solute cavity surface with Lebedev spheres
	Using 302 Lebedev grid points for each H atom
	Using 302 Lebedev grid points for other atoms
	Atomic van der Waals radii will be scaled by 1.20
 Removing interior tesserae...
 Keep 1273 surface tesserae and discard 2351 interior tesserae
 Molecular Surface Area = 108.895 Angst**2
 A restricted Hartree-Fock SCF calculation will be
 performed using Pulay DIIS extrapolation
 Polarizable Continuum solvation model will be applied
 SCF converges when DIIS error is below 1.0E-08
 Geometry optimization detected.  Setting ReadMinima to 0
 Setting SaveMinima to 0

 Citation of the SMD model:
 Marenich, A.V.; Cramer, C.J.; Truhlar, D.G.
 J. Phys. Chem. B 2009, 113, 6378-6396.
 iSolventCode=           1
 Solvent: water                                                           

 vradii
            1           2           3           4           5           6
    1   1.8500000   1.8500000   1.8500000   1.5200000   1.2000000   1.2000000
            7           8           9          10          11          12
    1   1.2000000   1.2000000   1.5200000   1.5200000   1.2000000   1.2000000
 ---------------------------------------
  Cycle       Energy         DIIS Error
 ---------------------------------------
    1    -341.7897950969      1.42E-09
 Time req'd to invert C: 1.38 s (CPU) 1.38 s (wall)
    2    -341.8135579117      4.59E-04
    3    -341.8135579104      4.59E-04
    4    -341.8135579102      4.59E-04
    5    -341.8135579085      4.59E-04
    6    -341.8135579023      4.59E-04
    7    -341.8135578973      4.59E-04
    8    -341.8135579005      4.59E-04
    9    -341.8135578977      4.59E-04
   10    -341.8135578955      4.59E-04
   11    -341.8135578964      4.59E-04
   12    -341.8135578965      4.59E-04
   13    -341.8135578958      4.59E-04
   14    -341.8135578926      4.59E-04
   15    -341.8135578916      4.59E-04
   16    -341.8135579117      4.59E-04
   17    -341.8172264546      2.42E-04
   18    -341.8178264097      1.07E-04
   19    -341.8180513442      3.86E-05
   20    -341.8180879188      1.32E-05
   21    -341.8180931329      6.93E-06
   22    -341.8180940101      2.48E-06
   23    -341.8180941713      4.66E-07
   24    -341.8180941766      1.58E-07
   25    -341.8180941772      6.57E-08
   26    -341.8180941772      2.92E-08
   27    -341.8180941771      1.50E-08
   28    -341.8180941772      4.33E-09 Convergence criterion met
 ---------------------------------------
 SCF time:  CPU 249.60 s  wall 250.35 s
(0)  E-EN(g) gas-phase elect-nuc energy                 -341.789795097 a.u.
(3)  G-ENP(liq) elect-nuc-pol free energy of system     -341.818094177 a.u.
(4)  G-CDS(liq) cavity-dispersion-solvent structure 
     free energy                                                3.5154 kcal/mol
(6)  G-S(liq) free energy of system                     -341.812492088 a.u.
(9)  DeltaG-S(liq) free energy of  solvation
     (9) = (6) - (0)                                          -14.2426 kcal/mol
 SCF   energy in the final basis set = -341.8124920878
 Total energy in the final basis set = -341.8124920878

 Components of the MP2 correlation energy:
        aaaa  correlation energy =        -0.1580061182 au
        abab  correlation energy =        -0.9720895115 au
        bbbb  correlation energy =        -0.1580061182 au
        non-Brillouin singles    =        -0.0000000000 au

 Total  MP2   correlation energy =        -1.2881017479 au
        MP2         total energy =      -343.1005938357 au

  Entering Z-vector solver.
 This version supports only Gaussian blurring of the apparent surface charges
 No PCM contribution added !! 
   1         0           1      0.000265    0.000265
 This version supports only Gaussian blurring of the apparent surface charges
 No PCM contribution added !! 
   2         0           1      0.000094    0.000094
 This version supports only Gaussian blurring of the apparent surface charges
 No PCM contribution added !! 
   3         0           1      0.000034    0.000034
 This version supports only Gaussian blurring of the apparent surface charges
 No PCM contribution added !! 
   4         0           1      0.000012    0.000012
 This version supports only Gaussian blurring of the apparent surface charges
 No PCM contribution added !! 
   5         0           1      0.000004    0.000004
 This version supports only Gaussian blurring of the apparent surface charges
 No PCM contribution added !! 
   6         0           1      0.000001    0.000001
 This version supports only Gaussian blurring of the apparent surface charges
 No PCM contribution added !! 
   7         1           0      0.000000    0.000000    Roots Converged

 --------------------------------------------------------------

                    Orbital Energies (a.u.)
 --------------------------------------------------------------

 Alpha MOs
 -- Occupied --
-20.574 -20.560 -20.559 -11.345 -11.285 -11.282  -1.407  -1.384
 -1.365  -1.017  -0.955  -0.779  -0.727  -0.684  -0.678  -0.658
 -0.628  -0.595  -0.570  -0.536  -0.531  -0.480  -0.462  -0.420
 -- Virtual --
  0.131   0.149   0.183   0.197   0.218   0.226   0.253   0.291
  0.336   0.351   0.373   0.398   0.480   0.496   0.499   0.518
  0.533   0.541   0.565   0.576   0.595   0.613   0.623   0.643
  0.659   0.670   0.683   0.718   0.725   0.739   0.754   0.774
  0.791   0.817   0.864   0.890   0.911   0.927   0.941   0.943
  0.995   1.029   1.059   1.069   1.116   1.159   1.182   1.207
  1.225   1.237   1.275   1.286   1.307   1.325   1.347   1.367
  1.378   1.397   1.456   1.469   1.480   1.499   1.505   1.529
  1.536   1.587   1.599   1.617   1.650   1.670   1.703   1.763
  1.838   1.897   1.931   2.032   2.085   2.135   2.177   2.216
  2.253   2.280   2.284   2.348   2.366   2.376   2.414   2.447
  2.481   2.508   2.537   2.606   2.637   2.662   2.692   2.758
  2.771   2.857   2.898   2.944   2.950   3.005   3.028   3.089
  3.113   3.148   3.177   3.209   3.224   3.238   3.253   3.266
  3.287   3.320   3.344   3.347   3.373   3.399   3.425   3.436
  3.449   3.486   3.501   3.510   3.548   3.614   3.643   3.663
  3.675   3.720   3.741   3.761   3.780   3.787   3.815   3.846
  3.857   3.915   3.933   3.952   3.974   3.992   4.042   4.075
  4.083   4.128   4.142   4.163   4.168   4.199   4.232   4.265
  4.283   4.298   4.339   4.362   4.376   4.388   4.416   4.418
  4.486   4.516   4.540   4.546   4.599   4.624   4.629   4.671
  4.671   4.728   4.751   4.787   4.808   4.842   4.916   5.023
  5.090   5.122   5.155   5.197   5.214   5.231   5.270   5.288
  5.337   5.391   5.425   5.436   5.529   5.566   5.605   5.640
  5.665   5.672   5.717   5.790   5.822   5.901   5.977   5.990
  6.036   6.076   6.193   6.247   6.267   6.297   6.420   6.445
  6.608   6.630   6.686   6.699   6.893   6.962   6.969   7.011
  7.078   7.135   7.154   7.213   7.250   7.265   7.323   7.343
  7.401   7.407   7.439   7.531   7.568   7.619   7.657   7.721
  7.935   7.989   9.811  12.451  12.775  13.339  13.640  13.786
 --------------------------------------------------------------

          Ground-State Mulliken Net Atomic Charges

     Atom                 Charge (a.u.)
  ----------------------------------------
      1 C                    -0.028691
      2 C                     0.217169
      3 C                    -0.033977
      4 O                    -0.367556
      5 H                     0.134711
      6 H                     0.134269
      7 H                     0.128066
      8 H                     0.142545
      9 O                    -0.472070
     10 O                    -0.419578
     11 H                     0.282165
     12 H                     0.282947
  ----------------------------------------
  Sum of atomic charges =    -0.000000

 -----------------------------------------------------------------
                    Cartesian Multipole Moments
 -----------------------------------------------------------------
    Charge (ESU x 10^10)
                -0.0000
    Dipole Moment (Debye)
         X       3.7395      Y      -2.4022      Z       0.7041
       Tot       4.5000
    Quadrupole Moments (Debye-Ang)
        XX     -29.5309     XY      -9.2421     YY     -39.9930
        XZ      -3.1909     YZ      -0.6071     ZZ     -35.9015
    Octopole Moments (Debye-Ang^2)
       XXX      24.6269    XXY      20.9627    XYY      26.4776
       YYY      70.3021    XXZ       9.1850    XYZ       6.3706
       YYZ      12.6568    XZZ       3.1938    YZZ      30.0944
       ZZZ      20.8099
    Hexadecapole Moments (Debye-Ang^3)
      XXXX    -267.0772   XXXY     -54.9177   XXYY    -110.5826
      XYYY     -64.6094   YYYY    -409.0851   XXXZ     -12.5987
      XXYZ     -11.1114   XYYZ     -15.0229   YYYZ     -18.0328
      XXZZ     -62.0284   XYZZ      -5.1541   YYZZ     -92.5593
      XZZZ     -18.5950   YZZZ     -10.8761   ZZZZ     -69.3472
 -----------------------------------------------------------------
 DrvMan is completing analytic gradient of the MP2 energy
 MP2 relaxed dipole moment
            1
    1   1.4712416
    2  -0.9451011
    3   0.2770114
	Magnitude:	 1.770 au	 4.500 Debye
 MP2 energy read as -343.100594
 Full Analytical Gradient of MP2 Energy (in au.)
             1             2             3             4             5
    1    0.00003372    0.00010949   -0.00000279    0.00026414    0.00009166
    2   -0.00020282   -0.00002639    0.00013361    0.00005948   -0.00033394
    3    0.00009889   -0.00014413   -0.00013335   -0.00029083    0.00003699
             6             7             8             9            10
    1    0.00009549   -0.00005454    0.00010969   -0.00009644   -0.00015506
    2   -0.00017602    0.00036509    0.00022313    0.00013184   -0.00004304
    3    0.00001150   -0.00011041   -0.00022617    0.00009010    0.00018572
            11            12
    1   -0.00019110   -0.00020427
    2    0.00004488   -0.00017582
    3    0.00015941    0.00032228
 Gradient time:  CPU 0.12 s  wall 6.10 s
 Geometry Optimization Parameters
   NAtoms,    NIC,     NZ,  NCons,   NDum,   NFix, NCnnct, MaxDiis
       12      70       0       0       0       0       0       0

 Cartesian Hessian Update
 Hessian Updated using BFGS Update


** GEOMETRY OPTIMIZATION IN DELOCALIZED INTERNAL COORDINATES **
   Searching for a Minimum

   Optimization Cycle:  14

                       Coordinates (Angstroms)
     ATOM                X               Y               Z
      1  C         1.2478346184   -0.7241880246   -0.3192185589
      2  C        -0.0670701768   -0.0081427672   -0.2295595794
      3  C        -1.3499480950   -0.7694550077   -0.0596845440
      4  O        -0.0794675559    1.2152943741   -0.3142628741
      5  H         1.4541032013   -0.8296709233   -1.3710356883
      6  H         1.9867956678   -0.0840801838    0.1244573335
      7  H        -1.5736310041   -0.7868633843    1.0011683027
      8  H        -2.1278322820   -0.2152862539   -0.5680057271
      9  O        -1.3102967773   -2.0674017445   -0.6199084390
     10  O         1.1761950973   -1.9819704498    0.3337221704
     11  H        -0.5309514592   -2.4975678809   -0.2504235437
     12  H         2.0133484654   -2.4115287541    0.2353772479
   Point Group: c1    Number of degrees of freedom:    30


   Energy is   -343.100593836

 Hessian Updated using BFGS Update

 30 Hessian modes will be used to form the next step
  Hessian Eigenvalues:
     0.000955    0.004437    0.010908    0.021030    0.029134    0.061698
     0.071649    0.075959    0.079751    0.112816    0.119807    0.144732
     0.148584    0.165657    0.211850    0.234478    0.243454    0.256979
     0.277327    0.305189    0.332383    0.343514    0.353957    0.385249
     0.417828    0.472828    0.494733    0.567198    0.575769    1.036218

 Minimum Search - Taking Simple RFO Step
 Searching for Lamda that Minimizes Along All modes
 Value Taken    Lamda =   0.00000000
 Step Taken.  Stepsize is  0.003381

                             Maximum     Tolerance    Cnvgd?
         Gradient           0.000038      0.000300     YES
         Displacement       0.002246      0.001200      NO
         Energy change     -0.000003      0.000001      NO


 New Cartesian Coordinates Obtained by Inverse Iteration

 Displacement from previous Coordinates is:  0.003760
 ----------------------------------------------------------------
             Standard Nuclear Orientation (Angstroms)
    I     Atom           X                Y                Z
 ----------------------------------------------------------------
    1      C       1.2477810289    -0.7241792218    -0.3192709389
    2      C      -0.0670397000    -0.0080947004    -0.2291659310
    3      C      -1.3499691197    -0.7694145379    -0.0598230369
    4      O      -0.0794025706     1.2153445484    -0.3133610761
    5      H       1.4535080764    -0.8299212362    -1.3711167989
    6      H       1.9870019764    -0.0840692295     0.1239167725
    7      H      -1.5742923737    -0.7866529071     1.0008872130
    8      H      -2.1275959939    -0.2154386816    -0.5687313482
    9      O      -1.3099444836    -2.0674984823    -0.6197559906
   10      O       1.1763650911    -1.9818448185     0.3340380461
   11      H      -0.5305910457    -2.4973501408    -0.2498975679
   12      H       2.0132588146    -2.4117415922     0.2349067570
 ----------------------------------------------------------------
 Nuclear Repulsion Energy =   247.7631068630 hartrees
 There are       24 alpha and       24 beta electrons
 Discretize the solute cavity surface with Lebedev spheres
	Using 302 Lebedev grid points for each H atom
	Using 302 Lebedev grid points for other atoms
	Atomic van der Waals radii will be scaled by 1.20
 Removing interior tesserae...
 Keep 1273 surface tesserae and discard 2351 interior tesserae
 Molecular Surface Area = 108.895 Angst**2
 Applying Cartesian multipole field
    Component          Value
    ---------          -----
     (2,0,0)        1.00000E-11
     (0,2,0)        2.00000E-11
     (0,0,2)       -3.00000E-10
 Nucleus-field energy     =    -0.0000000005 hartrees
 Requested basis set is cc-pVTZ
 There are 96 shells and 264 basis functions
 A cutoff of  1.0D-11 yielded   4371 shell pairs
 There are     33109 function pairs (     42774 Cartesian)
 Smallest overlap matrix eigenvalue = 6.03E-04
 Guess MOs from SCF MO coefficient file
 Reading MOs from coefficient file
 Reading MOs from coefficient file
 A restricted Hartree-Fock SCF calculation will be
 performed using Pulay DIIS extrapolation
 SCF converges when DIIS error is below 1.0E-08
 Geometry optimization detected.  Setting ReadMinima to 0
 Setting SaveMinima to 0
 ---------------------------------------
  Cycle       Energy         DIIS Error
 ---------------------------------------
    1    -341.7842482110      5.62E-04
    2    -341.7889898799      2.92E-04
    3    -341.7895786321      1.15E-04
    4    -341.7897528521      4.14E-05
    5    -341.7897847217      1.44E-05
    6    -341.7897903148      7.76E-06
    7    -341.7897913350      2.80E-06
    8    -341.7897915197      5.47E-07
    9    -341.7897915272      2.01E-07
   10    -341.7897915285      8.69E-08
   11    -341.7897915289      4.32E-08
   12    -341.7897915291      2.14E-08
   13    -341.7897915290      6.26E-09 Convergence criterion met
 ---------------------------------------
 SCF time:  CPU 157.67 s  wall 158.58 s
 Discretize the solute cavity surface with Lebedev spheres
	Using 302 Lebedev grid points for each H atom
	Using 302 Lebedev grid points for other atoms
	Atomic van der Waals radii will be scaled by 1.20
 Removing interior tesserae...
 Keep 1273 surface tesserae and discard 2351 interior tesserae
 Molecular Surface Area = 108.895 Angst**2
 A restricted Hartree-Fock SCF calculation will be
 performed using Pulay DIIS extrapolation
 Polarizable Continuum solvation model will be applied
 SCF converges when DIIS error is below 1.0E-08
 Geometry optimization detected.  Setting ReadMinima to 0
 Setting SaveMinima to 0

 Citation of the SMD model:
 Marenich, A.V.; Cramer, C.J.; Truhlar, D.G.
 J. Phys. Chem. B 2009, 113, 6378-6396.
 iSolventCode=           1
 Solvent: water                                                           

 vradii
            1           2           3           4           5           6
    1   1.8500000   1.8500000   1.8500000   1.5200000   1.2000000   1.2000000
            7           8           9          10          11          12
    1   1.2000000   1.2000000   1.5200000   1.5200000   1.2000000   1.2000000
 ---------------------------------------
  Cycle       Energy         DIIS Error
 ---------------------------------------
    1    -341.7897915284      1.41E-09
 Time req'd to invert C: 2.66 s (CPU) 2.67 s (wall)
    2    -341.8135552339      4.59E-04
    3    -341.8135552333      4.59E-04
    4    -341.8135552354      4.59E-04
    5    -341.8172237382      2.42E-04
    6    -341.8178236573      1.07E-04
    7    -341.8180485660      3.86E-05
    8    -341.8180851377      1.32E-05
    9    -341.8180903515      6.93E-06
   10    -341.8180912284      2.48E-06
   11    -341.8180913895      4.66E-07
   12    -341.8180913948      1.58E-07
   13    -341.8180913955      6.57E-08
   14    -341.8180913955      2.92E-08
   15    -341.8180913953      1.50E-08
   16    -341.8180913947      4.35E-09 Convergence criterion met
 ---------------------------------------
 SCF time:  CPU 196.56 s  wall 197.45 s
(0)  E-EN(g) gas-phase elect-nuc energy                 -341.789791528 a.u.
(3)  G-ENP(liq) elect-nuc-pol free energy of system     -341.818091395 a.u.
(4)  G-CDS(liq) cavity-dispersion-solvent structure 
     free energy                                                3.5153 kcal/mol
(6)  G-S(liq) free energy of system                     -341.812489481 a.u.
(9)  DeltaG-S(liq) free energy of  solvation
     (9) = (6) - (0)                                          -14.2432 kcal/mol
 SCF   energy in the final basis set = -341.8124894811
 Total energy in the final basis set = -341.8124894811

 Components of the MP2 correlation energy:
        aaaa  correlation energy =        -0.1580066682 au
        abab  correlation energy =        -0.9720908354 au
        bbbb  correlation energy =        -0.1580066682 au
        non-Brillouin singles    =        -0.0000000000 au

 Total  MP2   correlation energy =        -1.2881041719 au
        MP2         total energy =      -343.1005936530 au

  Entering Z-vector solver.
 This version supports only Gaussian blurring of the apparent surface charges
 No PCM contribution added !! 
   1         0           1      0.000265    0.000265
 This version supports only Gaussian blurring of the apparent surface charges
 No PCM contribution added !! 
   2         0           1      0.000094    0.000094
 This version supports only Gaussian blurring of the apparent surface charges
 No PCM contribution added !! 
   3         0           1      0.000034    0.000034
 This version supports only Gaussian blurring of the apparent surface charges
 No PCM contribution added !! 
   4         0           1      0.000012    0.000012
 This version supports only Gaussian blurring of the apparent surface charges
 No PCM contribution added !! 
   5         0           1      0.000004    0.000004
 This version supports only Gaussian blurring of the apparent surface charges
 No PCM contribution added !! 
   6         0           1      0.000001    0.000001
 This version supports only Gaussian blurring of the apparent surface charges
 No PCM contribution added !! 
   7         1           0      0.000000    0.000000    Roots Converged

 --------------------------------------------------------------

                    Orbital Energies (a.u.)
 --------------------------------------------------------------

 Alpha MOs
 -- Occupied --
-20.574 -20.560 -20.559 -11.345 -11.285 -11.282  -1.407  -1.384
 -1.365  -1.017  -0.955  -0.779  -0.727  -0.684  -0.678  -0.658
 -0.628  -0.595  -0.570  -0.537  -0.531  -0.480  -0.462  -0.420
 -- Virtual --
  0.131   0.149   0.183   0.197   0.218   0.226   0.253   0.291
  0.336   0.351   0.373   0.398   0.480   0.496   0.499   0.518
  0.533   0.541   0.565   0.577   0.595   0.613   0.623   0.643
  0.659   0.670   0.683   0.718   0.725   0.739   0.754   0.774
  0.791   0.817   0.864   0.890   0.911   0.927   0.942   0.943
  0.995   1.029   1.059   1.069   1.116   1.159   1.182   1.207
  1.225   1.237   1.275   1.286   1.307   1.325   1.347   1.367
  1.378   1.397   1.456   1.469   1.480   1.499   1.505   1.529
  1.536   1.587   1.599   1.617   1.650   1.670   1.703   1.763
  1.838   1.897   1.931   2.032   2.085   2.135   2.177   2.216
  2.253   2.280   2.284   2.348   2.366   2.376   2.414   2.447
  2.481   2.508   2.537   2.606   2.637   2.662   2.692   2.758
  2.771   2.857   2.898   2.944   2.950   3.005   3.028   3.089
  3.113   3.148   3.177   3.209   3.224   3.237   3.253   3.266
  3.287   3.320   3.344   3.347   3.373   3.399   3.425   3.436
  3.449   3.487   3.501   3.510   3.548   3.614   3.643   3.663
  3.675   3.720   3.741   3.761   3.780   3.787   3.815   3.846
  3.857   3.915   3.933   3.952   3.974   3.992   4.042   4.075
  4.083   4.128   4.142   4.163   4.169   4.199   4.232   4.265
  4.283   4.298   4.339   4.362   4.376   4.388   4.416   4.418
  4.486   4.516   4.540   4.546   4.599   4.624   4.629   4.670
  4.672   4.728   4.751   4.787   4.808   4.842   4.916   5.023
  5.090   5.122   5.155   5.197   5.214   5.231   5.270   5.288
  5.337   5.391   5.425   5.436   5.529   5.566   5.605   5.640
  5.665   5.672   5.717   5.790   5.822   5.901   5.977   5.991
  6.036   6.076   6.193   6.247   6.267   6.297   6.420   6.445
  6.608   6.630   6.686   6.699   6.893   6.962   6.969   7.011
  7.078   7.135   7.154   7.213   7.250   7.265   7.323   7.343
  7.401   7.407   7.439   7.531   7.568   7.619   7.657   7.721
  7.935   7.989   9.811  12.451  12.775  13.339  13.640  13.787
 --------------------------------------------------------------

          Ground-State Mulliken Net Atomic Charges

     Atom                 Charge (a.u.)
  ----------------------------------------
      1 C                    -0.028720
      2 C                     0.217167
      3 C                    -0.033986
      4 O                    -0.367528
      5 H                     0.134743
      6 H                     0.134267
      7 H                     0.128086
      8 H                     0.142563
      9 O                    -0.472103
     10 O                    -0.419619
     11 H                     0.282157
     12 H                     0.282973
  ----------------------------------------
  Sum of atomic charges =     0.000000

 -----------------------------------------------------------------
                    Cartesian Multipole Moments
 -----------------------------------------------------------------
    Charge (ESU x 10^10)
                 0.0000
    Dipole Moment (Debye)
         X       3.7381      Y      -2.4019      Z       0.7003
       Tot       4.4981
    Quadrupole Moments (Debye-Ang)
        XX     -29.5308     XY      -9.2422     YY     -39.9940
        XZ      -3.1936     YZ      -0.6075     ZZ     -35.9006
    Octopole Moments (Debye-Ang^2)
       XXX      24.6077    XXY      20.9604    XYY      26.4817
       YYY      70.3018    XXZ       9.1666    XYZ       6.3782
       YYZ      12.6415    XZZ       3.1855    YZZ      30.0981
       ZZZ      20.7835
    Hexadecapole Moments (Debye-Ang^3)
      XXXX    -267.0566   XXXY     -54.8829   XXYY    -110.5714
      XYYY     -64.6290   YYYY    -409.0940   XXXZ     -12.6081
      XXYZ     -11.0944   XYYZ     -15.0414   YYYZ     -18.0427
      XXZZ     -62.0200   XYZZ      -5.1433   YYZZ     -92.5593
      XZZZ     -18.5939   YZZZ     -10.8811   ZZZZ     -69.3230
 -----------------------------------------------------------------
 DrvMan is completing analytic gradient of the MP2 energy
 MP2 relaxed dipole moment
            1
    1   1.4706798
    2  -0.9449767
    3   0.2755204
	Magnitude:	 1.770 au	 4.498 Debye
 MP2 energy read as -343.100594
 Full Analytical Gradient of MP2 Energy (in au.)
             1             2             3             4             5
    1    0.00003202    0.00011820    0.00000893    0.00026497    0.00008554
    2   -0.00017235   -0.00000109    0.00016113    0.00001422   -0.00032519
    3    0.00005507   -0.00013425   -0.00012398   -0.00029309    0.00006659
             6             7             8             9            10
    1    0.00008632   -0.00005527    0.00010975   -0.00010395   -0.00016042
    2   -0.00018692    0.00035815    0.00021437    0.00011947   -0.00005716
    3    0.00000544   -0.00011614   -0.00022931    0.00007893    0.00020311
            11            12
    1   -0.00018622   -0.00019987
    2    0.00005606   -0.00018070
    3    0.00016698    0.00032065
 Gradient time:  CPU 0.12 s  wall 0.22 s
 Geometry Optimization Parameters
   NAtoms,    NIC,     NZ,  NCons,   NDum,   NFix, NCnnct, MaxDiis
       12      70       0       0       0       0       0       0

 Cartesian Hessian Update
 Hessian Updated using BFGS Update


** GEOMETRY OPTIMIZATION IN DELOCALIZED INTERNAL COORDINATES **
   Searching for a Minimum

   Optimization Cycle:  15

                       Coordinates (Angstroms)
     ATOM                X               Y               Z
      1  C         1.2477810289   -0.7241792218   -0.3192709389
      2  C        -0.0670397000   -0.0080947004   -0.2291659310
      3  C        -1.3499691197   -0.7694145379   -0.0598230369
      4  O        -0.0794025706    1.2153445484   -0.3133610761
      5  H         1.4535080764   -0.8299212362   -1.3711167989
      6  H         1.9870019764   -0.0840692295    0.1239167725
      7  H        -1.5742923737   -0.7866529071    1.0008872130
      8  H        -2.1275959939   -0.2154386816   -0.5687313482
      9  O        -1.3099444836   -2.0674984823   -0.6197559906
     10  O         1.1763650911   -1.9818448185    0.3340380461
     11  H        -0.5305910457   -2.4973501408   -0.2498975679
     12  H         2.0132588146   -2.4117415922    0.2349067570
   Point Group: c1    Number of degrees of freedom:    30


   Energy is   -343.100593653

 Hessian Updated using BFGS Update

 30 Hessian modes will be used to form the next step
  Hessian Eigenvalues:
     0.001080    0.004410    0.010313    0.020808    0.028472    0.061751
     0.070796    0.075196    0.079473    0.112790    0.117181    0.144775
     0.148306    0.166173    0.210720    0.220586    0.234772    0.254120
     0.275424    0.299251    0.330571    0.341797    0.343761    0.387820
     0.417292    0.473732    0.494556    0.568866    0.575750    1.007599

 Minimum Search - Taking Simple RFO Step
 Searching for Lamda that Minimizes Along All modes
 Value Taken    Lamda =   0.00000000
 Step Taken.  Stepsize is  0.000483

                             Maximum     Tolerance    Cnvgd?
         Gradient           0.000015      0.000300     YES
         Displacement       0.000254      0.001200     YES
         Energy change      0.000000      0.000001     YES


                       Distance Matrix (Angstroms)
             C (  1)   C (  2)   C (  3)   O (  4)   H (  5)   H (  6)
   C (  2)  1.499883
   C (  3)  2.611066  1.501397
   O (  4)  2.350150  1.226395  2.370209
   H (  5)  1.076979  2.071597  3.095583  2.766184
   H (  6)  1.073594  2.085552  3.411574  2.479862  1.753863
   H (  7)  3.116219  2.095470  1.084308  2.823108  3.846538  3.734370
   H (  8)  3.422604  2.098616  1.081934  2.511464  3.720983  4.174558
   O (  9)  2.904610  2.436907  1.414266  3.519257  3.119745  3.918788
   O ( 10)  1.419026  2.399780  2.829749  3.495440  2.076364  2.074328
   H ( 11)  2.512281  2.532134  1.921788  3.740548  2.823845  3.507412
   H ( 12)  1.934150  3.212557  3.754385  4.223220  2.322668  2.330465
             H (  7)   H (  8)   O (  9)   O ( 10)   H ( 11)
   H (  8)  1.759583
   O (  9)  2.082530  2.025162
   O ( 10)  3.072342  3.853744  2.664356
   H ( 11)  2.362257  2.803426  0.963825  1.876280
   H ( 12)  4.012252  4.755655  3.448570  0.946060  2.591049

 Final energy is   -343.10059365296070     


 ******************************
 **  OPTIMIZATION CONVERGED  **
 ******************************

                       Coordinates (Angstroms)
     ATOM                X               Y               Z
      1  C         1.2477810289   -0.7241792218   -0.3192709389
      2  C        -0.0670397000   -0.0080947004   -0.2291659310
      3  C        -1.3499691197   -0.7694145379   -0.0598230369
      4  O        -0.0794025706    1.2153445484   -0.3133610761
      5  H         1.4535080764   -0.8299212362   -1.3711167989
      6  H         1.9870019764   -0.0840692295    0.1239167725
      7  H        -1.5742923737   -0.7866529071    1.0008872130
      8  H        -2.1275959939   -0.2154386816   -0.5687313482
      9  O        -1.3099444836   -2.0674984823   -0.6197559906
     10  O         1.1763650911   -1.9818448185    0.3340380461
     11  H        -0.5305910457   -2.4973501408   -0.2498975679
     12  H         2.0132588146   -2.4117415922    0.2349067570

Z-matrix Print:
$molecule
0 1
C 
O  1 1.226395
C  1 1.499883 2 118.749996
H  3 1.073594 1 107.105725 2 33.221550 0
H  3 1.076979 1 105.842946 2 -83.294164 0
O  3 1.419026 1 110.570635 2 155.387452 0
H  6 0.946060 3 108.057680 1 178.428808 0
C  1 1.501397 2 120.330133 3 -179.095316 0
H  8 1.081934 1 107.545773 2 31.384970 0
H  8 1.084308 1 107.168047 2 -85.261444 0
O  8 1.414266 1 113.364539 2 150.331131 0
H  11 0.963825 8 106.278216 1 52.807777 0
$end


 --------------------------------------------------------------

                    Orbital Energies (a.u.)
 --------------------------------------------------------------

 Alpha MOs
 -- Occupied --
-20.574 -20.560 -20.559 -11.345 -11.285 -11.282  -1.407  -1.384
 -1.365  -1.017  -0.955  -0.779  -0.727  -0.684  -0.678  -0.658
 -0.628  -0.595  -0.570  -0.537  -0.531  -0.480  -0.462  -0.420
 -- Virtual --
  0.131   0.149   0.183   0.197   0.218   0.226   0.253   0.291
  0.336   0.351   0.373   0.398   0.480   0.496   0.499   0.518
  0.533   0.541   0.565   0.577   0.595   0.613   0.623   0.643
  0.659   0.670   0.683   0.718   0.725   0.739   0.754   0.774
  0.791   0.817   0.864   0.890   0.911   0.927   0.942   0.943
  0.995   1.029   1.059   1.069   1.116   1.159   1.182   1.207
  1.225   1.237   1.275   1.286   1.307   1.325   1.347   1.367
  1.378   1.397   1.456   1.469   1.480   1.499   1.505   1.529
  1.536   1.587   1.599   1.617   1.650   1.670   1.703   1.763
  1.838   1.897   1.931   2.032   2.085   2.135   2.177   2.216
  2.253   2.280   2.284   2.348   2.366   2.376   2.414   2.447
  2.481   2.508   2.537   2.606   2.637   2.662   2.692   2.758
  2.771   2.857   2.898   2.944   2.950   3.005   3.028   3.089
  3.113   3.148   3.177   3.209   3.224   3.237   3.253   3.266
  3.287   3.320   3.344   3.347   3.373   3.399   3.425   3.436
  3.449   3.487   3.501   3.510   3.548   3.614   3.643   3.663
  3.675   3.720   3.741   3.761   3.780   3.787   3.815   3.846
  3.857   3.915   3.933   3.952   3.974   3.992   4.042   4.075
  4.083   4.128   4.142   4.163   4.169   4.199   4.232   4.265
  4.283   4.298   4.339   4.362   4.376   4.388   4.416   4.418
  4.486   4.516   4.540   4.546   4.599   4.624   4.629   4.670
  4.672   4.728   4.751   4.787   4.808   4.842   4.916   5.023
  5.090   5.122   5.155   5.197   5.214   5.231   5.270   5.288
  5.337   5.391   5.425   5.436   5.529   5.566   5.605   5.640
  5.665   5.672   5.717   5.790   5.822   5.901   5.977   5.991
  6.036   6.076   6.193   6.247   6.267   6.297   6.420   6.445
  6.608   6.630   6.686   6.699   6.893   6.962   6.969   7.011
  7.078   7.135   7.154   7.213   7.250   7.265   7.323   7.343
  7.401   7.407   7.439   7.531   7.568   7.619   7.657   7.721
  7.935   7.989   9.811  12.451  12.775  13.339  13.640  13.787
 --------------------------------------------------------------

          Ground-State Mulliken Net Atomic Charges

     Atom                 Charge (a.u.)
  ----------------------------------------
      1 C                    -0.028720
      2 C                     0.217167
      3 C                    -0.033986
      4 O                    -0.367528
      5 H                     0.134743
      6 H                     0.134267
      7 H                     0.128086
      8 H                     0.142563
      9 O                    -0.472103
     10 O                    -0.419619
     11 H                     0.282157
     12 H                     0.282973
  ----------------------------------------
  Sum of atomic charges =     0.000000

 -----------------------------------------------------------------
                    Cartesian Multipole Moments
 -----------------------------------------------------------------
    Charge (ESU x 10^10)
                 0.0000
    Dipole Moment (Debye)
         X       3.7381      Y      -2.4019      Z       0.7003
       Tot       4.4981
    Quadrupole Moments (Debye-Ang)
        XX     -29.5308     XY      -9.2422     YY     -39.9940
        XZ      -3.1936     YZ      -0.6075     ZZ     -35.9006
    Octopole Moments (Debye-Ang^2)
       XXX      24.6077    XXY      20.9604    XYY      26.4817
       YYY      70.3018    XXZ       9.1666    XYZ       6.3782
       YYZ      12.6415    XZZ       3.1855    YZZ      30.0981
       ZZZ      20.7835
    Hexadecapole Moments (Debye-Ang^3)
      XXXX    -267.0566   XXXY     -54.8829   XXYY    -110.5714
      XYYY     -64.6290   YYYY    -409.0940   XXXZ     -12.6081
      XXYZ     -11.0944   XYYZ     -15.0414   YYYZ     -18.0427
      XXZZ     -62.0200   XYZZ      -5.1433   YYZZ     -92.5593
      XZZZ     -18.5939   YZZZ     -10.8811   ZZZZ     -69.3230
 -----------------------------------------------------------------
Archival summary:
1\1\TWL01\OPT\MP2\BasisUnspecified\336\taweetha\WedDec1421:34:242016WedDec1421:34:242016\0\\#,OPT,MP2,BasisUnspecified,\\0,1\C\O,1,1.2264\C,1,1.49988,2,118.75\H,3,1.07359,1,107.106,2,33.2215,0\H,3,1.07698,1,105.843,2,-83.2942,0\O,3,1.41903,1,110.571,2,155.387,0\H,6,0.94606,3,108.058,1,178.429,0\C,1,1.5014,2,120.33,3,-179.095,0\H,8,1.08193,1,107.546,2,31.385,0\H,8,1.08431,1,107.168,2,-85.2614,0\O,8,1.41427,1,113.365,2,150.331,0\H,11,0.963825,8,106.278,1,52.8078,0\\HF=-341.812489\MP2=-343.100594\\@

 Total job time:  17301.20s(wall), 16264.66s(cpu) 
 Wed Dec 14 21:34:24 2016

        *************************************************************
        *                                                           *
        *  Thank you very much for using Q-Chem.  Have a nice day.  *
        *                                                           *
        *************************************************************


 
User input: 2 of 2 
 
TWL01 127.0.1
Q-Chem Developer Version! Running on 127.0.1.*
                  Welcome to Q-Chem
     A Quantum Leap Into The Future Of Chemistry


 Q-Chem 4.4, Q-Chem, Inc., Pleasanton, CA (2016)

 Y. Shao,  Z. Gan,  E. Epifanovsky,  A. T. B. Gilbert,  M. Wormit,  
 J. Kussmann,  A. W. Lange,  A. Behn,  J. Deng,  X. Feng,  D. Ghosh,  
 M. Goldey,  P. R. Horn,  L. D. Jacobson,  I. Kaliman,  F. Rob,  
 R. Z. Khaliullin,  T. Kus,  A. Landau,  J. Liu,  E. I. Proynov,  Y. M. Rhee,  
 R. M. Richard,  M. A. Rohrdanz,  R. P. Steele,  E. J. Sundstrom,  
 H. L. Woodcock III,  P. M. Zimmerman,  D. Zuev,  B. Albrecht,  E. Alguire,  
 B. Austin,  S. A. Baeppler,  G. J. O. Beran,  Y. A. Bernard,  E. Berquist,  
 K. Brandhorst,  K. B. Bravaya,  S. T. Brown,  D. Casanova,  C.-M. Chang,  
 Y. Chen,  S. H. Chien,  K. D. Closser,  M. P. Coons,  D. L. Crittenden,  
 S. Dasgupta,  M. Diedenhofen,  R. A. DiStasio Jr.,  H. Do,  A. D. Dutoi,  
 R. G. Edgar,  P.-T. Fang,  S. Fatehi,  Q. Feng,  L. Fusti-Molnar,  
 A. Ghysels,  A. Golubeva-Zadorozhnaya,  J. Gomes,  A. Gunina,  
 M. W. D. Hanson-Heine,  P. H. P. Harbach,  A. W. Hauser,  J. E. Herr,  
 E. G. Hohenstein,  Z. C. Holden,  K. Hui,  T.-C. Jagau,  H. Ji,  B. Kaduk,  
 K. Khistyaev,  Jaehoon Kim,  Jihan Kim,  R. A. King,  P. Klunzinger,  
 K. Koh,  D. Kosenkov,  T. Kowalczyk,  C. M. Krauter,  A. Kunitsa,  
 K. U. Lao,  A. Laurent,  K. V. Lawler,  J. Lee,  D. Lefrancois,  S. Lehtola,  
 S. V. Levchenko,  C. Y. Lin,  Y.-S. Lin,  F. Liu,  E. Livshits,  
 R. C. Lochan,  A. Luenser,  P. Manohar,  S. F. Manzer,  S.-P. Mao,  Y. Mao,  
 N. Mardirossian,  A. V. Marenich,  L. A. Martinez-Martinez,  S. A. Maurer,  
 N. J. Mayhall,  J.-M. Mewes,  A. F. Morrison,  K. Nanda,  T. S. Nguyen-Beck,  
 C. M. Oana,  R. Olivares-Amaya,  D. P. O'Neill,  J. A. Parkhill,  
 T. M. Perrine,  R. Peverati,  P. A. Pieniazek,  F. Plasser,  A. Prociuk,  
 D. R. Rehn,  E. Rosta,  N. J. Russ,  N. Sergueev,  S. M. Sharada,  
 S. Sharma,  D. W. Small,  A. Sodt,  T. Stauch,  T. Stein,  D. Stuck,  
 Y.-C. Su,  A. J. W. Thom,  T. Tsuchimochi,  L. Vogt,  O. Vydrov,  T. Wang,  
 M. A. Watson,  J. Wenzel,  A. White,  C. F. Williams,  V. Vanovschi,  
 K. Yao,  S. Yeganeh,  S. R. Yost,  Z.-Q. You,  I. Y. Zhang,  X. Zhang,  
 Y. Zhao,  B. R. Brooks,  G. K. L. Chan,  D. M. Chipman,  C. J. Cramer,  
 W. A. Goddard III,  M. S. Gordon,  W. J. Hehre,  A. Klamt,  
 H. F. Schaefer III,  M. W. Schmidt,  C. D. Sherrill,  D. G. Truhlar,  
 A. Warshel,  X. Xu,  A. Aspuru-Guzik,  R. Baer,  A. T. Bell,  N. A. Besley,  
 J.-D. Chai,  A. Dreuw,  B. D. Dunietz,  T. R. Furlani,  S. R. Gwaltney,  
 C.-P. Hsu,  Y. Jung,  J. Kong,  D. S. Lambrecht,  W. Liang,  C. Ochsenfeld,  
 V. A. Rassolov,  L. V. Slipchenko,  J. E. Subotnik,  T. Van Voorhis,  
 J. M. Herbert,  A. I. Krylov,  P. M. W. Gill,  M. Head-Gordon

 Contributors to earlier versions of Q-Chem not listed above: 
 R. D. Adamson,  J. Baker,  E. F. C. Byrd,  A. K. Chakraborty,  C.-L. Cheng,  
 H. Dachsel,  R. J. Doerksen,  G. Hawkins,  A. Heyden,  S. Hirata,  
 G. Kedziora,  F. J. Keil,  C. Kelley,  P. P. Korambath,  W. Kurlancheek,  
 A. M. Lee,  M. S. Lee,  D. Liotard,  I. Lotan,  P. E. Maslen,  N. Nair,  
 D. Neuhauser,  R. Olson,  B. Peters,  J. Ritchie,  N. E. Schultz,  
 N. Shenvi,  A. C. Simmonett,  K. S. Thanthiriwatte,  Q. Wu,  W. Zhang

 Please cite Q-Chem as follows:
 Y. Shao et al., Mol. Phys. 113, 184-215 (2015)
 DOI: 10.1080/00268976.2014.952696

 Q-Chem 4.4.2 for Intel X86 EM64T Linux

 Parts of Q-Chem use Armadillo 5.200.1 (Boston Tea Smuggler).
 http://arma.sourceforge.net/

 Q-Chem begins on Wed Dec 14 21:34:26 2016  


Host: 0

     Scratch files written to /scratch/taweetham/qchem7220//
The previous job contains 0 fragments, simply inherited here
FILE_GEOM_ORG=        593


!!********************************************.
!!******************Warning*******************.
!!Desired Analytical derivatives not available.
!!Finite difference job might take a long time.
!!********************************************.
!!********************************************.


 2-order derivative to be evaluated numerically with 1-order analytical derivatives

Checking the input file for inconsistencies... 	...done.

--------------------------------------------------------------
User input:
--------------------------------------------------------------

$molecule
read
$end

$rem
   BASIS  =   cc-pVTZ
   method  =  MP2
   JOBTYPE	= FREQUENCY
   SOLVENT_METHOD = SMD
   MEM_STATIC = 3000
   MEM_TOTAL  = 4000
$end

--------------------------------------------------------------
 ----------------------------------------------------------------
             Standard Nuclear Orientation (Angstroms)
    I     Atom           X                Y                Z
 ----------------------------------------------------------------
    1      C       1.2477810289    -0.7241792218    -0.3192709389
    2      C      -0.0670397000    -0.0080947004    -0.2291659310
    3      C      -1.3499691197    -0.7694145379    -0.0598230369
    4      O      -0.0794025706     1.2153445484    -0.3133610761
    5      H       1.4535080764    -0.8299212362    -1.3711167989
    6      H       1.9870019764    -0.0840692295     0.1239167725
    7      H      -1.5742923737    -0.7866529071     1.0008872130
    8      H      -2.1275959939    -0.2154386816    -0.5687313482
    9      O      -1.3099444836    -2.0674984823    -0.6197559906
   10      O       1.1763650911    -1.9818448185     0.3340380461
   11      H      -0.5305910457    -2.4973501408    -0.2498975679
   12      H       2.0132588146    -2.4117415922     0.2349067570
 ----------------------------------------------------------------
 Nuclear Repulsion Energy =   247.7631068630 hartrees
 There are       24 alpha and       24 beta electrons
 Requested basis set is cc-pVTZ
 There are 96 shells and 264 basis functions

 Total QAlloc Memory Limit   4000 MB
 Mega-Array Size      2933 MB
 MEM_STATIC part      3000 MB

                       Distance Matrix (Angstroms)
             C (  1)   C (  2)   C (  3)   O (  4)   H (  5)   H (  6)
   C (  2)  1.499883
   C (  3)  2.611066  1.501397
   O (  4)  2.350150  1.226395  2.370209
   H (  5)  1.076979  2.071597  3.095583  2.766184
   H (  6)  1.073594  2.085552  3.411574  2.479862  1.753863
   H (  7)  3.116219  2.095470  1.084308  2.823108  3.846538  3.734370
   H (  8)  3.422604  2.098616  1.081934  2.511464  3.720983  4.174558
   O (  9)  2.904610  2.436907  1.414266  3.519257  3.119745  3.918788
   O ( 10)  1.419026  2.399780  2.829749  3.495440  2.076364  2.074328
   H ( 11)  2.512281  2.532134  1.921788  3.740548  2.823845  3.507412
   H ( 12)  1.934150  3.212557  3.754385  4.223220  2.322668  2.330465
             H (  7)   H (  8)   O (  9)   O ( 10)   H ( 11)
   H (  8)  1.759583
   O (  9)  2.082530  2.025162
   O ( 10)  3.072342  3.853744  2.664356
   H ( 11)  2.362257  2.803426  0.963825  1.876280
   H ( 12)  4.012252  4.755655  3.448570  0.946060  2.591049

 A cutoff of  1.0D-11 yielded   4371 shell pairs
 There are     33109 function pairs (     42774 Cartesian)

 -------------------------------------------------------
 OpenMP Integral Computing Module                       
 Release: version 1.0, May 2013, Q-Chem Inc. Pittsburgh 
 -------------------------------------------------------
 Integral Job Info:
 Integral job number is                      11
 Integral operator is                         1
 short-range coefficients                     0
 long-range coefficients              100000000
 Omega coefficients                           0
 if combine SR and LR in K                    0
 Integral screening is                        0
 Integral computing path is                   2
 max size of driver memory is            800000
 size of driver memory is                776718
 size of scratch memory is              4556032
 max col of scratch BK array              10000
 max len of scratch array in speh3          662
 max len of scratch index in speh4           32
 max int batch size is                      520
 min int batch size is                       52
 fixed nKL is                                52
 max L of basis functions is                  3
 order of int derivative is                   0
 number of shells is                         96
 number of basis is                         300
 number of cartesian basis is               300
 number of contracted shell pairs          4371
 number of primitive shell pairs          12260
 maxK2 (contraction) of shell pair           49
 max number of K2 of shell pair               1
 max number of CS2 of shell pair            619
 max number of PS2 of shell pair           1995
 mem total for path MDJ                  118076
 -------------------------------------------------------
 Smallest overlap matrix eigenvalue = 6.03E-04
 Guess from superposition of atomic densities
 Warning:  Energy on first SCF cycle will be non-variational
 A restricted Hartree-Fock SCF calculation will be
 performed using Pulay DIIS extrapolation
 SCF converges when DIIS error is below 1.0E-08
 ---------------------------------------
  Cycle       Energy         DIIS Error
 ---------------------------------------
    1    -343.2765206293      3.31E-02
    2    -341.6331563011      4.38E-03
    3    -341.7246759160      3.25E-03
    4    -341.7869731135      4.57E-04
    5    -341.7893504206      1.92E-04
    6    -341.7897025705      5.75E-05
    7    -341.7897715070      2.67E-05
    8    -341.7897894727      8.84E-06
    9    -341.7897913873      2.41E-06
   10    -341.7897915147      7.00E-07
   11    -341.7897915306      2.46E-07
   12    -341.7897915331      1.47E-07
   13    -341.7897915340      7.29E-08
   14    -341.7897915341      1.99E-08
   15    -341.7897915343      4.59E-09 Convergence criterion met
 ---------------------------------------
 SCF time:  CPU 166.71 s  wall 167.02 s

 Citation of the SMD model:
 Marenich, A.V.; Cramer, C.J.; Truhlar, D.G.
 J. Phys. Chem. B 2009, 113, 6378-6396.
 iSolventCode=           1
 Solvent: water                                                           

 vradii
            1           2           3           4           5           6
    1   1.8500000   1.8500000   1.8500000   1.5200000   1.2000000   1.2000000
            7           8           9          10          11          12
    1   1.2000000   1.2000000   1.5200000   1.5200000   1.2000000   1.2000000
Changing PCM_TESSEL_METHOD to VTN
Changing PCM_VDW_RADII to SMD_RADIUS
 Discretize the solute cavity surface with Lebedev spheres
	Using 302 Lebedev grid points for each H atom
	Using 302 Lebedev grid points for other atoms
	Atomic van der Waals radii will be scaled by 1.20
 Removing interior tesserae...
 Keep 1273 surface tesserae and discard 2351 interior tesserae
 Molecular Surface Area = 108.895 Angst**2
 A restricted Hartree-Fock SCF calculation will be
 performed using Pulay DIIS extrapolation
 Polarizable Continuum solvation model will be applied
 SCF converges when DIIS error is below 1.0E-08

 Citation of the SMD model:
 Marenich, A.V.; Cramer, C.J.; Truhlar, D.G.
 J. Phys. Chem. B 2009, 113, 6378-6396.
 iSolventCode=           1
 Solvent: water                                                           

 vradii
            1           2           3           4           5           6
    1   1.8500000   1.8500000   1.8500000   1.5200000   1.2000000   1.2000000
            7           8           9          10          11          12
    1   1.2000000   1.2000000   1.5200000   1.5200000   1.2000000   1.2000000
 ---------------------------------------
  Cycle       Energy         DIIS Error
 ---------------------------------------
    1    -341.7897915356      1.52E-09
 Time req'd to invert C: 1.30 s (CPU) 1.31 s (wall)
    2    -341.8135552402      4.59E-04
    3    -341.8135552415      4.59E-04
    4    -341.8135552312      4.59E-04
    5    -341.8135552348      4.59E-04
    6    -341.8135552228      4.59E-04
    7    -341.8135552180      4.59E-04
    8    -341.8135552116      4.59E-04
    9    -341.8135552072      4.59E-04
   10    -341.8135552114      4.59E-04
   11    -341.8135552120      4.59E-04
   12    -341.8135552125      4.59E-04
   13    -341.8135552121      4.59E-04
   14    -341.8135552142      4.59E-04
   15    -341.8135552135      4.59E-04
   16    -341.8135552410      4.59E-04
   17    -341.8172237439      2.42E-04
   18    -341.8178236632      1.07E-04
   19    -341.8180485720      3.86E-05
   20    -341.8180851438      1.32E-05
   21    -341.8180903575      6.93E-06
   22    -341.8180912344      2.48E-06
   23    -341.8180913956      4.66E-07
   24    -341.8180914009      1.58E-07
   25    -341.8180914015      6.57E-08
   26    -341.8180914015      2.92E-08
   27    -341.8180914014      1.50E-08
   28    -341.8180914016      4.33E-09 Convergence criterion met
 ---------------------------------------
 SCF time:  CPU 229.11 s  wall 231.06 s
(0)  E-EN(g) gas-phase elect-nuc energy                 -341.789791536 a.u.
(3)  G-ENP(liq) elect-nuc-pol free energy of system     -341.818091402 a.u.
(4)  G-CDS(liq) cavity-dispersion-solvent structure 
     free energy                                                3.5153 kcal/mol
(6)  G-S(liq) free energy of system                     -341.812489488 a.u.
(9)  DeltaG-S(liq) free energy of  solvation
     (9) = (6) - (0)                                          -14.2432 kcal/mol
 SCF   energy in the final basis set = -341.8124894880
 Total energy in the final basis set = -341.8124894880

 Components of the MP2 correlation energy:
        aaaa  correlation energy =        -0.1580066682 au
        abab  correlation energy =        -0.9720908354 au
        bbbb  correlation energy =        -0.1580066682 au
        non-Brillouin singles    =        -0.0000000000 au

 Total  MP2   correlation energy =        -1.2881041719 au
        MP2         total energy =      -343.1005936599 au

  Entering Z-vector solver.
 This version supports only Gaussian blurring of the apparent surface charges
 No PCM contribution added !! 
   1         0           1      0.000265    0.000265
 This version supports only Gaussian blurring of the apparent surface charges
 No PCM contribution added !! 
   2         0           1      0.000094    0.000094
 This version supports only Gaussian blurring of the apparent surface charges
 No PCM contribution added !! 
   3         0           1      0.000034    0.000034
 This version supports only Gaussian blurring of the apparent surface charges
 No PCM contribution added !! 
   4         0           1      0.000012    0.000012
 This version supports only Gaussian blurring of the apparent surface charges
 No PCM contribution added !! 
   5         0           1      0.000004    0.000004
 This version supports only Gaussian blurring of the apparent surface charges
 No PCM contribution added !! 
   6         0           1      0.000001    0.000001
 This version supports only Gaussian blurring of the apparent surface charges
 No PCM contribution added !! 
   7         1           0      0.000000    0.000000    Roots Converged

 --------------------------------------------------------------

                    Orbital Energies (a.u.)
 --------------------------------------------------------------

 Alpha MOs
 -- Occupied --
-20.574 -20.560 -20.559 -11.345 -11.285 -11.282  -1.407  -1.384
 -1.365  -1.017  -0.955  -0.779  -0.727  -0.684  -0.678  -0.658
 -0.628  -0.595  -0.570  -0.537  -0.531  -0.480  -0.462  -0.420
 -- Virtual --
  0.131   0.149   0.183   0.197   0.218   0.226   0.253   0.291
  0.336   0.351   0.373   0.398   0.480   0.496   0.499   0.518
  0.533   0.541   0.565   0.577   0.595   0.613   0.623   0.643
  0.659   0.670   0.683   0.718   0.725   0.739   0.754   0.774
  0.791   0.817   0.864   0.890   0.911   0.927   0.942   0.943
  0.995   1.029   1.059   1.069   1.116   1.159   1.182   1.207
  1.225   1.237   1.275   1.286   1.307   1.325   1.347   1.367
  1.378   1.397   1.456   1.469   1.480   1.499   1.505   1.529
  1.536   1.587   1.599   1.617   1.650   1.670   1.703   1.763
  1.838   1.897   1.931   2.032   2.085   2.135   2.177   2.216
  2.253   2.280   2.284   2.348   2.366   2.376   2.414   2.447
  2.481   2.508   2.537   2.606   2.637   2.662   2.692   2.758
  2.771   2.857   2.898   2.944   2.950   3.005   3.028   3.089
  3.113   3.148   3.177   3.209   3.224   3.237   3.253   3.266
  3.287   3.320   3.344   3.347   3.373   3.399   3.425   3.436
  3.449   3.487   3.501   3.510   3.548   3.614   3.643   3.663
  3.675   3.720   3.741   3.761   3.780   3.787   3.815   3.846
  3.857   3.915   3.933   3.952   3.974   3.992   4.042   4.075
  4.083   4.128   4.142   4.163   4.169   4.199   4.232   4.265
  4.283   4.298   4.339   4.362   4.376   4.388   4.416   4.418
  4.486   4.516   4.540   4.546   4.599   4.624   4.629   4.670
  4.672   4.728   4.751   4.787   4.808   4.842   4.916   5.023
  5.090   5.122   5.155   5.197   5.214   5.231   5.270   5.288
  5.337   5.391   5.425   5.436   5.529   5.566   5.605   5.640
  5.665   5.672   5.717   5.790   5.822   5.901   5.977   5.991
  6.036   6.076   6.193   6.247   6.267   6.297   6.420   6.445
  6.608   6.630   6.686   6.699   6.893   6.962   6.969   7.011
  7.078   7.135   7.154   7.213   7.250   7.265   7.323   7.343
  7.401   7.407   7.439   7.531   7.568   7.619   7.657   7.721
  7.935   7.989   9.811  12.451  12.775  13.339  13.640  13.787
 --------------------------------------------------------------

          Ground-State Mulliken Net Atomic Charges

     Atom                 Charge (a.u.)
  ----------------------------------------
      1 C                    -0.028720
      2 C                     0.217167
      3 C                    -0.033986
      4 O                    -0.367528
      5 H                     0.134743
      6 H                     0.134267
      7 H                     0.128086
      8 H                     0.142563
      9 O                    -0.472103
     10 O                    -0.419620
     11 H                     0.282157
     12 H                     0.282973
  ----------------------------------------
  Sum of atomic charges =    -0.000000

 -----------------------------------------------------------------
                    Cartesian Multipole Moments
 -----------------------------------------------------------------
    Charge (ESU x 10^10)
                 0.0000
    Dipole Moment (Debye)
         X       3.7381      Y      -2.4019      Z       0.7003
       Tot       4.4981
    Quadrupole Moments (Debye-Ang)
        XX     -29.5308     XY      -9.2422     YY     -39.9940
        XZ      -3.1936     YZ      -0.6075     ZZ     -35.9006
    Octopole Moments (Debye-Ang^2)
       XXX      24.6077    XXY      20.9604    XYY      26.4817
       YYY      70.3018    XXZ       9.1666    XYZ       6.3782
       YYZ      12.6415    XZZ       3.1855    YZZ      30.0981
       ZZZ      20.7835
    Hexadecapole Moments (Debye-Ang^3)
      XXXX    -267.0566   XXXY     -54.8829   XXYY    -110.5714
      XYYY     -64.6290   YYYY    -409.0940   XXXZ     -12.6081
      XXYZ     -11.0944   XYYZ     -15.0414   YYYZ     -18.0427
      XXZZ     -62.0200   XYZZ      -5.1433   YYZZ     -92.5593
      XZZZ     -18.5939   YZZZ     -10.8811   ZZZZ     -69.3230
 -----------------------------------------------------------------
 DrvMan is completing analytic gradient of the MP2 energy
 MP2 relaxed dipole moment
            1
    1   1.4706798
    2  -0.9449767
    3   0.2755204
	Magnitude:	 1.770 au	 4.498 Debye
 MP2 energy read as -343.100594
 Full Analytical Gradient of MP2 Energy (in au.)
             1             2             3             4             5
    1    0.00003202    0.00011820    0.00000893    0.00026497    0.00008554
    2   -0.00017235   -0.00000109    0.00016113    0.00001422   -0.00032519
    3    0.00005507   -0.00013425   -0.00012398   -0.00029309    0.00006659
             6             7             8             9            10
    1    0.00008632   -0.00005527    0.00010975   -0.00010395   -0.00016042
    2   -0.00018692    0.00035815    0.00021437    0.00011947   -0.00005716
    3    0.00000544   -0.00011614   -0.00022931    0.00007893    0.00020311
            11            12
    1   -0.00018622   -0.00019987
    2    0.00005606   -0.00018070
    3    0.00016698    0.00032065
 Gradient time:  CPU 0.10 s  wall 1.09 s
 ######################################################
 ######################################################
 # Starting finite difference calculation for IDERIV  #
 Finite diff step size: 1.89e-03 a.u.
 ----------------------------------------------------------------
             Standard Nuclear Orientation (Angstroms)
    I     Atom           X                Y                Z
 ----------------------------------------------------------------
    1      C       1.2487810289    -0.7241792218    -0.3192709389
    2      C      -0.0670397000    -0.0080947004    -0.2291659310
    3      C      -1.3499691197    -0.7694145379    -0.0598230369
    4      O      -0.0794025706     1.2153445484    -0.3133610761
    5      H       1.4535080764    -0.8299212362    -1.3711167989
    6      H       1.9870019764    -0.0840692295     0.1239167725
    7      H      -1.5742923737    -0.7866529071     1.0008872130
    8      H      -2.1275959939    -0.2154386816    -0.5687313482
    9      O      -1.3099444836    -2.0674984823    -0.6197559906
   10      O       1.1763650911    -1.9818448185     0.3340380461
   11      H      -0.5305910457    -2.4973501408    -0.2498975679
   12      H       2.0132588146    -2.4117415922     0.2349067570
 ----------------------------------------------------------------
 Nuclear Repulsion Energy =   247.7488569652 hartrees
 There are       24 alpha and       24 beta electrons
 Discretize the solute cavity surface with Lebedev spheres
	Using 302 Lebedev grid points for each H atom
	Using 302 Lebedev grid points for other atoms
	Atomic van der Waals radii will be scaled by 1.20
 Removing interior tesserae...
 Keep 1273 surface tesserae and discard 2351 interior tesserae
 Molecular Surface Area = 108.895 Angst**2

                       Distance Matrix (Angstroms)
             C (  1)   C (  2)   C (  3)   O (  4)   H (  5)   H (  6)
   C (  2)  1.500760
   C (  3)  2.612061  1.501397
   O (  4)  2.350715  1.226395  2.370209
   H (  5)  1.076789  2.071597  3.095583  2.766184
   H (  6)  1.072906  2.085552  3.411574  2.479862  1.753863
   H (  7)  3.117124  2.095470  1.084308  2.823108  3.846538  3.734370
   H (  8)  3.423590  2.098616  1.081934  2.511464  3.720983  4.174558
   O (  9)  2.905490  2.436907  1.414266  3.519257  3.119745  3.918788
   O ( 10)  1.419077  2.399780  2.829749  3.495440  2.076364  2.074328
   H ( 11)  2.512989  2.532134  1.921788  3.740548  2.823845  3.507412
   H ( 12)  1.933754  3.212557  3.754385  4.223220  2.322668  2.330465
             H (  7)   H (  8)   O (  9)   O ( 10)   H ( 11)
   H (  8)  1.759583
   O (  9)  2.082530  2.025162
   O ( 10)  3.072342  3.853744  2.664356
   H ( 11)  2.362257  2.803426  0.963825  1.876280
   H ( 12)  4.012252  4.755655  3.448570  0.946060  2.591049

 Requested basis set is cc-pVTZ
 There are 96 shells and 264 basis functions
 A cutoff of  1.0D-11 yielded   4371 shell pairs
 There are     33109 function pairs (     42774 Cartesian)
 Smallest overlap matrix eigenvalue = 6.04E-04
 Guess MOs from SCF MO coefficient file
 Reading MOs from coefficient file
 Reading MOs from coefficient file
 A restricted Hartree-Fock SCF calculation will be
 performed using Pulay DIIS extrapolation
 SCF converges when DIIS error is below 1.0E-08
 ---------------------------------------
  Cycle       Energy         DIIS Error
 ---------------------------------------
    1    -341.7843158243      5.63E-04
    2    -341.7889797033      2.92E-04
    3    -341.7895690273      1.15E-04
    4    -341.7897433424      4.14E-05
    5    -341.7897752015      1.44E-05
    6    -341.7897807937      7.76E-06
    7    -341.7897818153      2.79E-06
    8    -341.7897819997      5.47E-07
    9    -341.7897820072      2.01E-07
   10    -341.7897820085      8.77E-08
   11    -341.7897820090      4.34E-08
   12    -341.7897820091      2.15E-08
   13    -341.7897820090      6.29E-09 Convergence criterion met
 ---------------------------------------
 SCF time:  CPU 134.15 s  wall 136.83 s
 Discretize the solute cavity surface with Lebedev spheres
	Using 302 Lebedev grid points for each H atom
	Using 302 Lebedev grid points for other atoms
	Atomic van der Waals radii will be scaled by 1.20
 Removing interior tesserae...
 Keep 1273 surface tesserae and discard 2351 interior tesserae
 Molecular Surface Area = 108.895 Angst**2
 A restricted Hartree-Fock SCF calculation will be
 performed using Pulay DIIS extrapolation
 Polarizable Continuum solvation model will be applied
 SCF converges when DIIS error is below 1.0E-08

 Citation of the SMD model:
 Marenich, A.V.; Cramer, C.J.; Truhlar, D.G.
 J. Phys. Chem. B 2009, 113, 6378-6396.
 iSolventCode=           1
 Solvent: water                                                           

 vradii
            1           2           3           4           5           6
    1   1.8500000   1.8500000   1.8500000   1.5200000   1.2000000   1.2000000
            7           8           9          10          11          12
    1   1.2000000   1.2000000   1.5200000   1.5200000   1.2000000   1.2000000
 ---------------------------------------
  Cycle       Energy         DIIS Error
 ---------------------------------------
    1    -341.7897820084      1.41E-09
 Time req'd to invert C: 1.22 s (CPU) 1.22 s (wall)
    2    -341.8135453655      4.59E-04
    3    -341.8135453645      4.59E-04
    4    -341.8135453657      4.59E-04
    5    -341.8135453616      4.59E-04
    6    -341.8135453571      4.59E-04
    7    -341.8135453536      4.59E-04
    8    -341.8135453551      4.59E-04
    9    -341.8135453514      4.59E-04
   10    -341.8135453524      4.59E-04
   11    -341.8135453506      4.59E-04
   12    -341.8135453523      4.59E-04
   13    -341.8172133994      2.42E-04
   14    -341.8178132639      1.07E-04
   15    -341.8180381479      3.86E-05
   16    -341.8180747238      1.32E-05
   17    -341.8180799344      6.93E-06
   18    -341.8180808110      2.48E-06
   19    -341.8180809721      4.67E-07
   20    -341.8180809774      1.58E-07
   21    -341.8180809781      6.57E-08
   22    -341.8180809780      2.92E-08
   23    -341.8180809779      1.50E-08
   24    -341.8180809780      4.33E-09 Convergence criterion met
 ---------------------------------------
 SCF time:  CPU 205.86 s  wall 206.00 s
(0)  E-EN(g) gas-phase elect-nuc energy                 -341.789782008 a.u.
(3)  G-ENP(liq) elect-nuc-pol free energy of system     -341.818080978 a.u.
(4)  G-CDS(liq) cavity-dispersion-solvent structure 
     free energy                                                3.5165 kcal/mol
(6)  G-S(liq) free energy of system                     -341.812477107 a.u.
(9)  DeltaG-S(liq) free energy of  solvation
     (9) = (6) - (0)                                          -14.2414 kcal/mol
 SCF   energy in the final basis set = -341.8124771066
 Total energy in the final basis set = -341.8124771066

 Components of the MP2 correlation energy:
        aaaa  correlation energy =        -0.1580035318 au
        abab  correlation energy =        -0.9720910969 au
        bbbb  correlation energy =        -0.1580035318 au
        non-Brillouin singles    =        -0.0000000000 au

 Total  MP2   correlation energy =        -1.2880981604 au
        MP2         total energy =      -343.1005752670 au

  Entering Z-vector solver.
 This version supports only Gaussian blurring of the apparent surface charges
 No PCM contribution added !! 
   1         0           1      0.000265    0.000265
 This version supports only Gaussian blurring of the apparent surface charges
 No PCM contribution added !! 
   2         0           1      0.000094    0.000094
 This version supports only Gaussian blurring of the apparent surface charges
 No PCM contribution added !! 
   3         0           1      0.000034    0.000034
 This version supports only Gaussian blurring of the apparent surface charges
 No PCM contribution added !! 
   4         0           1      0.000012    0.000012
 This version supports only Gaussian blurring of the apparent surface charges
 No PCM contribution added !! 
   5         0           1      0.000004    0.000004
 This version supports only Gaussian blurring of the apparent surface charges
 No PCM contribution added !! 
   6         0           1      0.000001    0.000001
 This version supports only Gaussian blurring of the apparent surface charges
 No PCM contribution added !! 
   7         1           0      0.000000    0.000000    Roots Converged

 --------------------------------------------------------------

                    Orbital Energies (a.u.)
 --------------------------------------------------------------

 Alpha MOs
 -- Occupied --
-20.574 -20.560 -20.559 -11.345 -11.285 -11.282  -1.407  -1.384
 -1.365  -1.017  -0.955  -0.779  -0.727  -0.684  -0.678  -0.658
 -0.628  -0.595  -0.570  -0.537  -0.531  -0.480  -0.462  -0.420
 -- Virtual --
  0.131   0.149   0.183   0.197   0.218   0.226   0.253   0.291
  0.336   0.351   0.373   0.398   0.480   0.496   0.499   0.518
  0.533   0.541   0.565   0.576   0.595   0.613   0.623   0.643
  0.659   0.670   0.683   0.718   0.725   0.739   0.754   0.774
  0.791   0.817   0.864   0.890   0.911   0.927   0.942   0.943
  0.995   1.029   1.059   1.069   1.116   1.159   1.182   1.207
  1.225   1.237   1.275   1.285   1.307   1.324   1.347   1.367
  1.378   1.397   1.456   1.469   1.480   1.499   1.505   1.529
  1.536   1.587   1.599   1.616   1.650   1.670   1.703   1.763
  1.838   1.897   1.931   2.032   2.085   2.135   2.177   2.216
  2.253   2.280   2.284   2.348   2.365   2.376   2.414   2.447
  2.481   2.508   2.536   2.606   2.637   2.662   2.692   2.758
  2.771   2.857   2.898   2.944   2.950   3.005   3.028   3.089
  3.113   3.147   3.177   3.209   3.224   3.237   3.253   3.266
  3.287   3.320   3.343   3.347   3.373   3.399   3.425   3.436
  3.449   3.486   3.501   3.510   3.548   3.614   3.643   3.663
  3.675   3.720   3.742   3.761   3.780   3.787   3.815   3.846
  3.857   3.915   3.932   3.952   3.974   3.993   4.042   4.075
  4.083   4.128   4.142   4.163   4.169   4.199   4.232   4.265
  4.283   4.298   4.339   4.362   4.376   4.389   4.416   4.418
  4.486   4.515   4.540   4.547   4.599   4.624   4.629   4.670
  4.672   4.728   4.751   4.787   4.808   4.842   4.916   5.023
  5.090   5.123   5.155   5.197   5.215   5.231   5.270   5.287
  5.337   5.391   5.426   5.437   5.529   5.566   5.605   5.640
  5.666   5.673   5.717   5.790   5.822   5.901   5.977   5.990
  6.036   6.076   6.193   6.247   6.267   6.297   6.420   6.446
  6.608   6.630   6.686   6.699   6.893   6.962   6.969   7.011
  7.078   7.135   7.154   7.213   7.250   7.265   7.323   7.343
  7.401   7.407   7.439   7.531   7.567   7.619   7.657   7.721
  7.935   7.989   9.808  12.450  12.775  13.340  13.641  13.785
 --------------------------------------------------------------

          Ground-State Mulliken Net Atomic Charges

     Atom                 Charge (a.u.)
  ----------------------------------------
      1 C                    -0.028800
      2 C                     0.216994
      3 C                    -0.033926
      4 O                    -0.367467
      5 H                     0.134685
      6 H                     0.134462
      7 H                     0.128094
      8 H                     0.142575
      9 O                    -0.472120
     10 O                    -0.419587
     11 H                     0.282176
     12 H                     0.282915
  ----------------------------------------
  Sum of atomic charges =    -0.000000

 -----------------------------------------------------------------
                    Cartesian Multipole Moments
 -----------------------------------------------------------------
    Charge (ESU x 10^10)
                 0.0000
    Dipole Moment (Debye)
         X       3.7378      Y      -2.4011      Z       0.7008
       Tot       4.4975
    Quadrupole Moments (Debye-Ang)
        XX     -29.5306     XY      -9.2406     YY     -39.9939
        XZ      -3.1924     YZ      -0.6080     ZZ     -35.9006
    Octopole Moments (Debye-Ang^2)
       XXX      24.5910    XXY      20.9643    XYY      26.4747
       YYY      70.3025    XXZ       9.1696    XYZ       6.3779
       YYZ      12.6422    XZZ       3.1795    YZZ      30.0985
       ZZZ      20.7840
    Hexadecapole Moments (Debye-Ang^3)
      XXXX    -267.1308   XXXY     -54.8631   XXYY    -110.5905
      XYYY     -64.6087   YYYY    -409.0937   XXXZ     -12.5969
      XXYZ     -11.0957   XYYZ     -15.0408   YYYZ     -18.0441
      XXZZ     -62.0353   XYZZ      -5.1374   YYZZ     -92.5590
      XZZZ     -18.5863   YZZZ     -10.8811   ZZZZ     -69.3216
 -----------------------------------------------------------------
 DrvMan is completing analytic gradient of the MP2 energy
 MP2 relaxed dipole moment
            1
    1   1.4705726
    2  -0.9446784
    3   0.2757133
	Magnitude:	 1.769 au	 4.498 Debye
 MP2 energy read as -343.100575
 Full Analytical Gradient of MP2 Energy (in au.)
             1             2             3             4             5
    1    0.00113152   -0.00028045   -0.00002263    0.00028194   -0.00004672
    2   -0.00009549    0.00004818    0.00018736    0.00004098   -0.00030079
    3    0.00010715   -0.00010633   -0.00011923   -0.00029905    0.00016291
             6             7             8             9            10
    1   -0.00027710   -0.00005728    0.00010611   -0.00009824   -0.00035321
    2   -0.00039838    0.00035704    0.00021228    0.00012185   -0.00011735
    3   -0.00017596   -0.00011634   -0.00022713    0.00007861    0.00024566
            11            12
    1   -0.00018781   -0.00019615
    2    0.00004822   -0.00010390
    3    0.00017015    0.00027957
 Gradient time:  CPU 0.09 s  wall 0.18 s
 ----------------------------------------------------------------
             Standard Nuclear Orientation (Angstroms)
    I     Atom           X                Y                Z
 ----------------------------------------------------------------
    1      C       1.2467810289    -0.7241792218    -0.3192709389
    2      C      -0.0670397000    -0.0080947004    -0.2291659310
    3      C      -1.3499691197    -0.7694145379    -0.0598230369
    4      O      -0.0794025706     1.2153445484    -0.3133610761
    5      H       1.4535080764    -0.8299212362    -1.3711167989
    6      H       1.9870019764    -0.0840692295     0.1239167725
    7      H      -1.5742923737    -0.7866529071     1.0008872130
    8      H      -2.1275959939    -0.2154386816    -0.5687313482
    9      O      -1.3099444836    -2.0674984823    -0.6197559906
   10      O       1.1763650911    -1.9818448185     0.3340380461
   11      H      -0.5305910457    -2.4973501408    -0.2498975679
   12      H       2.0132588146    -2.4117415922     0.2349067570
 ----------------------------------------------------------------
 Nuclear Repulsion Energy =   247.7773576999 hartrees
 There are       24 alpha and       24 beta electrons
 Discretize the solute cavity surface with Lebedev spheres
	Using 302 Lebedev grid points for each H atom
	Using 302 Lebedev grid points for other atoms
	Atomic van der Waals radii will be scaled by 1.20
 Removing interior tesserae...
 Keep 1272 surface tesserae and discard 2352 interior tesserae
 Molecular Surface Area = 108.794 Angst**2

                       Distance Matrix (Angstroms)
             C (  1)   C (  2)   C (  3)   O (  4)   H (  5)   H (  6)
   C (  2)  1.499007
   C (  3)  2.610071  1.501397
   O (  4)  2.349585  1.226395  2.370209
   H (  5)  1.077171  2.071597  3.095583  2.766184
   H (  6)  1.074283  2.085552  3.411574  2.479862  1.753863
   H (  7)  3.115313  2.095470  1.084308  2.823108  3.846538  3.734370
   H (  8)  3.421618  2.098616  1.081934  2.511464  3.720983  4.174558
   O (  9)  2.903729  2.436907  1.414266  3.519257  3.119745  3.918788
   O ( 10)  1.418976  2.399780  2.829749  3.495440  2.076364  2.074328
   H ( 11)  2.511573  2.532134  1.921788  3.740548  2.823845  3.507412
   H ( 12)  1.934546  3.212557  3.754385  4.223220  2.322668  2.330465
             H (  7)   H (  8)   O (  9)   O ( 10)   H ( 11)
   H (  8)  1.759583
   O (  9)  2.082530  2.025162
   O ( 10)  3.072342  3.853744  2.664356
   H ( 11)  2.362257  2.803426  0.963825  1.876280
   H ( 12)  4.012252  4.755655  3.448570  0.946060  2.591049

 Requested basis set is cc-pVTZ
 There are 96 shells and 264 basis functions
 A cutoff of  1.0D-11 yielded   4371 shell pairs
 There are     33109 function pairs (     42774 Cartesian)
 Smallest overlap matrix eigenvalue = 6.02E-04
 Guess MOs from SCF MO coefficient file
 Reading MOs from coefficient file
 Reading MOs from coefficient file
 A restricted Hartree-Fock SCF calculation will be
 performed using Pulay DIIS extrapolation
 SCF converges when DIIS error is below 1.0E-08
 ---------------------------------------
  Cycle       Energy         DIIS Error
 ---------------------------------------
    1    -341.7839945665      5.64E-04
    2    -341.7889983579      2.91E-04
    3    -341.7895859782      1.15E-04
    4    -341.7897600469      4.15E-05
    5    -341.7897919540      1.44E-05
    6    -341.7897975538      7.77E-06
    7    -341.7897985763      2.81E-06
    8    -341.7897987629      5.52E-07
    9    -341.7897987705      2.02E-07
   10    -341.7897987718      8.68E-08
   11    -341.7897987723      4.32E-08
   12    -341.7897987724      2.15E-08
   13    -341.7897987723      6.25E-09 Convergence criterion met
 ---------------------------------------
 SCF time:  CPU 132.45 s  wall 132.97 s
 Discretize the solute cavity surface with Lebedev spheres
	Using 302 Lebedev grid points for each H atom
	Using 302 Lebedev grid points for other atoms
	Atomic van der Waals radii will be scaled by 1.20
 Removing interior tesserae...
 Keep 1272 surface tesserae and discard 2352 interior tesserae
 Molecular Surface Area = 108.794 Angst**2
 A restricted Hartree-Fock SCF calculation will be
 performed using Pulay DIIS extrapolation
 Polarizable Continuum solvation model will be applied
 SCF converges when DIIS error is below 1.0E-08

 Citation of the SMD model:
 Marenich, A.V.; Cramer, C.J.; Truhlar, D.G.
 J. Phys. Chem. B 2009, 113, 6378-6396.
 iSolventCode=           1
 Solvent: water                                                           

 vradii
            1           2           3           4           5           6
    1   1.8500000   1.8500000   1.8500000   1.5200000   1.2000000   1.2000000
            7           8           9          10          11          12
    1   1.2000000   1.2000000   1.5200000   1.5200000   1.2000000   1.2000000
 ---------------------------------------
  Cycle       Energy         DIIS Error
 ---------------------------------------
    1    -341.7897987717      1.43E-09
 Time req'd to invert C: 1.17 s (CPU) 1.17 s (wall)
    2    -341.8135628005      4.59E-04
    3    -341.8135628001      4.59E-04
    4    -341.8135627971      4.59E-04
    5    -341.8135627949      4.59E-04
    6    -341.8135627885      4.59E-04
    7    -341.8135627942      4.59E-04
    8    -341.8135627885      4.59E-04
    9    -341.8135627859      4.59E-04
   10    -341.8135627885      4.59E-04
   11    -341.8135627911      4.59E-04
   12    -341.8135627920      4.59E-04
   13    -341.8135627901      4.59E-04
   14    -341.8135627944      4.59E-04
   15    -341.8172316392      2.42E-04
   16    -341.8178315631      1.07E-04
   17    -341.8180564590      3.86E-05
   18    -341.8180930267      1.32E-05
   19    -341.8180982410      6.93E-06
   20    -341.8180991178      2.48E-06
   21    -341.8180992789      4.66E-07
   22    -341.8180992842      1.58E-07
   23    -341.8180992849      6.57E-08
   24    -341.8180992849      2.92E-08
   25    -341.8180992848      1.50E-08
   26    -341.8180992849      4.32E-09 Convergence criterion met
 ---------------------------------------
 SCF time:  CPU 201.32 s  wall 201.51 s
(0)  E-EN(g) gas-phase elect-nuc energy                 -341.789798772 a.u.
(3)  G-ENP(liq) elect-nuc-pol free energy of system     -341.818099285 a.u.
(4)  G-CDS(liq) cavity-dispersion-solvent structure 
     free energy                                                3.5140 kcal/mol
(6)  G-S(liq) free energy of system                     -341.812499323 a.u.
(9)  DeltaG-S(liq) free energy of  solvation
     (9) = (6) - (0)                                          -14.2448 kcal/mol
 SCF   energy in the final basis set = -341.8124993233
 Total energy in the final basis set = -341.8124993233

 Components of the MP2 correlation energy:
        aaaa  correlation energy =        -0.1580098246 au
        abab  correlation energy =        -0.9720908325 au
        bbbb  correlation energy =        -0.1580098246 au
        non-Brillouin singles    =        -0.0000000000 au

 Total  MP2   correlation energy =        -1.2881104818 au
        MP2         total energy =      -343.1006098051 au

  Entering Z-vector solver.
 This version supports only Gaussian blurring of the apparent surface charges
 No PCM contribution added !! 
   1         0           1      0.000265    0.000265
 This version supports only Gaussian blurring of the apparent surface charges
 No PCM contribution added !! 
   2         0           1      0.000094    0.000094
 This version supports only Gaussian blurring of the apparent surface charges
 No PCM contribution added !! 
   3         0           1      0.000034    0.000034
 This version supports only Gaussian blurring of the apparent surface charges
 No PCM contribution added !! 
   4         0           1      0.000012    0.000012
 This version supports only Gaussian blurring of the apparent surface charges
 No PCM contribution added !! 
   5         0           1      0.000004    0.000004
 This version supports only Gaussian blurring of the apparent surface charges
 No PCM contribution added !! 
   6         0           1      0.000001    0.000001
 This version supports only Gaussian blurring of the apparent surface charges
 No PCM contribution added !! 
   7         1           0      0.000000    0.000000    Roots Converged

 --------------------------------------------------------------

                    Orbital Energies (a.u.)
 --------------------------------------------------------------

 Alpha MOs
 -- Occupied --
-20.574 -20.560 -20.559 -11.345 -11.285 -11.282  -1.407  -1.384
 -1.365  -1.018  -0.955  -0.779  -0.727  -0.684  -0.678  -0.658
 -0.628  -0.595  -0.570  -0.536  -0.531  -0.480  -0.462  -0.420
 -- Virtual --
  0.130   0.149   0.183   0.197   0.218   0.227   0.253   0.291
  0.336   0.351   0.373   0.398   0.480   0.496   0.499   0.518
  0.533   0.541   0.565   0.577   0.595   0.613   0.623   0.643
  0.659   0.670   0.684   0.718   0.725   0.739   0.754   0.774
  0.791   0.817   0.864   0.890   0.911   0.927   0.941   0.943
  0.996   1.029   1.059   1.069   1.116   1.159   1.183   1.207
  1.225   1.237   1.275   1.286   1.307   1.325   1.347   1.367
  1.378   1.398   1.456   1.469   1.480   1.499   1.505   1.529
  1.536   1.587   1.599   1.617   1.650   1.670   1.703   1.763
  1.838   1.897   1.931   2.032   2.085   2.135   2.177   2.216
  2.253   2.281   2.284   2.348   2.366   2.376   2.414   2.447
  2.481   2.508   2.537   2.606   2.637   2.662   2.692   2.758
  2.771   2.857   2.898   2.945   2.950   3.005   3.028   3.089
  3.113   3.148   3.177   3.209   3.224   3.238   3.253   3.266
  3.287   3.320   3.344   3.347   3.373   3.399   3.425   3.436
  3.449   3.487   3.501   3.510   3.548   3.614   3.643   3.663
  3.675   3.720   3.741   3.761   3.780   3.787   3.815   3.846
  3.857   3.915   3.933   3.952   3.974   3.992   4.042   4.075
  4.084   4.128   4.142   4.163   4.169   4.199   4.232   4.265
  4.283   4.298   4.339   4.362   4.376   4.388   4.416   4.418
  4.486   4.516   4.540   4.546   4.600   4.624   4.630   4.670
  4.672   4.728   4.750   4.787   4.809   4.842   4.916   5.023
  5.090   5.122   5.155   5.197   5.212   5.231   5.270   5.288
  5.337   5.391   5.425   5.436   5.528   5.566   5.605   5.640
  5.665   5.672   5.717   5.790   5.822   5.901   5.977   5.991
  6.036   6.076   6.193   6.247   6.267   6.297   6.420   6.445
  6.609   6.630   6.686   6.699   6.893   6.962   6.969   7.012
  7.078   7.135   7.154   7.213   7.250   7.265   7.323   7.343
  7.401   7.407   7.439   7.531   7.568   7.619   7.657   7.721
  7.935   7.989   9.814  12.451  12.775  13.339  13.639  13.788
 --------------------------------------------------------------

          Ground-State Mulliken Net Atomic Charges

     Atom                 Charge (a.u.)
  ----------------------------------------
      1 C                    -0.028613
      2 C                     0.217320
      3 C                    -0.034045
      4 O                    -0.367577
      5 H                     0.134792
      6 H                     0.134073
      7 H                     0.128075
      8 H                     0.142549
      9 O                    -0.472089
     10 O                    -0.419655
     11 H                     0.282138
     12 H                     0.283031
  ----------------------------------------
  Sum of atomic charges =     0.000000

 -----------------------------------------------------------------
                    Cartesian Multipole Moments
 -----------------------------------------------------------------
    Charge (ESU x 10^10)
                 0.0000
    Dipole Moment (Debye)
         X       3.7385      Y      -2.4025      Z       0.6998
       Tot       4.4987
    Quadrupole Moments (Debye-Ang)
        XX     -29.5312     XY      -9.2436     YY     -39.9944
        XZ      -3.1949     YZ      -0.6070     ZZ     -35.9007
    Octopole Moments (Debye-Ang^2)
       XXX      24.6244    XXY      20.9569    XYY      26.4886
       YYY      70.3017    XXZ       9.1635    XYZ       6.3784
       YYZ      12.6408    XZZ       3.1915    YZZ      30.0978
       ZZZ      20.7830
    Hexadecapole Moments (Debye-Ang^3)
      XXXX    -266.9842   XXXY     -54.9021   XXYY    -110.5529
      XYYY     -64.6486   YYYY    -409.0966   XXXZ     -12.6194
      XXYZ     -11.0932   XYYZ     -15.0421   YYYZ     -18.0414
      XXZZ     -62.0050   XYZZ      -5.1492   YYZZ     -92.5599
      XZZZ     -18.6014   YZZZ     -10.8812   ZZZZ     -69.3247
 -----------------------------------------------------------------
 DrvMan is completing analytic gradient of the MP2 energy
 MP2 relaxed dipole moment
            1
    1   1.4708426
    2  -0.9452054
    3   0.2753121
	Magnitude:	 1.770 au	 4.499 Debye
 MP2 energy read as -343.100610
 Full Analytical Gradient of MP2 Energy (in au.)
             1             2             3             4             5
    1   -0.00107059    0.00051649    0.00004075    0.00024844    0.00021785
    2   -0.00025033   -0.00006100    0.00013469   -0.00000425   -0.00034930
    3    0.00000446   -0.00016186   -0.00012892   -0.00028774   -0.00003073
             6             7             8             9            10
    1    0.00045153   -0.00005306    0.00011356   -0.00010928    0.00003270
    2    0.00002518    0.00035945    0.00021649    0.00011755    0.00000483
    3    0.00018721   -0.00011608   -0.00023142    0.00007946    0.00016026
            11            12
    1   -0.00018488   -0.00020350
    2    0.00006396   -0.00025728
    3    0.00016373    0.00036164
 Gradient time:  CPU 0.11 s  wall 1.27 s
 ----------------------------------------------------------------
             Standard Nuclear Orientation (Angstroms)
    I     Atom           X                Y                Z
 ----------------------------------------------------------------
    1      C       1.2477810289    -0.7231792218    -0.3192709389
    2      C      -0.0670397000    -0.0080947004    -0.2291659310
    3      C      -1.3499691197    -0.7694145379    -0.0598230369
    4      O      -0.0794025706     1.2153445484    -0.3133610761
    5      H       1.4535080764    -0.8299212362    -1.3711167989
    6      H       1.9870019764    -0.0840692295     0.1239167725
    7      H      -1.5742923737    -0.7866529071     1.0008872130
    8      H      -2.1275959939    -0.2154386816    -0.5687313482
    9      O      -1.3099444836    -2.0674984823    -0.6197559906
   10      O       1.1763650911    -1.9818448185     0.3340380461
   11      H      -0.5305910457    -2.4973501408    -0.2498975679
   12      H       2.0132588146    -2.4117415922     0.2349067570
 ----------------------------------------------------------------
 Nuclear Repulsion Energy =   247.7586408175 hartrees
 There are       24 alpha and       24 beta electrons
 Discretize the solute cavity surface with Lebedev spheres
	Using 302 Lebedev grid points for each H atom
	Using 302 Lebedev grid points for other atoms
	Atomic van der Waals radii will be scaled by 1.20
 Removing interior tesserae...
 Keep 1273 surface tesserae and discard 2351 interior tesserae
 Molecular Surface Area = 108.880 Angst**2

                       Distance Matrix (Angstroms)
             C (  1)   C (  2)   C (  3)   O (  4)   H (  5)   H (  6)
   C (  2)  1.499406
   C (  3)  2.611083  1.501397
   O (  4)  2.349325  1.226395  2.370209
   H (  5)  1.077078  2.071597  3.095583  2.766184
   H (  6)  1.072998  2.085552  3.411574  2.479862  1.753863
   H (  7)  3.116239  2.095470  1.084308  2.823108  3.846538  3.734370
   H (  8)  3.422455  2.098616  1.081934  2.511464  3.720983  4.174558
   O (  9)  2.905072  2.436907  1.414266  3.519257  3.119745  3.918788
   O ( 10)  1.419913  2.399780  2.829749  3.495440  2.076364  2.074328
   H ( 11)  2.512987  2.532134  1.921788  3.740548  2.823845  3.507412
   H ( 12)  1.935022  3.212557  3.754385  4.223220  2.322668  2.330465
             H (  7)   H (  8)   O (  9)   O ( 10)   H ( 11)
   H (  8)  1.759583
   O (  9)  2.082530  2.025162
   O ( 10)  3.072342  3.853744  2.664356
   H ( 11)  2.362257  2.803426  0.963825  1.876280
   H ( 12)  4.012252  4.755655  3.448570  0.946060  2.591049

 Requested basis set is cc-pVTZ
 There are 96 shells and 264 basis functions
 A cutoff of  1.0D-11 yielded   4371 shell pairs
 There are     33109 function pairs (     42774 Cartesian)
 Smallest overlap matrix eigenvalue = 6.02E-04
 Guess MOs from SCF MO coefficient file
 Reading MOs from coefficient file
 Reading MOs from coefficient file
 A restricted Hartree-Fock SCF calculation will be
 performed using Pulay DIIS extrapolation
 SCF converges when DIIS error is below 1.0E-08
 ---------------------------------------
  Cycle       Energy         DIIS Error
 ---------------------------------------
    1    -341.7841635457      5.63E-04
    2    -341.7889750564      2.91E-04
    3    -341.7895618454      1.15E-04
    4    -341.7897359681      4.15E-05
    5    -341.7897679122      1.44E-05
    6    -341.7897735319      7.73E-06
    7    -341.7897745424      2.79E-06
    8    -341.7897747264      5.46E-07
    9    -341.7897747339      2.01E-07
   10    -341.7897747352      8.74E-08
   11    -341.7897747356      4.38E-08
   12    -341.7897747357      2.16E-08
   13    -341.7897747357      6.38E-09 Convergence criterion met
 ---------------------------------------
 SCF time:  CPU 133.14 s  wall 134.04 s
 Discretize the solute cavity surface with Lebedev spheres
	Using 302 Lebedev grid points for each H atom
	Using 302 Lebedev grid points for other atoms
	Atomic van der Waals radii will be scaled by 1.20
 Removing interior tesserae...
 Keep 1273 surface tesserae and discard 2351 interior tesserae
 Molecular Surface Area = 108.880 Angst**2
 A restricted Hartree-Fock SCF calculation will be
 performed using Pulay DIIS extrapolation
 Polarizable Continuum solvation model will be applied
 SCF converges when DIIS error is below 1.0E-08

 Citation of the SMD model:
 Marenich, A.V.; Cramer, C.J.; Truhlar, D.G.
 J. Phys. Chem. B 2009, 113, 6378-6396.
 iSolventCode=           1
 Solvent: water                                                           

 vradii
            1           2           3           4           5           6
    1   1.8500000   1.8500000   1.8500000   1.5200000   1.2000000   1.2000000
            7           8           9          10          11          12
    1   1.2000000   1.2000000   1.5200000   1.5200000   1.2000000   1.2000000
 ---------------------------------------
  Cycle       Energy         DIIS Error
 ---------------------------------------
    1    -341.7897747351      1.43E-09
 Time req'd to invert C: 1.29 s (CPU) 1.29 s (wall)
    2    -341.8135392630      4.59E-04
    3    -341.8135392622      4.59E-04
    4    -341.8135392631      4.59E-04
    5    -341.8135392598      4.59E-04
    6    -341.8135392513      4.59E-04
    7    -341.8135392525      4.59E-04
    8    -341.8135392545      4.59E-04
    9    -341.8135392491      4.59E-04
   10    -341.8135392480      4.59E-04
   11    -341.8135392472      4.59E-04
   12    -341.8135392473      4.59E-04
   13    -341.8135392471      4.59E-04
   14    -341.8135392514      4.59E-04
   15    -341.8135392504      4.59E-04
   16    -341.8135392630      4.59E-04
   17    -341.8172063428      2.42E-04
   18    -341.8178060146      1.07E-04
   19    -341.8180308122      3.86E-05
   20    -341.8180673582      1.32E-05
   21    -341.8180725676      6.93E-06
   22    -341.8180734444      2.48E-06
   23    -341.8180736054      4.66E-07
   24    -341.8180736108      1.57E-07
   25    -341.8180736114      6.56E-08
   26    -341.8180736114      2.91E-08
   27    -341.8180736113      1.49E-08
   28    -341.8180736114      4.32E-09 Convergence criterion met
 ---------------------------------------
 SCF time:  CPU 229.70 s  wall 230.00 s
(0)  E-EN(g) gas-phase elect-nuc energy                 -341.789774735 a.u.
(3)  G-ENP(liq) elect-nuc-pol free energy of system     -341.818073611 a.u.
(4)  G-CDS(liq) cavity-dispersion-solvent structure 
     free energy                                                3.5149 kcal/mol
(6)  G-S(liq) free energy of system                     -341.812472273 a.u.
(9)  DeltaG-S(liq) free energy of  solvation
     (9) = (6) - (0)                                          -14.2429 kcal/mol
 SCF   energy in the final basis set = -341.8124722729
 Total energy in the final basis set = -341.8124722729

 Components of the MP2 correlation energy:
        aaaa  correlation energy =        -0.1580060470 au
        abab  correlation energy =        -0.9721006873 au
        bbbb  correlation energy =        -0.1580060470 au
        non-Brillouin singles    =        -0.0000000000 au

 Total  MP2   correlation energy =        -1.2881127813 au
        MP2         total energy =      -343.1005850543 au

  Entering Z-vector solver.
 This version supports only Gaussian blurring of the apparent surface charges
 No PCM contribution added !! 
   1         0           1      0.000265    0.000265
 This version supports only Gaussian blurring of the apparent surface charges
 No PCM contribution added !! 
   2         0           1      0.000094    0.000094
 This version supports only Gaussian blurring of the apparent surface charges
 No PCM contribution added !! 
   3         0           1      0.000034    0.000034
 This version supports only Gaussian blurring of the apparent surface charges
 No PCM contribution added !! 
   4         0           1      0.000012    0.000012
 This version supports only Gaussian blurring of the apparent surface charges
 No PCM contribution added !! 
   5         0           1      0.000004    0.000004
 This version supports only Gaussian blurring of the apparent surface charges
 No PCM contribution added !! 
   6         0           1      0.000001    0.000001
 This version supports only Gaussian blurring of the apparent surface charges
 No PCM contribution added !! 
   7         1           0      0.000000    0.000000    Roots Converged

 --------------------------------------------------------------

                    Orbital Energies (a.u.)
 --------------------------------------------------------------

 Alpha MOs
 -- Occupied --
-20.574 -20.560 -20.559 -11.345 -11.285 -11.282  -1.407  -1.384
 -1.365  -1.017  -0.955  -0.779  -0.727  -0.684  -0.678  -0.658
 -0.628  -0.595  -0.570  -0.536  -0.531  -0.480  -0.462  -0.420
 -- Virtual --
  0.130   0.149   0.183   0.197   0.218   0.226   0.253   0.291
  0.336   0.351   0.373   0.398   0.480   0.496   0.499   0.518
  0.533   0.541   0.565   0.577   0.595   0.613   0.623   0.643
  0.659   0.670   0.683   0.718   0.725   0.739   0.754   0.774
  0.791   0.817   0.864   0.890   0.911   0.927   0.942   0.943
  0.995   1.029   1.059   1.069   1.116   1.159   1.182   1.207
  1.225   1.237   1.275   1.285   1.307   1.325   1.347   1.367
  1.378   1.397   1.456   1.469   1.480   1.499   1.505   1.529
  1.536   1.587   1.599   1.617   1.650   1.670   1.703   1.763
  1.838   1.897   1.931   2.032   2.085   2.135   2.177   2.216
  2.253   2.280   2.284   2.348   2.366   2.376   2.414   2.447
  2.481   2.508   2.537   2.606   2.637   2.662   2.692   2.758
  2.771   2.857   2.898   2.944   2.950   3.005   3.028   3.089
  3.113   3.148   3.177   3.209   3.224   3.237   3.253   3.266
  3.287   3.320   3.343   3.347   3.373   3.399   3.425   3.436
  3.449   3.487   3.501   3.510   3.548   3.614   3.643   3.663
  3.675   3.720   3.741   3.761   3.780   3.786   3.815   3.846
  3.857   3.915   3.933   3.952   3.974   3.992   4.043   4.075
  4.083   4.128   4.142   4.163   4.169   4.199   4.232   4.265
  4.283   4.298   4.339   4.362   4.376   4.388   4.416   4.418
  4.486   4.516   4.541   4.546   4.599   4.624   4.630   4.670
  4.672   4.728   4.751   4.788   4.808   4.841   4.916   5.023
  5.090   5.123   5.155   5.197   5.214   5.231   5.270   5.287
  5.337   5.391   5.425   5.437   5.529   5.566   5.605   5.640
  5.666   5.672   5.718   5.790   5.821   5.902   5.977   5.990
  6.036   6.076   6.193   6.246   6.267   6.297   6.419   6.443
  6.608   6.630   6.686   6.699   6.893   6.962   6.969   7.011
  7.078   7.135   7.154   7.213   7.250   7.265   7.322   7.343
  7.401   7.407   7.439   7.531   7.567   7.619   7.657   7.721
  7.935   7.989   9.812  12.451  12.773  13.340  13.641  13.788
 --------------------------------------------------------------

          Ground-State Mulliken Net Atomic Charges

     Atom                 Charge (a.u.)
  ----------------------------------------
      1 C                    -0.028985
      2 C                     0.217244
      3 C                    -0.033983
      4 O                    -0.367515
      5 H                     0.134918
      6 H                     0.134762
      7 H                     0.128099
      8 H                     0.142576
      9 O                    -0.472114
     10 O                    -0.420118
     11 H                     0.282147
     12 H                     0.282968
  ----------------------------------------
  Sum of atomic charges =    -0.000000

 -----------------------------------------------------------------
                    Cartesian Multipole Moments
 -----------------------------------------------------------------
    Charge (ESU x 10^10)
                -0.0000
    Dipole Moment (Debye)
         X       3.7384      Y      -2.3976      Z       0.6991
       Tot       4.4958
    Quadrupole Moments (Debye-Ang)
        XX     -29.5268     XY      -9.2359     YY     -40.0039
        XZ      -3.1953     YZ      -0.6056     ZZ     -35.8995
    Octopole Moments (Debye-Ang^2)
       XXX      24.6146    XXY      20.9651    XYY      26.4695
       YYY      70.3119    XXZ       9.1643    XYZ       6.3812
       YYZ      12.6387    XZZ       3.1870    YZZ      30.0945
       ZZZ      20.7793
    Hexadecapole Moments (Debye-Ang^3)
      XXXX    -267.0151   XXXY     -54.8801   XXYY    -110.5869
      XYYY     -64.6130   YYYY    -409.1146   XXXZ     -12.6126
      XXYZ     -11.0880   XYYZ     -15.0466   YYYZ     -18.0325
      XXZZ     -62.0151   XYZZ      -5.1481   YYZZ     -92.5565
      XZZZ     -18.5995   YZZZ     -10.8693   ZZZZ     -69.3177
 -----------------------------------------------------------------
 DrvMan is completing analytic gradient of the MP2 energy
 MP2 relaxed dipole moment
            1
    1   1.4707883
    2  -0.9432802
    3   0.2750375
	Magnitude:	 1.769 au	 4.496 Debye
 MP2 energy read as -343.100585
 Full Analytical Gradient of MP2 Energy (in au.)
             1             2             3             4             5
    1    0.00009229    0.00020595   -0.00001812    0.00033318    0.00009894
    2    0.00084621   -0.00019772    0.00018459   -0.00003568   -0.00043186
    3    0.00015141   -0.00015683   -0.00011369   -0.00029408   -0.00001688
             6             7             8             9            10
    1   -0.00011456   -0.00005887    0.00010144   -0.00008076   -0.00011897
    2   -0.00044762    0.00035805    0.00021334    0.00011319   -0.00044129
    3   -0.00013418   -0.00011611   -0.00022953    0.00008455    0.00031859
            11            12
    1   -0.00020869   -0.00023182
    2    0.00005510   -0.00021632
    3    0.00016188    0.00034487
 Gradient time:  CPU 0.08 s  wall 0.16 s
 ----------------------------------------------------------------
             Standard Nuclear Orientation (Angstroms)
    I     Atom           X                Y                Z
 ----------------------------------------------------------------
    1      C       1.2477810289    -0.7251792218    -0.3192709389
    2      C      -0.0670397000    -0.0080947004    -0.2291659310
    3      C      -1.3499691197    -0.7694145379    -0.0598230369
    4      O      -0.0794025706     1.2153445484    -0.3133610761
    5      H       1.4535080764    -0.8299212362    -1.3711167989
    6      H       1.9870019764    -0.0840692295     0.1239167725
    7      H      -1.5742923737    -0.7866529071     1.0008872130
    8      H      -2.1275959939    -0.2154386816    -0.5687313482
    9      O      -1.3099444836    -2.0674984823    -0.6197559906
   10      O       1.1763650911    -1.9818448185     0.3340380461
   11      H      -0.5305910457    -2.4973501408    -0.2498975679
   12      H       2.0132588146    -2.4117415922     0.2349067570
 ----------------------------------------------------------------
 Nuclear Repulsion Energy =   247.7675819688 hartrees
 There are       24 alpha and       24 beta electrons
 Discretize the solute cavity surface with Lebedev spheres
	Using 302 Lebedev grid points for each H atom
	Using 302 Lebedev grid points for other atoms
	Atomic van der Waals radii will be scaled by 1.20
 Removing interior tesserae...
 Keep 1274 surface tesserae and discard 2350 interior tesserae
 Molecular Surface Area = 108.951 Angst**2

                       Distance Matrix (Angstroms)
             C (  1)   C (  2)   C (  3)   O (  4)   H (  5)   H (  6)
   C (  2)  1.500361
   C (  3)  2.611049  1.501397
   O (  4)  2.350975  1.226395  2.370209
   H (  5)  1.076882  2.071597  3.095583  2.766184
   H (  6)  1.074190  2.085552  3.411574  2.479862  1.753863
   H (  7)  3.116199  2.095470  1.084308  2.823108  3.846538  3.734370
   H (  8)  3.422753  2.098616  1.081934  2.511464  3.720983  4.174558
   O (  9)  2.904147  2.436907  1.414266  3.519257  3.119745  3.918788
   O ( 10)  1.418140  2.399780  2.829749  3.495440  2.076364  2.074328
   H ( 11)  2.511575  2.532134  1.921788  3.740548  2.823845  3.507412
   H ( 12)  1.933277  3.212557  3.754385  4.223220  2.322668  2.330465
             H (  7)   H (  8)   O (  9)   O ( 10)   H ( 11)
   H (  8)  1.759583
   O (  9)  2.082530  2.025162
   O ( 10)  3.072342  3.853744  2.664356
   H ( 11)  2.362257  2.803426  0.963825  1.876280
   H ( 12)  4.012252  4.755655  3.448570  0.946060  2.591049

 Requested basis set is cc-pVTZ
 There are 96 shells and 264 basis functions
 A cutoff of  1.0D-11 yielded   4371 shell pairs
 There are     33109 function pairs (     42774 Cartesian)
 Smallest overlap matrix eigenvalue = 6.03E-04
 Guess MOs from SCF MO coefficient file
 Reading MOs from coefficient file
 Reading MOs from coefficient file
 A restricted Hartree-Fock SCF calculation will be
 performed using Pulay DIIS extrapolation
 SCF converges when DIIS error is below 1.0E-08
 ---------------------------------------
  Cycle       Energy         DIIS Error
 ---------------------------------------
    1    -341.7845190306      5.64E-04
    2    -341.7889991442      2.94E-04
    3    -341.7895929715      1.15E-04
    4    -341.7897676772      4.12E-05
    5    -341.7897994426      1.45E-05
    6    -341.7898049938      7.84E-06
    7    -341.7898060408      2.80E-06
    8    -341.7898062270      5.48E-07
    9    -341.7898062346      2.03E-07
   10    -341.7898062359      8.80E-08
   11    -341.7898062364      4.26E-08
   12    -341.7898062366      2.11E-08
   13    -341.7898062364      6.10E-09 Convergence criterion met
 ---------------------------------------
 SCF time:  CPU 132.31 s  wall 133.02 s
 Discretize the solute cavity surface with Lebedev spheres
	Using 302 Lebedev grid points for each H atom
	Using 302 Lebedev grid points for other atoms
	Atomic van der Waals radii will be scaled by 1.20
 Removing interior tesserae...
 Keep 1274 surface tesserae and discard 2350 interior tesserae
 Molecular Surface Area = 108.951 Angst**2
 A restricted Hartree-Fock SCF calculation will be
 performed using Pulay DIIS extrapolation
 Polarizable Continuum solvation model will be applied
 SCF converges when DIIS error is below 1.0E-08

 Citation of the SMD model:
 Marenich, A.V.; Cramer, C.J.; Truhlar, D.G.
 J. Phys. Chem. B 2009, 113, 6378-6396.
 iSolventCode=           1
 Solvent: water                                                           

 vradii
            1           2           3           4           5           6
    1   1.8500000   1.8500000   1.8500000   1.5200000   1.2000000   1.2000000
            7           8           9          10          11          12
    1   1.2000000   1.2000000   1.5200000   1.5200000   1.2000000   1.2000000
 ---------------------------------------
  Cycle       Energy         DIIS Error
 ---------------------------------------
    1    -341.7898062358      1.37E-09
 Time req'd to invert C: 1.21 s (CPU) 1.21 s (wall)
    2    -341.8135714620      4.59E-04
    3    -341.8135714615      4.59E-04
    4    -341.8135714610      4.59E-04
    5    -341.8135714562      4.59E-04
    6    -341.8135714507      4.59E-04
    7    -341.8135714502      4.59E-04
    8    -341.8135714495      4.59E-04
    9    -341.8135714475      4.59E-04
   10    -341.8135714454      4.59E-04
   11    -341.8135714437      4.59E-04
   12    -341.8135714439      4.59E-04
   13    -341.8135714389      4.59E-04
   14    -341.8135714380      4.59E-04
   15    -341.8172406364      2.42E-04
   16    -341.8178407294      1.07E-04
   17    -341.8180657047      3.86E-05
   18    -341.8181022794      1.32E-05
   19    -341.8181074922      6.93E-06
   20    -341.8181083689      2.48E-06
   21    -341.8181085301      4.67E-07
   22    -341.8181085354      1.58E-07
   23    -341.8181085360      6.57E-08
   24    -341.8181085360      2.93E-08
   25    -341.8181085359      1.50E-08
   26    -341.8181085361      4.33E-09 Convergence criterion met
 ---------------------------------------
 SCF time:  CPU 208.12 s  wall 208.24 s
(0)  E-EN(g) gas-phase elect-nuc energy                 -341.789806236 a.u.
(3)  G-ENP(liq) elect-nuc-pol free energy of system     -341.818108536 a.u.
(4)  G-CDS(liq) cavity-dispersion-solvent structure 
     free energy                                                3.5157 kcal/mol
(6)  G-S(liq) free energy of system                     -341.812505979 a.u.
(9)  DeltaG-S(liq) free energy of  solvation
     (9) = (6) - (0)                                          -14.2443 kcal/mol
 SCF   energy in the final basis set = -341.8125059788
 Total energy in the final basis set = -341.8125059788

 Components of the MP2 correlation energy:
        aaaa  correlation energy =        -0.1580073054 au
        abab  correlation energy =        -0.9720810450 au
        bbbb  correlation energy =        -0.1580073054 au
        non-Brillouin singles    =        -0.0000000000 au

 Total  MP2   correlation energy =        -1.2880956559 au
        MP2         total energy =      -343.1006016347 au

  Entering Z-vector solver.
 This version supports only Gaussian blurring of the apparent surface charges
 No PCM contribution added !! 
   1         0           1      0.000265    0.000265
 This version supports only Gaussian blurring of the apparent surface charges
 No PCM contribution added !! 
   2         0           1      0.000094    0.000094
 This version supports only Gaussian blurring of the apparent surface charges
 No PCM contribution added !! 
   3         0           1      0.000034    0.000034
 This version supports only Gaussian blurring of the apparent surface charges
 No PCM contribution added !! 
   4         0           1      0.000012    0.000012
 This version supports only Gaussian blurring of the apparent surface charges
 No PCM contribution added !! 
   5         0           1      0.000004    0.000004
 This version supports only Gaussian blurring of the apparent surface charges
 No PCM contribution added !! 
   6         0           1      0.000001    0.000001
 This version supports only Gaussian blurring of the apparent surface charges
 No PCM contribution added !! 
   7         1           0      0.000000    0.000000    Roots Converged

 --------------------------------------------------------------

                    Orbital Energies (a.u.)
 --------------------------------------------------------------

 Alpha MOs
 -- Occupied --
-20.574 -20.560 -20.559 -11.345 -11.285 -11.282  -1.407  -1.384
 -1.365  -1.017  -0.954  -0.779  -0.727  -0.684  -0.678  -0.658
 -0.628  -0.595  -0.570  -0.537  -0.531  -0.480  -0.462  -0.420
 -- Virtual --
  0.131   0.149   0.183   0.197   0.218   0.226   0.253   0.291
  0.336   0.351   0.373   0.398   0.480   0.496   0.499   0.518
  0.533   0.541   0.565   0.576   0.595   0.613   0.623   0.643
  0.659   0.670   0.683   0.718   0.725   0.739   0.754   0.774
  0.791   0.817   0.864   0.890   0.911   0.927   0.941   0.943
  0.995   1.029   1.059   1.069   1.116   1.159   1.182   1.207
  1.225   1.237   1.275   1.286   1.307   1.325   1.347   1.367
  1.378   1.397   1.456   1.469   1.480   1.499   1.505   1.529
  1.536   1.587   1.599   1.616   1.650   1.670   1.703   1.763
  1.838   1.897   1.931   2.032   2.085   2.135   2.177   2.216
  2.253   2.281   2.284   2.348   2.366   2.376   2.414   2.447
  2.481   2.508   2.537   2.606   2.637   2.663   2.692   2.758
  2.771   2.857   2.897   2.944   2.950   3.005   3.028   3.089
  3.113   3.148   3.177   3.209   3.224   3.238   3.253   3.267
  3.287   3.320   3.344   3.347   3.373   3.399   3.425   3.436
  3.450   3.486   3.501   3.510   3.548   3.614   3.643   3.663
  3.675   3.720   3.741   3.761   3.781   3.787   3.815   3.846
  3.857   3.915   3.932   3.952   3.974   3.993   4.042   4.075
  4.083   4.128   4.142   4.163   4.169   4.199   4.232   4.265
  4.283   4.298   4.339   4.362   4.376   4.388   4.416   4.418
  4.486   4.516   4.540   4.546   4.599   4.624   4.629   4.671
  4.672   4.728   4.751   4.786   4.809   4.842   4.916   5.023
  5.090   5.122   5.155   5.197   5.213   5.231   5.270   5.288
  5.336   5.391   5.425   5.436   5.528   5.566   5.605   5.640
  5.665   5.672   5.716   5.790   5.822   5.901   5.977   5.991
  6.036   6.076   6.193   6.247   6.268   6.298   6.420   6.447
  6.609   6.631   6.686   6.699   6.893   6.962   6.969   7.011
  7.078   7.135   7.154   7.213   7.250   7.265   7.323   7.343
  7.401   7.408   7.439   7.531   7.568   7.619   7.657   7.722
  7.935   7.989   9.810  12.451  12.777  13.338  13.640  13.786
 --------------------------------------------------------------

          Ground-State Mulliken Net Atomic Charges

     Atom                 Charge (a.u.)
  ----------------------------------------
      1 C                    -0.028472
      2 C                     0.217079
      3 C                    -0.033988
      4 O                    -0.367529
      5 H                     0.134564
      6 H                     0.133809
      7 H                     0.128070
      8 H                     0.142548
      9 O                    -0.472092
     10 O                    -0.419155
     11 H                     0.282168
     12 H                     0.282998
  ----------------------------------------
  Sum of atomic charges =    -0.000000

 -----------------------------------------------------------------
                    Cartesian Multipole Moments
 -----------------------------------------------------------------
    Charge (ESU x 10^10)
                -0.0000
    Dipole Moment (Debye)
         X       3.7381      Y      -2.4057      Z       0.7016
       Tot       4.5003
    Quadrupole Moments (Debye-Ang)
        XX     -29.5348     XY      -9.2478     YY     -39.9849
        XZ      -3.1918     YZ      -0.6097     ZZ     -35.9019
    Octopole Moments (Debye-Ang^2)
       XXX      24.6013    XXY      20.9566    XYY      26.4935
       YYY      70.2936    XXZ       9.1690    XYZ       6.3747
       YYZ      12.6449    XZZ       3.1840    YZZ      30.1020
       ZZZ      20.7879
    Hexadecapole Moments (Debye-Ang^3)
      XXXX    -267.0990   XXXY     -54.8843   XXYY    -110.5568
      XYYY     -64.6431   YYYY    -409.0786   XXXZ     -12.6033
      XXYZ     -11.1015   XYYZ     -15.0356   YYYZ     -18.0543
      XXZZ     -62.0252   XYZZ      -5.1383   YYZZ     -92.5627
      XZZZ     -18.5880   YZZZ     -10.8933   ZZZZ     -69.3287
 -----------------------------------------------------------------
 DrvMan is completing analytic gradient of the MP2 energy
 MP2 relaxed dipole moment
            1
    1   1.4706707
    2  -0.9464677
    3   0.2760475
	Magnitude:	 1.771 au	 4.500 Debye
 MP2 energy read as -343.100602
 Full Analytical Gradient of MP2 Energy (in au.)
             1             2             3             4             5
    1   -0.00003611    0.00002841    0.00003576    0.00019682    0.00007190
    2   -0.00120959    0.00018040    0.00013729    0.00007754   -0.00021621
    3   -0.00004084   -0.00011109   -0.00013481   -0.00029324    0.00015121
             6             7             8             9            10
    1    0.00029380   -0.00005132    0.00011831   -0.00012535   -0.00019528
    2    0.00007798    0.00035862    0.00021550    0.00012593    0.00033814
    3    0.00014851   -0.00011633   -0.00022893    0.00007401    0.00008710
            11            12
    1   -0.00016463   -0.00017229
    2    0.00005775   -0.00014334
    3    0.00017200    0.00029241
 Gradient time:  CPU 0.09 s  wall 0.90 s
 ----------------------------------------------------------------
             Standard Nuclear Orientation (Angstroms)
    I     Atom           X                Y                Z
 ----------------------------------------------------------------
    1      C       1.2477810289    -0.7241792218    -0.3182709389
    2      C      -0.0670397000    -0.0080947004    -0.2291659310
    3      C      -1.3499691197    -0.7694145379    -0.0598230369
    4      O      -0.0794025706     1.2153445484    -0.3133610761
    5      H       1.4535080764    -0.8299212362    -1.3711167989
    6      H       1.9870019764    -0.0840692295     0.1239167725
    7      H      -1.5742923737    -0.7866529071     1.0008872130
    8      H      -2.1275959939    -0.2154386816    -0.5687313482
    9      O      -1.3099444836    -2.0674984823    -0.6197559906
   10      O       1.1763650911    -1.9818448185     0.3340380461
   11      H      -0.5305910457    -2.4973501408    -0.2498975679
   12      H       2.0132588146    -2.4117415922     0.2349067570
 ----------------------------------------------------------------
 Nuclear Repulsion Energy =   247.7682353167 hartrees
 There are       24 alpha and       24 beta electrons
 Discretize the solute cavity surface with Lebedev spheres
	Using 302 Lebedev grid points for each H atom
	Using 302 Lebedev grid points for other atoms
	Atomic van der Waals radii will be scaled by 1.20
 Removing interior tesserae...
 Keep 1273 surface tesserae and discard 2351 interior tesserae
 Molecular Surface Area = 108.947 Angst**2

                       Distance Matrix (Angstroms)
             C (  1)   C (  2)   C (  3)   O (  4)   H (  5)   H (  6)
   C (  2)  1.499823
   C (  3)  2.610967  1.501397
   O (  4)  2.350147  1.226395  2.370209
   H (  5)  1.077956  2.071597  3.095583  2.766184
   H (  6)  1.073181  2.085552  3.411574  2.479862  1.753863
   H (  7)  3.115795  2.095470  1.084308  2.823108  3.846538  3.734370
   H (  8)  3.422677  2.098616  1.081934  2.511464  3.720983  4.174558
   O (  9)  2.904713  2.436907  1.414266  3.519257  3.119745  3.918788
   O ( 10)  1.418566  2.399780  2.829749  3.495440  2.076364  2.074328
   H ( 11)  2.512253  2.532134  1.921788  3.740548  2.823845  3.507412
   H ( 12)  1.933864  3.212557  3.754385  4.223220  2.322668  2.330465
             H (  7)   H (  8)   O (  9)   O ( 10)   H ( 11)
   H (  8)  1.759583
   O (  9)  2.082530  2.025162
   O ( 10)  3.072342  3.853744  2.664356
   H ( 11)  2.362257  2.803426  0.963825  1.876280
   H ( 12)  4.012252  4.755655  3.448570  0.946060  2.591049

 Requested basis set is cc-pVTZ
 There are 96 shells and 264 basis functions
 A cutoff of  1.0D-11 yielded   4371 shell pairs
 There are     33109 function pairs (     42774 Cartesian)
 Smallest overlap matrix eigenvalue = 6.03E-04
 Guess MOs from SCF MO coefficient file
 Reading MOs from coefficient file
 Reading MOs from coefficient file
 A restricted Hartree-Fock SCF calculation will be
 performed using Pulay DIIS extrapolation
 SCF converges when DIIS error is below 1.0E-08
 ---------------------------------------
  Cycle       Energy         DIIS Error
 ---------------------------------------
    1    -341.7841151236      5.63E-04
    2    -341.7890038561      2.91E-04
    3    -341.7895909732      1.15E-04
    4    -341.7897649179      4.15E-05
    5    -341.7897967638      1.44E-05
    6    -341.7898023594      7.74E-06
    7    -341.7898033688      2.79E-06
    8    -341.7898035520      5.42E-07
    9    -341.7898035592      1.93E-07
   10    -341.7898035602      8.06E-08
   11    -341.7898035606      4.06E-08
   12    -341.7898035608      2.06E-08
   13    -341.7898035607      6.42E-09 Convergence criterion met
 ---------------------------------------
 SCF time:  CPU 133.29 s  wall 133.67 s
 Discretize the solute cavity surface with Lebedev spheres
	Using 302 Lebedev grid points for each H atom
	Using 302 Lebedev grid points for other atoms
	Atomic van der Waals radii will be scaled by 1.20
 Removing interior tesserae...
 Keep 1273 surface tesserae and discard 2351 interior tesserae
 Molecular Surface Area = 108.947 Angst**2
 A restricted Hartree-Fock SCF calculation will be
 performed using Pulay DIIS extrapolation
 Polarizable Continuum solvation model will be applied
 SCF converges when DIIS error is below 1.0E-08

 Citation of the SMD model:
 Marenich, A.V.; Cramer, C.J.; Truhlar, D.G.
 J. Phys. Chem. B 2009, 113, 6378-6396.
 iSolventCode=           1
 Solvent: water                                                           

 vradii
            1           2           3           4           5           6
    1   1.8500000   1.8500000   1.8500000   1.5200000   1.2000000   1.2000000
            7           8           9          10          11          12
    1   1.2000000   1.2000000   1.5200000   1.5200000   1.2000000   1.2000000
 ---------------------------------------
  Cycle       Energy         DIIS Error
 ---------------------------------------
    1    -341.7898035601      1.46E-09
 Time req'd to invert C: 1.23 s (CPU) 1.23 s (wall)
    2    -341.8135783082      4.59E-04
    3    -341.8135783074      4.59E-04
    4    -341.8135783052      4.59E-04
    5    -341.8135783044      4.59E-04
    6    -341.8135782976      4.59E-04
    7    -341.8135782910      4.59E-04
    8    -341.8135782840      4.59E-04
    9    -341.8135782853      4.59E-04
   10    -341.8135782804      4.59E-04
   11    -341.8135782741      4.59E-04
   12    -341.8135782745      4.59E-04
   13    -341.8135782783      4.59E-04
   14    -341.8135782813      4.59E-04
   15    -341.8135782774      4.59E-04
   16    -341.8135783082      4.59E-04
   17    -341.8172486860      2.42E-04
   18    -341.8178490704      1.07E-04
   19    -341.8180742007      3.87E-05
   20    -341.8181107984      1.32E-05
   21    -341.8181160148      6.93E-06
   22    -341.8181168923      2.48E-06
   23    -341.8181170535      4.68E-07
   24    -341.8181170588      1.58E-07
   25    -341.8181170595      6.57E-08
   26    -341.8181170594      2.92E-08
   27    -341.8181170593      1.50E-08
   28    -341.8181170595      4.33E-09 Convergence criterion met
 ---------------------------------------
 SCF time:  CPU 226.63 s  wall 226.84 s
(0)  E-EN(g) gas-phase elect-nuc energy                 -341.789803560 a.u.
(3)  G-ENP(liq) elect-nuc-pol free energy of system     -341.818117059 a.u.
(4)  G-CDS(liq) cavity-dispersion-solvent structure 
     free energy                                                3.5153 kcal/mol
(6)  G-S(liq) free energy of system                     -341.812515152 a.u.
(9)  DeltaG-S(liq) free energy of  solvation
     (9) = (6) - (0)                                          -14.2517 kcal/mol
 SCF   energy in the final basis set = -341.8125151518
 Total energy in the final basis set = -341.8125151518

 Components of the MP2 correlation energy:
        aaaa  correlation energy =        -0.1580065212 au
        abab  correlation energy =        -0.9720811657 au
        bbbb  correlation energy =        -0.1580065212 au
        non-Brillouin singles    =        -0.0000000000 au

 Total  MP2   correlation energy =        -1.2880942081 au
        MP2         total energy =      -343.1006093599 au

  Entering Z-vector solver.
 This version supports only Gaussian blurring of the apparent surface charges
 No PCM contribution added !! 
   1         0           1      0.000265    0.000265
 This version supports only Gaussian blurring of the apparent surface charges
 No PCM contribution added !! 
   2         0           1      0.000094    0.000094
 This version supports only Gaussian blurring of the apparent surface charges
 No PCM contribution added !! 
   3         0           1      0.000034    0.000034
 This version supports only Gaussian blurring of the apparent surface charges
 No PCM contribution added !! 
   4         0           1      0.000012    0.000012
 This version supports only Gaussian blurring of the apparent surface charges
 No PCM contribution added !! 
   5         0           1      0.000004    0.000004
 This version supports only Gaussian blurring of the apparent surface charges
 No PCM contribution added !! 
   6         0           1      0.000001    0.000001
 This version supports only Gaussian blurring of the apparent surface charges
 No PCM contribution added !! 
   7         1           0      0.000000    0.000000    Roots Converged

 --------------------------------------------------------------

                    Orbital Energies (a.u.)
 --------------------------------------------------------------

 Alpha MOs
 -- Occupied --
-20.574 -20.560 -20.559 -11.345 -11.285 -11.282  -1.407  -1.384
 -1.365  -1.017  -0.955  -0.779  -0.727  -0.684  -0.678  -0.658
 -0.628  -0.595  -0.570  -0.536  -0.531  -0.480  -0.462  -0.420
 -- Virtual --
  0.131   0.149   0.183   0.197   0.218   0.227   0.253   0.291
  0.336   0.351   0.373   0.398   0.480   0.496   0.499   0.518
  0.533   0.541   0.565   0.576   0.595   0.613   0.623   0.643
  0.659   0.670   0.683   0.718   0.725   0.739   0.754   0.774
  0.791   0.817   0.864   0.890   0.911   0.927   0.942   0.943
  0.995   1.029   1.059   1.069   1.116   1.159   1.182   1.207
  1.225   1.237   1.275   1.286   1.307   1.325   1.347   1.367
  1.379   1.397   1.456   1.469   1.480   1.499   1.505   1.529
  1.536   1.587   1.599   1.616   1.650   1.670   1.703   1.763
  1.838   1.897   1.931   2.032   2.085   2.135   2.177   2.217
  2.253   2.281   2.284   2.348   2.365   2.376   2.414   2.447
  2.481   2.508   2.537   2.606   2.637   2.662   2.692   2.758
  2.771   2.857   2.898   2.944   2.950   3.005   3.028   3.089
  3.113   3.148   3.177   3.209   3.224   3.238   3.253   3.266
  3.287   3.320   3.344   3.347   3.373   3.399   3.425   3.436
  3.449   3.486   3.501   3.510   3.548   3.614   3.643   3.663
  3.675   3.720   3.741   3.761   3.781   3.787   3.815   3.846
  3.857   3.915   3.933   3.952   3.974   3.993   4.042   4.075
  4.083   4.128   4.142   4.163   4.169   4.199   4.232   4.265
  4.283   4.298   4.339   4.362   4.376   4.388   4.416   4.418
  4.486   4.516   4.540   4.546   4.599   4.624   4.629   4.671
  4.672   4.728   4.751   4.787   4.808   4.841   4.916   5.023
  5.090   5.122   5.155   5.197   5.213   5.231   5.270   5.288
  5.337   5.391   5.425   5.436   5.529   5.565   5.605   5.640
  5.665   5.672   5.717   5.790   5.822   5.901   5.977   5.991
  6.036   6.076   6.193   6.247   6.268   6.298   6.420   6.446
  6.609   6.630   6.686   6.699   6.893   6.962   6.969   7.012
  7.078   7.135   7.154   7.213   7.250   7.265   7.323   7.343
  7.401   7.408   7.439   7.531   7.568   7.619   7.657   7.721
  7.935   7.989   9.812  12.450  12.776  13.338  13.639  13.787
 --------------------------------------------------------------

          Ground-State Mulliken Net Atomic Charges

     Atom                 Charge (a.u.)
  ----------------------------------------
      1 C                    -0.028566
      2 C                     0.217448
      3 C                    -0.033965
      4 O                    -0.367718
      5 H                     0.134235
      6 H                     0.134362
      7 H                     0.128077
      8 H                     0.142525
      9 O                    -0.472121
     10 O                    -0.419439
     11 H                     0.282169
     12 H                     0.282992
  ----------------------------------------
  Sum of atomic charges =    -0.000000

 -----------------------------------------------------------------
                    Cartesian Multipole Moments
 -----------------------------------------------------------------
    Charge (ESU x 10^10)
                -0.0000
    Dipole Moment (Debye)
         X       3.7394      Y      -2.4030      Z       0.7014
       Tot       4.4999
    Quadrupole Moments (Debye-Ang)
        XX     -29.5315     XY      -9.2430     YY     -39.9936
        XZ      -3.1925     YZ      -0.6095     ZZ     -35.9030
    Octopole Moments (Debye-Ang^2)
       XXX      24.6119    XXY      20.9595    XYY      26.4862
       YYY      70.2938    XXZ       9.1666    XYZ       6.3748
       YYZ      12.6396    XZZ       3.1825    YZZ      30.1006
       ZZZ      20.7746
    Hexadecapole Moments (Debye-Ang^3)
      XXXX    -267.0604   XXXY     -54.8860   XXYY    -110.5675
      XYYY     -64.6399   YYYY    -409.0777   XXXZ     -12.6194
      XXYZ     -11.0977   XYYZ     -15.0453   YYYZ     -18.0344
      XXZZ     -62.0260   XYZZ      -5.1391   YYZZ     -92.5625
      XZZZ     -18.6041   YZZZ     -10.8762   ZZZZ     -69.3190
 -----------------------------------------------------------------
 DrvMan is completing analytic gradient of the MP2 energy
 MP2 relaxed dipole moment
            1
    1   1.4711818
    2  -0.9454163
    3   0.2759667
	Magnitude:	 1.770 au	 4.500 Debye
 MP2 energy read as -343.100609
 Full Analytical Gradient of MP2 Energy (in au.)
             1             2             3             4             5
    1    0.00008857    0.00009855    0.00001614    0.00026535    0.00020192
    2   -0.00010699   -0.00004436    0.00015063    0.00005782   -0.00042460
    3    0.00117881   -0.00029791   -0.00008227   -0.00025792   -0.00054379
             6             7             8             9            10
    1   -0.00008001   -0.00006250    0.00011584   -0.00010605   -0.00017498
    2   -0.00031887    0.00035625    0.00021660    0.00013387    0.00011500
    3   -0.00020745   -0.00011605   -0.00022883    0.00007448   -0.00001027
            11            12
    1   -0.00017666   -0.00018617
    2    0.00005346   -0.00018880
    3    0.00017238    0.00031882
 Gradient time:  CPU 0.08 s  wall 0.65 s
 ----------------------------------------------------------------
             Standard Nuclear Orientation (Angstroms)
    I     Atom           X                Y                Z
 ----------------------------------------------------------------
    1      C       1.2477810289    -0.7241792218    -0.3202709389
    2      C      -0.0670397000    -0.0080947004    -0.2291659310
    3      C      -1.3499691197    -0.7694145379    -0.0598230369
    4      O      -0.0794025706     1.2153445484    -0.3133610761
    5      H       1.4535080764    -0.8299212362    -1.3711167989
    6      H       1.9870019764    -0.0840692295     0.1239167725
    7      H      -1.5742923737    -0.7866529071     1.0008872130
    8      H      -2.1275959939    -0.2154386816    -0.5687313482
    9      O      -1.3099444836    -2.0674984823    -0.6197559906
   10      O       1.1763650911    -1.9818448185     0.3340380461
   11      H      -0.5305910457    -2.4973501408    -0.2498975679
   12      H       2.0132588146    -2.4117415922     0.2349067570
 ----------------------------------------------------------------
 Nuclear Repulsion Energy =   247.7579684100 hartrees
 There are       24 alpha and       24 beta electrons
 Discretize the solute cavity surface with Lebedev spheres
	Using 302 Lebedev grid points for each H atom
	Using 302 Lebedev grid points for other atoms
	Atomic van der Waals radii will be scaled by 1.20
 Removing interior tesserae...
 Keep 1273 surface tesserae and discard 2351 interior tesserae
 Molecular Surface Area = 108.895 Angst**2

                       Distance Matrix (Angstroms)
             C (  1)   C (  2)   C (  3)   O (  4)   H (  5)   H (  6)
   C (  2)  1.499944
   C (  3)  2.611165  1.501397
   O (  4)  2.350152  1.226395  2.370209
   H (  5)  1.076003  2.071597  3.095583  2.766184
   H (  6)  1.074007  2.085552  3.411574  2.479862  1.753863
   H (  7)  3.116642  2.095470  1.084308  2.823108  3.846538  3.734370
   H (  8)  3.422531  2.098616  1.081934  2.511464  3.720983  4.174558
   O (  9)  2.904506  2.436907  1.414266  3.519257  3.119745  3.918788
   O ( 10)  1.419487  2.399780  2.829749  3.495440  2.076364  2.074328
   H ( 11)  2.512309  2.532134  1.921788  3.740548  2.823845  3.507412
   H ( 12)  1.934437  3.212557  3.754385  4.223220  2.322668  2.330465
             H (  7)   H (  8)   O (  9)   O ( 10)   H ( 11)
   H (  8)  1.759583
   O (  9)  2.082530  2.025162
   O ( 10)  3.072342  3.853744  2.664356
   H ( 11)  2.362257  2.803426  0.963825  1.876280
   H ( 12)  4.012252  4.755655  3.448570  0.946060  2.591049

 Requested basis set is cc-pVTZ
 There are 96 shells and 264 basis functions
 A cutoff of  1.0D-11 yielded   4371 shell pairs
 There are     33109 function pairs (     42774 Cartesian)
 Smallest overlap matrix eigenvalue = 6.03E-04
 Guess MOs from SCF MO coefficient file
 Reading MOs from coefficient file
 Reading MOs from coefficient file
 A restricted Hartree-Fock SCF calculation will be
 performed using Pulay DIIS extrapolation
 SCF converges when DIIS error is below 1.0E-08
 ---------------------------------------
  Cycle       Energy         DIIS Error
 ---------------------------------------
    1    -341.7841182867      5.64E-04
    2    -341.7889752619      2.92E-04
    3    -341.7895635934      1.15E-04
    4    -341.7897383024      4.15E-05
    5    -341.7897704413      1.44E-05
    6    -341.7897760980      7.76E-06
    7    -341.7897771245      2.81E-06
    8    -341.7897773134      5.66E-07
    9    -341.7897773219      2.19E-07
   10    -341.7897773236      1.00E-07
   11    -341.7897773242      4.89E-08
   12    -341.7897773243      2.30E-08
   13    -341.7897773243      6.21E-09 Convergence criterion met
 ---------------------------------------
 SCF time:  CPU 132.85 s  wall 133.58 s
 Discretize the solute cavity surface with Lebedev spheres
	Using 302 Lebedev grid points for each H atom
	Using 302 Lebedev grid points for other atoms
	Atomic van der Waals radii will be scaled by 1.20
 Removing interior tesserae...
 Keep 1273 surface tesserae and discard 2351 interior tesserae
 Molecular Surface Area = 108.895 Angst**2
 A restricted Hartree-Fock SCF calculation will be
 performed using Pulay DIIS extrapolation
 Polarizable Continuum solvation model will be applied
 SCF converges when DIIS error is below 1.0E-08

 Citation of the SMD model:
 Marenich, A.V.; Cramer, C.J.; Truhlar, D.G.
 J. Phys. Chem. B 2009, 113, 6378-6396.
 iSolventCode=           1
 Solvent: water                                                           

 vradii
            1           2           3           4           5           6
    1   1.8500000   1.8500000   1.8500000   1.5200000   1.2000000   1.2000000
            7           8           9          10          11          12
    1   1.2000000   1.2000000   1.5200000   1.5200000   1.2000000   1.2000000
 ---------------------------------------
  Cycle       Energy         DIIS Error
 ---------------------------------------
    1    -341.7897773237      1.40E-09
 Time req'd to invert C: 1.18 s (CPU) 1.18 s (wall)
    2    -341.8135392939      4.59E-04
    3    -341.8135392930      4.59E-04
    4    -341.8135392882      4.59E-04
    5    -341.8135392879      4.59E-04
    6    -341.8135392807      4.59E-04
    7    -341.8135392891      4.59E-04
    8    -341.8135392922      4.59E-04
    9    -341.8135392949      4.59E-04
   10    -341.8135392956      4.59E-04
   11    -341.8135392935      4.59E-04
   12    -341.8135392929      4.59E-04
   13    -341.8135392960      4.59E-04
   14    -341.8135392974      4.59E-04
   15    -341.8135392987      4.59E-04
   16    -341.8135392940      4.59E-04
   17    -341.8172068638      2.42E-04
   18    -341.8178066100      1.07E-04
   19    -341.8180314469      3.86E-05
   20    -341.8180680046      1.32E-05
   21    -341.8180732170      6.93E-06
   22    -341.8180740939      2.48E-06
   23    -341.8180742551      4.66E-07
   24    -341.8180742604      1.58E-07
   25    -341.8180742611      6.56E-08
   26    -341.8180742610      2.91E-08
   27    -341.8180742609      1.50E-08
   28    -341.8180742611      4.33E-09 Convergence criterion met
 ---------------------------------------
 SCF time:  CPU 221.48 s  wall 221.77 s
(0)  E-EN(g) gas-phase elect-nuc energy                 -341.789777324 a.u.
(3)  G-ENP(liq) elect-nuc-pol free energy of system     -341.818074261 a.u.
(4)  G-CDS(liq) cavity-dispersion-solvent structure 
     free energy                                                3.5153 kcal/mol
(6)  G-S(liq) free energy of system                     -341.812472317 a.u.
(9)  DeltaG-S(liq) free energy of  solvation
     (9) = (6) - (0)                                          -14.2413 kcal/mol
 SCF   energy in the final basis set = -341.8124723168
 Total energy in the final basis set = -341.8124723168

 Components of the MP2 correlation energy:
        aaaa  correlation energy =        -0.1580060513 au
        abab  correlation energy =        -0.9720986124 au
        bbbb  correlation energy =        -0.1580060513 au
        non-Brillouin singles    =        -0.0000000000 au

 Total  MP2   correlation energy =        -1.2881107151 au
        MP2         total energy =      -343.1005830318 au

  Entering Z-vector solver.
 This version supports only Gaussian blurring of the apparent surface charges
 No PCM contribution added !! 
   1         0           1      0.000265    0.000265
 This version supports only Gaussian blurring of the apparent surface charges
 No PCM contribution added !! 
   2         0           1      0.000094    0.000094
 This version supports only Gaussian blurring of the apparent surface charges
 No PCM contribution added !! 
   3         0           1      0.000034    0.000034
 This version supports only Gaussian blurring of the apparent surface charges
 No PCM contribution added !! 
   4         0           1      0.000012    0.000012
 This version supports only Gaussian blurring of the apparent surface charges
 No PCM contribution added !! 
   5         0           1      0.000004    0.000004
 This version supports only Gaussian blurring of the apparent surface charges
 No PCM contribution added !! 
   6         0           1      0.000001    0.000001
 This version supports only Gaussian blurring of the apparent surface charges
 No PCM contribution added !! 
   7         1           0      0.000000    0.000000    Roots Converged

 --------------------------------------------------------------

                    Orbital Energies (a.u.)
 --------------------------------------------------------------

 Alpha MOs
 -- Occupied --
-20.574 -20.560 -20.559 -11.345 -11.285 -11.282  -1.407  -1.384
 -1.365  -1.017  -0.955  -0.779  -0.727  -0.684  -0.678  -0.658
 -0.628  -0.595  -0.570  -0.537  -0.531  -0.480  -0.462  -0.420
 -- Virtual --
  0.131   0.149   0.183   0.197   0.218   0.226   0.253   0.291
  0.336   0.351   0.373   0.398   0.480   0.496   0.499   0.518
  0.533   0.541   0.565   0.577   0.595   0.613   0.623   0.643
  0.659   0.670   0.683   0.718   0.725   0.739   0.754   0.774
  0.791   0.817   0.864   0.890   0.911   0.927   0.942   0.943
  0.995   1.029   1.059   1.069   1.116   1.159   1.182   1.207
  1.225   1.237   1.275   1.285   1.307   1.325   1.347   1.367
  1.378   1.397   1.456   1.469   1.480   1.499   1.505   1.529
  1.536   1.587   1.599   1.617   1.650   1.670   1.703   1.763
  1.838   1.897   1.931   2.032   2.085   2.135   2.177   2.216
  2.253   2.280   2.284   2.348   2.366   2.376   2.414   2.447
  2.481   2.508   2.537   2.606   2.637   2.662   2.692   2.758
  2.771   2.857   2.898   2.944   2.950   3.005   3.028   3.089
  3.113   3.148   3.177   3.209   3.224   3.237   3.253   3.266
  3.287   3.320   3.344   3.347   3.373   3.399   3.425   3.436
  3.449   3.487   3.501   3.510   3.548   3.614   3.643   3.663
  3.675   3.720   3.742   3.761   3.780   3.787   3.815   3.846
  3.857   3.915   3.933   3.952   3.974   3.992   4.042   4.075
  4.083   4.128   4.142   4.163   4.169   4.199   4.232   4.265
  4.283   4.298   4.339   4.362   4.376   4.388   4.416   4.418
  4.486   4.516   4.540   4.546   4.599   4.624   4.629   4.670
  4.672   4.728   4.751   4.787   4.809   4.842   4.916   5.023
  5.090   5.123   5.155   5.197   5.215   5.231   5.270   5.287
  5.337   5.391   5.425   5.436   5.528   5.567   5.605   5.640
  5.666   5.672   5.717   5.790   5.821   5.901   5.977   5.991
  6.036   6.076   6.193   6.247   6.267   6.297   6.419   6.445
  6.608   6.630   6.686   6.699   6.893   6.962   6.969   7.011
  7.078   7.135   7.154   7.213   7.250   7.265   7.323   7.343
  7.401   7.407   7.438   7.531   7.567   7.619   7.657   7.721
  7.935   7.989   9.811  12.451  12.773  13.340  13.641  13.786
 --------------------------------------------------------------

          Ground-State Mulliken Net Atomic Charges

     Atom                 Charge (a.u.)
  ----------------------------------------
      1 C                    -0.028918
      2 C                     0.217164
      3 C                    -0.033987
      4 O                    -0.367453
      5 H                     0.135273
      6 H                     0.134103
      7 H                     0.128074
      8 H                     0.142589
      9 O                    -0.472100
     10 O                    -0.419835
     11 H                     0.282145
     12 H                     0.282946
  ----------------------------------------
  Sum of atomic charges =     0.000000

 -----------------------------------------------------------------
                    Cartesian Multipole Moments
 -----------------------------------------------------------------
    Charge (ESU x 10^10)
                 0.0000
    Dipole Moment (Debye)
         X       3.7373      Y      -2.4000      Z       0.6979
       Tot       4.4961
    Quadrupole Moments (Debye-Ang)
        XX     -29.5320     XY      -9.2402     YY     -39.9974
        XZ      -3.1957     YZ      -0.6057     ZZ     -35.8978
    Octopole Moments (Debye-Ang^2)
       XXX      24.6023    XXY      20.9641    XYY      26.4758
       YYY      70.3140    XXZ       9.1657    XYZ       6.3813
       YYZ      12.6431    XZZ       3.1892    YZZ      30.0968
       ZZZ      20.7903
    Hexadecapole Moments (Debye-Ang^3)
      XXXX    -267.0671   XXXY     -54.8762   XXYY    -110.5818
      XYYY     -64.6132   YYYY    -409.1288   XXXZ     -12.5981
      XXYZ     -11.0918   XYYZ     -15.0383   YYYZ     -18.0507
      XXZZ     -62.0154   XYZZ      -5.1464   YYZZ     -92.5585
      XZZZ     -18.5850   YZZZ     -10.8867   ZZZZ     -69.3256
 -----------------------------------------------------------------
 DrvMan is completing analytic gradient of the MP2 energy
 MP2 relaxed dipole moment
            1
    1   1.4703621
    2  -0.9442446
    3   0.2745936
	Magnitude:	 1.769 au	 4.496 Debye
 MP2 energy read as -343.100583
 Full Analytical Gradient of MP2 Energy (in au.)
             1             2             3             4             5
    1   -0.00002373    0.00011860    0.00000567    0.00026664   -0.00002120
    2   -0.00025865   -0.00001204    0.00016893    0.00002679   -0.00023091
    3   -0.00102883    0.00003034   -0.00016440   -0.00032998    0.00065217
             6             7             8             9            10
    1    0.00025512   -0.00004696    0.00010376   -0.00010124   -0.00014740
    2   -0.00004755    0.00036122    0.00021314    0.00010670   -0.00021521
    3    0.00021823   -0.00011732   -0.00023030    0.00008450    0.00040352
            11            12
    1   -0.00019655   -0.00021272
    2    0.00005899   -0.00017142
    3    0.00016077    0.00032130
 Gradient time:  CPU 0.10 s  wall 2.60 s
 ----------------------------------------------------------------
             Standard Nuclear Orientation (Angstroms)
    I     Atom           X                Y                Z
 ----------------------------------------------------------------
    1      C       1.2477810289    -0.7241792218    -0.3192709389
    2      C      -0.0660397000    -0.0080947004    -0.2291659310
    3      C      -1.3499691197    -0.7694145379    -0.0598230369
    4      O      -0.0794025706     1.2153445484    -0.3133610761
    5      H       1.4535080764    -0.8299212362    -1.3711167989
    6      H       1.9870019764    -0.0840692295     0.1239167725
    7      H      -1.5742923737    -0.7866529071     1.0008872130
    8      H      -2.1275959939    -0.2154386816    -0.5687313482
    9      O      -1.3099444836    -2.0674984823    -0.6197559906
   10      O       1.1763650911    -1.9818448185     0.3340380461
   11      H      -0.5305910457    -2.4973501408    -0.2498975679
   12      H       2.0132588146    -2.4117415922     0.2349067570
 ----------------------------------------------------------------
 Nuclear Repulsion Energy =   247.7633854813 hartrees
 There are       24 alpha and       24 beta electrons
 Discretize the solute cavity surface with Lebedev spheres
	Using 302 Lebedev grid points for each H atom
	Using 302 Lebedev grid points for other atoms
	Atomic van der Waals radii will be scaled by 1.20
 Removing interior tesserae...
 Keep 1273 surface tesserae and discard 2351 interior tesserae
 Molecular Surface Area = 108.895 Angst**2

                       Distance Matrix (Angstroms)
             C (  1)   C (  2)   C (  3)   O (  4)   H (  5)   H (  6)
   C (  2)  1.499007
   C (  3)  2.611066  1.502252
   O (  4)  2.350150  1.226406  2.370209
   H (  5)  1.076979  2.070864  3.095583  2.766184
   H (  6)  1.073594  2.084567  3.411574  2.479862  1.753863
   H (  7)  3.116219  2.096189  1.084308  2.823108  3.846538  3.734370
   H (  8)  3.422604  2.099598  1.081934  2.511464  3.720983  4.174558
   O (  9)  2.904610  2.437417  1.414266  3.519257  3.119745  3.918788
   O ( 10)  1.419026  2.399262  2.829749  3.495440  2.076364  2.074328
   H ( 11)  2.512281  2.532317  1.921788  3.740548  2.823845  3.507412
   H ( 12)  1.934150  3.211910  3.754385  4.223220  2.322668  2.330465
             H (  7)   H (  8)   O (  9)   O ( 10)   H ( 11)
   H (  8)  1.759583
   O (  9)  2.082530  2.025162
   O ( 10)  3.072342  3.853744  2.664356
   H ( 11)  2.362257  2.803426  0.963825  1.876280
   H ( 12)  4.012252  4.755655  3.448570  0.946060  2.591049

 Requested basis set is cc-pVTZ
 There are 96 shells and 264 basis functions
 A cutoff of  1.0D-11 yielded   4371 shell pairs
 There are     33109 function pairs (     42774 Cartesian)
 Smallest overlap matrix eigenvalue = 6.02E-04
 Guess MOs from SCF MO coefficient file
 Reading MOs from coefficient file
 Reading MOs from coefficient file
 A restricted Hartree-Fock SCF calculation will be
 performed using Pulay DIIS extrapolation
 SCF converges when DIIS error is below 1.0E-08
 ---------------------------------------
  Cycle       Energy         DIIS Error
 ---------------------------------------
    1    -341.7842398148      5.63E-04
    2    -341.7889798405      2.92E-04
    3    -341.7895687833      1.15E-04
    4    -341.7897428119      4.14E-05
    5    -341.7897746107      1.44E-05
    6    -341.7897801874      7.77E-06
    7    -341.7897812040      2.80E-06
    8    -341.7897813885      5.28E-07
    9    -341.7897813956      1.89E-07
   10    -341.7897813965      8.11E-08
   11    -341.7897813969      4.06E-08
   12    -341.7897813971      2.05E-08
   13    -341.7897813972      6.37E-09 Convergence criterion met
 ---------------------------------------
 SCF time:  CPU 133.59 s  wall 136.60 s
 Discretize the solute cavity surface with Lebedev spheres
	Using 302 Lebedev grid points for each H atom
	Using 302 Lebedev grid points for other atoms
	Atomic van der Waals radii will be scaled by 1.20
 Removing interior tesserae...
 Keep 1273 surface tesserae and discard 2351 interior tesserae
 Molecular Surface Area = 108.895 Angst**2
 A restricted Hartree-Fock SCF calculation will be
 performed using Pulay DIIS extrapolation
 Polarizable Continuum solvation model will be applied
 SCF converges when DIIS error is below 1.0E-08

 Citation of the SMD model:
 Marenich, A.V.; Cramer, C.J.; Truhlar, D.G.
 J. Phys. Chem. B 2009, 113, 6378-6396.
 iSolventCode=           1
 Solvent: water                                                           

 vradii
            1           2           3           4           5           6
    1   1.8500000   1.8500000   1.8500000   1.5200000   1.2000000   1.2000000
            7           8           9          10          11          12
    1   1.2000000   1.2000000   1.5200000   1.5200000   1.2000000   1.2000000
 ---------------------------------------
  Cycle       Energy         DIIS Error
 ---------------------------------------
    1    -341.7897813965      1.44E-09
 Time req'd to invert C: 1.82 s (CPU) 1.83 s (wall)
    2    -341.8135533603      4.59E-04
    3    -341.8135533590      4.59E-04
    4    -341.8135533551      4.59E-04
    5    -341.8135533546      4.59E-04
    6    -341.8135533512      4.59E-04
    7    -341.8135533457      4.59E-04
    8    -341.8135533446      4.59E-04
    9    -341.8135533472      4.59E-04
   10    -341.8135533472      4.59E-04
   11    -341.8135533445      4.59E-04
   12    -341.8135533461      4.59E-04
   13    -341.8135533489      4.59E-04
   14    -341.8135533508      4.59E-04
   15    -341.8135533493      4.59E-04
   16    -341.8135533603      4.59E-04
   17    -341.8172238465      2.42E-04
   18    -341.8178240147      1.07E-04
   19    -341.8180489925      3.87E-05
   20    -341.8180855696      1.32E-05
   21    -341.8180907865      6.93E-06
   22    -341.8180916642      2.48E-06
   23    -341.8180918254      4.66E-07
   24    -341.8180918308      1.58E-07
   25    -341.8180918314      6.58E-08
   26    -341.8180918314      2.92E-08
   27    -341.8180918313      1.50E-08
   28    -341.8180918314      4.33E-09 Convergence criterion met
 ---------------------------------------
 SCF time:  CPU 223.47 s  wall 223.77 s
(0)  E-EN(g) gas-phase elect-nuc energy                 -341.789781397 a.u.
(3)  G-ENP(liq) elect-nuc-pol free energy of system     -341.818091831 a.u.
(4)  G-CDS(liq) cavity-dispersion-solvent structure 
     free energy                                                3.5152 kcal/mol
(6)  G-S(liq) free energy of system                     -341.812489941 a.u.
(9)  DeltaG-S(liq) free energy of  solvation
     (9) = (6) - (0)                                          -14.2498 kcal/mol
 SCF   energy in the final basis set = -341.8124899406
 Total energy in the final basis set = -341.8124899406

 Components of the MP2 correlation energy:
        aaaa  correlation energy =        -0.1580065287 au
        abab  correlation energy =        -0.9720902486 au
        bbbb  correlation energy =        -0.1580065287 au
        non-Brillouin singles    =        -0.0000000000 au

 Total  MP2   correlation energy =        -1.2881033061 au
        MP2         total energy =      -343.1005932468 au

  Entering Z-vector solver.
 This version supports only Gaussian blurring of the apparent surface charges
 No PCM contribution added !! 
   1         0           1      0.000265    0.000265
 This version supports only Gaussian blurring of the apparent surface charges
 No PCM contribution added !! 
   2         0           1      0.000094    0.000094
 This version supports only Gaussian blurring of the apparent surface charges
 No PCM contribution added !! 
   3         0           1      0.000034    0.000034
 This version supports only Gaussian blurring of the apparent surface charges
 No PCM contribution added !! 
   4         0           1      0.000012    0.000012
 This version supports only Gaussian blurring of the apparent surface charges
 No PCM contribution added !! 
   5         0           1      0.000004    0.000004
 This version supports only Gaussian blurring of the apparent surface charges
 No PCM contribution added !! 
   6         0           1      0.000001    0.000001
 This version supports only Gaussian blurring of the apparent surface charges
 No PCM contribution added !! 
   7         1           0      0.000000    0.000000    Roots Converged

 --------------------------------------------------------------

                    Orbital Energies (a.u.)
 --------------------------------------------------------------

 Alpha MOs
 -- Occupied --
-20.574 -20.560 -20.559 -11.345 -11.285 -11.282  -1.407  -1.384
 -1.365  -1.017  -0.955  -0.779  -0.727  -0.684  -0.678  -0.658
 -0.628  -0.595  -0.570  -0.537  -0.531  -0.480  -0.462  -0.420
 -- Virtual --
  0.131   0.149   0.183   0.197   0.218   0.227   0.253   0.291
  0.336   0.351   0.373   0.398   0.480   0.496   0.499   0.518
  0.533   0.541   0.565   0.577   0.595   0.613   0.623   0.643
  0.659   0.670   0.683   0.718   0.725   0.739   0.754   0.774
  0.791   0.817   0.864   0.890   0.911   0.927   0.941   0.943
  0.995   1.029   1.059   1.068   1.116   1.159   1.182   1.207
  1.225   1.237   1.275   1.285   1.307   1.325   1.347   1.367
  1.378   1.397   1.456   1.469   1.480   1.499   1.505   1.529
  1.536   1.587   1.599   1.617   1.650   1.670   1.703   1.763
  1.838   1.897   1.931   2.032   2.085   2.135   2.177   2.217
  2.253   2.280   2.284   2.348   2.366   2.376   2.414   2.447
  2.481   2.508   2.536   2.606   2.637   2.662   2.692   2.758
  2.771   2.857   2.898   2.944   2.950   3.005   3.028   3.088
  3.113   3.148   3.177   3.209   3.224   3.237   3.253   3.266
  3.287   3.320   3.344   3.347   3.373   3.399   3.425   3.436
  3.449   3.486   3.501   3.510   3.548   3.614   3.643   3.663
  3.676   3.720   3.741   3.761   3.780   3.787   3.815   3.846
  3.857   3.915   3.933   3.952   3.974   3.992   4.042   4.075
  4.083   4.128   4.142   4.163   4.168   4.199   4.232   4.265
  4.283   4.298   4.339   4.362   4.376   4.388   4.416   4.418
  4.486   4.516   4.540   4.546   4.599   4.624   4.629   4.671
  4.671   4.728   4.751   4.787   4.809   4.842   4.916   5.023
  5.090   5.123   5.155   5.197   5.214   5.231   5.270   5.287
  5.336   5.391   5.425   5.436   5.528   5.566   5.605   5.640
  5.665   5.672   5.717   5.790   5.822   5.901   5.977   5.991
  6.036   6.076   6.193   6.247   6.267   6.297   6.419   6.445
  6.608   6.630   6.686   6.699   6.893   6.962   6.969   7.011
  7.078   7.135   7.154   7.213   7.250   7.265   7.323   7.343
  7.401   7.407   7.439   7.531   7.568   7.619   7.657   7.721
  7.935   7.989   9.812  12.450  12.775  13.339  13.637  13.790
 --------------------------------------------------------------

          Ground-State Mulliken Net Atomic Charges

     Atom                 Charge (a.u.)
  ----------------------------------------
      1 C                    -0.028613
      2 C                     0.217134
      3 C                    -0.034079
      4 O                    -0.367545
      5 H                     0.134850
      6 H                     0.134309
      7 H                     0.127992
      8 H                     0.142532
      9 O                    -0.472146
     10 O                    -0.419578
     11 H                     0.282145
     12 H                     0.282999
  ----------------------------------------
  Sum of atomic charges =    -0.000000

 -----------------------------------------------------------------
                    Cartesian Multipole Moments
 -----------------------------------------------------------------
    Charge (ESU x 10^10)
                -0.0000
    Dipole Moment (Debye)
         X       3.7435      Y      -2.4020      Z       0.6997
       Tot       4.5026
    Quadrupole Moments (Debye-Ang)
        XX     -29.5308     XY      -9.2465     YY     -39.9941
        XZ      -3.1945     YZ      -0.6071     ZZ     -35.9003
    Octopole Moments (Debye-Ang^2)
       XXX      24.6048    XXY      20.9598    XYY      26.4849
       YYY      70.3018    XXZ       9.1648    XYZ       6.3790
       YYZ      12.6426    XZZ       3.1878    YZZ      30.0977
       ZZZ      20.7800
    Hexadecapole Moments (Debye-Ang^3)
      XXXX    -267.0508   XXXY     -54.8952   XXYY    -110.5688
      XYYY     -64.6560   YYYY    -409.0964   XXXZ     -12.6059
      XXYZ     -11.0933   XYYZ     -15.0411   YYYZ     -18.0473
      XXZZ     -62.0192   XYZZ      -5.1497   YYZZ     -92.5596
      XZZZ     -18.5942   YZZZ     -10.8787   ZZZZ     -69.3202
 -----------------------------------------------------------------
 DrvMan is completing analytic gradient of the MP2 energy
 MP2 relaxed dipole moment
            1
    1   1.4728099
    2  -0.9450385
    3   0.2752641
	Magnitude:	 1.771 au	 4.503 Debye
 MP2 energy read as -343.100593
 Full Analytical Gradient of MP2 Energy (in au.)
             1             2             3             4             5
    1   -0.00037337    0.00116284   -0.00038363    0.00006895    0.00007596
    2   -0.00009567   -0.00000647    0.00008193    0.00002575   -0.00032614
    3    0.00006233   -0.00020197   -0.00010969   -0.00028838    0.00006120
             6             7             8             9            10
    1    0.00003888   -0.00006302    0.00006647   -0.00008240   -0.00014357
    2   -0.00015500    0.00035811    0.00018500    0.00014261   -0.00007145
    3    0.00002692   -0.00012048   -0.00020766    0.00008262    0.00020596
            11            12
    1   -0.00017571   -0.00019138
    2    0.00005475   -0.00019342
    3    0.00016579    0.00032336
 Gradient time:  CPU 0.09 s  wall 0.82 s
 ----------------------------------------------------------------
             Standard Nuclear Orientation (Angstroms)
    I     Atom           X                Y                Z
 ----------------------------------------------------------------
    1      C       1.2477810289    -0.7241792218    -0.3192709389
    2      C      -0.0680397000    -0.0080947004    -0.2291659310
    3      C      -1.3499691197    -0.7694145379    -0.0598230369
    4      O      -0.0794025706     1.2153445484    -0.3133610761
    5      H       1.4535080764    -0.8299212362    -1.3711167989
    6      H       1.9870019764    -0.0840692295     0.1239167725
    7      H      -1.5742923737    -0.7866529071     1.0008872130
    8      H      -2.1275959939    -0.2154386816    -0.5687313482
    9      O      -1.3099444836    -2.0674984823    -0.6197559906
   10      O       1.1763650911    -1.9818448185     0.3340380461
   11      H      -0.5305910457    -2.4973501408    -0.2498975679
   12      H       2.0132588146    -2.4117415922     0.2349067570
 ----------------------------------------------------------------
 Nuclear Repulsion Energy =   247.7628293840 hartrees
 There are       24 alpha and       24 beta electrons
 Discretize the solute cavity surface with Lebedev spheres
	Using 302 Lebedev grid points for each H atom
	Using 302 Lebedev grid points for other atoms
	Atomic van der Waals radii will be scaled by 1.20
 Removing interior tesserae...
 Keep 1273 surface tesserae and discard 2351 interior tesserae
 Molecular Surface Area = 108.895 Angst**2

                       Distance Matrix (Angstroms)
             C (  1)   C (  2)   C (  3)   O (  4)   H (  5)   H (  6)
   C (  2)  1.500760
   C (  3)  2.611066  1.500543
   O (  4)  2.350150  1.226386  2.370209
   H (  5)  1.076979  2.072332  3.095583  2.766184
   H (  6)  1.073594  2.086537  3.411574  2.479862  1.753863
   H (  7)  3.116219  2.094751  1.084308  2.823108  3.846538  3.734370
   H (  8)  3.422604  2.097634  1.081934  2.511464  3.720983  4.174558
   O (  9)  2.904610  2.436397  1.414266  3.519257  3.119745  3.918788
   O ( 10)  1.419026  2.400298  2.829749  3.495440  2.076364  2.074328
   H ( 11)  2.512281  2.531951  1.921788  3.740548  2.823845  3.507412
   H ( 12)  1.934150  3.213205  3.754385  4.223220  2.322668  2.330465
             H (  7)   H (  8)   O (  9)   O ( 10)   H ( 11)
   H (  8)  1.759583
   O (  9)  2.082530  2.025162
   O ( 10)  3.072342  3.853744  2.664356
   H ( 11)  2.362257  2.803426  0.963825  1.876280
   H ( 12)  4.012252  4.755655  3.448570  0.946060  2.591049

 Requested basis set is cc-pVTZ
 There are 96 shells and 264 basis functions
 A cutoff of  1.0D-11 yielded   4371 shell pairs
 There are     33109 function pairs (     42774 Cartesian)
 Smallest overlap matrix eigenvalue = 6.03E-04
 Guess MOs from SCF MO coefficient file
 Reading MOs from coefficient file
 Reading MOs from coefficient file
 A restricted Hartree-Fock SCF calculation will be
 performed using Pulay DIIS extrapolation
 SCF converges when DIIS error is below 1.0E-08
 ---------------------------------------
  Cycle       Energy         DIIS Error
 ---------------------------------------
    1    -341.7842248472      5.65E-04
    2    -341.7889960624      2.92E-04
    3    -341.7895860255      1.15E-04
    4    -341.7897606205      4.14E-05
    5    -341.7897925301      1.44E-05
    6    -341.7897981258      7.77E-06
    7    -341.7897991610      2.79E-06
    8    -341.7897993448      5.77E-07
    9    -341.7897993526      2.07E-07
   10    -341.7897993540      8.68E-08
   11    -341.7897993545      4.29E-08
   12    -341.7897993546      2.14E-08
   13    -341.7897993546      6.19E-09 Convergence criterion met
 ---------------------------------------
 SCF time:  CPU 132.20 s  wall 132.80 s
 Discretize the solute cavity surface with Lebedev spheres
	Using 302 Lebedev grid points for each H atom
	Using 302 Lebedev grid points for other atoms
	Atomic van der Waals radii will be scaled by 1.20
 Removing interior tesserae...
 Keep 1273 surface tesserae and discard 2351 interior tesserae
 Molecular Surface Area = 108.895 Angst**2
 A restricted Hartree-Fock SCF calculation will be
 performed using Pulay DIIS extrapolation
 Polarizable Continuum solvation model will be applied
 SCF converges when DIIS error is below 1.0E-08

 Citation of the SMD model:
 Marenich, A.V.; Cramer, C.J.; Truhlar, D.G.
 J. Phys. Chem. B 2009, 113, 6378-6396.
 iSolventCode=           1
 Solvent: water                                                           

 vradii
            1           2           3           4           5           6
    1   1.8500000   1.8500000   1.8500000   1.5200000   1.2000000   1.2000000
            7           8           9          10          11          12
    1   1.2000000   1.2000000   1.5200000   1.5200000   1.2000000   1.2000000
 ---------------------------------------
  Cycle       Energy         DIIS Error
 ---------------------------------------
    1    -341.7897993540      1.41E-09
 Time req'd to invert C: 1.20 s (CPU) 1.20 s (wall)
    2    -341.8135548441      4.59E-04
    3    -341.8135548444      4.59E-04
    4    -341.8135548408      4.59E-04
    5    -341.8135548376      4.59E-04
    6    -341.8135548315      4.59E-04
    7    -341.8135548256      4.59E-04
    8    -341.8135548225      4.59E-04
    9    -341.8135548241      4.59E-04
   10    -341.8135548238      4.59E-04
   11    -341.8135548215      4.59E-04
   12    -341.8135548183      4.59E-04
   13    -341.8135548156      4.59E-04
   14    -341.8135548132      4.59E-04
   15    -341.8135548118      4.59E-04
   16    -341.8135548443      4.59E-04
   17    -341.8172213772      2.42E-04
   18    -341.8178210499      1.07E-04
   19    -341.8180458909      3.86E-05
   20    -341.8180824576      1.32E-05
   21    -341.8180876682      6.92E-06
   22    -341.8180885443      2.48E-06
   23    -341.8180887053      4.66E-07
   24    -341.8180887107      1.58E-07
   25    -341.8180887113      6.56E-08
   26    -341.8180887113      2.92E-08
   27    -341.8180887112      1.50E-08
   28    -341.8180887113      4.33E-09 Convergence criterion met
 ---------------------------------------
 SCF time:  CPU 218.28 s  wall 218.60 s
(0)  E-EN(g) gas-phase elect-nuc energy                 -341.789799354 a.u.
(3)  G-ENP(liq) elect-nuc-pol free energy of system     -341.818088711 a.u.
(4)  G-CDS(liq) cavity-dispersion-solvent structure 
     free energy                                                3.5153 kcal/mol
(6)  G-S(liq) free energy of system                     -341.812486775 a.u.
(9)  DeltaG-S(liq) free energy of  solvation
     (9) = (6) - (0)                                          -14.2366 kcal/mol
 SCF   energy in the final basis set = -341.8124867755
 Total energy in the final basis set = -341.8124867755

 Components of the MP2 correlation energy:
        aaaa  correlation energy =        -0.1580068622 au
        abab  correlation energy =        -0.9720916122 au
        bbbb  correlation energy =        -0.1580068622 au
        non-Brillouin singles    =        -0.0000000000 au

 Total  MP2   correlation energy =        -1.2881053365 au
        MP2         total energy =      -343.1005921120 au

  Entering Z-vector solver.
 This version supports only Gaussian blurring of the apparent surface charges
 No PCM contribution added !! 
   1         0           1      0.000265    0.000265
 This version supports only Gaussian blurring of the apparent surface charges
 No PCM contribution added !! 
   2         0           1      0.000094    0.000094
 This version supports only Gaussian blurring of the apparent surface charges
 No PCM contribution added !! 
   3         0           1      0.000034    0.000034
 This version supports only Gaussian blurring of the apparent surface charges
 No PCM contribution added !! 
   4         0           1      0.000012    0.000012
 This version supports only Gaussian blurring of the apparent surface charges
 No PCM contribution added !! 
   5         0           1      0.000004    0.000004
 This version supports only Gaussian blurring of the apparent surface charges
 No PCM contribution added !! 
   6         0           1      0.000001    0.000001
 This version supports only Gaussian blurring of the apparent surface charges
 No PCM contribution added !! 
   7         1           0      0.000000    0.000000    Roots Converged

 --------------------------------------------------------------

                    Orbital Energies (a.u.)
 --------------------------------------------------------------

 Alpha MOs
 -- Occupied --
-20.574 -20.560 -20.559 -11.345 -11.285 -11.282  -1.407  -1.384
 -1.365  -1.017  -0.955  -0.779  -0.727  -0.684  -0.678  -0.658
 -0.628  -0.595  -0.570  -0.536  -0.531  -0.480  -0.462  -0.420
 -- Virtual --
  0.131   0.149   0.183   0.197   0.218   0.226   0.253   0.291
  0.336   0.351   0.373   0.398   0.480   0.496   0.499   0.518
  0.533   0.541   0.565   0.576   0.595   0.613   0.623   0.643
  0.659   0.670   0.683   0.718   0.725   0.739   0.754   0.774
  0.791   0.817   0.864   0.890   0.911   0.927   0.942   0.943
  0.995   1.029   1.059   1.069   1.116   1.159   1.182   1.207
  1.225   1.237   1.275   1.286   1.307   1.325   1.347   1.367
  1.378   1.397   1.456   1.469   1.480   1.499   1.505   1.529
  1.536   1.587   1.599   1.617   1.650   1.670   1.703   1.763
  1.838   1.897   1.931   2.032   2.085   2.135   2.177   2.216
  2.253   2.280   2.284   2.348   2.366   2.376   2.414   2.447
  2.481   2.508   2.537   2.606   2.637   2.662   2.692   2.758
  2.771   2.857   2.897   2.944   2.949   3.005   3.028   3.089
  3.113   3.147   3.177   3.209   3.224   3.238   3.253   3.266
  3.287   3.320   3.344   3.347   3.373   3.399   3.425   3.436
  3.449   3.487   3.501   3.510   3.548   3.614   3.643   3.663
  3.675   3.720   3.742   3.761   3.780   3.787   3.815   3.846
  3.857   3.915   3.932   3.952   3.974   3.993   4.042   4.075
  4.083   4.128   4.142   4.163   4.169   4.199   4.232   4.265
  4.283   4.298   4.339   4.362   4.376   4.388   4.416   4.418
  4.486   4.516   4.540   4.546   4.599   4.624   4.630   4.670
  4.672   4.728   4.751   4.787   4.808   4.842   4.916   5.023
  5.090   5.122   5.155   5.197   5.214   5.231   5.270   5.288
  5.337   5.391   5.425   5.437   5.529   5.566   5.605   5.640
  5.665   5.672   5.717   5.790   5.822   5.901   5.977   5.990
  6.036   6.076   6.193   6.247   6.267   6.297   6.420   6.445
  6.608   6.630   6.686   6.699   6.893   6.962   6.969   7.011
  7.078   7.135   7.154   7.213   7.250   7.265   7.323   7.343
  7.401   7.407   7.439   7.531   7.567   7.619   7.657   7.721
  7.935   7.989   9.811  12.451  12.775  13.339  13.642  13.784
 --------------------------------------------------------------

          Ground-State Mulliken Net Atomic Charges

     Atom                 Charge (a.u.)
  ----------------------------------------
      1 C                    -0.028826
      2 C                     0.217200
      3 C                    -0.033893
      4 O                    -0.367512
      5 H                     0.134637
      6 H                     0.134225
      7 H                     0.128180
      8 H                     0.142594
      9 O                    -0.472061
     10 O                    -0.419661
     11 H                     0.282170
     12 H                     0.282947
  ----------------------------------------
  Sum of atomic charges =    -0.000000

 -----------------------------------------------------------------
                    Cartesian Multipole Moments
 -----------------------------------------------------------------
    Charge (ESU x 10^10)
                -0.0000
    Dipole Moment (Debye)
         X       3.7327      Y      -2.4017      Z       0.7010
       Tot       4.4936
    Quadrupole Moments (Debye-Ang)
        XX     -29.5308     XY      -9.2379     YY     -39.9938
        XZ      -3.1927     YZ      -0.6079     ZZ     -35.9009
    Octopole Moments (Debye-Ang^2)
       XXX      24.6105    XXY      20.9609    XYY      26.4784
       YYY      70.3017    XXZ       9.1684    XYZ       6.3773
       YYZ      12.6404    XZZ       3.1831    YZZ      30.0985
       ZZZ      20.7870
    Hexadecapole Moments (Debye-Ang^3)
      XXXX    -267.0624   XXXY     -54.8707   XXYY    -110.5739
      XYYY     -64.6020   YYYY    -409.0917   XXXZ     -12.6102
      XXYZ     -11.0955   XYYZ     -15.0417   YYYZ     -18.0382
      XXZZ     -62.0208   XYZZ      -5.1370   YYZZ     -92.5590
      XZZZ     -18.5936   YZZZ     -10.8834   ZZZZ     -69.3257
 -----------------------------------------------------------------
 DrvMan is completing analytic gradient of the MP2 energy
 MP2 relaxed dipole moment
            1
    1   1.4685494
    2  -0.9449165
    3   0.2757767
	Magnitude:	 1.768 au	 4.494 Debye
 MP2 energy read as -343.100592
 Full Analytical Gradient of MP2 Energy (in au.)
             1             2             3             4             5
    1    0.00043572   -0.00092628    0.00040304    0.00046098    0.00009510
    2   -0.00024793    0.00000142    0.00024144    0.00000338   -0.00032426
    3    0.00004793   -0.00006638   -0.00013851   -0.00029785    0.00007200
             6             7             8             9            10
    1    0.00013362   -0.00004750    0.00015316   -0.00012546   -0.00017726
    2   -0.00021882    0.00035816    0.00024376    0.00009634   -0.00004286
    3   -0.00001605   -0.00011181   -0.00025095    0.00007525    0.00020026
            11            12
    1   -0.00019674   -0.00020837
    2    0.00005735   -0.00016798
    3    0.00016816    0.00031795
 Gradient time:  CPU 0.09 s  wall 1.51 s
 ----------------------------------------------------------------
             Standard Nuclear Orientation (Angstroms)
    I     Atom           X                Y                Z
 ----------------------------------------------------------------
    1      C       1.2477810289    -0.7241792218    -0.3192709389
    2      C      -0.0670397000    -0.0070947004    -0.2291659310
    3      C      -1.3499691197    -0.7694145379    -0.0598230369
    4      O      -0.0794025706     1.2153445484    -0.3133610761
    5      H       1.4535080764    -0.8299212362    -1.3711167989
    6      H       1.9870019764    -0.0840692295     0.1239167725
    7      H      -1.5742923737    -0.7866529071     1.0008872130
    8      H      -2.1275959939    -0.2154386816    -0.5687313482
    9      O      -1.3099444836    -2.0674984823    -0.6197559906
   10      O       1.1763650911    -1.9818448185     0.3340380461
   11      H      -0.5305910457    -2.4973501408    -0.2498975679
   12      H       2.0132588146    -2.4117415922     0.2349067570
 ----------------------------------------------------------------
 Nuclear Repulsion Energy =   247.7630205702 hartrees
 There are       24 alpha and       24 beta electrons
 Discretize the solute cavity surface with Lebedev spheres
	Using 302 Lebedev grid points for each H atom
	Using 302 Lebedev grid points for other atoms
	Atomic van der Waals radii will be scaled by 1.20
 Removing interior tesserae...
 Keep 1273 surface tesserae and discard 2351 interior tesserae
 Molecular Surface Area = 108.895 Angst**2

                       Distance Matrix (Angstroms)
             C (  1)   C (  2)   C (  3)   O (  4)   H (  5)   H (  6)
   C (  2)  1.500361
   C (  3)  2.611066  1.501904
   O (  4)  2.350150  1.225398  2.370209
   H (  5)  1.076979  2.071994  3.095583  2.766184
   H (  6)  1.073594  2.085589  3.411574  2.479862  1.753863
   H (  7)  3.116219  2.095842  1.084308  2.823108  3.846538  3.734370
   H (  8)  3.422604  2.098715  1.081934  2.511464  3.720983  4.174558
   O (  9)  2.904610  2.437752  1.414266  3.519257  3.119745  3.918788
   O ( 10)  1.419026  2.400602  2.829749  3.495440  2.076364  2.074328
   H ( 11)  2.512281  2.533117  1.921788  3.740548  2.823845  3.507412
   H ( 12)  1.934150  3.213305  3.754385  4.223220  2.322668  2.330465
             H (  7)   H (  8)   O (  9)   O ( 10)   H ( 11)
   H (  8)  1.759583
   O (  9)  2.082530  2.025162
   O ( 10)  3.072342  3.853744  2.664356
   H ( 11)  2.362257  2.803426  0.963825  1.876280
   H ( 12)  4.012252  4.755655  3.448570  0.946060  2.591049

 Requested basis set is cc-pVTZ
 There are 96 shells and 264 basis functions
 A cutoff of  1.0D-11 yielded   4371 shell pairs
 There are     33109 function pairs (     42774 Cartesian)
 Smallest overlap matrix eigenvalue = 6.03E-04
 Guess MOs from SCF MO coefficient file
 Reading MOs from coefficient file
 Reading MOs from coefficient file
 A restricted Hartree-Fock SCF calculation will be
 performed using Pulay DIIS extrapolation
 SCF converges when DIIS error is below 1.0E-08
 ---------------------------------------
  Cycle       Energy         DIIS Error
 ---------------------------------------
    1    -341.7852140951      5.65E-04
    2    -341.7891147681      2.95E-04
    3    -341.7897146931      1.15E-04
    4    -341.7898907157      4.12E-05
    5    -341.7899229152      1.44E-05
    6    -341.7899285108      7.78E-06
    7    -341.7899295306      2.79E-06
    8    -341.7899297137      5.45E-07
    9    -341.7899297214      2.00E-07
   10    -341.7899297227      8.86E-08
   11    -341.7899297232      4.40E-08
   12    -341.7899297233      2.15E-08
   13    -341.7899297233      6.31E-09 Convergence criterion met
 ---------------------------------------
 SCF time:  CPU 134.64 s  wall 136.53 s
 Discretize the solute cavity surface with Lebedev spheres
	Using 302 Lebedev grid points for each H atom
	Using 302 Lebedev grid points for other atoms
	Atomic van der Waals radii will be scaled by 1.20
 Removing interior tesserae...
 Keep 1273 surface tesserae and discard 2351 interior tesserae
 Molecular Surface Area = 108.895 Angst**2
 A restricted Hartree-Fock SCF calculation will be
 performed using Pulay DIIS extrapolation
 Polarizable Continuum solvation model will be applied
 SCF converges when DIIS error is below 1.0E-08

 Citation of the SMD model:
 Marenich, A.V.; Cramer, C.J.; Truhlar, D.G.
 J. Phys. Chem. B 2009, 113, 6378-6396.
 iSolventCode=           1
 Solvent: water                                                           

 vradii
            1           2           3           4           5           6
    1   1.8500000   1.8500000   1.8500000   1.5200000   1.2000000   1.2000000
            7           8           9          10          11          12
    1   1.2000000   1.2000000   1.5200000   1.5200000   1.2000000   1.2000000
 ---------------------------------------
  Cycle       Energy         DIIS Error
 ---------------------------------------
    1    -341.7899297226      1.45E-09
 Time req'd to invert C: 1.80 s (CPU) 1.80 s (wall)
    2    -341.8136613360      4.59E-04
    3    -341.8136613359      4.59E-04
    4    -341.8136613333      4.59E-04
    5    -341.8136613309      4.59E-04
    6    -341.8136613230      4.59E-04
    7    -341.8136613234      4.59E-04
    8    -341.8136613191      4.59E-04
    9    -341.8136613166      4.59E-04
   10    -341.8136613191      4.59E-04
   11    -341.8136613225      4.59E-04
   12    -341.8136613277      4.59E-04
   13    -341.8136613317      4.59E-04
   14    -341.8136613319      4.59E-04
   15    -341.8136613345      4.59E-04
   16    -341.8136613363      4.59E-04
   17    -341.8173216271      2.41E-04
   18    -341.8179195465      1.07E-04
   19    -341.8181432823      3.85E-05
   20    -341.8181795769      1.31E-05
   21    -341.8181847339      6.89E-06
   22    -341.8181855995      2.47E-06
   23    -341.8181857590      4.65E-07
   24    -341.8181857643      1.57E-07
   25    -341.8181857649      6.56E-08
   26    -341.8181857649      2.91E-08
   27    -341.8181857648      1.49E-08
   28    -341.8181857649      4.31E-09 Convergence criterion met
 ---------------------------------------
 SCF time:  CPU 226.19 s  wall 226.41 s
(0)  E-EN(g) gas-phase elect-nuc energy                 -341.789929723 a.u.
(3)  G-ENP(liq) elect-nuc-pol free energy of system     -341.818185765 a.u.
(4)  G-CDS(liq) cavity-dispersion-solvent structure 
     free energy                                                3.5181 kcal/mol
(6)  G-S(liq) free energy of system                     -341.812579279 a.u.
(9)  DeltaG-S(liq) free energy of  solvation
     (9) = (6) - (0)                                          -14.2128 kcal/mol
 SCF   energy in the final basis set = -341.8125792788
 Total energy in the final basis set = -341.8125792788

 Components of the MP2 correlation energy:
        aaaa  correlation energy =        -0.1579959391 au
        abab  correlation energy =        -0.9720486626 au
        bbbb  correlation energy =        -0.1579959391 au
        non-Brillouin singles    =        -0.0000000000 au

 Total  MP2   correlation energy =        -1.2880405409 au
        MP2         total energy =      -343.1006198197 au

  Entering Z-vector solver.
 This version supports only Gaussian blurring of the apparent surface charges
 No PCM contribution added !! 
   1         0           1      0.000264    0.000264
 This version supports only Gaussian blurring of the apparent surface charges
 No PCM contribution added !! 
   2         0           1      0.000094    0.000094
 This version supports only Gaussian blurring of the apparent surface charges
 No PCM contribution added !! 
   3         0           1      0.000034    0.000034
 This version supports only Gaussian blurring of the apparent surface charges
 No PCM contribution added !! 
   4         0           1      0.000012    0.000012
 This version supports only Gaussian blurring of the apparent surface charges
 No PCM contribution added !! 
   5         0           1      0.000003    0.000003
 This version supports only Gaussian blurring of the apparent surface charges
 No PCM contribution added !! 
   6         0           1      0.000001    0.000001
 This version supports only Gaussian blurring of the apparent surface charges
 No PCM contribution added !! 
   7         1           0      0.000000    0.000000    Roots Converged

 --------------------------------------------------------------

                    Orbital Energies (a.u.)
 --------------------------------------------------------------

 Alpha MOs
 -- Occupied --
-20.574 -20.560 -20.559 -11.344 -11.284 -11.282  -1.407  -1.384
 -1.365  -1.017  -0.954  -0.779  -0.727  -0.684  -0.678  -0.658
 -0.628  -0.595  -0.570  -0.537  -0.531  -0.480  -0.462  -0.420
 -- Virtual --
  0.131   0.149   0.183   0.197   0.218   0.227   0.253   0.291
  0.336   0.351   0.373   0.398   0.480   0.496   0.499   0.518
  0.533   0.541   0.565   0.576   0.595   0.613   0.623   0.643
  0.659   0.670   0.683   0.718   0.725   0.739   0.754   0.774
  0.791   0.817   0.864   0.890   0.911   0.927   0.942   0.943
  0.996   1.029   1.059   1.069   1.116   1.159   1.183   1.207
  1.225   1.237   1.275   1.286   1.307   1.325   1.347   1.366
  1.378   1.397   1.456   1.469   1.480   1.499   1.505   1.529
  1.536   1.587   1.599   1.617   1.650   1.670   1.703   1.763
  1.838   1.897   1.931   2.032   2.085   2.135   2.177   2.217
  2.253   2.281   2.284   2.348   2.366   2.376   2.414   2.447
  2.481   2.508   2.537   2.606   2.637   2.663   2.692   2.758
  2.771   2.857   2.897   2.944   2.950   3.004   3.028   3.089
  3.113   3.148   3.177   3.209   3.224   3.237   3.253   3.266
  3.288   3.320   3.344   3.347   3.373   3.399   3.425   3.436
  3.449   3.486   3.501   3.510   3.548   3.614   3.643   3.663
  3.675   3.720   3.741   3.761   3.781   3.787   3.815   3.846
  3.857   3.915   3.932   3.952   3.974   3.992   4.042   4.075
  4.083   4.128   4.142   4.163   4.169   4.199   4.232   4.265
  4.283   4.298   4.339   4.362   4.377   4.388   4.416   4.418
  4.486   4.516   4.540   4.546   4.599   4.624   4.630   4.671
  4.671   4.728   4.751   4.787   4.808   4.842   4.916   5.023
  5.090   5.122   5.155   5.197   5.214   5.231   5.270   5.288
  5.336   5.391   5.425   5.436   5.529   5.566   5.605   5.640
  5.665   5.672   5.717   5.790   5.822   5.901   5.977   5.991
  6.037   6.077   6.193   6.247   6.267   6.297   6.420   6.445
  6.610   6.631   6.687   6.700   6.893   6.962   6.969   7.013
  7.078   7.135   7.154   7.213   7.250   7.265   7.323   7.343
  7.401   7.407   7.439   7.531   7.568   7.619   7.657   7.721
  7.935   7.989   9.808  12.450  12.778  13.342  13.639  13.793
 --------------------------------------------------------------

          Ground-State Mulliken Net Atomic Charges

     Atom                 Charge (a.u.)
  ----------------------------------------
      1 C                    -0.028902
      2 C                     0.217093
      3 C                    -0.034177
      4 O                    -0.366668
      5 H                     0.134648
      6 H                     0.134152
      7 H                     0.127991
      8 H                     0.142456
      9 O                    -0.472100
     10 O                    -0.419653
     11 H                     0.282166
     12 H                     0.282994
  ----------------------------------------
  Sum of atomic charges =    -0.000000

 -----------------------------------------------------------------
                    Cartesian Multipole Moments
 -----------------------------------------------------------------
    Charge (ESU x 10^10)
                -0.0000
    Dipole Moment (Debye)
         X       3.7379      Y      -2.3948      Z       0.6999
       Tot       4.4941
    Quadrupole Moments (Debye-Ang)
        XX     -29.5405     XY      -9.2426     YY     -39.9912
        XZ      -3.1922     YZ      -0.6091     ZZ     -35.9009
    Octopole Moments (Debye-Ang^2)
       XXX      24.6088    XXY      20.9647    XYY      26.4806
       YYY      70.3010    XXZ       9.1677    XYZ       6.3765
       YYZ      12.6402    XZZ       3.1850    YZZ      30.1004
       ZZZ      20.7824
    Hexadecapole Moments (Debye-Ang^3)
      XXXX    -267.1377   XXXY     -54.8844   XXYY    -110.5736
      XYYY     -64.6266   YYYY    -409.0868   XXXZ     -12.6044
      XXYZ     -11.0950   XYYZ     -15.0393   YYYZ     -18.0418
      XXZZ     -62.0302   XYZZ      -5.1428   YYZZ     -92.5593
      XZZZ     -18.5891   YZZZ     -10.8824   ZZZZ     -69.3262
 -----------------------------------------------------------------
 DrvMan is completing analytic gradient of the MP2 energy
 MP2 relaxed dipole moment
            1
    1   1.4705976
    2  -0.9421914
    3   0.2753660
	Magnitude:	 1.768 au	 4.494 Debye
 MP2 energy read as -343.100620
 Full Analytical Gradient of MP2 Energy (in au.)
             1             2             3             4             5
    1    0.00008804    0.00011171   -0.00005294    0.00027528    0.00009211
    2   -0.00034533    0.00164895   -0.00001912   -0.00121896   -0.00032401
    3    0.00005633   -0.00021314   -0.00011947   -0.00021729    0.00006896
             6             7             8             9            10
    1    0.00004887   -0.00005693    0.00013800   -0.00014003   -0.00009724
    2   -0.00017040    0.00036344    0.00022970    0.00006510   -0.00010231
    3    0.00000284   -0.00011875   -0.00022884    0.00008123    0.00019874
            11            12
    1   -0.00019970   -0.00020718
    2    0.00005708   -0.00018416
    3    0.00016398    0.00032540
 Gradient time:  CPU 0.09 s  wall 0.75 s
 ----------------------------------------------------------------
             Standard Nuclear Orientation (Angstroms)
    I     Atom           X                Y                Z
 ----------------------------------------------------------------
    1      C       1.2477810289    -0.7241792218    -0.3192709389
    2      C      -0.0670397000    -0.0090947004    -0.2291659310
    3      C      -1.3499691197    -0.7694145379    -0.0598230369
    4      O      -0.0794025706     1.2153445484    -0.3133610761
    5      H       1.4535080764    -0.8299212362    -1.3711167989
    6      H       1.9870019764    -0.0840692295     0.1239167725
    7      H      -1.5742923737    -0.7866529071     1.0008872130
    8      H      -2.1275959939    -0.2154386816    -0.5687313482
    9      O      -1.3099444836    -2.0674984823    -0.6197559906
   10      O       1.1763650911    -1.9818448185     0.3340380461
   11      H      -0.5305910457    -2.4973501408    -0.2498975679
   12      H       2.0132588146    -2.4117415922     0.2349067570
 ----------------------------------------------------------------
 Nuclear Repulsion Energy =   247.7632206869 hartrees
 There are       24 alpha and       24 beta electrons
 Discretize the solute cavity surface with Lebedev spheres
	Using 302 Lebedev grid points for each H atom
	Using 302 Lebedev grid points for other atoms
	Atomic van der Waals radii will be scaled by 1.20
 Removing interior tesserae...
 Keep 1273 surface tesserae and discard 2351 interior tesserae
 Molecular Surface Area = 108.895 Angst**2

                       Distance Matrix (Angstroms)
             C (  1)   C (  2)   C (  3)   O (  4)   H (  5)   H (  6)
   C (  2)  1.499406
   C (  3)  2.611066  1.500890
   O (  4)  2.350150  1.227393  2.370209
   H (  5)  1.076979  2.071201  3.095583  2.766184
   H (  6)  1.073594  2.085516  3.411574  2.479862  1.753863
   H (  7)  3.116219  2.095099  1.084308  2.823108  3.846538  3.734370
   H (  8)  3.422604  2.098517  1.081934  2.511464  3.720983  4.174558
   O (  9)  2.904610  2.436062  1.414266  3.519257  3.119745  3.918788
   O ( 10)  1.419026  2.398958  2.829749  3.495440  2.076364  2.074328
   H ( 11)  2.512281  2.531151  1.921788  3.740548  2.823845  3.507412
   H ( 12)  1.934150  3.211809  3.754385  4.223220  2.322668  2.330465
             H (  7)   H (  8)   O (  9)   O ( 10)   H ( 11)
   H (  8)  1.759583
   O (  9)  2.082530  2.025162
   O ( 10)  3.072342  3.853744  2.664356
   H ( 11)  2.362257  2.803426  0.963825  1.876280
   H ( 12)  4.012252  4.755655  3.448570  0.946060  2.591049

 Requested basis set is cc-pVTZ
 There are 96 shells and 264 basis functions
 A cutoff of  1.0D-11 yielded   4371 shell pairs
 There are     33109 function pairs (     42774 Cartesian)
 Smallest overlap matrix eigenvalue = 6.02E-04
 Guess MOs from SCF MO coefficient file
 Reading MOs from coefficient file
 Reading MOs from coefficient file
 A restricted Hartree-Fock SCF calculation will be
 performed using Pulay DIIS extrapolation
 SCF converges when DIIS error is below 1.0E-08
 ---------------------------------------
  Cycle       Energy         DIIS Error
 ---------------------------------------
    1    -341.7823704676      5.63E-04
    2    -341.7888786399      2.84E-04
    3    -341.7894423320      1.13E-04
    4    -341.7896119504      4.19E-05
    5    -341.7896431736      1.43E-05
    6    -341.7896487315      7.69E-06
    7    -341.7896497405      2.79E-06
    8    -341.7896499291      5.45E-07
    9    -341.7896499365      1.99E-07
   10    -341.7896499376      8.52E-08
   11    -341.7896499381      4.25E-08
   12    -341.7896499382      2.13E-08
   13    -341.7896499381      6.27E-09 Convergence criterion met
 ---------------------------------------
 SCF time:  CPU 132.54 s  wall 132.94 s
 Discretize the solute cavity surface with Lebedev spheres
	Using 302 Lebedev grid points for each H atom
	Using 302 Lebedev grid points for other atoms
	Atomic van der Waals radii will be scaled by 1.20
 Removing interior tesserae...
 Keep 1273 surface tesserae and discard 2351 interior tesserae
 Molecular Surface Area = 108.895 Angst**2
 A restricted Hartree-Fock SCF calculation will be
 performed using Pulay DIIS extrapolation
 Polarizable Continuum solvation model will be applied
 SCF converges when DIIS error is below 1.0E-08

 Citation of the SMD model:
 Marenich, A.V.; Cramer, C.J.; Truhlar, D.G.
 J. Phys. Chem. B 2009, 113, 6378-6396.
 iSolventCode=           1
 Solvent: water                                                           

 vradii
            1           2           3           4           5           6
    1   1.8500000   1.8500000   1.8500000   1.5200000   1.2000000   1.2000000
            7           8           9          10          11          12
    1   1.2000000   1.2000000   1.5200000   1.5200000   1.2000000   1.2000000
 ---------------------------------------
  Cycle       Energy         DIIS Error
 ---------------------------------------
    1    -341.7896499378      1.32E-09
 Time req'd to invert C: 1.21 s (CPU) 1.21 s (wall)
    2    -341.8134457626      4.60E-04
    3    -341.8134457621      4.60E-04
    4    -341.8134457633      4.60E-04
    5    -341.8134457609      4.60E-04
    6    -341.8134457622      4.60E-04
    7    -341.8134457666      4.60E-04
    8    -341.8134457609      4.60E-04
    9    -341.8134457648      4.60E-04
   10    -341.8134457704      4.60E-04
   11    -341.8134457714      4.60E-04
   12    -341.8134457653      4.60E-04
   13    -341.8134457727      4.60E-04
   14    -341.8134457762      4.60E-04
   15    -341.8134457820      4.60E-04
   16    -341.8134457624      4.60E-04
   17    -341.8171224963      2.42E-04
   18    -341.8177244228      1.08E-04
   19    -341.8179505103      3.88E-05
   20    -341.8179873610      1.32E-05
   21    -341.8179926321      6.96E-06
   22    -341.8179935204      2.49E-06
   23    -341.8179936832      4.68E-07
   24    -341.8179936886      1.58E-07
   25    -341.8179936892      6.58E-08
   26    -341.8179936892      2.93E-08
   27    -341.8179936891      1.50E-08
   28    -341.8179936892      4.34E-09 Convergence criterion met
 ---------------------------------------
 SCF time:  CPU 232.49 s  wall 232.71 s
(0)  E-EN(g) gas-phase elect-nuc energy                 -341.789649938 a.u.
(3)  G-ENP(liq) elect-nuc-pol free energy of system     -341.817993689 a.u.
(4)  G-CDS(liq) cavity-dispersion-solvent structure 
     free energy                                                3.5124 kcal/mol
(6)  G-S(liq) free energy of system                     -341.812396377 a.u.
(9)  DeltaG-S(liq) free energy of  solvation
     (9) = (6) - (0)                                          -14.2736 kcal/mol
 SCF   energy in the final basis set = -341.8123963772
 Total energy in the final basis set = -341.8123963772

 Components of the MP2 correlation energy:
        aaaa  correlation energy =        -0.1580174303 au
        abab  correlation energy =        -0.9721330865 au
        bbbb  correlation energy =        -0.1580174303 au
        non-Brillouin singles    =        -0.0000000000 au

 Total  MP2   correlation energy =        -1.2881679472 au
        MP2         total energy =      -343.1005643244 au

  Entering Z-vector solver.
 This version supports only Gaussian blurring of the apparent surface charges
 No PCM contribution added !! 
   1         0           1      0.000265    0.000265
 This version supports only Gaussian blurring of the apparent surface charges
 No PCM contribution added !! 
   2         0           1      0.000095    0.000095
 This version supports only Gaussian blurring of the apparent surface charges
 No PCM contribution added !! 
   3         0           1      0.000035    0.000035
 This version supports only Gaussian blurring of the apparent surface charges
 No PCM contribution added !! 
   4         0           1      0.000013    0.000013
 This version supports only Gaussian blurring of the apparent surface charges
 No PCM contribution added !! 
   5         0           1      0.000004    0.000004
 This version supports only Gaussian blurring of the apparent surface charges
 No PCM contribution added !! 
   6         0           1      0.000001    0.000001
 This version supports only Gaussian blurring of the apparent surface charges
 No PCM contribution added !! 
   7         1           0      0.000000    0.000000    Roots Converged

 --------------------------------------------------------------

                    Orbital Energies (a.u.)
 --------------------------------------------------------------

 Alpha MOs
 -- Occupied --
-20.574 -20.560 -20.559 -11.345 -11.285 -11.282  -1.407  -1.384
 -1.365  -1.018  -0.955  -0.779  -0.727  -0.684  -0.678  -0.658
 -0.628  -0.595  -0.570  -0.536  -0.531  -0.480  -0.462  -0.420
 -- Virtual --
  0.130   0.149   0.183   0.197   0.218   0.226   0.253   0.291
  0.336   0.351   0.373   0.398   0.480   0.496   0.499   0.518
  0.533   0.541   0.565   0.577   0.595   0.613   0.623   0.643
  0.659   0.670   0.683   0.718   0.725   0.739   0.754   0.774
  0.791   0.817   0.864   0.890   0.911   0.927   0.942   0.943
  0.995   1.029   1.059   1.069   1.116   1.159   1.182   1.207
  1.225   1.237   1.275   1.285   1.307   1.325   1.347   1.367
  1.378   1.397   1.456   1.469   1.480   1.499   1.505   1.529
  1.536   1.587   1.599   1.616   1.650   1.670   1.703   1.763
  1.838   1.897   1.931   2.032   2.085   2.135   2.177   2.216
  2.253   2.280   2.284   2.348   2.366   2.376   2.414   2.447
  2.481   2.508   2.537   2.606   2.637   2.662   2.692   2.758
  2.771   2.857   2.898   2.944   2.949   3.005   3.028   3.089
  3.113   3.148   3.177   3.209   3.224   3.238   3.253   3.266
  3.287   3.320   3.344   3.347   3.373   3.399   3.425   3.436
  3.449   3.487   3.501   3.510   3.548   3.614   3.643   3.663
  3.675   3.719   3.741   3.761   3.780   3.787   3.815   3.846
  3.857   3.915   3.933   3.952   3.974   3.993   4.042   4.075
  4.083   4.128   4.142   4.163   4.169   4.199   4.232   4.264
  4.283   4.298   4.339   4.362   4.376   4.388   4.416   4.418
  4.486   4.516   4.541   4.546   4.599   4.624   4.629   4.670
  4.672   4.728   4.751   4.787   4.809   4.842   4.916   5.023
  5.090   5.122   5.155   5.197   5.214   5.231   5.270   5.288
  5.337   5.391   5.425   5.436   5.528   5.566   5.605   5.640
  5.665   5.672   5.717   5.790   5.822   5.902   5.977   5.991
  6.035   6.075   6.193   6.247   6.267   6.297   6.419   6.445
  6.607   6.630   6.684   6.698   6.893   6.962   6.968   7.009
  7.078   7.135   7.154   7.213   7.250   7.265   7.322   7.343
  7.401   7.407   7.439   7.530   7.567   7.619   7.657   7.721
  7.935   7.989   9.814  12.451  12.771  13.336  13.641  13.781
 --------------------------------------------------------------

          Ground-State Mulliken Net Atomic Charges

     Atom                 Charge (a.u.)
  ----------------------------------------
      1 C                    -0.028539
      2 C                     0.217241
      3 C                    -0.033796
      4 O                    -0.368385
      5 H                     0.134839
      6 H                     0.134382
      7 H                     0.128180
      8 H                     0.142670
      9 O                    -0.472107
     10 O                    -0.419586
     11 H                     0.282149
     12 H                     0.282953
  ----------------------------------------
  Sum of atomic charges =     0.000000
[truncated: 929,386 more chars]
