# Supplementary material for: A DFT investigation of the blue bottle experiment: E∘half-cell analysis of autoxidation catalysed by redox indicators
Source: R Soc Open Sci. 2017 Nov 8;4(11):170708. doi: 10.1098/rsos.170708 (PMC5717635; doi:10.1098/rsos.170708)
Supplement: output.zip [file rsos170708supp2.zip › MP2_cc-pVTZ/C3H6O3_glyceraldehyde.out]

TWL01 127.0.1
Q-Chem Developer Version! Running on 127.0.1.*
                  Welcome to Q-Chem
     A Quantum Leap Into The Future Of Chemistry


 Q-Chem 4.4, Q-Chem, Inc., Pleasanton, CA (2016)

 Y. Shao,  Z. Gan,  E. Epifanovsky,  A. T. B. Gilbert,  M. Wormit,  
 J. Kussmann,  A. W. Lange,  A. Behn,  J. Deng,  X. Feng,  D. Ghosh,  
 M. Goldey,  P. R. Horn,  L. D. Jacobson,  I. Kaliman,  F. Rob,  
 R. Z. Khaliullin,  T. Kus,  A. Landau,  J. Liu,  E. I. Proynov,  Y. M. Rhee,  
 R. M. Richard,  M. A. Rohrdanz,  R. P. Steele,  E. J. Sundstrom,  
 H. L. Woodcock III,  P. M. Zimmerman,  D. Zuev,  B. Albrecht,  E. Alguire,  
 B. Austin,  S. A. Baeppler,  G. J. O. Beran,  Y. A. Bernard,  E. Berquist,  
 K. Brandhorst,  K. B. Bravaya,  S. T. Brown,  D. Casanova,  C.-M. Chang,  
 Y. Chen,  S. H. Chien,  K. D. Closser,  M. P. Coons,  D. L. Crittenden,  
 S. Dasgupta,  M. Diedenhofen,  R. A. DiStasio Jr.,  H. Do,  A. D. Dutoi,  
 R. G. Edgar,  P.-T. Fang,  S. Fatehi,  Q. Feng,  L. Fusti-Molnar,  
 A. Ghysels,  A. Golubeva-Zadorozhnaya,  J. Gomes,  A. Gunina,  
 M. W. D. Hanson-Heine,  P. H. P. Harbach,  A. W. Hauser,  J. E. Herr,  
 E. G. Hohenstein,  Z. C. Holden,  K. Hui,  T.-C. Jagau,  H. Ji,  B. Kaduk,  
 K. Khistyaev,  Jaehoon Kim,  Jihan Kim,  R. A. King,  P. Klunzinger,  
 K. Koh,  D. Kosenkov,  T. Kowalczyk,  C. M. Krauter,  A. Kunitsa,  
 K. U. Lao,  A. Laurent,  K. V. Lawler,  J. Lee,  D. Lefrancois,  S. Lehtola,  
 S. V. Levchenko,  C. Y. Lin,  Y.-S. Lin,  F. Liu,  E. Livshits,  
 R. C. Lochan,  A. Luenser,  P. Manohar,  S. F. Manzer,  S.-P. Mao,  Y. Mao,  
 N. Mardirossian,  A. V. Marenich,  L. A. Martinez-Martinez,  S. A. Maurer,  
 N. J. Mayhall,  J.-M. Mewes,  A. F. Morrison,  K. Nanda,  T. S. Nguyen-Beck,  
 C. M. Oana,  R. Olivares-Amaya,  D. P. O'Neill,  J. A. Parkhill,  
 T. M. Perrine,  R. Peverati,  P. A. Pieniazek,  F. Plasser,  A. Prociuk,  
 D. R. Rehn,  E. Rosta,  N. J. Russ,  N. Sergueev,  S. M. Sharada,  
 S. Sharma,  D. W. Small,  A. Sodt,  T. Stauch,  T. Stein,  D. Stuck,  
 Y.-C. Su,  A. J. W. Thom,  T. Tsuchimochi,  L. Vogt,  O. Vydrov,  T. Wang,  
 M. A. Watson,  J. Wenzel,  A. White,  C. F. Williams,  V. Vanovschi,  
 K. Yao,  S. Yeganeh,  S. R. Yost,  Z.-Q. You,  I. Y. Zhang,  X. Zhang,  
 Y. Zhao,  B. R. Brooks,  G. K. L. Chan,  D. M. Chipman,  C. J. Cramer,  
 W. A. Goddard III,  M. S. Gordon,  W. J. Hehre,  A. Klamt,  
 H. F. Schaefer III,  M. W. Schmidt,  C. D. Sherrill,  D. G. Truhlar,  
 A. Warshel,  X. Xu,  A. Aspuru-Guzik,  R. Baer,  A. T. Bell,  N. A. Besley,  
 J.-D. Chai,  A. Dreuw,  B. D. Dunietz,  T. R. Furlani,  S. R. Gwaltney,  
 C.-P. Hsu,  Y. Jung,  J. Kong,  D. S. Lambrecht,  W. Liang,  C. Ochsenfeld,  
 V. A. Rassolov,  L. V. Slipchenko,  J. E. Subotnik,  T. Van Voorhis,  
 J. M. Herbert,  A. I. Krylov,  P. M. W. Gill,  M. Head-Gordon

 Contributors to earlier versions of Q-Chem not listed above: 
 R. D. Adamson,  J. Baker,  E. F. C. Byrd,  A. K. Chakraborty,  C.-L. Cheng,  
 H. Dachsel,  R. J. Doerksen,  G. Hawkins,  A. Heyden,  S. Hirata,  
 G. Kedziora,  F. J. Keil,  C. Kelley,  P. P. Korambath,  W. Kurlancheek,  
 A. M. Lee,  M. S. Lee,  D. Liotard,  I. Lotan,  P. E. Maslen,  N. Nair,  
 D. Neuhauser,  R. Olson,  B. Peters,  J. Ritchie,  N. E. Schultz,  
 N. Shenvi,  A. C. Simmonett,  K. S. Thanthiriwatte,  Q. Wu,  W. Zhang

 Please cite Q-Chem as follows:
 Y. Shao et al., Mol. Phys. 113, 184-215 (2015)
 DOI: 10.1080/00268976.2014.952696

 Q-Chem 4.4.2 for Intel X86 EM64T Linux

 Parts of Q-Chem use Armadillo 5.200.1 (Boston Tea Smuggler).
 http://arma.sourceforge.net/

 Q-Chem begins on Mon Jun 12 15:04:07 2017  


Host: 0

     Scratch files written to /scratch/taweetham/qchem43449//
FILE_GEOM_ORG=        593

Checking the input file for inconsistencies... 	...done.

--------------------------------------------------------------
User input:
--------------------------------------------------------------
$molecule
0 1
  C   -1.0895692   -0.7215257    0.2605289
  C    0.0502231    0.0287524   -0.4505798
  C    1.3810443   -0.6500275   -0.2270807
  O    2.3056358   -0.0851678    0.3076603
  O   -2.3315626   -0.0906894    0.0200786
  H   -0.8701797   -0.7675606    1.3361144
  H   -1.1748518   -1.7412773   -0.1233438
  O    0.0749358    1.3678553   -0.0056367
  H   -0.1563976    0.0071459   -1.5320031
  H    1.4677812   -1.6972516   -0.5752888
  H   -2.2400045    0.8337890    0.2819501
  H    0.9527058    1.5288311    0.3742805
$end

$rem
   BASIS  =   cc-pVTZ
   method  =  MP2
   JOBTYPE = optimization
   SOLVENT_METHOD = SMD
   MEM_STATIC = 1500
   MEM_TOTAL  = 2500
$end

--------------------------------------------------------------
 ----------------------------------------------------------------
             Standard Nuclear Orientation (Angstroms)
    I     Atom           X                Y                Z
 ----------------------------------------------------------------
    1      C      -1.0895692000    -0.7215257000     0.2605289000
    2      C       0.0502231000     0.0287524000    -0.4505798000
    3      C       1.3810443000    -0.6500275000    -0.2270807000
    4      O       2.3056358000    -0.0851678000     0.3076603000
    5      O      -2.3315626000    -0.0906894000     0.0200786000
    6      H      -0.8701797000    -0.7675606000     1.3361144000
    7      H      -1.1748518000    -1.7412773000    -0.1233438000
    8      O       0.0749358000     1.3678553000    -0.0056367000
    9      H      -0.1563976000     0.0071459000    -1.5320031000
   10      H       1.4677812000    -1.6972516000    -0.5752888000
   11      H      -2.2400045000     0.8337890000     0.2819501000
   12      H       0.9527058000     1.5288311000     0.3742805000
 ----------------------------------------------------------------
 Nuclear Repulsion Energy =   243.8828672188 hartrees
 There are       24 alpha and       24 beta electrons
 Requested basis set is cc-pVTZ
 There are 96 shells and 264 basis functions

 Total QAlloc Memory Limit   2500 MB
 Mega-Array Size      1467 MB
 MEM_STATIC part      1500 MB
 A cutoff of  1.0D-11 yielded   4332 shell pairs
 There are     32610 function pairs (     42112 Cartesian)

 -------------------------------------------------------
 OpenMP Integral Computing Module                       
 Release: version 1.0, May 2013, Q-Chem Inc. Pittsburgh 
 -------------------------------------------------------
 Integral Job Info:
 Integral job number is                      11
 Integral operator is                         1
 short-range coefficients                     0
 long-range coefficients              100000000
 Omega coefficients                           0
 if combine SR and LR in K                    0
 Integral screening is                        0
 Integral computing path is                   2
 max size of driver memory is            800000
 size of driver memory is                776718
 size of scratch memory is              4556032
 max col of scratch BK array              10000
 max len of scratch array in speh3          662
 max len of scratch index in speh4           32
 max int batch size is                      520
 min int batch size is                       52
 fixed nKL is                                52
 max L of basis functions is                  3
 order of int derivative is                   0
 number of shells is                         96
 number of basis is                         300
 number of cartesian basis is               300
 number of contracted shell pairs          4332
 number of primitive shell pairs          12201
 maxK2 (contraction) of shell pair           49
 max number of K2 of shell pair               1
 max number of CS2 of shell pair            613
 max number of PS2 of shell pair           2009
 mem total for path MDJ                  116004
 -------------------------------------------------------
 Smallest overlap matrix eigenvalue = 5.86E-04

 Scale SEOQF with 1.000000e-01/1.000000e-01/1.000000e-01

 Standard Electronic Orientation quadrupole field applied
 Nucleus-field energy     =     0.0000000055 hartrees
 Guess from superposition of atomic densities
 Warning:  Energy on first SCF cycle will be non-variational
 A restricted Hartree-Fock SCF calculation will be
 performed using Pulay DIIS extrapolation
 SCF converges when DIIS error is below 1.0E-08
 ---------------------------------------
  Cycle       Energy         DIIS Error
 ---------------------------------------
    1    -343.1792348968      3.27E-02
    2    -341.6388143333      4.33E-03
    3    -341.7275370032      3.21E-03
    4    -341.7892326676      4.36E-04
    5    -341.7915115623      1.75E-04
    6    -341.7918152140      5.55E-05
    7    -341.7918799265      2.69E-05
    8    -341.7918965101      9.00E-06
    9    -341.7918983788      2.65E-06
   10    -341.7918985305      5.54E-07
   11    -341.7918985381      1.41E-07
   12    -341.7918985389      5.87E-08
   13    -341.7918985394      3.23E-08
   14    -341.7918985396      1.62E-08
   15    -341.7918985391      4.96E-09 Convergence criterion met
 ---------------------------------------
 SCF time:  CPU 144.31 s  wall 144.36 s

 Citation of the SMD model:
 Marenich, A.V.; Cramer, C.J.; Truhlar, D.G.
 J. Phys. Chem. B 2009, 113, 6378-6396.
 iSolventCode=           1
 Solvent: water                                                           

 vradii
            1           2           3           4           5           6
    1   1.8500000   1.8500000   1.8500000   1.5200000   1.5200000   1.2000000
            7           8           9          10          11          12
    1   1.2000000   1.5200000   1.2000000   1.2000000   1.2000000   1.2000000
Changing PCM_TESSEL_METHOD to VTN
Changing PCM_VDW_RADII to SMD_RADIUS
 Discretize the solute cavity surface with Lebedev spheres
	Using 302 Lebedev grid points for each H atom
	Using 302 Lebedev grid points for other atoms
	Atomic van der Waals radii will be scaled by 1.20
 Removing interior tesserae...
 Keep 1282 surface tesserae and discard 2342 interior tesserae
 Molecular Surface Area = 110.529 Angst**2
 A restricted Hartree-Fock SCF calculation will be
 performed using Pulay DIIS extrapolation
 Polarizable Continuum solvation model will be applied
 SCF converges when DIIS error is below 1.0E-08

 Citation of the SMD model:
 Marenich, A.V.; Cramer, C.J.; Truhlar, D.G.
 J. Phys. Chem. B 2009, 113, 6378-6396.
 iSolventCode=           1
 Solvent: water                                                           

 vradii
            1           2           3           4           5           6
    1   1.8500000   1.8500000   1.8500000   1.5200000   1.5200000   1.2000000
            7           8           9          10          11          12
    1   1.2000000   1.5200000   1.2000000   1.2000000   1.2000000   1.2000000
 ---------------------------------------
  Cycle       Energy         DIIS Error
 ---------------------------------------
    1    -341.7918985400      1.67E-09
 Time req'd to invert C: 1.26 s (CPU) 1.27 s (wall)
    2    -341.8135273399      4.56E-04
    3    -341.8135273412      4.56E-04
    4    -341.8135273391      4.56E-04
    5    -341.8135273263      4.56E-04
    6    -341.8135273289      4.56E-04
    7    -341.8135273335      4.56E-04
    8    -341.8135273375      4.56E-04
    9    -341.8135273367      4.56E-04
   10    -341.8135273358      4.56E-04
   11    -341.8135273368      4.56E-04
   12    -341.8135273384      4.56E-04
   13    -341.8135273404      4.56E-04
   14    -341.8135273361      4.56E-04
   15    -341.8135273354      4.56E-04
   16    -341.8135273407      4.56E-04
   17    -341.8169514559      2.43E-04
   18    -341.8175077362      1.03E-04
   19    -341.8177035213      3.24E-05
   20    -341.8177297975      1.13E-05
   21    -341.8177330428      6.06E-06
   22    -341.8177337094      2.10E-06
   23    -341.8177338280      6.73E-07
   24    -341.8177338375      1.57E-07
   25    -341.8177338380      4.94E-08
   26    -341.8177338381      2.06E-08
   27    -341.8177338381      9.89E-09 Convergence criterion met
 ---------------------------------------
 SCF time:  CPU 211.44 s  wall 211.55 s
(0)  E-EN(g) gas-phase elect-nuc energy                 -341.791898540 a.u.
(3)  G-ENP(liq) elect-nuc-pol free energy of system     -341.817733838 a.u.
(4)  G-CDS(liq) cavity-dispersion-solvent structure 
     free energy                                                3.7587 kcal/mol
(6)  G-S(liq) free energy of system                     -341.811743950 a.u.
(9)  DeltaG-S(liq) free energy of  solvation
     (9) = (6) - (0)                                          -12.4532 kcal/mol
 SCF   energy in the final basis set = -341.8117439502
 Total energy in the final basis set = -341.8117439502

 Components of the MP2 correlation energy:
        aaaa  correlation energy =        -0.1580255149 au
        abab  correlation energy =        -0.9736358788 au
        bbbb  correlation energy =        -0.1580255149 au
        non-Brillouin singles    =        -0.0000000000 au

 Total  MP2   correlation energy =        -1.2896869086 au
        MP2         total energy =      -343.1014308588 au

  Entering Z-vector solver.
 This version supports only Gaussian blurring of the apparent surface charges
 No PCM contribution added !! 
   1         0           1      0.000262    0.000262
 This version supports only Gaussian blurring of the apparent surface charges
 No PCM contribution added !! 
   2         0           1      0.000087    0.000087
 This version supports only Gaussian blurring of the apparent surface charges
 No PCM contribution added !! 
   3         0           1      0.000031    0.000031
 This version supports only Gaussian blurring of the apparent surface charges
 No PCM contribution added !! 
   4         0           1      0.000010    0.000010
 This version supports only Gaussian blurring of the apparent surface charges
 No PCM contribution added !! 
   5         0           1      0.000003    0.000003
 This version supports only Gaussian blurring of the apparent surface charges
 No PCM contribution added !! 
   6         0           1      0.000001    0.000001
 This version supports only Gaussian blurring of the apparent surface charges
 No PCM contribution added !! 
   7         1           0      0.000000    0.000000    Roots Converged

 --------------------------------------------------------------

                    Orbital Energies (a.u.)
 --------------------------------------------------------------

 Alpha MOs
 -- Occupied --
-20.575 -20.566 -20.563 -11.345 -11.293 -11.280  -1.424  -1.381
 -1.358  -1.029  -0.887  -0.802  -0.730  -0.709  -0.684  -0.627
 -0.614  -0.599  -0.558  -0.542  -0.523  -0.484  -0.444  -0.431
 -- Virtual --
  0.129   0.165   0.176   0.196   0.210   0.222   0.235   0.306
  0.318   0.356   0.373   0.414   0.455   0.472   0.509   0.526
  0.540   0.565   0.571   0.580   0.587   0.591   0.627   0.637
  0.643   0.652   0.664   0.692   0.727   0.750   0.765   0.790
  0.820   0.847   0.863   0.878   0.889   0.917   0.929   0.933
  0.960   0.987   1.004   1.045   1.103   1.139   1.179   1.194
  1.210   1.223   1.252   1.263   1.304   1.324   1.336   1.388
  1.401   1.418   1.453   1.462   1.471   1.480   1.499   1.531
  1.543   1.584   1.616   1.628   1.661   1.685   1.737   1.750
  1.796   1.888   1.984   2.039   2.098   2.108   2.173   2.187
  2.233   2.236   2.266   2.310   2.345   2.381   2.420   2.441
  2.463   2.480   2.522   2.632   2.657   2.692   2.736   2.787
  2.800   2.823   2.842   2.917   2.999   3.017   3.037   3.056
  3.075   3.114   3.153   3.177   3.183   3.211   3.246   3.272
  3.275   3.312   3.333   3.357   3.381   3.410   3.429   3.443
  3.465   3.478   3.486   3.529   3.580   3.599   3.618   3.643
  3.669   3.703   3.734   3.759   3.767   3.777   3.812   3.850
  3.863   3.893   3.926   3.966   3.968   4.013   4.033   4.052
  4.065   4.136   4.139   4.148   4.193   4.210   4.220   4.231
  4.255   4.296   4.324   4.335   4.360   4.385   4.399   4.417
  4.460   4.483   4.526   4.534   4.571   4.595   4.610   4.634
  4.653   4.728   4.757   4.776   4.801   4.832   4.926   4.946
  4.995   5.015   5.093   5.111   5.174   5.189   5.214   5.247
  5.286   5.325   5.347   5.385   5.423   5.463   5.599   5.618
  5.670   5.689   5.715   5.734   5.805   5.898   5.982   5.990
  6.022   6.116   6.139   6.184   6.243   6.278   6.333   6.419
  6.637   6.664   6.677   6.707   6.871   6.944   6.979   6.981
  7.075   7.104   7.146   7.159   7.258   7.283   7.315   7.336
  7.363   7.415   7.484   7.504   7.531   7.611   7.675   7.761
  7.908   7.955  10.385  12.131  12.447  12.807  13.395  13.764
 --------------------------------------------------------------

          Ground-State Mulliken Net Atomic Charges

     Atom                 Charge (a.u.)
  ----------------------------------------
      1 C                    -0.010879
      2 C                     0.072374
      3 C                     0.121037
      4 O                    -0.331642
      5 O                    -0.456328
      6 H                     0.094270
      7 H                     0.134204
      8 O                    -0.449869
      9 H                     0.131970
     10 H                     0.141747
     11 H                     0.282439
     12 H                     0.270678
  ----------------------------------------
  Sum of atomic charges =    -0.000000

 -----------------------------------------------------------------
                    Cartesian Multipole Moments
 -----------------------------------------------------------------
    Charge (ESU x 10^10)
                -0.0000
    Dipole Moment (Debye)
         X       0.6163      Y      -1.9449      Z      -0.5343
       Tot       2.1090
    Quadrupole Moments (Debye-Ang)
        XX     -48.4059     XY      -2.3702     YY     -32.6563
        XZ      -3.2413     YZ       2.2293     ZZ     -34.1214
    Octopole Moments (Debye-Ang^2)
       XXX      -3.5228    XXY      10.7122    XYY       1.5287
       YYY      -1.6340    XXZ      -1.7380    XYZ       1.0281
       YYZ       1.6173    XZZ       0.2535    YZZ       1.1544
       ZZZ       0.4170
    Hexadecapole Moments (Debye-Ang^3)
      XXXX    -646.2186   XXXY     -21.8401   XXYY     -96.9178
      XYYY       0.6836   YYYY    -153.2249   XXXZ     -15.6104
      XXYZ       6.1776   XYYZ       0.4895   YYYZ       8.0268
      XXZZ    -100.2174   XYZZ      -0.7657   YYZZ     -37.3389
      XZZZ       1.3313   YZZZ       0.0045   ZZZZ     -60.9062
 -----------------------------------------------------------------
 DrvMan is completing analytic gradient of the MP2 energy
 MP2 relaxed dipole moment
            1
    1   0.2424809
    2  -0.7651692
    3  -0.2102220
	Magnitude:	 0.830 au	 2.109 Debye
 MP2 energy read as -343.101431
 Full Analytical Gradient of MP2 Energy (in au.)
             1             2             3             4             5
    1   -0.01558275    0.00484722    0.01565154   -0.00518727   -0.00007292
    2    0.01220251    0.00723810    0.02478249   -0.00739255   -0.00702330
    3   -0.00597346    0.01098017    0.01268616   -0.00464156   -0.00027264
             6             7             8             9            10
    1    0.00252350   -0.00081399   -0.00355754   -0.00371793    0.00251548
    2   -0.00243689   -0.01394956   -0.00002633   -0.00104685   -0.02084989
    3    0.01112993   -0.00330479   -0.00372119   -0.01416089   -0.00667848
            11            12
    1   -0.00039220    0.00378685
    2    0.00517762    0.00332464
    3    0.00158240    0.00237434
 Gradient time:  CPU 0.11 s  wall 1.87 s
 Geometry Optimization Parameters
   NAtoms,    NIC,     NZ,  NCons,   NDum,   NFix, NCnnct, MaxDiis
       12      73       0       0       0       0       0       0


** GEOMETRY OPTIMIZATION IN DELOCALIZED INTERNAL COORDINATES **
   Searching for a Minimum

   Optimization Cycle:   1

                       Coordinates (Angstroms)
     ATOM                X               Y               Z
      1  C        -1.0895692000   -0.7215257000    0.2605289000
      2  C         0.0502231000    0.0287524000   -0.4505798000
      3  C         1.3810443000   -0.6500275000   -0.2270807000
      4  O         2.3056358000   -0.0851678000    0.3076603000
      5  O        -2.3315626000   -0.0906894000    0.0200786000
      6  H        -0.8701797000   -0.7675606000    1.3361144000
      7  H        -1.1748518000   -1.7412773000   -0.1233438000
      8  O         0.0749358000    1.3678553000   -0.0056367000
      9  H        -0.1563976000    0.0071459000   -1.5320031000
     10  H         1.4677812000   -1.6972516000   -0.5752888000
     11  H        -2.2400045000    0.8337890000    0.2819501000
     12  H         0.9527058000    1.5288311000    0.3742805000
   Point Group: c1    Number of degrees of freedom:    30


   Energy is   -343.101430859


 Attempting to Generate Delocalized Internal Coordinates

 30 Hessian modes will be used to form the next step
  Hessian Eigenvalues:
     0.004054    0.007782    0.007783    0.013844    0.014150    0.050520
     0.050625    0.055341    0.058599    0.078335    0.114574    0.138291
     0.160000    0.160000    0.160000    0.177151    0.202344    0.220000
     0.220525    0.286309    0.312947    0.329196    0.335501    0.338266
     0.344747    0.434360    0.437972    0.533948    0.543689    1.007815

 Minimum Search - Taking Simple RFO Step
 Searching for Lamda that Minimizes Along All modes
 Value Taken    Lamda =  -0.00563651
 Step Taken.  Stepsize is  0.170921

                             Maximum     Tolerance    Cnvgd?
         Gradient           0.017418      0.000300      NO
         Displacement       0.082329      0.001200      NO
         Energy change     *********      0.000001      NO


 New Cartesian Coordinates Obtained by Inverse Iteration

 Displacement from previous Coordinates is:  0.272470
 ----------------------------------------------------------------
             Standard Nuclear Orientation (Angstroms)
    I     Atom           X                Y                Z
 ----------------------------------------------------------------
    1      C      -1.0639334678    -0.7258917916     0.2632827648
    2      C       0.0335271462     0.0188251345    -0.4619228191
    3      C       1.3454527654    -0.6481538889    -0.2376115481
    4      O       2.2506463096    -0.0596238266     0.3158495387
    5      O      -2.3031698640    -0.0905828161     0.0158478293
    6      H      -0.8386548348    -0.7432847492     1.3204081241
    7      H      -1.1491566924    -1.7275174759    -0.1076785237
    8      O       0.0685908831     1.3432928633     0.0149787139
    9      H      -0.1707611594     0.0105583820    -1.5208862258
   10      H       1.4393282826    -1.6634013259    -0.5686569556
   11      H      -2.1942770316     0.8339300787     0.2497872628
   12      H       0.9521682631     1.4647232158     0.3832817387
 ----------------------------------------------------------------
 Nuclear Repulsion Energy =   247.0859300790 hartrees
 There are       24 alpha and       24 beta electrons
 Discretize the solute cavity surface with Lebedev spheres
	Using 302 Lebedev grid points for each H atom
	Using 302 Lebedev grid points for other atoms
	Atomic van der Waals radii will be scaled by 1.20
 Removing interior tesserae...
 Keep 1259 surface tesserae and discard 2365 interior tesserae
 Molecular Surface Area = 109.638 Angst**2
 Applying Cartesian multipole field
    Component          Value
    ---------          -----
     (2,0,0)        1.00000E-11
     (0,2,0)        2.00000E-11
     (0,0,2)       -3.00000E-11
 Nucleus-field energy     =     0.0000000052 hartrees
 Requested basis set is cc-pVTZ
 There are 96 shells and 264 basis functions
 A cutoff of  1.0D-11 yielded   4356 shell pairs
 There are     32800 function pairs (     42358 Cartesian)
 Smallest overlap matrix eigenvalue = 5.44E-04
 Guess MOs from SCF MO coefficient file
 Reading MOs from coefficient file
 Reading MOs from coefficient file
 A restricted Hartree-Fock SCF calculation will be
 performed using Pulay DIIS extrapolation
 SCF converges when DIIS error is below 1.0E-08
 Geometry optimization detected.  Setting ReadMinima to 0
 Setting SaveMinima to 0
 ---------------------------------------
  Cycle       Energy         DIIS Error
 ---------------------------------------
    1    -341.8395241118      1.08E-03
    2    -341.7905358006      2.53E-04
    3    -341.7910429273      1.33E-04
    4    -341.7911871039      4.59E-05
    5    -341.7912165130      1.40E-05
    6    -341.7912208351      6.90E-06
    7    -341.7912218779      2.63E-06
    8    -341.7912220618      1.08E-06
    9    -341.7912220925      3.64E-07
   10    -341.7912220981      1.71E-07
   11    -341.7912220997      7.22E-08
   12    -341.7912221003      2.73E-08
   13    -341.7912221000      7.33E-09 Convergence criterion met
 ---------------------------------------
 SCF time:  CPU 136.36 s  wall 139.00 s
 Discretize the solute cavity surface with Lebedev spheres
	Using 302 Lebedev grid points for each H atom
	Using 302 Lebedev grid points for other atoms
	Atomic van der Waals radii will be scaled by 1.20
 Removing interior tesserae...
 Keep 1259 surface tesserae and discard 2365 interior tesserae
 Molecular Surface Area = 109.638 Angst**2
 A restricted Hartree-Fock SCF calculation will be
 performed using Pulay DIIS extrapolation
 Polarizable Continuum solvation model will be applied
 SCF converges when DIIS error is below 1.0E-08
 Geometry optimization detected.  Setting ReadMinima to 0
 Setting SaveMinima to 0

 Citation of the SMD model:
 Marenich, A.V.; Cramer, C.J.; Truhlar, D.G.
 J. Phys. Chem. B 2009, 113, 6378-6396.
 iSolventCode=           1
 Solvent: water                                                           

 vradii
            1           2           3           4           5           6
    1   1.8500000   1.8500000   1.8500000   1.5200000   1.5200000   1.2000000
            7           8           9          10          11          12
    1   1.2000000   1.5200000   1.2000000   1.2000000   1.2000000   1.2000000
 ---------------------------------------
  Cycle       Energy         DIIS Error
 ---------------------------------------
    1    -341.7912220996      1.89E-09
 Time req'd to invert C: 1.34 s (CPU) 1.33 s (wall)
    2    -341.8131274679      4.63E-04
    3    -341.8131274704      4.63E-04
    4    -341.8131274740      4.63E-04
    5    -341.8131274684      4.63E-04
    6    -341.8131274653      4.63E-04
    7    -341.8131274603      4.63E-04
    8    -341.8131274677      4.63E-04
    9    -341.8131274701      4.63E-04
   10    -341.8131274720      4.63E-04
   11    -341.8131274745      4.63E-04
   12    -341.8131274731      4.63E-04
   13    -341.8131274758      4.63E-04
   14    -341.8131274786      4.63E-04
   15    -341.8131274773      4.63E-04
   16    -341.8131274692      4.63E-04
   17    -341.8166496448      2.46E-04
   18    -341.8172181519      1.05E-04
   19    -341.8174169059      3.30E-05
   20    -341.8174436231      1.16E-05
   21    -341.8174470423      6.23E-06
   22    -341.8174477547      2.17E-06
   23    -341.8174478797      6.96E-07
   24    -341.8174478900      1.59E-07
   25    -341.8174478906      4.87E-08
   26    -341.8174478910      2.03E-08
   27    -341.8174478910      9.79E-09 Convergence criterion met
 ---------------------------------------
 SCF time:  CPU 224.02 s  wall 224.15 s
(0)  E-EN(g) gas-phase elect-nuc energy                 -341.791222100 a.u.
(3)  G-ENP(liq) elect-nuc-pol free energy of system     -341.817447891 a.u.
(4)  G-CDS(liq) cavity-dispersion-solvent structure 
     free energy                                                3.6597 kcal/mol
(6)  G-S(liq) free energy of system                     -341.811615738 a.u.
(9)  DeltaG-S(liq) free energy of  solvation
     (9) = (6) - (0)                                          -12.7972 kcal/mol
 SCF   energy in the final basis set = -341.8116157383
 Total energy in the final basis set = -341.8116157383

 Components of the MP2 correlation energy:
        aaaa  correlation energy =        -0.1583592050 au
        abab  correlation energy =        -0.9736428761 au
        bbbb  correlation energy =        -0.1583592050 au
        non-Brillouin singles    =        -0.0000000000 au

 Total  MP2   correlation energy =        -1.2903612861 au
        MP2         total energy =      -343.1019770244 au

  Entering Z-vector solver.
 This version supports only Gaussian blurring of the apparent surface charges
 No PCM contribution added !! 
   1         0           1      0.000260    0.000260
 This version supports only Gaussian blurring of the apparent surface charges
 No PCM contribution added !! 
   2         0           1      0.000088    0.000088
 This version supports only Gaussian blurring of the apparent surface charges
 No PCM contribution added !! 
   3         0           1      0.000031    0.000031
 This version supports only Gaussian blurring of the apparent surface charges
 No PCM contribution added !! 
   4         0           1      0.000010    0.000010
 This version supports only Gaussian blurring of the apparent surface charges
 No PCM contribution added !! 
   5         0           1      0.000003    0.000003
 This version supports only Gaussian blurring of the apparent surface charges
 No PCM contribution added !! 
   6         0           1      0.000001    0.000001
 This version supports only Gaussian blurring of the apparent surface charges
 No PCM contribution added !! 
   7         1           0      0.000000    0.000000    Roots Converged

 --------------------------------------------------------------

                    Orbital Energies (a.u.)
 --------------------------------------------------------------

 Alpha MOs
 -- Occupied --
-20.575 -20.563 -20.560 -11.340 -11.284 -11.273  -1.425  -1.382
 -1.357  -1.041  -0.893  -0.808  -0.739  -0.716  -0.686  -0.629
 -0.617  -0.600  -0.556  -0.540  -0.525  -0.485  -0.450  -0.435
 -- Virtual --
  0.128   0.166   0.178   0.197   0.213   0.224   0.236   0.307
  0.319   0.356   0.376   0.420   0.455   0.472   0.508   0.528
  0.545   0.566   0.572   0.587   0.594   0.597   0.635   0.644
  0.648   0.662   0.670   0.694   0.730   0.755   0.765   0.792
  0.825   0.850   0.867   0.882   0.895   0.922   0.939   0.944
  0.971   0.994   1.003   1.054   1.112   1.148   1.192   1.200
  1.217   1.234   1.259   1.271   1.310   1.324   1.338   1.389
  1.411   1.425   1.460   1.468   1.481   1.484   1.505   1.541
  1.547   1.603   1.630   1.640   1.691   1.708   1.761   1.772
  1.819   1.902   1.992   2.063   2.105   2.116   2.186   2.199
  2.235   2.244   2.275   2.312   2.350   2.368   2.425   2.444
  2.467   2.490   2.522   2.651   2.656   2.701   2.735   2.794
  2.807   2.832   2.843   2.930   3.018   3.028   3.037   3.069
  3.105   3.121   3.175   3.178   3.192   3.225   3.247   3.276
  3.283   3.323   3.337   3.366   3.398   3.412   3.437   3.451
  3.466   3.482   3.499   3.546   3.598   3.613   3.623   3.668
  3.698   3.726   3.760   3.782   3.788   3.806   3.844   3.867
  3.882   3.917   3.958   3.982   4.002   4.045   4.057   4.075
  4.101   4.157   4.166   4.186   4.211   4.236   4.239   4.260
  4.281   4.324   4.341   4.369   4.385   4.415   4.435   4.449
  4.495   4.522   4.557   4.566   4.596   4.611   4.639   4.668
  4.685   4.755   4.805   4.824   4.836   4.868   4.978   4.988
  5.044   5.088   5.128   5.142   5.218   5.240   5.275   5.293
  5.348   5.374   5.417   5.427   5.480   5.507   5.642   5.657
  5.714   5.735   5.758   5.781   5.832   5.943   6.009   6.019
  6.059   6.140   6.166   6.216   6.264   6.310   6.365   6.443
  6.648   6.672   6.678   6.708   6.880   6.961   6.997   7.001
  7.119   7.122   7.152   7.182   7.270   7.313   7.322   7.363
  7.374   7.427   7.493   7.530   7.546   7.646   7.683   7.778
  7.924   7.976  10.672  12.463  12.624  12.995  13.797  13.962
 --------------------------------------------------------------

          Ground-State Mulliken Net Atomic Charges

     Atom                 Charge (a.u.)
  ----------------------------------------
      1 C                    -0.016418
      2 C                     0.072852
      3 C                     0.108102
      4 O                    -0.342468
      5 O                    -0.459261
      6 H                     0.098956
      7 H                     0.139573
      8 O                    -0.452967
      9 H                     0.142802
     10 H                     0.162622
     11 H                     0.280421
     12 H                     0.265785
  ----------------------------------------
  Sum of atomic charges =    -0.000000

 -----------------------------------------------------------------
                    Cartesian Multipole Moments
 -----------------------------------------------------------------
    Charge (ESU x 10^10)
                 0.0000
    Dipole Moment (Debye)
         X       0.7287      Y      -2.1736      Z      -0.7216
       Tot       2.4034
    Quadrupole Moments (Debye-Ang)
        XX     -48.2622     XY      -2.5288     YY     -32.7143
        XZ      -3.1556     YZ       2.0568     ZZ     -33.9367
    Octopole Moments (Debye-Ang^2)
       XXX      -1.0088    XXY       9.9375    XYY       1.5316
       YYY      -2.4989    XXZ      -2.2385    XYZ       1.1970
       YYZ       1.2049    XZZ       0.6273    YZZ       1.0369
       ZZZ      -0.0119
    Hexadecapole Moments (Debye-Ang^3)
      XXXX    -623.1373   XXXY     -22.1903   XXYY     -93.6213
      XYYY      -1.1143   YYYY    -149.8792   XXXZ     -15.1496
      XXYZ       5.3881   XYYZ       0.2332   YYYZ       6.7992
      XXZZ     -97.1138   XYZZ      -1.0302   YYZZ     -36.4370
      XZZZ       0.5106   YZZZ      -0.5133   ZZZZ     -60.2437
 -----------------------------------------------------------------
 DrvMan is completing analytic gradient of the MP2 energy
 MP2 relaxed dipole moment
            1
    1   0.2866810
    2  -0.8551453
    3  -0.2839158
	Magnitude:	 0.946 au	 2.403 Debye
 MP2 energy read as -343.101977
 Full Analytical Gradient of MP2 Energy (in au.)
             1             2             3             4             5
    1   -0.00415767   -0.00032158    0.00448391   -0.00499019    0.00430453
    2    0.00296700    0.00107646    0.00473885   -0.00124006   -0.00091298
    3   -0.00022686    0.00199976    0.00256928   -0.00237909   -0.00042015
             6             7             8             9            10
    1    0.00060613    0.00119615    0.00230017    0.00047743   -0.00147446
    2   -0.00067023   -0.00017201   -0.00278191   -0.00112237   -0.00115914
    3    0.00020269    0.00016125    0.00059549   -0.00108066   -0.00042375
            11            12
    1   -0.00034187   -0.00208255
    2   -0.00051649   -0.00020712
    3   -0.00016542   -0.00083253
 Gradient time:  CPU 0.09 s  wall 0.12 s
 Geometry Optimization Parameters
   NAtoms,    NIC,     NZ,  NCons,   NDum,   NFix, NCnnct, MaxDiis
       12      73       0       0       0       0       0       0

 Cartesian Hessian Update
 Hessian Updated using BFGS Update


** GEOMETRY OPTIMIZATION IN DELOCALIZED INTERNAL COORDINATES **
   Searching for a Minimum

   Optimization Cycle:   2

                       Coordinates (Angstroms)
     ATOM                X               Y               Z
      1  C        -1.0639334678   -0.7258917916    0.2632827648
      2  C         0.0335271462    0.0188251345   -0.4619228191
      3  C         1.3454527654   -0.6481538889   -0.2376115481
      4  O         2.2506463096   -0.0596238266    0.3158495387
      5  O        -2.3031698640   -0.0905828161    0.0158478293
      6  H        -0.8386548348   -0.7432847492    1.3204081241
      7  H        -1.1491566924   -1.7275174759   -0.1076785237
      8  O         0.0685908831    1.3432928633    0.0149787139
      9  H        -0.1707611594    0.0105583820   -1.5208862258
     10  H         1.4393282826   -1.6634013259   -0.5686569556
     11  H        -2.1942770316    0.8339300787    0.2497872628
     12  H         0.9521682631    1.4647232158    0.3832817387
   Point Group: c1    Number of degrees of freedom:    30


   Energy is   -343.101977024

 Hessian Updated using BFGS Update

 29 Hessian modes will be used to form the next step
  Hessian Eigenvalues:
     0.004086    0.007779    0.007800    0.013835    0.014151    0.050288
     0.051230    0.056054    0.058188    0.078530    0.115118    0.138216
     0.157915    0.161890    0.176963    0.200832    0.219899    0.225252
     0.291285    0.305318    0.329111    0.333593    0.338221    0.345449
     0.435761    0.451286    0.538604    0.546040    0.996352

 Minimum Search - Taking Simple RFO Step
 Searching for Lamda that Minimizes Along All modes
 Value Taken    Lamda =  -0.00028439
 Step Taken.  Stepsize is  0.063208

                             Maximum     Tolerance    Cnvgd?
         Gradient           0.003830      0.000300      NO
         Displacement       0.029516      0.001200      NO
         Energy change     -0.000546      0.000001      NO


 New Cartesian Coordinates Obtained by Inverse Iteration

 Displacement from previous Coordinates is:  0.072126
 ----------------------------------------------------------------
             Standard Nuclear Orientation (Angstroms)
    I     Atom           X                Y                Z
 ----------------------------------------------------------------
    1      C      -1.0645015723    -0.7287470765     0.2613566523
    2      C       0.0347559289     0.0168394289    -0.4639768864
    3      C       1.3479228137    -0.6536243289    -0.2335859556
    4      O       2.2539445859    -0.0706876498     0.3310953245
    5      O      -2.3097233529    -0.0898350874     0.0261785115
    6      H      -0.8388931190    -0.7426688706     1.3170285432
    7      H      -1.1608585516    -1.7286557409    -0.1084806522
    8      O       0.0646148049     1.3470539375     0.0069438545
    9      H      -0.1703522215     0.0128991671    -1.5201091871
   10      H       1.4570189423    -1.6588250200    -0.5782949805
   11      H      -2.1938906692     0.8353905003     0.2541723346
   12      H       0.9497230108     1.4737345402     0.3743523412
 ----------------------------------------------------------------
 Nuclear Repulsion Energy =   246.5334001631 hartrees
 There are       24 alpha and       24 beta electrons
 Discretize the solute cavity surface with Lebedev spheres
	Using 302 Lebedev grid points for each H atom
	Using 302 Lebedev grid points for other atoms
	Atomic van der Waals radii will be scaled by 1.20
 Removing interior tesserae...
 Keep 1257 surface tesserae and discard 2367 interior tesserae
 Molecular Surface Area = 109.285 Angst**2
 Applying Cartesian multipole field
    Component          Value
    ---------          -----
     (2,0,0)        1.00000E-11
     (0,2,0)        2.00000E-11
     (0,0,2)       -3.00000E-11
 Nucleus-field energy     =     0.0000000053 hartrees
 Requested basis set is cc-pVTZ
 There are 96 shells and 264 basis functions
 A cutoff of  1.0D-11 yielded   4352 shell pairs
 There are     32770 function pairs (     42322 Cartesian)
 Smallest overlap matrix eigenvalue = 5.49E-04
 Guess MOs from SCF MO coefficient file
 Reading MOs from coefficient file
 Reading MOs from coefficient file
 A restricted Hartree-Fock SCF calculation will be
 performed using Pulay DIIS extrapolation
 SCF converges when DIIS error is below 1.0E-08
 Geometry optimization detected.  Setting ReadMinima to 0
 Setting SaveMinima to 0
 ---------------------------------------
  Cycle       Energy         DIIS Error
 ---------------------------------------
    1    -341.7762805575      6.41E-04
    2    -341.7899286059      3.06E-04
    3    -341.7905502745      1.23E-04
    4    -341.7907130184      3.68E-05
    5    -341.7907375149      1.38E-05
    6    -341.7907415547      6.92E-06
    7    -341.7907424522      2.41E-06
    8    -341.7907425982      8.34E-07
    9    -341.7907426136      1.98E-07
   10    -341.7907426151      7.77E-08
   11    -341.7907426153      4.04E-08
   12    -341.7907426155      1.72E-08
   13    -341.7907426150      4.44E-09 Convergence criterion met
 ---------------------------------------
 SCF time:  CPU 132.04 s  wall 132.18 s
 Discretize the solute cavity surface with Lebedev spheres
	Using 302 Lebedev grid points for each H atom
	Using 302 Lebedev grid points for other atoms
	Atomic van der Waals radii will be scaled by 1.20
 Removing interior tesserae...
 Keep 1257 surface tesserae and discard 2367 interior tesserae
 Molecular Surface Area = 109.285 Angst**2
 A restricted Hartree-Fock SCF calculation will be
 performed using Pulay DIIS extrapolation
 Polarizable Continuum solvation model will be applied
 SCF converges when DIIS error is below 1.0E-08
 Geometry optimization detected.  Setting ReadMinima to 0
 Setting SaveMinima to 0

 Citation of the SMD model:
 Marenich, A.V.; Cramer, C.J.; Truhlar, D.G.
 J. Phys. Chem. B 2009, 113, 6378-6396.
 iSolventCode=           1
 Solvent: water                                                           

 vradii
            1           2           3           4           5           6
    1   1.8500000   1.8500000   1.8500000   1.5200000   1.5200000   1.2000000
            7           8           9          10          11          12
    1   1.2000000   1.5200000   1.2000000   1.2000000   1.2000000   1.2000000
 ---------------------------------------
  Cycle       Energy         DIIS Error
 ---------------------------------------
    1    -341.7907426155      1.06E-09
 Time req'd to invert C: 1.14 s (CPU) 1.14 s (wall)
    2    -341.8127404940      4.64E-04
    3    -341.8127404946      4.64E-04
    4    -341.8127404886      4.64E-04
    5    -341.8127404741      4.64E-04
    6    -341.8127404709      4.64E-04
    7    -341.8127404761      4.64E-04
    8    -341.8127404789      4.64E-04
    9    -341.8127404784      4.64E-04
   10    -341.8127404775      4.64E-04
   11    -341.8127404774      4.64E-04
   12    -341.8127404782      4.64E-04
   13    -341.8127404799      4.64E-04
   14    -341.8127404817      4.64E-04
   15    -341.8127404798      4.64E-04
   16    -341.8127404938      4.64E-04
   17    -341.8162736052      2.48E-04
   18    -341.8168469962      1.05E-04
   19    -341.8170485093      3.33E-05
   20    -341.8170757194      1.18E-05
   21    -341.8170792466      6.33E-06
   22    -341.8170799882      2.20E-06
   23    -341.8170801184      7.08E-07
   24    -341.8170801292      1.63E-07
   25    -341.8170801297      5.05E-08
   26    -341.8170801301      2.13E-08
   27    -341.8170801301      1.03E-08
   28    -341.8170801311      4.16E-09 Convergence criterion met
 ---------------------------------------
 SCF time:  CPU 212.04 s  wall 212.19 s
(0)  E-EN(g) gas-phase elect-nuc energy                 -341.790742615 a.u.
(3)  G-ENP(liq) elect-nuc-pol free energy of system     -341.817080131 a.u.
(4)  G-CDS(liq) cavity-dispersion-solvent structure 
     free energy                                                3.6480 kcal/mol
(6)  G-S(liq) free energy of system                     -341.811266723 a.u.
(9)  DeltaG-S(liq) free energy of  solvation
     (9) = (6) - (0)                                          -12.8791 kcal/mol
 SCF   energy in the final basis set = -341.8112667231
 Total energy in the final basis set = -341.8112667231

 Components of the MP2 correlation energy:
        aaaa  correlation energy =        -0.1583375299 au
        abab  correlation energy =        -0.9739527247 au
        bbbb  correlation energy =        -0.1583375299 au
        non-Brillouin singles    =        -0.0000000000 au

 Total  MP2   correlation energy =        -1.2906277845 au
        MP2         total energy =      -343.1018945076 au

  Entering Z-vector solver.
 This version supports only Gaussian blurring of the apparent surface charges
 No PCM contribution added !! 
   1         0           1      0.000261    0.000261
 This version supports only Gaussian blurring of the apparent surface charges
 No PCM contribution added !! 
   2         0           1      0.000089    0.000089
 This version supports only Gaussian blurring of the apparent surface charges
 No PCM contribution added !! 
   3         0           1      0.000032    0.000032
 This version supports only Gaussian blurring of the apparent surface charges
 No PCM contribution added !! 
   4         0           1      0.000010    0.000010
 This version supports only Gaussian blurring of the apparent surface charges
 No PCM contribution added !! 
   5         0           1      0.000004    0.000004
 This version supports only Gaussian blurring of the apparent surface charges
 No PCM contribution added !! 
   6         0           1      0.000002    0.000002
 This version supports only Gaussian blurring of the apparent surface charges
 No PCM contribution added !! 
   7         1           0      0.000000    0.000000    Roots Converged

 --------------------------------------------------------------

                    Orbital Energies (a.u.)
 --------------------------------------------------------------

 Alpha MOs
 -- Occupied --
-20.575 -20.564 -20.560 -11.341 -11.286 -11.274  -1.422  -1.380
 -1.356  -1.040  -0.893  -0.809  -0.738  -0.716  -0.684  -0.629
 -0.616  -0.599  -0.557  -0.540  -0.525  -0.485  -0.451  -0.435
 -- Virtual --
  0.127   0.166   0.178   0.197   0.213   0.224   0.236   0.307
  0.319   0.355   0.375   0.418   0.454   0.471   0.507   0.528
  0.545   0.566   0.572   0.585   0.593   0.597   0.635   0.644
  0.647   0.662   0.669   0.694   0.730   0.753   0.764   0.791
  0.824   0.851   0.865   0.883   0.894   0.922   0.938   0.942
  0.967   0.995   1.002   1.052   1.111   1.146   1.190   1.199
  1.216   1.235   1.259   1.272   1.310   1.323   1.336   1.390
  1.411   1.426   1.460   1.467   1.481   1.486   1.505   1.542
  1.545   1.601   1.628   1.641   1.692   1.707   1.759   1.766
  1.820   1.902   1.992   2.056   2.102   2.114   2.184   2.197
  2.235   2.240   2.273   2.311   2.349   2.367   2.425   2.443
  2.463   2.488   2.524   2.642   2.655   2.699   2.732   2.790
  2.803   2.830   2.841   2.926   3.015   3.026   3.038   3.069
  3.103   3.124   3.170   3.176   3.189   3.224   3.244   3.276
  3.279   3.322   3.336   3.365   3.397   3.408   3.438   3.448
  3.464   3.482   3.496   3.545   3.600   3.611   3.622   3.674
  3.695   3.724   3.757   3.779   3.785   3.802   3.845   3.867
  3.878   3.917   3.958   3.981   3.999   4.046   4.056   4.075
  4.101   4.157   4.167   4.186   4.212   4.234   4.238   4.255
  4.276   4.319   4.340   4.370   4.384   4.413   4.437   4.444
  4.493   4.521   4.556   4.562   4.595   4.608   4.635   4.666
  4.686   4.753   4.799   4.822   4.836   4.865   4.978   4.994
  5.047   5.095   5.124   5.141   5.218   5.240   5.274   5.299
  5.353   5.377   5.417   5.427   5.479   5.507   5.643   5.658
  5.715   5.735   5.756   5.786   5.830   5.938   6.004   6.014
  6.050   6.138   6.159   6.207   6.259   6.303   6.354   6.433
  6.642   6.667   6.672   6.701   6.879   6.956   6.992   6.998
  7.109   7.118   7.150   7.179   7.269   7.309   7.317   7.356
  7.368   7.426   7.492   7.526   7.541   7.639   7.681   7.773
  7.919   7.969  10.676  12.442  12.610  12.946  13.768  13.905
 --------------------------------------------------------------

          Ground-State Mulliken Net Atomic Charges

     Atom                 Charge (a.u.)
  ----------------------------------------
      1 C                    -0.018388
      2 C                     0.071479
      3 C                     0.107159
      4 O                    -0.344441
      5 O                    -0.461704
      6 H                     0.100126
      7 H                     0.141667
      8 O                    -0.453409
      9 H                     0.144592
     10 H                     0.165902
     11 H                     0.280398
     12 H                     0.266618
  ----------------------------------------
  Sum of atomic charges =    -0.000000

 -----------------------------------------------------------------
                    Cartesian Multipole Moments
 -----------------------------------------------------------------
    Charge (ESU x 10^10)
                -0.0000
    Dipole Moment (Debye)
         X       0.7650      Y      -2.1611      Z      -0.7834
       Tot       2.4227
    Quadrupole Moments (Debye-Ang)
        XX     -48.3664     XY      -2.4592     YY     -32.6429
        XZ      -3.2062     YZ       2.0955     ZZ     -33.9859
    Octopole Moments (Debye-Ang^2)
       XXX      -0.5515    XXY       9.9677    XYY       1.6167
       YYY      -2.2543    XXZ      -2.7315    XYZ       1.2036
       YYZ       1.1129    XZZ       0.5735    YZZ       1.0842
       ZZZ      -0.3333
    Hexadecapole Moments (Debye-Ang^3)
      XXXX    -626.6189   XXXY     -21.3329   XXYY     -93.7990
      XYYY      -0.3623   YYYY    -150.2395   XXXZ     -15.5803
      XXYZ       5.6447   XYYZ       0.0498   YYYZ       7.1733
      XXZZ     -97.7029   XYZZ      -0.9054   YYZZ     -36.6055
      XZZZ       0.2867   YZZZ      -0.2519   ZZZZ     -60.5113
 -----------------------------------------------------------------
 DrvMan is completing analytic gradient of the MP2 energy
 MP2 relaxed dipole moment
            1
    1   0.3009709
    2  -0.8502549
    3  -0.3081973
	Magnitude:	 0.953 au	 2.423 Debye
 MP2 energy read as -343.101895
 Full Analytical Gradient of MP2 Energy (in au.)
             1             2             3             4             5
    1   -0.00144371   -0.00006472    0.00088929   -0.00039696    0.00147089
    2    0.00009429    0.00074050   -0.00082065   -0.00041227   -0.00021344
    3   -0.00078256    0.00049046    0.00161969   -0.00074825    0.00029366
             6             7             8             9            10
    1   -0.00003507    0.00028569   -0.00036627    0.00013628    0.00012974
    2    0.00006919    0.00029099   -0.00044459   -0.00014227    0.00135080
    3   -0.00066316    0.00046392   -0.00054320    0.00048431    0.00005609
            11            12
    1   -0.00034246   -0.00026269
    2   -0.00061651    0.00010394
    3   -0.00023788   -0.00043309
 Gradient time:  CPU 0.08 s  wall 0.14 s
 Geometry Optimization Parameters
   NAtoms,    NIC,     NZ,  NCons,   NDum,   NFix, NCnnct, MaxDiis
       12      73       0       0       0       0       0       0

 Cartesian Hessian Update
 Hessian Updated using BFGS Update


** GEOMETRY OPTIMIZATION IN DELOCALIZED INTERNAL COORDINATES **
   Searching for a Minimum

   Optimization Cycle:   3

                       Coordinates (Angstroms)
     ATOM                X               Y               Z
      1  C        -1.0645015723   -0.7287470765    0.2613566523
      2  C         0.0347559289    0.0168394289   -0.4639768864
      3  C         1.3479228137   -0.6536243289   -0.2335859556
      4  O         2.2539445859   -0.0706876498    0.3310953245
      5  O        -2.3097233529   -0.0898350874    0.0261785115
      6  H        -0.8388931190   -0.7426688706    1.3170285432
      7  H        -1.1608585516   -1.7286557409   -0.1084806522
      8  O         0.0646148049    1.3470539375    0.0069438545
      9  H        -0.1703522215    0.0128991671   -1.5201091871
     10  H         1.4570189423   -1.6588250200   -0.5782949805
     11  H        -2.1938906692    0.8353905003    0.2541723346
     12  H         0.9497230108    1.4737345402    0.3743523412
   Point Group: c1    Number of degrees of freedom:    30


   Energy is   -343.101894508

 Hessian Updated using BFGS Update

 30 Hessian modes will be used to form the next step
  Hessian Eigenvalues:
     0.004116    0.007290    0.009138    0.013590    0.014367    0.048569
     0.051804    0.057169    0.059662    0.078988    0.114555    0.138392
     0.153765    0.160162    0.160954    0.177217    0.202206    0.218392
     0.237384    0.289661    0.320691    0.333085    0.337628    0.343928
     0.354620    0.395800    0.438222    0.535392    0.544015    0.958445

 Minimum Search - Taking Simple RFO Step
 Searching for Lamda that Minimizes Along All modes
 Value Taken    Lamda =  -0.00010580
 Step Taken.  Stepsize is  0.092152

                             Maximum     Tolerance    Cnvgd?
         Gradient           0.001204      0.000300      NO
         Displacement       0.048924      0.001200      NO
         Energy change      0.000083      0.000001      NO


 New Cartesian Coordinates Obtained by Inverse Iteration

 Displacement from previous Coordinates is:  0.069903
 ----------------------------------------------------------------
             Standard Nuclear Orientation (Angstroms)
    I     Atom           X                Y                Z
 ----------------------------------------------------------------
    1      C      -1.0590291715    -0.7293740972     0.2609928134
    2      C       0.0342112411     0.0197333257    -0.4725168574
    3      C       1.3498509166    -0.6495922594    -0.2493567656
    4      O       2.2438538471    -0.0778925286     0.3483832264
    5      O      -2.3112078808    -0.0941904068     0.0328245249
    6      H      -0.8290676080    -0.7393786948     1.3163696411
    7      H      -1.1581955476    -1.7300174438    -0.1075883723
    8      O       0.0658297395     1.3494809166     0.0056383561
    9      H      -0.1781688676     0.0215193972    -1.5271733681
   10      H       1.4537677192    -1.6644558257    -0.5682908287
   11      H      -2.1931676743     0.8335182181     0.2515121212
   12      H       0.9510838864     1.4735231987     0.3758854091
 ----------------------------------------------------------------
 Nuclear Repulsion Energy =   246.4026998861 hartrees
 There are       24 alpha and       24 beta electrons
 Discretize the solute cavity surface with Lebedev spheres
	Using 302 Lebedev grid points for each H atom
	Using 302 Lebedev grid points for other atoms
	Atomic van der Waals radii will be scaled by 1.20
 Removing interior tesserae...
 Keep 1253 surface tesserae and discard 2371 interior tesserae
 Molecular Surface Area = 109.220 Angst**2
 Applying Cartesian multipole field
    Component          Value
    ---------          -----
     (2,0,0)        1.00000E-11
     (0,2,0)        2.00000E-11
     (0,0,2)       -3.00000E-11
 Nucleus-field energy     =     0.0000000052 hartrees
 Requested basis set is cc-pVTZ
 There are 96 shells and 264 basis functions
 A cutoff of  1.0D-11 yielded   4352 shell pairs
 There are     32770 function pairs (     42322 Cartesian)
 Smallest overlap matrix eigenvalue = 5.56E-04
 Guess MOs from SCF MO coefficient file
 Reading MOs from coefficient file
 Reading MOs from coefficient file
 A restricted Hartree-Fock SCF calculation will be
 performed using Pulay DIIS extrapolation
 SCF converges when DIIS error is below 1.0E-08
 Geometry optimization detected.  Setting ReadMinima to 0
 Setting SaveMinima to 0
 ---------------------------------------
  Cycle       Energy         DIIS Error
 ---------------------------------------
    1    -341.7759481831      7.47E-04
    2    -341.7892238111      3.21E-04
    3    -341.7899189938      1.47E-04
    4    -341.7901255074      4.04E-05
    5    -341.7901571350      1.53E-05
    6    -341.7901625698      7.85E-06
    7    -341.7901639980      2.97E-06
    8    -341.7901642905      1.12E-06
    9    -341.7901643385      4.33E-07
   10    -341.7901643489      1.81E-07
   11    -341.7901643506      6.63E-08
   12    -341.7901643506      2.08E-08
   13    -341.7901643504      5.20E-09 Convergence criterion met
 ---------------------------------------
 SCF time:  CPU 134.22 s  wall 134.83 s
 Discretize the solute cavity surface with Lebedev spheres
	Using 302 Lebedev grid points for each H atom
	Using 302 Lebedev grid points for other atoms
	Atomic van der Waals radii will be scaled by 1.20
 Removing interior tesserae...
 Keep 1253 surface tesserae and discard 2371 interior tesserae
 Molecular Surface Area = 109.220 Angst**2
 A restricted Hartree-Fock SCF calculation will be
 performed using Pulay DIIS extrapolation
 Polarizable Continuum solvation model will be applied
 SCF converges when DIIS error is below 1.0E-08
 Geometry optimization detected.  Setting ReadMinima to 0
 Setting SaveMinima to 0

 Citation of the SMD model:
 Marenich, A.V.; Cramer, C.J.; Truhlar, D.G.
 J. Phys. Chem. B 2009, 113, 6378-6396.
 iSolventCode=           1
 Solvent: water                                                           

 vradii
            1           2           3           4           5           6
    1   1.8500000   1.8500000   1.8500000   1.5200000   1.5200000   1.2000000
            7           8           9          10          11          12
    1   1.2000000   1.5200000   1.2000000   1.2000000   1.2000000   1.2000000
 ---------------------------------------
  Cycle       Energy         DIIS Error
 ---------------------------------------
    1    -341.7901643504      1.39E-09
 Time req'd to invert C: 1.14 s (CPU) 1.14 s (wall)
    2    -341.8124433022      4.72E-04
    3    -341.8124432996      4.72E-04
    4    -341.8124432965      4.72E-04
    5    -341.8124433067      4.72E-04
    6    -341.8124432980      4.72E-04
    7    -341.8124432983      4.72E-04
    8    -341.8124433001      4.72E-04
    9    -341.8124433023      4.72E-04
   10    -341.8124432999      4.72E-04
   11    -341.8124432997      4.72E-04
   12    -341.8124432995      4.72E-04
   13    -341.8124432989      4.72E-04
   14    -341.8124432995      4.72E-04
   15    -341.8161196408      2.53E-04
   16    -341.8167225395      1.08E-04
   17    -341.8169365885      3.40E-05
   18    -341.8169653752      1.21E-05
   19    -341.8169690694      6.48E-06
   20    -341.8169698439      2.25E-06
   21    -341.8169699783      7.22E-07
   22    -341.8169699891      1.58E-07
   23    -341.8169699897      4.25E-08
   24    -341.8169699899      1.38E-08
   25    -341.8169699900      4.63E-09 Convergence criterion met
 ---------------------------------------
 SCF time:  CPU 196.68 s  wall 197.01 s
(0)  E-EN(g) gas-phase elect-nuc energy                 -341.790164350 a.u.
(3)  G-ENP(liq) elect-nuc-pol free energy of system     -341.816969990 a.u.
(4)  G-CDS(liq) cavity-dispersion-solvent structure 
     free energy                                                3.6464 kcal/mol
(6)  G-S(liq) free energy of system                     -341.811159127 a.u.
(9)  DeltaG-S(liq) free energy of  solvation
     (9) = (6) - (0)                                          -13.1744 kcal/mol
 SCF   energy in the final basis set = -341.8111591274
 Total energy in the final basis set = -341.8111591274

 Components of the MP2 correlation energy:
        aaaa  correlation energy =        -0.1583531524 au
        abab  correlation energy =        -0.9741408529 au
        bbbb  correlation energy =        -0.1583531524 au
        non-Brillouin singles    =        -0.0000000000 au

 Total  MP2   correlation energy =        -1.2908471576 au
        MP2         total energy =      -343.1020062851 au

  Entering Z-vector solver.
 This version supports only Gaussian blurring of the apparent surface charges
 No PCM contribution added !! 
   1         0           1      0.000262    0.000262
 This version supports only Gaussian blurring of the apparent surface charges
 No PCM contribution added !! 
   2         0           1      0.000089    0.000089
 This version supports only Gaussian blurring of the apparent surface charges
 No PCM contribution added !! 
   3         0           1      0.000032    0.000032
 This version supports only Gaussian blurring of the apparent surface charges
 No PCM contribution added !! 
   4         0           1      0.000011    0.000011
 This version supports only Gaussian blurring of the apparent surface charges
 No PCM contribution added !! 
   5         0           1      0.000004    0.000004
 This version supports only Gaussian blurring of the apparent surface charges
 No PCM contribution added !! 
   6         0           1      0.000002    0.000002
 This version supports only Gaussian blurring of the apparent surface charges
 No PCM contribution added !! 
   7         1           0      0.000000    0.000000    Roots Converged

 --------------------------------------------------------------

                    Orbital Energies (a.u.)
 --------------------------------------------------------------

 Alpha MOs
 -- Occupied --
-20.574 -20.564 -20.560 -11.340 -11.286 -11.274  -1.421  -1.379
 -1.355  -1.040  -0.893  -0.808  -0.737  -0.715  -0.683  -0.628
 -0.615  -0.598  -0.556  -0.539  -0.525  -0.485  -0.450  -0.436
 -- Virtual --
  0.128   0.166   0.178   0.197   0.213   0.224   0.235   0.307
  0.319   0.355   0.374   0.416   0.454   0.474   0.507   0.529
  0.545   0.567   0.573   0.586   0.593   0.598   0.635   0.645
  0.647   0.663   0.669   0.695   0.728   0.754   0.765   0.789
  0.826   0.852   0.864   0.879   0.894   0.921   0.936   0.948
  0.969   0.996   1.000   1.051   1.111   1.143   1.191   1.201
  1.219   1.235   1.259   1.273   1.312   1.323   1.334   1.386
  1.408   1.429   1.462   1.465   1.482   1.488   1.504   1.541
  1.545   1.599   1.628   1.642   1.690   1.708   1.761   1.765
  1.821   1.901   1.993   2.052   2.101   2.116   2.176   2.201
  2.234   2.245   2.274   2.309   2.347   2.369   2.424   2.441
  2.461   2.489   2.522   2.641   2.654   2.691   2.732   2.795
  2.802   2.834   2.840   2.926   3.017   3.026   3.036   3.069
  3.097   3.118   3.170   3.179   3.193   3.221   3.247   3.274
  3.283   3.321   3.334   3.361   3.397   3.407   3.440   3.449
  3.464   3.482   3.494   3.546   3.602   3.610   3.626   3.672
  3.699   3.722   3.756   3.777   3.785   3.800   3.849   3.864
  3.874   3.915   3.955   3.979   4.000   4.045   4.053   4.073
  4.108   4.158   4.165   4.185   4.210   4.230   4.239   4.252
  4.276   4.317   4.339   4.369   4.381   4.410   4.436   4.441
  4.489   4.521   4.556   4.561   4.594   4.609   4.630   4.664
  4.687   4.751   4.795   4.823   4.833   4.865   4.980   4.991
  5.047   5.093   5.124   5.142   5.216   5.240   5.273   5.294
  5.352   5.372   5.414   5.424   5.479   5.505   5.644   5.655
  5.717   5.734   5.752   5.785   5.824   5.933   6.005   6.009
  6.052   6.132   6.155   6.203   6.254   6.299   6.348   6.429
  6.633   6.662   6.667   6.702   6.880   6.957   6.988   6.996
  7.105   7.117   7.149   7.175   7.270   7.305   7.317   7.350
  7.365   7.423   7.492   7.524   7.540   7.638   7.679   7.771
  7.915   7.964  10.679  12.418  12.584  12.936  13.738  13.866
 --------------------------------------------------------------

          Ground-State Mulliken Net Atomic Charges

     Atom                 Charge (a.u.)
  ----------------------------------------
      1 C                    -0.018046
      2 C                     0.068670
      3 C                     0.110935
      4 O                    -0.347410
      5 O                    -0.462940
      6 H                     0.100538
      7 H                     0.141943
      8 O                    -0.455120
      9 H                     0.145173
     10 H                     0.168803
     11 H                     0.280472
     12 H                     0.266983
  ----------------------------------------
  Sum of atomic charges =    -0.000000

 -----------------------------------------------------------------
                    Cartesian Multipole Moments
 -----------------------------------------------------------------
    Charge (ESU x 10^10)
                -0.0000
    Dipole Moment (Debye)
         X       0.8005      Y      -2.1722      Z      -0.8958
       Tot       2.4823
    Quadrupole Moments (Debye-Ang)
        XX     -48.3454     XY      -2.4700     YY     -32.6582
        XZ      -3.2905     YZ       2.1371     ZZ     -33.9958
    Octopole Moments (Debye-Ang^2)
       XXX      -0.0756    XXY      10.0742    XYY       1.6765
       YYY      -2.4194    XXZ      -3.1880    XYZ       1.3065
       YYZ       1.0649    XZZ       0.5748    YZZ       1.1022
       ZZZ      -0.4469
    Hexadecapole Moments (Debye-Ang^3)
      XXXX    -624.6387   XXXY     -21.2608   XXYY     -93.6443
      XYYY      -0.3858   YYYY    -150.4162   XXXZ     -15.9404
      XXYZ       5.7729   XYYZ      -0.0268   YYYZ       7.3137
      XXZZ     -97.7950   XYZZ      -0.8918   YYZZ     -36.8060
      XZZZ       0.0987   YZZZ      -0.1911   ZZZZ     -61.2936
 -----------------------------------------------------------------
 DrvMan is completing analytic gradient of the MP2 energy
 MP2 relaxed dipole moment
            1
    1   0.3149332
    2  -0.8546110
    3  -0.3524208
	Magnitude:	 0.977 au	 2.482 Debye
 MP2 energy read as -343.102006
 Full Analytical Gradient of MP2 Energy (in au.)
             1             2             3             4             5
    1   -0.00017139   -0.00096591    0.00187509    0.00015950   -0.00057552
    2   -0.00014513   -0.00084994    0.00315273   -0.00090354   -0.00015293
    3   -0.00029059    0.00221640   -0.00685725    0.00264939    0.00017532
             6             7             8             9            10
    1   -0.00025458   -0.00008274   -0.00071611    0.00063351   -0.00015491
    2    0.00021743   -0.00008553    0.00010725   -0.00026814   -0.00133864
    3   -0.00010698    0.00015203    0.00003615   -0.00001726    0.00263184
            11            12
    1   -0.00020637    0.00045944
    2   -0.00030160    0.00056804
    3   -0.00027561   -0.00031345
 Gradient time:  CPU 0.08 s  wall 0.15 s
 Geometry Optimization Parameters
   NAtoms,    NIC,     NZ,  NCons,   NDum,   NFix, NCnnct, MaxDiis
       12      73       0       0       0       0       0       0

 Cartesian Hessian Update
 Hessian Updated using BFGS Update


** GEOMETRY OPTIMIZATION IN DELOCALIZED INTERNAL COORDINATES **
   Searching for a Minimum

   Optimization Cycle:   4

                       Coordinates (Angstroms)
     ATOM                X               Y               Z
      1  C        -1.0590291715   -0.7293740972    0.2609928134
      2  C         0.0342112411    0.0197333257   -0.4725168574
      3  C         1.3498509166   -0.6495922594   -0.2493567656
      4  O         2.2438538471   -0.0778925286    0.3483832264
      5  O        -2.3112078808   -0.0941904068    0.0328245249
      6  H        -0.8290676080   -0.7393786948    1.3163696411
      7  H        -1.1581955476   -1.7300174438   -0.1075883723
      8  O         0.0658297395    1.3494809166    0.0056383561
      9  H        -0.1781688676    0.0215193972   -1.5271733681
     10  H         1.4537677192   -1.6644558257   -0.5682908287
     11  H        -2.1931676743    0.8335182181    0.2515121212
     12  H         0.9510838864    1.4735231987    0.3758854091
   Point Group: c1    Number of degrees of freedom:    30


   Energy is   -343.102006285

 Hessian Updated using BFGS Update

 30 Hessian modes will be used to form the next step
  Hessian Eigenvalues:
     0.004069    0.007867    0.012324    0.013989    0.043418    0.049516
     0.052360    0.057520    0.058424    0.081130    0.114859    0.138383
     0.153290    0.160080    0.161660    0.177196    0.205749    0.217898
     0.230763    0.291496    0.319457    0.332652    0.334332    0.338072
     0.346176    0.387886    0.438354    0.536412    0.542450    0.957761

 Minimum Search - Taking Simple RFO Step
 Searching for Lamda that Minimizes Along All modes
 Value Taken    Lamda =  -0.00030943
 Step Taken.  Stepsize is  0.075372

                             Maximum     Tolerance    Cnvgd?
         Gradient           0.002242      0.000300      NO
         Displacement       0.032527      0.001200      NO
         Energy change     -0.000112      0.000001      NO


 New Cartesian Coordinates Obtained by Inverse Iteration

 Displacement from previous Coordinates is:  0.069450
 ----------------------------------------------------------------
             Standard Nuclear Orientation (Angstroms)
    I     Atom           X                Y                Z
 ----------------------------------------------------------------
    1      C      -1.0612197285    -0.7284340200     0.2641533597
    2      C       0.0335239640     0.0169910729    -0.4701266376
    3      C       1.3464687296    -0.6527970256    -0.2404990334
    4      O       2.2490286136    -0.0665076283     0.3291875519
    5      O      -2.3115286350    -0.0924081801     0.0275392989
    6      H      -0.8340669663    -0.7353774901     1.3208681957
    7      H      -1.1594503595    -1.7305406123    -0.1020970763
    8      O       0.0677534466     1.3460429089     0.0095206531
    9      H      -0.1765164794     0.0171736235    -1.5259680726
   10      H       1.4585796865    -1.6620237200    -0.5774257282
   11      H      -2.1919778189     0.8364907912     0.2413822894
   12      H       0.9491661474     1.4642640800     0.3901450993
 ----------------------------------------------------------------
 Nuclear Repulsion Energy =   246.4959670756 hartrees
 There are       24 alpha and       24 beta electrons
 Discretize the solute cavity surface with Lebedev spheres
	Using 302 Lebedev grid points for each H atom
	Using 302 Lebedev grid points for other atoms
	Atomic van der Waals radii will be scaled by 1.20
 Removing interior tesserae...
 Keep 1253 surface tesserae and discard 2371 interior tesserae
 Molecular Surface Area = 109.094 Angst**2
 Applying Cartesian multipole field
    Component          Value
    ---------          -----
     (2,0,0)        1.00000E-11
     (0,2,0)        2.00000E-11
     (0,0,2)       -3.00000E-11
 Nucleus-field energy     =     0.0000000052 hartrees
 Requested basis set is cc-pVTZ
 There are 96 shells and 264 basis functions
 A cutoff of  1.0D-11 yielded   4353 shell pairs
 There are     32775 function pairs (     42328 Cartesian)
 Smallest overlap matrix eigenvalue = 5.49E-04
 Guess MOs from SCF MO coefficient file
 Reading MOs from coefficient file
 Reading MOs from coefficient file
 A restricted Hartree-Fock SCF calculation will be
 performed using Pulay DIIS extrapolation
 SCF converges when DIIS error is below 1.0E-08
 Geometry optimization detected.  Setting ReadMinima to 0
 Setting SaveMinima to 0
 ---------------------------------------
  Cycle       Energy         DIIS Error
 ---------------------------------------
    1    -341.7829741668      7.24E-04
    2    -341.7893024602      3.36E-04
    3    -341.7900454434      1.45E-04
    4    -341.7902458847      3.79E-05
    5    -341.7902734499      1.43E-05
    6    -341.7902776427      7.40E-06
    7    -341.7902786834      2.57E-06
    8    -341.7902788689      9.03E-07
    9    -341.7902788907      2.69E-07
   10    -341.7902788939      1.20E-07
   11    -341.7902788947      5.62E-08
   12    -341.7902788946      2.05E-08
   13    -341.7902788942      5.73E-09 Convergence criterion met
 ---------------------------------------
 SCF time:  CPU 133.23 s  wall 133.55 s
 Discretize the solute cavity surface with Lebedev spheres
	Using 302 Lebedev grid points for each H atom
	Using 302 Lebedev grid points for other atoms
	Atomic van der Waals radii will be scaled by 1.20
 Removing interior tesserae...
 Keep 1253 surface tesserae and discard 2371 interior tesserae
 Molecular Surface Area = 109.094 Angst**2
 A restricted Hartree-Fock SCF calculation will be
 performed using Pulay DIIS extrapolation
 Polarizable Continuum solvation model will be applied
 SCF converges when DIIS error is below 1.0E-08
 Geometry optimization detected.  Setting ReadMinima to 0
 Setting SaveMinima to 0

 Citation of the SMD model:
 Marenich, A.V.; Cramer, C.J.; Truhlar, D.G.
 J. Phys. Chem. B 2009, 113, 6378-6396.
 iSolventCode=           1
 Solvent: water                                                           

 vradii
            1           2           3           4           5           6
    1   1.8500000   1.8500000   1.8500000   1.5200000   1.5200000   1.2000000
            7           8           9          10          11          12
    1   1.2000000   1.5200000   1.2000000   1.2000000   1.2000000   1.2000000
 ---------------------------------------
  Cycle       Energy         DIIS Error
 ---------------------------------------
    1    -341.7902788946      1.30E-09
 Time req'd to invert C: 1.42 s (CPU) 1.42 s (wall)
    2    -341.8123802491      4.66E-04
    3    -341.8123802492      4.66E-04
    4    -341.8123802343      4.66E-04
    5    -341.8123802364      4.66E-04
    6    -341.8123802472      4.66E-04
    7    -341.8123802505      4.66E-04
    8    -341.8123802484      4.66E-04
    9    -341.8123802482      4.66E-04
   10    -341.8123802495      4.66E-04
   11    -341.8159437773      2.49E-04
   12    -341.8165230143      1.06E-04
   13    -341.8167269502      3.35E-05
   14    -341.8167545676      1.19E-05
   15    -341.8167581486      6.39E-06
   16    -341.8167589016      2.22E-06
   17    -341.8167590344      7.17E-07
   18    -341.8167590454      1.65E-07
   19    -341.8167590461      5.06E-08
   20    -341.8167590464      2.10E-08
   21    -341.8167590464      1.01E-08
   22    -341.8167590475      4.09E-09 Convergence criterion met
 ---------------------------------------
 SCF time:  CPU 186.14 s  wall 186.30 s
(0)  E-EN(g) gas-phase elect-nuc energy                 -341.790278895 a.u.
(3)  G-ENP(liq) elect-nuc-pol free energy of system     -341.816759047 a.u.
(4)  G-CDS(liq) cavity-dispersion-solvent structure 
     free energy                                                3.6408 kcal/mol
(6)  G-S(liq) free energy of system                     -341.810957132 a.u.
(9)  DeltaG-S(liq) free energy of  solvation
     (9) = (6) - (0)                                          -12.9758 kcal/mol
 SCF   energy in the final basis set = -341.8109571321
 Total energy in the final basis set = -341.8109571321

 Components of the MP2 correlation energy:
        aaaa  correlation energy =        -0.1583842208 au
        abab  correlation energy =        -0.9742221790 au
        bbbb  correlation energy =        -0.1583842208 au
        non-Brillouin singles    =        -0.0000000000 au

 Total  MP2   correlation energy =        -1.2909906205 au
        MP2         total energy =      -343.1019477526 au

  Entering Z-vector solver.
 This version supports only Gaussian blurring of the apparent surface charges
 No PCM contribution added !! 
   1         0           1      0.000262    0.000262
 This version supports only Gaussian blurring of the apparent surface charges
 No PCM contribution added !! 
   2         0           1      0.000089    0.000089
 This version supports only Gaussian blurring of the apparent surface charges
 No PCM contribution added !! 
   3         0           1      0.000032    0.000032
 This version supports only Gaussian blurring of the apparent surface charges
 No PCM contribution added !! 
   4         0           1      0.000011    0.000011
 This version supports only Gaussian blurring of the apparent surface charges
 No PCM contribution added !! 
   5         0           1      0.000004    0.000004
 This version supports only Gaussian blurring of the apparent surface charges
 No PCM contribution added !! 
   6         0           1      0.000002    0.000002
 This version supports only Gaussian blurring of the apparent surface charges
 No PCM contribution added !! 
   7         1           0      0.000000    0.000000    Roots Converged

 --------------------------------------------------------------

                    Orbital Energies (a.u.)
 --------------------------------------------------------------

 Alpha MOs
 -- Occupied --
-20.575 -20.564 -20.560 -11.341 -11.286 -11.274  -1.422  -1.379
 -1.355  -1.040  -0.893  -0.808  -0.738  -0.715  -0.684  -0.628
 -0.616  -0.598  -0.556  -0.539  -0.526  -0.485  -0.452  -0.436
 -- Virtual --
  0.127   0.166   0.178   0.196   0.213   0.224   0.236   0.306
  0.319   0.355   0.374   0.417   0.453   0.472   0.507   0.528
  0.545   0.567   0.573   0.586   0.594   0.598   0.634   0.644
  0.647   0.662   0.669   0.694   0.730   0.753   0.764   0.790
  0.824   0.851   0.864   0.881   0.893   0.922   0.938   0.944
  0.968   0.995   1.002   1.051   1.110   1.145   1.191   1.199
  1.218   1.234   1.259   1.271   1.311   1.323   1.335   1.388
  1.409   1.426   1.460   1.465   1.481   1.487   1.503   1.540
  1.545   1.602   1.628   1.641   1.690   1.708   1.760   1.768
  1.820   1.901   1.992   2.056   2.099   2.113   2.184   2.198
  2.233   2.240   2.273   2.308   2.348   2.367   2.425   2.442
  2.462   2.488   2.523   2.645   2.655   2.698   2.732   2.791
  2.803   2.830   2.841   2.928   3.018   3.025   3.036   3.066
  3.102   3.122   3.171   3.177   3.189   3.223   3.244   3.274
  3.279   3.322   3.336   3.364   3.397   3.407   3.439   3.448
  3.462   3.481   3.495   3.545   3.600   3.608   3.622   3.671
  3.695   3.723   3.757   3.778   3.784   3.800   3.844   3.864
  3.875   3.917   3.957   3.979   3.999   4.048   4.053   4.073
  4.103   4.156   4.165   4.184   4.211   4.233   4.237   4.253
  4.274   4.318   4.338   4.370   4.380   4.409   4.438   4.441
  4.489   4.521   4.555   4.560   4.590   4.606   4.631   4.665
  4.684   4.749   4.798   4.823   4.833   4.863   4.980   4.992
  5.045   5.092   5.122   5.139   5.215   5.240   5.271   5.296
  5.349   5.376   5.411   5.426   5.476   5.504   5.642   5.655
  5.713   5.734   5.752   5.784   5.827   5.935   6.004   6.011
  6.047   6.133   6.153   6.204   6.256   6.299   6.350   6.428
  6.637   6.661   6.668   6.697   6.879   6.957   6.990   6.995
  7.108   7.118   7.149   7.174   7.271   7.307   7.316   7.351
  7.366   7.422   7.491   7.526   7.541   7.640   7.680   7.772
  7.915   7.964  10.663  12.423  12.590  12.942  13.735  13.882
 --------------------------------------------------------------

          Ground-State Mulliken Net Atomic Charges

     Atom                 Charge (a.u.)
  ----------------------------------------
      1 C                    -0.017475
      2 C                     0.071498
      3 C                     0.107588
      4 O                    -0.344937
      5 O                    -0.463592
      6 H                     0.100795
      7 H                     0.141237
      8 O                    -0.455343
      9 H                     0.146288
     10 H                     0.166490
     11 H                     0.280666
     12 H                     0.266785
  ----------------------------------------
  Sum of atomic charges =    -0.000000

 -----------------------------------------------------------------
                    Cartesian Multipole Moments
 -----------------------------------------------------------------
    Charge (ESU x 10^10)
                -0.0000
    Dipole Moment (Debye)
         X       0.7866      Y      -2.1903      Z      -0.8031
       Tot       2.4620
    Quadrupole Moments (Debye-Ang)
        XX     -48.4200     XY      -2.5442     YY     -32.6972
        XZ      -3.1067     YZ       2.0949     ZZ     -33.9361
    Octopole Moments (Debye-Ang^2)
       XXX      -0.1092    XXY       9.8984    XYY       1.5792
       YYY      -2.4838    XXZ      -2.8193    XYZ       1.3367
       YYZ       1.1572    XZZ       0.6579    YZZ       1.1142
       ZZZ      -0.2756
    Hexadecapole Moments (Debye-Ang^3)
      XXXX    -626.1379   XXXY     -21.8427   XXYY     -93.6943
      XYYY      -0.8925   YYYY    -150.3015   XXXZ     -14.8633
      XXYZ       5.5040   XYYZ       0.2139   YYYZ       7.1086
      XXZZ     -97.7123   XYZZ      -0.9409   YYZZ     -36.6096
      XZZZ       0.5770   YZZZ      -0.3564   ZZZZ     -60.7183
 -----------------------------------------------------------------
 DrvMan is completing analytic gradient of the MP2 energy
 MP2 relaxed dipole moment
            1
    1   0.3094867
    2  -0.8617466
    3  -0.3159693
	Magnitude:	 0.969 au	 2.462 Debye
 MP2 energy read as -343.101948
 Full Analytical Gradient of MP2 Energy (in au.)
             1             2             3             4             5
    1    0.00028384    0.00014758   -0.00096491    0.00062616   -0.00039895
    2    0.00013945   -0.00010192   -0.00032004    0.00094574   -0.00031147
    3    0.00027830   -0.00101741    0.00008627    0.00033145   -0.00027862
             6             7             8             9            10
    1   -0.00005841    0.00004753   -0.00001624    0.00017157    0.00028742
    2    0.00006715   -0.00027811   -0.00004352   -0.00027670   -0.00024018
    3    0.00054903   -0.00004652    0.00056227   -0.00045708    0.00016474
            11            12
    1   -0.00014084    0.00001526
    2   -0.00001447    0.00043408
    3   -0.00023675    0.00006432
 Gradient time:  CPU 0.10 s  wall 0.16 s
 Geometry Optimization Parameters
   NAtoms,    NIC,     NZ,  NCons,   NDum,   NFix, NCnnct, MaxDiis
       12      73       0       0       0       0       0       0

 Cartesian Hessian Update
 Hessian Updated using BFGS Update


** GEOMETRY OPTIMIZATION IN DELOCALIZED INTERNAL COORDINATES **
   Searching for a Minimum

   Optimization Cycle:   5

                       Coordinates (Angstroms)
     ATOM                X               Y               Z
      1  C        -1.0612197285   -0.7284340200    0.2641533597
      2  C         0.0335239640    0.0169910729   -0.4701266376
      3  C         1.3464687296   -0.6527970256   -0.2404990334
      4  O         2.2490286136   -0.0665076283    0.3291875519
      5  O        -2.3115286350   -0.0924081801    0.0275392989
      6  H        -0.8340669663   -0.7353774901    1.3208681957
      7  H        -1.1594503595   -1.7305406123   -0.1020970763
      8  O         0.0677534466    1.3460429089    0.0095206531
      9  H        -0.1765164794    0.0171736235   -1.5259680726
     10  H         1.4585796865   -1.6620237200   -0.5774257282
     11  H        -2.1919778189    0.8364907912    0.2413822894
     12  H         0.9491661474    1.4642640800    0.3901450993
   Point Group: c1    Number of degrees of freedom:    30


   Energy is   -343.101947753

 Hessian Updated using BFGS Update

 30 Hessian modes will be used to form the next step
  Hessian Eigenvalues:
     0.004106    0.007954    0.012389    0.013973    0.041020    0.051091
     0.055260    0.056986    0.063497    0.080586    0.114599    0.138398
     0.153179    0.160120    0.160742    0.177292    0.203756    0.217760
     0.232856    0.289627    0.318310    0.333239    0.337737    0.337817
     0.346619    0.383789    0.438058    0.535597    0.542510    0.955646

 Minimum Search - Taking Simple RFO Step
 Searching for Lamda that Minimizes Along All modes
 Value Taken    Lamda =  -0.00003173
 Step Taken.  Stepsize is  0.049514

                             Maximum     Tolerance    Cnvgd?
         Gradient           0.000802      0.000300      NO
         Displacement       0.021458      0.001200      NO
         Energy change      0.000059      0.000001      NO


 New Cartesian Coordinates Obtained by Inverse Iteration

 Displacement from previous Coordinates is:  0.061900
 ----------------------------------------------------------------
             Standard Nuclear Orientation (Angstroms)
    I     Atom           X                Y                Z
 ----------------------------------------------------------------
    1      C      -1.0619769002    -0.7300977858     0.2613963279
    2      C       0.0332879107     0.0149808562    -0.4699326120
    3      C       1.3469553440    -0.6517440452    -0.2360247234
    4      O       2.2448224337    -0.0672917077     0.3412129836
    5      O      -2.3080986492    -0.0857137158     0.0325531776
    6      H      -0.8310076084    -0.7442632808     1.3163216272
    7      H      -1.1640839048    -1.7294831982    -0.1098253740
    8      O       0.0626561392     1.3466460070    -0.0004277905
    9      H      -0.1746118290     0.0106567258    -1.5255817786
   10      H       1.4615653026    -1.6583572715    -0.5777489618
   11      H      -2.1829001848     0.8403379091     0.2543759645
   12      H       0.9431525463     1.4672033068     0.3803610596
 ----------------------------------------------------------------
 Nuclear Repulsion Energy =   246.6424564791 hartrees
 There are       24 alpha and       24 beta electrons
 Discretize the solute cavity surface with Lebedev spheres
	Using 302 Lebedev grid points for each H atom
	Using 302 Lebedev grid points for other atoms
	Atomic van der Waals radii will be scaled by 1.20
 Removing interior tesserae...
 Keep 1255 surface tesserae and discard 2369 interior tesserae
 Molecular Surface Area = 109.249 Angst**2
 Applying Cartesian multipole field
    Component          Value
    ---------          -----
     (2,0,0)        1.00000E-11
     (0,2,0)        2.00000E-11
     (0,0,2)       -3.00000E-11
 Nucleus-field energy     =     0.0000000052 hartrees
 Requested basis set is cc-pVTZ
 There are 96 shells and 264 basis functions
 A cutoff of  1.0D-11 yielded   4354 shell pairs
 There are     32780 function pairs (     42334 Cartesian)
 Smallest overlap matrix eigenvalue = 5.51E-04
 Guess MOs from SCF MO coefficient file
 Reading MOs from coefficient file
 Reading MOs from coefficient file
 A restricted Hartree-Fock SCF calculation will be
 performed using Pulay DIIS extrapolation
 SCF converges when DIIS error is below 1.0E-08
 Geometry optimization detected.  Setting ReadMinima to 0
 Setting SaveMinima to 0
 ---------------------------------------
  Cycle       Energy         DIIS Error
 ---------------------------------------
    1    -341.7886887511      6.11E-04
    2    -341.7895339945      3.31E-04
    3    -341.7902558504      1.18E-04
    4    -341.7904172013      3.44E-05
    5    -341.7904403492      1.36E-05
    6    -341.7904440079      7.17E-06
    7    -341.7904449088      2.31E-06
    8    -341.7904450417      7.44E-07
    9    -341.7904450530      1.60E-07
   10    -341.7904450536      4.68E-08
   11    -341.7904450537      1.61E-08
   12    -341.7904450538      6.73E-09 Convergence criterion met
 ---------------------------------------
 SCF time:  CPU 124.94 s  wall 125.13 s
 Discretize the solute cavity surface with Lebedev spheres
	Using 302 Lebedev grid points for each H atom
	Using 302 Lebedev grid points for other atoms
	Atomic van der Waals radii will be scaled by 1.20
 Removing interior tesserae...
 Keep 1255 surface tesserae and discard 2369 interior tesserae
 Molecular Surface Area = 109.249 Angst**2
 A restricted Hartree-Fock SCF calculation will be
 performed using Pulay DIIS extrapolation
 Polarizable Continuum solvation model will be applied
 SCF converges when DIIS error is below 1.0E-08
 Geometry optimization detected.  Setting ReadMinima to 0
 Setting SaveMinima to 0

 Citation of the SMD model:
 Marenich, A.V.; Cramer, C.J.; Truhlar, D.G.
 J. Phys. Chem. B 2009, 113, 6378-6396.
 iSolventCode=           1
 Solvent: water                                                           

 vradii
            1           2           3           4           5           6
    1   1.8500000   1.8500000   1.8500000   1.5200000   1.5200000   1.2000000
            7           8           9          10          11          12
    1   1.2000000   1.5200000   1.2000000   1.2000000   1.2000000   1.2000000
 ---------------------------------------
  Cycle       Energy         DIIS Error
 ---------------------------------------
    1    -341.7904450532      3.44E-09
 Time req'd to invert C: 1.12 s (CPU) 1.12 s (wall)
    2    -341.8124738175      4.65E-04
    3    -341.8124738202      4.65E-04
    4    -341.8124738170      4.65E-04
    5    -341.8124738098      4.65E-04
    6    -341.8124738233      4.65E-04
    7    -341.8124738249      4.65E-04
    8    -341.8124738206      4.65E-04
    9    -341.8124738209      4.65E-04
   10    -341.8124738229      4.65E-04
   11    -341.8124738240      4.65E-04
   12    -341.8124738272      4.65E-04
   13    -341.8124738269      4.65E-04
   14    -341.8124738271      4.65E-04
   15    -341.8124738283      4.65E-04
   16    -341.8124738174      4.65E-04
   17    -341.8160310798      2.49E-04
   18    -341.8166086569      1.05E-04
   19    -341.8168116983      3.34E-05
   20    -341.8168391289      1.18E-05
   21    -341.8168426824      6.36E-06
   22    -341.8168434283      2.21E-06
   23    -341.8168435598      7.15E-07
   24    -341.8168435708      1.65E-07
   25    -341.8168435714      5.10E-08
   26    -341.8168435717      2.14E-08
   27    -341.8168435717      1.03E-08
   28    -341.8168435728      4.12E-09 Convergence criterion met
 ---------------------------------------
 SCF time:  CPU 224.45 s  wall 224.94 s
(0)  E-EN(g) gas-phase elect-nuc energy                 -341.790445053 a.u.
(3)  G-ENP(liq) elect-nuc-pol free energy of system     -341.816843573 a.u.
(4)  G-CDS(liq) cavity-dispersion-solvent structure 
     free energy                                                3.6392 kcal/mol
(6)  G-S(liq) free energy of system                     -341.811044100 a.u.
(9)  DeltaG-S(liq) free energy of  solvation
     (9) = (6) - (0)                                          -12.9261 kcal/mol
 SCF   energy in the final basis set = -341.8110441003
 Total energy in the final basis set = -341.8110441003

 Components of the MP2 correlation energy:
        aaaa  correlation energy =        -0.1583816712 au
        abab  correlation energy =        -0.9741341251 au
        bbbb  correlation energy =        -0.1583816712 au
        non-Brillouin singles    =        -0.0000000000 au

 Total  MP2   correlation energy =        -1.2908974676 au
        MP2         total energy =      -343.1019415678 au

  Entering Z-vector solver.
 This version supports only Gaussian blurring of the apparent surface charges
 No PCM contribution added !! 
   1         0           1      0.000262    0.000262
 This version supports only Gaussian blurring of the apparent surface charges
 No PCM contribution added !! 
   2         0           1      0.000089    0.000089
 This version supports only Gaussian blurring of the apparent surface charges
 No PCM contribution added !! 
   3         0           1      0.000032    0.000032
 This version supports only Gaussian blurring of the apparent surface charges
 No PCM contribution added !! 
   4         0           1      0.000010    0.000010
 This version supports only Gaussian blurring of the apparent surface charges
 No PCM contribution added !! 
   5         0           1      0.000004    0.000004
 This version supports only Gaussian blurring of the apparent surface charges
 No PCM contribution added !! 
   6         0           1      0.000002    0.000002
 This version supports only Gaussian blurring of the apparent surface charges
 No PCM contribution added !! 
   7         1           0      0.000000    0.000000    Roots Converged

 --------------------------------------------------------------

                    Orbital Energies (a.u.)
 --------------------------------------------------------------

 Alpha MOs
 -- Occupied --
-20.575 -20.564 -20.560 -11.341 -11.286 -11.274  -1.422  -1.380
 -1.355  -1.040  -0.893  -0.808  -0.739  -0.715  -0.684  -0.628
 -0.616  -0.598  -0.556  -0.540  -0.525  -0.485  -0.451  -0.435
 -- Virtual --
  0.127   0.166   0.178   0.197   0.213   0.224   0.236   0.306
  0.319   0.355   0.375   0.417   0.453   0.472   0.507   0.528
  0.545   0.567   0.572   0.586   0.594   0.598   0.635   0.644
  0.648   0.662   0.669   0.694   0.730   0.754   0.765   0.790
  0.824   0.851   0.865   0.882   0.894   0.922   0.938   0.944
  0.968   0.996   1.001   1.052   1.109   1.146   1.190   1.200
  1.217   1.234   1.259   1.274   1.311   1.323   1.334   1.388
  1.410   1.428   1.461   1.467   1.482   1.487   1.505   1.541
  1.546   1.602   1.627   1.642   1.692   1.708   1.760   1.765
  1.820   1.901   1.992   2.054   2.101   2.113   2.185   2.200
  2.234   2.240   2.273   2.310   2.349   2.367   2.425   2.442
  2.461   2.487   2.525   2.644   2.657   2.700   2.732   2.791
  2.802   2.830   2.841   2.926   3.017   3.026   3.037   3.068
  3.102   3.122   3.171   3.177   3.190   3.222   3.244   3.275
  3.279   3.323   3.336   3.364   3.398   3.406   3.440   3.448
  3.463   3.481   3.494   3.545   3.602   3.609   3.624   3.673
  3.696   3.724   3.759   3.779   3.786   3.801   3.845   3.866
  3.876   3.918   3.958   3.979   4.000   4.048   4.054   4.075
  4.105   4.157   4.167   4.187   4.211   4.234   4.239   4.255
  4.274   4.320   4.340   4.371   4.382   4.412   4.438   4.441
  4.491   4.521   4.557   4.560   4.594   4.607   4.634   4.668
  4.685   4.751   4.799   4.823   4.835   4.864   4.981   4.992
  5.047   5.093   5.123   5.141   5.217   5.240   5.274   5.299
  5.352   5.377   5.413   5.428   5.478   5.506   5.643   5.656
  5.713   5.735   5.755   5.785   5.828   5.937   6.005   6.014
  6.049   6.136   6.156   6.206   6.257   6.302   6.352   6.430
  6.638   6.664   6.669   6.699   6.879   6.957   6.991   6.996
  7.110   7.118   7.151   7.175   7.271   7.309   7.317   7.353
  7.367   7.424   7.492   7.527   7.541   7.640   7.681   7.773
  7.916   7.966  10.672  12.439  12.604  12.941  13.764  13.893
 --------------------------------------------------------------

          Ground-State Mulliken Net Atomic Charges

     Atom                 Charge (a.u.)
  ----------------------------------------
      1 C                    -0.018073
      2 C                     0.071336
      3 C                     0.107627
      4 O                    -0.344784
      5 O                    -0.462968
      6 H                     0.100573
      7 H                     0.141685
      8 O                    -0.454002
      9 H                     0.145530
     10 H                     0.166379
     11 H                     0.280364
     12 H                     0.266331
  ----------------------------------------
  Sum of atomic charges =     0.000000

 -----------------------------------------------------------------
                    Cartesian Multipole Moments
 -----------------------------------------------------------------
    Charge (ESU x 10^10)
                 0.0000
    Dipole Moment (Debye)
         X       0.8068      Y      -2.1966      Z      -0.8047
       Tot       2.4746
    Quadrupole Moments (Debye-Ang)
        XX     -48.3965     XY      -2.4679     YY     -32.6594
        XZ      -3.1837     YZ       2.1425     ZZ     -33.9754
    Octopole Moments (Debye-Ang^2)
       XXX       0.2000    XXY       9.6800    XYY       1.5927
       YYY      -2.4419    XXZ      -3.0126    XYZ       1.2253
       YYZ       1.1632    XZZ       0.5989    YZZ       1.0668
       ZZZ      -0.3941
    Hexadecapole Moments (Debye-Ang^3)
      XXXX    -624.4759   XXXY     -21.0324   XXYY     -93.4740
      XYYY      -0.4713   YYYY    -150.2673   XXXZ     -15.5020
      XXYZ       5.6990   XYYZ       0.0217   YYYZ       7.3984
      XXZZ     -97.5921   XYZZ      -0.8659   YYZZ     -36.6575
      XZZZ       0.2401   YZZZ      -0.1036   ZZZZ     -60.9260
 -----------------------------------------------------------------
 DrvMan is completing analytic gradient of the MP2 energy
 MP2 relaxed dipole moment
            1
    1   0.3174201
    2  -0.8642263
    3  -0.3165911
	Magnitude:	 0.974 au	 2.475 Debye
 MP2 energy read as -343.101942
 Full Analytical Gradient of MP2 Energy (in au.)
             1             2             3             4             5
    1   -0.00017262   -0.00002741    0.00016412   -0.00011652    0.00036323
    2   -0.00003628    0.00001003   -0.00009186    0.00016273    0.00010040
    3   -0.00047945    0.00084714    0.00036381    0.00000170   -0.00009189
             6             7             8             9            10
    1    0.00009457    0.00021936   -0.00030738    0.00010684    0.00011808
    2    0.00013843   -0.00006816   -0.00008882   -0.00007811    0.00034461
    3   -0.00022459    0.00015242   -0.00030636    0.00013264    0.00019664
            11            12
    1   -0.00020694   -0.00023532
    2   -0.00035274   -0.00004024
    3   -0.00016376   -0.00042831
 Gradient time:  CPU 0.10 s  wall 0.32 s
 Geometry Optimization Parameters
   NAtoms,    NIC,     NZ,  NCons,   NDum,   NFix, NCnnct, MaxDiis
       12      73       0       0       0       0       0       0

 Cartesian Hessian Update
 Hessian Updated using BFGS Update


** GEOMETRY OPTIMIZATION IN DELOCALIZED INTERNAL COORDINATES **
   Searching for a Minimum

   Optimization Cycle:   6

                       Coordinates (Angstroms)
     ATOM                X               Y               Z
      1  C        -1.0619769002   -0.7300977858    0.2613963279
      2  C         0.0332879107    0.0149808562   -0.4699326120
      3  C         1.3469553440   -0.6517440452   -0.2360247234
      4  O         2.2448224337   -0.0672917077    0.3412129836
      5  O        -2.3080986492   -0.0857137158    0.0325531776
      6  H        -0.8310076084   -0.7442632808    1.3163216272
      7  H        -1.1640839048   -1.7294831982   -0.1098253740
      8  O         0.0626561392    1.3466460070   -0.0004277905
      9  H        -0.1746118290    0.0106567258   -1.5255817786
     10  H         1.4615653026   -1.6583572715   -0.5777489618
     11  H        -2.1829001848    0.8403379091    0.2543759645
     12  H         0.9431525463    1.4672033068    0.3803610596
   Point Group: c1    Number of degrees of freedom:    30


   Energy is   -343.101941568

 Hessian Updated using BFGS Update

 30 Hessian modes will be used to form the next step
  Hessian Eigenvalues:
     0.004575    0.007368    0.013832    0.013934    0.043625    0.051779
     0.055157    0.057459    0.069269    0.080659    0.115679    0.138592
     0.153296    0.160018    0.167777    0.177928    0.204449    0.217722
     0.234540    0.299704    0.323557    0.333514    0.336262    0.339367
     0.347081    0.393247    0.444082    0.538114    0.543987    0.951421

 Minimum Search - Taking Simple RFO Step
 Searching for Lamda that Minimizes Along All modes
 Value Taken    Lamda =  -0.00001107
 Step Taken.  Stepsize is  0.022662

                             Maximum     Tolerance    Cnvgd?
         Gradient           0.000548      0.000300      NO
         Displacement       0.011383      0.001200      NO
         Energy change      0.000006      0.000001      NO


 New Cartesian Coordinates Obtained by Inverse Iteration

 Displacement from previous Coordinates is:  0.026802
 ----------------------------------------------------------------
             Standard Nuclear Orientation (Angstroms)
    I     Atom           X                Y                Z
 ----------------------------------------------------------------
    1      C      -1.0609884711    -0.7293739359     0.2631744502
    2      C       0.0331981209     0.0158003965    -0.4710828147
    3      C       1.3468548821    -0.6519002191    -0.2389737165
    4      O       2.2448824088    -0.0688464548     0.3398514762
    5      O      -2.3090396808    -0.0884490533     0.0318732335
    6      H      -0.8308783248    -0.7398963140     1.3185013288
    7      H      -1.1620481610    -1.7299973117    -0.1051804172
    8      O       0.0644700456     1.3470201928     0.0011113236
    9      H      -0.1767263504     0.0127308891    -1.5263856211
   10      H       1.4610691775    -1.6588357134    -0.5803793487
   11      H      -2.1843745853     0.8393673040     0.2472692296
   12      H       0.9433415386     1.4652540197     0.3869007763
 ----------------------------------------------------------------
 Nuclear Repulsion Energy =   246.5904973410 hartrees
 There are       24 alpha and       24 beta electrons
 Discretize the solute cavity surface with Lebedev spheres
	Using 302 Lebedev grid points for each H atom
	Using 302 Lebedev grid points for other atoms
	Atomic van der Waals radii will be scaled by 1.20
 Removing interior tesserae...
 Keep 1253 surface tesserae and discard 2371 interior tesserae
 Molecular Surface Area = 108.983 Angst**2
 Applying Cartesian multipole field
    Component          Value
    ---------          -----
     (2,0,0)        1.00000E-11
     (0,2,0)        2.00000E-11
     (0,0,2)       -3.00000E-11
 Nucleus-field energy     =     0.0000000052 hartrees
 Requested basis set is cc-pVTZ
 There are 96 shells and 264 basis functions
 A cutoff of  1.0D-11 yielded   4352 shell pairs
 There are     32770 function pairs (     42322 Cartesian)
 Smallest overlap matrix eigenvalue = 5.51E-04
 Guess MOs from SCF MO coefficient file
 Reading MOs from coefficient file
 Reading MOs from coefficient file
 A restricted Hartree-Fock SCF calculation will be
 performed using Pulay DIIS extrapolation
 SCF converges when DIIS error is below 1.0E-08
 Geometry optimization detected.  Setting ReadMinima to 0
 Setting SaveMinima to 0
 ---------------------------------------
  Cycle       Energy         DIIS Error
 ---------------------------------------
    1    -341.7832807033      5.87E-04
    2    -341.7895043346      3.23E-04
    3    -341.7901982242      1.12E-04
    4    -341.7903508298      3.43E-05
    5    -341.7903731371      1.33E-05
    6    -341.7903767784      7.00E-06
    7    -341.7903776325      2.35E-06
    8    -341.7903777685      7.79E-07
    9    -341.7903777817      1.75E-07
   10    -341.7903777829      6.13E-08
   11    -341.7903777830      2.95E-08
   12    -341.7903777830      1.44E-08
   13    -341.7903777824      5.27E-09 Convergence criterion met
 ---------------------------------------
 SCF time:  CPU 131.23 s  wall 131.73 s
 Discretize the solute cavity surface with Lebedev spheres
	Using 302 Lebedev grid points for each H atom
	Using 302 Lebedev grid points for other atoms
	Atomic van der Waals radii will be scaled by 1.20
 Removing interior tesserae...
 Keep 1253 surface tesserae and discard 2371 interior tesserae
 Molecular Surface Area = 108.983 Angst**2
 A restricted Hartree-Fock SCF calculation will be
 performed using Pulay DIIS extrapolation
 Polarizable Continuum solvation model will be applied
 SCF converges when DIIS error is below 1.0E-08
 Geometry optimization detected.  Setting ReadMinima to 0
 Setting SaveMinima to 0

 Citation of the SMD model:
 Marenich, A.V.; Cramer, C.J.; Truhlar, D.G.
 J. Phys. Chem. B 2009, 113, 6378-6396.
 iSolventCode=           1
 Solvent: water                                                           

 vradii
            1           2           3           4           5           6
    1   1.8500000   1.8500000   1.8500000   1.5200000   1.5200000   1.2000000
            7           8           9          10          11          12
    1   1.2000000   1.5200000   1.2000000   1.2000000   1.2000000   1.2000000
 ---------------------------------------
  Cycle       Energy         DIIS Error
 ---------------------------------------
    1    -341.7903777824      1.20E-09
 Time req'd to invert C: 1.11 s (CPU) 1.11 s (wall)
    2    -341.8124195990      4.65E-04
    3    -341.8124196000      4.65E-04
    4    -341.8124196049      4.65E-04
    5    -341.8124196070      4.65E-04
    6    -341.8124196255      4.65E-04
    7    -341.8124196250      4.65E-04
    8    -341.8124196238      4.65E-04
    9    -341.8124196250      4.65E-04
   10    -341.8124196190      4.65E-04
   11    -341.8124196183      4.65E-04
   12    -341.8124196190      4.65E-04
   13    -341.8124196195      4.65E-04
   14    -341.8124196224      4.65E-04
   15    -341.8124196240      4.65E-04
   16    -341.8124195989      4.65E-04
   17    -341.8159771190      2.49E-04
   18    -341.8165549478      1.05E-04
   19    -341.8167581617      3.34E-05
   20    -341.8167856210      1.18E-05
   21    -341.8167891787      6.36E-06
   22    -341.8167899254      2.22E-06
   23    -341.8167900572      7.16E-07
   24    -341.8167900682      1.65E-07
   25    -341.8167900688      5.10E-08
   26    -341.8167900691      2.13E-08
   27    -341.8167900692      1.03E-08
   28    -341.8167900702      4.12E-09 Convergence criterion met
 ---------------------------------------
 SCF time:  CPU 218.64 s  wall 218.89 s
(0)  E-EN(g) gas-phase elect-nuc energy                 -341.790377782 a.u.
(3)  G-ENP(liq) elect-nuc-pol free energy of system     -341.816790070 a.u.
(4)  G-CDS(liq) cavity-dispersion-solvent structure 
     free energy                                                3.6392 kcal/mol
(6)  G-S(liq) free energy of system                     -341.810990560 a.u.
(9)  DeltaG-S(liq) free energy of  solvation
     (9) = (6) - (0)                                          -12.9347 kcal/mol
 SCF   energy in the final basis set = -341.8109905602
 Total energy in the final basis set = -341.8109905602

 Components of the MP2 correlation energy:
        aaaa  correlation energy =        -0.1583830802 au
        abab  correlation energy =        -0.9741761133 au
        bbbb  correlation energy =        -0.1583830802 au
        non-Brillouin singles    =        -0.0000000000 au

 Total  MP2   correlation energy =        -1.2909422737 au
        MP2         total energy =      -343.1019328339 au

  Entering Z-vector solver.
 This version supports only Gaussian blurring of the apparent surface charges
 No PCM contribution added !! 
   1         0           1      0.000262    0.000262
 This version supports only Gaussian blurring of the apparent surface charges
 No PCM contribution added !! 
   2         0           1      0.000089    0.000089
 This version supports only Gaussian blurring of the apparent surface charges
 No PCM contribution added !! 
   3         0           1      0.000032    0.000032
 This version supports only Gaussian blurring of the apparent surface charges
 No PCM contribution added !! 
   4         0           1      0.000011    0.000011
 This version supports only Gaussian blurring of the apparent surface charges
 No PCM contribution added !! 
   5         0           1      0.000004    0.000004
 This version supports only Gaussian blurring of the apparent surface charges
 No PCM contribution added !! 
   6         0           1      0.000002    0.000002
 This version supports only Gaussian blurring of the apparent surface charges
 No PCM contribution added !! 
   7         1           0      0.000000    0.000000    Roots Converged

 --------------------------------------------------------------

                    Orbital Energies (a.u.)
 --------------------------------------------------------------

 Alpha MOs
 -- Occupied --
-20.575 -20.564 -20.560 -11.341 -11.286 -11.274  -1.422  -1.380
 -1.355  -1.040  -0.893  -0.808  -0.739  -0.715  -0.684  -0.629
 -0.616  -0.598  -0.556  -0.540  -0.526  -0.485  -0.452  -0.435
 -- Virtual --
  0.127   0.166   0.178   0.197   0.213   0.224   0.236   0.306
  0.319   0.355   0.374   0.417   0.453   0.472   0.506   0.528
  0.545   0.567   0.572   0.586   0.594   0.598   0.635   0.644
  0.647   0.662   0.669   0.694   0.730   0.754   0.765   0.790
  0.824   0.851   0.865   0.882   0.894   0.922   0.937   0.944
  0.968   0.996   1.001   1.052   1.109   1.145   1.190   1.200
  1.218   1.233   1.260   1.273   1.311   1.323   1.334   1.388
  1.410   1.428   1.461   1.466   1.482   1.487   1.504   1.541
  1.546   1.601   1.627   1.642   1.691   1.708   1.760   1.765
  1.820   1.901   1.992   2.054   2.100   2.112   2.184   2.200
  2.234   2.241   2.273   2.309   2.348   2.367   2.425   2.441
  2.461   2.487   2.524   2.644   2.657   2.700   2.732   2.791
  2.802   2.830   2.840   2.927   3.018   3.026   3.037   3.067
  3.102   3.121   3.170   3.177   3.190   3.222   3.244   3.275
  3.280   3.323   3.336   3.363   3.397   3.406   3.440   3.448
  3.462   3.481   3.494   3.546   3.602   3.609   3.624   3.672
  3.696   3.724   3.758   3.779   3.786   3.801   3.845   3.866
  3.875   3.918   3.958   3.979   3.999   4.049   4.053   4.074
  4.105   4.156   4.167   4.186   4.211   4.233   4.239   4.254
  4.273   4.319   4.339   4.371   4.381   4.411   4.438   4.440
  4.490   4.521   4.557   4.560   4.592   4.607   4.633   4.668
  4.685   4.750   4.798   4.823   4.834   4.864   4.982   4.992
  5.047   5.093   5.122   5.140   5.216   5.240   5.273   5.298
  5.352   5.377   5.411   5.427   5.478   5.505   5.642   5.655
  5.713   5.735   5.753   5.785   5.828   5.936   6.006   6.013
  6.048   6.135   6.155   6.205   6.257   6.300   6.351   6.429
  6.637   6.663   6.669   6.699   6.879   6.957   6.991   6.995
  7.109   7.118   7.150   7.174   7.271   7.308   7.317   7.352
  7.367   7.423   7.492   7.527   7.541   7.640   7.680   7.772
  7.915   7.965  10.669  12.432  12.599  12.942  13.754  13.888
 --------------------------------------------------------------

          Ground-State Mulliken Net Atomic Charges

     Atom                 Charge (a.u.)
  ----------------------------------------
      1 C                    -0.018106
      2 C                     0.071180
      3 C                     0.107682
      4 O                    -0.344824
      5 O                    -0.463153
      6 H                     0.100755
      7 H                     0.141575
      8 O                    -0.454529
      9 H                     0.146071
     10 H                     0.166431
     11 H                     0.280379
     12 H                     0.266540
  ----------------------------------------
  Sum of atomic charges =    -0.000000

 -----------------------------------------------------------------
                    Cartesian Multipole Moments
 -----------------------------------------------------------------
    Charge (ESU x 10^10)
                 0.0000
    Dipole Moment (Debye)
         X       0.8034      Y      -2.1914      Z      -0.8104
       Tot       2.4707
    Quadrupole Moments (Debye-Ang)
        XX     -48.4071     XY      -2.4914     YY     -32.6820
        XZ      -3.1499     YZ       2.1388     ZZ     -33.9580
    Octopole Moments (Debye-Ang^2)
       XXX       0.1875    XXY       9.7593    XYY       1.5695
       YYY      -2.4586    XXZ      -3.0306    XYZ       1.2994
       YYZ       1.1777    XZZ       0.6246    YZZ       1.0946
       ZZZ      -0.3674
    Hexadecapole Moments (Debye-Ang^3)
      XXXX    -624.6292   XXXY     -21.1797   XXYY     -93.5318
      XYYY      -0.5654   YYYY    -150.3498   XXXZ     -15.2640
      XXYZ       5.6316   XYYZ       0.0919   YYYZ       7.3752
      XXZZ     -97.6398   XYZZ      -0.8629   YYZZ     -36.6587
      XZZZ       0.3406   YZZZ      -0.1345   ZZZZ     -60.9856
 -----------------------------------------------------------------
 DrvMan is completing analytic gradient of the MP2 energy
 MP2 relaxed dipole moment
            1
    1   0.3160673
    2  -0.8621808
    3  -0.3188268
	Magnitude:	 0.972 au	 2.471 Debye
 MP2 energy read as -343.101933
 Full Analytical Gradient of MP2 Energy (in au.)
             1             2             3             4             5
    1    0.00005444   -0.00006079   -0.00002985    0.00008447    0.00000525
    2   -0.00000578   -0.00007640   -0.00002195    0.00027726   -0.00014998
    3   -0.00004704    0.00010475    0.00001044    0.00016812   -0.00017374
             6             7             8             9            10
    1   -0.00003827    0.00011816   -0.00025644    0.00014939    0.00016546
    2    0.00009224   -0.00006262   -0.00001477   -0.00014744    0.00016766
    3   -0.00003334    0.00011129   -0.00001283   -0.00003357    0.00031458
            11            12
    1   -0.00010720   -0.00008461
    2   -0.00020832    0.00015011
    3   -0.00019450   -0.00021416
 Gradient time:  CPU 0.08 s  wall 0.14 s
 Geometry Optimization Parameters
   NAtoms,    NIC,     NZ,  NCons,   NDum,   NFix, NCnnct, MaxDiis
       12      73       0       0       0       0       0       0

 Cartesian Hessian Update
 Hessian Updated using BFGS Update


** GEOMETRY OPTIMIZATION IN DELOCALIZED INTERNAL COORDINATES **
   Searching for a Minimum

   Optimization Cycle:   7

                       Coordinates (Angstroms)
     ATOM                X               Y               Z
      1  C        -1.0609884711   -0.7293739359    0.2631744502
      2  C         0.0331981209    0.0158003965   -0.4710828147
      3  C         1.3468548821   -0.6519002191   -0.2389737165
      4  O         2.2448824088   -0.0688464548    0.3398514762
      5  O        -2.3090396808   -0.0884490533    0.0318732335
      6  H        -0.8308783248   -0.7398963140    1.3185013288
      7  H        -1.1620481610   -1.7299973117   -0.1051804172
      8  O         0.0644700456    1.3470201928    0.0011113236
      9  H        -0.1767263504    0.0127308891   -1.5263856211
     10  H         1.4610691775   -1.6588357134   -0.5803793487
     11  H        -2.1843745853    0.8393673040    0.2472692296
     12  H         0.9433415386    1.4652540197    0.3869007763
   Point Group: c1    Number of degrees of freedom:    30


   Energy is   -343.101932834

 Hessian Updated using BFGS Update

 30 Hessian modes will be used to form the next step
  Hessian Eigenvalues:
     0.004781    0.006493    0.010773    0.013997    0.043848    0.052140
     0.055278    0.058093    0.069621    0.081365    0.116890    0.138472
     0.153664    0.160033    0.167300    0.178473    0.207985    0.218749
     0.233959    0.299319    0.319397    0.332998    0.336197    0.338991
     0.347176    0.395976    0.447050    0.541046    0.543710    0.957606

 Minimum Search - Taking Simple RFO Step
 Searching for Lamda that Minimizes Along All modes
 Value Taken    Lamda =  -0.00000331
 Step Taken.  Stepsize is  0.020822

                             Maximum     Tolerance    Cnvgd?
         Gradient           0.000149      0.000300     YES
         Displacement       0.009943      0.001200      NO
         Energy change      0.000009      0.000001      NO


 New Cartesian Coordinates Obtained by Inverse Iteration

 Displacement from previous Coordinates is:  0.017725
 ----------------------------------------------------------------
             Standard Nuclear Orientation (Angstroms)
    I     Atom           X                Y                Z
 ----------------------------------------------------------------
    1      C      -1.0602222639    -0.7291449419     0.2638358801
    2      C       0.0330840378     0.0156661020    -0.4727103892
    3      C       1.3467486418    -0.6518287911    -0.2400666026
    4      O       2.2430589088    -0.0697295489     0.3423487722
    5      O      -2.3088009319    -0.0883260502     0.0334746806
    6      H      -0.8289317923    -0.7384747628     1.3190014365
    7      H      -1.1617785176    -1.7302056936    -0.1033928184
    8      O       0.0647429857     1.3473999032    -0.0014777206
    9      H      -0.1780479367     0.0119126760    -1.5277126977
   10      H       1.4620611011    -1.6583142492    -0.5830730945
   11      H      -2.1828392390     0.8403594213     0.2448624227
   12      H       0.9406856062     1.4635597351     0.3915900308
 ----------------------------------------------------------------
 Nuclear Repulsion Energy =   246.5944805438 hartrees
 There are       24 alpha and       24 beta electrons
 Discretize the solute cavity surface with Lebedev spheres
	Using 302 Lebedev grid points for each H atom
	Using 302 Lebedev grid points for other atoms
	Atomic van der Waals radii will be scaled by 1.20
 Removing interior tesserae...
 Keep 1251 surface tesserae and discard 2373 interior tesserae
 Molecular Surface Area = 108.716 Angst**2
 Applying Cartesian multipole field
    Component          Value
    ---------          -----
     (2,0,0)        1.00000E-11
     (0,2,0)        2.00000E-11
     (0,0,2)       -3.00000E-11
 Nucleus-field energy     =     0.0000000052 hartrees
 Requested basis set is cc-pVTZ
 There are 96 shells and 264 basis functions
 A cutoff of  1.0D-11 yielded   4352 shell pairs
 There are     32770 function pairs (     42322 Cartesian)
 Smallest overlap matrix eigenvalue = 5.52E-04
 Guess MOs from SCF MO coefficient file
 Reading MOs from coefficient file
 Reading MOs from coefficient file
 A restricted Hartree-Fock SCF calculation will be
 performed using Pulay DIIS extrapolation
 SCF converges when DIIS error is below 1.0E-08
 Geometry optimization detected.  Setting ReadMinima to 0
 Setting SaveMinima to 0
 ---------------------------------------
  Cycle       Energy         DIIS Error
 ---------------------------------------
    1    -341.7842451062      5.87E-04
    2    -341.7894721451      3.25E-04
    3    -341.7901730471      1.12E-04
    4    -341.7903261652      3.42E-05
    5    -341.7903485336      1.33E-05
    6    -341.7903521603      7.02E-06
    7    -341.7903530191      2.34E-06
    8    -341.7903531533      7.68E-07
    9    -341.7903531659      1.69E-07
   10    -341.7903531669      5.63E-08
   11    -341.7903531669      2.59E-08
   12    -341.7903531670      1.29E-08
   13    -341.7903531660      5.18E-09 Convergence criterion met
 ---------------------------------------
 SCF time:  CPU 130.71 s  wall 131.00 s
 Discretize the solute cavity surface with Lebedev spheres
	Using 302 Lebedev grid points for each H atom
	Using 302 Lebedev grid points for other atoms
	Atomic van der Waals radii will be scaled by 1.20
 Removing interior tesserae...
 Keep 1251 surface tesserae and discard 2373 interior tesserae
 Molecular Surface Area = 108.716 Angst**2
 A restricted Hartree-Fock SCF calculation will be
 performed using Pulay DIIS extrapolation
 Polarizable Continuum solvation model will be applied
 SCF converges when DIIS error is below 1.0E-08
 Geometry optimization detected.  Setting ReadMinima to 0
 Setting SaveMinima to 0

 Citation of the SMD model:
 Marenich, A.V.; Cramer, C.J.; Truhlar, D.G.
 J. Phys. Chem. B 2009, 113, 6378-6396.
 iSolventCode=           1
 Solvent: water                                                           

 vradii
            1           2           3           4           5           6
    1   1.8500000   1.8500000   1.8500000   1.5200000   1.5200000   1.2000000
            7           8           9          10          11          12
    1   1.2000000   1.5200000   1.2000000   1.2000000   1.2000000   1.2000000
 ---------------------------------------
  Cycle       Energy         DIIS Error
 ---------------------------------------
    1    -341.7903531664      1.21E-09
 Time req'd to invert C: 1.17 s (CPU) 1.17 s (wall)
    2    -341.8123902320      4.65E-04
    3    -341.8123902298      4.65E-04
    4    -341.8123902340      4.65E-04
    5    -341.8123902317      4.65E-04
    6    -341.8123902439      4.65E-04
    7    -341.8123902441      4.65E-04
    8    -341.8123902413      4.65E-04
    9    -341.8123902402      4.65E-04
   10    -341.8123902410      4.65E-04
   11    -341.8123902400      4.65E-04
   12    -341.8123902400      4.65E-04
   13    -341.8123902441      4.65E-04
   14    -341.8123902421      4.65E-04
   15    -341.8123902427      4.65E-04
   16    -341.8123902320      4.65E-04
   17    -341.8159468877      2.49E-04
   18    -341.8165243081      1.05E-04
   19    -341.8167272737      3.34E-05
   20    -341.8167546819      1.18E-05
   21    -341.8167582320      6.35E-06
   22    -341.8167589771      2.22E-06
   23    -341.8167591088      7.16E-07
   24    -341.8167591199      1.66E-07
   25    -341.8167591205      5.12E-08
   26    -341.8167591208      2.15E-08
   27    -341.8167591208      1.04E-08
   28    -341.8167591219      4.13E-09 Convergence criterion met
 ---------------------------------------
 SCF time:  CPU 215.47 s  wall 215.72 s
(0)  E-EN(g) gas-phase elect-nuc energy                 -341.790353166 a.u.
(3)  G-ENP(liq) elect-nuc-pol free energy of system     -341.816759122 a.u.
(4)  G-CDS(liq) cavity-dispersion-solvent structure 
     free energy                                                3.6386 kcal/mol
(6)  G-S(liq) free energy of system                     -341.810960693 a.u.
(9)  DeltaG-S(liq) free energy of  solvation
     (9) = (6) - (0)                                          -12.9314 kcal/mol
 SCF   energy in the final basis set = -341.8109606929
 Total energy in the final basis set = -341.8109606929

 Components of the MP2 correlation energy:
        aaaa  correlation energy =        -0.1583860604 au
        abab  correlation energy =        -0.9741977358 au
        bbbb  correlation energy =        -0.1583860604 au
        non-Brillouin singles    =        -0.0000000000 au

 Total  MP2   correlation energy =        -1.2909698566 au
        MP2         total energy =      -343.1019305495 au

  Entering Z-vector solver.
 This version supports only Gaussian blurring of the apparent surface charges
 No PCM contribution added !! 
   1         0           1      0.000262    0.000262
 This version supports only Gaussian blurring of the apparent surface charges
 No PCM contribution added !! 
   2         0           1      0.000089    0.000089
 This version supports only Gaussian blurring of the apparent surface charges
 No PCM contribution added !! 
   3         0           1      0.000032    0.000032
 This version supports only Gaussian blurring of the apparent surface charges
 No PCM contribution added !! 
   4         0           1      0.000011    0.000011
 This version supports only Gaussian blurring of the apparent surface charges
 No PCM contribution added !! 
   5         0           1      0.000004    0.000004
 This version supports only Gaussian blurring of the apparent surface charges
 No PCM contribution added !! 
   6         0           1      0.000002    0.000002
 This version supports only Gaussian blurring of the apparent surface charges
 No PCM contribution added !! 
   7         1           0      0.000000    0.000000    Roots Converged

 --------------------------------------------------------------

                    Orbital Energies (a.u.)
 --------------------------------------------------------------

 Alpha MOs
 -- Occupied --
-20.575 -20.564 -20.560 -11.341 -11.286 -11.274  -1.422  -1.379
 -1.355  -1.040  -0.893  -0.808  -0.739  -0.715  -0.684  -0.629
 -0.616  -0.598  -0.556  -0.540  -0.526  -0.485  -0.452  -0.435
 -- Virtual --
  0.127   0.166   0.178   0.197   0.213   0.224   0.236   0.306
  0.319   0.355   0.374   0.417   0.453   0.472   0.506   0.528
  0.545   0.567   0.572   0.585   0.594   0.598   0.635   0.644
  0.647   0.662   0.669   0.694   0.730   0.754   0.765   0.790
  0.824   0.851   0.864   0.881   0.893   0.922   0.937   0.945
  0.969   0.996   1.001   1.052   1.109   1.145   1.190   1.200
  1.218   1.233   1.260   1.273   1.311   1.322   1.334   1.387
  1.409   1.428   1.461   1.466   1.482   1.487   1.504   1.540
  1.546   1.601   1.627   1.643   1.691   1.708   1.760   1.765
  1.820   1.901   1.992   2.054   2.099   2.111   2.185   2.201
  2.233   2.241   2.273   2.309   2.348   2.366   2.425   2.441
  2.460   2.487   2.524   2.644   2.657   2.700   2.731   2.791
  2.802   2.830   2.840   2.927   3.019   3.025   3.037   3.066
  3.101   3.121   3.170   3.177   3.190   3.222   3.243   3.274
  3.280   3.323   3.336   3.363   3.397   3.405   3.440   3.448
  3.462   3.481   3.494   3.546   3.602   3.608   3.624   3.672
  3.696   3.724   3.758   3.779   3.786   3.801   3.844   3.866
  3.874   3.918   3.957   3.979   3.999   4.049   4.053   4.074
  4.106   4.156   4.167   4.186   4.211   4.233   4.239   4.254
  4.273   4.320   4.339   4.371   4.381   4.411   4.438   4.439
  4.490   4.522   4.556   4.560   4.591   4.607   4.632   4.668
  4.684   4.750   4.797   4.824   4.833   4.863   4.983   4.992
  5.048   5.092   5.121   5.140   5.216   5.240   5.273   5.299
  5.351   5.378   5.409   5.427   5.477   5.505   5.642   5.654
  5.712   5.734   5.752   5.785   5.828   5.936   6.006   6.013
  6.048   6.134   6.154   6.206   6.257   6.300   6.350   6.429
  6.637   6.663   6.669   6.699   6.879   6.957   6.991   6.995
  7.109   7.117   7.151   7.173   7.272   7.308   7.317   7.351
  7.367   7.423   7.492   7.527   7.541   7.639   7.681   7.772
  7.915   7.964  10.666  12.429  12.598  12.942  13.752  13.886
 --------------------------------------------------------------

          Ground-State Mulliken Net Atomic Charges

     Atom                 Charge (a.u.)
  ----------------------------------------
      1 C                    -0.018001
      2 C                     0.071029
      3 C                     0.107799
      4 O                    -0.344740
      5 O                    -0.463376
      6 H                     0.100708
      7 H                     0.141542
      8 O                    -0.454661
      9 H                     0.146490
     10 H                     0.166258
     11 H                     0.280410
     12 H                     0.266542
  ----------------------------------------
  Sum of atomic charges =    -0.000000

 -----------------------------------------------------------------
                    Cartesian Multipole Moments
 -----------------------------------------------------------------
    Charge (ESU x 10^10)
                -0.0000
    Dipole Moment (Debye)
         X       0.8058      Y      -2.1916      Z      -0.8129
       Tot       2.4725
    Quadrupole Moments (Debye-Ang)
        XX     -48.4137     XY      -2.4993     YY     -32.6951
        XZ      -3.1321     YZ       2.1606     ZZ     -33.9495
    Octopole Moments (Debye-Ang^2)
       XXX       0.3012    XXY       9.7446    XYY       1.5399
       YYY      -2.4798    XXZ      -3.1102    XYZ       1.3343
       YYZ       1.2083    XZZ       0.6338    YZZ       1.1070
       ZZZ      -0.3728
    Hexadecapole Moments (Debye-Ang^3)
      XXXX    -624.1328   XXXY     -21.0926   XXYY     -93.4987
      XYYY      -0.5562   YYYY    -150.4230   XXXZ     -15.1876
      XXYZ       5.6376   XYYZ       0.1089   YYYZ       7.4740
      XXZZ     -97.6381   XYZZ      -0.8358   YYZZ     -36.6716
      XZZZ       0.3599   YZZZ      -0.0657   ZZZZ     -61.1278
 -----------------------------------------------------------------
 DrvMan is completing analytic gradient of the MP2 energy
 MP2 relaxed dipole moment
            1
    1   0.3170105
    2  -0.8622528
    3  -0.3198051
	Magnitude:	 0.973 au	 2.472 Debye
 MP2 energy read as -343.101931
 Full Analytical Gradient of MP2 Energy (in au.)
             1             2             3             4             5
    1    0.00017315   -0.00002718   -0.00003234    0.00005988   -0.00015882
    2   -0.00005709   -0.00011810    0.00009208    0.00030071   -0.00018247
    3    0.00003705   -0.00006308    0.00000338    0.00016942   -0.00017398
             6             7             8             9            10
    1   -0.00005916    0.00012136   -0.00019316    0.00013016    0.00017017
    2    0.00008662   -0.00010271    0.00002177   -0.00018599    0.00004217
    3    0.00003566    0.00008969    0.00004357   -0.00009470    0.00029415
            11            12
    1   -0.00010641   -0.00007767
    2   -0.00009849    0.00020148
    3   -0.00021032   -0.00013084
 Gradient time:  CPU 0.08 s  wall 0.17 s
 Geometry Optimization Parameters
   NAtoms,    NIC,     NZ,  NCons,   NDum,   NFix, NCnnct, MaxDiis
       12      73       0       0       0       0       0       0

 Cartesian Hessian Update
 Hessian Updated using BFGS Update


** GEOMETRY OPTIMIZATION IN DELOCALIZED INTERNAL COORDINATES **
   Searching for a Minimum

   Optimization Cycle:   8

                       Coordinates (Angstroms)
     ATOM                X               Y               Z
      1  C        -1.0602222639   -0.7291449419    0.2638358801
      2  C         0.0330840378    0.0156661020   -0.4727103892
      3  C         1.3467486418   -0.6518287911   -0.2400666026
      4  O         2.2430589088   -0.0697295489    0.3423487722
      5  O        -2.3088009319   -0.0883260502    0.0334746806
      6  H        -0.8289317923   -0.7384747628    1.3190014365
      7  H        -1.1617785176   -1.7302056936   -0.1033928184
      8  O         0.0647429857    1.3473999032   -0.0014777206
      9  H        -0.1780479367    0.0119126760   -1.5277126977
     10  H         1.4620611011   -1.6583142492   -0.5830730945
     11  H        -2.1828392390    0.8403594213    0.2448624227
     12  H         0.9406856062    1.4635597351    0.3915900308
   Point Group: c1    Number of degrees of freedom:    30


   Energy is   -343.101930550

 Hessian Updated using BFGS Update

 30 Hessian modes will be used to form the next step
  Hessian Eigenvalues:
     0.002334    0.004856    0.010753    0.014104    0.044358    0.052212
     0.055341    0.057809    0.072264    0.081205    0.116785    0.138664
     0.153610    0.160696    0.170004    0.178907    0.205142    0.220717
     0.237384    0.300749    0.322244    0.333819    0.338855    0.339560
     0.348873    0.426134    0.462424    0.540351    0.557783    0.953618

 Minimum Search - Taking Simple RFO Step
 Searching for Lamda that Minimizes Along All modes
 Value Taken    Lamda =  -0.00000440
 Step Taken.  Stepsize is  0.041621

                             Maximum     Tolerance    Cnvgd?
         Gradient           0.000155      0.000300     YES
         Displacement       0.018980      0.001200      NO
         Energy change      0.000002      0.000001      NO


 New Cartesian Coordinates Obtained by Inverse Iteration

 Displacement from previous Coordinates is:  0.034999
 ----------------------------------------------------------------
             Standard Nuclear Orientation (Angstroms)
    I     Atom           X                Y                Z
 ----------------------------------------------------------------
    1      C      -1.0589270000    -0.7287797095     0.2647375147
    2      C       0.0328007317     0.0152339729    -0.4758039109
    3      C       1.3464728363    -0.6515922446    -0.2412095115
    4      O       2.2388696170    -0.0718111281     0.3492752045
    5      O      -2.3075952623    -0.0872863169     0.0369698699
    6      H      -0.8248757608    -0.7370552765     1.3193685364
    7      H      -1.1621092553    -1.7301822576    -0.1011313197
    8      O       0.0645831699     1.3482973832    -0.0082345639
    9      H      -0.1801725819     0.0096004013    -1.5301767322
   10      H       1.4643825719    -1.6564893412    -0.5884342731
   11      H      -2.1783491892     0.8422708850     0.2427836660
   12      H       0.9346807226     1.4606674319     0.3985354200
 ----------------------------------------------------------------
 Nuclear Repulsion Energy =   246.6344937560 hartrees
 There are       24 alpha and       24 beta electrons
 Discretize the solute cavity surface with Lebedev spheres
	Using 302 Lebedev grid points for each H atom
	Using 302 Lebedev grid points for other atoms
	Atomic van der Waals radii will be scaled by 1.20
 Removing interior tesserae...
 Keep 1253 surface tesserae and discard 2371 interior tesserae
 Molecular Surface Area = 108.848 Angst**2
 Applying Cartesian multipole field
    Component          Value
    ---------          -----
     (2,0,0)        1.00000E-11
     (0,2,0)        2.00000E-11
     (0,0,2)       -3.00000E-11
 Nucleus-field energy     =     0.0000000052 hartrees
 Requested basis set is cc-pVTZ
 There are 96 shells and 264 basis functions
 A cutoff of  1.0D-11 yielded   4353 shell pairs
 There are     32791 function pairs (     42352 Cartesian)
 Smallest overlap matrix eigenvalue = 5.54E-04
 Guess MOs from SCF MO coefficient file
 Reading MOs from coefficient file
 Reading MOs from coefficient file
 A restricted Hartree-Fock SCF calculation will be
 performed using Pulay DIIS extrapolation
 SCF converges when DIIS error is below 1.0E-08
 Geometry optimization detected.  Setting ReadMinima to 0
 Setting SaveMinima to 0
 ---------------------------------------
  Cycle       Energy         DIIS Error
 ---------------------------------------
    1    -341.7845330221      6.01E-04
    2    -341.7894479065      3.26E-04
    3    -341.7901525275      1.16E-04
    4    -341.7903107338      3.46E-05
    5    -341.7903337262      1.35E-05
    6    -341.7903374244      7.07E-06
    7    -341.7903382967      2.34E-06
    8    -341.7903384311      7.66E-07
    9    -341.7903384433      1.65E-07
   10    -341.7903384442      5.07E-08
   11    -341.7903384444      2.12E-08
   12    -341.7903384445      1.04E-08
   13    -341.7903384435      4.77E-09 Convergence criterion met
 ---------------------------------------
 SCF time:  CPU 130.73 s  wall 131.43 s
 Discretize the solute cavity surface with Lebedev spheres
	Using 302 Lebedev grid points for each H atom
	Using 302 Lebedev grid points for other atoms
	Atomic van der Waals radii will be scaled by 1.20
 Removing interior tesserae...
 Keep 1253 surface tesserae and discard 2371 interior tesserae
 Molecular Surface Area = 108.848 Angst**2
 A restricted Hartree-Fock SCF calculation will be
 performed using Pulay DIIS extrapolation
 Polarizable Continuum solvation model will be applied
 SCF converges when DIIS error is below 1.0E-08
 Geometry optimization detected.  Setting ReadMinima to 0
 Setting SaveMinima to 0

 Citation of the SMD model:
 Marenich, A.V.; Cramer, C.J.; Truhlar, D.G.
 J. Phys. Chem. B 2009, 113, 6378-6396.
 iSolventCode=           1
 Solvent: water                                                           

 vradii
            1           2           3           4           5           6
    1   1.8500000   1.8500000   1.8500000   1.5200000   1.5200000   1.2000000
            7           8           9          10          11          12
    1   1.2000000   1.5200000   1.2000000   1.2000000   1.2000000   1.2000000
 ---------------------------------------
  Cycle       Energy         DIIS Error
 ---------------------------------------
    1    -341.7903384437      1.26E-09
 Time req'd to invert C: 1.12 s (CPU) 1.12 s (wall)
    2    -341.8123723400      4.66E-04
    3    -341.8123723377      4.66E-04
    4    -341.8123723426      4.66E-04
    5    -341.8123723477      4.66E-04
    6    -341.8123723467      4.66E-04
    7    -341.8123723454      4.66E-04
    8    -341.8123723343      4.66E-04
    9    -341.8123723330      4.66E-04
   10    -341.8123723379      4.66E-04
   11    -341.8123723371      4.66E-04
   12    -341.8123723366      4.66E-04
   13    -341.8123723357      4.66E-04
   14    -341.8123723344      4.66E-04
   15    -341.8123723326      4.66E-04
   16    -341.8123723401      4.66E-04
   17    -341.8159290485      2.49E-04
   18    -341.8165062511      1.05E-04
   19    -341.8167090417      3.34E-05
   20    -341.8167364113      1.18E-05
   21    -341.8167399541      6.35E-06
   22    -341.8167406970      2.21E-06
   23    -341.8167408286      7.15E-07
   24    -341.8167408396      1.66E-07
   25    -341.8167408402      5.12E-08
   26    -341.8167408405      2.14E-08
   27    -341.8167408404      1.04E-08
   28    -341.8167408414      4.14E-09 Convergence criterion met
 ---------------------------------------
 SCF time:  CPU 227.67 s  wall 228.05 s
(0)  E-EN(g) gas-phase elect-nuc energy                 -341.790338444 a.u.
(3)  G-ENP(liq) elect-nuc-pol free energy of system     -341.816740841 a.u.
(4)  G-CDS(liq) cavity-dispersion-solvent structure 
     free energy                                                3.6366 kcal/mol
(6)  G-S(liq) free energy of system                     -341.810945533 a.u.
(9)  DeltaG-S(liq) free energy of  solvation
     (9) = (6) - (0)                                          -12.9311 kcal/mol
 SCF   energy in the final basis set = -341.8109455329
 Total energy in the final basis set = -341.8109455329

 Components of the MP2 correlation energy:
        aaaa  correlation energy =        -0.1583907482 au
        abab  correlation energy =        -0.9742147194 au
        bbbb  correlation energy =        -0.1583907482 au
        non-Brillouin singles    =        -0.0000000000 au

 Total  MP2   correlation energy =        -1.2909962157 au
        MP2         total energy =      -343.1019417487 au

  Entering Z-vector solver.
 This version supports only Gaussian blurring of the apparent surface charges
 No PCM contribution added !! 
   1         0           1      0.000262    0.000262
 This version supports only Gaussian blurring of the apparent surface charges
 No PCM contribution added !! 
   2         0           1      0.000089    0.000089
 This version supports only Gaussian blurring of the apparent surface charges
 No PCM contribution added !! 
   3         0           1      0.000032    0.000032
 This version supports only Gaussian blurring of the apparent surface charges
 No PCM contribution added !! 
   4         0           1      0.000011    0.000011
 This version supports only Gaussian blurring of the apparent surface charges
 No PCM contribution added !! 
   5         0           1      0.000004    0.000004
 This version supports only Gaussian blurring of the apparent surface charges
 No PCM contribution added !! 
   6         0           1      0.000002    0.000002
 This version supports only Gaussian blurring of the apparent surface charges
 No PCM contribution added !! 
   7         1           0      0.000000    0.000000    Roots Converged

 --------------------------------------------------------------

                    Orbital Energies (a.u.)
 --------------------------------------------------------------

 Alpha MOs
 -- Occupied --
-20.575 -20.564 -20.560 -11.341 -11.286 -11.274  -1.422  -1.379
 -1.355  -1.040  -0.893  -0.808  -0.738  -0.715  -0.684  -0.629
 -0.615  -0.598  -0.556  -0.540  -0.526  -0.485  -0.452  -0.435
 -- Virtual --
  0.127   0.166   0.178   0.197   0.213   0.224   0.236   0.306
  0.318   0.355   0.374   0.417   0.453   0.472   0.506   0.528
  0.545   0.568   0.573   0.585   0.594   0.598   0.635   0.644
  0.648   0.662   0.669   0.693   0.730   0.754   0.765   0.790
  0.824   0.852   0.864   0.881   0.893   0.922   0.937   0.945
  0.969   0.996   1.001   1.052   1.108   1.145   1.190   1.201
  1.219   1.232   1.261   1.274   1.311   1.322   1.333   1.386
  1.409   1.429   1.461   1.465   1.483   1.488   1.505   1.540
  1.546   1.601   1.627   1.644   1.691   1.708   1.759   1.764
  1.820   1.902   1.992   2.053   2.097   2.110   2.185   2.204
  2.233   2.241   2.274   2.309   2.348   2.366   2.425   2.440
  2.459   2.487   2.525   2.644   2.659   2.702   2.731   2.792
  2.801   2.830   2.840   2.927   3.020   3.025   3.037   3.064
  3.100   3.120   3.170   3.177   3.190   3.221   3.243   3.273
  3.281   3.323   3.336   3.362   3.398   3.404   3.442   3.448
  3.461   3.481   3.494   3.547   3.603   3.607   3.625   3.672
  3.697   3.724   3.758   3.779   3.788   3.800   3.844   3.866
  3.872   3.919   3.957   3.978   3.999   4.049   4.053   4.074
  4.108   4.156   4.167   4.186   4.211   4.233   4.240   4.254
  4.271   4.320   4.339   4.371   4.380   4.411   4.436   4.438
  4.489   4.522   4.556   4.561   4.590   4.607   4.632   4.670
  4.684   4.749   4.796   4.825   4.833   4.863   4.985   4.992
  5.049   5.092   5.121   5.140   5.215   5.240   5.273   5.300
  5.352   5.380   5.405   5.428   5.477   5.505   5.642   5.653
  5.711   5.734   5.751   5.786   5.828   5.936   6.007   6.014
  6.048   6.134   6.153   6.206   6.257   6.300   6.350   6.429
  6.636   6.662   6.669   6.700   6.879   6.957   6.991   6.995
  7.110   7.117   7.152   7.173   7.273   7.308   7.317   7.350
  7.367   7.422   7.492   7.527   7.541   7.639   7.681   7.771
  7.914   7.964  10.664  12.429  12.599  12.943  13.754  13.884
 --------------------------------------------------------------

          Ground-State Mulliken Net Atomic Charges

     Atom                 Charge (a.u.)
  ----------------------------------------
      1 C                    -0.017950
      2 C                     0.070645
      3 C                     0.107932
      4 O                    -0.344781
      5 O                    -0.463511
      6 H                     0.100537
      7 H                     0.141511
      8 O                    -0.454687
      9 H                     0.147146
     10 H                     0.166247
     11 H                     0.280404
     12 H                     0.266507
  ----------------------------------------
  Sum of atomic charges =    -0.000000

 -----------------------------------------------------------------
                    Cartesian Multipole Moments
 -----------------------------------------------------------------
    Charge (ESU x 10^10)
                -0.0000
    Dipole Moment (Debye)
         X       0.8113      Y      -2.1924      Z      -0.8180
       Tot       2.4767
    Quadrupole Moments (Debye-Ang)
        XX     -48.4179     XY      -2.5034     YY     -32.7176
        XZ      -3.1185     YZ       2.2104     ZZ     -33.9398
    Octopole Moments (Debye-Ang^2)
       XXX       0.5425    XXY       9.6798    XYY       1.4921
       YYY      -2.5121    XXZ      -3.2918    XYZ       1.3836
       YYZ       1.2636    XZZ       0.6371    YZZ       1.1224
       ZZZ      -0.4026
    Hexadecapole Moments (Debye-Ang^3)
      XXXX    -622.8335   XXXY     -20.7974   XXYY     -93.3973
      XYYY      -0.4787   YYYY    -150.5652   XXXZ     -15.2008
      XXYZ       5.6926   XYYZ       0.0944   YYYZ       7.7212
      XXZZ     -97.6062   XYZZ      -0.7793   YYZZ     -36.7036
      XZZZ       0.3127   YZZZ       0.1182   ZZZZ     -61.4463
 -----------------------------------------------------------------
 DrvMan is completing analytic gradient of the MP2 energy
 MP2 relaxed dipole moment
            1
    1   0.3191711
    2  -0.8625651
    3  -0.3218252
	Magnitude:	 0.974 au	 2.477 Debye
 MP2 energy read as -343.101942
 Full Analytical Gradient of MP2 Energy (in au.)
             1             2             3             4             5
    1    0.00021208   -0.00001793    0.00005791   -0.00002895   -0.00020260
    2   -0.00004775   -0.00012412    0.00029766    0.00023229   -0.00025146
    3    0.00012479   -0.00015828    0.00011594    0.00012489   -0.00018090
             6             7             8             9            10
    1   -0.00007719    0.00009479   -0.00012847    0.00009863    0.00016204
    2    0.00006906   -0.00008524    0.00003996   -0.00017581   -0.00005128
    3    0.00007234    0.00007677   -0.00004224   -0.00009168    0.00024023
            11            12
    1   -0.00005603   -0.00011428
    2   -0.00007968    0.00017638
    3   -0.00021377   -0.00006811
 Gradient time:  CPU 0.09 s  wall 0.18 s
 Geometry Optimization Parameters
   NAtoms,    NIC,     NZ,  NCons,   NDum,   NFix, NCnnct, MaxDiis
       12      73       0       0       0       0       0       0

 Cartesian Hessian Update
 Hessian Updated using BFGS Update


** GEOMETRY OPTIMIZATION IN DELOCALIZED INTERNAL COORDINATES **
   Searching for a Minimum

   Optimization Cycle:   9

                       Coordinates (Angstroms)
     ATOM                X               Y               Z
      1  C        -1.0589270000   -0.7287797095    0.2647375147
      2  C         0.0328007317    0.0152339729   -0.4758039109
      3  C         1.3464728363   -0.6515922446   -0.2412095115
      4  O         2.2388696170   -0.0718111281    0.3492752045
      5  O        -2.3075952623   -0.0872863169    0.0369698699
      6  H        -0.8248757608   -0.7370552765    1.3193685364
      7  H        -1.1621092553   -1.7301822576   -0.1011313197
      8  O         0.0645831699    1.3482973832   -0.0082345639
      9  H        -0.1801725819    0.0096004013   -1.5301767322
     10  H         1.4643825719   -1.6564893412   -0.5884342731
     11  H        -2.1783491892    0.8422708850    0.2427836660
     12  H         0.9346807226    1.4606674319    0.3985354200
   Point Group: c1    Number of degrees of freedom:    30


   Energy is   -343.101941749

 Hessian Updated using BFGS Update

 30 Hessian modes will be used to form the next step
  Hessian Eigenvalues:
     0.001993    0.004862    0.010920    0.014068    0.044340    0.052473
     0.055432    0.057651    0.072364    0.081070    0.116958    0.138743
     0.153522    0.162660    0.169976    0.178908    0.202511    0.220266
     0.237124    0.301213    0.324978    0.334290    0.338776    0.339542
     0.349287    0.420879    0.456872    0.539962    0.553926    0.954710

 Minimum Search - Taking Simple RFO Step
 Searching for Lamda that Minimizes Along All modes
 Value Taken    Lamda =   0.00000000
 Step Taken.  Stepsize is  0.010538

                             Maximum     Tolerance    Cnvgd?
         Gradient           0.000126      0.000300     YES
         Displacement       0.005206      0.001200      NO
         Energy change     -0.000011      0.000001      NO


 New Cartesian Coordinates Obtained by Inverse Iteration

 Displacement from previous Coordinates is:  0.009572
 ----------------------------------------------------------------
             Standard Nuclear Orientation (Angstroms)
    I     Atom           X                Y                Z
 ----------------------------------------------------------------
    1      C      -1.0587009368    -0.7287619653     0.2646467698
    2      C       0.0327559980     0.0150541438    -0.4764930578
    3      C       1.3463404691    -0.6517103003    -0.2411371410
    4      O       2.2375980149    -0.0724523176     0.3515454522
    5      O      -2.3070597612    -0.0865967220     0.0380462046
    6      H      -0.8235318478    -0.7371187280     1.3190068984
    7      H      -1.1621855517    -1.7301994456    -0.1010603705
    8      O       0.0642848520     1.3485390005    -0.0103131508
    9      H      -0.1805328433     0.0087163546    -1.5306867915
   10      H       1.4650531080    -1.6559277816    -0.5896303172
   11      H      -2.1772006031     0.8429813780     0.2432079572
   12      H       0.9329397019     1.4603501837     0.3995474466
 ----------------------------------------------------------------
 Nuclear Repulsion Energy =   246.6536118503 hartrees
 There are       24 alpha and       24 beta electrons
 Discretize the solute cavity surface with Lebedev spheres
	Using 302 Lebedev grid points for each H atom
	Using 302 Lebedev grid points for other atoms
	Atomic van der Waals radii will be scaled by 1.20
 Removing interior tesserae...
 Keep 1253 surface tesserae and discard 2371 interior tesserae
 Molecular Surface Area = 108.848 Angst**2
 Applying Cartesian multipole field
    Component          Value
    ---------          -----
     (2,0,0)        1.00000E-11
     (0,2,0)        2.00000E-11
     (0,0,2)       -3.00000E-11
 Nucleus-field energy     =     0.0000000052 hartrees
 Requested basis set is cc-pVTZ
 There are 96 shells and 264 basis functions
 A cutoff of  1.0D-11 yielded   4356 shell pairs
 There are     32826 function pairs (     42400 Cartesian)
 Smallest overlap matrix eigenvalue = 5.55E-04
 Guess MOs from SCF MO coefficient file
 Reading MOs from coefficient file
 Reading MOs from coefficient file
 A restricted Hartree-Fock SCF calculation will be
 performed using Pulay DIIS extrapolation
 SCF converges when DIIS error is below 1.0E-08
 Geometry optimization detected.  Setting ReadMinima to 0
 Setting SaveMinima to 0
 ---------------------------------------
  Cycle       Energy         DIIS Error
 ---------------------------------------
    1    -341.7850907729      5.85E-04
    2    -341.7894646953      3.25E-04
    3    -341.7901652799      1.11E-04
    4    -341.7903168652      3.40E-05
    5    -341.7903389688      1.33E-05
    6    -341.7903425673      7.02E-06
    7    -341.7903434270      2.33E-06
    8    -341.7903435609      7.66E-07
    9    -341.7903435735      1.69E-07
   10    -341.7903435745      5.69E-08
   11    -341.7903435745      2.63E-08
   12    -341.7903435745      1.31E-08
   13    -341.7903435735      5.22E-09 Convergence criterion met
 ---------------------------------------
 SCF time:  CPU 130.76 s  wall 131.02 s
 Discretize the solute cavity surface with Lebedev spheres
	Using 302 Lebedev grid points for each H atom
	Using 302 Lebedev grid points for other atoms
	Atomic van der Waals radii will be scaled by 1.20
 Removing interior tesserae...
 Keep 1253 surface tesserae and discard 2371 interior tesserae
 Molecular Surface Area = 108.848 Angst**2
 A restricted Hartree-Fock SCF calculation will be
 performed using Pulay DIIS extrapolation
 Polarizable Continuum solvation model will be applied
 SCF converges when DIIS error is below 1.0E-08
 Geometry optimization detected.  Setting ReadMinima to 0
 Setting SaveMinima to 0

 Citation of the SMD model:
 Marenich, A.V.; Cramer, C.J.; Truhlar, D.G.
 J. Phys. Chem. B 2009, 113, 6378-6396.
 iSolventCode=           1
 Solvent: water                                                           

 vradii
            1           2           3           4           5           6
    1   1.8500000   1.8500000   1.8500000   1.5200000   1.5200000   1.2000000
            7           8           9          10          11          12
    1   1.2000000   1.5200000   1.2000000   1.2000000   1.2000000   1.2000000
 ---------------------------------------
  Cycle       Energy         DIIS Error
 ---------------------------------------
    1    -341.7903435740      1.18E-09
 Time req'd to invert C: 1.12 s (CPU) 1.12 s (wall)
    2    -341.8123750404      4.66E-04
    3    -341.8123750379      4.66E-04
    4    -341.8123750397      4.66E-04
    5    -341.8123750332      4.66E-04
    6    -341.8123750205      4.66E-04
    7    -341.8123750251      4.66E-04
    8    -341.8123750360      4.66E-04
    9    -341.8123750389      4.66E-04
   10    -341.8123750396      4.66E-04
   11    -341.8123750430      4.66E-04
   12    -341.8123750456      4.66E-04
   13    -341.8123750436      4.66E-04
   14    -341.8123750456      4.66E-04
   15    -341.8123750439      4.66E-04
   16    -341.8123750408      4.66E-04
   17    -341.8159319385      2.49E-04
   18    -341.8165090867      1.05E-04
   19    -341.8167118250      3.34E-05
   20    -341.8167391846      1.18E-05
   21    -341.8167427271      6.35E-06
   22    -341.8167434699      2.21E-06
   23    -341.8167436016      7.15E-07
   24    -341.8167436126      1.66E-07
   25    -341.8167436132      5.12E-08
   26    -341.8167436134      2.14E-08
   27    -341.8167436134      1.04E-08
   28    -341.8167436144      4.15E-09 Convergence criterion met
 ---------------------------------------
 SCF time:  CPU 224.96 s  wall 226.17 s
(0)  E-EN(g) gas-phase elect-nuc energy                 -341.790343574 a.u.
(3)  G-ENP(liq) elect-nuc-pol free energy of system     -341.816743614 a.u.
(4)  G-CDS(liq) cavity-dispersion-solvent structure 
     free energy                                                3.6363 kcal/mol
(6)  G-S(liq) free energy of system                     -341.810948836 a.u.
(9)  DeltaG-S(liq) free energy of  solvation
     (9) = (6) - (0)                                          -12.9300 kcal/mol
 SCF   energy in the final basis set = -341.8109488357
 Total energy in the final basis set = -341.8109488357

 Components of the MP2 correlation energy:
        aaaa  correlation energy =        -0.1583909906 au
        abab  correlation energy =        -0.9742096322 au
        bbbb  correlation energy =        -0.1583909906 au
        non-Brillouin singles    =        -0.0000000000 au

 Total  MP2   correlation energy =        -1.2909916133 au
        MP2         total energy =      -343.1019404490 au

  Entering Z-vector solver.
 This version supports only Gaussian blurring of the apparent surface charges
 No PCM contribution added !! 
   1         0           1      0.000262    0.000262
 This version supports only Gaussian blurring of the apparent surface charges
 No PCM contribution added !! 
   2         0           1      0.000089    0.000089
 This version supports only Gaussian blurring of the apparent surface charges
 No PCM contribution added !! 
   3         0           1      0.000032    0.000032
 This version supports only Gaussian blurring of the apparent surface charges
 No PCM contribution added !! 
   4         0           1      0.000011    0.000011
 This version supports only Gaussian blurring of the apparent surface charges
 No PCM contribution added !! 
   5         0           1      0.000004    0.000004
 This version supports only Gaussian blurring of the apparent surface charges
 No PCM contribution added !! 
   6         0           1      0.000002    0.000002
 This version supports only Gaussian blurring of the apparent surface charges
 No PCM contribution added !! 
   7         1           0      0.000000    0.000000    Roots Converged

 --------------------------------------------------------------

                    Orbital Energies (a.u.)
 --------------------------------------------------------------

 Alpha MOs
 -- Occupied --
-20.575 -20.564 -20.560 -11.341 -11.286 -11.274  -1.422  -1.380
 -1.355  -1.040  -0.893  -0.808  -0.738  -0.715  -0.684  -0.629
 -0.615  -0.598  -0.556  -0.540  -0.526  -0.485  -0.452  -0.435
 -- Virtual --
  0.127   0.166   0.178   0.197   0.213   0.224   0.236   0.306
  0.318   0.355   0.375   0.417   0.453   0.472   0.506   0.528
  0.545   0.568   0.573   0.585   0.595   0.598   0.635   0.644
  0.648   0.662   0.669   0.693   0.730   0.754   0.765   0.790
  0.824   0.852   0.864   0.881   0.893   0.922   0.937   0.945
  0.969   0.996   1.001   1.052   1.108   1.145   1.190   1.201
  1.219   1.231   1.261   1.275   1.311   1.322   1.333   1.386
  1.409   1.429   1.461   1.465   1.483   1.488   1.505   1.540
  1.546   1.601   1.627   1.645   1.692   1.708   1.759   1.764
  1.820   1.902   1.992   2.052   2.097   2.109   2.186   2.204
  2.233   2.242   2.274   2.309   2.348   2.366   2.425   2.440
  2.459   2.487   2.525   2.644   2.659   2.703   2.731   2.792
  2.801   2.830   2.840   2.927   3.020   3.025   3.038   3.064
  3.100   3.120   3.170   3.177   3.190   3.221   3.243   3.273
  3.281   3.324   3.336   3.362   3.398   3.404   3.442   3.448
  3.461   3.481   3.494   3.548   3.604   3.607   3.625   3.672
  3.697   3.724   3.759   3.779   3.788   3.800   3.843   3.866
  3.872   3.919   3.957   3.978   3.999   4.048   4.054   4.074
  4.109   4.156   4.168   4.187   4.211   4.233   4.240   4.254
  4.271   4.321   4.339   4.371   4.380   4.412   4.435   4.438
  4.489   4.522   4.556   4.562   4.590   4.607   4.632   4.671
  4.684   4.749   4.795   4.825   4.833   4.863   4.986   4.992
  5.050   5.092   5.121   5.140   5.215   5.240   5.273   5.300
  5.352   5.380   5.404   5.428   5.477   5.505   5.642   5.653
  5.711   5.734   5.751   5.786   5.828   5.936   6.008   6.014
  6.048   6.134   6.154   6.206   6.257   6.300   6.350   6.430
  6.636   6.663   6.669   6.701   6.879   6.957   6.991   6.995
  7.110   7.117   7.152   7.173   7.273   7.308   7.318   7.349
  7.367   7.422   7.492   7.527   7.540   7.639   7.681   7.771
  7.914   7.964  10.665  12.431  12.600  12.943  13.757  13.884
 --------------------------------------------------------------

          Ground-State Mulliken Net Atomic Charges

     Atom                 Charge (a.u.)
  ----------------------------------------
      1 C                    -0.017886
      2 C                     0.070552
      3 C                     0.107934
      4 O                    -0.344855
      5 O                    -0.463485
      6 H                     0.100406
      7 H                     0.141536
      8 O                    -0.454606
      9 H                     0.147235
     10 H                     0.166312
     11 H                     0.280378
     12 H                     0.266480
  ----------------------------------------
  Sum of atomic charges =    -0.000000

 -----------------------------------------------------------------
                    Cartesian Multipole Moments
 -----------------------------------------------------------------
    Charge (ESU x 10^10)
                -0.0000
    Dipole Moment (Debye)
         X       0.8124      Y      -2.1928      Z      -0.8190
       Tot       2.4777
    Quadrupole Moments (Debye-Ang)
        XX     -48.4147     XY      -2.5015     YY     -32.7174
        XZ      -3.1206     YZ       2.2259     ZZ     -33.9411
    Octopole Moments (Debye-Ang^2)
       XXX       0.6009    XXY       9.6597    XYY       1.4834
       YYY      -2.5144    XXZ      -3.3411    XYZ       1.3876
       YYZ       1.2766    XZZ       0.6344    YZZ       1.1248
       ZZZ      -0.4167
    Hexadecapole Moments (Debye-Ang^3)
      XXXX    -622.3811   XXXY     -20.6858   XXYY     -93.3527
      XYYY      -0.4286   YYYY    -150.5915   XXXZ     -15.2540
      XXYZ       5.7211   XYYZ       0.0771   YYYZ       7.7952
      XXZZ     -97.5878   XYZZ      -0.7601   YYZZ     -36.7147
      XZZZ       0.2793   YZZZ       0.1754   ZZZZ     -61.5332
 -----------------------------------------------------------------
 DrvMan is completing analytic gradient of the MP2 energy
 MP2 relaxed dipole moment
            1
    1   0.3196225
    2  -0.8627213
    3  -0.3222231
	Magnitude:	 0.975 au	 2.478 Debye
 MP2 energy read as -343.101940
 Full Analytical Gradient of MP2 Energy (in au.)
             1             2             3             4             5
    1    0.00012291   -0.00001472    0.00010087   -0.00006672   -0.00009314
    2   -0.00008690   -0.00007328    0.00015440    0.00022709   -0.00016452
    3    0.00003771   -0.00005763    0.00013394    0.00010634   -0.00013755
             6             7             8             9            10
    1   -0.00004280    0.00014033   -0.00012275    0.00007595    0.00015294
    2    0.00007864   -0.00010621    0.00004591   -0.00017307    0.00004941
    3    0.00002659    0.00009340   -0.00010660   -0.00003413    0.00024529
            11            12
    1   -0.00010074   -0.00015213
    2   -0.00011055    0.00015908
    3   -0.00022487   -0.00008249
 Gradient time:  CPU 0.09 s  wall 0.24 s
 Geometry Optimization Parameters
   NAtoms,    NIC,     NZ,  NCons,   NDum,   NFix, NCnnct, MaxDiis
       12      73       0       0       0       0       0       0

 Cartesian Hessian Update
 Hessian Updated using BFGS Update


** GEOMETRY OPTIMIZATION IN DELOCALIZED INTERNAL COORDINATES **
   Searching for a Minimum

   Optimization Cycle:  10

                       Coordinates (Angstroms)
     ATOM                X               Y               Z
      1  C        -1.0587009368   -0.7287619653    0.2646467698
      2  C         0.0327559980    0.0150541438   -0.4764930578
      3  C         1.3463404691   -0.6517103003   -0.2411371410
      4  O         2.2375980149   -0.0724523176    0.3515454522
      5  O        -2.3070597612   -0.0865967220    0.0380462046
      6  H        -0.8235318478   -0.7371187280    1.3190068984
      7  H        -1.1621855517   -1.7301994456   -0.1010603705
      8  O         0.0642848520    1.3485390005   -0.0103131508
      9  H        -0.1805328433    0.0087163546   -1.5306867915
     10  H         1.4650531080   -1.6559277816   -0.5896303172
     11  H        -2.1772006031    0.8429813780    0.2432079572
     12  H         0.9329397019    1.4603501837    0.3995474466
   Point Group: c1    Number of degrees of freedom:    30


   Energy is   -343.101940449

 Hessian Updated using BFGS Update

 30 Hessian modes will be used to form the next step
  Hessian Eigenvalues:
     0.002129    0.004847    0.010684    0.013703    0.043715    0.053363
     0.055700    0.056676    0.070824    0.080695    0.116783    0.138208
     0.154005    0.162994    0.169775    0.179283    0.195732    0.220152
     0.237253    0.302626    0.328592    0.333129    0.337264    0.339791
     0.347317    0.383188    0.445048    0.538969    0.543177    0.957759

 Minimum Search - Taking Simple RFO Step
 Searching for Lamda that Minimizes Along All modes
 Value Taken    Lamda =   0.00000000
 Step Taken.  Stepsize is  0.001807

                             Maximum     Tolerance    Cnvgd?
         Gradient           0.000072      0.000300     YES
         Displacement       0.000684      0.001200     YES
         Energy change      0.000001      0.000001      NO


                       Distance Matrix (Angstroms)
             C (  1)   C (  2)   C (  3)   O (  4)   O (  5)   H (  6)
   C (  2)  1.514539
   C (  3)  2.458857  1.491801
   O (  4)  3.362124  2.356827  1.217026
   O (  5)  1.422014  2.397879  3.707375  4.555480
   H (  6)  1.080301  2.126691  2.673890  3.278457  2.065162
   H (  7)  1.071134  2.148196  2.734129  3.809397  2.007864  1.765641
   O (  8)  2.377368  1.412975  2.387037  2.621726  2.772224  2.627790
   H (  9)  2.130323  1.075573  2.104862  3.065411  2.644263  3.015041
   H ( 10)  2.821127  2.203737  1.069576  1.997506  4.133475  3.118449
   H ( 11)  1.929217  2.467254  3.857983  4.510011  0.960765  2.342323
   H ( 12)  2.962607  1.914852  2.245479  2.013435  3.608507  2.959640
             H (  7)   O (  8)   H (  9)   H ( 10)   H ( 11)
   O (  8)  3.315282
   H (  9)  2.455871  2.041224
   H ( 10)  2.673313  3.365201  2.522812
   H ( 11)  2.787478  2.311735  2.798103  4.494906
   H ( 12)  3.849645  0.966979  2.659486  3.312523  3.174675

 Final energy is   -343.10194044902693     


 ******************************
 **  OPTIMIZATION CONVERGED  **
 ******************************

                       Coordinates (Angstroms)
     ATOM                X               Y               Z
      1  C        -1.0587009368   -0.7287619653    0.2646467698
      2  C         0.0327559980    0.0150541438   -0.4764930578
      3  C         1.3463404691   -0.6517103003   -0.2411371410
      4  O         2.2375980149   -0.0724523176    0.3515454522
      5  O        -2.3070597612   -0.0865967220    0.0380462046
      6  H        -0.8235318478   -0.7371187280    1.3190068984
      7  H        -1.1621855517   -1.7301994456   -0.1010603705
      8  O         0.0642848520    1.3485390005   -0.0103131508
      9  H        -0.1805328433    0.0087163546   -1.5306867915
     10  H         1.4650531080   -1.6559277816   -0.5896303172
     11  H        -2.1772006031    0.8429813780    0.2432079572
     12  H         0.9329397019    1.4603501837    0.3995474466

Z-matrix Print:
$molecule
0 1
O 
H  1 0.966979
C  1 1.412975 2 105.605444
H  3 1.075573 1 109.472583 2 -123.756961 0
C  3 1.491801 1 110.493952 2 -3.625423 0
H  5 1.069576 3 117.772864 1 -177.410492 0
O  5 1.217026 3 120.592996 1 3.976987 0
C  3 1.514539 1 108.549169 2 116.763002 0
H  8 1.071134 3 111.205303 1 176.352275 0
H  8 1.080301 3 108.936546 1 -61.869369 0
O  8 1.422014 3 109.444013 1 59.038681 0
H  11 0.960765 8 106.513742 3 -51.507466 0
$end


 --------------------------------------------------------------

                    Orbital Energies (a.u.)
 --------------------------------------------------------------

 Alpha MOs
 -- Occupied --
-20.575 -20.564 -20.560 -11.341 -11.286 -11.274  -1.422  -1.380
 -1.355  -1.040  -0.893  -0.808  -0.738  -0.715  -0.684  -0.629
 -0.615  -0.598  -0.556  -0.540  -0.526  -0.485  -0.452  -0.435
 -- Virtual --
  0.127   0.166   0.178   0.197   0.213   0.224   0.236   0.306
  0.318   0.355   0.375   0.417   0.453   0.472   0.506   0.528
  0.545   0.568   0.573   0.585   0.595   0.598   0.635   0.644
  0.648   0.662   0.669   0.693   0.730   0.754   0.765   0.790
  0.824   0.852   0.864   0.881   0.893   0.922   0.937   0.945
  0.969   0.996   1.001   1.052   1.108   1.145   1.190   1.201
  1.219   1.231   1.261   1.275   1.311   1.322   1.333   1.386
  1.409   1.429   1.461   1.465   1.483   1.488   1.505   1.540
  1.546   1.601   1.627   1.645   1.692   1.708   1.759   1.764
  1.820   1.902   1.992   2.052   2.097   2.109   2.186   2.204
  2.233   2.242   2.274   2.309   2.348   2.366   2.425   2.440
  2.459   2.487   2.525   2.644   2.659   2.703   2.731   2.792
  2.801   2.830   2.840   2.927   3.020   3.025   3.038   3.064
  3.100   3.120   3.170   3.177   3.190   3.221   3.243   3.273
  3.281   3.324   3.336   3.362   3.398   3.404   3.442   3.448
  3.461   3.481   3.494   3.548   3.604   3.607   3.625   3.672
  3.697   3.724   3.759   3.779   3.788   3.800   3.843   3.866
  3.872   3.919   3.957   3.978   3.999   4.048   4.054   4.074
  4.109   4.156   4.168   4.187   4.211   4.233   4.240   4.254
  4.271   4.321   4.339   4.371   4.380   4.412   4.435   4.438
  4.489   4.522   4.556   4.562   4.590   4.607   4.632   4.671
  4.684   4.749   4.795   4.825   4.833   4.863   4.986   4.992
  5.050   5.092   5.121   5.140   5.215   5.240   5.273   5.300
  5.352   5.380   5.404   5.428   5.477   5.505   5.642   5.653
  5.711   5.734   5.751   5.786   5.828   5.936   6.008   6.014
  6.048   6.134   6.154   6.206   6.257   6.300   6.350   6.430
  6.636   6.663   6.669   6.701   6.879   6.957   6.991   6.995
  7.110   7.117   7.152   7.173   7.273   7.308   7.318   7.349
  7.367   7.422   7.492   7.527   7.540   7.639   7.681   7.771
  7.914   7.964  10.665  12.431  12.600  12.943  13.757  13.884
 --------------------------------------------------------------

          Ground-State Mulliken Net Atomic Charges

     Atom                 Charge (a.u.)
  ----------------------------------------
      1 C                    -0.017886
      2 C                     0.070552
      3 C                     0.107934
      4 O                    -0.344855
      5 O                    -0.463485
      6 H                     0.100406
      7 H                     0.141536
      8 O                    -0.454606
      9 H                     0.147235
     10 H                     0.166312
     11 H                     0.280378
     12 H                     0.266480
  ----------------------------------------
  Sum of atomic charges =    -0.000000

 -----------------------------------------------------------------
                    Cartesian Multipole Moments
 -----------------------------------------------------------------
    Charge (ESU x 10^10)
                -0.0000
    Dipole Moment (Debye)
         X       0.8124      Y      -2.1928      Z      -0.8190
       Tot       2.4777
    Quadrupole Moments (Debye-Ang)
        XX     -48.4147     XY      -2.5015     YY     -32.7174
        XZ      -3.1206     YZ       2.2259     ZZ     -33.9411
    Octopole Moments (Debye-Ang^2)
       XXX       0.6009    XXY       9.6597    XYY       1.4834
       YYY      -2.5144    XXZ      -3.3411    XYZ       1.3876
       YYZ       1.2766    XZZ       0.6344    YZZ       1.1248
       ZZZ      -0.4167
    Hexadecapole Moments (Debye-Ang^3)
      XXXX    -622.3811   XXXY     -20.6858   XXYY     -93.3527
      XYYY      -0.4286   YYYY    -150.5915   XXXZ     -15.2540
      XXYZ       5.7211   XYYZ       0.0771   YYYZ       7.7952
      XXZZ     -97.5878   XYZZ      -0.7601   YYZZ     -36.7147
      XZZZ       0.2793   YZZZ       0.1754   ZZZZ     -61.5332
 -----------------------------------------------------------------
Archival summary:
1\1\TWL01\OPT\MP2\BasisUnspecified\336\taweetha\MonJun1217:34:172017MonJun1217:34:172017\0\\#,OPT,MP2,BasisUnspecified,\\0,1\O\H,1,0.966979\C,1,1.41298,2,105.605\H,3,1.07557,1,109.473,2,-123.757,0\C,3,1.4918,1,110.494,2,-3.62542,0\H,5,1.06958,3,117.773,1,-177.41,0\O,5,1.21703,3,120.593,1,3.97699,0\C,3,1.51454,1,108.549,2,116.763,0\H,8,1.07113,3,111.205,1,176.352,0\H,8,1.0803,3,108.937,1,-61.8694,0\O,8,1.42201,3,109.444,1,59.0387,0\H,11,0.960765,8,106.514,3,-51.5075,0\\HF=-341.810949\MP2=-343.10194\\@

 Total job time:  9009.12s(wall), 8523.81s(cpu) 
 Mon Jun 12 17:34:17 2017

        *************************************************************
        *                                                           *
        *  Thank you very much for using Q-Chem.  Have a nice day.  *
        *                                                           *
        *************************************************************


 
User input: 2 of 2 
 
TWL01 127.0.1
Q-Chem Developer Version! Running on 127.0.1.*
                  Welcome to Q-Chem
     A Quantum Leap Into The Future Of Chemistry


 Q-Chem 4.4, Q-Chem, Inc., Pleasanton, CA (2016)

 Y. Shao,  Z. Gan,  E. Epifanovsky,  A. T. B. Gilbert,  M. Wormit,  
 J. Kussmann,  A. W. Lange,  A. Behn,  J. Deng,  X. Feng,  D. Ghosh,  
 M. Goldey,  P. R. Horn,  L. D. Jacobson,  I. Kaliman,  F. Rob,  
 R. Z. Khaliullin,  T. Kus,  A. Landau,  J. Liu,  E. I. Proynov,  Y. M. Rhee,  
 R. M. Richard,  M. A. Rohrdanz,  R. P. Steele,  E. J. Sundstrom,  
 H. L. Woodcock III,  P. M. Zimmerman,  D. Zuev,  B. Albrecht,  E. Alguire,  
 B. Austin,  S. A. Baeppler,  G. J. O. Beran,  Y. A. Bernard,  E. Berquist,  
 K. Brandhorst,  K. B. Bravaya,  S. T. Brown,  D. Casanova,  C.-M. Chang,  
 Y. Chen,  S. H. Chien,  K. D. Closser,  M. P. Coons,  D. L. Crittenden,  
 S. Dasgupta,  M. Diedenhofen,  R. A. DiStasio Jr.,  H. Do,  A. D. Dutoi,  
 R. G. Edgar,  P.-T. Fang,  S. Fatehi,  Q. Feng,  L. Fusti-Molnar,  
 A. Ghysels,  A. Golubeva-Zadorozhnaya,  J. Gomes,  A. Gunina,  
 M. W. D. Hanson-Heine,  P. H. P. Harbach,  A. W. Hauser,  J. E. Herr,  
 E. G. Hohenstein,  Z. C. Holden,  K. Hui,  T.-C. Jagau,  H. Ji,  B. Kaduk,  
 K. Khistyaev,  Jaehoon Kim,  Jihan Kim,  R. A. King,  P. Klunzinger,  
 K. Koh,  D. Kosenkov,  T. Kowalczyk,  C. M. Krauter,  A. Kunitsa,  
 K. U. Lao,  A. Laurent,  K. V. Lawler,  J. Lee,  D. Lefrancois,  S. Lehtola,  
 S. V. Levchenko,  C. Y. Lin,  Y.-S. Lin,  F. Liu,  E. Livshits,  
 R. C. Lochan,  A. Luenser,  P. Manohar,  S. F. Manzer,  S.-P. Mao,  Y. Mao,  
 N. Mardirossian,  A. V. Marenich,  L. A. Martinez-Martinez,  S. A. Maurer,  
 N. J. Mayhall,  J.-M. Mewes,  A. F. Morrison,  K. Nanda,  T. S. Nguyen-Beck,  
 C. M. Oana,  R. Olivares-Amaya,  D. P. O'Neill,  J. A. Parkhill,  
 T. M. Perrine,  R. Peverati,  P. A. Pieniazek,  F. Plasser,  A. Prociuk,  
 D. R. Rehn,  E. Rosta,  N. J. Russ,  N. Sergueev,  S. M. Sharada,  
 S. Sharma,  D. W. Small,  A. Sodt,  T. Stauch,  T. Stein,  D. Stuck,  
 Y.-C. Su,  A. J. W. Thom,  T. Tsuchimochi,  L. Vogt,  O. Vydrov,  T. Wang,  
 M. A. Watson,  J. Wenzel,  A. White,  C. F. Williams,  V. Vanovschi,  
 K. Yao,  S. Yeganeh,  S. R. Yost,  Z.-Q. You,  I. Y. Zhang,  X. Zhang,  
 Y. Zhao,  B. R. Brooks,  G. K. L. Chan,  D. M. Chipman,  C. J. Cramer,  
 W. A. Goddard III,  M. S. Gordon,  W. J. Hehre,  A. Klamt,  
 H. F. Schaefer III,  M. W. Schmidt,  C. D. Sherrill,  D. G. Truhlar,  
 A. Warshel,  X. Xu,  A. Aspuru-Guzik,  R. Baer,  A. T. Bell,  N. A. Besley,  
 J.-D. Chai,  A. Dreuw,  B. D. Dunietz,  T. R. Furlani,  S. R. Gwaltney,  
 C.-P. Hsu,  Y. Jung,  J. Kong,  D. S. Lambrecht,  W. Liang,  C. Ochsenfeld,  
 V. A. Rassolov,  L. V. Slipchenko,  J. E. Subotnik,  T. Van Voorhis,  
 J. M. Herbert,  A. I. Krylov,  P. M. W. Gill,  M. Head-Gordon

 Contributors to earlier versions of Q-Chem not listed above: 
 R. D. Adamson,  J. Baker,  E. F. C. Byrd,  A. K. Chakraborty,  C.-L. Cheng,  
 H. Dachsel,  R. J. Doerksen,  G. Hawkins,  A. Heyden,  S. Hirata,  
 G. Kedziora,  F. J. Keil,  C. Kelley,  P. P. Korambath,  W. Kurlancheek,  
 A. M. Lee,  M. S. Lee,  D. Liotard,  I. Lotan,  P. E. Maslen,  N. Nair,  
 D. Neuhauser,  R. Olson,  B. Peters,  J. Ritchie,  N. E. Schultz,  
 N. Shenvi,  A. C. Simmonett,  K. S. Thanthiriwatte,  Q. Wu,  W. Zhang

 Please cite Q-Chem as follows:
 Y. Shao et al., Mol. Phys. 113, 184-215 (2015)
 DOI: 10.1080/00268976.2014.952696

 Q-Chem 4.4.2 for Intel X86 EM64T Linux

 Parts of Q-Chem use Armadillo 5.200.1 (Boston Tea Smuggler).
 http://arma.sourceforge.net/

 Q-Chem begins on Mon Jun 12 17:34:18 2017  


Host: 0

     Scratch files written to /scratch/taweetham/qchem43449//
The previous job contains 0 fragments, simply inherited here
FILE_GEOM_ORG=        593


!!********************************************.
!!******************Warning*******************.
!!Desired Analytical derivatives not available.
!!Finite difference job might take a long time.
!!********************************************.
!!********************************************.


 2-order derivative to be evaluated numerically with 1-order analytical derivatives

Checking the input file for inconsistencies... 	...done.

--------------------------------------------------------------
User input:
--------------------------------------------------------------

$molecule
read
$end

$rem
   BASIS  =   cc-pVTZ
   method  =  MP2
   JOBTYPE	= FREQUENCY
   SOLVENT_METHOD = SMD
   MEM_STATIC = 1500
   MEM_TOTAL  = 2500
$end


--------------------------------------------------------------
 ----------------------------------------------------------------
             Standard Nuclear Orientation (Angstroms)
    I     Atom           X                Y                Z
 ----------------------------------------------------------------
    1      C      -1.0587009368    -0.7287619653     0.2646467698
    2      C       0.0327559980     0.0150541438    -0.4764930578
    3      C       1.3463404691    -0.6517103003    -0.2411371410
    4      O       2.2375980149    -0.0724523176     0.3515454522
    5      O      -2.3070597612    -0.0865967220     0.0380462046
    6      H      -0.8235318478    -0.7371187280     1.3190068984
    7      H      -1.1621855517    -1.7301994456    -0.1010603705
    8      O       0.0642848520     1.3485390005    -0.0103131508
    9      H      -0.1805328433     0.0087163546    -1.5306867915
   10      H       1.4650531080    -1.6559277816    -0.5896303172
   11      H      -2.1772006031     0.8429813780     0.2432079572
   12      H       0.9329397019     1.4603501837     0.3995474466
 ----------------------------------------------------------------
 Nuclear Repulsion Energy =   246.6536118503 hartrees
 There are       24 alpha and       24 beta electrons
 Requested basis set is cc-pVTZ
 There are 96 shells and 264 basis functions

 Total QAlloc Memory Limit   2500 MB
 Mega-Array Size      1467 MB
 MEM_STATIC part      1500 MB

                       Distance Matrix (Angstroms)
             C (  1)   C (  2)   C (  3)   O (  4)   O (  5)   H (  6)
   C (  2)  1.514539
   C (  3)  2.458857  1.491801
   O (  4)  3.362124  2.356827  1.217026
   O (  5)  1.422014  2.397879  3.707375  4.555480
   H (  6)  1.080301  2.126691  2.673890  3.278457  2.065162
   H (  7)  1.071134  2.148196  2.734129  3.809397  2.007864  1.765641
   O (  8)  2.377368  1.412975  2.387037  2.621726  2.772224  2.627790
   H (  9)  2.130323  1.075573  2.104862  3.065411  2.644263  3.015041
   H ( 10)  2.821127  2.203737  1.069576  1.997506  4.133475  3.118449
   H ( 11)  1.929217  2.467254  3.857983  4.510011  0.960765  2.342323
   H ( 12)  2.962607  1.914852  2.245479  2.013435  3.608507  2.959640
             H (  7)   O (  8)   H (  9)   H ( 10)   H ( 11)
   O (  8)  3.315282
   H (  9)  2.455871  2.041224
   H ( 10)  2.673313  3.365201  2.522812
   H ( 11)  2.787478  2.311735  2.798103  4.494906
   H ( 12)  3.849645  0.966979  2.659486  3.312523  3.174675

 A cutoff of  1.0D-11 yielded   4356 shell pairs
 There are     32826 function pairs (     42400 Cartesian)

 -------------------------------------------------------
 OpenMP Integral Computing Module                       
 Release: version 1.0, May 2013, Q-Chem Inc. Pittsburgh 
 -------------------------------------------------------
 Integral Job Info:
 Integral job number is                      11
 Integral operator is                         1
 short-range coefficients                     0
 long-range coefficients              100000000
 Omega coefficients                           0
 if combine SR and LR in K                    0
 Integral screening is                        0
 Integral computing path is                   2
 max size of driver memory is            800000
 size of driver memory is                776718
 size of scratch memory is              4556032
 max col of scratch BK array              10000
 max len of scratch array in speh3          662
 max len of scratch index in speh4           32
 max int batch size is                      520
 min int batch size is                       52
 fixed nKL is                                52
 max L of basis functions is                  3
 order of int derivative is                   0
 number of shells is                         96
 number of basis is                         300
 number of cartesian basis is               300
 number of contracted shell pairs          4356
 number of primitive shell pairs          12312
 maxK2 (contraction) of shell pair           49
 max number of K2 of shell pair               1
 max number of CS2 of shell pair            613
 max number of PS2 of shell pair           2051
 mem total for path MDJ                  116004
 -------------------------------------------------------
 Smallest overlap matrix eigenvalue = 5.55E-04
 Guess from superposition of atomic densities
 Warning:  Energy on first SCF cycle will be non-variational
 A restricted Hartree-Fock SCF calculation will be
 performed using Pulay DIIS extrapolation
 SCF converges when DIIS error is below 1.0E-08
 ---------------------------------------
  Cycle       Energy         DIIS Error
 ---------------------------------------
    1    -343.3252058998      3.34E-02
    2    -341.6380773499      4.32E-03
    3    -341.7266348263      3.19E-03
    4    -341.7876728398      4.40E-04
    5    -341.7899543520      1.78E-04
    6    -341.7902595585      5.54E-05
    7    -341.7903247655      2.70E-05
    8    -341.7903414687      9.12E-06
    9    -341.7903434024      2.72E-06
   10    -341.7903435645      5.60E-07
   11    -341.7903435721      1.35E-07
   12    -341.7903435727      5.04E-08
   13    -341.7903435733      2.63E-08
   14    -341.7903435733      1.36E-08
   15    -341.7903435732      4.83E-09 Convergence criterion met
 ---------------------------------------
 SCF time:  CPU 149.24 s  wall 149.41 s

 Citation of the SMD model:
 Marenich, A.V.; Cramer, C.J.; Truhlar, D.G.
 J. Phys. Chem. B 2009, 113, 6378-6396.
 iSolventCode=           1
 Solvent: water                                                           

 vradii
            1           2           3           4           5           6
    1   1.8500000   1.8500000   1.8500000   1.5200000   1.5200000   1.2000000
            7           8           9          10          11          12
    1   1.2000000   1.5200000   1.2000000   1.2000000   1.2000000   1.2000000
Changing PCM_TESSEL_METHOD to VTN
Changing PCM_VDW_RADII to SMD_RADIUS
 Discretize the solute cavity surface with Lebedev spheres
	Using 302 Lebedev grid points for each H atom
	Using 302 Lebedev grid points for other atoms
	Atomic van der Waals radii will be scaled by 1.20
 Removing interior tesserae...
 Keep 1253 surface tesserae and discard 2371 interior tesserae
 Molecular Surface Area = 108.848 Angst**2
 A restricted Hartree-Fock SCF calculation will be
 performed using Pulay DIIS extrapolation
 Polarizable Continuum solvation model will be applied
 SCF converges when DIIS error is below 1.0E-08

 Citation of the SMD model:
 Marenich, A.V.; Cramer, C.J.; Truhlar, D.G.
 J. Phys. Chem. B 2009, 113, 6378-6396.
 iSolventCode=           1
 Solvent: water                                                           

 vradii
            1           2           3           4           5           6
    1   1.8500000   1.8500000   1.8500000   1.5200000   1.5200000   1.2000000
            7           8           9          10          11          12
    1   1.2000000   1.5200000   1.2000000   1.2000000   1.2000000   1.2000000
 ---------------------------------------
  Cycle       Energy         DIIS Error
 ---------------------------------------
    1    -341.7903435739      1.75E-09
 Time req'd to invert C: 1.17 s (CPU) 1.18 s (wall)
    2    -341.8123750411      4.66E-04
    3    -341.8123750430      4.66E-04
    4    -341.8123750434      4.66E-04
    5    -341.8123750315      4.66E-04
    6    -341.8123750316      4.66E-04
    7    -341.8123750298      4.66E-04
    8    -341.8123750273      4.66E-04
    9    -341.8123750291      4.66E-04
   10    -341.8123750275      4.66E-04
   11    -341.8123750293      4.66E-04
   12    -341.8123750226      4.66E-04
   13    -341.8123750248      4.66E-04
   14    -341.8123750251      4.66E-04
   15    -341.8123750252      4.66E-04
   16    -341.8123750415      4.66E-04
   17    -341.8159319386      2.49E-04
   18    -341.8165090866      1.05E-04
   19    -341.8167118250      3.34E-05
   20    -341.8167391845      1.18E-05
   21    -341.8167427270      6.35E-06
   22    -341.8167434698      2.21E-06
   23    -341.8167436014      7.15E-07
   24    -341.8167436125      1.66E-07
   25    -341.8167436131      5.12E-08
   26    -341.8167436133      2.14E-08
   27    -341.8167436133      1.04E-08
   28    -341.8167436143      4.15E-09 Convergence criterion met
 ---------------------------------------
 SCF time:  CPU 231.65 s  wall 232.98 s
(0)  E-EN(g) gas-phase elect-nuc energy                 -341.790343574 a.u.
(3)  G-ENP(liq) elect-nuc-pol free energy of system     -341.816743614 a.u.
(4)  G-CDS(liq) cavity-dispersion-solvent structure 
     free energy                                                3.6363 kcal/mol
(6)  G-S(liq) free energy of system                     -341.810948836 a.u.
(9)  DeltaG-S(liq) free energy of  solvation
     (9) = (6) - (0)                                          -12.9300 kcal/mol
 SCF   energy in the final basis set = -341.8109488356
 Total energy in the final basis set = -341.8109488356

 Components of the MP2 correlation energy:
        aaaa  correlation energy =        -0.1583909906 au
        abab  correlation energy =        -0.9742096322 au
        bbbb  correlation energy =        -0.1583909906 au
        non-Brillouin singles    =        -0.0000000000 au

 Total  MP2   correlation energy =        -1.2909916133 au
        MP2         total energy =      -343.1019404490 au

  Entering Z-vector solver.
 This version supports only Gaussian blurring of the apparent surface charges
 No PCM contribution added !! 
   1         0           1      0.000262    0.000262
 This version supports only Gaussian blurring of the apparent surface charges
 No PCM contribution added !! 
   2         0           1      0.000089    0.000089
 This version supports only Gaussian blurring of the apparent surface charges
 No PCM contribution added !! 
   3         0           1      0.000032    0.000032
 This version supports only Gaussian blurring of the apparent surface charges
 No PCM contribution added !! 
   4         0           1      0.000011    0.000011
 This version supports only Gaussian blurring of the apparent surface charges
 No PCM contribution added !! 
   5         0           1      0.000004    0.000004
 This version supports only Gaussian blurring of the apparent surface charges
 No PCM contribution added !! 
   6         0           1      0.000002    0.000002
 This version supports only Gaussian blurring of the apparent surface charges
 No PCM contribution added !! 
   7         1           0      0.000000    0.000000    Roots Converged

 --------------------------------------------------------------

                    Orbital Energies (a.u.)
 --------------------------------------------------------------

 Alpha MOs
 -- Occupied --
-20.575 -20.564 -20.560 -11.341 -11.286 -11.274  -1.422  -1.380
 -1.355  -1.040  -0.893  -0.808  -0.738  -0.715  -0.684  -0.629
 -0.615  -0.598  -0.556  -0.540  -0.526  -0.485  -0.452  -0.435
 -- Virtual --
  0.127   0.166   0.178   0.197   0.213   0.224   0.236   0.306
  0.318   0.355   0.375   0.417   0.453   0.472   0.506   0.528
  0.545   0.568   0.573   0.585   0.595   0.598   0.635   0.644
  0.648   0.662   0.669   0.693   0.730   0.754   0.765   0.790
  0.824   0.852   0.864   0.881   0.893   0.922   0.937   0.945
  0.969   0.996   1.001   1.052   1.108   1.145   1.190   1.201
  1.219   1.231   1.261   1.275   1.311   1.322   1.333   1.386
  1.409   1.429   1.461   1.465   1.483   1.488   1.505   1.540
  1.546   1.601   1.627   1.645   1.692   1.708   1.759   1.764
  1.820   1.902   1.992   2.052   2.097   2.109   2.186   2.204
  2.233   2.242   2.274   2.309   2.348   2.366   2.425   2.440
  2.459   2.487   2.525   2.644   2.659   2.703   2.731   2.792
  2.801   2.830   2.840   2.927   3.020   3.025   3.038   3.064
  3.100   3.120   3.170   3.177   3.190   3.221   3.243   3.273
  3.281   3.324   3.336   3.362   3.398   3.404   3.442   3.448
  3.461   3.481   3.494   3.548   3.604   3.607   3.625   3.672
  3.697   3.724   3.759   3.779   3.788   3.800   3.843   3.866
  3.872   3.919   3.957   3.978   3.999   4.048   4.054   4.074
  4.109   4.156   4.168   4.187   4.211   4.233   4.240   4.254
  4.271   4.321   4.339   4.371   4.380   4.412   4.435   4.438
  4.489   4.522   4.556   4.562   4.590   4.607   4.632   4.671
  4.684   4.749   4.795   4.825   4.833   4.863   4.986   4.992
  5.050   5.092   5.121   5.140   5.215   5.240   5.273   5.300
  5.352   5.380   5.404   5.428   5.477   5.505   5.642   5.653
  5.711   5.734   5.751   5.786   5.828   5.936   6.008   6.014
  6.048   6.134   6.154   6.206   6.257   6.300   6.350   6.430
  6.636   6.663   6.669   6.701   6.879   6.957   6.991   6.995
  7.110   7.117   7.152   7.173   7.273   7.308   7.318   7.349
  7.367   7.422   7.492   7.527   7.540   7.639   7.681   7.771
  7.914   7.964  10.665  12.431  12.600  12.943  13.757  13.884
 --------------------------------------------------------------

          Ground-State Mulliken Net Atomic Charges

     Atom                 Charge (a.u.)
  ----------------------------------------
      1 C                    -0.017886
      2 C                     0.070552
      3 C                     0.107934
      4 O                    -0.344855
      5 O                    -0.463485
      6 H                     0.100406
      7 H                     0.141536
      8 O                    -0.454606
      9 H                     0.147235
     10 H                     0.166312
     11 H                     0.280378
     12 H                     0.266480
  ----------------------------------------
  Sum of atomic charges =    -0.000000

 -----------------------------------------------------------------
                    Cartesian Multipole Moments
 -----------------------------------------------------------------
    Charge (ESU x 10^10)
                -0.0000
    Dipole Moment (Debye)
         X       0.8124      Y      -2.1928      Z      -0.8190
       Tot       2.4777
    Quadrupole Moments (Debye-Ang)
        XX     -48.4147     XY      -2.5015     YY     -32.7174
        XZ      -3.1206     YZ       2.2259     ZZ     -33.9411
    Octopole Moments (Debye-Ang^2)
       XXX       0.6009    XXY       9.6597    XYY       1.4834
       YYY      -2.5144    XXZ      -3.3411    XYZ       1.3876
       YYZ       1.2766    XZZ       0.6344    YZZ       1.1248
       ZZZ      -0.4167
    Hexadecapole Moments (Debye-Ang^3)
      XXXX    -622.3811   XXXY     -20.6858   XXYY     -93.3527
      XYYY      -0.4286   YYYY    -150.5915   XXXZ     -15.2540
      XXYZ       5.7211   XYYZ       0.0771   YYYZ       7.7952
      XXZZ     -97.5878   XYZZ      -0.7601   YYZZ     -36.7147
      XZZZ       0.2793   YZZZ       0.1754   ZZZZ     -61.5332
 -----------------------------------------------------------------
 DrvMan is completing analytic gradient of the MP2 energy
 MP2 relaxed dipole moment
            1
    1   0.3196225
    2  -0.8627213
    3  -0.3222231
	Magnitude:	 0.975 au	 2.478 Debye
 MP2 energy read as -343.101940
 Full Analytical Gradient of MP2 Energy (in au.)
             1             2             3             4             5
    1    0.00012291   -0.00001472    0.00010087   -0.00006672   -0.00009314
    2   -0.00008690   -0.00007328    0.00015440    0.00022709   -0.00016452
    3    0.00003771   -0.00005763    0.00013394    0.00010634   -0.00013755
             6             7             8             9            10
    1   -0.00004280    0.00014033   -0.00012275    0.00007595    0.00015294
    2    0.00007864   -0.00010621    0.00004591   -0.00017307    0.00004941
    3    0.00002659    0.00009340   -0.00010660   -0.00003413    0.00024529
            11            12
    1   -0.00010074   -0.00015213
    2   -0.00011055    0.00015908
    3   -0.00022487   -0.00008249
 Gradient time:  CPU 0.10 s  wall 0.79 s
 ######################################################
 ######################################################
 # Starting finite difference calculation for IDERIV  #
 Finite diff step size: 1.89e-03 a.u.
 ----------------------------------------------------------------
             Standard Nuclear Orientation (Angstroms)
    I     Atom           X                Y                Z
 ----------------------------------------------------------------
    1      C      -1.0577009368    -0.7287619653     0.2646467698
    2      C       0.0327559980     0.0150541438    -0.4764930578
    3      C       1.3463404691    -0.6517103003    -0.2411371410
    4      O       2.2375980149    -0.0724523176     0.3515454522
    5      O      -2.3070597612    -0.0865967220     0.0380462046
    6      H      -0.8235318478    -0.7371187280     1.3190068984
    7      H      -1.1621855517    -1.7301994456    -0.1010603705
    8      O       0.0642848520     1.3485390005    -0.0103131508
    9      H      -0.1805328433     0.0087163546    -1.5306867915
   10      H       1.4650531080    -1.6559277816    -0.5896303172
   11      H      -2.1772006031     0.8429813780     0.2432079572
   12      H       0.9329397019     1.4603501837     0.3995474466
 ----------------------------------------------------------------
 Nuclear Repulsion Energy =   246.6567028067 hartrees
 There are       24 alpha and       24 beta electrons
 Discretize the solute cavity surface with Lebedev spheres
	Using 302 Lebedev grid points for each H atom
	Using 302 Lebedev grid points for other atoms
	Atomic van der Waals radii will be scaled by 1.20
 Removing interior tesserae...
 Keep 1253 surface tesserae and discard 2371 interior tesserae
 Molecular Surface Area = 108.848 Angst**2

                       Distance Matrix (Angstroms)
             C (  1)   C (  2)   C (  3)   O (  4)   O (  5)   H (  6)
   C (  2)  1.513819
   C (  3)  2.457879  1.491801
   O (  4)  3.361144  2.356827  1.217026
   O (  5)  1.422892  2.397879  3.707375  4.555480
   H (  6)  1.080083  2.126691  2.673890  3.278457  2.065162
   H (  7)  1.071231  2.148196  2.734129  3.809397  2.007864  1.765641
   O (  8)  2.376896  1.412975  2.387037  2.621726  2.772224  2.627790
   H (  9)  2.129911  1.075573  2.104862  3.065411  2.644263  3.015041
   H ( 10)  2.820233  2.203737  1.069576  1.997506  4.133475  3.118449
   H ( 11)  1.929797  2.467254  3.857983  4.510011  0.960765  2.342323
   H ( 12)  2.961935  1.914852  2.245479  2.013435  3.608507  2.959640
             H (  7)   O (  8)   H (  9)   H ( 10)   H ( 11)
   O (  8)  3.315282
   H (  9)  2.455871  2.041224
   H ( 10)  2.673313  3.365201  2.522812
   H ( 11)  2.787478  2.311735  2.798103  4.494906
   H ( 12)  3.849645  0.966979  2.659486  3.312523  3.174675

 Requested basis set is cc-pVTZ
 There are 96 shells and 264 basis functions
 A cutoff of  1.0D-11 yielded   4356 shell pairs
 There are     32826 function pairs (     42400 Cartesian)
 Smallest overlap matrix eigenvalue = 5.54E-04
 Guess MOs from SCF MO coefficient file
 Reading MOs from coefficient file
 Reading MOs from coefficient file
 A restricted Hartree-Fock SCF calculation will be
 performed using Pulay DIIS extrapolation
 SCF converges when DIIS error is below 1.0E-08
 ---------------------------------------
  Cycle       Energy         DIIS Error
 ---------------------------------------
    1    -341.7845569367      5.83E-04
    2    -341.7894246005      3.23E-04
    3    -341.7901187120      1.11E-04
    4    -341.7902698914      3.40E-05
    5    -341.7902919297      1.32E-05
    6    -341.7902955014      6.99E-06
    7    -341.7902963496      2.33E-06
    8    -341.7902964838      7.68E-07
    9    -341.7902964966      1.73E-07
   10    -341.7902964978      6.06E-08
   11    -341.7902964978      2.90E-08
   12    -341.7902964978      1.42E-08
   13    -341.7902964970      5.32E-09 Convergence criterion met
 ---------------------------------------
 SCF time:  CPU 131.88 s  wall 132.06 s
 Discretize the solute cavity surface with Lebedev spheres
	Using 302 Lebedev grid points for each H atom
	Using 302 Lebedev grid points for other atoms
	Atomic van der Waals radii will be scaled by 1.20
 Removing interior tesserae...
 Keep 1253 surface tesserae and discard 2371 interior tesserae
 Molecular Surface Area = 108.848 Angst**2
 A restricted Hartree-Fock SCF calculation will be
 performed using Pulay DIIS extrapolation
 Polarizable Continuum solvation model will be applied
 SCF converges when DIIS error is below 1.0E-08

 Citation of the SMD model:
 Marenich, A.V.; Cramer, C.J.; Truhlar, D.G.
 J. Phys. Chem. B 2009, 113, 6378-6396.
 iSolventCode=           1
 Solvent: water                                                           

 vradii
            1           2           3           4           5           6
    1   1.8500000   1.8500000   1.8500000   1.5200000   1.5200000   1.2000000
            7           8           9          10          11          12
    1   1.2000000   1.5200000   1.2000000   1.2000000   1.2000000   1.2000000
 ---------------------------------------
  Cycle       Energy         DIIS Error
 ---------------------------------------
    1    -341.7902964972      1.26E-09
 Time req'd to invert C: 1.12 s (CPU) 1.12 s (wall)
    2    -341.8123401875      4.66E-04
    3    -341.8123401850      4.66E-04
    4    -341.8123401860      4.66E-04
    5    -341.8123401841      4.66E-04
    6    -341.8123401973      4.66E-04
    7    -341.8123401980      4.66E-04
    8    -341.8123401984      4.66E-04
    9    -341.8123401979      4.66E-04
   10    -341.8123401973      4.66E-04
   11    -341.8123401966      4.66E-04
   12    -341.8123401961      4.66E-04
   13    -341.8123401962      4.66E-04
   14    -341.8123401961      4.66E-04
   15    -341.8123401953      4.66E-04
   16    -341.8123401875      4.66E-04
   17    -341.8159000460      2.49E-04
   18    -341.8164777383      1.05E-04
   19    -341.8166806845      3.34E-05
   20    -341.8167080667      1.18E-05
   21    -341.8167116091      6.35E-06
   22    -341.8167123512      2.21E-06
   23    -341.8167124828      7.16E-07
   24    -341.8167124938      1.66E-07
   25    -341.8167124944      5.13E-08
   26    -341.8167124947      2.14E-08
   27    -341.8167124947      1.04E-08
   28    -341.8167124958      4.09E-09 Convergence criterion met
 ---------------------------------------
 SCF time:  CPU 229.92 s  wall 230.73 s
(0)  E-EN(g) gas-phase elect-nuc energy                 -341.790296497 a.u.
(3)  G-ENP(liq) elect-nuc-pol free energy of system     -341.816712496 a.u.
(4)  G-CDS(liq) cavity-dispersion-solvent structure 
     free energy                                                3.6354 kcal/mol
(6)  G-S(liq) free energy of system                     -341.810919066 a.u.
(9)  DeltaG-S(liq) free energy of  solvation
     (9) = (6) - (0)                                          -12.9409 kcal/mol
 SCF   energy in the final basis set = -341.8109190656
 Total energy in the final basis set = -341.8109190656

 Components of the MP2 correlation energy:
        aaaa  correlation energy =        -0.1583930601 au
        abab  correlation energy =        -0.9742254122 au
        bbbb  correlation energy =        -0.1583930601 au
        non-Brillouin singles    =        -0.0000000000 au

 Total  MP2   correlation energy =        -1.2910115323 au
        MP2         total energy =      -343.1019305979 au

  Entering Z-vector solver.
 This version supports only Gaussian blurring of the apparent surface charges
 No PCM contribution added !! 
   1         0           1      0.000262    0.000262
 This version supports only Gaussian blurring of the apparent surface charges
 No PCM contribution added !! 
   2         0           1      0.000089    0.000089
 This version supports only Gaussian blurring of the apparent surface charges
 No PCM contribution added !! 
   3         0           1      0.000032    0.000032
 This version supports only Gaussian blurring of the apparent surface charges
 No PCM contribution added !! 
   4         0           1      0.000011    0.000011
 This version supports only Gaussian blurring of the apparent surface charges
 No PCM contribution added !! 
   5         0           1      0.000004    0.000004
 This version supports only Gaussian blurring of the apparent surface charges
 No PCM contribution added !! 
   6         0           1      0.000002    0.000002
 This version supports only Gaussian blurring of the apparent surface charges
 No PCM contribution added !! 
   7         1           0      0.000000    0.000000    Roots Converged

 --------------------------------------------------------------

                    Orbital Energies (a.u.)
 --------------------------------------------------------------

 Alpha MOs
 -- Occupied --
-20.575 -20.564 -20.560 -11.341 -11.286 -11.274  -1.422  -1.379
 -1.355  -1.040  -0.893  -0.809  -0.738  -0.715  -0.684  -0.629
 -0.615  -0.598  -0.556  -0.540  -0.526  -0.485  -0.452  -0.435
 -- Virtual --
  0.127   0.166   0.178   0.197   0.213   0.224   0.236   0.306
  0.318   0.355   0.375   0.416   0.453   0.472   0.506   0.528
  0.545   0.568   0.573   0.585   0.595   0.598   0.635   0.644
  0.648   0.662   0.669   0.693   0.730   0.754   0.765   0.790
  0.824   0.852   0.864   0.881   0.893   0.922   0.937   0.946
  0.969   0.996   1.001   1.052   1.107   1.145   1.190   1.201
  1.219   1.231   1.261   1.275   1.311   1.322   1.333   1.386
  1.409   1.429   1.461   1.465   1.483   1.488   1.505   1.540
  1.546   1.601   1.627   1.645   1.692   1.708   1.759   1.764
  1.820   1.902   1.992   2.052   2.097   2.109   2.186   2.204
  2.233   2.241   2.273   2.309   2.348   2.366   2.425   2.440
  2.459   2.487   2.525   2.644   2.659   2.703   2.731   2.792
  2.801   2.830   2.840   2.927   3.020   3.026   3.037   3.064
  3.100   3.120   3.170   3.176   3.190   3.221   3.243   3.273
  3.281   3.323   3.336   3.362   3.398   3.404   3.442   3.448
  3.460   3.481   3.494   3.548   3.604   3.607   3.625   3.672
  3.697   3.724   3.759   3.779   3.788   3.800   3.843   3.866
  3.872   3.919   3.957   3.978   4.000   4.049   4.054   4.074
  4.109   4.156   4.168   4.187   4.211   4.234   4.240   4.254
  4.271   4.321   4.339   4.371   4.380   4.412   4.435   4.438
  4.489   4.522   4.556   4.562   4.590   4.607   4.632   4.671
  4.685   4.749   4.795   4.825   4.834   4.863   4.986   4.992
  5.050   5.092   5.121   5.140   5.215   5.240   5.274   5.300
  5.352   5.381   5.405   5.428   5.477   5.506   5.642   5.654
  5.711   5.735   5.751   5.786   5.828   5.936   6.007   6.014
  6.048   6.134   6.153   6.206   6.257   6.300   6.350   6.429
  6.636   6.662   6.669   6.701   6.879   6.957   6.991   6.995
  7.110   7.117   7.152   7.173   7.273   7.308   7.318   7.349
  7.367   7.422   7.492   7.527   7.540   7.639   7.681   7.771
  7.914   7.963  10.665  12.430  12.601  12.942  13.758  13.885
 --------------------------------------------------------------

          Ground-State Mulliken Net Atomic Charges

     Atom                 Charge (a.u.)
  ----------------------------------------
      1 C                    -0.018144
      2 C                     0.070726
      3 C                     0.107918
      4 O                    -0.344825
      5 O                    -0.463927
      6 H                     0.100795
      7 H                     0.141596
      8 O                    -0.454587
      9 H                     0.147289
     10 H                     0.166325
     11 H                     0.280359
     12 H                     0.266477
  ----------------------------------------
  Sum of atomic charges =     0.000000

 -----------------------------------------------------------------
                    Cartesian Multipole Moments
 -----------------------------------------------------------------
    Charge (ESU x 10^10)
                 0.0000
    Dipole Moment (Debye)
         X       0.8171      Y      -2.1941      Z      -0.8186
       Tot       2.4803
    Quadrupole Moments (Debye-Ang)
        XX     -48.4240     XY      -2.5002     YY     -32.7156
        XZ      -3.1211     YZ       2.2249     ZZ     -33.9381
    Octopole Moments (Debye-Ang^2)
       XXX       0.6197    XXY       9.6574    XYY       1.4794
       YYY      -2.5184    XXZ      -3.3418    XYZ       1.3890
       YYZ       1.2776    XZZ       0.6307    YZZ       1.1224
       ZZZ      -0.4143
    Hexadecapole Moments (Debye-Ang^3)
      XXXX    -622.3867   XXXY     -20.6741   XXYY     -93.3440
      XYYY      -0.4103   YYYY    -150.5809   XXXZ     -15.2542
      XXYZ       5.7203   XYYZ       0.0744   YYYZ       7.7933
      XXZZ     -97.5803   XYZZ      -0.7538   YYZZ     -36.7105
      XZZZ       0.2698   YZZZ       0.1705   ZZZZ     -61.5148
 -----------------------------------------------------------------
 DrvMan is completing analytic gradient of the MP2 energy
 MP2 relaxed dipole moment
            1
    1   0.3214863
    2  -0.8632386
    3  -0.3220765
	Magnitude:	 0.976 au	 2.480 Debye
 MP2 energy read as -343.101931
 Full Analytical Gradient of MP2 Energy (in au.)
             1             2             3             4             5
    1    0.00098032   -0.00023162    0.00001334   -0.00004517   -0.00044492
    2   -0.00004643   -0.00018099    0.00014089    0.00023952    0.00000257
    3    0.00009159    0.00004182    0.00014394    0.00011744   -0.00018639
             6             7             8             9            10
    1   -0.00014929    0.00003511   -0.00013898    0.00008123    0.00015840
    2    0.00007092   -0.00017134    0.00003844   -0.00016871    0.00004434
    3   -0.00005601    0.00006879   -0.00010854   -0.00004554    0.00024054
            11            12
    1   -0.00010879   -0.00014964
    2   -0.00012666    0.00015746
    3   -0.00022855   -0.00007911
 Gradient time:  CPU 0.08 s  wall 0.68 s
 ----------------------------------------------------------------
             Standard Nuclear Orientation (Angstroms)
    I     Atom           X                Y                Z
 ----------------------------------------------------------------
    1      C      -1.0597009368    -0.7287619653     0.2646467698
    2      C       0.0327559980     0.0150541438    -0.4764930578
    3      C       1.3463404691    -0.6517103003    -0.2411371410
    4      O       2.2375980149    -0.0724523176     0.3515454522
    5      O      -2.3070597612    -0.0865967220     0.0380462046
    6      H      -0.8235318478    -0.7371187280     1.3190068984
    7      H      -1.1621855517    -1.7301994456    -0.1010603705
    8      O       0.0642848520     1.3485390005    -0.0103131508
    9      H      -0.1805328433     0.0087163546    -1.5306867915
   10      H       1.4650531080    -1.6559277816    -0.5896303172
   11      H      -2.1772006031     0.8429813780     0.2432079572
   12      H       0.9329397019     1.4603501837     0.3995474466
 ----------------------------------------------------------------
 Nuclear Repulsion Energy =   246.6505339867 hartrees
 There are       24 alpha and       24 beta electrons
 Discretize the solute cavity surface with Lebedev spheres
	Using 302 Lebedev grid points for each H atom
	Using 302 Lebedev grid points for other atoms
	Atomic van der Waals radii will be scaled by 1.20
 Removing interior tesserae...
 Keep 1254 surface tesserae and discard 2370 interior tesserae
 Molecular Surface Area = 108.910 Angst**2

                       Distance Matrix (Angstroms)
             C (  1)   C (  2)   C (  3)   O (  4)   O (  5)   H (  6)
   C (  2)  1.515260
   C (  3)  2.459835  1.491801
   O (  4)  3.363105  2.356827  1.217026
   O (  5)  1.421136  2.397879  3.707375  4.555480
   H (  6)  1.080519  2.126691  2.673890  3.278457  2.065162
   H (  7)  1.071038  2.148196  2.734129  3.809397  2.007864  1.765641
   O (  8)  2.377841  1.412975  2.387037  2.621726  2.772224  2.627790
   H (  9)  2.130735  1.075573  2.104862  3.065411  2.644263  3.015041
   H ( 10)  2.822022  2.203737  1.069576  1.997506  4.133475  3.118449
   H ( 11)  1.928637  2.467254  3.857983  4.510011  0.960765  2.342323
   H ( 12)  2.963280  1.914852  2.245479  2.013435  3.608507  2.959640
             H (  7)   O (  8)   H (  9)   H ( 10)   H ( 11)
   O (  8)  3.315282
   H (  9)  2.455871  2.041224
   H ( 10)  2.673313  3.365201  2.522812
   H ( 11)  2.787478  2.311735  2.798103  4.494906
   H ( 12)  3.849645  0.966979  2.659486  3.312523  3.174675

 Requested basis set is cc-pVTZ
 There are 96 shells and 264 basis functions
 A cutoff of  1.0D-11 yielded   4356 shell pairs
 There are     32826 function pairs (     42400 Cartesian)
 Smallest overlap matrix eigenvalue = 5.55E-04
 Guess MOs from SCF MO coefficient file
 Reading MOs from coefficient file
 Reading MOs from coefficient file
 A restricted Hartree-Fock SCF calculation will be
 performed using Pulay DIIS extrapolation
 SCF converges when DIIS error is below 1.0E-08
 ---------------------------------------
  Cycle       Energy         DIIS Error
 ---------------------------------------
    1    -341.7853101717      5.87E-04
    2    -341.7894989343      3.27E-04
    3    -341.7902108213      1.11E-04
    4    -341.7903621297      3.41E-05
    5    -341.7903841910      1.34E-05
    6    -341.7903878173      7.06E-06
    7    -341.7903886890      2.35E-06
    8    -341.7903888251      7.74E-07
    9    -341.7903888381      1.72E-07
   10    -341.7903888392      6.00E-08
   11    -341.7903888393      2.81E-08
   12    -341.7903888393      1.39E-08
   13    -341.7903888385      5.42E-09 Convergence criterion met
 ---------------------------------------
 SCF time:  CPU 131.31 s  wall 131.51 s
 Discretize the solute cavity surface with Lebedev spheres
	Using 302 Lebedev grid points for each H atom
	Using 302 Lebedev grid points for other atoms
	Atomic van der Waals radii will be scaled by 1.20
 Removing interior tesserae...
 Keep 1254 surface tesserae and discard 2370 interior tesserae
 Molecular Surface Area = 108.910 Angst**2
 A restricted Hartree-Fock SCF calculation will be
 performed using Pulay DIIS extrapolation
 Polarizable Continuum solvation model will be applied
 SCF converges when DIIS error is below 1.0E-08

 Citation of the SMD model:
 Marenich, A.V.; Cramer, C.J.; Truhlar, D.G.
 J. Phys. Chem. B 2009, 113, 6378-6396.
 iSolventCode=           1
 Solvent: water                                                           

 vradii
            1           2           3           4           5           6
    1   1.8500000   1.8500000   1.8500000   1.5200000   1.5200000   1.2000000
            7           8           9          10          11          12
    1   1.2000000   1.5200000   1.2000000   1.2000000   1.2000000   1.2000000
 ---------------------------------------
  Cycle       Energy         DIIS Error
 ---------------------------------------
    1    -341.7903888386      1.26E-09
 Time req'd to invert C: 1.17 s (CPU) 1.17 s (wall)
    2    -341.8124126892      4.66E-04
    3    -341.8124126886      4.66E-04
    4    -341.8124126888      4.66E-04
    5    -341.8124126872      4.66E-04
    6    -341.8124126877      4.66E-04
    7    -341.8124126849      4.66E-04
    8    -341.8124126773      4.66E-04
    9    -341.8124126829      4.66E-04
   10    -341.8124126839      4.66E-04
   11    -341.8124126904      4.66E-04
   12    -341.8124126901      4.66E-04
   13    -341.8124126898      4.66E-04
   14    -341.8124126901      4.66E-04
   15    -341.8124126917      4.66E-04
   16    -341.8124126892      4.66E-04
   17    -341.8159681377      2.48E-04
   18    -341.8165450047      1.05E-04
   19    -341.8167476209      3.34E-05
   20    -341.8167749738      1.18E-05
   21    -341.8167785197      6.35E-06
   22    -341.8167792636      2.22E-06
   23    -341.8167793953      7.15E-07
   24    -341.8167794063      1.65E-07
   25    -341.8167794069      5.11E-08
   26    -341.8167794072      2.14E-08
   27    -341.8167794072      1.04E-08
   28    -341.8167794082      4.20E-09 Convergence criterion met
 ---------------------------------------
 SCF time:  CPU 224.88 s  wall 226.06 s
(0)  E-EN(g) gas-phase elect-nuc energy                 -341.790388839 a.u.
(3)  G-ENP(liq) elect-nuc-pol free energy of system     -341.816779408 a.u.
(4)  G-CDS(liq) cavity-dispersion-solvent structure 
     free energy                                                3.6371 kcal/mol
(6)  G-S(liq) free energy of system                     -341.810983261 a.u.
(9)  DeltaG-S(liq) free energy of  solvation
     (9) = (6) - (0)                                          -12.9232 kcal/mol
 SCF   energy in the final basis set = -341.8109832607
 Total energy in the final basis set = -341.8109832607

 Components of the MP2 correlation energy:
        aaaa  correlation energy =        -0.1583886078 au
        abab  correlation energy =        -0.9741928701 au
        bbbb  correlation energy =        -0.1583886078 au
        non-Brillouin singles    =        -0.0000000000 au

 Total  MP2   correlation energy =        -1.2909700856 au
        MP2         total energy =      -343.1019533463 au

  Entering Z-vector solver.
 This version supports only Gaussian blurring of the apparent surface charges
 No PCM contribution added !! 
   1         0           1      0.000262    0.000262
 This version supports only Gaussian blurring of the apparent surface charges
 No PCM contribution added !! 
   2         0           1      0.000089    0.000089
 This version supports only Gaussian blurring of the apparent surface charges
 No PCM contribution added !! 
   3         0           1      0.000032    0.000032
 This version supports only Gaussian blurring of the apparent surface charges
 No PCM contribution added !! 
   4         0           1      0.000011    0.000011
 This version supports only Gaussian blurring of the apparent surface charges
 No PCM contribution added !! 
   5         0           1      0.000004    0.000004
 This version supports only Gaussian blurring of the apparent surface charges
 No PCM contribution added !! 
   6         0           1      0.000002    0.000002
 This version supports only Gaussian blurring of the apparent surface charges
 No PCM contribution added !! 
   7         1           0      0.000000    0.000000    Roots Converged

 --------------------------------------------------------------

                    Orbital Energies (a.u.)
 --------------------------------------------------------------

 Alpha MOs
 -- Occupied --
-20.575 -20.564 -20.560 -11.341 -11.286 -11.274  -1.422  -1.380
 -1.355  -1.040  -0.893  -0.808  -0.738  -0.715  -0.684  -0.629
 -0.615  -0.598  -0.556  -0.540  -0.526  -0.485  -0.452  -0.435
 -- Virtual --
  0.127   0.166   0.178   0.197   0.213   0.224   0.236   0.306
  0.318   0.355   0.375   0.417   0.453   0.472   0.506   0.528
  0.545   0.568   0.572   0.585   0.594   0.598   0.635   0.644
  0.648   0.662   0.669   0.693   0.730   0.754   0.765   0.790
  0.824   0.852   0.864   0.881   0.893   0.922   0.937   0.945
  0.969   0.996   1.001   1.052   1.108   1.145   1.190   1.201
  1.219   1.231   1.261   1.275   1.311   1.322   1.333   1.386
  1.409   1.429   1.461   1.465   1.483   1.488   1.505   1.540
  1.546   1.601   1.627   1.644   1.692   1.708   1.759   1.764
  1.820   1.902   1.992   2.053   2.097   2.109   2.186   2.204
  2.233   2.242   2.274   2.309   2.348   2.366   2.425   2.440
  2.459   2.487   2.525   2.644   2.659   2.703   2.731   2.792
  2.801   2.830   2.840   2.927   3.020   3.025   3.038   3.063
  3.100   3.120   3.170   3.177   3.190   3.221   3.243   3.273
  3.281   3.324   3.336   3.362   3.398   3.404   3.442   3.448
  3.461   3.481   3.494   3.547   3.604   3.607   3.625   3.672
  3.697   3.724   3.758   3.779   3.788   3.801   3.843   3.866
  3.872   3.919   3.957   3.978   3.999   4.048   4.054   4.074
  4.108   4.156   4.168   4.187   4.211   4.233   4.240   4.254
  4.271   4.321   4.339   4.371   4.380   4.411   4.435   4.438
  4.489   4.522   4.555   4.562   4.590   4.607   4.631   4.671
  4.684   4.750   4.795   4.824   4.833   4.864   4.985   4.992
  5.050   5.092   5.121   5.140   5.216   5.240   5.273   5.300
  5.352   5.380   5.404   5.428   5.477   5.505   5.641   5.653
  5.710   5.734   5.751   5.786   5.828   5.936   6.008   6.015
  6.048   6.134   6.154   6.207   6.257   6.300   6.350   6.430
  6.636   6.663   6.670   6.701   6.879   6.957   6.991   6.995
  7.110   7.117   7.152   7.173   7.273   7.308   7.318   7.349
  7.368   7.423   7.492   7.528   7.541   7.639   7.681   7.771
  7.915   7.964  10.664  12.431  12.600  12.945  13.756  13.883
 --------------------------------------------------------------

          Ground-State Mulliken Net Atomic Charges

     Atom                 Charge (a.u.)
  ----------------------------------------
      1 C                    -0.017734
      2 C                     0.070497
      3 C                     0.107946
      4 O                    -0.344909
      5 O                    -0.463060
      6 H                     0.100102
      7 H                     0.141458
      8 O                    -0.454652
      9 H                     0.147183
     10 H                     0.166296
     11 H                     0.280393
     12 H                     0.266478
  ----------------------------------------
  Sum of atomic charges =    -0.000000

 -----------------------------------------------------------------
                    Cartesian Multipole Moments
 -----------------------------------------------------------------
    Charge (ESU x 10^10)
                 0.0000
    Dipole Moment (Debye)
         X       0.8079      Y      -2.1915      Z      -0.8188
       Tot       2.4751
    Quadrupole Moments (Debye-Ang)
        XX     -48.4072     XY      -2.5031     YY     -32.7201
        XZ      -3.1200     YZ       2.2268     ZZ     -33.9442
    Octopole Moments (Debye-Ang^2)
       XXX       0.5832    XXY       9.6625    XYY       1.4880
       YYY      -2.5099    XXZ      -3.3405    XYZ       1.3861
       YYZ       1.2759    XZZ       0.6383    YZZ       1.1271
       ZZZ      -0.4181
    Hexadecapole Moments (Debye-Ang^3)
      XXXX    -622.3883   XXXY     -20.6978   XXYY     -93.3635
      XYYY      -0.4478   YYYY    -150.6062   XXXZ     -15.2537
      XXYZ       5.7220   XYYZ       0.0802   YYYZ       7.7969
      XXZZ     -97.5967   XYZZ      -0.7667   YYZZ     -36.7195
      XZZZ       0.2890   YZZZ       0.1802   ZZZZ     -61.5521
 -----------------------------------------------------------------
 DrvMan is completing analytic gradient of the MP2 energy
 MP2 relaxed dipole moment
            1
    1   0.3178690
    2  -0.8622149
    3  -0.3221541
	Magnitude:	 0.974 au	 2.475 Debye
 MP2 energy read as -343.101953
 Full Analytical Gradient of MP2 Energy (in au.)
             1             2             3             4             5
    1   -0.00075244    0.00020196    0.00018823   -0.00008232    0.00026857
    2   -0.00012099    0.00003750    0.00016077    0.00021903   -0.00033697
    3   -0.00004313   -0.00015806    0.00012010    0.00009782   -0.00008313
             6             7             8             9            10
    1    0.00006419    0.00024825   -0.00011060    0.00007052    0.00014744
    2    0.00008277   -0.00004021    0.00005600   -0.00017879    0.00005440
    3    0.00012679    0.00012301   -0.00010620   -0.00002220    0.00024997
            11            12
    1   -0.00009157   -0.00015222
    2   -0.00009348    0.00015996
    3   -0.00022073   -0.00008425
 Gradient time:  CPU 0.10 s  wall 0.97 s
 ----------------------------------------------------------------
             Standard Nuclear Orientation (Angstroms)
    I     Atom           X                Y                Z
 ----------------------------------------------------------------
    1      C      -1.0587009368    -0.7277619653     0.2646467698
    2      C       0.0327559980     0.0150541438    -0.4764930578
    3      C       1.3463404691    -0.6517103003    -0.2411371410
    4      O       2.2375980149    -0.0724523176     0.3515454522
    5      O      -2.3070597612    -0.0865967220     0.0380462046
    6      H      -0.8235318478    -0.7371187280     1.3190068984
    7      H      -1.1621855517    -1.7301994456    -0.1010603705
    8      O       0.0642848520     1.3485390005    -0.0103131508
    9      H      -0.1805328433     0.0087163546    -1.5306867915
   10      H       1.4650531080    -1.6559277816    -0.5896303172
   11      H      -2.1772006031     0.8429813780     0.2432079572
   12      H       0.9329397019     1.4603501837     0.3995474466
 ----------------------------------------------------------------
 Nuclear Repulsion Energy =   246.6662912561 hartrees
 There are       24 alpha and       24 beta electrons
 Discretize the solute cavity surface with Lebedev spheres
	Using 302 Lebedev grid points for each H atom
	Using 302 Lebedev grid points for other atoms
	Atomic van der Waals radii will be scaled by 1.20
 Removing interior tesserae...
 Keep 1253 surface tesserae and discard 2371 interior tesserae
 Molecular Surface Area = 108.848 Angst**2

                       Distance Matrix (Angstroms)
             C (  1)   C (  2)   C (  3)   O (  4)   O (  5)   H (  6)
   C (  2)  1.514048
   C (  3)  2.458826  1.491801
   O (  4)  3.361929  2.356827  1.217026
   O (  5)  1.421563  2.397879  3.707375  4.555480
   H (  6)  1.080309  2.126691  2.673890  3.278457  2.065162
   H (  7)  1.072069  2.148196  2.734129  3.809397  2.007864  1.765641
   O (  8)  2.376494  1.412975  2.387037  2.621726  2.772224  2.627790
   H (  9)  2.129977  1.075573  2.104862  3.065411  2.644263  3.015041
   H ( 10)  2.821456  2.203737  1.069576  1.997506  4.133475  3.118449
   H ( 11)  1.928402  2.467254  3.857983  4.510011  0.960765  2.342323
   H ( 12)  2.961869  1.914852  2.245479  2.013435  3.608507  2.959640
             H (  7)   O (  8)   H (  9)   H ( 10)   H ( 11)
   O (  8)  3.315282
   H (  9)  2.455871  2.041224
   H ( 10)  2.673313  3.365201  2.522812
   H ( 11)  2.787478  2.311735  2.798103  4.494906
   H ( 12)  3.849645  0.966979  2.659486  3.312523  3.174675

 Requested basis set is cc-pVTZ
 There are 96 shells and 264 basis functions
 A cutoff of  1.0D-11 yielded   4356 shell pairs
 There are     32826 function pairs (     42400 Cartesian)
 Smallest overlap matrix eigenvalue = 5.54E-04
 Guess MOs from SCF MO coefficient file
 Reading MOs from coefficient file
 Reading MOs from coefficient file
 A restricted Hartree-Fock SCF calculation will be
 performed using Pulay DIIS extrapolation
 SCF converges when DIIS error is below 1.0E-08
 ---------------------------------------
  Cycle       Energy         DIIS Error
 ---------------------------------------
    1    -341.7846089250      5.84E-04
    2    -341.7894989622      3.24E-04
    3    -341.7901952247      1.11E-04
    4    -341.7903466970      3.40E-05
    5    -341.7903687887      1.32E-05
    6    -341.7903723676      7.00E-06
    7    -341.7903732199      2.33E-06
    8    -341.7903733543      7.68E-07
    9    -341.7903733671      1.72E-07
   10    -341.7903733682      5.94E-08
   11    -341.7903733683      2.82E-08
   12    -341.7903733682      1.39E-08
   13    -341.7903733674      5.29E-09 Convergence criterion met
 ---------------------------------------
 SCF time:  CPU 131.95 s  wall 132.14 s
 Discretize the solute cavity surface with Lebedev spheres
	Using 302 Lebedev grid points for each H atom
	Using 302 Lebedev grid points for other atoms
	Atomic van der Waals radii will be scaled by 1.20
 Removing interior tesserae...
 Keep 1253 surface tesserae and discard 2371 interior tesserae
 Molecular Surface Area = 108.848 Angst**2
 A restricted Hartree-Fock SCF calculation will be
 performed using Pulay DIIS extrapolation
 Polarizable Continuum solvation model will be applied
 SCF converges when DIIS error is below 1.0E-08

 Citation of the SMD model:
 Marenich, A.V.; Cramer, C.J.; Truhlar, D.G.
 J. Phys. Chem. B 2009, 113, 6378-6396.
 iSolventCode=           1
 Solvent: water                                                           

 vradii
            1           2           3           4           5           6
    1   1.8500000   1.8500000   1.8500000   1.5200000   1.5200000   1.2000000
            7           8           9          10          11          12
    1   1.2000000   1.5200000   1.2000000   1.2000000   1.2000000   1.2000000
 ---------------------------------------
  Cycle       Energy         DIIS Error
 ---------------------------------------
    1    -341.7903733676      1.17E-09
 Time req'd to invert C: 1.11 s (CPU) 1.11 s (wall)
    2    -341.8123926940      4.65E-04
    3    -341.8123926918      4.65E-04
    4    -341.8123926961      4.65E-04
    5    -341.8123926977      4.65E-04
    6    -341.8123927120      4.65E-04
    7    -341.8123927120      4.65E-04
    8    -341.8123927049      4.65E-04
    9    -341.8123927032      4.65E-04
   10    -341.8123927036      4.65E-04
   11    -341.8123927032      4.65E-04
   12    -341.8123927047      4.65E-04
   13    -341.8123927056      4.65E-04
   14    -341.8123927068      4.65E-04
   15    -341.8123927090      4.65E-04
   16    -341.8123926940      4.65E-04
   17    -341.8159471077      2.48E-04
   18    -341.8165238656      1.05E-04
   19    -341.8167264699      3.34E-05
   20    -341.8167538146      1.18E-05
   21    -341.8167573571      6.35E-06
   22    -341.8167581002      2.21E-06
   23    -341.8167582318      7.15E-07
   24    -341.8167582427      1.66E-07
   25    -341.8167582434      5.11E-08
   26    -341.8167582436      2.14E-08
   27    -341.8167582436      1.04E-08
   28    -341.8167582447      4.17E-09 Convergence criterion met
 ---------------------------------------
 SCF time:  CPU 217.14 s  wall 218.77 s
(0)  E-EN(g) gas-phase elect-nuc energy                 -341.790373368 a.u.
(3)  G-ENP(liq) elect-nuc-pol free energy of system     -341.816758245 a.u.
(4)  G-CDS(liq) cavity-dispersion-solvent structure 
     free energy                                                3.6355 kcal/mol
(6)  G-S(liq) free energy of system                     -341.810964670 a.u.
(9)  DeltaG-S(liq) free energy of  solvation
     (9) = (6) - (0)                                          -12.9212 kcal/mol
 SCF   energy in the final basis set = -341.8109646696
 Total energy in the final basis set = -341.8109646696

 Components of the MP2 correlation energy:
        aaaa  correlation energy =        -0.1583933529 au
        abab  correlation energy =        -0.9742091364 au
        bbbb  correlation energy =        -0.1583933529 au
        non-Brillouin singles    =        -0.0000000000 au

 Total  MP2   correlation energy =        -1.2909958422 au
        MP2         total energy =      -343.1019605118 au

  Entering Z-vector solver.
 This version supports only Gaussian blurring of the apparent surface charges
 No PCM contribution added !! 
   1         0           1      0.000262    0.000262
 This version supports only Gaussian blurring of the apparent surface charges
 No PCM contribution added !! 
   2         0           1      0.000089    0.000089
 This version supports only Gaussian blurring of the apparent surface charges
 No PCM contribution added !! 
   3         0           1      0.000032    0.000032
 This version supports only Gaussian blurring of the apparent surface charges
 No PCM contribution added !! 
   4         0           1      0.000011    0.000011
 This version supports only Gaussian blurring of the apparent surface charges
 No PCM contribution added !! 
   5         0           1      0.000004    0.000004
 This version supports only Gaussian blurring of the apparent surface charges
 No PCM contribution added !! 
   6         0           1      0.000002    0.000002
 This version supports only Gaussian blurring of the apparent surface charges
 No PCM contribution added !! 
   7         1           0      0.000000    0.000000    Roots Converged

 --------------------------------------------------------------

                    Orbital Energies (a.u.)
 --------------------------------------------------------------

 Alpha MOs
 -- Occupied --
-20.575 -20.564 -20.560 -11.341 -11.286 -11.274  -1.422  -1.380
 -1.355  -1.040  -0.893  -0.808  -0.738  -0.715  -0.684  -0.629
 -0.615  -0.598  -0.556  -0.540  -0.526  -0.485  -0.452  -0.435
 -- Virtual --
  0.127   0.166   0.178   0.197   0.213   0.224   0.236   0.306
  0.318   0.355   0.375   0.417   0.453   0.472   0.506   0.528
  0.545   0.568   0.573   0.585   0.595   0.598   0.635   0.644
  0.647   0.662   0.669   0.693   0.730   0.754   0.765   0.790
  0.824   0.852   0.864   0.881   0.893   0.922   0.937   0.945
  0.969   0.996   1.001   1.052   1.108   1.145   1.190   1.201
  1.219   1.231   1.261   1.275   1.311   1.322   1.333   1.386
  1.409   1.429   1.461   1.465   1.483   1.488   1.505   1.540
  1.546   1.601   1.627   1.644   1.691   1.708   1.759   1.764
  1.820   1.902   1.992   2.052   2.097   2.109   2.186   2.204
  2.233   2.242   2.274   2.309   2.348   2.366   2.425   2.440
  2.459   2.487   2.525   2.644   2.659   2.703   2.731   2.792
  2.801   2.830   2.840   2.927   3.020   3.025   3.038   3.064
  3.100   3.120   3.170   3.176   3.190   3.221   3.243   3.273
  3.281   3.323   3.336   3.362   3.398   3.404   3.442   3.448
  3.461   3.481   3.494   3.548   3.603   3.607   3.625   3.672
  3.697   3.724   3.759   3.779   3.789   3.800   3.843   3.866
  3.872   3.919   3.957   3.979   3.999   4.048   4.054   4.074
  4.109   4.156   4.167   4.186   4.211   4.233   4.240   4.254
  4.271   4.321   4.339   4.371   4.380   4.411   4.435   4.438
  4.490   4.522   4.556   4.562   4.590   4.608   4.632   4.671
  4.684   4.750   4.795   4.825   4.833   4.863   4.986   4.992
  5.050   5.092   5.121   5.140   5.215   5.240   5.273   5.300
  5.352   5.380   5.404   5.428   5.477   5.505   5.641   5.653
  5.711   5.734   5.751   5.786   5.828   5.936   6.008   6.014
  6.048   6.134   6.154   6.206   6.258   6.300   6.350   6.430
  6.636   6.663   6.669   6.701   6.879   6.957   6.991   6.995
  7.110   7.117   7.152   7.173   7.273   7.308   7.318   7.349
  7.367   7.423   7.492   7.528   7.541   7.639   7.681   7.771
  7.915   7.964  10.665  12.432  12.598  12.945  13.756  13.884
 --------------------------------------------------------------

          Ground-State Mulliken Net Atomic Charges

     Atom                 Charge (a.u.)
  ----------------------------------------
      1 C                    -0.017629
      2 C                     0.070602
      3 C                     0.107957
      4 O                    -0.344806
      5 O                    -0.463168
      6 H                     0.100360
      7 H                     0.140952
      8 O                    -0.454621
      9 H                     0.147239
     10 H                     0.166312
     11 H                     0.280340
     12 H                     0.266463
  ----------------------------------------
  Sum of atomic charges =    -0.000000

 -----------------------------------------------------------------
                    Cartesian Multipole Moments
 -----------------------------------------------------------------
    Charge (ESU x 10^10)
                -0.0000
    Dipole Moment (Debye)
         X       0.8117      Y      -2.1907      Z      -0.8192
       Tot       2.4757
    Quadrupole Moments (Debye-Ang)
        XX     -48.4076     XY      -2.5047     YY     -32.7234
        XZ      -3.1207     YZ       2.2251     ZZ     -33.9414
    Octopole Moments (Debye-Ang^2)
       XXX       0.5877    XXY       9.6579    XYY       1.4893
       YYY      -2.5185    XXZ      -3.3399    XYZ       1.3885
       YYZ       1.2785    XZZ       0.6345    YZZ       1.1207
       ZZZ      -0.4179
    Hexadecapole Moments (Debye-Ang^3)
      XXXX    -622.3094   XXXY     -20.6757   XXYY     -93.3547
      XYYY      -0.4286   YYYY    -150.5854   XXXZ     -15.2541
      XXYZ       5.7183   XYYZ       0.0752   YYYZ       7.7882
      XXZZ     -97.5831   XYZZ      -0.7565   YYZZ     -36.7100
      XZZZ       0.2792   YZZZ       0.1689   ZZZZ     -61.5354
 -----------------------------------------------------------------
 DrvMan is completing analytic gradient of the MP2 energy
 MP2 relaxed dipole moment
            1
    1   0.3193607
    2  -0.8618768
    3  -0.3223125
	Magnitude:	 0.974 au	 2.476 Debye
 MP2 energy read as -343.101961
 Full Analytical Gradient of MP2 Energy (in au.)
             1             2             3             4             5
    1    0.00016393   -0.00005159    0.00010068   -0.00005336   -0.00002838
    2    0.00112083   -0.00026279    0.00018137    0.00022591   -0.00040473
    3    0.00015952   -0.00001073    0.00010603    0.00012106   -0.00013722
             6             7             8             9            10
    1   -0.00005211    0.00005314   -0.00018058    0.00006573    0.00015178
    2   -0.00003661   -0.00066824   -0.00003645   -0.00017612    0.00005025
    3    0.00001365   -0.00009417   -0.00008965   -0.00002759    0.00024843
            11            12
    1   -0.00001716   -0.00015208
    2   -0.00014281    0.00014940
    3   -0.00020976   -0.00007958
 Gradient time:  CPU 0.09 s  wall 0.91 s
 ----------------------------------------------------------------
             Standard Nuclear Orientation (Angstroms)
    I     Atom           X                Y                Z
 ----------------------------------------------------------------
    1      C      -1.0587009368    -0.7297619653     0.2646467698
    2      C       0.0327559980     0.0150541438    -0.4764930578
    3      C       1.3463404691    -0.6517103003    -0.2411371410
    4      O       2.2375980149    -0.0724523176     0.3515454522
    5      O      -2.3070597612    -0.0865967220     0.0380462046
    6      H      -0.8235318478    -0.7371187280     1.3190068984
    7      H      -1.1621855517    -1.7301994456    -0.1010603705
    8      O       0.0642848520     1.3485390005    -0.0103131508
    9      H      -0.1805328433     0.0087163546    -1.5306867915
   10      H       1.4650531080    -1.6559277816    -0.5896303172
   11      H      -2.1772006031     0.8429813780     0.2432079572
   12      H       0.9329397019     1.4603501837     0.3995474466
 ----------------------------------------------------------------
 Nuclear Repulsion Energy =   246.6409299532 hartrees
 There are       24 alpha and       24 beta electrons
 Discretize the solute cavity surface with Lebedev spheres
	Using 302 Lebedev grid points for each H atom
	Using 302 Lebedev grid points for other atoms
	Atomic van der Waals radii will be scaled by 1.20
 Removing interior tesserae...
 Keep 1253 surface tesserae and discard 2371 interior tesserae
 Molecular Surface Area = 108.848 Angst**2

                       Distance Matrix (Angstroms)
             C (  1)   C (  2)   C (  3)   O (  4)   O (  5)   H (  6)
   C (  2)  1.515031
   C (  3)  2.458889  1.491801
   O (  4)  3.362320  2.356827  1.217026
   O (  5)  1.422466  2.397879  3.707375  4.555480
   H (  6)  1.080293  2.126691  2.673890  3.278457  2.065162
   H (  7)  1.070199  2.148196  2.734129  3.809397  2.007864  1.765641
   O (  8)  2.378242  1.412975  2.387037  2.621726  2.772224  2.627790
   H (  9)  2.130669  1.075573  2.104862  3.065411  2.644263  3.015041
   H ( 10)  2.820799  2.203737  1.069576  1.997506  4.133475  3.118449
   H ( 11)  1.930032  2.467254  3.857983  4.510011  0.960765  2.342323
   H ( 12)  2.963346  1.914852  2.245479  2.013435  3.608507  2.959640
             H (  7)   O (  8)   H (  9)   H ( 10)   H ( 11)
   O (  8)  3.315282
   H (  9)  2.455871  2.041224
   H ( 10)  2.673313  3.365201  2.522812
   H ( 11)  2.787478  2.311735  2.798103  4.494906
   H ( 12)  3.849645  0.966979  2.659486  3.312523  3.174675

 Requested basis set is cc-pVTZ
 There are 96 shells and 264 basis functions
 A cutoff of  1.0D-11 yielded   4356 shell pairs
 There are     32826 function pairs (     42400 Cartesian)
 Smallest overlap matrix eigenvalue = 5.55E-04
 Guess MOs from SCF MO coefficient file
 Reading MOs from coefficient file
 Reading MOs from coefficient file
 A restricted Hartree-Fock SCF calculation will be
 performed using Pulay DIIS extrapolation
 SCF converges when DIIS error is below 1.0E-08
 ---------------------------------------
  Cycle       Energy         DIIS Error
 ---------------------------------------
    1    -341.7848500747      5.83E-04
    2    -341.7894395551      3.24E-04
    3    -341.7901342871      1.11E-04
    4    -341.7902847919      3.40E-05
    5    -341.7903067281      1.32E-05
    6    -341.7903103093      6.98E-06
    7    -341.7903111593      2.33E-06
    8    -341.7903112938      7.70E-07
    9    -341.7903113067      1.75E-07
   10    -341.7903113079      6.23E-08
   11    -341.7903113080      3.01E-08
   12    -341.7903113080      1.46E-08
   13    -341.7903113073      5.29E-09 Convergence criterion met
 ---------------------------------------
 SCF time:  CPU 131.89 s  wall 132.05 s
 Discretize the solute cavity surface with Lebedev spheres
	Using 302 Lebedev grid points for each H atom
	Using 302 Lebedev grid points for other atoms
	Atomic van der Waals radii will be scaled by 1.20
 Removing interior tesserae...
 Keep 1253 surface tesserae and discard 2371 interior tesserae
 Molecular Surface Area = 108.848 Angst**2
 A restricted Hartree-Fock SCF calculation will be
 performed using Pulay DIIS extrapolation
 Polarizable Continuum solvation model will be applied
 SCF converges when DIIS error is below 1.0E-08

 Citation of the SMD model:
 Marenich, A.V.; Cramer, C.J.; Truhlar, D.G.
 J. Phys. Chem. B 2009, 113, 6378-6396.
 iSolventCode=           1
 Solvent: water                                                           

 vradii
            1           2           3           4           5           6
    1   1.8500000   1.8500000   1.8500000   1.5200000   1.5200000   1.2000000
            7           8           9          10          11          12
    1   1.2000000   1.5200000   1.2000000   1.2000000   1.2000000   1.2000000
 ---------------------------------------
  Cycle       Energy         DIIS Error
 ---------------------------------------
    1    -341.7903113073      1.20E-09
 Time req'd to invert C: 1.19 s (CPU) 1.19 s (wall)
    2    -341.8123549270      4.66E-04
    3    -341.8123549244      4.66E-04
    4    -341.8123549228      4.66E-04
    5    -341.8123549086      4.66E-04
    6    -341.8123549106      4.66E-04
    7    -341.8123549198      4.66E-04
    8    -341.8123549194      4.66E-04
    9    -341.8123549189      4.66E-04
   10    -341.8123549174      4.66E-04
   11    -341.8123549185      4.66E-04
   12    -341.8123549169      4.66E-04
   13    -341.8123549179      4.66E-04
   14    -341.8123549188      4.66E-04
   15    -341.8123549192      4.66E-04
   16    -341.8123549271      4.66E-04
   17    -341.8159143094      2.49E-04
   18    -341.8164918481      1.05E-04
   19    -341.8166947207      3.34E-05
   20    -341.8167220951      1.18E-05
   21    -341.8167256377      6.35E-06
   22    -341.8167263803      2.22E-06
   23    -341.8167265120      7.16E-07
   24    -341.8167265230      1.66E-07
   25    -341.8167265236      5.12E-08
   26    -341.8167265238      2.14E-08
   27    -341.8167265238      1.04E-08
   28    -341.8167265249      4.12E-09 Convergence criterion met
 ---------------------------------------
 SCF time:  CPU 230.39 s  wall 231.12 s
(0)  E-EN(g) gas-phase elect-nuc energy                 -341.790311307 a.u.
(3)  G-ENP(liq) elect-nuc-pol free energy of system     -341.816726525 a.u.
(4)  G-CDS(liq) cavity-dispersion-solvent structure 
     free energy                                                3.6370 kcal/mol
(6)  G-S(liq) free energy of system                     -341.810930532 a.u.
(9)  DeltaG-S(liq) free energy of  solvation
     (9) = (6) - (0)                                          -12.9388 kcal/mol
 SCF   energy in the final basis set = -341.8109305317
 Total energy in the final basis set = -341.8109305317

 Components of the MP2 correlation energy:
        aaaa  correlation energy =        -0.1583886530 au
        abab  correlation energy =        -0.9742102682 au
        bbbb  correlation energy =        -0.1583886530 au
        non-Brillouin singles    =        -0.0000000000 au

 Total  MP2   correlation energy =        -1.2909875742 au
        MP2         total energy =      -343.1019181060 au

  Entering Z-vector solver.
 This version supports only Gaussian blurring of the apparent surface charges
 No PCM contribution added !! 
   1         0           1      0.000262    0.000262
 This version supports only Gaussian blurring of the apparent surface charges
 No PCM contribution added !! 
   2         0           1      0.000089    0.000089
 This version supports only Gaussian blurring of the apparent surface charges
 No PCM contribution added !! 
   3         0           1      0.000032    0.000032
 This version supports only Gaussian blurring of the apparent surface charges
 No PCM contribution added !! 
   4         0           1      0.000011    0.000011
 This version supports only Gaussian blurring of the apparent surface charges
 No PCM contribution added !! 
   5         0           1      0.000004    0.000004
 This version supports only Gaussian blurring of the apparent surface charges
 No PCM contribution added !! 
   6         0           1      0.000002    0.000002
 This version supports only Gaussian blurring of the apparent surface charges
 No PCM contribution added !! 
   7         1           0      0.000000    0.000000    Roots Converged

 --------------------------------------------------------------

                    Orbital Energies (a.u.)
 --------------------------------------------------------------

 Alpha MOs
 -- Occupied --
-20.575 -20.564 -20.560 -11.341 -11.286 -11.274  -1.422  -1.379
 -1.355  -1.040  -0.893  -0.808  -0.738  -0.715  -0.684  -0.629
 -0.615  -0.598  -0.556  -0.540  -0.526  -0.485  -0.452  -0.435
 -- Virtual --
  0.127   0.166   0.178   0.197   0.213   0.224   0.236   0.306
  0.318   0.355   0.375   0.417   0.453   0.472   0.506   0.528
  0.545   0.568   0.572   0.585   0.594   0.598   0.635   0.644
  0.648   0.662   0.669   0.693   0.730   0.754   0.765   0.790
  0.824   0.852   0.864   0.881   0.893   0.922   0.937   0.945
  0.969   0.996   1.001   1.052   1.108   1.145   1.190   1.201
  1.219   1.231   1.261   1.275   1.311   1.322   1.333   1.386
  1.409   1.429   1.461   1.465   1.483   1.488   1.505   1.540
  1.546   1.601   1.627   1.645   1.692   1.708   1.759   1.764
  1.820   1.902   1.992   2.052   2.097   2.109   2.186   2.204
  2.233   2.241   2.273   2.309   2.348   2.366   2.425   2.440
  2.459   2.487   2.525   2.643   2.659   2.703   2.731   2.791
  2.801   2.830   2.840   2.927   3.020   3.025   3.038   3.063
  3.100   3.120   3.170   3.177   3.191   3.221   3.243   3.273
  3.281   3.324   3.336   3.362   3.398   3.404   3.442   3.448
  3.460   3.481   3.494   3.548   3.604   3.607   3.625   3.672
  3.697   3.724   3.758   3.779   3.788   3.800   3.844   3.866
  3.872   3.919   3.957   3.978   4.000   4.049   4.054   4.074
  4.109   4.156   4.168   4.187   4.211   4.234   4.240   4.254
  4.271   4.321   4.339   4.371   4.380   4.412   4.435   4.438
  4.489   4.522   4.556   4.562   4.590   4.607   4.632   4.671
  4.684   4.749   4.795   4.825   4.833   4.864   4.985   4.993
  5.050   5.093   5.121   5.140   5.216   5.241   5.273   5.300
  5.352   5.380   5.405   5.428   5.477   5.506   5.642   5.653
  5.711   5.735   5.752   5.786   5.828   5.936   6.007   6.014
  6.048   6.134   6.153   6.206   6.257   6.300   6.350   6.429
  6.636   6.663   6.669   6.701   6.879   6.957   6.991   6.995
  7.110   7.117   7.152   7.173   7.272   7.308   7.318   7.349
  7.367   7.422   7.492   7.527   7.540   7.639   7.681   7.771
  7.914   7.964  10.664  12.430  12.603  12.942  13.757  13.884
 --------------------------------------------------------------

          Ground-State Mulliken Net Atomic Charges

     Atom                 Charge (a.u.)
  ----------------------------------------
      1 C                    -0.018143
      2 C                     0.070502
      3 C                     0.107910
      4 O                    -0.344903
      5 O                    -0.463803
      6 H                     0.100453
      7 H                     0.142119
      8 O                    -0.454591
      9 H                     0.147230
     10 H                     0.166312
     11 H                     0.280416
     12 H                     0.266498
  ----------------------------------------
  Sum of atomic charges =    -0.000000

 -----------------------------------------------------------------
                    Cartesian Multipole Moments
 -----------------------------------------------------------------
    Charge (ESU x 10^10)
                -0.0000
    Dipole Moment (Debye)
         X       0.8131      Y      -2.1950      Z      -0.8188
       Tot       2.4798
    Quadrupole Moments (Debye-Ang)
        XX     -48.4219     XY      -2.4983     YY     -32.7114
        XZ      -3.1205     YZ       2.2267     ZZ     -33.9409
    Octopole Moments (Debye-Ang^2)
       XXX       0.6142    XXY       9.6616    XYY       1.4776
       YYY      -2.5103    XXZ      -3.3423    XYZ       1.3868
       YYZ       1.2747    XZZ       0.6342    YZZ       1.1289
       ZZZ      -0.4156
    Hexadecapole Moments (Debye-Ang^3)
      XXXX    -622.4528   XXXY     -20.6959   XXYY     -93.3508
      XYYY      -0.4285   YYYY    -150.5976   XXXZ     -15.2539
      XXYZ       5.7240   XYYZ       0.0791   YYYZ       7.8023
      XXZZ     -97.5926   XYZZ      -0.7638   YYZZ     -36.7195
      XZZZ       0.2794   YZZZ       0.1819   ZZZZ     -61.5310
 -----------------------------------------------------------------
 DrvMan is completing analytic gradient of the MP2 energy
 MP2 relaxed dipole moment
            1
    1   0.3198845
    2  -0.8635630
    3  -0.3221332
	Magnitude:	 0.976 au	 2.480 Debye
 MP2 energy read as -343.101918
 Full Analytical Gradient of MP2 Energy (in au.)
             1             2             3             4             5
    1    0.00008108    0.00002180    0.00010107   -0.00008006   -0.00015742
    2   -0.00129762    0.00011610    0.00012743    0.00022827    0.00007551
    3   -0.00008669   -0.00010415    0.00016182    0.00009162   -0.00013773
             6             7             8             9            10
    1   -0.00003335    0.00022796   -0.00006502    0.00008618    0.00015412
    2    0.00019402    0.00045925    0.00012811   -0.00017002    0.00004858
    3    0.00004001    0.00028255   -0.00012354   -0.00004068    0.00024217
            11            12
    1   -0.00018419   -0.00015218
    2   -0.00007840    0.00016877
    3   -0.00023998   -0.00008540
 Gradient time:  CPU 0.09 s  wall 0.69 s
 ----------------------------------------------------------------
             Standard Nuclear Orientation (Angstroms)
    I     Atom           X                Y                Z
 ----------------------------------------------------------------
    1      C      -1.0587009368    -0.7287619653     0.2656467698
    2      C       0.0327559980     0.0150541438    -0.4764930578
    3      C       1.3463404691    -0.6517103003    -0.2411371410
    4      O       2.2375980149    -0.0724523176     0.3515454522
    5      O      -2.3070597612    -0.0865967220     0.0380462046
    6      H      -0.8235318478    -0.7371187280     1.3190068984
    7      H      -1.1621855517    -1.7301994456    -0.1010603705
    8      O       0.0642848520     1.3485390005    -0.0103131508
    9      H      -0.1805328433     0.0087163546    -1.5306867915
   10      H       1.4650531080    -1.6559277816    -0.5896303172
   11      H      -2.1772006031     0.8429813780     0.2432079572
   12      H       0.9329397019     1.4603501837     0.3995474466
 ----------------------------------------------------------------
 Nuclear Repulsion Energy =   246.6474379766 hartrees
 There are       24 alpha and       24 beta electrons
 Discretize the solute cavity surface with Lebedev spheres
	Using 302 Lebedev grid points for each H atom
	Using 302 Lebedev grid points for other atoms
	Atomic van der Waals radii will be scaled by 1.20
 Removing interior tesserae...
 Keep 1253 surface tesserae and discard 2371 interior tesserae
 Molecular Surface Area = 108.848 Angst**2

                       Distance Matrix (Angstroms)
             C (  1)   C (  2)   C (  3)   O (  4)   O (  5)   H (  6)
   C (  2)  1.515029
   C (  3)  2.459063  1.491801
   O (  4)  3.362099  2.356827  1.217026
   O (  5)  1.422174  2.397879  3.707375  4.555480
   H (  6)  1.079325  2.126691  2.673890  3.278457  2.065162
   H (  7)  1.071476  2.148196  2.734129  3.809397  2.007864  1.765641
   O (  8)  2.377484  1.412975  2.387037  2.621726  2.772224  2.627790
   H (  9)  2.131166  1.075573  2.104862  3.065411  2.644263  3.015041
   H ( 10)  2.821430  2.203737  1.069576  1.997506  4.133475  3.118449
   H ( 11)  1.929228  2.467254  3.857983  4.510011  0.960765  2.342323
   H ( 12)  2.962562  1.914852  2.245479  2.013435  3.608507  2.959640
             H (  7)   O (  8)   H (  9)   H ( 10)   H ( 11)
   O (  8)  3.315282
   H (  9)  2.455871  2.041224
   H ( 10)  2.673313  3.365201  2.522812
   H ( 11)  2.787478  2.311735  2.798103  4.494906
   H ( 12)  3.849645  0.966979  2.659486  3.312523  3.174675

 Requested basis set is cc-pVTZ
 There are 96 shells and 264 basis functions
 A cutoff of  1.0D-11 yielded   4356 shell pairs
 There are     32826 function pairs (     42400 Cartesian)
 Smallest overlap matrix eigenvalue = 5.55E-04
 Guess MOs from SCF MO coefficient file
 Reading MOs from coefficient file
 Reading MOs from coefficient file
 A restricted Hartree-Fock SCF calculation will be
 performed using Pulay DIIS extrapolation
 SCF converges when DIIS error is below 1.0E-08
 ---------------------------------------
  Cycle       Energy         DIIS Error
 ---------------------------------------
    1    -341.7847845616      5.85E-04
    2    -341.7894492803      3.25E-04
    3    -341.7901514149      1.11E-04
    4    -341.7903029233      3.41E-05
    5    -341.7903250205      1.33E-05
    6    -341.7903286185      7.02E-06
    7    -341.7903294762      2.34E-06
    8    -341.7903296115      7.70E-07
    9    -341.7903296243      1.73E-07
   10    -341.7903296255      6.04E-08
   11    -341.7903296256      2.84E-08
   12    -341.7903296255      1.40E-08
   13    -341.7903296246      5.40E-09 Convergence criterion met
 ---------------------------------------
 SCF time:  CPU 132.84 s  wall 133.16 s
 Discretize the solute cavity surface with Lebedev spheres
	Using 302 Lebedev grid points for each H atom
	Using 302 Lebedev grid points for other atoms
	Atomic van der Waals radii will be scaled by 1.20
 Removing interior tesserae...
 Keep 1253 surface tesserae and discard 2371 interior tesserae
 Molecular Surface Area = 108.848 Angst**2
 A restricted Hartree-Fock SCF calculation will be
 performed using Pulay DIIS extrapolation
 Polarizable Continuum solvation model will be applied
 SCF converges when DIIS error is below 1.0E-08

 Citation of the SMD model:
 Marenich, A.V.; Cramer, C.J.; Truhlar, D.G.
 J. Phys. Chem. B 2009, 113, 6378-6396.
 iSolventCode=           1
 Solvent: water                                                           

 vradii
            1           2           3           4           5           6
    1   1.8500000   1.8500000   1.8500000   1.5200000   1.5200000   1.2000000
            7           8           9          10          11          12
    1   1.2000000   1.5200000   1.2000000   1.2000000   1.2000000   1.2000000
 ---------------------------------------
  Cycle       Energy         DIIS Error
 ---------------------------------------
    1    -341.7903296249      1.19E-09
 Time req'd to invert C: 1.62 s (CPU) 1.62 s (wall)
    2    -341.8123641932      4.66E-04
    3    -341.8123641909      4.66E-04
    4    -341.8123641970      4.66E-04
    5    -341.8123642031      4.66E-04
    6    -341.8123642020      4.66E-04
    7    -341.8123642174      4.66E-04
    8    -341.8123642145      4.66E-04
    9    -341.8123642172      4.66E-04
   10    -341.8123642181      4.66E-04
   11    -341.8123642161      4.66E-04
   12    -341.8123642151      4.66E-04
   13    -341.8123642157      4.66E-04
   14    -341.8123642158      4.66E-04
   15    -341.8123642154      4.66E-04
   16    -341.8123641933      4.66E-04
   17    -341.8159216981      2.49E-04
   18    -341.8164989524      1.05E-04
   19    -341.8167017266      3.34E-05
   20    -341.8167290917      1.18E-05
   21    -341.8167326349      6.35E-06
   22    -341.8167333776      2.21E-06
   23    -341.8167335092      7.16E-07
   24    -341.8167335202      1.66E-07
   25    -341.8167335208      5.12E-08
   26    -341.8167335211      2.14E-08
   27    -341.8167335210      1.04E-08
   28    -341.8167335220      4.14E-09 Convergence criterion met
 ---------------------------------------
 SCF time:  CPU 223.35 s  wall 224.23 s
(0)  E-EN(g) gas-phase elect-nuc energy                 -341.790329625 a.u.
(3)  G-ENP(liq) elect-nuc-pol free energy of system     -341.816733522 a.u.
(4)  G-CDS(liq) cavity-dispersion-solvent structure 
     free energy                                                3.6368 kcal/mol
(6)  G-S(liq) free energy of system                     -341.810937863 a.u.
(9)  DeltaG-S(liq) free energy of  solvation
     (9) = (6) - (0)                                          -12.9319 kcal/mol
 SCF   energy in the final basis set = -341.8109378626
 Total energy in the final basis set = -341.8109378626

 Components of the MP2 correlation energy:
        aaaa  correlation energy =        -0.1583897834 au
        abab  correlation energy =        -0.9742119738 au
        bbbb  correlation energy =        -0.1583897834 au
        non-Brillouin singles    =        -0.0000000000 au

 Total  MP2   correlation energy =        -1.2909915407 au
        MP2         total energy =      -343.1019294033 au

  Entering Z-vector solver.
 This version supports only Gaussian blurring of the apparent surface charges
 No PCM contribution added !! 
   1         0           1      0.000262    0.000262
 This version supports only Gaussian blurring of the apparent surface charges
 No PCM contribution added !! 
   2         0           1      0.000089    0.000089
 This version supports only Gaussian blurring of the apparent surface charges
 No PCM contribution added !! 
   3         0           1      0.000032    0.000032
 This version supports only Gaussian blurring of the apparent surface charges
 No PCM contribution added !! 
   4         0           1      0.000011    0.000011
 This version supports only Gaussian blurring of the apparent surface charges
 No PCM contribution added !! 
   5         0           1      0.000004    0.000004
 This version supports only Gaussian blurring of the apparent surface charges
 No PCM contribution added !! 
   6         0           1      0.000002    0.000002
 This version supports only Gaussian blurring of the apparent surface charges
 No PCM contribution added !! 
   7         1           0      0.000000    0.000000    Roots Converged

 --------------------------------------------------------------

                    Orbital Energies (a.u.)
 --------------------------------------------------------------

 Alpha MOs
 -- Occupied --
-20.575 -20.564 -20.560 -11.341 -11.286 -11.274  -1.422  -1.379
 -1.355  -1.040  -0.893  -0.808  -0.738  -0.715  -0.684  -0.629
 -0.615  -0.598  -0.556  -0.540  -0.526  -0.485  -0.452  -0.435
 -- Virtual --
  0.127   0.166   0.178   0.197   0.213   0.224   0.236   0.306
  0.318   0.355   0.375   0.417   0.453   0.472   0.506   0.528
  0.545   0.568   0.572   0.585   0.595   0.598   0.635   0.644
  0.648   0.662   0.669   0.693   0.730   0.754   0.765   0.790
  0.824   0.852   0.864   0.881   0.893   0.922   0.937   0.945
  0.969   0.996   1.001   1.052   1.107   1.145   1.190   1.201
  1.219   1.231   1.261   1.275   1.311   1.322   1.333   1.386
  1.409   1.429   1.461   1.465   1.483   1.488   1.505   1.540
  1.546   1.601   1.627   1.644   1.692   1.709   1.759   1.764
  1.821   1.902   1.992   2.052   2.097   2.109   2.186   2.204
  2.233   2.241   2.273   2.309   2.348   2.366   2.425   2.440
  2.459   2.487   2.525   2.644   2.659   2.703   2.731   2.791
  2.801   2.830   2.840   2.926   3.021   3.025   3.037   3.064
  3.100   3.120   3.170   3.177   3.190   3.221   3.243   3.273
  3.281   3.323   3.336   3.362   3.398   3.404   3.442   3.448
  3.461   3.481   3.494   3.548   3.603   3.607   3.625   3.672
  3.697   3.724   3.759   3.779   3.788   3.800   3.843   3.866
  3.872   3.919   3.958   3.978   3.999   4.048   4.054   4.074
  4.109   4.156   4.167   4.186   4.211   4.234   4.240   4.254
  4.271   4.321   4.339   4.371   4.380   4.412   4.435   4.438
  4.489   4.522   4.556   4.562   4.590   4.607   4.632   4.671
  4.684   4.749   4.795   4.825   4.833   4.863   4.986   4.993
  5.051   5.093   5.121   5.140   5.215   5.241   5.274   5.300
  5.352   5.381   5.404   5.428   5.477   5.506   5.642   5.653
  5.711   5.735   5.751   5.786   5.828   5.936   6.008   6.014
  6.048   6.134   6.153   6.206   6.257   6.300   6.350   6.430
  6.636   6.662   6.669   6.701   6.879   6.957   6.991   6.995
  7.110   7.117   7.152   7.173   7.273   7.308   7.318   7.349
  7.367   7.422   7.492   7.527   7.540   7.639   7.681   7.771
  7.914   7.964  10.664  12.430  12.602  12.943  13.757  13.883
 --------------------------------------------------------------

          Ground-State Mulliken Net Atomic Charges

     Atom                 Charge (a.u.)
  ----------------------------------------
      1 C                    -0.017965
      2 C                     0.070427
      3 C                     0.107941
      4 O                    -0.344888
      5 O                    -0.463533
      6 H                     0.100992
      7 H                     0.141207
      8 O                    -0.454623
      9 H                     0.147302
     10 H                     0.166310
     11 H                     0.280358
     12 H                     0.266471
  ----------------------------------------
  Sum of atomic charges =     0.000000

 -----------------------------------------------------------------
                    Cartesian Multipole Moments
 -----------------------------------------------------------------
    Charge (ESU x 10^10)
                -0.0000
    Dipole Moment (Debye)
         X       0.8125      Y      -2.1928      Z      -0.8169
       Tot       2.4770
    Quadrupole Moments (Debye-Ang)
        XX     -48.4178     XY      -2.5019     YY     -32.7196
        XZ      -3.1226     YZ       2.2240     ZZ     -33.9366
    Octopole Moments (Debye-Ang^2)
       XXX       0.6020    XXY       9.6606    XYY       1.4853
       YYY      -2.5110    XXZ      -3.3453    XYZ       1.3890
       YYZ       1.2731    XZZ       0.6320    YZZ       1.1226
       ZZZ      -0.4251
    Hexadecapole Moments (Debye-Ang^3)
      XXXX    -622.4056   XXXY     -20.6861   XXYY     -93.3600
      XYYY      -0.4343   YYYY    -150.6102   XXXZ     -15.2365
      XXYZ       5.7212   XYYZ       0.0824   YYYZ       7.8042
      XXZZ     -97.5875   XYZZ      -0.7582   YYZZ     -36.7133
      XZZZ       0.2882   YZZZ       0.1789   ZZZZ     -61.5257
 -----------------------------------------------------------------
 DrvMan is completing analytic gradient of the MP2 energy
 MP2 relaxed dipole moment
            1
    1   0.3196439
    2  -0.8627022
    3  -0.3213768
	Magnitude:	 0.975 au	 2.477 Debye
 MP2 energy read as -343.101929
 Full Analytical Gradient of MP2 Energy (in au.)
             1             2             3             4             5
    1    0.00018520    0.00005838    0.00010054   -0.00007673   -0.00016198
    2    0.00003124   -0.00000166    0.00013501    0.00022855   -0.00014578
    3    0.00120569   -0.00029132    0.00014660    0.00009562   -0.00027895
             6             7             8             9            10
    1   -0.00012961    0.00011763   -0.00014407    0.00013585    0.00015295
    2    0.00005627   -0.00027659    0.00002188   -0.00013438    0.00005261
    3   -0.00056544   -0.00008925   -0.00009237   -0.00007151    0.00024422
            11            12
    1   -0.00008484   -0.00015333
    2   -0.00012225    0.00015509
    3   -0.00022239   -0.00008092
 Gradient time:  CPU 0.08 s  wall 0.19 s
 ----------------------------------------------------------------
             Standard Nuclear Orientation (Angstroms)
    I     Atom           X                Y                Z
 ----------------------------------------------------------------
    1      C      -1.0587009368    -0.7287619653     0.2636467698
    2      C       0.0327559980     0.0150541438    -0.4764930578
    3      C       1.3463404691    -0.6517103003    -0.2411371410
    4      O       2.2375980149    -0.0724523176     0.3515454522
    5      O      -2.3070597612    -0.0865967220     0.0380462046
    6      H      -0.8235318478    -0.7371187280     1.3190068984
    7      H      -1.1621855517    -1.7301994456    -0.1010603705
    8      O       0.0642848520     1.3485390005    -0.0103131508
    9      H      -0.1805328433     0.0087163546    -1.5306867915
   10      H       1.4650531080    -1.6559277816    -0.5896303172
   11      H      -2.1772006031     0.8429813780     0.2432079572
   12      H       0.9329397019     1.4603501837     0.3995474466
 ----------------------------------------------------------------
 Nuclear Repulsion Energy =   246.6597751225 hartrees
 There are       24 alpha and       24 beta electrons
 Discretize the solute cavity surface with Lebedev spheres
	Using 302 Lebedev grid points for each H atom
	Using 302 Lebedev grid points for other atoms
	Atomic van der Waals radii will be scaled by 1.20
 Removing interior tesserae...
 Keep 1254 surface tesserae and discard 2370 interior tesserae
 Molecular Surface Area = 108.910 Angst**2

                       Distance Matrix (Angstroms)
             C (  1)   C (  2)   C (  3)   O (  4)   O (  5)   H (  6)
   C (  2)  1.514050
   C (  3)  2.458652  1.491801
   O (  4)  3.362150  2.356827  1.217026
   O (  5)  1.421855  2.397879  3.707375  4.555480
   H (  6)  1.081277  2.126691  2.673890  3.278457  2.065162
   H (  7)  1.070793  2.148196  2.734129  3.809397  2.007864  1.765641
   O (  8)  2.377253  1.412975  2.387037  2.621726  2.772224  2.627790
   H (  9)  2.129480  1.075573  2.104862  3.065411  2.644263  3.015041
   H ( 10)  2.820825  2.203737  1.069576  1.997506  4.133475  3.118449
   H ( 11)  1.929206  2.467254  3.857983  4.510011  0.960765  2.342323
   H ( 12)  2.962653  1.914852  2.245479  2.013435  3.608507  2.959640
             H (  7)   O (  8)   H (  9)   H ( 10)   H ( 11)
   O (  8)  3.315282
   H (  9)  2.455871  2.041224
   H ( 10)  2.673313  3.365201  2.522812
   H ( 11)  2.787478  2.311735  2.798103  4.494906
   H ( 12)  3.849645  0.966979  2.659486  3.312523  3.174675

 Requested basis set is cc-pVTZ
 There are 96 shells and 264 basis functions
 A cutoff of  1.0D-11 yielded   4356 shell pairs
 There are     32826 function pairs (     42400 Cartesian)
 Smallest overlap matrix eigenvalue = 5.55E-04
 Guess MOs from SCF MO coefficient file
 Reading MOs from coefficient file
 Reading MOs from coefficient file
 A restricted Hartree-Fock SCF calculation will be
 performed using Pulay DIIS extrapolation
 SCF converges when DIIS error is below 1.0E-08
 ---------------------------------------
  Cycle       Energy         DIIS Error
 ---------------------------------------
    1    -341.7848274431      5.85E-04
    2    -341.7894763406      3.25E-04
    3    -341.7901771268      1.11E-04
    4    -341.7903285180      3.40E-05
    5    -341.7903505643      1.33E-05
    6    -341.7903541475      7.02E-06
    7    -341.7903550072      2.33E-06
    8    -341.7903551415      7.71E-07
    9    -341.7903551544      1.70E-07
   10    -341.7903551554      5.84E-08
   11    -341.7903551554      2.79E-08
   12    -341.7903551554      1.37E-08
   13    -341.7903551545      5.19E-09 Convergence criterion met
 ---------------------------------------
 SCF time:  CPU 134.64 s  wall 135.28 s
 Discretize the solute cavity surface with Lebedev spheres
	Using 302 Lebedev grid points for each H atom
	Using 302 Lebedev grid points for other atoms
	Atomic van der Waals radii will be scaled by 1.20
 Removing interior tesserae...
 Keep 1254 surface tesserae and discard 2370 interior tesserae
 Molecular Surface Area = 108.910 Angst**2
 A restricted Hartree-Fock SCF calculation will be
 performed using Pulay DIIS extrapolation
 Polarizable Continuum solvation model will be applied
 SCF converges when DIIS error is below 1.0E-08

 Citation of the SMD model:
 Marenich, A.V.; Cramer, C.J.; Truhlar, D.G.
 J. Phys. Chem. B 2009, 113, 6378-6396.
 iSolventCode=           1
 Solvent: water                                                           

 vradii
            1           2           3           4           5           6
    1   1.8500000   1.8500000   1.8500000   1.5200000   1.5200000   1.2000000
            7           8           9          10          11          12
    1   1.2000000   1.5200000   1.2000000   1.2000000   1.2000000   1.2000000
 ---------------------------------------
  Cycle       Energy         DIIS Error
 ---------------------------------------
    1    -341.7903551548      1.14E-09
 Time req'd to invert C: 1.44 s (CPU) 1.44 s (wall)
    2    -341.8123881043      4.66E-04
    3    -341.8123881017      4.66E-04
    4    -341.8123880989      4.66E-04
    5    -341.8123881017      4.66E-04
    6    -341.8123880964      4.66E-04
    7    -341.8123880960      4.66E-04
    8    -341.8123880980      4.66E-04
    9    -341.8123880968      4.66E-04
   10    -341.8123881016      4.66E-04
   11    -341.8123881028      4.66E-04
   12    -341.8123881035      4.66E-04
   13    -341.8123881043      4.66E-04
   14    -341.8123881058      4.66E-04
   15    -341.8123881068      4.66E-04
   16    -341.8123881042      4.66E-04
   17    -341.8159458954      2.49E-04
   18    -341.8165231973      1.05E-04
   19    -341.8167259841      3.34E-05
   20    -341.8167533538      1.18E-05
   21    -341.8167568989      6.35E-06
   22    -341.8167576422      2.22E-06
   23    -341.8167577739      7.15E-07
   24    -341.8167577849      1.66E-07
   25    -341.8167577855      5.12E-08
   26    -341.8167577858      2.14E-08
   27    -341.8167577858      1.04E-08
   28    -341.8167577868      4.16E-09 Convergence criterion met
 ---------------------------------------
 SCF time:  CPU 211.39 s  wall 212.31 s
(0)  E-EN(g) gas-phase elect-nuc energy                 -341.790355155 a.u.
(3)  G-ENP(liq) elect-nuc-pol free energy of system     -341.816757787 a.u.
(4)  G-CDS(liq) cavity-dispersion-solvent structure 
     free energy                                                3.6357 kcal/mol
(6)  G-S(liq) free energy of system                     -341.810963872 a.u.
(9)  DeltaG-S(liq) free energy of  solvation
     (9) = (6) - (0)                                          -12.9322 kcal/mol
 SCF   energy in the final basis set = -341.8109638724
 Total energy in the final basis set = -341.8109638724

 Components of the MP2 correlation energy:
        aaaa  correlation energy =        -0.1583918646 au
        abab  correlation energy =        -0.9742063250 au
        bbbb  correlation energy =        -0.1583918646 au
        non-Brillouin singles    =        -0.0000000000 au

 Total  MP2   correlation energy =        -1.2909900542 au
        MP2         total energy =      -343.1019539267 au

  Entering Z-vector solver.
 This version supports only Gaussian blurring of the apparent surface charges
 No PCM contribution added !! 
   1         0           1      0.000262    0.000262
 This version supports only Gaussian blurring of the apparent surface charges
 No PCM contribution added !! 
   2         0           1      0.000089    0.000089
 This version supports only Gaussian blurring of the apparent surface charges
 No PCM contribution added !! 
   3         0           1      0.000032    0.000032
 This version supports only Gaussian blurring of the apparent surface charges
 No PCM contribution added !! 
   4         0           1      0.000011    0.000011
 This version supports only Gaussian blurring of the apparent surface charges
 No PCM contribution added !! 
   5         0           1      0.000004    0.000004
 This version supports only Gaussian blurring of the apparent surface charges
 No PCM contribution added !! 
   6         0           1      0.000002    0.000002
 This version supports only Gaussian blurring of the apparent surface charges
 No PCM contribution added !! 
   7         1           0      0.000000    0.000000    Roots Converged

 --------------------------------------------------------------

                    Orbital Energies (a.u.)
 --------------------------------------------------------------

 Alpha MOs
 -- Occupied --
-20.575 -20.564 -20.560 -11.341 -11.286 -11.274  -1.422  -1.380
 -1.355  -1.040  -0.893  -0.809  -0.738  -0.715  -0.684  -0.629
 -0.615  -0.598  -0.556  -0.540  -0.526  -0.485  -0.452  -0.435
 -- Virtual --
  0.127   0.166   0.178   0.197   0.213   0.224   0.236   0.306
  0.319   0.355   0.375   0.417   0.453   0.472   0.506   0.528
  0.545   0.568   0.573   0.585   0.594   0.598   0.635   0.644
  0.648   0.662   0.669   0.693   0.730   0.754   0.765   0.790
  0.824   0.852   0.864   0.881   0.893   0.922   0.937   0.945
  0.969   0.996   1.001   1.052   1.108   1.145   1.190   1.201
  1.219   1.231   1.261   1.275   1.311   1.322   1.333   1.386
  1.409   1.429   1.461   1.465   1.483   1.488   1.505   1.540
  1.546   1.601   1.627   1.645   1.692   1.708   1.759   1.764
  1.820   1.902   1.992   2.052   2.097   2.109   2.186   2.204
  2.233   2.242   2.274   2.309   2.348   2.366   2.425   2.440
  2.459   2.487   2.525   2.644   2.659   2.703   2.731   2.792
  2.801   2.830   2.840   2.927   3.020   3.026   3.038   3.064
  3.100   3.120   3.170   3.176   3.190   3.221   3.243   3.273
  3.281   3.324   3.336   3.362   3.397   3.404   3.442   3.448
  3.461   3.481   3.494   3.548   3.604   3.607   3.625   3.672
  3.697   3.724   3.758   3.779   3.788   3.800   3.843   3.866
  3.872   3.919   3.957   3.978   3.999   4.048   4.054   4.074
  4.109   4.156   4.168   4.187   4.211   4.233   4.240   4.254
  4.271   4.321   4.339   4.371   4.380   4.411   4.435   4.438
  4.490   4.522   4.556   4.562   4.590   4.607   4.632   4.671
  4.685   4.750   4.795   4.824   4.834   4.863   4.986   4.992
  5.049   5.092   5.121   5.140   5.216   5.240   5.273   5.299
  5.352   5.380   5.405   5.428   5.477   5.505   5.641   5.653
  5.711   5.734   5.751   5.786   5.828   5.936   6.007   6.014
  6.048   6.134   6.154   6.207   6.257   6.300   6.350   6.430
  6.636   6.663   6.669   6.701   6.879   6.957   6.991   6.995
  7.110   7.117   7.152   7.173   7.273   7.308   7.318   7.349
  7.367   7.423   7.492   7.527   7.540   7.639   7.681   7.771
  7.915   7.964  10.665  12.431  12.599  12.944  13.756  13.885
 --------------------------------------------------------------

          Ground-State Mulliken Net Atomic Charges

     Atom                 Charge (a.u.)
  ----------------------------------------
      1 C                    -0.017914
      2 C                     0.070796
      3 C                     0.107923
      4 O                    -0.344846
      5 O                    -0.463456
      6 H                     0.099906
      7 H                     0.141848
      8 O                    -0.454615
      9 H                     0.147170
     10 H                     0.166310
     11 H                     0.280394
     12 H                     0.266485
  ----------------------------------------
  Sum of atomic charges =    -0.000000

 -----------------------------------------------------------------
                    Cartesian Multipole Moments
 -----------------------------------------------------------------
    Charge (ESU x 10^10)
                -0.0000
    Dipole Moment (Debye)
         X       0.8126      Y      -2.1929      Z      -0.8206
       Tot       2.4784
    Quadrupole Moments (Debye-Ang)
        XX     -48.4134     XY      -2.5014     YY     -32.7160
        XZ      -3.1186     YZ       2.2277     ZZ     -33.9456
    Octopole Moments (Debye-Ang^2)
       XXX       0.6010    XXY       9.6593    XYY       1.4821
       YYY      -2.5172    XXZ      -3.3370    XYZ       1.3861
       YYZ       1.2803    XZZ       0.6370    YZZ       1.1270
       ZZZ      -0.4073
    Hexadecapole Moments (Debye-Ang^3)
      XXXX    -622.3694   XXXY     -20.6858   XXYY     -93.3474
      XYYY      -0.4238   YYYY    -150.5769   XXXZ     -15.2713
      XXYZ       5.7212   XYYZ       0.0722   YYYZ       7.7860
      XXZZ     -97.5895   XYZZ      -0.7624   YYZZ     -36.7168
      XZZZ       0.2706   YZZZ       0.1718   ZZZZ     -61.5413
 -----------------------------------------------------------------
 DrvMan is completing analytic gradient of the MP2 energy
 MP2 relaxed dipole moment
            1
    1   0.3197133
    2  -0.8627505
    3  -0.3228571
	Magnitude:	 0.975 au	 2.478 Debye
 MP2 energy read as -343.101954
 Full Analytical Gradient of MP2 Energy (in au.)
             1             2             3             4             5
    1    0.00004550   -0.00008745    0.00010114   -0.00005076   -0.00001661
    2   -0.00020106   -0.00014143    0.00016674    0.00022999   -0.00018742
    3   -0.00115174    0.00017445    0.00011735    0.00011968    0.00000883
             6             7             8             9            10
    1    0.00004324    0.00016578   -0.00010548    0.00001581    0.00015290
    2    0.00009753    0.00006563    0.00007259   -0.00021321    0.00004614
    3    0.00063220    0.00028071   -0.00012234    0.00000386    0.00024629
            11            12
    1   -0.00011554   -0.00014853
    2   -0.00009786    0.00016235
    3   -0.00022685   -0.00008245
 Gradient time:  CPU 0.08 s  wall 0.16 s
 ----------------------------------------------------------------
             Standard Nuclear Orientation (Angstroms)
    I     Atom           X                Y                Z
 ----------------------------------------------------------------
    1      C      -1.0587009368    -0.7287619653     0.2646467698
    2      C       0.0337559980     0.0150541438    -0.4764930578
    3      C       1.3463404691    -0.6517103003    -0.2411371410
    4      O       2.2375980149    -0.0724523176     0.3515454522
    5      O      -2.3070597612    -0.0865967220     0.0380462046
    6      H      -0.8235318478    -0.7371187280     1.3190068984
    7      H      -1.1621855517    -1.7301994456    -0.1010603705
    8      O       0.0642848520     1.3485390005    -0.0103131508
    9      H      -0.1805328433     0.0087163546    -1.5306867915
   10      H       1.4650531080    -1.6559277816    -0.5896303172
   11      H      -2.1772006031     0.8429813780     0.2432079572
   12      H       0.9329397019     1.4603501837     0.3995474466
 ----------------------------------------------------------------
 Nuclear Repulsion Energy =   246.6545737088 hartrees
 There are       24 alpha and       24 beta electrons
 Discretize the solute cavity surface with Lebedev spheres
	Using 302 Lebedev grid points for each H atom
	Using 302 Lebedev grid points for other atoms
	Atomic van der Waals radii will be scaled by 1.20
 Removing interior tesserae...
 Keep 1253 surface tesserae and discard 2371 interior tesserae
 Molecular Surface Area = 108.848 Angst**2

                       Distance Matrix (Angstroms)
             C (  1)   C (  2)   C (  3)   O (  4)   O (  5)   H (  6)
   C (  2)  1.515260
   C (  3)  2.458857  1.490921
   O (  4)  3.362124  2.355892  1.217026
   O (  5)  1.422014  2.398854  3.707375  4.555480
   H (  6)  1.080301  2.127093  2.673890  3.278457  2.065162
   H (  7)  1.071134  2.148752  2.734129  3.809397  2.007864  1.765641
   O (  8)  2.377368  1.412953  2.387037  2.621726  2.772224  2.627790
   H (  9)  2.130323  1.075771  2.104862  3.065411  2.644263  3.015041
   H ( 10)  2.821127  2.203087  1.069576  1.997506  4.133475  3.118449
   H ( 11)  1.929217  2.468150  3.857983  4.510011  0.960765  2.342323
   H ( 12)  2.962607  1.914382  2.245479  2.013435  3.608507  2.959640
             H (  7)   O (  8)   H (  9)   H ( 10)   H ( 11)
   O (  8)  3.315282
   H (  9)  2.455871  2.041224
   H ( 10)  2.673313  3.365201  2.522812
   H ( 11)  2.787478  2.311735  2.798103  4.494906
   H ( 12)  3.849645  0.966979  2.659486  3.312523  3.174675

 Requested basis set is cc-pVTZ
 There are 96 shells and 264 basis functions
 A cutoff of  1.0D-11 yielded   4356 shell pairs
 There are     32826 function pairs (     42400 Cartesian)
 Smallest overlap matrix eigenvalue = 5.54E-04
 Guess MOs from SCF MO coefficient file
 Reading MOs from coefficient file
 Reading MOs from coefficient file
 A restricted Hartree-Fock SCF calculation will be
 performed using Pulay DIIS extrapolation
 SCF converges when DIIS error is below 1.0E-08
 ---------------------------------------
  Cycle       Energy         DIIS Error
 ---------------------------------------
    1    -341.7846496634      5.85E-04
    2    -341.7894647209      3.24E-04
    3    -341.7901616385      1.11E-04
    4    -341.7903128366      3.41E-05
    5    -341.7903349095      1.33E-05
    6    -341.7903385025      7.01E-06
    7    -341.7903393599      2.34E-06
    8    -341.7903394955      7.69E-07
    9    -341.7903395085      1.76E-07
   10    -341.7903395097      6.30E-08
   11    -341.7903395099      3.02E-08
   12    -341.7903395099      1.47E-08
   13    -341.7903395093      5.40E-09 Convergence criterion met
 ---------------------------------------
 SCF time:  CPU 133.35 s  wall 134.17 s
 Discretize the solute cavity surface with Lebedev spheres
	Using 302 Lebedev grid points for each H atom
	Using 302 Lebedev grid points for other atoms
	Atomic van der Waals radii will be scaled by 1.20
 Removing interior tesserae...
 Keep 1253 surface tesserae and discard 2371 interior tesserae
 Molecular Surface Area = 108.848 Angst**2
 A restricted Hartree-Fock SCF calculation will be
 performed using Pulay DIIS extrapolation
 Polarizable Continuum solvation model will be applied
 SCF converges when DIIS error is below 1.0E-08

 Citation of the SMD model:
 Marenich, A.V.; Cramer, C.J.; Truhlar, D.G.
 J. Phys. Chem. B 2009, 113, 6378-6396.
 iSolventCode=           1
 Solvent: water                                                           

 vradii
            1           2           3           4           5           6
    1   1.8500000   1.8500000   1.8500000   1.5200000   1.5200000   1.2000000
            7           8           9          10          11          12
    1   1.2000000   1.5200000   1.2000000   1.2000000   1.2000000   1.2000000
 ---------------------------------------
  Cycle       Energy         DIIS Error
 ---------------------------------------
    1    -341.7903395090      1.16E-09
 Time req'd to invert C: 1.48 s (CPU) 1.48 s (wall)
    2    -341.8123680187      4.66E-04
    3    -341.8123680166      4.66E-04
    4    -341.8123680212      4.66E-04
    5    -341.8123680195      4.66E-04
    6    -341.8123680340      4.66E-04
    7    -341.8123680360      4.66E-04
    8    -341.8123680409      4.66E-04
    9    -341.8123680419      4.66E-04
   10    -341.8123680423      4.66E-04
   11    -341.8123680429      4.66E-04
   12    -341.8123680417      4.66E-04
   13    -341.8123680429      4.66E-04
   14    -341.8123680423      4.66E-04
   15    -341.8123680433      4.66E-04
   16    -341.8123680188      4.66E-04
   17    -341.8159243750      2.48E-04
   18    -341.8165014657      1.05E-04
   19    -341.8167041916      3.34E-05
   20    -341.8167315519      1.18E-05
   21    -341.8167350947      6.35E-06
   22    -341.8167358376      2.21E-06
   23    -341.8167359693      7.15E-07
   24    -341.8167359803      1.66E-07
   25    -341.8167359809      5.11E-08
   26    -341.8167359811      2.14E-08
   27    -341.8167359811      1.04E-08
   28    -341.8167359821      4.14E-09 Convergence criterion met
 ---------------------------------------
 SCF time:  CPU 224.22 s  wall 225.33 s
(0)  E-EN(g) gas-phase elect-nuc energy                 -341.790339509 a.u.
(3)  G-ENP(liq) elect-nuc-pol free energy of system     -341.816735982 a.u.
(4)  G-CDS(liq) cavity-dispersion-solvent structure 
     free energy                                                3.6361 kcal/mol
(6)  G-S(liq) free energy of system                     -341.810941554 a.u.
(9)  DeltaG-S(liq) free energy of  solvation
     (9) = (6) - (0)                                          -12.9280 kcal/mol
 SCF   energy in the final basis set = -341.8109415538
 Total energy in the final basis set = -341.8109415538

 Components of the MP2 correlation energy:
        aaaa  correlation energy =        -0.1583935764 au
        abab  correlation energy =        -0.9742147663 au
        bbbb  correlation energy =        -0.1583935764 au
        non-Brillouin singles    =        -0.0000000000 au

 Total  MP2   correlation energy =        -1.2910019192 au
        MP2         total energy =      -343.1019434730 au

  Entering Z-vector solver.
 This version supports only Gaussian blurring of the apparent surface charges
 No PCM contribution added !! 
   1         0           1      0.000262    0.000262
 This version supports only Gaussian blurring of the apparent surface charges
 No PCM contribution added !! 
   2         0           1      0.000089    0.000089
 This version supports only Gaussian blurring of the apparent surface charges
 No PCM contribution added !! 
   3         0           1      0.000032    0.000032
 This version supports only Gaussian blurring of the apparent surface charges
 No PCM contribution added !! 
   4         0           1      0.000011    0.000011
 This version supports only Gaussian blurring of the apparent surface charges
 No PCM contribution added !! 
   5         0           1      0.000004    0.000004
 This version supports only Gaussian blurring of the apparent surface charges
 No PCM contribution added !! 
   6         0           1      0.000002    0.000002
 This version supports only Gaussian blurring of the apparent surface charges
 No PCM contribution added !! 
   7         1           0      0.000000    0.000000    Roots Converged

 --------------------------------------------------------------

                    Orbital Energies (a.u.)
 --------------------------------------------------------------

 Alpha MOs
 -- Occupied --
-20.575 -20.564 -20.560 -11.341 -11.286 -11.274  -1.422  -1.379
 -1.355  -1.040  -0.893  -0.808  -0.739  -0.715  -0.684  -0.629
 -0.615  -0.598  -0.556  -0.540  -0.526  -0.485  -0.452  -0.435
 -- Virtual --
  0.127   0.166   0.178   0.197   0.213   0.224   0.236   0.306
  0.318   0.355   0.375   0.417   0.453   0.472   0.506   0.528
  0.545   0.568   0.573   0.585   0.594   0.598   0.635   0.644
  0.648   0.662   0.669   0.693   0.730   0.754   0.765   0.790
  0.824   0.852   0.864   0.881   0.893   0.922   0.937   0.945
  0.969   0.996   1.001   1.052   1.107   1.145   1.190   1.201
  1.219   1.231   1.261   1.275   1.311   1.322   1.333   1.386
  1.409   1.429   1.461   1.465   1.483   1.488   1.505   1.540
  1.546   1.601   1.627   1.645   1.692   1.708   1.759   1.764
  1.820   1.902   1.992   2.053   2.097   2.109   2.186   2.204
  2.233   2.242   2.273   2.309   2.348   2.366   2.425   2.440
  2.459   2.487   2.525   2.644   2.659   2.703   2.731   2.791
  2.801   2.830   2.840   2.927   3.020   3.025   3.038   3.064
  3.100   3.120   3.170   3.176   3.190   3.221   3.243   3.273
  3.281   3.323   3.336   3.362   3.398   3.404   3.442   3.448
  3.461   3.481   3.494   3.548   3.603   3.607   3.625   3.672
  3.697   3.724   3.758   3.779   3.788   3.800   3.843   3.866
  3.872   3.919   3.958   3.978   4.000   4.048   4.054   4.074
  4.109   4.156   4.168   4.186   4.211   4.234   4.240   4.254
  4.271   4.320   4.339   4.371   4.380   4.412   4.435   4.438
  4.489   4.522   4.556   4.562   4.590   4.607   4.632   4.671
  4.684   4.749   4.796   4.824   4.833   4.863   4.986   4.992
  5.050   5.092   5.121   5.140   5.215   5.240   5.273   5.300
  5.352   5.381   5.404   5.428   5.477   5.506   5.641   5.653
  5.710   5.734   5.751   5.786   5.828   5.936   6.008   6.014
  6.048   6.134   6.154   6.206   6.257   6.300   6.350   6.429
  6.636   6.663   6.669   6.701   6.879   6.957   6.991   6.995
  7.110   7.117   7.152   7.173   7.273   7.308   7.318   7.350
  7.367   7.422   7.492   7.527   7.540   7.639   7.681   7.771
  7.915   7.964  10.665  12.432  12.602  12.943  13.753  13.887
 --------------------------------------------------------------

          Ground-State Mulliken Net Atomic Charges

     Atom                 Charge (a.u.)
  ----------------------------------------
      1 C                    -0.017918
      2 C                     0.070781
      3 C                     0.107813
      4 O                    -0.344961
      5 O                    -0.463444
      6 H                     0.100388
      7 H                     0.141507
      8 O                    -0.454514
      9 H                     0.147188
     10 H                     0.166320
     11 H                     0.280388
     12 H                     0.266452
  ----------------------------------------
  Sum of atomic charges =     0.000000

 -----------------------------------------------------------------
                    Cartesian Multipole Moments
 -----------------------------------------------------------------
    Charge (ESU x 10^10)
                 0.0000
    Dipole Moment (Debye)
         X       0.8112      Y      -2.1917      Z      -0.8194
       Tot       2.4764
    Quadrupole Moments (Debye-Ang)
        XX     -48.4152     XY      -2.5029     YY     -32.7167
        XZ      -3.1212     YZ       2.2263     ZZ     -33.9421
    Octopole Moments (Debye-Ang^2)
       XXX       0.5716    XXY       9.6602    XYY       1.4799
       YYY      -2.5102    XXZ      -3.3434    XYZ       1.3877
       YYZ       1.2761    XZZ       0.6281    YZZ       1.1259
       ZZZ      -0.4169
    Hexadecapole Moments (Debye-Ang^3)
      XXXX    -622.3816   XXXY     -20.6891   XXYY     -93.3536
      XYYY      -0.4386   YYYY    -150.5869   XXXZ     -15.2554
      XXYZ       5.7232   XYYZ       0.0780   YYYZ       7.7970
      XXZZ     -97.5897   XYZZ      -0.7617   YYZZ     -36.7153
      XZZZ       0.2888   YZZZ       0.1766   ZZZZ     -61.5400
 -----------------------------------------------------------------
 DrvMan is completing analytic gradient of the MP2 energy
 MP2 relaxed dipole moment
            1
    1   0.3191323
    2  -0.8622645
    3  -0.3223728
	Magnitude:	 0.974 au	 2.476 Debye
 MP2 energy read as -343.101943
 Full Analytical Gradient of MP2 Energy (in au.)
             1             2             3             4             5
    1   -0.00010161    0.00098896   -0.00019869   -0.00016948   -0.00020158
    2   -0.00012594   -0.00010560    0.00024677    0.00022635   -0.00017449
    3    0.00011735    0.00005056    0.00012745    0.00004237   -0.00010385
             6             7             8             9            10
    1   -0.00003999    0.00014347   -0.00028957   -0.00004061    0.00016472
    2    0.00007383   -0.00010594    0.00009369   -0.00015574    0.00005204
    3    0.00002353    0.00009572   -0.00011656   -0.00014132    0.00023520
            11            12
    1   -0.00010153   -0.00015409
    2   -0.00011423    0.00008927
    3   -0.00022586   -0.00010459
 Gradient time:  CPU 0.08 s  wall 0.08 s
 ----------------------------------------------------------------
             Standard Nuclear Orientation (Angstroms)
    I     Atom           X                Y                Z
 ----------------------------------------------------------------
    1      C      -1.0587009368    -0.7287619653     0.2646467698
    2      C       0.0317559980     0.0150541438    -0.4764930578
    3      C       1.3463404691    -0.6517103003    -0.2411371410
    4      O       2.2375980149    -0.0724523176     0.3515454522
    5      O      -2.3070597612    -0.0865967220     0.0380462046
    6      H      -0.8235318478    -0.7371187280     1.3190068984
    7      H      -1.1621855517    -1.7301994456    -0.1010603705
    8      O       0.0642848520     1.3485390005    -0.0103131508
    9      H      -0.1805328433     0.0087163546    -1.5306867915
   10      H       1.4650531080    -1.6559277816    -0.5896303172
   11      H      -2.1772006031     0.8429813780     0.2432079572
   12      H       0.9329397019     1.4603501837     0.3995474466
 ----------------------------------------------------------------
 Nuclear Repulsion Energy =   246.6526560253 hartrees
 There are       24 alpha and       24 beta electrons
 Discretize the solute cavity surface with Lebedev spheres
	Using 302 Lebedev grid points for each H atom
	Using 302 Lebedev grid points for other atoms
	Atomic van der Waals radii will be scaled by 1.20
 Removing interior tesserae...
 Keep 1253 surface tesserae and discard 2371 interior tesserae
 Molecular Surface Area = 108.848 Angst**2

                       Distance Matrix (Angstroms)
             C (  1)   C (  2)   C (  3)   O (  4)   O (  5)   H (  6)
   C (  2)  1.513819
   C (  3)  2.458857  1.492682
   O (  4)  3.362124  2.357763  1.217026
   O (  5)  1.422014  2.396903  3.707375  4.555480
   H (  6)  1.080301  2.126288  2.673890  3.278457  2.065162
   H (  7)  1.071134  2.147640  2.734129  3.809397  2.007864  1.765641
   O (  8)  2.377368  1.412998  2.387037  2.621726  2.772224  2.627790
   H (  9)  2.130323  1.075375  2.104862  3.065411  2.644263  3.015041
   H ( 10)  2.821127  2.204387  1.069576  1.997506  4.133475  3.118449
   H ( 11)  1.929217  2.466358  3.857983  4.510011  0.960765  2.342323
   H ( 12)  2.962607  1.915322  2.245479  2.013435  3.608507  2.959640
             H (  7)   O (  8)   H (  9)   H ( 10)   H ( 11)
   O (  8)  3.315282
   H (  9)  2.455871  2.041224
   H ( 10)  2.673313  3.365201  2.522812
   H ( 11)  2.787478  2.311735  2.798103  4.494906
   H ( 12)  3.849645  0.966979  2.659486  3.312523  3.174675

 Requested basis set is cc-pVTZ
 There are 96 shells and 264 basis functions
 A cutoff of  1.0D-11 yielded   4356 shell pairs
 There are     32826 function pairs (     42400 Cartesian)
 Smallest overlap matrix eigenvalue = 5.55E-04
 Guess MOs from SCF MO coefficient file
 Reading MOs from coefficient file
 Reading MOs from coefficient file
 A restricted Hartree-Fock SCF calculation will be
 performed using Pulay DIIS extrapolation
 SCF converges when DIIS error is below 1.0E-08
 ---------------------------------------
  Cycle       Energy         DIIS Error
 ---------------------------------------
    1    -341.7851818507      5.85E-04
    2    -341.7894622484      3.26E-04
    3    -341.7901675437      1.11E-04
    4    -341.7903188548      3.40E-05
    5    -341.7903408979      1.33E-05
    6    -341.7903444956      7.00E-06
    7    -341.7903453477      2.34E-06
    8    -341.7903454818      7.73E-07
    9    -341.7903454945      1.69E-07
   10    -341.7903454956      5.72E-08
   11    -341.7903454955      2.63E-08
   12    -341.7903454956      1.30E-08
   13    -341.7903454947      5.21E-09 Convergence criterion met
 ---------------------------------------
 SCF time:  CPU 136.50 s  wall 136.80 s
 Discretize the solute cavity surface with Lebedev spheres
	Using 302 Lebedev grid points for each H atom
	Using 302 Lebedev grid points for other atoms
	Atomic van der Waals radii will be scaled by 1.20
 Removing interior tesserae...
 Keep 1253 surface tesserae and discard 2371 interior tesserae
 Molecular Surface Area = 108.848 Angst**2
 A restricted Hartree-Fock SCF calculation will be
 performed using Pulay DIIS extrapolation
 Polarizable Continuum solvation model will be applied
 SCF converges when DIIS error is below 1.0E-08

 Citation of the SMD model:
 Marenich, A.V.; Cramer, C.J.; Truhlar, D.G.
 J. Phys. Chem. B 2009, 113, 6378-6396.
 iSolventCode=           1
 Solvent: water                                                           

 vradii
            1           2           3           4           5           6
    1   1.8500000   1.8500000   1.8500000   1.5200000   1.5200000   1.2000000
            7           8           9          10          11          12
    1   1.2000000   1.5200000   1.2000000   1.2000000   1.2000000   1.2000000
 ---------------------------------------
  Cycle       Energy         DIIS Error
 ---------------------------------------
    1    -341.7903454950      1.20E-09
 Time req'd to invert C: 1.11 s (CPU) 1.11 s (wall)
    2    -341.8123799283      4.66E-04
    3    -341.8123799257      4.66E-04
    4    -341.8123799281      4.66E-04
    5    -341.8123799146      4.66E-04
    6    -341.8123799148      4.66E-04
    7    -341.8123799218      4.66E-04
    8    -341.8123799240      4.66E-04
    9    -341.8123799244      4.66E-04
   10    -341.8123799237      4.66E-04
   11    -341.8123799267      4.66E-04
   12    -341.8123799284      4.66E-04
   13    -341.8123799273      4.66E-04
   14    -341.8123799309      4.66E-04
   15    -341.8123799270      4.66E-04
   16    -341.8123799284      4.66E-04
   17    -341.8159373682      2.49E-04
   18    -341.8165145743      1.05E-04
   19    -341.8167173255      3.34E-05
   20    -341.8167446843      1.18E-05
   21    -341.8167482266      6.35E-06
   22    -341.8167489693      2.21E-06
   23    -341.8167491009      7.15E-07
   24    -341.8167491119      1.66E-07
   25    -341.8167491125      5.12E-08
   26    -341.8167491128      2.14E-08
   27    -341.8167491128      1.04E-08
   28    -341.8167491138      4.15E-09 Convergence criterion met
 ---------------------------------------
 SCF time:  CPU 216.94 s  wall 218.13 s
(0)  E-EN(g) gas-phase elect-nuc energy                 -341.790345495 a.u.
(3)  G-ENP(liq) elect-nuc-pol free energy of system     -341.816749114 a.u.
(4)  G-CDS(liq) cavity-dispersion-solvent structure 
     free energy                                                3.6365 kcal/mol
(6)  G-S(liq) free energy of system                     -341.810953983 a.u.
(9)  DeltaG-S(liq) free energy of  solvation
     (9) = (6) - (0)                                          -12.9320 kcal/mol
 SCF   energy in the final basis set = -341.8109539833
 Total energy in the final basis set = -341.8109539833

 Components of the MP2 correlation energy:
        aaaa  correlation energy =        -0.1583884620 au
        abab  correlation energy =        -0.9742046885 au
        bbbb  correlation energy =        -0.1583884620 au
        non-Brillouin singles    =        -0.0000000000 au

 Total  MP2   correlation energy =        -1.2909816125 au
        MP2         total energy =      -343.1019355958 au

  Entering Z-vector solver.
 This version supports only Gaussian blurring of the apparent surface charges
 No PCM contribution added !! 
   1         0           1      0.000262    0.000262
 This version supports only Gaussian blurring of the apparent surface charges
 No PCM contribution added !! 
   2         0           1      0.000089    0.000089
 This version supports only Gaussian blurring of the apparent surface charges
 No PCM contribution added !! 
   3         0           1      0.000032    0.000032
 This version supports only Gaussian blurring of the apparent surface charges
 No PCM contribution added !! 
   4         0           1      0.000011    0.000011
 This version supports only Gaussian blurring of the apparent surface charges
 No PCM contribution added !! 
   5         0           1      0.000004    0.000004
 This version supports only Gaussian blurring of the apparent surface charges
 No PCM contribution added !! 
   6         0           1      0.000002    0.000002
 This version supports only Gaussian blurring of the apparent surface charges
 No PCM contribution added !! 
   7         1           0      0.000000    0.000000    Roots Converged

 --------------------------------------------------------------

                    Orbital Energies (a.u.)
 --------------------------------------------------------------

 Alpha MOs
 -- Occupied --
-20.575 -20.564 -20.560 -11.341 -11.286 -11.274  -1.422  -1.380
 -1.355  -1.040  -0.893  -0.809  -0.738  -0.715  -0.684  -0.629
 -0.615  -0.598  -0.556  -0.540  -0.526  -0.485  -0.452  -0.435
 -- Virtual --
  0.127   0.166   0.178   0.197   0.213   0.224   0.236   0.306
  0.318   0.355   0.375   0.416   0.453   0.472   0.506   0.528
  0.545   0.568   0.573   0.585   0.595   0.598   0.635   0.644
  0.648   0.662   0.669   0.693   0.730   0.754   0.765   0.790
  0.824   0.852   0.864   0.881   0.893   0.922   0.937   0.945
  0.969   0.996   1.001   1.052   1.108   1.145   1.190   1.201
  1.219   1.232   1.261   1.275   1.311   1.322   1.333   1.386
  1.409   1.429   1.461   1.465   1.483   1.488   1.505   1.540
  1.546   1.601   1.627   1.644   1.692   1.709   1.759   1.765
  1.820   1.902   1.992   2.052   2.097   2.109   2.186   2.204
  2.233   2.241   2.274   2.309   2.348   2.366   2.425   2.440
  2.459   2.487   2.525   2.644   2.659   2.703   2.731   2.792
  2.801   2.830   2.840   2.927   3.020   3.025   3.037   3.064
  3.100   3.120   3.170   3.177   3.190   3.221   3.243   3.273
  3.281   3.324   3.336   3.362   3.398   3.404   3.442   3.448
  3.461   3.481   3.494   3.547   3.604   3.608   3.625   3.672
  3.697   3.724   3.759   3.779   3.788   3.800   3.844   3.866
  3.872   3.919   3.957   3.978   3.999   4.048   4.054   4.074
  4.109   4.156   4.167   4.187   4.211   4.233   4.240   4.254
  4.271   4.321   4.339   4.371   4.380   4.412   4.436   4.438
  4.489   4.522   4.556   4.562   4.590   4.607   4.631   4.671
  4.684   4.749   4.795   4.825   4.833   4.863   4.986   4.992
  5.050   5.092   5.121   5.140   5.215   5.240   5.274   5.300
  5.352   5.380   5.405   5.428   5.477   5.505   5.642   5.653
  5.711   5.734   5.751   5.786   5.828   5.936   6.008   6.014
  6.048   6.134   6.153   6.206   6.257   6.300   6.350   6.430
  6.636   6.663   6.669   6.701   6.879   6.957   6.991   6.995
  7.110   7.117   7.152   7.173   7.273   7.307   7.317   7.349
  7.367   7.423   7.492   7.528   7.541   7.639   7.681   7.771
  7.914   7.964  10.664  12.429  12.599  12.944  13.760  13.881
 --------------------------------------------------------------

          Ground-State Mulliken Net Atomic Charges

     Atom                 Charge (a.u.)
  ----------------------------------------
      1 C                    -0.017853
      2 C                     0.070323
      3 C                     0.108052
      4 O                    -0.344749
      5 O                    -0.463527
      6 H                     0.100424
      7 H                     0.141564
      8 O                    -0.454698
      9 H                     0.147282
     10 H                     0.166304
     11 H                     0.280368
     12 H                     0.266509
  ----------------------------------------
  Sum of atomic charges =    -0.000000

 -----------------------------------------------------------------
                    Cartesian Multipole Moments
 -----------------------------------------------------------------
    Charge (ESU x 10^10)
                -0.0000
    Dipole Moment (Debye)
         X       0.8136      Y      -2.1940      Z      -0.8186
       Tot       2.4791
    Quadrupole Moments (Debye-Ang)
        XX     -48.4142     XY      -2.5001     YY     -32.7181
        XZ      -3.1201     YZ       2.2255     ZZ     -33.9402
    Octopole Moments (Debye-Ang^2)
       XXX       0.6303    XXY       9.6592    XYY       1.4870
       YYY      -2.5187    XXZ      -3.3388    XYZ       1.3876
       YYZ       1.2771    XZZ       0.6406    YZZ       1.1237
       ZZZ      -0.4166
    Hexadecapole Moments (Debye-Ang^3)
      XXXX    -622.3807   XXXY     -20.6825   XXYY     -93.3519
      XYYY      -0.4185   YYYY    -150.5961   XXXZ     -15.2525
      XXYZ       5.7191   XYYZ       0.0763   YYYZ       7.7935
      XXZZ     -97.5859   XYZZ      -0.7586   YYZZ     -36.7141
      XZZZ       0.2697   YZZZ       0.1742   ZZZZ     -61.5264
 -----------------------------------------------------------------
 DrvMan is completing analytic gradient of the MP2 energy
 MP2 relaxed dipole moment
            1
    1   0.3201073
    2  -0.8631784
    3  -0.3220735
	Magnitude:	 0.975 au	 2.479 Debye
 MP2 energy read as -343.101936
 Full Analytical Gradient of MP2 Energy (in au.)
             1             2             3             4             5
    1    0.00034841   -0.00101741    0.00039883    0.00003572    0.00001546
    2   -0.00004707   -0.00004297    0.00006308    0.00022777   -0.00015457
    3   -0.00004267   -0.00016421    0.00014014    0.00017009   -0.00017130
             6             7             8             9            10
    1   -0.00004565    0.00013717    0.00004411    0.00019235    0.00014115
    2    0.00008339   -0.00010649   -0.00000169   -0.00019032    0.00004685
    3    0.00002969    0.00009109   -0.00009658    0.00007271    0.00025540
            11            12
    1   -0.00009993   -0.00015020
    2   -0.00010687    0.00022888
    3   -0.00022389   -0.00006046
 Gradient time:  CPU 0.08 s  wall 0.08 s
 ----------------------------------------------------------------
             Standard Nuclear Orientation (Angstroms)
    I     Atom           X                Y                Z
 ----------------------------------------------------------------
    1      C      -1.0587009368    -0.7287619653     0.2646467698
    2      C       0.0327559980     0.0160541438    -0.4764930578
    3      C       1.3463404691    -0.6517103003    -0.2411371410
    4      O       2.2375980149    -0.0724523176     0.3515454522
    5      O      -2.3070597612    -0.0865967220     0.0380462046
    6      H      -0.8235318478    -0.7371187280     1.3190068984
    7      H      -1.1621855517    -1.7301994456    -0.1010603705
    8      O       0.0642848520     1.3485390005    -0.0103131508
    9      H      -0.1805328433     0.0087163546    -1.5306867915
   10      H       1.4650531080    -1.6559277816    -0.5896303172
   11      H      -2.1772006031     0.8429813780     0.2432079572
   12      H       0.9329397019     1.4603501837     0.3995474466
 ----------------------------------------------------------------
 Nuclear Repulsion Energy =   246.6568690091 hartrees
 There are       24 alpha and       24 beta electrons
 Discretize the solute cavity surface with Lebedev spheres
	Using 302 Lebedev grid points for each H atom
	Using 302 Lebedev grid points for other atoms
	Atomic van der Waals radii will be scaled by 1.20
 Removing interior tesserae...
 Keep 1253 surface tesserae and discard 2371 interior tesserae
 Molecular Surface Area = 108.848 Angst**2

                       Distance Matrix (Angstroms)
             C (  1)   C (  2)   C (  3)   O (  4)   O (  5)   H (  6)
   C (  2)  1.515031
   C (  3)  2.458857  1.492249
   O (  4)  3.362124  2.356864  1.217026
   O (  5)  1.422014  2.397921  3.707375  4.555480
   H (  6)  1.080301  2.127045  2.673890  3.278457  2.065162
   H (  7)  1.071134  2.149008  2.734129  3.809397  2.007864  1.765641
   O (  8)  2.377368  1.412032  2.387037  2.621726  2.772224  2.627790
   H (  9)  2.130323  1.075579  2.104862  3.065411  2.644263  3.015041
   H ( 10)  2.821127  2.204495  1.069576  1.997506  4.133475  3.118449
   H ( 11)  1.929217  2.466918  3.857983  4.510011  0.960765  2.342323
   H ( 12)  2.962607  1.914097  2.245479  2.013435  3.608507  2.959640
             H (  7)   O (  8)   H (  9)   H ( 10)   H ( 11)
   O (  8)  3.315282
   H (  9)  2.455871  2.041224
   H ( 10)  2.673313  3.365201  2.522812
   H ( 11)  2.787478  2.311735  2.798103  4.494906
   H ( 12)  3.849645  0.966979  2.659486  3.312523  3.174675

 Requested basis set is cc-pVTZ
 There are 96 shells and 264 basis functions
 A cutoff of  1.0D-11 yielded   4356 shell pairs
 There are     32826 function pairs (     42400 Cartesian)
 Smallest overlap matrix eigenvalue = 5.55E-04
 Guess MOs from SCF MO coefficient file
 Reading MOs from coefficient file
 Reading MOs from coefficient file
 A restricted Hartree-Fock SCF calculation will be
 performed using Pulay DIIS extrapolation
 SCF converges when DIIS error is below 1.0E-08
 ---------------------------------------
  Cycle       Energy         DIIS Error
 ---------------------------------------
    1    -341.7848983484      5.85E-04
    2    -341.7894951677      3.25E-04
    3    -341.7901972117      1.11E-04
    4    -341.7903482753      3.41E-05
    5    -341.7903703147      1.33E-05
    6    -341.7903739218      7.03E-06
    7    -341.7903747866      2.35E-06
    8    -341.7903749236      7.74E-07
    9    -341.7903749369      1.77E-07
   10    -341.7903749381      6.43E-08
   11    -341.7903749383      3.09E-08
   12    -341.7903749383      1.50E-08
   13    -341.7903749376      5.48E-09 Convergence criterion met
 ---------------------------------------
 SCF time:  CPU 136.88 s  wall 137.14 s
 Discretize the solute cavity surface with Lebedev spheres
	Using 302 Lebedev grid points for each H atom
	Using 302 Lebedev grid points for other atoms
	Atomic van der Waals radii will be scaled by 1.20
 Removing interior tesserae...
 Keep 1253 surface tesserae and discard 2371 interior tesserae
 Molecular Surface Area = 108.848 Angst**2
 A restricted Hartree-Fock SCF calculation will be
 performed using Pulay DIIS extrapolation
 Polarizable Continuum solvation model will be applied
 SCF converges when DIIS error is below 1.0E-08

 Citation of the SMD model:
 Marenich, A.V.; Cramer, C.J.; Truhlar, D.G.
 J. Phys. Chem. B 2009, 113, 6378-6396.
 iSolventCode=           1
 Solvent: water                                                           

 vradii
            1           2           3           4           5           6
    1   1.8500000   1.8500000   1.8500000   1.5200000   1.5200000   1.2000000
            7           8           9          10          11          12
    1   1.2000000   1.5200000   1.2000000   1.2000000   1.2000000   1.2000000
 ---------------------------------------
  Cycle       Energy         DIIS Error
 ---------------------------------------
    1    -341.7903749375      1.28E-09
 Time req'd to invert C: 1.11 s (CPU) 1.11 s (wall)
    2    -341.8123992225      4.66E-04
    3    -341.8123992208      4.66E-04
    4    -341.8123992256      4.66E-04
    5    -341.8123992278      4.66E-04
    6    -341.8123992141      4.66E-04
    7    -341.8123992173      4.66E-04
    8    -341.8123992191      4.66E-04
    9    -341.8123992181      4.66E-04
   10    -341.8123992207      4.66E-04
   11    -341.8123992209      4.66E-04
   12    -341.8123992211      4.66E-04
   13    -341.8123992214      4.66E-04
   14    -341.8123992222      4.66E-04
   15    -341.8123992209      4.66E-04
   16    -341.8123992225      4.66E-04
   17    -341.8159541095      2.48E-04
   18    -341.8165308237      1.05E-04
   19    -341.8167333706      3.34E-05
   20    -341.8167607006      1.18E-05
   21    -341.8167642413      6.35E-06
   22    -341.8167649839      2.21E-06
   23    -341.8167651156      7.15E-07
   24    -341.8167651265      1.65E-07
   25    -341.8167651272      5.11E-08
   26    -341.8167651274      2.13E-08
   27    -341.8167651274      1.04E-08
   28    -341.8167651284      4.08E-09 Convergence criterion met
 ---------------------------------------
 SCF time:  CPU 217.31 s  wall 219.35 s
(0)  E-EN(g) gas-phase elect-nuc energy                 -341.790374937 a.u.
(3)  G-ENP(liq) elect-nuc-pol free energy of system     -341.816765128 a.u.
(4)  G-CDS(liq) cavity-dispersion-solvent structure 
     free energy                                                3.6379 kcal/mol
(6)  G-S(liq) free energy of system                     -341.810967827 a.u.
(9)  DeltaG-S(liq) free energy of  solvation
     (9) = (6) - (0)                                          -12.9222 kcal/mol
 SCF   energy in the final basis set = -341.8109678270
 Total energy in the final basis set = -341.8109678270

 Components of the MP2 correlation energy:
        aaaa  correlation energy =        -0.1583896391 au
        abab  correlation energy =        -0.9741936065 au
        bbbb  correlation energy =        -0.1583896391 au
        non-Brillouin singles    =        -0.0000000000 au

 Total  MP2   correlation energy =        -1.2909728848 au
        MP2         total energy =      -343.1019407118 au

  Entering Z-vector solver.
 This version supports only Gaussian blurring of the apparent surface charges
 No PCM contribution added !! 
   1         0           1      0.000262    0.000262
 This version supports only Gaussian blurring of the apparent surface charges
 No PCM contribution added !! 
   2         0           1      0.000089    0.000089
 This version supports only Gaussian blurring of the apparent surface charges
 No PCM contribution added !! 
   3         0           1      0.000032    0.000032
 This version supports only Gaussian blurring of the apparent surface charges
 No PCM contribution added !! 
   4         0           1      0.000011    0.000011
 This version supports only Gaussian blurring of the apparent surface charges
 No PCM contribution added !! 
   5         0           1      0.000004    0.000004
 This version supports only Gaussian blurring of the apparent surface charges
 No PCM contribution added !! 
   6         0           1      0.000002    0.000002
 This version supports only Gaussian blurring of the apparent surface charges
 No PCM contribution added !! 
   7         1           0      0.000000    0.000000    Roots Converged

 --------------------------------------------------------------

                    Orbital Energies (a.u.)
 --------------------------------------------------------------

 Alpha MOs
 -- Occupied --
-20.575 -20.564 -20.560 -11.341 -11.286 -11.274  -1.422  -1.380
 -1.355  -1.040  -0.893  -0.809  -0.739  -0.715  -0.684  -0.629
 -0.615  -0.598  -0.556  -0.540  -0.526  -0.485  -0.452  -0.435
 -- Virtual --
  0.127   0.166   0.178   0.197   0.213   0.224   0.236   0.306
  0.318   0.355   0.375   0.417   0.453   0.472   0.506   0.528
  0.545   0.568   0.572   0.585   0.594   0.598   0.635   0.644
  0.647   0.662   0.669   0.693   0.730   0.754   0.765   0.790
  0.824   0.852   0.864   0.881   0.893   0.922   0.937   0.945
  0.969   0.996   1.001   1.052   1.107   1.145   1.190   1.201
  1.219   1.231   1.261   1.275   1.311   1.322   1.333   1.386
  1.409   1.429   1.461   1.465   1.483   1.488   1.505   1.540
  1.546   1.601   1.627   1.644   1.692   1.708   1.759   1.764
  1.820   1.902   1.992   2.053   2.097   2.109   2.186   2.204
  2.233   2.241   2.274   2.309   2.348   2.366   2.425   2.440
  2.459   2.487   2.525   2.644   2.659   2.703   2.731   2.791
  2.801   2.830   2.840   2.927   3.020   3.025   3.038   3.064
  3.100   3.120   3.170   3.177   3.190   3.221   3.243   3.273
  3.281   3.324   3.336   3.362   3.398   3.404   3.442   3.448
  3.461   3.481   3.494   3.548   3.603   3.607   3.625   3.672
  3.697   3.724   3.758   3.779   3.788   3.800   3.843   3.866
  3.872   3.919   3.957   3.978   3.999   4.048   4.054   4.074
  4.109   4.156   4.167   4.186   4.211   4.234   4.240   4.254
  4.271   4.321   4.339   4.371   4.380   4.411   4.435   4.438
  4.489   4.522   4.556   4.562   4.590   4.607   4.631   4.671
  4.684   4.749   4.795   4.825   4.833   4.863   4.985   4.992
  5.050   5.092   5.121   5.141   5.215   5.240   5.273   5.300
  5.352   5.380   5.405   5.428   5.477   5.505   5.642   5.653
  5.711   5.734   5.752   5.786   5.828   5.935   6.008   6.015
  6.048   6.134   6.154   6.207   6.257   6.300   6.351   6.430
  6.636   6.663   6.669   6.701   6.879   6.957   6.991   6.995
  7.110   7.117   7.152   7.173   7.273   7.308   7.318   7.349
  7.367   7.423   7.492   7.528   7.541   7.639   7.681   7.771
  7.915   7.964  10.664  12.429  12.601  12.947  13.754  13.883
 --------------------------------------------------------------

          Ground-State Mulliken Net Atomic Charges

     Atom                 Charge (a.u.)
  ----------------------------------------
      1 C                    -0.018041
      2 C                     0.070531
      3 C                     0.107944
      4 O                    -0.344921
      5 O                    -0.463525
      6 H                     0.100378
      7 H                     0.141550
      8 O                    -0.454179
      9 H                     0.147026
     10 H                     0.166363
     11 H                     0.280379
     12 H                     0.266494
  ----------------------------------------
  Sum of atomic charges =    -0.000000

 -----------------------------------------------------------------
                    Cartesian Multipole Moments
 -----------------------------------------------------------------
    Charge (ESU x 10^10)
                -0.0000
    Dipole Moment (Debye)
         X       0.8132      Y      -2.1891      Z      -0.8182
       Tot       2.4744
    Quadrupole Moments (Debye-Ang)
        XX     -48.4180     XY      -2.5018     YY     -32.7128
        XZ      -3.1212     YZ       2.2261     ZZ     -33.9439
    Octopole Moments (Debye-Ang^2)
       XXX       0.6041    XXY       9.6549    XYY       1.4856
       YYY      -2.5208    XXZ      -3.3430    XYZ       1.3881
       YYZ       1.2759    XZZ       0.6353    YZZ       1.1224
       ZZZ      -0.4129
    Hexadecapole Moments (Debye-Ang^3)
      XXXX    -622.4149   XXXY     -20.6882   XXYY     -93.3483
      XYYY      -0.4305   YYYY    -150.5732   XXXZ     -15.2576
      XXYZ       5.7251   XYYZ       0.0757   YYYZ       7.8024
      XXZZ     -97.5927   XYZZ      -0.7607   YYZZ     -36.7128
      XZZZ       0.2791   YZZZ       0.1858   ZZZZ     -61.5489
 -----------------------------------------------------------------
 DrvMan is completing analytic gradient of the MP2 energy
 MP2 relaxed dipole moment
            1
    1   0.3199212
    2  -0.8612534
    3  -0.3218883
	Magnitude:	 0.974 au	 2.474 Debye
 MP2 energy read as -343.101941
 Full Analytical Gradient of MP2 Energy (in au.)
             1             2             3             4             5
    1    0.00001984   -0.00004006    0.00024159   -0.00009841   -0.00004752
    2   -0.00027317    0.00088531   -0.00010104    0.00024487   -0.00016702
    3    0.00011009   -0.00002354    0.00015973    0.00008020   -0.00015679
             6             7             8             9            10
    1   -0.00004439    0.00010450   -0.00017882    0.00008609    0.00020225
    2    0.00007679   -0.00012455   -0.00035051   -0.00026018    0.00003902
    3    0.00001903    0.00012701   -0.00023486   -0.00001105    0.00024512
            11            12
    1   -0.00009226   -0.00015281
    2   -0.00010341    0.00013387
    3   -0.00022551   -0.00008944
 Gradient time:  CPU 0.09 s  wall 0.36 s
 ----------------------------------------------------------------
             Standard Nuclear Orientation (Angstroms)
    I     Atom           X                Y                Z
 ----------------------------------------------------------------
    1      C      -1.0587009368    -0.7287619653     0.2646467698
    2      C       0.0327559980     0.0140541438    -0.4764930578
    3      C       1.3463404691    -0.6517103003    -0.2411371410
    4      O       2.2375980149    -0.0724523176     0.3515454522
    5      O      -2.3070597612    -0.0865967220     0.0380462046
    6      H      -0.8235318478    -0.7371187280     1.3190068984
    7      H      -1.1621855517    -1.7301994456    -0.1010603705
    8      O       0.0642848520     1.3485390005    -0.0103131508
    9      H      -0.1805328433     0.0087163546    -1.5306867915
   10      H       1.4650531080    -1.6559277816    -0.5896303172
   11      H      -2.1772006031     0.8429813780     0.2432079572
   12      H       0.9329397019     1.4603501837     0.3995474466
 ----------------------------------------------------------------
 Nuclear Repulsion Energy =   246.6503601182 hartrees
 There are       24 alpha and       24 beta electrons
 Discretize the solute cavity surface with Lebedev spheres
	Using 302 Lebedev grid points for each H atom
	Using 302 Lebedev grid points for other atoms
	Atomic van der Waals radii will be scaled by 1.20
 Removing interior tesserae...
 Keep 1253 surface tesserae and discard 2371 interior tesserae
 Molecular Surface Area = 108.848 Angst**2

                       Distance Matrix (Angstroms)
             C (  1)   C (  2)   C (  3)   O (  4)   O (  5)   H (  6)
   C (  2)  1.514048
   C (  3)  2.458857  1.491355
   O (  4)  3.362124  2.356790  1.217026
   O (  5)  1.422014  2.397836  3.707375  4.555480
   H (  6)  1.080301  2.126337  2.673890  3.278457  2.065162
   H (  7)  1.071134  2.147383  2.734129  3.809397  2.007864  1.765641
   O (  8)  2.377368  1.413919  2.387037  2.621726  2.772224  2.627790
   H (  9)  2.130323  1.075567  2.104862  3.065411  2.644263  3.015041
   H ( 10)  2.821127  2.202979  1.069576  1.997506  4.133475  3.118449
   H ( 11)  1.929217  2.467590  3.857983  4.510011  0.960765  2.342323
   H ( 12)  2.962607  1.915607  2.245479  2.013435  3.608507  2.959640
             H (  7)   O (  8)   H (  9)   H ( 10)   H ( 11)
   O (  8)  3.315282
   H (  9)  2.455871  2.041224
   H ( 10)  2.673313  3.365201  2.522812
   H ( 11)  2.787478  2.311735  2.798103  4.494906
   H ( 12)  3.849645  0.966979  2.659486  3.312523  3.174675

 Requested basis set is cc-pVTZ
 There are 96 shells and 264 basis functions
 A cutoff of  1.0D-11 yielded   4356 shell pairs
 There are     32826 function pairs (     42400 Cartesian)
 Smallest overlap matrix eigenvalue = 5.54E-04
 Guess MOs from SCF MO coefficient file
 Reading MOs from coefficient file
 Reading MOs from coefficient file
 A restricted Hartree-Fock SCF calculation will be
 performed using Pulay DIIS extrapolation
 SCF converges when DIIS error is below 1.0E-08
 ---------------------------------------
  Cycle       Energy         DIIS Error
 ---------------------------------------
    1    -341.7843655965      5.84E-04
    2    -341.7894428759      3.22E-04
    3    -341.7901320592      1.12E-04
    4    -341.7902836043      3.40E-05
    5    -341.7903056896      1.32E-05
    6    -341.7903092385      6.97E-06
    7    -341.7903100831      2.31E-06
    8    -341.7903102146      7.61E-07
    9    -341.7903102269      1.68E-07
   10    -341.7903102279      5.61E-08
   11    -341.7903102278      2.63E-08
   12    -341.7903102279      1.29E-08
   13    -341.7903102270      5.14E-09 Convergence criterion met
 ---------------------------------------
 SCF time:  CPU 137.46 s  wall 137.70 s
 Discretize the solute cavity surface with Lebedev spheres
	Using 302 Lebedev grid points for each H atom
	Using 302 Lebedev grid points for other atoms
	Atomic van der Waals radii will be scaled by 1.20
 Removing interior tesserae...
 Keep 1253 surface tesserae and discard 2371 interior tesserae
 Molecular Surface Area = 108.848 Angst**2
 A restricted Hartree-Fock SCF calculation will be
 performed using Pulay DIIS extrapolation
 Polarizable Continuum solvation model will be applied
 SCF converges when DIIS error is below 1.0E-08

 Citation of the SMD model:
 Marenich, A.V.; Cramer, C.J.; Truhlar, D.G.
 J. Phys. Chem. B 2009, 113, 6378-6396.
 iSolventCode=           1
 Solvent: water                                                           

 vradii
            1           2           3           4           5           6
    1   1.8500000   1.8500000   1.8500000   1.5200000   1.5200000   1.2000000
            7           8           9          10          11          12
    1   1.2000000   1.5200000   1.2000000   1.2000000   1.2000000   1.2000000
 ---------------------------------------
  Cycle       Energy         DIIS Error
 ---------------------------------------
    1    -341.7903102273      1.35E-09
 Time req'd to invert C: 1.15 s (CPU) 1.15 s (wall)
    2    -341.8123488985      4.66E-04
    3    -341.8123488959      4.66E-04
    4    -341.8123488962      4.66E-04
    5    -341.8123488874      4.66E-04
    6    -341.8123488847      4.66E-04
    7    -341.8123488929      4.66E-04
    8    -341.8123488888      4.66E-04
    9    -341.8123488913      4.66E-04
   10    -341.8123488943      4.66E-04
   11    -341.8123488967      4.66E-04
   12    -341.8123488967      4.66E-04
   13    -341.8123488960      4.66E-04
   14    -341.8123488947      4.66E-04
   15    -341.8123488957      4.66E-04
   16    -341.8123488986      4.66E-04
   17    -341.8159078151      2.49E-04
   18    -341.8164853993      1.05E-04
   19    -341.8166883301      3.34E-05
   20    -341.8167157194      1.18E-05
   21    -341.8167192638      6.35E-06
   22    -341.8167200067      2.22E-06
   23    -341.8167201384      7.16E-07
   24    -341.8167201494      1.66E-07
   25    -341.8167201500      5.12E-08
   26    -341.8167201503      2.14E-08
   27    -341.8167201503      1.04E-08
   28    -341.8167201512      4.22E-09 Convergence criterion met
 ---------------------------------------
 SCF time:  CPU 211.59 s  wall 212.41 s
(0)  E-EN(g) gas-phase elect-nuc energy                 -341.790310227 a.u.
(3)  G-ENP(liq) elect-nuc-pol free energy of system     -341.816720151 a.u.
(4)  G-CDS(liq) cavity-dispersion-solvent structure 
     free energy                                                3.6349 kcal/mol
(6)  G-S(liq) free energy of system                     -341.810927546 a.u.
(9)  DeltaG-S(liq) free energy of  solvation
     (9) = (6) - (0)                                          -12.9376 kcal/mol
 SCF   energy in the final basis set = -341.8109275464
 Total energy in the final basis set = -341.8109275464

 Components of the MP2 correlation energy:
        aaaa  correlation energy =        -0.1583923818 au
        abab  correlation energy =        -0.9742257844 au
        bbbb  correlation energy =        -0.1583923818 au
        non-Brillouin singles    =        -0.0000000000 au

 Total  MP2   correlation energy =        -1.2910105480 au
        MP2         total energy =      -343.1019380945 au

  Entering Z-vector solver.
 This version supports only Gaussian blurring of the apparent surface charges
 No PCM contribution added !! 
   1         0           1      0.000262    0.000262
 This version supports only Gaussian blurring of the apparent surface charges
 No PCM contribution added !! 
   2         0           1      0.000089    0.000089
 This version supports only Gaussian blurring of the apparent surface charges
 No PCM contribution added !! 
   3         0           1      0.000032    0.000032
 This version supports only Gaussian blurring of the apparent surface charges
 No PCM contribution added !! 
   4         0           1      0.000011    0.000011
 This version supports only Gaussian blurring of the apparent surface charges
 No PCM contribution added !! 
   5         0           1      0.000004    0.000004
 This version supports only Gaussian blurring of the apparent surface charges
 No PCM contribution added !! 
   6         0           1      0.000002    0.000002
 This version supports only Gaussian blurring of the apparent surface charges
 No PCM contribution added !! 
   7         1           0      0.000000    0.000000    Roots Converged

 --------------------------------------------------------------

                    Orbital Energies (a.u.)
 --------------------------------------------------------------

 Alpha MOs
 -- Occupied --
-20.575 -20.564 -20.560 -11.341 -11.286 -11.274  -1.422  -1.379
 -1.355  -1.040  -0.893  -0.808  -0.738  -0.715  -0.684  -0.629
 -0.615  -0.598  -0.556  -0.540  -0.526  -0.485  -0.452  -0.435
 -- Virtual --
  0.127   0.166   0.178   0.197   0.213   0.224   0.236   0.306
  0.318   0.355   0.374   0.417   0.453   0.472   0.506   0.528
  0.545   0.568   0.573   0.585   0.595   0.598   0.635   0.644
  0.648   0.662   0.669   0.693   0.730   0.754   0.765   0.790
  0.824   0.852   0.864   0.881   0.893   0.922   0.937   0.945
  0.969   0.996   1.001   1.052   1.108   1.145   1.190   1.201
  1.219   1.231   1.261   1.275   1.311   1.322   1.333   1.386
  1.409   1.429   1.461   1.466   1.483   1.488   1.505   1.540
  1.546   1.601   1.627   1.645   1.692   1.708   1.759   1.764
  1.820   1.902   1.992   2.052   2.097   2.109   2.186   2.204
  2.233   2.242   2.273   2.309   2.348   2.366   2.425   2.440
  2.459   2.487   2.525   2.644   2.659   2.703   2.731   2.792
  2.801   2.830   2.840   2.927   3.020   3.025   3.037   3.064
  3.100   3.120   3.170   3.176   3.190   3.221   3.243   3.273
  3.281   3.323   3.336   3.362   3.398   3.404   3.442   3.448
  3.461   3.481   3.494   3.548   3.604   3.607   3.625   3.672
  3.697   3.724   3.759   3.779   3.789   3.800   3.844   3.866
  3.872   3.919   3.958   3.978   4.000   4.048   4.054   4.074
  4.109   4.156   4.168   4.187   4.211   4.233   4.240   4.254
  4.271   4.321   4.339   4.371   4.380   4.412   4.435   4.438
  4.490   4.522   4.556   4.562   4.590   4.607   4.632   4.671
  4.684   4.749   4.795   4.824   4.834   4.864   4.986   4.992
  5.050   5.093   5.121   5.140   5.215   5.241   5.273   5.300
  5.352   5.380   5.404   5.428   5.477   5.506   5.642   5.653
  5.711   5.734   5.751   5.786   5.828   5.936   6.008   6.014
  6.048   6.134   6.153   6.206   6.257   6.300   6.349   6.429
  6.635   6.663   6.669   6.700   6.879   6.957   6.991   6.995
  7.110   7.117   7.152   7.173   7.273   7.308   7.317   7.349
  7.367   7.422   7.492   7.527   7.540   7.639   7.681   7.771
  7.914   7.963  10.666  12.432  12.599  12.940  13.759  13.885
 --------------------------------------------------------------

          Ground-State Mulliken Net Atomic Charges

     Atom                 Charge (a.u.)
  ----------------------------------------
      1 C                    -0.017730
      2 C                     0.070573
      3 C                     0.107923
      4 O                    -0.344789
      5 O                    -0.463446
      6 H                     0.100434
      7 H                     0.141521
      8 O                    -0.455033
      9 H                     0.147443
     10 H                     0.166261
     11 H                     0.280376
     12 H                     0.266467
  ----------------------------------------
  Sum of atomic charges =     0.000000

 -----------------------------------------------------------------
                    Cartesian Multipole Moments
 -----------------------------------------------------------------
    Charge (ESU x 10^10)
                 0.0000
    Dipole Moment (Debye)
         X       0.8116      Y      -2.1965      Z      -0.8199
       Tot       2.4811
    Quadrupole Moments (Debye-Ang)
        XX     -48.4115     XY      -2.5012     YY     -32.7220
        XZ      -3.1200     YZ       2.2257     ZZ     -33.9383
    Octopole Moments (Debye-Ang^2)
       XXX       0.5978    XXY       9.6646    XYY       1.4813
       YYY      -2.5080    XXZ      -3.3392    XYZ       1.3871
       YYZ       1.2773    XZZ       0.6334    YZZ       1.1272
       ZZZ      -0.4206
    Hexadecapole Moments (Debye-Ang^3)
      XXXX    -622.3473   XXXY     -20.6834   XXYY     -93.3572
      XYYY      -0.4266   YYYY    -150.6098   XXXZ     -15.2503
      XXYZ       5.7172   XYYZ       0.0786   YYYZ       7.7880
      XXZZ     -97.5829   XYZZ      -0.7596   YYZZ     -36.7166
      XZZZ       0.2794   YZZZ       0.1650   ZZZZ     -61.5176
 -----------------------------------------------------------------
 DrvMan is completing analytic gradient of the MP2 energy
 MP2 relaxed dipole moment
            1
    1   0.3193236
    2  -0.8641873
    3  -0.3225578
	Magnitude:	 0.976 au	 2.481 Debye
 MP2 energy read as -343.101938
 Full Analytical Gradient of MP2 Energy (in au.)
             1             2             3             4             5
    1    0.00022637    0.00001096   -0.00004024   -0.00003502   -0.00013877
    2    0.00009959   -0.00102941    0.00040995    0.00020925   -0.00016204
    3   -0.00003500   -0.00008978    0.00010811    0.00013244   -0.00011830
             6             7             8             9            10
    1   -0.00004120    0.00017624   -0.00006682    0.00006572    0.00010353
    2    0.00008048   -0.00008777    0.00043958   -0.00008604    0.00005987
    3    0.00003413    0.00005975    0.00002064   -0.00005762    0.00024549
            11            12
    1   -0.00010922   -0.00015154
    2   -0.00011769    0.00018422
    3   -0.00022422   -0.00007563
 Gradient time:  CPU 0.08 s  wall 0.10 s
 ----------------------------------------------------------------
             Standard Nuclear Orientation (Angstroms)
    I     Atom           X                Y                Z
 ----------------------------------------------------------------
    1      C      -1.0587009368    -0.7287619653     0.2646467698
    2      C       0.0327559980     0.0150541438    -0.4754930578
    3      C       1.3463404691    -0.6517103003    -0.2411371410
    4      O       2.2375980149    -0.0724523176     0.3515454522
    5      O      -2.3070597612    -0.0865967220     0.0380462046
    6      H      -0.8235318478    -0.7371187280     1.3190068984
    7      H      -1.1621855517    -1.7301994456    -0.1010603705
    8      O       0.0642848520     1.3485390005    -0.0103131508
    9      H      -0.1805328433     0.0087163546    -1.5306867915
   10      H       1.4650531080    -1.6559277816    -0.5896303172
   11      H      -2.1772006031     0.8429813780     0.2432079572
   12      H       0.9329397019     1.4603501837     0.3995474466
 ----------------------------------------------------------------
 Nuclear Repulsion Energy =   246.6643104190 hartrees
 There are       24 alpha and       24 beta electrons
 Discretize the solute cavity surface with Lebedev spheres
	Using 302 Lebedev grid points for each H atom
	Using 302 Lebedev grid points for other atoms
	Atomic van der Waals radii will be scaled by 1.20
 Removing interior tesserae...
 Keep 1254 surface tesserae and discard 2370 interior tesserae
 Molecular Surface Area = 108.913 Angst**2

                       Distance Matrix (Angstroms)
             C (  1)   C (  2)   C (  3)   O (  4)   O (  5)   H (  6)
   C (  2)  1.514050
   C (  3)  2.458857  1.491644
   O (  4)  3.362124  2.356476  1.217026
   O (  5)  1.422014  2.397664  3.707375  4.555480
   H (  6)  1.080301  2.125846  2.673890  3.278457  2.065162
   H (  7)  1.071134  2.148021  2.734129  3.809397  2.007864  1.765641
   O (  8)  2.377368  1.412646  2.387037  2.621726  2.772224  2.627790
   H (  9)  2.130323  1.076553  2.104862  3.065411  2.644263  3.015041
   H ( 10)  2.821127  2.203788  1.069576  1.997506  4.133475  3.118449
   H ( 11)  1.929217  2.466962  3.857983  4.510011  0.960765  2.342323
   H ( 12)  2.962607  1.914395  2.245479  2.013435  3.608507  2.959640
             H (  7)   O (  8)   H (  9)   H ( 10)   H ( 11)
   O (  8)  3.315282
   H (  9)  2.455871  2.041224
   H ( 10)  2.673313  3.365201  2.522812
   H ( 11)  2.787478  2.311735  2.798103  4.494906
   H ( 12)  3.849645  0.966979  2.659486  3.312523  3.174675

 Requested basis set is cc-pVTZ
 There are 96 shells and 264 basis functions
 A cutoff of  1.0D-11 yielded   4356 shell pairs
 There are     32826 function pairs (     42400 Cartesian)
 Smallest overlap matrix eigenvalue = 5.55E-04
 Guess MOs from SCF MO coefficient file
 Reading MOs from coefficient file
 Reading MOs from coefficient file
 A restricted Hartree-Fock SCF calculation will be
 performed using Pulay DIIS extrapolation
 SCF converges when DIIS error is below 1.0E-08
 ---------------------------------------
  Cycle       Energy         DIIS Error
 ---------------------------------------
    1    -341.7849942540      5.86E-04
    2    -341.7894802894      3.26E-04
    3    -341.7901869171      1.11E-04
    4    -341.7903382176      3.41E-05
    5    -341.7903602436      1.33E-05
    6    -341.7903638418      7.03E-06
    7    -341.7903647019      2.34E-06
    8    -341.7903648373      7.72E-07
    9    -341.7903648501      1.71E-07
   10    -341.7903648511      5.80E-08
   11    -341.7903648512      2.67E-08
   12    -341.7903648512      1.33E-08
   13    -341.7903648503      5.36E-09 Convergence criterion met
 ---------------------------------------
 SCF time:  CPU 136.62 s  wall 137.31 s
 Discretize the solute cavity surface with Lebedev spheres
	Using 302 Lebedev grid points for each H atom
	Using 302 Lebedev grid points for other atoms
	Atomic van der Waals radii will be scaled by 1.20
 Removing interior tesserae...
 Keep 1254 surface tesserae and discard 2370 interior tesserae
 Molecular Surface Area = 108.913 Angst**2
 A restricted Hartree-Fock SCF calculation will be
 performed using Pulay DIIS extrapolation
 Polarizable Continuum solvation model will be applied
 SCF converges when DIIS error is below 1.0E-08

 Citation of the SMD model:
 Marenich, A.V.; Cramer, C.J.; Truhlar, D.G.
 J. Phys. Chem. B 2009, 113, 6378-6396.
 iSolventCode=           1
 Solvent: water                                                           

 vradii
            1           2           3           4           5           6
    1   1.8500000   1.8500000   1.8500000   1.5200000   1.5200000   1.2000000
            7           8           9          10          11          12
    1   1.2000000   1.5200000   1.2000000   1.2000000   1.2000000   1.2000000
 ---------------------------------------
  Cycle       Energy         DIIS Error
 ---------------------------------------
    1    -341.7903648506      1.28E-09
 Time req'd to invert C: 1.17 s (CPU) 1.17 s (wall)
    2    -341.8123938853      4.66E-04
    3    -341.8123938827      4.66E-04
    4    -341.8123938810      4.66E-04
    5    -341.8123938730      4.66E-04
    6    -341.8123938671      4.66E-04
    7    -341.8123938674      4.66E-04
    8    -341.8123938649      4.66E-04
    9    -341.8123938704      4.66E-04
   10    -341.8123938680      4.66E-04
   11    -341.8123938659      4.66E-04
   12    -341.8123938669      4.66E-04
   13    -341.8123938693      4.66E-04
   14    -341.8123938668      4.66E-04
   15    -341.8123938629      4.66E-04
   16    -341.8123938853      4.66E-04
   17    -341.8159512701      2.49E-04
   18    -341.8165284869      1.05E-04
   19    -341.8167312445      3.34E-05
   20    -341.8167586060      1.18E-05
   21    -341.8167621499      6.35E-06
   22    -341.8167628929      2.22E-06
   23    -341.8167630246      7.15E-07
   24    -341.8167630356      1.66E-07
   25    -341.8167630362      5.12E-08
   26    -341.8167630365      2.14E-08
   27    -341.8167630365      1.04E-08
   28    -341.8167630375      4.13E-09 Convergence criterion met
 ---------------------------------------
 SCF time:  CPU 209.11 s  wall 210.73 s
(0)  E-EN(g) gas-phase elect-nuc energy                 -341.790364851 a.u.
(3)  G-ENP(liq) elect-nuc-pol free energy of system     -341.816763037 a.u.
(4)  G-CDS(liq) cavity-dispersion-solvent structure 
     free energy                                                3.6366 kcal/mol
(6)  G-S(liq) free energy of system                     -341.810967785 a.u.
(9)  DeltaG-S(liq) free energy of  solvation
     (9) = (6) - (0)                                          -12.9285 kcal/mol
 SCF   energy in the final basis set = -341.8109677845
 Total energy in the final basis set = -341.8109677845

 Components of the MP2 correlation energy:
        aaaa  correlation energy =        -0.1583938698 au
        abab  correlation energy =        -0.9742056512 au
        bbbb  correlation energy =        -0.1583938698 au
        non-Brillouin singles    =        -0.0000000000 au

 Total  MP2   correlation energy =        -1.2909933909 au
        MP2         total energy =      -343.1019611755 au

  Entering Z-vector solver.
 This version supports only Gaussian blurring of the apparent surface charges
 No PCM contribution added !! 
   1         0           1      0.000262    0.000262
 This version supports only Gaussian blurring of the apparent surface charges
 No PCM contribution added !! 
   2         0           1      0.000089    0.000089
 This version supports only Gaussian blurring of the apparent surface charges
 No PCM contribution added !! 
   3         0           1      0.000032    0.000032
 This version supports only Gaussian blurring of the apparent surface charges
 No PCM contribution added !! 
   4         0           1      0.000011    0.000011
 This version supports only Gaussian blurring of the apparent surface charges
 No PCM contribution added !! 
   5         0           1      0.000004    0.000004
 This version supports only Gaussian blurring of the apparent surface charges
 No PCM contribution added !! 
   6         0           1      0.000002    0.000002
 This version supports only Gaussian blurring of the apparent surface charges
 No PCM contribution added !! 
   7         1           0      0.000000    0.000000    Roots Converged

 --------------------------------------------------------------

                    Orbital Energies (a.u.)
 --------------------------------------------------------------

 Alpha MOs
 -- Occupied --
-20.575 -20.564 -20.560 -11.341 -11.286 -11.274  -1.422  -1.380
 -1.355  -1.040  -0.893  -0.808  -0.739  -0.715  -0.684  -0.629
 -0.615  -0.598  -0.556  -0.540  -0.526  -0.485  -0.452  -0.435
 -- Virtual --
  0.127   0.166   0.178   0.197   0.213   0.224   0.236   0.306
  0.318   0.355   0.375   0.417   0.453   0.472   0.506   0.528
  0.545   0.568   0.573   0.585   0.594   0.598   0.635   0.644
  0.648   0.662   0.669   0.693   0.730   0.754   0.765   0.790
  0.824   0.852   0.864   0.881   0.893   0.922   0.937   0.945
  0.969   0.996   1.001   1.052   1.108   1.145   1.190   1.201
  1.219   1.232   1.261   1.275   1.311   1.322   1.333   1.386
  1.409   1.429   1.461   1.465   1.483   1.488   1.505   1.540
  1.546   1.601   1.627   1.645   1.691   1.708   1.759   1.764
  1.820   1.902   1.992   2.052   2.097   2.109   2.186   2.204
  2.233   2.242   2.274   2.309   2.348   2.366   2.425   2.440
  2.459   2.487   2.525   2.644   2.659   2.703   2.731   2.792
  2.801   2.830   2.840   2.927   3.020   3.026   3.038   3.064
  3.100   3.120   3.170   3.176   3.190   3.221   3.243   3.273
  3.281   3.323   3.336   3.362   3.398   3.404   3.442   3.448
  3.461   3.481   3.494   3.548   3.604   3.607   3.625   3.672
  3.697   3.724   3.759   3.779   3.788   3.800   3.844   3.866
  3.872   3.919   3.957   3.979   3.999   4.048   4.054   4.074
  4.109   4.156   4.167   4.187   4.211   4.233   4.240   4.254
  4.271   4.321   4.339   4.371   4.380   4.411   4.435   4.438
  4.489   4.522   4.556   4.562   4.590   4.607   4.632   4.671
  4.684   4.750   4.796   4.824   4.834   4.864   4.985   4.992
  5.049   5.092   5.121   5.140   5.215   5.240   5.273   5.300
  5.352   5.380   5.404   5.427   5.477   5.505   5.642   5.653
  5.711   5.734   5.751   5.786   5.828   5.936   6.008   6.015
  6.048   6.134   6.154   6.206   6.257   6.300   6.350   6.430
  6.636   6.663   6.669   6.701   6.879   6.957   6.991   6.995
  7.110   7.117   7.152   7.173   7.273   7.308   7.318   7.349
  7.367   7.423   7.492   7.527   7.541   7.639   7.681   7.771
  7.915   7.964  10.663  12.428  12.599  12.944  13.759  13.886
 --------------------------------------------------------------

          Ground-State Mulliken Net Atomic Charges

     Atom                 Charge (a.u.)
  ----------------------------------------
      1 C                    -0.017862
      2 C                     0.070978
      3 C                     0.107921
      4 O                    -0.344890
      5 O                    -0.463486
      6 H                     0.100297
      7 H                     0.141601
      8 O                    -0.454394
      9 H                     0.146677
     10 H                     0.166319
     11 H                     0.280374
     12 H                     0.266465
  ----------------------------------------
  Sum of atomic charges =     0.000000

 -----------------------------------------------------------------
                    Cartesian Multipole Moments
 -----------------------------------------------------------------
    Charge (ESU x 10^10)
                -0.0000
    Dipole Moment (Debye)
         X       0.8127      Y      -2.1921      Z      -0.8175
       Tot       2.4767
    Quadrupole Moments (Debye-Ang)
        XX     -48.4164     XY      -2.5018     YY     -32.7142
        XZ      -3.1205     YZ       2.2262     ZZ     -33.9458
    Octopole Moments (Debye-Ang^2)
       XXX       0.5962    XXY       9.6584    XYY       1.4841
       YYY      -2.5130    XXZ      -3.3453    XYZ       1.3863
       YYZ       1.2712    XZZ       0.6370    YZZ       1.1259
       ZZZ      -0.4249
    Hexadecapole Moments (Debye-Ang^3)
      XXXX    -622.3991   XXXY     -20.6866   XXYY     -93.3472
      XYYY      -0.4278   YYYY    -150.5686   XXXZ     -15.2527
      XXYZ       5.7218   XYYZ       0.0771   YYYZ       7.7929
      XXZZ     -97.5881   XYZZ      -0.7618   YYZZ     -36.7140
      XZZZ       0.2797   YZZZ       0.1762   ZZZZ     -61.5326
 -----------------------------------------------------------------
 DrvMan is completing analytic gradient of the MP2 energy
 MP2 relaxed dipole moment
            1
    1   0.3197224
    2  -0.8624273
    3  -0.3216161
	Magnitude:	 0.974 au	 2.477 Debye
 MP2 energy read as -343.101961
 Full Analytical Gradient of MP2 Energy (in au.)
             1             2             3             4             5
    1    0.00021168    0.00009886    0.00009364   -0.00013351   -0.00009395
    2   -0.00003848   -0.00003556    0.00017043    0.00021766   -0.00017112
    3   -0.00019493    0.00111757   -0.00005104    0.00013225   -0.00012789
             6             7             8             9            10
    1    0.00001378    0.00011564   -0.00017484   -0.00004991    0.00016310
    2    0.00011294   -0.00012057   -0.00003322   -0.00013936    0.00002647
    3   -0.00001147    0.00010479   -0.00028688   -0.00063589    0.00027840
            11            12
    1   -0.00009615   -0.00014833
    2   -0.00010861    0.00011942
    3   -0.00022204   -0.00010288
 Gradient time:  CPU 0.08 s  wall 0.08 s
 ----------------------------------------------------------------
             Standard Nuclear Orientation (Angstroms)
    I     Atom           X                Y                Z
 ----------------------------------------------------------------
    1      C      -1.0587009368    -0.7287619653     0.2646467698
    2      C       0.0327559980     0.0150541438    -0.4774930578
    3      C       1.3463404691    -0.6517103003    -0.2411371410
    4      O       2.2375980149    -0.0724523176     0.3515454522
    5      O      -2.3070597612    -0.0865967220     0.0380462046
    6      H      -0.8235318478    -0.7371187280     1.3190068984
    7      H      -1.1621855517    -1.7301994456    -0.1010603705
    8      O       0.0642848520     1.3485390005    -0.0103131508
    9      H      -0.1805328433     0.0087163546    -1.5306867915
   10      H       1.4650531080    -1.6559277816    -0.5896303172
   11      H      -2.1772006031     0.8429813780     0.2432079572
   12      H       0.9329397019     1.4603501837     0.3995474466
 ----------------------------------------------------------------
 Nuclear Repulsion Energy =   246.6429018214 hartrees
 There are       24 alpha and       24 beta electrons
 Discretize the solute cavity surface with Lebedev spheres
	Using 302 Lebedev grid points for each H atom
	Using 302 Lebedev grid points for other atoms
	Atomic van der Waals radii will be scaled by 1.20
 Removing interior tesserae...
 Keep 1253 surface tesserae and discard 2371 interior tesserae
 Molecular Surface Area = 108.848 Angst**2

                       Distance Matrix (Angstroms)
             C (  1)   C (  2)   C (  3)   O (  4)   O (  5)   H (  6)
   C (  2)  1.515029
   C (  3)  2.458857  1.491959
   O (  4)  3.362124  2.357179  1.217026
   O (  5)  1.422014  2.398093  3.707375  4.555480
   H (  6)  1.080301  2.127535  2.673890  3.278457  2.065162
   H (  7)  1.071134  2.148371  2.734129  3.809397  2.007864  1.765641
   O (  8)  2.377368  1.413306  2.387037  2.621726  2.772224  2.627790
   H (  9)  2.130323  1.074593  2.104862  3.065411  2.644263  3.015041
   H ( 10)  2.821127  2.203686  1.069576  1.997506  4.133475  3.118449
   H ( 11)  1.929217  2.467546  3.857983  4.510011  0.960765  2.342323
   H ( 12)  2.962607  1.915310  2.245479  2.013435  3.608507  2.959640
             H (  7)   O (  8)   H (  9)   H ( 10)   H ( 11)
   O (  8)  3.315282
   H (  9)  2.455871  2.041224
   H ( 10)  2.673313  3.365201  2.522812
   H ( 11)  2.787478  2.311735  2.798103  4.494906
   H ( 12)  3.849645  0.966979  2.659486  3.312523  3.174675

 Requested basis set is cc-pVTZ
 There are 96 shells and 264 basis functions
 A cutoff of  1.0D-11 yielded   4356 shell pairs
 There are     32826 function pairs (     42400 Cartesian)
 Smallest overlap matrix eigenvalue = 5.55E-04
 Guess MOs from SCF MO coefficient file
 Reading MOs from coefficient file
 Reading MOs from coefficient file
 A restricted Hartree-Fock SCF calculation will be
 performed using Pulay DIIS extrapolation
 SCF converges when DIIS error is below 1.0E-08
 ---------------------------------------
  Cycle       Energy         DIIS Error
 ---------------------------------------
    1    -341.7849265313      5.84E-04
    2    -341.7894444148      3.24E-04
    3    -341.7901422253      1.11E-04
    4    -341.7902931913      3.40E-05
    5    -341.7903152862      1.33E-05
    6    -341.7903189091      7.02E-06
    7    -341.7903197723      2.35E-06
    8    -341.7903199102      7.77E-07
    9    -341.7903199239      1.84E-07
   10    -341.7903199253      7.01E-08
   11    -341.7903199254      3.47E-08
   12    -341.7903199256      1.62E-08
   13    -341.7903199249      5.36E-09 Convergence criterion met
 ---------------------------------------
 SCF time:  CPU 137.26 s  wall 137.80 s
 Discretize the solute cavity surface with Lebedev spheres
	Using 302 Lebedev grid points for each H atom
	Using 302 Lebedev grid points for other atoms
	Atomic van der Waals radii will be scaled by 1.20
 Removing interior tesserae...
 Keep 1253 surface tesserae and discard 2371 interior tesserae
 Molecular Surface Area = 108.848 Angst**2
 A restricted Hartree-Fock SCF calculation will be
 performed using Pulay DIIS extrapolation
 Polarizable Continuum solvation model will be applied
 SCF converges when DIIS error is below 1.0E-08

 Citation of the SMD model:
 Marenich, A.V.; Cramer, C.J.; Truhlar, D.G.
 J. Phys. Chem. B 2009, 113, 6378-6396.
 iSolventCode=           1
 Solvent: water                                                           

 vradii
            1           2           3           4           5           6
    1   1.8500000   1.8500000   1.8500000   1.5200000   1.5200000   1.2000000
            7           8           9          10          11          12
    1   1.2000000   1.5200000   1.2000000   1.2000000   1.2000000   1.2000000
 ---------------------------------------
  Cycle       Energy         DIIS Error
 ---------------------------------------
    1    -341.7903199247      1.14E-09
 Time req'd to invert C: 1.12 s (CPU) 1.11 s (wall)
    2    -341.8123556052      4.66E-04
    3    -341.8123556035      4.66E-04
    4    -341.8123556042      4.66E-04
    5    -341.8123555829      4.66E-04
    6    -341.8123555853      4.66E-04
    7    -341.8123555850      4.66E-04
    8    -341.8123555840      4.66E-04
    9    -341.8123555871      4.66E-04
   10    -341.8123555847      4.66E-04
   11    -341.8123555870      4.66E-04
   12    -341.8123555916      4.66E-04
   13    -341.8123555917      4.66E-04
   14    -341.8123555963      4.66E-04
   15    -341.8123555959      4.66E-04
   16    -341.8123556052      4.66E-04
   17    -341.8159133269      2.49E-04
   18    -341.8164906137      1.05E-04
   19    -341.8166934017      3.34E-05
   20    -341.8167207645      1.18E-05
   21    -341.8167243065      6.35E-06
   22    -341.8167250492      2.21E-06
   23    -341.8167251808      7.15E-07
   24    -341.8167251919      1.66E-07
   25    -341.8167251925      5.11E-08
   26    -341.8167251927      2.14E-08
   27    -341.8167251927      1.04E-08
   28    -341.8167251937      4.16E-09 Convergence criterion met
 ---------------------------------------
 SCF time:  CPU 218.42 s  wall 220.84 s
(0)  E-EN(g) gas-phase elect-nuc energy                 -341.790319925 a.u.
(3)  G-ENP(liq) elect-nuc-pol free energy of system     -341.816725194 a.u.
(4)  G-CDS(liq) cavity-dispersion-solvent structure 
     free energy                                                3.6360 kcal/mol
(6)  G-S(liq) free energy of system                     -341.810930844 a.u.
(9)  DeltaG-S(liq) free energy of  solvation
     (9) = (6) - (0)                                          -12.9335 kcal/mol
 SCF   energy in the final basis set = -341.8109308436
 Total energy in the final basis set = -341.8109308436

 Components of the MP2 correlation energy:
        aaaa  correlation energy =        -0.1583880082 au
        abab  correlation energy =        -0.9742131948 au
        bbbb  correlation energy =        -0.1583880082 au
        non-Brillouin singles    =        -0.0000000000 au

 Total  MP2   correlation energy =        -1.2909892113 au
        MP2         total energy =      -343.1019200549 au

  Entering Z-vector solver.
 This version supports only Gaussian blurring of the apparent surface charges
 No PCM contribution added !! 
   1         0           1      0.000262    0.000262
 This version supports only Gaussian blurring of the apparent surface charges
 No PCM contribution added !! 
   2         0           1      0.000089    0.000089
 This version supports only Gaussian blurring of the apparent surface charges
 No PCM contribution added !! 
   3         0           1      0.000032    0.000032
 This version supports only Gaussian blurring of the apparent surface charges
 No PCM contribution added !! 
   4         0           1      0.000011    0.000011
 This version supports only Gaussian blurring of the apparent surface charges
 No PCM contribution added !! 
   5         0           1      0.000004    0.000004
 This version supports only Gaussian blurring of the apparent surface charges
 No PCM contribution added !! 
   6         0           1      0.000002    0.000002
 This version supports only Gaussian blurring of the apparent surface charges
 No PCM contribution added !! 
   7         1           0      0.000000    0.000000    Roots Converged

 --------------------------------------------------------------

                    Orbital Energies (a.u.)
 --------------------------------------------------------------

 Alpha MOs
 -- Occupied --
-20.575 -20.564 -20.560 -11.341 -11.286 -11.274  -1.422  -1.379
 -1.355  -1.040  -0.893  -0.809  -0.738  -0.715  -0.684  -0.629
 -0.615  -0.598  -0.556  -0.540  -0.526  -0.485  -0.452  -0.435
 -- Virtual --
  0.127   0.166   0.178   0.197   0.213   0.224   0.236   0.306
  0.318   0.355   0.374   0.416   0.453   0.472   0.506   0.528
  0.545   0.568   0.572   0.585   0.595   0.598   0.635   0.644
  0.648   0.662   0.669   0.693   0.730   0.754   0.765   0.790
  0.824   0.852   0.864   0.881   0.893   0.922   0.937   0.945
  0.969   0.996   1.001   1.052   1.107   1.145   1.190   1.201
  1.219   1.231   1.261   1.275   1.311   1.322   1.333   1.386
  1.409   1.429   1.461   1.465   1.483   1.488   1.505   1.540
  1.546   1.601   1.627   1.644   1.692   1.709   1.759   1.765
  1.820   1.902   1.992   2.052   2.097   2.109   2.186   2.204
  2.233   2.241   2.273   2.309   2.348   2.366   2.425   2.440
  2.459   2.487   2.525   2.644   2.659   2.703   2.731   2.791
  2.801   2.830   2.840   2.926   3.020   3.025   3.038   3.064
  3.100   3.120   3.170   3.177   3.190   3.221   3.243   3.273
  3.281   3.324   3.336   3.362   3.398   3.404   3.442   3.448
  3.461   3.481   3.494   3.547   3.603   3.607   3.625   3.672
  3.697   3.724   3.758   3.779   3.789   3.800   3.843   3.866
  3.872   3.919   3.958   3.978   3.999   4.048   4.054   4.074
  4.109   4.156   4.168   4.186   4.211   4.234   4.240   4.254
  4.271   4.320   4.339   4.371   4.380   4.412   4.435   4.438
  4.489   4.522   4.555   4.562   4.590   4.607   4.632   4.671
  4.684   4.749   4.795   4.825   4.833   4.863   4.986   4.993
  5.051   5.093   5.121   5.141   5.215   5.240   5.274   5.300
  5.352   5.381   5.405   5.429   5.477   5.506   5.642   5.653
  5.711   5.734   5.751   5.786   5.828   5.936   6.008   6.014
  6.048   6.134   6.153   6.206   6.257   6.300   6.350   6.429
  6.636   6.663   6.669   6.701   6.879   6.957   6.991   6.995
  7.110   7.117   7.152   7.173   7.273   7.308   7.317   7.349
  7.367   7.422   7.492   7.527   7.540   7.639   7.681   7.771
  7.914   7.964  10.666  12.433  12.601  12.943  13.755  13.883
 --------------------------------------------------------------

          Ground-State Mulliken Net Atomic Charges

     Atom                 Charge (a.u.)
  ----------------------------------------
      1 C                    -0.017927
      2 C                     0.070100
      3 C                     0.107999
      4 O                    -0.344830
      5 O                    -0.463488
      6 H                     0.100509
      7 H                     0.141470
      8 O                    -0.454827
      9 H                     0.147839
     10 H                     0.166280
     11 H                     0.280381
     12 H                     0.266495
  ----------------------------------------
  Sum of atomic charges =    -0.000000

 -----------------------------------------------------------------
                    Cartesian Multipole Moments
 -----------------------------------------------------------------
    Charge (ESU x 10^10)
                -0.0000
    Dipole Moment (Debye)
         X       0.8122      Y      -2.1938      Z      -0.8209
       Tot       2.4791
    Quadrupole Moments (Debye-Ang)
        XX     -48.4136     XY      -2.5013     YY     -32.7209
        XZ      -3.1209     YZ       2.2258     ZZ     -33.9361
    Octopole Moments (Debye-Ang^2)
       XXX       0.6052    XXY       9.6611    XYY       1.4827
       YYY      -2.5160    XXZ      -3.3372    XYZ       1.3890
       YYZ       1.2818    XZZ       0.6320    YZZ       1.1233
       ZZZ      -0.4097
    Hexadecapole Moments (Debye-Ang^3)
      XXXX    -622.3675   XXXY     -20.6849   XXYY     -93.3590
      XYYY      -0.4293   YYYY    -150.6160   XXXZ     -15.2556
      XXYZ       5.7206   XYYZ       0.0772   YYYZ       7.7976
      XXZZ     -97.5878   XYZZ      -0.7586   YYZZ     -36.7155
      XZZZ       0.2784   YZZZ       0.1754   ZZZZ     -61.5325
 -----------------------------------------------------------------
 DrvMan is completing analytic gradient of the MP2 energy
 MP2 relaxed dipole moment
            1
    1   0.3195376
    2  -0.8630926
    3  -0.3229753
	Magnitude:	 0.975 au	 2.479 Debye
 MP2 energy read as -343.101920
 Full Analytical Gradient of MP2 Energy (in au.)
             1             2             3             4             5
    1    0.00003276   -0.00012912    0.00011178   -0.00000122   -0.00009125
    2   -0.00013520   -0.00010466    0.00013913    0.00023648   -0.00015765
    3    0.00027004   -0.00122074    0.00032031    0.00008047   -0.00014739
             6             7             8             9            10
    1   -0.00009874    0.00016513   -0.00007076    0.00019921    0.00014346
    2    0.00004454   -0.00009239    0.00012113   -0.00020614    0.00006936
    3    0.00006375    0.00008157    0.00006968    0.00056114    0.00021162
            11            12
    1   -0.00010550   -0.00015574
    2   -0.00011276    0.00019818
    3   -0.00022772   -0.00006273
 Gradient time:  CPU 0.09 s  wall 0.14 s
 ----------------------------------------------------------------
             Standard Nuclear Orientation (Angstroms)
    I     Atom           X                Y                Z
 ----------------------------------------------------------------
    1      C      -1.0587009368    -0.7287619653     0.2646467698
    2      C       0.0327559980     0.0150541438    -0.4764930578
    3      C       1.3473404691    -0.6517103003    -0.2411371410
    4      O       2.2375980149    -0.0724523176     0.3515454522
    5      O      -2.3070597612    -0.0865967220     0.0380462046
    6      H      -0.8235318478    -0.7371187280     1.3190068984
    7      H      -1.1621855517    -1.7301994456    -0.1010603705
    8      O       0.0642848520     1.3485390005    -0.0103131508
    9      H      -0.1805328433     0.0087163546    -1.5306867915
   10      H       1.4650531080    -1.6559277816    -0.5896303172
   11      H      -2.1772006031     0.8429813780     0.2432079572
   12      H       0.9329397019     1.4603501837     0.3995474466
 ----------------------------------------------------------------
 Nuclear Repulsion Energy =   246.6500716918 hartrees
 There are       24 alpha and       24 beta electrons
 Discretize the solute cavity surface with Lebedev spheres
	Using 302 Lebedev grid points for each H atom
	Using 302 Lebedev grid points for other atoms
	Atomic van der Waals radii will be scaled by 1.20
 Removing interior tesserae...
 Keep 1253 surface tesserae and discard 2371 interior tesserae
 Molecular Surface Area = 108.848 Angst**2

                       Distance Matrix (Angstroms)
             C (  1)   C (  2)   C (  3)   O (  4)   O (  5)   H (  6)
   C (  2)  1.514539
   C (  3)  2.459835  1.492682
   O (  4)  3.362124  2.356827  1.216294
   O (  5)  1.422014  2.397879  3.708361  4.555480
   H (  6)  1.080301  2.126691  2.674702  3.278457  2.065162
   H (  7)  1.071134  2.148196  2.735047  3.809397  2.007864  1.765641
   O (  8)  2.377368  1.412975  2.387574  2.621726  2.772224  2.627790
   H (  9)  2.130323  1.075573  2.105587  3.065411  2.644263  3.015041
   H ( 10)  2.821127  2.203737  1.069466  1.997506  4.133475  3.118449
   H ( 11)  1.929217  2.467254  3.858897  4.510011  0.960765  2.342323
   H ( 12)  2.962607  1.914852  2.245663  2.013435  3.608507  2.959640
             H (  7)   O (  8)   H (  9)   H ( 10)   H ( 11)
   O (  8)  3.315282
   H (  9)  2.455871  2.041224
   H ( 10)  2.673313  3.365201  2.522812
   H ( 11)  2.787478  2.311735  2.798103  4.494906
   H ( 12)  3.849645  0.966979  2.659486  3.312523  3.174675

 Requested basis set is cc-pVTZ
 There are 96 shells and 264 basis functions
 A cutoff of  1.0D-11 yielded   4356 shell pairs
 There are     32826 function pairs (     42400 Cartesian)
 Smallest overlap matrix eigenvalue = 5.56E-04
 Guess MOs from SCF MO coefficient file
 Reading MOs from coefficient file
 Reading MOs from coefficient file
 A restricted Hartree-Fock SCF calculation will be
 performed using Pulay DIIS extrapolation
 SCF converges when DIIS error is below 1.0E-08
 ---------------------------------------
  Cycle       Energy         DIIS Error
 ---------------------------------------
    1    -341.7856249017      5.86E-04
    2    -341.7895350569      3.27E-04
    3    -341.7902454133      1.12E-04
    4    -341.7903975841      3.39E-05
    5    -341.7904197776      1.32E-05
    6    -341.7904233306      7.04E-06
    7    -341.7904241840      2.32E-06
    8    -341.7904243162      7.51E-07
    9    -341.7904243282      1.68E-07
   10    -341.7904243291      5.57E-08
   11    -341.7904243292      2.53E-08
   12    -341.7904243291      1.27E-08
   13    -341.7904243282      5.17E-09 Convergence criterion met
 ---------------------------------------
 SCF time:  CPU 136.68 s  wall 137.53 s
 Discretize the solute cavity surface with Lebedev spheres
	Using 302 Lebedev grid points for each H atom
	Using 302 Lebedev grid points for other atoms
	Atomic van der Waals radii will be scaled by 1.20
 Removing interior tesserae...
 Keep 1253 surface tesserae and discard 2371 interior tesserae
 Molecular Surface Area = 108.848 Angst**2
 A restricted Hartree-Fock SCF calculation will be
 performed using Pulay DIIS extrapolation
 Polarizable Continuum solvation model will be applied
 SCF converges when DIIS error is below 1.0E-08

 Citation of the SMD model:
 Marenich, A.V.; Cramer, C.J.; Truhlar, D.G.
 J. Phys. Chem. B 2009, 113, 6378-6396.
 iSolventCode=           1
 Solvent: water                                                           

 vradii
            1           2           3           4           5           6
    1   1.8500000   1.8500000   1.8500000   1.5200000   1.5200000   1.2000000
            7           8           9          10          11          12
    1   1.2000000   1.5200000   1.2000000   1.2000000   1.2000000   1.2000000
 ---------------------------------------
  Cycle       Energy         DIIS Error
 ---------------------------------------
    1    -341.7904243286      1.19E-09
 Time req'd to invert C: 1.22 s (CPU) 1.22 s (wall)
    2    -341.8124399342      4.65E-04
    3    -341.8124399316      4.65E-04
    4    -341.8124399277      4.65E-04
    5    -341.8124399260      4.65E-04
    6    -341.8124399232      4.65E-04
    7    -341.8124399162      4.65E-04
    8    -341.8124399200      4.65E-04
    9    -341.8124399233      4.65E-04
   10    -341.8124399229      4.65E-04
   11    -341.8124399247      4.65E-04
   12    -341.8124399274      4.65E-04
   13    -341.8124399317      4.65E-04
   14    -341.8124399324      4.65E-04
   15    -341.8124399319      4.65E-04
   16    -341.8124399343      4.65E-04
   17    -341.8159928812      2.48E-04
   18    -341.8165688662      1.05E-04
   19    -341.8167709844      3.33E-05
   20    -341.8167982140      1.18E-05
   21    -341.8168017288      6.32E-06
   22    -341.8168024639      2.21E-06
   23    -341.8168025943      7.14E-07
   24    -341.8168026052      1.65E-07
   25    -341.8168026058      5.12E-08
   26    -341.8168026060      2.14E-08
   27    -341.8168026060      1.04E-08
   28    -341.8168026070      4.14E-09 Convergence criterion met
 ---------------------------------------
 SCF time:  CPU 222.10 s  wall 224.82 s
(0)  E-EN(g) gas-phase elect-nuc energy                 -341.790424329 a.u.
(3)  G-ENP(liq) elect-nuc-pol free energy of system     -341.816802607 a.u.
(4)  G-CDS(liq) cavity-dispersion-solvent structure 
     free energy                                                3.6388 kcal/mol
(6)  G-S(liq) free energy of system                     -341.811003773 a.u.
(9)  DeltaG-S(liq) free energy of  solvation
     (9) = (6) - (0)                                          -12.9138 kcal/mol
 SCF   energy in the final basis set = -341.8110037726
 Total energy in the final basis set = -341.8110037726

 Components of the MP2 correlation energy:
        aaaa  correlation energy =        -0.1583799831 au
        abab  correlation energy =        -0.9741698998 au
        bbbb  correlation energy =        -0.1583799831 au
        non-Brillouin singles    =        -0.0000000000 au

 Total  MP2   correlation energy =        -1.2909298659 au
        MP2         total energy =      -343.1019336385 au

  Entering Z-vector solver.
 This version supports only Gaussian blurring of the apparent surface charges
 No PCM contribution added !! 
   1         0           1      0.000262    0.000262
 This version supports only Gaussian blurring of the apparent surface charges
 No PCM contribution added !! 
   2         0           1      0.000089    0.000089
 This version supports only Gaussian blurring of the apparent surface charges
 No PCM contribution added !! 
   3         0           1      0.000032    0.000032
 This version supports only Gaussian blurring of the apparent surface charges
 No PCM contribution added !! 
   4         0           1      0.000010    0.000010
 This version supports only Gaussian blurring of the apparent surface charges
 No PCM contribution added !! 
   5         0           1      0.000004    0.000004
 This version supports only Gaussian blurring of the apparent surface charges
 No PCM contribution added !! 
   6         0           1      0.000002    0.000002
 This version supports only Gaussian blurring of the apparent surface charges
 No PCM contribution added !! 
   7         1           0      0.000000    0.000000    Roots Converged

 --------------------------------------------------------------

                    Orbital Energies (a.u.)
 --------------------------------------------------------------

 Alpha MOs
 -- Occupied --
-20.575 -20.564 -20.560 -11.341 -11.286 -11.274  -1.423  -1.380
 -1.355  -1.040  -0.893  -0.808  -0.738  -0.715  -0.684  -0.629
 -0.615  -0.598  -0.556  -0.540  -0.526  -0.485  -0.452  -0.435
 -- Virtual --
  0.127   0.166   0.178   0.197   0.213   0.224   0.236   0.306
  0.318   0.355   0.375   0.416   0.453   0.472   0.506   0.528
  0.545   0.568   0.573   0.585   0.595   0.598   0.635   0.644
  0.648   0.662   0.669   0.693   0.730   0.754   0.765   0.790
  0.824   0.852   0.864   0.881   0.893   0.922   0.937   0.945
  0.969   0.996   1.001   1.052   1.108   1.144   1.190   1.201
  1.219   1.231   1.261   1.275   1.311   1.322   1.333   1.386
  1.409   1.429   1.461   1.465   1.483   1.488   1.505   1.540
  1.546   1.601   1.627   1.645   1.692   1.708   1.759   1.764
  1.820   1.902   1.992   2.052   2.097   2.109   2.186   2.204
  2.233   2.242   2.274   2.309   2.348   2.366   2.425   2.440
  2.459   2.487   2.525   2.644   2.659   2.703   2.731   2.792
  2.801   2.830   2.840   2.927   3.020   3.025   3.038   3.064
  3.100   3.120   3.170   3.177   3.190   3.221   3.243   3.273
  3.281   3.324   3.336   3.362   3.398   3.404   3.442   3.448
  3.461   3.481   3.494   3.548   3.604   3.608   3.625   3.672
  3.696   3.724   3.758   3.779   3.789   3.800   3.843   3.866
  3.872   3.919   3.957   3.978   3.999   4.048   4.054   4.074
  4.109   4.156   4.167   4.187   4.211   4.233   4.240   4.254
  4.271   4.321   4.339   4.371   4.380   4.412   4.435   4.438
  4.490   4.522   4.556   4.562   4.590   4.608   4.632   4.671
  4.684   4.749   4.795   4.825   4.833   4.863   4.985   4.992
  5.050   5.092   5.121   5.140   5.215   5.240   5.273   5.300
  5.352   5.380   5.404   5.428   5.477   5.505   5.642   5.653
  5.711   5.734   5.751   5.786   5.828   5.936   6.008   6.015
  6.048   6.134   6.154   6.207   6.257   6.300   6.350   6.430
  6.637   6.663   6.670   6.701   6.879   6.957   6.991   6.995
  7.111   7.117   7.152   7.173   7.273   7.308   7.318   7.350
  7.367   7.422   7.492   7.527   7.541   7.639   7.681   7.771
  7.914   7.964  10.666  12.428  12.600  12.944  13.759  13.889
 --------------------------------------------------------------

          Ground-State Mulliken Net Atomic Charges

     Atom                 Charge (a.u.)
  ----------------------------------------
      1 C                    -0.017899
      2 C                     0.070065
      3 C                     0.108260
      4 O                    -0.344278
      5 O                    -0.463514
      6 H                     0.100373
      7 H                     0.141513
      8 O                    -0.454636
      9 H                     0.147108
     10 H                     0.166140
     11 H                     0.280373
     12 H                     0.266493
  ----------------------------------------
  Sum of atomic charges =    -0.000000

 -----------------------------------------------------------------
                    Cartesian Multipole Moments
 -----------------------------------------------------------------
    Charge (ESU x 10^10)
                -0.0000
    Dipole Moment (Debye)
         X       0.8191      Y      -2.1925      Z      -0.8171
       Tot       2.4791
    Quadrupole Moments (Debye-Ang)
        XX     -48.4022     XY      -2.5026     YY     -32.7195
        XZ      -3.1194     YZ       2.2253     ZZ     -33.9426
    Octopole Moments (Debye-Ang^2)
       XXX       0.6295    XXY       9.6583    XYY       1.4813
       YYY      -2.5120    XXZ      -3.3394    XYZ       1.3855
       YYZ       1.2787    XZZ       0.6359    YZZ       1.1249
       ZZZ      -0.4106
    Hexadecapole Moments (Debye-Ang^3)
      XXXX    -622.3720   XXXY     -20.6855   XXYY     -93.3646
      XYYY      -0.4156   YYYY    -150.6074   XXXZ     -15.2476
      XXYZ       5.7178   XYYZ       0.0835   YYYZ       7.7917
      XXZZ     -97.5928   XYZZ      -0.7580   YYZZ     -36.7168
      XZZZ       0.2859   YZZZ       0.1755   ZZZZ     -61.5433
 -----------------------------------------------------------------
 DrvMan is completing analytic gradient of the MP2 energy
 MP2 relaxed dipole moment
            1
    1   0.3222641
    2  -0.8626099
    3  -0.3214900
	Magnitude:	 0.975 au	 2.479 Debye
 MP2 energy read as -343.101934
 Full Analytical Gradient of MP2 Energy (in au.)
             1             2             3             4             5
    1    0.00004367   -0.00030217    0.00139063   -0.00085000   -0.00007800
    2   -0.00009864    0.00007339    0.00030488   -0.00016411   -0.00015870
    3    0.00004542   -0.00006997    0.00052407   -0.00031388   -0.00013634
             6             7             8             9            10
    1   -0.00003736    0.00014470   -0.00014358    0.00006905    0.00000774
    2    0.00008210   -0.00009461    0.00004450   -0.00017795    0.00015281
    3    0.00001668    0.00009605   -0.00011448   -0.00002436    0.00028361
            11            12
    1   -0.00010331   -0.00014137
    2   -0.00011762    0.00015394
    3   -0.00022387   -0.00008295
 Gradient time:  CPU 0.08 s  wall 0.08 s
 ----------------------------------------------------------------
             Standard Nuclear Orientation (Angstroms)
    I     Atom           X                Y                Z
 ----------------------------------------------------------------
    1      C      -1.0587009368    -0.7287619653     0.2646467698
    2      C       0.0327559980     0.0150541438    -0.4764930578
    3      C       1.3453404691    -0.6517103003    -0.2411371410
    4      O       2.2375980149    -0.0724523176     0.3515454522
    5      O      -2.3070597612    -0.0865967220     0.0380462046
    6      H      -0.8235318478    -0.7371187280     1.3190068984
    7      H      -1.1621855517    -1.7301994456    -0.1010603705
    8      O       0.0642848520     1.3485390005    -0.0103131508
    9      H      -0.1805328433     0.0087163546    -1.5306867915
   10      H       1.4650531080    -1.6559277816    -0.5896303172
   11      H      -2.1772006031     0.8429813780     0.2432079572
   12      H       0.9329397019     1.4603501837     0.3995474466
 ----------------------------------------------------------------
 Nuclear Repulsion Energy =   246.6571692247 hartrees
 There are       24 alpha and       24 beta electrons
 Discretize the solute cavity surface with Lebedev spheres
	Using 302 Lebedev grid points for each H atom
	Using 302 Lebedev grid points for other atoms
	Atomic van der Waals radii will be scaled by 1.20
 Removing interior tesserae...
 Keep 1253 surface tesserae and discard 2371 interior tesserae
 Molecular Surface Area = 108.848 Angst**2

                       Distance Matrix (Angstroms)
             C (  1)   C (  2)   C (  3)   O (  4)   O (  5)   H (  6)
   C (  2)  1.514539
   C (  3)  2.457879  1.490921
   O (  4)  3.362124  2.356827  1.217759
   O (  5)  1.422014  2.397879  3.706390  4.555480
   H (  6)  1.080301  2.126691  2.673079  3.278457  2.065162
   H (  7)  1.071134  2.148196  2.733212  3.809397  2.007864  1.765641
   O (  8)  2.377368  1.412975  2.386500  2.621726  2.772224  2.627790
   H (  9)  2.130323  1.075573  2.104137  3.065411  2.644263  3.015041
   H ( 10)  2.821127  2.203737  1.069688  1.997506  4.133475  3.118449
   H ( 11)  1.929217  2.467254  3.857070  4.510011  0.960765  2.342323
   H ( 12)  2.962607  1.914852  2.245295  2.013435  3.608507  2.959640
             H (  7)   O (  8)   H (  9)   H ( 10)   H ( 11)
   O (  8)  3.315282
   H (  9)  2.455871  2.041224
   H ( 10)  2.673313  3.365201  2.522812
   H ( 11)  2.787478  2.311735  2.798103  4.494906
   H ( 12)  3.849645  0.966979  2.659486  3.312523  3.174675

 Requested basis set is cc-pVTZ
 There are 96 shells and 264 basis functions
 A cutoff of  1.0D-11 yielded   4356 shell pairs
 There are     32826 function pairs (     42400 Cartesian)
 Smallest overlap matrix eigenvalue = 5.53E-04
 Guess MOs from SCF MO coefficient file
 Reading MOs from coefficient file
 Reading MOs from coefficient file
 A restricted Hartree-Fock SCF calculation will be
 performed using Pulay DIIS extrapolation
 SCF converges when DIIS error is below 1.0E-08
 ---------------------------------------
  Cycle       Energy         DIIS Error
 ---------------------------------------
    1    -341.7831841895      5.85E-04
    2    -341.7894046559      3.20E-04
    3    -341.7900843538      1.11E-04
    4    -341.7902337981      3.44E-05
    5    -341.7902554714      1.33E-05
    6    -341.7902590874      6.92E-06
    7    -341.7902599361      2.36E-06
    8    -341.7902600729      8.00E-07
    9    -341.7902600868      1.74E-07
   10    -341.7902600878      6.08E-08
   11    -341.7902600879      2.90E-08
   12    -341.7902600879      1.41E-08
   13    -341.7902600872      5.38E-09 Convergence criterion met
 ---------------------------------------
 SCF time:  CPU 137.56 s  wall 137.79 s
 Discretize the solute cavity surface with Lebedev spheres
	Using 302 Lebedev grid points for each H atom
	Using 302 Lebedev grid points for other atoms
	Atomic van der Waals radii will be scaled by 1.20
 Removing interior tesserae...
 Keep 1253 surface tesserae and discard 2371 interior tesserae
 Molecular Surface Area = 108.848 Angst**2
 A restricted Hartree-Fock SCF calculation will be
 performed using Pulay DIIS extrapolation
 Polarizable Continuum solvation model will be applied
 SCF converges when DIIS error is below 1.0E-08

 Citation of the SMD model:
 Marenich, A.V.; Cramer, C.J.; Truhlar, D.G.
 J. Phys. Chem. B 2009, 113, 6378-6396.
 iSolventCode=           1
 Solvent: water                                                           

 vradii
            1           2           3           4           5           6
    1   1.8500000   1.8500000   1.8500000   1.5200000   1.5200000   1.2000000
            7           8           9          10          11          12
    1   1.2000000   1.5200000   1.2000000   1.2000000   1.2000000   1.2000000
 ---------------------------------------
  Cycle       Energy         DIIS Error
 ---------------------------------------
    1    -341.7902600874      1.18E-09
 Time req'd to invert C: 1.23 s (CPU) 1.23 s (wall)
    2    -341.8123074501      4.66E-04
    3    -341.8123074480      4.66E-04
    4    -341.8123074452      4.66E-04
    5    -341.8123074406      4.66E-04
    6    -341.8123074480      4.66E-04
    7    -341.8123074506      4.66E-04
    8    -341.8123074596      4.66E-04
    9    -341.8123074614      4.66E-04
   10    -341.8123074633      4.66E-04
   11    -341.8123074589      4.66E-04
   12    -341.8123074609      4.66E-04
   13    -341.8123074615      4.66E-04
   14    -341.8123074608      4.66E-04
   15    -341.8123074637      4.66E-04
   16    -341.8123074501      4.66E-04
   17    -341.8158683103      2.49E-04
   18    -341.8164466266      1.05E-04
   19    -341.8166499880      3.35E-05
   20    -341.8166774782      1.19E-05
   21    -341.8166810487      6.37E-06
   22    -341.8166817994      2.22E-06
   23    -341.8166819323      7.17E-07
   24    -341.8166819434      1.66E-07
   25    -341.8166819440      5.11E-08
   26    -341.8166819443      2.14E-08
   27    -341.8166819443      1.04E-08
   28    -341.8166819452      4.15E-09 Convergence criterion met
 ---------------------------------------
 SCF time:  CPU 221.70 s  wall 224.73 s
(0)  E-EN(g) gas-phase elect-nuc energy                 -341.790260087 a.u.
(3)  G-ENP(liq) elect-nuc-pol free energy of system     -341.816681945 a.u.
(4)  G-CDS(liq) cavity-dispersion-solvent structure 
     free energy                                                3.6337 kcal/mol
(6)  G-S(liq) free energy of system                     -341.810891235 a.u.
(9)  DeltaG-S(liq) free energy of  solvation
     (9) = (6) - (0)                                          -12.9462 kcal/mol
 SCF   energy in the final basis set = -341.8108912352
 Total energy in the final basis set = -341.8108912352

 Components of the MP2 correlation energy:
        aaaa  correlation energy =        -0.1584020488 au
        abab  correlation energy =        -0.9742494963 au
        bbbb  correlation energy =        -0.1584020488 au
        non-Brillouin singles    =        -0.0000000000 au

 Total  MP2   correlation energy =        -1.2910535939 au
        MP2         total energy =      -343.1019448290 au

  Entering Z-vector solver.
 This version supports only Gaussian blurring of the apparent surface charges
 No PCM contribution added !! 
   1         0           1      0.000263    0.000263
 This version supports only Gaussian blurring of the apparent surface charges
 No PCM contribution added !! 
   2         0           1      0.000089    0.000089
 This version supports only Gaussian blurring of the apparent surface charges
 No PCM contribution added !! 
   3         0           1      0.000032    0.000032
 This version supports only Gaussian blurring of the apparent surface charges
 No PCM contribution added !! 
   4         0           1      0.000011    0.000011
 This version supports only Gaussian blurring of the apparent surface charges
 No PCM contribution added !! 
   5         0           1      0.000004    0.000004
 This version supports only Gaussian blurring of the apparent surface charges
 No PCM contribution added !! 
   6         0           1      0.000002    0.000002
 This version supports only Gaussian blurring of the apparent surface charges
 No PCM contribution added !! 
   7         1           0      0.000000    0.000000    Roots Converged

 --------------------------------------------------------------

                    Orbital Energies (a.u.)
 --------------------------------------------------------------

 Alpha MOs
 -- Occupied --
-20.575 -20.564 -20.560 -11.341 -11.286 -11.274  -1.422  -1.379
 -1.355  -1.040  -0.893  -0.808  -0.738  -0.715  -0.684  -0.629
 -0.615  -0.598  -0.556  -0.540  -0.526  -0.485  -0.452  -0.435
 -- Virtual --
  0.127   0.166   0.178   0.197   0.213   0.224   0.236   0.306
  0.318   0.355   0.375   0.417   0.453   0.472   0.506   0.528
  0.545   0.568   0.572   0.585   0.594   0.598   0.635   0.644
  0.648   0.662   0.669   0.693   0.730   0.754   0.765   0.790
  0.824   0.852   0.864   0.881   0.893   0.922   0.937   0.945
  0.969   0.996   1.001   1.052   1.107   1.145   1.190   1.201
  1.219   1.231   1.261   1.275   1.311   1.322   1.333   1.386
  1.409   1.429   1.461   1.465   1.483   1.488   1.505   1.540
  1.546   1.601   1.627   1.644   1.692   1.708   1.759   1.764
  1.820   1.902   1.992   2.052   2.097   2.109   2.186   2.204
  2.233   2.241   2.274   2.309   2.348   2.366   2.425   2.440
  2.459   2.487   2.525   2.644   2.659   2.703   2.731   2.791
  2.801   2.830   2.840   2.927   3.020   3.025   3.037   3.064
  3.100   3.120   3.170   3.177   3.190   3.221   3.243   3.273
  3.281   3.323   3.336   3.362   3.398   3.404   3.442   3.448
  3.461   3.481   3.494   3.547   3.604   3.607   3.625   3.672
  3.697   3.724   3.759   3.779   3.788   3.800   3.843   3.866
  3.872   3.919   3.957   3.978   4.000   4.049   4.054   4.074
  4.109   4.156   4.168   4.186   4.211   4.234   4.240   4.254
  4.271   4.321   4.339   4.371   4.380   4.411   4.436   4.438
  4.489   4.522   4.556   4.562   4.590   4.607   4.632   4.671
  4.684   4.749   4.795   4.825   4.833   4.864   4.986   4.992
  5.050   5.092   5.121   5.140   5.215   5.240   5.274   5.300
  5.352   5.380   5.404   5.428   5.477   5.506   5.642   5.653
  5.711   5.734   5.751   5.786   5.828   5.936   6.008   6.014
  6.048   6.134   6.153   6.206   6.257   6.300   6.350   6.429
  6.635   6.662   6.668   6.700   6.879   6.957   6.991   6.995
  7.109   7.117   7.152   7.173   7.273   7.307   7.317   7.349
  7.367   7.422   7.492   7.527   7.540   7.639   7.681   7.771
  7.914   7.964  10.664  12.433  12.601  12.943  13.753  13.880
 --------------------------------------------------------------

          Ground-State Mulliken Net Atomic Charges

     Atom                 Charge (a.u.)
  ----------------------------------------
      1 C                    -0.017873
      2 C                     0.071038
      3 C                     0.107606
      4 O                    -0.345431
      5 O                    -0.463457
      6 H                     0.100439
      7 H                     0.141558
      8 O                    -0.454576
      9 H                     0.147361
     10 H                     0.166484
     11 H                     0.280382
     12 H                     0.266468
  ----------------------------------------
  Sum of atomic charges =    -0.000000

 -----------------------------------------------------------------
                    Cartesian Multipole Moments
 -----------------------------------------------------------------
    Charge (ESU x 10^10)
                -0.0000
    Dipole Moment (Debye)
         X       0.8057      Y      -2.1931      Z      -0.8209
       Tot       2.4764
    Quadrupole Moments (Debye-Ang)
        XX     -48.4272     XY      -2.5004     YY     -32.7154
        XZ      -3.1218     YZ       2.2265     ZZ     -33.9396
    Octopole Moments (Debye-Ang^2)
       XXX       0.5725    XXY       9.6611    XYY       1.4856
       YYY      -2.5169    XXZ      -3.3428    XYZ       1.3898
       YYZ       1.2745    XZZ       0.6328    YZZ       1.1247
       ZZZ      -0.4229
    Hexadecapole Moments (Debye-Ang^3)
      XXXX    -622.3900   XXXY     -20.6861   XXYY     -93.3408
      XYYY      -0.4415   YYYY    -150.5755   XXXZ     -15.2603
      XXYZ       5.7245   XYYZ       0.0708   YYYZ       7.7987
      XXZZ     -97.5828   XYZZ      -0.7623   YYZZ     -36.7127
      XZZZ       0.2726   YZZZ       0.1753   ZZZZ     -61.5231
 -----------------------------------------------------------------
 DrvMan is completing analytic gradient of the MP2 energy
 MP2 relaxed dipole moment
            1
    1   0.3169827
    2  -0.8628329
    3  -0.3229557
	Magnitude:	 0.974 au	 2.476 Debye
 MP2 energy read as -343.101945
 Full Analytical Gradient of MP2 Energy (in au.)
             1             2             3             4             5
    1    0.00020232    0.00027453   -0.00118817    0.00071366   -0.00010826
    2   -0.00007514   -0.00022113    0.00000796    0.00061574   -0.00017034
    3    0.00002997   -0.00004483   -0.00025378    0.00052385   -0.00013879
             6             7             8             9            10
    1   -0.00004824    0.00013595   -0.00010189    0.00008295    0.00029823
    2    0.00007516   -0.00011780    0.00004731   -0.00016819   -0.00005432
    3    0.00003650    0.00009075   -0.00009874   -0.00004386    0.00020683
            11            12
    1   -0.00009817   -0.00016292
    2   -0.00010349    0.00016423
    3   -0.00022587   -0.00008203
 Gradient time:  CPU 0.08 s  wall 0.20 s
 ----------------------------------------------------------------
             Standard Nuclear Orientation (Angstroms)
    I     Atom           X                Y                Z
 ----------------------------------------------------------------
    1      C      -1.0587009368    -0.7287619653     0.2646467698
    2      C       0.0327559980     0.0150541438    -0.4764930578
    3      C       1.3463404691    -0.6507103003    -0.2411371410
    4      O       2.2375980149    -0.0724523176     0.3515454522
    5      O      -2.3070597612    -0.0865967220     0.0380462046
    6      H      -0.8235318478    -0.7371187280     1.3190068984
    7      H      -1.1621855517    -1.7301994456    -0.1010603705
    8      O       0.0642848520     1.3485390005    -0.0103131508
    9      H      -0.1805328433     0.0087163546    -1.5306867915
   10      H       1.4650531080    -1.6559277816    -0.5896303172
   11      H      -2.1772006031     0.8429813780     0.2432079572
   12      H       0.9329397019     1.4603501837     0.3995474466
 ----------------------------------------------------------------
 Nuclear Repulsion Energy =   246.6676297322 hartrees
 There are       24 alpha and       24 beta electrons
 Discretize the solute cavity surface with Lebedev spheres
	Using 302 Lebedev grid points for each H atom
	Using 302 Lebedev grid points for other atoms
	Atomic van der Waals radii will be scaled by 1.20
 Removing interior tesserae...
 Keep 1253 surface tesserae and discard 2371 interior tesserae
 Molecular Surface Area = 108.848 Angst**2

                       Distance Matrix (Angstroms)
             C (  1)   C (  2)   C (  3)   O (  4)   O (  5)   H (  6)
   C (  2)  1.514539
   C (  3)  2.458889  1.491355
   O (  4)  3.362124  2.356827  1.216550
   O (  5)  1.422014  2.397879  3.707223  4.555480
   H (  6)  1.080301  2.126691  2.673923  3.278457  2.065162
   H (  7)  1.071134  2.148196  2.734524  3.809397  2.007864  1.765641
   O (  8)  2.377368  1.412975  2.386199  2.621726  2.772224  2.627790
   H (  9)  2.130323  1.075573  2.104548  3.065411  2.644263  3.015041
   H ( 10)  2.821127  2.203737  1.070515  1.997506  4.133475  3.118449
   H ( 11)  1.929217  2.467254  3.857596  4.510011  0.960765  2.342323
   H ( 12)  2.962607  1.914852  2.244539  2.013435  3.608507  2.959640
             H (  7)   O (  8)   H (  9)   H ( 10)   H ( 11)
   O (  8)  3.315282
   H (  9)  2.455871  2.041224
   H ( 10)  2.673313  3.365201  2.522812
   H ( 11)  2.787478  2.311735  2.798103  4.494906
   H ( 12)  3.849645  0.966979  2.659486  3.312523  3.174675

 Requested basis set is cc-pVTZ
 There are 96 shells and 264 basis functions
 A cutoff of  1.0D-11 yielded   4356 shell pairs
 There are     32826 function pairs (     42400 Cartesian)
 Smallest overlap matrix eigenvalue = 5.54E-04
 Guess MOs from SCF MO coefficient file
 Reading MOs from coefficient file
 Reading MOs from coefficient file
 A restricted Hartree-Fock SCF calculation will be
 performed using Pulay DIIS extrapolation
 SCF converges when DIIS error is below 1.0E-08
 ---------------------------------------
  Cycle       Energy         DIIS Error
 ---------------------------------------
    1    -341.7859902890      5.87E-04
    2    -341.7895242533      3.29E-04
    3    -341.7902410805      1.12E-04
    4    -341.7903942111      3.38E-05
    5    -341.7904166269      1.33E-05
    6    -341.7904201946      7.08E-06
    7    -341.7904210577      2.32E-06
    8    -341.7904211915      7.47E-07
    9    -341.7904212036      1.73E-07
   10    -341.7904212047      6.08E-08
   11    -341.7904212048      2.87E-08
   12    -341.7904212048      1.42E-08
   13    -341.7904212040      5.34E-09 Convergence criterion met
 ---------------------------------------
 SCF time:  CPU 137.84 s  wall 138.14 s
 Discretize the solute cavity surface with Lebedev spheres
	Using 302 Lebedev grid points for each H atom
	Using 302 Lebedev grid points for other atoms
	Atomic van der Waals radii will be scaled by 1.20
 Removing interior tesserae...
 Keep 1253 surface tesserae and discard 2371 interior tesserae
 Molecular Surface Area = 108.848 Angst**2
 A restricted Hartree-Fock SCF calculation will be
 performed using Pulay DIIS extrapolation
 Polarizable Continuum solvation model will be applied
 SCF converges when DIIS error is below 1.0E-08

 Citation of the SMD model:
 Marenich, A.V.; Cramer, C.J.; Truhlar, D.G.
 J. Phys. Chem. B 2009, 113, 6378-6396.
 iSolventCode=           1
 Solvent: water                                                           

 vradii
            1           2           3           4           5           6
    1   1.8500000   1.8500000   1.8500000   1.5200000   1.5200000   1.2000000
            7           8           9          10          11          12
    1   1.2000000   1.5200000   1.2000000   1.2000000   1.2000000   1.2000000
 ---------------------------------------
  Cycle       Energy         DIIS Error
 ---------------------------------------
    1    -341.7904212041      1.16E-09
 Time req'd to invert C: 1.22 s (CPU) 1.22 s (wall)
    2    -341.8124362962      4.65E-04
    3    -341.8124362937      4.65E-04
    4    -341.8124362939      4.65E-04
    5    -341.8124362864      4.65E-04
    6    -341.8124362849      4.65E-04
    7    -341.8124362896      4.65E-04
    8    -341.8124362913      4.65E-04
    9    -341.8124362966      4.65E-04
   10    -341.8124362957      4.65E-04
   11    -341.8124362968      4.65E-04
   12    -341.8124362946      4.65E-04
   13    -341.8124362934      4.65E-04
   14    -341.8124362918      4.65E-04
   15    -341.8124362874      4.65E-04
   16    -341.8124362965      4.65E-04
   17    -341.8159886880      2.48E-04
   18    -341.8165649360      1.05E-04
   19    -341.8167672747      3.33E-05
   20    -341.8167945578      1.18E-05
   21    -341.8167980809      6.33E-06
   22    -341.8167988183      2.21E-06
   23    -341.8167989491      7.14E-07
   24    -341.8167989600      1.65E-07
   25    -341.8167989606      5.11E-08
   26    -341.8167989609      2.14E-08
   27    -341.8167989608      1.04E-08
   28    -341.8167989618      4.14E-09 Convergence criterion met
 ---------------------------------------
 SCF time:  CPU 223.62 s  wall 225.52 s
(0)  E-EN(g) gas-phase elect-nuc energy                 -341.790421204 a.u.
(3)  G-ENP(liq) elect-nuc-pol free energy of system     -341.816798962 a.u.
(4)  G-CDS(liq) cavity-dispersion-solvent structure 
     free energy                                                3.6366 kcal/mol
(6)  G-S(liq) free energy of system                     -341.811003663 a.u.
(9)  DeltaG-S(liq) free energy of  solvation
     (9) = (6) - (0)                                          -12.9157 kcal/mol
 SCF   energy in the final basis set = -341.8110036628
 Total energy in the final basis set = -341.8110036628

 Components of the MP2 correlation energy:
        aaaa  correlation energy =        -0.1583881156 au
        abab  correlation energy =        -0.9741854731 au
        bbbb  correlation energy =        -0.1583881156 au
        non-Brillouin singles    =        -0.0000000000 au

 Total  MP2   correlation energy =        -1.2909617044 au
        MP2         total energy =      -343.1019653671 au

  Entering Z-vector solver.
 This version supports only Gaussian blurring of the apparent surface charges
 No PCM contribution added !! 
   1         0           1      0.000262    0.000262
 This version supports only Gaussian blurring of the apparent surface charges
 No PCM contribution added !! 
   2         0           1      0.000089    0.000089
 This version supports only Gaussian blurring of the apparent surface charges
 No PCM contribution added !! 
   3         0           1      0.000032    0.000032
 This version supports only Gaussian blurring of the apparent surface charges
 No PCM contribution added !! 
   4         0           1      0.000010    0.000010
 This version supports only Gaussian blurring of the apparent surface charges
 No PCM contribution added !! 
   5         0           1      0.000004    0.000004
 This version supports only Gaussian blurring of the apparent surface charges
 No PCM contribution added !! 
   6         0           1      0.000002    0.000002
 This version supports only Gaussian blurring of the apparent surface charges
 No PCM contribution added !! 
   7         1           0      0.000000    0.000000    Roots Converged

 --------------------------------------------------------------

                    Orbital Energies (a.u.)
 --------------------------------------------------------------

 Alpha MOs
 -- Occupied --
-20.575 -20.564 -20.560 -11.341 -11.286 -11.274  -1.423  -1.380
 -1.355  -1.040  -0.893  -0.808  -0.738  -0.715  -0.684  -0.629
 -0.615  -0.598  -0.556  -0.540  -0.526  -0.485  -0.452  -0.435
 -- Virtual --
  0.127   0.166   0.178   0.197   0.213   0.224   0.236   0.306
  0.318   0.355   0.375   0.417   0.453   0.472   0.506   0.528
  0.545   0.568   0.573   0.585   0.594   0.598   0.635   0.644
  0.648   0.662   0.669   0.693   0.730   0.754   0.765   0.790
  0.824   0.852   0.864   0.881   0.893   0.922   0.937   0.945
  0.969   0.996   1.001   1.052   1.108   1.145   1.190   1.201
  1.219   1.231   1.261   1.275   1.311   1.322   1.333   1.386
  1.409   1.429   1.461   1.465   1.483   1.488   1.505   1.540
  1.546   1.601   1.627   1.644   1.691   1.708   1.759   1.764
  1.820   1.902   1.992   2.052   2.097   2.109   2.186   2.204
  2.233   2.242   2.274   2.309   2.348   2.366   2.425   2.440
  2.459   2.487   2.525   2.644   2.659   2.703   2.731   2.792
  2.801   2.830   2.840   2.927   3.020   3.025   3.038   3.064
  3.100   3.120   3.170   3.177   3.191   3.221   3.243   3.273
  3.281   3.324   3.336   3.362   3.398   3.404   3.442   3.448
  3.461   3.481   3.494   3.548   3.604   3.608   3.625   3.672
  3.697   3.724   3.759   3.779   3.788   3.800   3.843   3.866
  3.872   3.919   3.957   3.978   4.000   4.048   4.054   4.074
  4.109   4.156   4.168   4.186   4.211   4.233   4.240   4.254
  4.271   4.321   4.339   4.371   4.380   4.412   4.435   4.438
  4.489   4.522   4.556   4.562   4.590   4.608   4.632   4.671
  4.684   4.749   4.795   4.825   4.833   4.864   4.986   4.992
  5.050   5.091   5.121   5.140   5.215   5.240   5.273   5.299
  5.352   5.380   5.404   5.428   5.477   5.506   5.641   5.653
  5.710   5.734   5.751   5.786   5.828   5.936   6.008   6.014
  6.048   6.134   6.154   6.207   6.257   6.300   6.350   6.430
  6.636   6.663   6.670   6.701   6.879   6.957   6.991   6.995
  7.110   7.117   7.152   7.173   7.273   7.308   7.318   7.350
  7.367   7.422   7.492   7.527   7.541   7.639   7.681   7.771
  7.914   7.964  10.661  12.432  12.602  12.944  13.758  13.887
 --------------------------------------------------------------

          Ground-State Mulliken Net Atomic Charges

     Atom                 Charge (a.u.)
  ----------------------------------------
      1 C                    -0.017857
      2 C                     0.070674
      3 C                     0.107989
      4 O                    -0.344432
      5 O                    -0.463453
      6 H                     0.100412
      7 H                     0.141543
      8 O                    -0.454625
      9 H                     0.147277
     10 H                     0.165623
     11 H                     0.280381
     12 H                     0.266467
  ----------------------------------------
  Sum of atomic charges =    -0.000000

 -----------------------------------------------------------------
                    Cartesian Multipole Moments
 -----------------------------------------------------------------
    Charge (ESU x 10^10)
                 0.0000
    Dipole Moment (Debye)
         X       0.8119      Y      -2.1890      Z      -0.8179
       Tot       2.4738
    Quadrupole Moments (Debye-Ang)
        XX     -48.4100     XY      -2.4957     YY     -32.7255
        XZ      -3.1184     YZ       2.2227     ZZ     -33.9407
    Octopole Moments (Debye-Ang^2)
       XXX       0.6076    XXY       9.6622    XYY       1.4731
       YYY      -2.5146    XXZ      -3.3362    XYZ       1.3828
       YYZ       1.2815    XZZ       0.6333    YZZ       1.1235
       ZZZ      -0.4139
    Hexadecapole Moments (Debye-Ang^3)
      XXXX    -622.3206   XXXY     -20.6946   XXYY     -93.3612
      XYYY      -0.4249   YYYY    -150.5943   XXXZ     -15.2426
      XXYZ       5.7123   XYYZ       0.0845   YYYZ       7.7878
      XXZZ     -97.5857   XYZZ      -0.7614   YYZZ     -36.7154
      XZZZ       0.2854   YZZZ       0.1714   ZZZZ     -61.5319
 -----------------------------------------------------------------
 DrvMan is completing analytic gradient of the MP2 energy
 MP2 relaxed dipole moment
            1
    1   0.3194074
    2  -0.8612313
    3  -0.3217753
	Magnitude:	 0.973 au	 2.474 Debye
 MP2 energy read as -343.101965
 Full Analytical Gradient of MP2 Energy (in au.)
             1             2             3             4             5
    1    0.00010718    0.00008559    0.00026420   -0.00046139   -0.00011704
    2   -0.00006104   -0.00033917    0.00153575   -0.00025439   -0.00016811
    3    0.00002149   -0.00004282    0.00057440   -0.00019491   -0.00013073
             6             7             8             9            10
    1   -0.00004291    0.00013898   -0.00006967    0.00007497    0.00024851
    2    0.00007909   -0.00010234   -0.00003551   -0.00016759   -0.00052283
    3    0.00002938    0.00009380   -0.00012109   -0.00003482    0.00011065
            11            12
    1   -0.00009999   -0.00012841
    2   -0.00011032    0.00014646
    3   -0.00022547   -0.00007989
 Gradient time:  CPU 0.08 s  wall 0.99 s
 ----------------------------------------------------------------
             Standard Nuclear Orientation (Angstroms)
    I     Atom           X                Y                Z
 ----------------------------------------------------------------
    1      C      -1.0587009368    -0.7287619653     0.2646467698
    2      C       0.0327559980     0.0150541438    -0.4764930578
    3      C       1.3463404691    -0.6527103003    -0.2411371410
    4      O       2.2375980149    -0.0724523176     0.3515454522
    5      O      -2.3070597612    -0.0865967220     0.0380462046
    6      H      -0.8235318478    -0.7371187280     1.3190068984
    7      H      -1.1621855517    -1.7301994456    -0.1010603705
    8      O       0.0642848520     1.3485390005    -0.0103131508
    9      H      -0.1805328433     0.0087163546    -1.5306867915
   10      H       1.4650531080    -1.6559277816    -0.5896303172
   11      H      -2.1772006031     0.8429813780     0.2432079572
   12      H       0.9329397019     1.4603501837     0.3995474466
 ----------------------------------------------------------------
 Nuclear Repulsion Energy =   246.6395916923 hartrees
 There are       24 alpha and       24 beta electrons
 Discretize the solute cavity surface with Lebedev spheres
	Using 302 Lebedev grid points for each H atom
	Using 302 Lebedev grid points for other atoms
	Atomic van der Waals radii will be scaled by 1.20
 Removing interior tesserae...
 Keep 1252 surface tesserae and discard 2372 interior tesserae
 Molecular Surface Area = 108.787 Angst**2

                       Distance Matrix (Angstroms)
             C (  1)   C (  2)   C (  3)   O (  4)   O (  5)   H (  6)
   C (  2)  1.514539
   C (  3)  2.458826  1.492249
   O (  4)  3.362124  2.356827  1.217502
   O (  5)  1.422014  2.397879  3.707528  4.555480
   H (  6)  1.080301  2.126691  2.673859  3.278457  2.065162
   H (  7)  1.071134  2.148196  2.733735  3.809397  2.007864  1.765641
   O (  8)  2.377368  1.412975  2.387875  2.621726  2.772224  2.627790
   H (  9)  2.130323  1.075573  2.105176  3.065411  2.644263  3.015041
   H ( 10)  2.821127  2.203737  1.068637  1.997506  4.133475  3.118449
   H ( 11)  1.929217  2.467254  3.858371  4.510011  0.960765  2.342323
   H ( 12)  2.962607  1.914852  2.246420  2.013435  3.608507  2.959640
             H (  7)   O (  8)   H (  9)   H ( 10)   H ( 11)
   O (  8)  3.315282
   H (  9)  2.455871  2.041224
   H ( 10)  2.673313  3.365201  2.522812
   H ( 11)  2.787478  2.311735  2.798103  4.494906
   H ( 12)  3.849645  0.966979  2.659486  3.312523  3.174675

 Requested basis set is cc-pVTZ
 There are 96 shells and 264 basis functions
 A cutoff of  1.0D-11 yielded   4356 shell pairs
 There are     32826 function pairs (     42400 Cartesian)
 Smallest overlap matrix eigenvalue = 5.55E-04
 Guess MOs from SCF MO coefficient file
 Reading MOs from coefficient file
 Reading MOs from coefficient file
 A restricted Hartree-Fock SCF calculation will be
 performed using Pulay DIIS extrapolation
 SCF converges when DIIS error is below 1.0E-08
 ---------------------------------------
  Cycle       Energy         DIIS Error
 ---------------------------------------
    1    -341.7841291442      5.83E-04
    2    -341.7893995587      3.22E-04
    3    -341.7900869070      1.11E-04
    4    -341.7902366769      3.43E-05
    5    -341.7902584980      1.33E-05
    6    -341.7902621262      6.97E-06
    7    -341.7902629790      2.35E-06
    8    -341.7902631152      7.85E-07
    9    -341.7902631285      1.72E-07
   10    -341.7902631296      5.93E-08
   11    -341.7902631298      2.83E-08
   12    -341.7902631297      1.39E-08
   13    -341.7902631290      5.19E-09 Convergence criterion met
 ---------------------------------------
 SCF time:  CPU 137.57 s  wall 138.44 s
 Discretize the solute cavity surface with Lebedev spheres
	Using 302 Lebedev grid points for each H atom
	Using 302 Lebedev grid points for other atoms
	Atomic van der Waals radii will be scaled by 1.20
 Removing interior tesserae...
 Keep 1252 surface tesserae and discard 2372 interior tesserae
 Molecular Surface Area = 108.787 Angst**2
 A restricted Hartree-Fock SCF calculation will be
 performed using Pulay DIIS extrapolation
 Polarizable Continuum solvation model will be applied
 SCF converges when DIIS error is below 1.0E-08

 Citation of the SMD model:
 Marenich, A.V.; Cramer, C.J.; Truhlar, D.G.
 J. Phys. Chem. B 2009, 113, 6378-6396.
 iSolventCode=           1
 Solvent: water                                                           

 vradii
            1           2           3           4           5           6
    1   1.8500000   1.8500000   1.8500000   1.5200000   1.5200000   1.2000000
            7           8           9          10          11          12
    1   1.2000000   1.5200000   1.2000000   1.2000000   1.2000000   1.2000000
 ---------------------------------------
  Cycle       Energy         DIIS Error
 ---------------------------------------
    1    -341.7902631291      1.16E-09
 Time req'd to invert C: 1.16 s (CPU) 1.16 s (wall)
    2    -341.8123156107      4.66E-04
    3    -341.8123156123      4.66E-04
    4    -341.8123156152      4.66E-04
    5    -341.8123156157      4.66E-04
    6    -341.8123156290      4.66E-04
    7    -341.8123156279      4.66E-04
    8    -341.8123156311      4.66E-04
    9    -341.8123156307      4.66E-04
   10    -341.8123156326      4.66E-04
   11    -341.8123156328      4.66E-04
   12    -341.8123156334      4.66E-04
   13    -341.8123156319      4.66E-04
   14    -341.8123156297      4.66E-04
   15    -341.8123156320      4.66E-04
   16    -341.8123156107      4.66E-04
   17    -341.8158804725      2.49E-04
   18    -341.8164591058      1.06E-04
   19    -341.8166624503      3.34E-05
[truncated: 854,499 more chars]
