# Supplementary material for: A DFT investigation of the blue bottle experiment: E∘half-cell analysis of autoxidation catalysed by redox indicators
Source: R Soc Open Sci. 2017 Nov 8;4(11):170708. doi: 10.1098/rsos.170708 (PMC5717635; doi:10.1098/rsos.170708)
Supplement: output.zip [file rsos170708supp2.zip › MP2_cc-pVTZ/C4H10O.out]

pikachu 127.0.1
Q-Chem Developer Version! Running on 127.0.1.*
                  Welcome to Q-Chem
     A Quantum Leap Into The Future Of Chemistry


 Q-Chem 4.4, Q-Chem, Inc., Pleasanton, CA (2016)

 Y. Shao,  Z. Gan,  E. Epifanovsky,  A. T. B. Gilbert,  M. Wormit,  
 J. Kussmann,  A. W. Lange,  A. Behn,  J. Deng,  X. Feng,  D. Ghosh,  
 M. Goldey,  P. R. Horn,  L. D. Jacobson,  I. Kaliman,  F. Rob,  
 R. Z. Khaliullin,  T. Kus,  A. Landau,  J. Liu,  E. I. Proynov,  Y. M. Rhee,  
 R. M. Richard,  M. A. Rohrdanz,  R. P. Steele,  E. J. Sundstrom,  
 H. L. Woodcock III,  P. M. Zimmerman,  D. Zuev,  B. Albrecht,  E. Alguire,  
 B. Austin,  S. A. Baeppler,  G. J. O. Beran,  Y. A. Bernard,  
 E. J. Berquist,  K. Brandhorst,  K. B. Bravaya,  S. T. Brown,  D. Casanova,  
 C.-M. Chang,  Y. Chen,  S. H. Chien,  K. D. Closser,  M. P. Coons,  
 D. L. Crittenden,  S. Dasgupta,  M. Diedenhofen,  R. A. DiStasio Jr.,  
 H. Do,  A. D. Dutoi,  R. G. Edgar,  P.-T. Fang,  S. Fatehi,  Q. Feng,  
 L. Fusti-Molnar,  A. Ghysels,  A. Golubeva-Zadorozhnaya,  J. Gomes,  
 A. Gunina,  M. W. D. Hanson-Heine,  P. H. P. Harbach,  A. W. Hauser,  
 J. E. Herr,  E. G. Hohenstein,  Z. C. Holden,  K. Hui,  T.-C. Jagau,  H. Ji,  
 B. Kaduk,  K. Khistyaev,  Jaehoon Kim,  Jihan Kim,  R. A. King,  
 P. Klunzinger,  K. Koh,  D. Kosenkov,  T. Kowalczyk,  C. M. Krauter,  
 A. Kunitsa,  K. U. Lao,  A. Laurent,  K. V. Lawler,  J. Lee,  D. Lefrancois,  
 S. Lehtola,  S. V. Levchenko,  C. Y. Lin,  Y.-S. Lin,  F. Liu,  E. Livshits,  
 R. C. Lochan,  A. Luenser,  P. Manohar,  S. F. Manzer,  S.-P. Mao,  Y. Mao,  
 N. Mardirossian,  A. V. Marenich,  L. A. Martinez-Martinez,  S. A. Maurer,  
 N. J. Mayhall,  J.-M. Mewes,  A. F. Morrison,  K. Nanda,  T. S. Nguyen-Beck,  
 C. M. Oana,  R. Olivares-Amaya,  D. P. O'Neill,  J. A. Parkhill,  
 T. M. Perrine,  R. Peverati,  P. A. Pieniazek,  F. Plasser,  A. Prociuk,  
 D. R. Rehn,  E. Rosta,  N. J. Russ,  N. Sergueev,  S. M. Sharada,  
 S. Sharma,  D. W. Small,  A. Sodt,  T. Stauch,  T. Stein,  D. Stuck,  
 Y.-C. Su,  A. J. W. Thom,  T. Tsuchimochi,  L. Vogt,  O. Vydrov,  T. Wang,  
 M. A. Watson,  J. Wenzel,  A. White,  C. F. Williams,  V. Vanovschi,  
 K. Yao,  S. Yeganeh,  S. R. Yost,  Z.-Q. You,  I. Y. Zhang,  X. Zhang,  
 Y. Zhao,  B. R. Brooks,  G. K. L. Chan,  D. M. Chipman,  C. J. Cramer,  
 W. A. Goddard III,  M. S. Gordon,  W. J. Hehre,  A. Klamt,  
 H. F. Schaefer III,  M. W. Schmidt,  C. D. Sherrill,  D. G. Truhlar,  
 A. Warshel,  X. Xu,  A. Aspuru-Guzik,  R. Baer,  A. T. Bell,  N. A. Besley,  
 J.-D. Chai,  A. Dreuw,  B. D. Dunietz,  T. R. Furlani,  S. R. Gwaltney,  
 C.-P. Hsu,  Y. Jung,  J. Kong,  D. S. Lambrecht,  W. Liang,  C. Ochsenfeld,  
 V. A. Rassolov,  L. V. Slipchenko,  J. E. Subotnik,  T. Van Voorhis,  
 J. M. Herbert,  A. I. Krylov,  P. M. W. Gill,  M. Head-Gordon

 Contributors to earlier versions of Q-Chem not listed above: 
 R. D. Adamson,  J. Baker,  E. F. C. Byrd,  A. K. Chakraborty,  C.-L. Cheng,  
 H. Dachsel,  R. J. Doerksen,  G. Hawkins,  A. Heyden,  S. Hirata,  
 G. Kedziora,  F. J. Keil,  C. Kelley,  P. P. Korambath,  W. Kurlancheek,  
 A. M. Lee,  M. S. Lee,  D. Liotard,  I. Lotan,  P. E. Maslen,  N. Nair,  
 D. Neuhauser,  R. Olson,  B. Peters,  J. Ritchie,  N. E. Schultz,  
 N. Shenvi,  A. C. Simmonett,  K. S. Thanthiriwatte,  Q. Wu,  W. Zhang

 Please cite Q-Chem as follows:
 Y. Shao et al., Mol. Phys. 113, 184-215 (2015)
 DOI: 10.1080/00268976.2014.952696

 Q-Chem 4.4.2 for Intel X86 EM64T Linux

 Parts of Q-Chem use Armadillo 5.200.1 (Boston Tea Smuggler).
 http://arma.sourceforge.net/

 Q-Chem begins on Sun Jul  9 18:14:31 2017  


Host: 0

     Scratch files written to /scratch/taweetham/qchem1598//

Checking the input file for inconsistencies... 	...done.

--------------------------------------------------------------
User input:
--------------------------------------------------------------
$molecule
0 1
          C      -0.0300585920     0.0079083771     0.0292977591
          H      -0.0390553406    -0.0065958619     1.1126291589
          O       1.3348728806     0.0363858609    -0.4198977685
          H       1.7433876200     0.8359217747    -0.0935889752
          C      -0.6075622424    -1.2785883186    -0.5024027161
          H      -0.0313873652    -2.1297139861    -0.1482106658
          H      -1.6340669344    -1.3967021749    -0.1882329311
          H      -0.5719998179    -1.2689688532    -1.5897542900
          C      -0.7876241601     1.2215948985    -0.4657099114
         H      -0.8019300987     1.1848533364    -1.5513219882
        H      -1.8098689771     1.1420907164    -0.1236333419
         C      -0.1846848020     2.5365487512     0.0040522925
         H      -0.7978241634     3.3706722439    -0.3083598837
         H       0.7990706431     2.6885395806    -0.4135283583
         H      -0.1083854315     2.5625265074     1.0808156880
$end

$rem
   BASIS  =   cc-pVTZ
   method  =  MP2
   JOBTYPE = optimization
   SOLVENT_METHOD = SMD
   SYM_IGNORE = TRUE
$end

--------------------------------------------------------------
 ----------------------------------------------------------------
             Standard Nuclear Orientation (Angstroms)
    I     Atom           X                Y                Z
 ----------------------------------------------------------------
    1      C      -0.0300585920     0.0079083771     0.0292977591
    2      H      -0.0390553406    -0.0065958619     1.1126291589
    3      O       1.3348728806     0.0363858609    -0.4198977685
    4      H       1.7433876200     0.8359217747    -0.0935889752
    5      C      -0.6075622424    -1.2785883186    -0.5024027161
    6      H      -0.0313873652    -2.1297139861    -0.1482106658
    7      H      -1.6340669344    -1.3967021749    -0.1882329311
    8      H      -0.5719998179    -1.2689688532    -1.5897542900
    9      C      -0.7876241601     1.2215948985    -0.4657099114
   10      H      -0.8019300987     1.1848533364    -1.5513219882
   11      H      -1.8098689771     1.1420907164    -0.1236333419
   12      C      -0.1846848020     2.5365487512     0.0040522925
   13      H      -0.7978241634     3.3706722439    -0.3083598837
   14      H       0.7990706431     2.6885395806    -0.4135283583
   15      H      -0.1083854315     2.5625265074     1.0808156880
 ----------------------------------------------------------------
 Nuclear Repulsion Energy =   195.1465257484 hartrees
 There are       21 alpha and       21 beta electrons
 Requested basis set is cc-pVTZ
 There are 110 shells and 290 basis functions

 Total QAlloc Memory Limit   2000 MB
 Mega-Array Size        65 MB
 MEM_STATIC part        62 MB
 A cutoff of  1.0D-11 yielded   5747 shell pairs
 There are     39757 function pairs (     50022 Cartesian)

 -------------------------------------------------------
 OpenMP Integral Computing Module                       
 Release: version 1.0, May 2013, Q-Chem Inc. Pittsburgh 
 -------------------------------------------------------
 Integral Job Info:
 Integral job number is                      11
 Integral operator is                         1
 short-range coefficients                     0
 long-range coefficients              100000000
 Omega coefficients                           0
 if combine SR and LR in K                    0
 Integral screening is                        0
 Integral computing path is                   2
 max size of driver memory is            800000
 size of driver memory is                776718
 size of scratch memory is              4556032
 max col of scratch BK array              10000
 max len of scratch array in speh3          662
 max len of scratch index in speh4           32
 max int batch size is                      520
 min int batch size is                       52
 fixed nKL is                                52
 max L of basis functions is                  3
 order of int derivative is                   0
 number of shells is                        110
 number of basis is                         325
 number of cartesian basis is               325
 number of contracted shell pairs          5747
 number of primitive shell pairs          14177
 maxK2 (contraction) of shell pair           49
 max number of K2 of shell pair               1
 max number of CS2 of shell pair            957
 max number of PS2 of shell pair           2170
 mem total for path MDJ                  123752
 -------------------------------------------------------
 Smallest overlap matrix eigenvalue = 4.98E-04

 Scale SEOQF with 1.000000e-01/1.000000e-01/1.000000e-01

 Standard Electronic Orientation quadrupole field applied
 Nucleus-field energy     =     0.0000000066 hartrees
 Guess from superposition of atomic densities
 Warning:  Energy on first SCF cycle will be non-variational
 A restricted Hartree-Fock SCF calculation will be
 performed using Pulay DIIS extrapolation
 SCF converges when DIIS error is below 1.0E-08
 ---------------------------------------
  Cycle       Energy         DIIS Error
 ---------------------------------------
    1    -233.8212402291      2.91E-02
    2    -232.1644525306      2.58E-03
    3    -232.2292850323      1.21E-03
    4    -232.2401653521      3.61E-04
    5    -232.2415311476      5.63E-05
    6    -232.2415780003      1.52E-05
    7    -232.2415816979      3.51E-06
    8    -232.2415819600      8.98E-07
    9    -232.2415819796      2.45E-07
   10    -232.2415819807      7.39E-08
   11    -232.2415819805      1.95E-08
   12    -232.2415819805      5.31E-09 Convergence criterion met
 ---------------------------------------
 SCF time:  CPU 305.72 s  wall 305.87 s

 Citation of the SMD model:
 Marenich, A.V.; Cramer, C.J.; Truhlar, D.G.
 J. Phys. Chem. B 2009, 113, 6378-6396.
 iSolventCode=           1
 Solvent: water                                                           

 vradii
            1           2           3           4           5           6
    1   1.8500000   1.2000000   1.5200000   1.2000000   1.8500000   1.2000000
            7           8           9          10          11          12
    1   1.2000000   1.2000000   1.8500000   1.2000000   1.2000000   1.8500000
           13          14          15
    1   1.2000000   1.2000000   1.2000000
Changing PCM_TESSEL_METHOD to VTN
Changing PCM_VDW_RADII to SMD_RADIUS
 Discretize the solute cavity surface with Lebedev spheres
	Using 302 Lebedev grid points for each H atom
	Using 302 Lebedev grid points for other atoms
	Atomic van der Waals radii will be scaled by 1.20
 Removing interior tesserae...
 Keep 1450 surface tesserae and discard 3080 interior tesserae
 Molecular Surface Area = 117.564 Angst**2
Using SCRF singleton
 A restricted Hartree-Fock SCF calculation will be
 performed using Pulay DIIS extrapolation
 Polarizable Continuum solvation model will be applied
 SCF converges when DIIS error is below 1.0E-08

 Citation of the SMD model:
 Marenich, A.V.; Cramer, C.J.; Truhlar, D.G.
 J. Phys. Chem. B 2009, 113, 6378-6396.
 iSolventCode=           1
 Solvent: water                                                           

 vradii
            1           2           3           4           5           6
    1   1.8500000   1.2000000   1.5200000   1.2000000   1.8500000   1.2000000
            7           8           9          10          11          12
    1   1.2000000   1.2000000   1.8500000   1.2000000   1.2000000   1.8500000
           13          14          15
    1   1.2000000   1.2000000   1.2000000
 ---------------------------------------
  Cycle       Energy         DIIS Error
 ---------------------------------------
    1    -232.2415819801      1.62E-09
 Time req'd to invert C: 3.85 s (CPU) 3.85 s (wall)
    2    -232.2518295938      2.93E-04
    3    -232.2518295952      2.93E-04
    4    -232.2518295922      2.93E-04
    5    -232.2518296002      2.93E-04
    6    -232.2518295986      2.93E-04
    7    -232.2518296006      2.93E-04
    8    -232.2518295989      2.93E-04
    9    -232.2518295993      2.93E-04
   10    -232.2518295997      2.93E-04
   11    -232.2518295980      2.93E-04
   12    -232.2518295965      2.93E-04
   13    -232.2518295977      2.93E-04
   14    -232.2518295980      2.93E-04
   15    -232.2518295977      2.93E-04
   16    -232.2518295936      2.93E-04
   17    -232.2534561370      1.19E-04
   18    -232.2536583929      5.57E-05
   19    -232.2537074164      1.57E-05
   20    -232.2537129635      4.02E-06
   21    -232.2537133681      1.12E-06
   22    -232.2537133900      3.37E-07
   23    -232.2537133927      8.04E-08
   24    -232.2537133927      2.09E-08
   25    -232.2537133924      6.21E-09 Convergence criterion met
 ---------------------------------------
 SCF time:  CPU 465.62 s  wall 466.13 s
(0)  E-EN(g) gas-phase elect-nuc energy                 -232.241581980 a.u.
(3)  G-ENP(liq) elect-nuc-pol free energy of system     -232.253713392 a.u.
(4)  G-CDS(liq) cavity-dispersion-solvent structure 
     free energy                                                2.8706 kcal/mol
(6)  G-S(liq) free energy of system                     -232.249138781 a.u.
(9)  DeltaG-S(liq) free energy of  solvation
     (9) = (6) - (0)                                           -4.7420 kcal/mol
 SCF   energy in the final basis set = -232.2491387811
 Total energy in the final basis set = -232.2491387811

 Components of the MP2 correlation energy:
        aaaa  correlation energy =        -0.1152620923 au
        abab  correlation energy =        -0.7991593326 au
        bbbb  correlation energy =        -0.1152620923 au
        non-Brillouin singles    =        -0.0000000000 au

 Total  MP2   correlation energy =        -1.0296835171 au
        MP2         total energy =      -233.2788222982 au

  Entering Z-vector solver.
 This version supports only Gaussian blurring of the apparent surface charges
 No PCM contribution added !! 
   1         0           1      0.000191    0.000191
 This version supports only Gaussian blurring of the apparent surface charges
 No PCM contribution added !! 
   2         0           1      0.000044    0.000044
 This version supports only Gaussian blurring of the apparent surface charges
 No PCM contribution added !! 
   3         0           1      0.000011    0.000011
 This version supports only Gaussian blurring of the apparent surface charges
 No PCM contribution added !! 
   4         0           1      0.000003    0.000003
 This version supports only Gaussian blurring of the apparent surface charges
 No PCM contribution added !! 
   5         1           0      0.000000    0.000000    Roots Converged

 --------------------------------------------------------------

                    Orbital Energies (a.u.)
 --------------------------------------------------------------

 Alpha MOs
 -- Occupied --
-20.549 -11.265 -11.205 -11.200 -11.200  -1.357  -1.059  -0.986
 -0.862  -0.784  -0.698  -0.638  -0.592  -0.579  -0.544  -0.529
 -0.514  -0.500  -0.481  -0.460  -0.430
 -- Virtual --
  0.151   0.171   0.184   0.195   0.221   0.226   0.236   0.253
  0.260   0.272   0.315   0.349   0.361   0.365   0.390   0.413
  0.417   0.463   0.492   0.515   0.551   0.556   0.567   0.587
  0.606   0.631   0.637   0.644   0.650   0.658   0.659   0.678
  0.683   0.705   0.711   0.714   0.753   0.776   0.819   0.840
  0.876   0.901   0.907   0.923   0.943   0.986   1.007   1.021
  1.047   1.076   1.081   1.117   1.149   1.166   1.202   1.207
  1.221   1.257   1.273   1.282   1.294   1.310   1.319   1.348
  1.361   1.384   1.386   1.405   1.416   1.437   1.459   1.490
  1.492   1.518   1.536   1.541   1.577   1.583   1.596   1.627
  1.639   1.651   1.674   1.687   1.703   1.742   1.777   1.813
  1.843   1.859   1.870   1.909   1.941   1.995   2.181   2.284
  2.289   2.394   2.428   2.531   2.585   2.639   2.643   2.683
  2.713   2.722   2.756   2.797   2.804   2.836   2.877   2.882
  2.921   2.923   2.943   2.983   3.026   3.044   3.083   3.093
  3.102   3.127   3.151   3.160   3.184   3.212   3.236   3.242
  3.284   3.290   3.324   3.330   3.355   3.378   3.392   3.405
  3.417   3.440   3.447   3.469   3.471   3.479   3.509   3.520
  3.532   3.568   3.580   3.601   3.623   3.653   3.667   3.724
  3.725   3.735   3.765   3.784   3.793   3.812   3.841   3.845
  3.874   3.909   3.934   3.949   3.957   3.985   3.994   4.041
  4.053   4.093   4.115   4.120   4.140   4.149   4.188   4.199
  4.204   4.231   4.243   4.259   4.269   4.286   4.313   4.323
  4.335   4.345   4.360   4.410   4.413   4.439   4.453   4.460
  4.481   4.502   4.506   4.544   4.551   4.574   4.613   4.631
  4.648   4.673   4.693   4.717   4.727   4.761   4.775   4.797
  4.849   4.890   4.943   4.956   5.040   5.069   5.094   5.130
  5.172   5.215   5.228   5.243   5.259   5.284   5.288   5.324
  5.358   5.402   5.417   5.452   5.494   5.540   5.591   5.612
  5.618   5.669   5.710   5.740   5.755   5.762   5.780   5.814
  5.839   5.841   5.902   5.922   5.962   6.018   6.054   6.147
  6.199   6.292   6.320   6.326   6.372   6.387   6.466   6.661
  7.041   7.176   7.209   7.286   7.427   7.563   7.765   7.995
 12.304  12.981  13.805  14.386  14.537
 --------------------------------------------------------------

          Ground-State Mulliken Net Atomic Charges

     Atom                 Charge (a.u.)
  ----------------------------------------
      1 C                     0.101137
      2 H                     0.115034
      3 O                    -0.473561
      4 H                     0.275904
      5 C                    -0.395170
      6 H                     0.129917
      7 H                     0.132252
      8 H                     0.120653
      9 C                    -0.228218
     10 H                     0.121665
     11 H                     0.127829
     12 C                    -0.415031
     13 H                     0.137662
     14 H                     0.118889
     15 H                     0.131039
  ----------------------------------------
  Sum of atomic charges =    -0.000000

 -----------------------------------------------------------------
                    Cartesian Multipole Moments
 -----------------------------------------------------------------
    Charge (ESU x 10^10)
                 0.0000
    Dipole Moment (Debye)
         X      -1.2106      Y       1.6127      Z       1.2509
       Tot       2.3730
    Quadrupole Moments (Debye-Ang)
        XX     -33.6175     XY       2.6688     YY     -32.3533
        XZ       1.5200     YZ      -0.2556     ZZ     -34.0628
    Octopole Moments (Debye-Ang^2)
       XXX      10.8814    XXY     -12.1278    XYY       5.3800
       YYY     -53.9877    XXZ      11.8467    XYZ      -0.1423
       YYZ       8.6767    XZZ       2.3656    YZZ     -17.8791
       ZZZ      27.6939
    Hexadecapole Moments (Debye-Ang^3)
      XXXX    -165.1555   XXXY      20.4005   XXYY    -107.3758
      XYYY       3.9717   YYYY    -510.2094   XXXZ      -5.5984
      XXYZ      -2.9470   XYYZ      -2.0296   YYYZ      -9.6869
      XXZZ     -48.0343   XYZZ       2.8700   YYZZ    -100.3294
      XZZZ      -4.6351   YZZZ      -2.5859   ZZZZ     -88.2084
 -----------------------------------------------------------------
 DrvMan is completing analytic gradient of the MP2 energy
 MP2 relaxed dipole moment
            1
    1  -0.4762923
    2   0.6344698
    3   0.4921252
	Magnitude:	 0.934 au	 2.373 Debye
 MP2 energy read as -233.278822
 Full Analytical Gradient of MP2 Energy (in au.)
             1             2             3             4             5
    1   -0.00002114    0.00002326    0.00003966   -0.00000295   -0.00006036
    2   -0.00001836   -0.00000278    0.00003975   -0.00012679    0.00002723
    3    0.00014150   -0.00003915   -0.00013306   -0.00002081    0.00000426
             6             7             8             9            10
    1   -0.00005783   -0.00008073   -0.00008656    0.00000782   -0.00001883
    2   -0.00001212    0.00002638    0.00001775    0.00001583    0.00000986
    3   -0.00002803    0.00003375   -0.00002324   -0.00004891   -0.00000850
            11            12            13            14            15
    1   -0.00001137    0.00009427    0.00002619    0.00007762    0.00007095
    2    0.00004529    0.00001232    0.00003345   -0.00005217   -0.00001563
    3    0.00007979    0.00004819    0.00001418   -0.00005773    0.00003775
 Gradient time:  CPU 0.17 s  wall 0.18 s
 Geometry Optimization Parameters
   NAtoms,    NIC,     NZ,  NCons,   NDum,   NFix, NCnnct, MaxDiis
       15      99       0       0       0       0       0       0


** GEOMETRY OPTIMIZATION IN DELOCALIZED INTERNAL COORDINATES **
   Searching for a Minimum

   Optimization Cycle:   1

                       Coordinates (Angstroms)
     ATOM                X               Y               Z
      1  C        -0.0300585920    0.0079083771    0.0292977591
      2  H        -0.0390553406   -0.0065958619    1.1126291589
      3  O         1.3348728806    0.0363858609   -0.4198977685
      4  H         1.7433876200    0.8359217747   -0.0935889752
      5  C        -0.6075622424   -1.2785883186   -0.5024027161
      6  H        -0.0313873652   -2.1297139861   -0.1482106658
      7  H        -1.6340669344   -1.3967021749   -0.1882329311
      8  H        -0.5719998179   -1.2689688532   -1.5897542900
      9  C        -0.7876241601    1.2215948985   -0.4657099114
     10  H        -0.8019300987    1.1848533364   -1.5513219882
     11  H        -1.8098689771    1.1420907164   -0.1236333419
     12  C        -0.1846848020    2.5365487512    0.0040522925
     13  H        -0.7978241634    3.3706722439   -0.3083598837
     14  H         0.7990706431    2.6885395806   -0.4135283583
     15  H        -0.1083854315    2.5625265074    1.0808156880
   Point Group: c1    Number of degrees of freedom:    39


   Energy is   -233.278822298


 Attempting to Generate Delocalized Internal Coordinates

 39 Hessian modes will be used to form the next step
  Hessian Eigenvalues:
     0.006406    0.007337    0.008242    0.010721    0.037804    0.046005
     0.050690    0.051975    0.056657    0.057616    0.058879    0.060415
     0.075121    0.085513    0.123154    0.160000    0.160000    0.160000
     0.160000    0.160000    0.160000    0.160000    0.165910    0.195617
     0.219601    0.302744    0.309591    0.316458    0.350476    0.351468
     0.352405    0.355788    0.358325    0.358871    0.359963    0.360214
     0.360588    0.399680    0.564943

 Minimum Search - Taking Simple RFO Step
 Searching for Lamda that Minimizes Along All modes
 Value Taken    Lamda =   0.00000000
 Step Taken.  Stepsize is  0.006298

                             Maximum     Tolerance    Cnvgd?
         Gradient           0.000093      0.000300     YES
         Displacement       0.002475      0.001200      NO
         Energy change     *********      0.000001      NO


 New Cartesian Coordinates Obtained by Inverse Iteration

 Displacement from previous Coordinates is:  0.007262
 ----------------------------------------------------------------
             Standard Nuclear Orientation (Angstroms)
    I     Atom           X                Y                Z
 ----------------------------------------------------------------
    1      C      -0.0300411853     0.0078344578     0.0290589669
    2      H      -0.0392185786    -0.0063708343     1.1124372966
    3      O       1.3349394221     0.0359995168    -0.4197510224
    4      H       1.7427293487     0.8370245866    -0.0960486485
    5      C      -0.6076287970    -1.2788146095    -0.5021213257
    6      H      -0.0317742481    -2.1298687164    -0.1472799325
    7      H      -1.6341771107    -1.3964739311    -0.1880718499
    8      H      -0.5718713698    -1.2698095342    -1.5894372878
    9      C      -0.7873279548     1.2216248061    -0.4659985200
   10      H      -0.8011099805     1.1852788221    -1.5515875314
   11      H      -1.8097270471     1.1419663138    -0.1245868208
   12      C      -0.1847090837     2.5364543955     0.0044810340
   13      H      -0.7976172462     3.3707196399    -0.3077809243
   14      H       0.7992167679     2.6888793577    -0.4123978995
   15      H      -0.1087997185     2.5620285816     1.0812385335
 ----------------------------------------------------------------
 Nuclear Repulsion Energy =   195.1477076510 hartrees
 There are       21 alpha and       21 beta electrons
 Discretize the solute cavity surface with Lebedev spheres
	Using 302 Lebedev grid points for each H atom
	Using 302 Lebedev grid points for other atoms
	Atomic van der Waals radii will be scaled by 1.20
 Removing interior tesserae...
 Keep 1450 surface tesserae and discard 3080 interior tesserae
 Molecular Surface Area = 117.564 Angst**2
 Applying Cartesian multipole field
    Component          Value
    ---------          -----
     (2,0,0)        1.00000E-11
     (0,2,0)        2.00000E-11
     (0,0,2)       -3.00000E-11
 Nucleus-field energy     =     0.0000000066 hartrees
 Requested basis set is cc-pVTZ
 There are 110 shells and 290 basis functions
 A cutoff of  1.0D-11 yielded   5745 shell pairs
 There are     39751 function pairs (     50016 Cartesian)
 Smallest overlap matrix eigenvalue = 4.98E-04
 Guess MOs from SCF MO coefficient file
 Reading MOs from coefficient file
 Reading MOs from coefficient file
 A restricted Hartree-Fock SCF calculation will be
 performed using Pulay DIIS extrapolation
 SCF converges when DIIS error is below 1.0E-08
 Geometry optimization detected.  Setting ReadMinima to 0
 Setting SaveMinima to 0
 ---------------------------------------
  Cycle       Energy         DIIS Error
 ---------------------------------------
    1    -232.2392638157      3.70E-04
    2    -232.2413380532      1.48E-04
    3    -232.2415395010      5.39E-05
    4    -232.2415756052      1.65E-05
    5    -232.2415803443      4.45E-06
    6    -232.2415808121      1.24E-06
    7    -232.2415808407      3.91E-07
    8    -232.2415808438      9.79E-08
    9    -232.2415808436      2.48E-08
   10    -232.2415808439      6.62E-09 Convergence criterion met
 ---------------------------------------
 SCF time:  CPU 265.88 s  wall 265.98 s
 Discretize the solute cavity surface with Lebedev spheres
	Using 302 Lebedev grid points for each H atom
	Using 302 Lebedev grid points for other atoms
	Atomic van der Waals radii will be scaled by 1.20
 Removing interior tesserae...
 Keep 1450 surface tesserae and discard 3080 interior tesserae
 Molecular Surface Area = 117.564 Angst**2
Using SCRF singleton
 A restricted Hartree-Fock SCF calculation will be
 performed using Pulay DIIS extrapolation
 Polarizable Continuum solvation model will be applied
 SCF converges when DIIS error is below 1.0E-08
 Geometry optimization detected.  Setting ReadMinima to 0
 Setting SaveMinima to 0

 Citation of the SMD model:
 Marenich, A.V.; Cramer, C.J.; Truhlar, D.G.
 J. Phys. Chem. B 2009, 113, 6378-6396.
 iSolventCode=           1
 Solvent: water                                                           

 vradii
            1           2           3           4           5           6
    1   1.8500000   1.2000000   1.5200000   1.2000000   1.8500000   1.2000000
            7           8           9          10          11          12
    1   1.2000000   1.2000000   1.8500000   1.2000000   1.2000000   1.8500000
           13          14          15
    1   1.2000000   1.2000000   1.2000000
 ---------------------------------------
  Cycle       Energy         DIIS Error
 ---------------------------------------
    1    -232.2415808444      1.84E-09
 Time req'd to invert C: 3.73 s (CPU) 3.73 s (wall)
    2    -232.2518311524      2.93E-04
    3    -232.2518311537      2.93E-04
    4    -232.2518311582      2.93E-04
    5    -232.2518311623      2.93E-04
    6    -232.2518311657      2.93E-04
    7    -232.2518311714      2.93E-04
    8    -232.2518311730      2.93E-04
    9    -232.2518311759      2.93E-04
   10    -232.2518311757      2.93E-04
   11    -232.2518311736      2.93E-04
   12    -232.2518311728      2.93E-04
   13    -232.2518311741      2.93E-04
   14    -232.2518311751      2.93E-04
   15    -232.2518311742      2.93E-04
   16    -232.2518311538      2.93E-04
   17    -232.2534575434      1.19E-04
   18    -232.2536598139      5.57E-05
   19    -232.2537088434      1.57E-05
   20    -232.2537143889      4.02E-06
   21    -232.2537147932      1.12E-06
   22    -232.2537148151      3.37E-07
   23    -232.2537148178      8.04E-08
   24    -232.2537148178      2.09E-08
   25    -232.2537148175      6.21E-09 Convergence criterion met
 ---------------------------------------
 SCF time:  CPU 443.51 s  wall 443.97 s
(0)  E-EN(g) gas-phase elect-nuc energy                 -232.241580844 a.u.
(3)  G-ENP(liq) elect-nuc-pol free energy of system     -232.253714817 a.u.
(4)  G-CDS(liq) cavity-dispersion-solvent structure 
     free energy                                                2.8701 kcal/mol
(6)  G-S(liq) free energy of system                     -232.249141046 a.u.
(9)  DeltaG-S(liq) free energy of  solvation
     (9) = (6) - (0)                                           -4.7441 kcal/mol
 SCF   energy in the final basis set = -232.2491410456
 Total energy in the final basis set = -232.2491410456

 Components of the MP2 correlation energy:
        aaaa  correlation energy =        -0.1152629062 au
        abab  correlation energy =        -0.7991577002 au
        bbbb  correlation energy =        -0.1152629062 au
        non-Brillouin singles    =        -0.0000000000 au

 Total  MP2   correlation energy =        -1.0296835127 au
        MP2         total energy =      -233.2788245583 au

  Entering Z-vector solver.
 This version supports only Gaussian blurring of the apparent surface charges
 No PCM contribution added !! 
   1         0           1      0.000191    0.000191
 This version supports only Gaussian blurring of the apparent surface charges
 No PCM contribution added !! 
   2         0           1      0.000044    0.000044
 This version supports only Gaussian blurring of the apparent surface charges
 No PCM contribution added !! 
   3         0           1      0.000011    0.000011
 This version supports only Gaussian blurring of the apparent surface charges
 No PCM contribution added !! 
   4         0           1      0.000003    0.000003
 This version supports only Gaussian blurring of the apparent surface charges
 No PCM contribution added !! 
   5         1           0      0.000000    0.000000    Roots Converged

 --------------------------------------------------------------

                    Orbital Energies (a.u.)
 --------------------------------------------------------------

 Alpha MOs
 -- Occupied --
-20.549 -11.265 -11.205 -11.200 -11.200  -1.357  -1.059  -0.986
 -0.862  -0.784  -0.698  -0.639  -0.592  -0.579  -0.544  -0.529
 -0.514  -0.500  -0.481  -0.460  -0.430
 -- Virtual --
  0.151   0.171   0.184   0.195   0.221   0.226   0.236   0.253
  0.260   0.272   0.315   0.349   0.361   0.365   0.390   0.413
  0.417   0.463   0.492   0.515   0.551   0.556   0.567   0.587
  0.606   0.631   0.637   0.644   0.650   0.658   0.659   0.678
  0.683   0.705   0.711   0.714   0.753   0.776   0.819   0.840
  0.876   0.901   0.907   0.923   0.943   0.986   1.007   1.021
  1.047   1.076   1.081   1.117   1.149   1.166   1.202   1.207
  1.221   1.257   1.273   1.283   1.294   1.310   1.319   1.348
  1.361   1.384   1.386   1.405   1.416   1.437   1.459   1.490
  1.492   1.518   1.536   1.541   1.577   1.583   1.596   1.626
  1.639   1.651   1.674   1.687   1.703   1.742   1.777   1.814
  1.843   1.859   1.871   1.909   1.941   1.995   2.181   2.284
  2.289   2.394   2.429   2.531   2.585   2.639   2.643   2.683
  2.713   2.722   2.756   2.797   2.804   2.836   2.877   2.882
  2.921   2.923   2.943   2.983   3.026   3.044   3.083   3.093
  3.102   3.127   3.151   3.160   3.184   3.212   3.236   3.242
  3.284   3.290   3.324   3.330   3.355   3.378   3.392   3.405
  3.417   3.440   3.447   3.469   3.470   3.480   3.509   3.520
  3.532   3.568   3.580   3.601   3.623   3.653   3.667   3.724
  3.725   3.736   3.765   3.784   3.793   3.812   3.841   3.845
  3.875   3.909   3.933   3.949   3.958   3.985   3.994   4.041
  4.053   4.093   4.115   4.120   4.140   4.149   4.188   4.199
  4.204   4.231   4.243   4.259   4.269   4.286   4.313   4.323
  4.335   4.345   4.360   4.410   4.413   4.439   4.454   4.460
  4.481   4.502   4.506   4.544   4.551   4.574   4.613   4.631
  4.648   4.673   4.693   4.718   4.727   4.761   4.775   4.797
  4.849   4.890   4.943   4.956   5.040   5.069   5.094   5.129
  5.172   5.215   5.228   5.243   5.259   5.284   5.288   5.324
  5.358   5.402   5.417   5.452   5.494   5.540   5.591   5.612
  5.618   5.669   5.710   5.740   5.755   5.762   5.781   5.814
  5.839   5.842   5.903   5.922   5.962   6.018   6.054   6.147
  6.199   6.292   6.320   6.326   6.373   6.387   6.466   6.661
  7.041   7.176   7.209   7.286   7.427   7.563   7.765   7.995
 12.304  12.980  13.806  14.387  14.537
 --------------------------------------------------------------

          Ground-State Mulliken Net Atomic Charges

     Atom                 Charge (a.u.)
  ----------------------------------------
      1 C                     0.101193
      2 H                     0.114922
      3 O                    -0.473576
      4 H                     0.275919
      5 C                    -0.395180
      6 H                     0.129943
      7 H                     0.132256
      8 H                     0.120653
      9 C                    -0.228274
     10 H                     0.121692
     11 H                     0.127848
     12 C                    -0.415058
     13 H                     0.137713
     14 H                     0.118884
     15 H                     0.131067
  ----------------------------------------
  Sum of atomic charges =    -0.000000

 -----------------------------------------------------------------
                    Cartesian Multipole Moments
 -----------------------------------------------------------------
    Charge (ESU x 10^10)
                 0.0000
    Dipole Moment (Debye)
         X      -1.2126      Y       1.6168      Z       1.2448
       Tot       2.3736
    Quadrupole Moments (Debye-Ang)
        XX     -33.6222     XY       2.6731     YY     -32.3429
        XZ       1.5103     YZ      -0.2620     ZZ     -34.0635
    Octopole Moments (Debye-Ang^2)
       XXX      10.8587    XXY     -12.1160    XYY       5.3865
       YYY     -53.9516    XXZ      11.8249    XYZ      -0.1523
       YYZ       8.6677    XZZ       2.3654    YZZ     -17.8744
       ZZZ      27.6848
    Hexadecapole Moments (Debye-Ang^3)
      XXXX    -165.1637   XXXY      20.3972   XXYY    -107.3618
      XYYY       3.9776   YYYY    -510.1300   XXXZ      -5.6213
      XXYZ      -2.9690   XYYZ      -2.0355   YYYZ      -9.7124
      XXZZ     -48.0286   XYZZ       2.8699   YYZZ    -100.3285
      XZZZ      -4.6322   YZZZ      -2.6002   ZZZZ     -88.2038
 -----------------------------------------------------------------
 DrvMan is completing analytic gradient of the MP2 energy
 MP2 relaxed dipole moment
            1
    1  -0.4770817
    2   0.6360813
    3   0.4897569
	Magnitude:	 0.934 au	 2.374 Debye
 MP2 energy read as -233.278825
 Full Analytical Gradient of MP2 Energy (in au.)
             1             2             3             4             5
    1   -0.00002105    0.00002308   -0.00001542    0.00002368   -0.00005913
    2   -0.00003245    0.00000130    0.00000186   -0.00008078   -0.00000100
    3    0.00004728   -0.00003916   -0.00010424   -0.00001978    0.00001421
             6             7             8             9            10
    1   -0.00007144   -0.00005156   -0.00008830    0.00000258   -0.00002244
    2   -0.00000833    0.00003581    0.00001904    0.00001577    0.00001926
    3   -0.00002548    0.00002537   -0.00000158    0.00000197    0.00001658
            11            12            13            14            15
    1    0.00001482    0.00006255    0.00006195    0.00005439    0.00008628
    2    0.00004250    0.00001634    0.00001967   -0.00003898   -0.00001001
    3    0.00005448    0.00002871    0.00003070   -0.00002594   -0.00000311
 Gradient time:  CPU 0.17 s  wall 0.17 s
 Geometry Optimization Parameters
   NAtoms,    NIC,     NZ,  NCons,   NDum,   NFix, NCnnct, MaxDiis
       15      99       0       0       0       0       0       0

 Cartesian Hessian Update
 Hessian Updated using BFGS Update


** GEOMETRY OPTIMIZATION IN DELOCALIZED INTERNAL COORDINATES **
   Searching for a Minimum

   Optimization Cycle:   2

                       Coordinates (Angstroms)
     ATOM                X               Y               Z
      1  C        -0.0300411853    0.0078344578    0.0290589669
      2  H        -0.0392185786   -0.0063708343    1.1124372966
      3  O         1.3349394221    0.0359995168   -0.4197510224
      4  H         1.7427293487    0.8370245866   -0.0960486485
      5  C        -0.6076287970   -1.2788146095   -0.5021213257
      6  H        -0.0317742481   -2.1298687164   -0.1472799325
      7  H        -1.6341771107   -1.3964739311   -0.1880718499
      8  H        -0.5718713698   -1.2698095342   -1.5894372878
      9  C        -0.7873279548    1.2216248061   -0.4659985200
     10  H        -0.8011099805    1.1852788221   -1.5515875314
     11  H        -1.8097270471    1.1419663138   -0.1245868208
     12  C        -0.1847090837    2.5364543955    0.0044810340
     13  H        -0.7976172462    3.3707196399   -0.3077809243
     14  H         0.7992167679    2.6888793577   -0.4123978995
     15  H        -0.1087997185    2.5620285816    1.0812385335
   Point Group: c1    Number of degrees of freedom:    39


   Energy is   -233.278824558

 Hessian Updated using BFGS Update

 34 Hessian modes will be used to form the next step
  Hessian Eigenvalues:
     0.003447    0.006417    0.007592    0.008364    0.037812    0.046279
     0.050774    0.053866    0.057581    0.057779    0.058763    0.060868
     0.075302    0.085526    0.123327    0.157929    0.164107    0.167110
     0.201832    0.219927    0.302586    0.308763    0.316213    0.350743
     0.351534    0.352266    0.353634    0.358449    0.359096    0.360008
     0.360372    0.378398    0.400403    0.571867

 Minimum Search - Taking Simple RFO Step
 Searching for Lamda that Minimizes Along All modes
 Value Taken    Lamda =   0.00000000
 Step Taken.  Stepsize is  0.014570

                             Maximum     Tolerance    Cnvgd?
         Gradient           0.000029      0.000300     YES
         Displacement       0.005896      0.001200      NO
         Energy change     -0.000002      0.000001      NO


 New Cartesian Coordinates Obtained by Inverse Iteration

 Displacement from previous Coordinates is:  0.015122
 ----------------------------------------------------------------
             Standard Nuclear Orientation (Angstroms)
    I     Atom           X                Y                Z
 ----------------------------------------------------------------
    1      C      -0.0299717957     0.0076935713     0.0290120153
    2      H      -0.0396550745    -0.0060775704     1.1125249684
    3      O       1.3351417317     0.0350542908    -0.4190539374
    4      H       1.7410339052     0.8395667793    -0.1015646359
    5      C      -0.6078082282    -1.2790200687    -0.5015975999
    6      H      -0.0323976076    -2.1299918115    -0.1458604614
    7      H      -1.6344556747    -1.3960347540    -0.1876872593
    8      H      -0.5717498200    -1.2708547782    -1.5888886571
    9      C      -0.7866182128     1.2215748851    -0.4665275478
   10      H      -0.7992236638     1.1857506727    -1.5521138467
   11      H      -1.8093890339     1.1417309963    -0.1264003590
   12      C      -0.1846410469     2.5361509298     0.0053186162
   13      H      -0.7972502050     3.3705470292    -0.3069582226
   14      H       0.7996730151     2.6893471827    -0.4102316348
   15      H      -0.1098050706     2.5610354978     1.0821826303
 ----------------------------------------------------------------
 Nuclear Repulsion Energy =   195.1533893754 hartrees
 There are       21 alpha and       21 beta electrons
 Discretize the solute cavity surface with Lebedev spheres
	Using 302 Lebedev grid points for each H atom
	Using 302 Lebedev grid points for other atoms
	Atomic van der Waals radii will be scaled by 1.20
 Removing interior tesserae...
 Keep 1449 surface tesserae and discard 3081 interior tesserae
 Molecular Surface Area = 117.407 Angst**2
 Applying Cartesian multipole field
    Component          Value
    ---------          -----
     (2,0,0)        1.00000E-11
     (0,2,0)        2.00000E-11
     (0,0,2)       -3.00000E-11
 Nucleus-field energy     =     0.0000000066 hartrees
 Requested basis set is cc-pVTZ
 There are 110 shells and 290 basis functions
 A cutoff of  1.0D-11 yielded   5745 shell pairs
 There are     39751 function pairs (     50016 Cartesian)
 Smallest overlap matrix eigenvalue = 4.97E-04
 Guess MOs from SCF MO coefficient file
 Reading MOs from coefficient file
 Reading MOs from coefficient file
 A restricted Hartree-Fock SCF calculation will be
 performed using Pulay DIIS extrapolation
 SCF converges when DIIS error is below 1.0E-08
 Geometry optimization detected.  Setting ReadMinima to 0
 Setting SaveMinima to 0
 ---------------------------------------
  Cycle       Energy         DIIS Error
 ---------------------------------------
    1    -232.2391517193      3.71E-04
    2    -232.2413290410      1.48E-04
    3    -232.2415301973      5.40E-05
    4    -232.2415664263      1.65E-05
    5    -232.2415711939      4.48E-06
    6    -232.2415716699      1.24E-06
    7    -232.2415716992      3.96E-07
    8    -232.2415717024      1.01E-07
    9    -232.2415717023      2.57E-08
   10    -232.2415717026      7.10E-09 Convergence criterion met
 ---------------------------------------
 SCF time:  CPU 265.46 s  wall 265.54 s
 Discretize the solute cavity surface with Lebedev spheres
	Using 302 Lebedev grid points for each H atom
	Using 302 Lebedev grid points for other atoms
	Atomic van der Waals radii will be scaled by 1.20
 Removing interior tesserae...
 Keep 1449 surface tesserae and discard 3081 interior tesserae
 Molecular Surface Area = 117.407 Angst**2
Using SCRF singleton
 A restricted Hartree-Fock SCF calculation will be
 performed using Pulay DIIS extrapolation
 Polarizable Continuum solvation model will be applied
 SCF converges when DIIS error is below 1.0E-08
 Geometry optimization detected.  Setting ReadMinima to 0
 Setting SaveMinima to 0

 Citation of the SMD model:
 Marenich, A.V.; Cramer, C.J.; Truhlar, D.G.
 J. Phys. Chem. B 2009, 113, 6378-6396.
 iSolventCode=           1
 Solvent: water                                                           

 vradii
            1           2           3           4           5           6
    1   1.8500000   1.2000000   1.5200000   1.2000000   1.8500000   1.2000000
            7           8           9          10          11          12
    1   1.2000000   1.2000000   1.8500000   1.2000000   1.2000000   1.8500000
           13          14          15
    1   1.2000000   1.2000000   1.2000000
 ---------------------------------------
  Cycle       Energy         DIIS Error
 ---------------------------------------
    1    -232.2415717031      2.09E-09
 Time req'd to invert C: 3.73 s (CPU) 3.73 s (wall)
    2    -232.2518274549      2.93E-04
    3    -232.2518274556      2.93E-04
    4    -232.2518274590      2.93E-04
    5    -232.2518274629      2.93E-04
    6    -232.2518274638      2.93E-04
    7    -232.2518274621      2.93E-04
    8    -232.2518274641      2.93E-04
    9    -232.2518274663      2.93E-04
   10    -232.2518274704      2.93E-04
   11    -232.2518274714      2.93E-04
   12    -232.2518274743      2.93E-04
   13    -232.2518274730      2.93E-04
   14    -232.2518274720      2.93E-04
   15    -232.2518274643      2.93E-04
   16    -232.2518274560      2.93E-04
   17    -232.2534540820      1.19E-04
   18    -232.2536564077      5.57E-05
   19    -232.2537054540      1.57E-05
   20    -232.2537109973      4.02E-06
   21    -232.2537114014      1.12E-06
   22    -232.2537114233      3.37E-07
   23    -232.2537114260      8.05E-08
   24    -232.2537114260      2.09E-08
   25    -232.2537114257      6.20E-09 Convergence criterion met
 ---------------------------------------
 SCF time:  CPU 479.16 s  wall 479.33 s
(0)  E-EN(g) gas-phase elect-nuc energy                 -232.241571703 a.u.
(3)  G-ENP(liq) elect-nuc-pol free energy of system     -232.253711426 a.u.
(4)  G-CDS(liq) cavity-dispersion-solvent structure 
     free energy                                                2.8688 kcal/mol
(6)  G-S(liq) free energy of system                     -232.249139667 a.u.
(9)  DeltaG-S(liq) free energy of  solvation
     (9) = (6) - (0)                                           -4.7490 kcal/mol
 SCF   energy in the final basis set = -232.2491396672
 Total energy in the final basis set = -232.2491396672

 Components of the MP2 correlation energy:
        aaaa  correlation energy =        -0.1152655240 au
        abab  correlation energy =        -0.7991591221 au
        bbbb  correlation energy =        -0.1152655240 au
        non-Brillouin singles    =        -0.0000000000 au

 Total  MP2   correlation energy =        -1.0296901700 au
        MP2         total energy =      -233.2788298372 au

  Entering Z-vector solver.
 This version supports only Gaussian blurring of the apparent surface charges
 No PCM contribution added !! 
   1         0           1      0.000191    0.000191
 This version supports only Gaussian blurring of the apparent surface charges
 No PCM contribution added !! 
   2         0           1      0.000044    0.000044
 This version supports only Gaussian blurring of the apparent surface charges
 No PCM contribution added !! 
   3         0           1      0.000011    0.000011
 This version supports only Gaussian blurring of the apparent surface charges
 No PCM contribution added !! 
   4         0           1      0.000003    0.000003
 This version supports only Gaussian blurring of the apparent surface charges
 No PCM contribution added !! 
   5         1           0      0.000000    0.000000    Roots Converged

 --------------------------------------------------------------

                    Orbital Energies (a.u.)
 --------------------------------------------------------------

 Alpha MOs
 -- Occupied --
-20.549 -11.265 -11.205 -11.200 -11.200  -1.357  -1.059  -0.986
 -0.862  -0.784  -0.698  -0.639  -0.592  -0.579  -0.544  -0.529
 -0.515  -0.500  -0.481  -0.460  -0.430
 -- Virtual --
  0.151   0.171   0.184   0.195   0.221   0.226   0.236   0.253
  0.260   0.272   0.315   0.349   0.361   0.365   0.390   0.413
  0.417   0.463   0.492   0.515   0.551   0.556   0.567   0.587
  0.606   0.630   0.637   0.644   0.650   0.658   0.659   0.678
  0.683   0.705   0.711   0.714   0.754   0.776   0.819   0.840
  0.876   0.901   0.906   0.923   0.943   0.986   1.006   1.021
  1.047   1.077   1.081   1.117   1.149   1.166   1.201   1.206
  1.221   1.257   1.273   1.283   1.294   1.310   1.319   1.348
  1.362   1.384   1.386   1.405   1.416   1.437   1.459   1.490
  1.492   1.518   1.536   1.541   1.576   1.583   1.595   1.626
  1.639   1.651   1.674   1.686   1.704   1.742   1.777   1.814
  1.843   1.859   1.871   1.909   1.942   1.995   2.181   2.285
  2.290   2.394   2.429   2.531   2.585   2.639   2.644   2.683
  2.713   2.722   2.755   2.797   2.804   2.836   2.877   2.881
  2.920   2.923   2.942   2.983   3.026   3.044   3.083   3.093
  3.103   3.127   3.151   3.160   3.184   3.212   3.236   3.243
  3.284   3.290   3.324   3.330   3.355   3.378   3.392   3.405
  3.417   3.440   3.447   3.469   3.470   3.480   3.509   3.521
  3.532   3.568   3.580   3.601   3.623   3.653   3.667   3.724
  3.726   3.736   3.765   3.784   3.793   3.812   3.841   3.846
  3.875   3.909   3.933   3.949   3.958   3.985   3.994   4.041
  4.053   4.093   4.115   4.120   4.141   4.150   4.187   4.199
  4.204   4.231   4.243   4.260   4.269   4.286   4.312   4.323
  4.335   4.345   4.360   4.410   4.413   4.439   4.454   4.460
  4.481   4.502   4.505   4.544   4.551   4.574   4.613   4.631
  4.648   4.673   4.693   4.718   4.727   4.762   4.775   4.797
  4.849   4.890   4.943   4.957   5.039   5.068   5.093   5.129
  5.172   5.215   5.228   5.244   5.258   5.284   5.288   5.324
  5.359   5.402   5.417   5.452   5.494   5.539   5.591   5.612
  5.618   5.669   5.711   5.740   5.755   5.763   5.781   5.814
  5.839   5.842   5.903   5.922   5.962   6.017   6.054   6.148
  6.199   6.292   6.320   6.326   6.373   6.388   6.466   6.661
  7.041   7.175   7.209   7.287   7.427   7.563   7.765   7.995
 12.304  12.981  13.807  14.387  14.538
 --------------------------------------------------------------

          Ground-State Mulliken Net Atomic Charges

     Atom                 Charge (a.u.)
  ----------------------------------------
      1 C                     0.101308
      2 H                     0.114718
      3 O                    -0.473588
      4 H                     0.275920
      5 C                    -0.395188
      6 H                     0.129955
      7 H                     0.132238
      8 H                     0.120646
      9 C                    -0.228363
     10 H                     0.121763
     11 H                     0.127851
     12 C                    -0.414941
     13 H                     0.137780
     14 H                     0.118839
     15 H                     0.131063
  ----------------------------------------
  Sum of atomic charges =    -0.000000

 -----------------------------------------------------------------
                    Cartesian Multipole Moments
 -----------------------------------------------------------------
    Charge (ESU x 10^10)
                 0.0000
    Dipole Moment (Debye)
         X      -1.2176      Y       1.6264      Z       1.2306
       Tot       2.3753
    Quadrupole Moments (Debye-Ang)
        XX     -33.6350     XY       2.6821     YY     -32.3244
        XZ       1.4866     YZ      -0.2769     ZZ     -34.0626
    Octopole Moments (Debye-Ang^2)
       XXX      10.8006    XXY     -12.0905    XYY       5.3999
       YYY     -53.8851    XXZ      11.7702    XYZ      -0.1752
       YYZ       8.6441    XZZ       2.3649    YZZ     -17.8616
       ZZZ      27.6541
    Hexadecapole Moments (Debye-Ang^3)
      XXXX    -165.2029   XXXY      20.3846   XXYY    -107.3189
      XYYY       3.9858   YYYY    -509.9735   XXXZ      -5.6853
      XXYZ      -3.0183   XYYZ      -2.0529   YYYZ      -9.7642
      XXZZ     -48.0133   XYZZ       2.8683   YYZZ    -100.3137
      XZZZ      -4.6338   YZZZ      -2.6304   ZZZZ     -88.1873
 -----------------------------------------------------------------
 DrvMan is completing analytic gradient of the MP2 energy
 MP2 relaxed dipole moment
            1
    1  -0.4790545
    2   0.6398611
    3   0.4841637
	Magnitude:	 0.935 au	 2.375 Debye
 MP2 energy read as -233.278830
 Full Analytical Gradient of MP2 Energy (in au.)
             1             2             3             4             5
    1    0.00000855    0.00001898   -0.00007034    0.00002610   -0.00003894
    2   -0.00001668   -0.00000492   -0.00004556   -0.00004294   -0.00000068
    3   -0.00004349   -0.00000034   -0.00006376   -0.00004046    0.00001369
             6             7             8             9            10
    1   -0.00008181   -0.00003967   -0.00009067    0.00000936   -0.00002962
    2    0.00000758    0.00004832    0.00001412    0.00001506    0.00003276
    3   -0.00001673    0.00002089    0.00000371    0.00005269    0.00001799
            11            12            13            14            15
    1    0.00002711    0.00002040    0.00008962    0.00005101    0.00009993
    2    0.00003897   -0.00002317    0.00000401   -0.00002178   -0.00000509
    3    0.00003167   -0.00000632    0.00004001   -0.00000749   -0.00000207
 Gradient time:  CPU 0.16 s  wall 0.16 s
 Geometry Optimization Parameters
   NAtoms,    NIC,     NZ,  NCons,   NDum,   NFix, NCnnct, MaxDiis
       15      99       0       0       0       0       0       0

 Cartesian Hessian Update
 Hessian Updated using BFGS Update


** GEOMETRY OPTIMIZATION IN DELOCALIZED INTERNAL COORDINATES **
   Searching for a Minimum

   Optimization Cycle:   3

                       Coordinates (Angstroms)
     ATOM                X               Y               Z
      1  C        -0.0299717957    0.0076935713    0.0290120153
      2  H        -0.0396550745   -0.0060775704    1.1125249684
      3  O         1.3351417317    0.0350542908   -0.4190539374
      4  H         1.7410339052    0.8395667793   -0.1015646359
      5  C        -0.6078082282   -1.2790200687   -0.5015975999
      6  H        -0.0323976076   -2.1299918115   -0.1458604614
      7  H        -1.6344556747   -1.3960347540   -0.1876872593
      8  H        -0.5717498200   -1.2708547782   -1.5888886571
      9  C        -0.7866182128    1.2215748851   -0.4665275478
     10  H        -0.7992236638    1.1857506727   -1.5521138467
     11  H        -1.8093890339    1.1417309963   -0.1264003590
     12  C        -0.1846410469    2.5361509298    0.0053186162
     13  H        -0.7972502050    3.3705470292   -0.3069582226
     14  H         0.7996730151    2.6893471827   -0.4102316348
     15  H        -0.1098050706    2.5610354978    1.0821826303
   Point Group: c1    Number of degrees of freedom:    39


   Energy is   -233.278829837

 Hessian Updated using BFGS Update

 35 Hessian modes will be used to form the next step
  Hessian Eigenvalues:
     0.002694    0.006420    0.007547    0.008569    0.037806    0.046468
     0.050806    0.053866    0.057584    0.057841    0.058842    0.061036
     0.075284    0.085597    0.123491    0.158669    0.160561    0.164807
     0.167229    0.203651    0.221794    0.303879    0.309943    0.317722
     0.350739    0.351531    0.352593    0.355436    0.358642    0.359339
     0.360149    0.360627    0.378375    0.405166    0.573113

 Minimum Search - Taking Simple RFO Step
 Searching for Lamda that Minimizes Along All modes
 Value Taken    Lamda =   0.00000000
 Step Taken.  Stepsize is  0.004402

                             Maximum     Tolerance    Cnvgd?
         Gradient           0.000038      0.000300     YES
         Displacement       0.002199      0.001200      NO
         Energy change     -0.000005      0.000001      NO


 New Cartesian Coordinates Obtained by Inverse Iteration

 Displacement from previous Coordinates is:  0.003355
 ----------------------------------------------------------------
             Standard Nuclear Orientation (Angstroms)
    I     Atom           X                Y                Z
 ----------------------------------------------------------------
    1      C      -0.0300084808     0.0075903964     0.0292000454
    2      H      -0.0399180610    -0.0062184521     1.1127188131
    3      O       1.3352601786     0.0347878373    -0.4184609779
    4      H       1.7405029210     0.8402666728    -0.1026194374
    5      C      -0.6078835640    -1.2790752684    -0.5015737390
    6      H      -0.0323388795    -2.1301028918    -0.1461168364
    7      H      -1.6344807608    -1.3962782252    -0.1875164724
    8      H      -0.5719624835    -1.2706894151    -1.5888662575
    9      C      -0.7864227204     1.2215510094    -0.4665330937
   10      H      -0.7987987429     1.1856127462    -1.5521035543
   11      H      -1.8092634519     1.1417795745    -0.1265659818
   12      C      -0.1845273481     2.5361840363     0.0053762673
   13      H      -0.7971768581     3.3705317745    -0.3070112420
   14      H       0.7998147282     2.6894782633    -0.4100361369
   15      H      -0.1099132584     2.5610547945     1.0822626719
 ----------------------------------------------------------------
 Nuclear Repulsion Energy =   195.1508637665 hartrees
 There are       21 alpha and       21 beta electrons
 Discretize the solute cavity surface with Lebedev spheres
	Using 302 Lebedev grid points for each H atom
	Using 302 Lebedev grid points for other atoms
	Atomic van der Waals radii will be scaled by 1.20
 Removing interior tesserae...
 Keep 1449 surface tesserae and discard 3081 interior tesserae
 Molecular Surface Area = 117.407 Angst**2
 Applying Cartesian multipole field
    Component          Value
    ---------          -----
     (2,0,0)        1.00000E-11
     (0,2,0)        2.00000E-11
     (0,0,2)       -3.00000E-11
 Nucleus-field energy     =     0.0000000066 hartrees
 Requested basis set is cc-pVTZ
 There are 110 shells and 290 basis functions
 A cutoff of  1.0D-11 yielded   5745 shell pairs
 There are     39751 function pairs (     50016 Cartesian)
 Smallest overlap matrix eigenvalue = 4.97E-04
 Guess MOs from SCF MO coefficient file
 Reading MOs from coefficient file
 Reading MOs from coefficient file
 A restricted Hartree-Fock SCF calculation will be
 performed using Pulay DIIS extrapolation
 SCF converges when DIIS error is below 1.0E-08
 Geometry optimization detected.  Setting ReadMinima to 0
 Setting SaveMinima to 0
 ---------------------------------------
  Cycle       Energy         DIIS Error
 ---------------------------------------
    1    -232.2391239438      3.69E-04
    2    -232.2413254339      1.48E-04
    3    -232.2415264578      5.40E-05
    4    -232.2415625833      1.64E-05
    5    -232.2415673140      4.44E-06
    6    -232.2415677786      1.24E-06
    7    -232.2415678070      3.90E-07
    8    -232.2415678101      9.72E-08
    9    -232.2415678099      2.46E-08
   10    -232.2415678101      6.52E-09 Convergence criterion met
 ---------------------------------------
 SCF time:  CPU 265.20 s  wall 265.29 s
 Discretize the solute cavity surface with Lebedev spheres
	Using 302 Lebedev grid points for each H atom
	Using 302 Lebedev grid points for other atoms
	Atomic van der Waals radii will be scaled by 1.20
 Removing interior tesserae...
 Keep 1449 surface tesserae and discard 3081 interior tesserae
 Molecular Surface Area = 117.407 Angst**2
Using SCRF singleton
 A restricted Hartree-Fock SCF calculation will be
 performed using Pulay DIIS extrapolation
 Polarizable Continuum solvation model will be applied
 SCF converges when DIIS error is below 1.0E-08
 Geometry optimization detected.  Setting ReadMinima to 0
 Setting SaveMinima to 0

 Citation of the SMD model:
 Marenich, A.V.; Cramer, C.J.; Truhlar, D.G.
 J. Phys. Chem. B 2009, 113, 6378-6396.
 iSolventCode=           1
 Solvent: water                                                           

 vradii
            1           2           3           4           5           6
    1   1.8500000   1.2000000   1.5200000   1.2000000   1.8500000   1.2000000
            7           8           9          10          11          12
    1   1.2000000   1.2000000   1.8500000   1.2000000   1.2000000   1.8500000
           13          14          15
    1   1.2000000   1.2000000   1.2000000
 ---------------------------------------
  Cycle       Energy         DIIS Error
 ---------------------------------------
    1    -232.2415678107      1.79E-09
 Time req'd to invert C: 3.82 s (CPU) 3.82 s (wall)
    2    -232.2518254180      2.93E-04
    3    -232.2518254194      2.93E-04
    4    -232.2518254242      2.93E-04
    5    -232.2518254271      2.93E-04
    6    -232.2518254285      2.93E-04
    7    -232.2518254250      2.93E-04
    8    -232.2518254290      2.93E-04
    9    -232.2518254355      2.93E-04
   10    -232.2518254364      2.93E-04
   11    -232.2518254364      2.93E-04
   12    -232.2518254371      2.93E-04
   13    -232.2518254373      2.93E-04
   14    -232.2518254334      2.93E-04
   15    -232.2518254332      2.93E-04
   16    -232.2518254193      2.93E-04
   17    -232.2534521214      1.19E-04
   18    -232.2536544647      5.57E-05
   19    -232.2537035181      1.57E-05
   20    -232.2537090615      4.02E-06
   21    -232.2537094656      1.12E-06
   22    -232.2537094875      3.38E-07
   23    -232.2537094902      8.05E-08
   24    -232.2537094902      2.09E-08
   25    -232.2537094900      6.20E-09 Convergence criterion met
 ---------------------------------------
 SCF time:  CPU 469.17 s  wall 470.88 s
(0)  E-EN(g) gas-phase elect-nuc energy                 -232.241567811 a.u.
(3)  G-ENP(liq) elect-nuc-pol free energy of system     -232.253709490 a.u.
(4)  G-CDS(liq) cavity-dispersion-solvent structure 
     free energy                                                2.8686 kcal/mol
(6)  G-S(liq) free energy of system                     -232.249138156 a.u.
(9)  DeltaG-S(liq) free energy of  solvation
     (9) = (6) - (0)                                           -4.7505 kcal/mol
 SCF   energy in the final basis set = -232.2491381555
 Total energy in the final basis set = -232.2491381555

 Components of the MP2 correlation energy:
        aaaa  correlation energy =        -0.1152655829 au
        abab  correlation energy =        -0.7991598787 au
        bbbb  correlation energy =        -0.1152655829 au
        non-Brillouin singles    =        -0.0000000000 au

 Total  MP2   correlation energy =        -1.0296910446 au
        MP2         total energy =      -233.2788292001 au

  Entering Z-vector solver.
 This version supports only Gaussian blurring of the apparent surface charges
 No PCM contribution added !! 
   1         0           1      0.000191    0.000191
 This version supports only Gaussian blurring of the apparent surface charges
 No PCM contribution added !! 
   2         0           1      0.000044    0.000044
 This version supports only Gaussian blurring of the apparent surface charges
 No PCM contribution added !! 
   3         0           1      0.000011    0.000011
 This version supports only Gaussian blurring of the apparent surface charges
 No PCM contribution added !! 
   4         0           1      0.000003    0.000003
 This version supports only Gaussian blurring of the apparent surface charges
 No PCM contribution added !! 
   5         1           0      0.000000    0.000000    Roots Converged

 --------------------------------------------------------------

                    Orbital Energies (a.u.)
 --------------------------------------------------------------

 Alpha MOs
 -- Occupied --
-20.549 -11.265 -11.205 -11.200 -11.200  -1.357  -1.059  -0.986
 -0.862  -0.784  -0.698  -0.639  -0.592  -0.579  -0.544  -0.529
 -0.515  -0.500  -0.481  -0.460  -0.430
 -- Virtual --
  0.151   0.171   0.184   0.195   0.221   0.226   0.236   0.253
  0.260   0.272   0.315   0.349   0.361   0.365   0.390   0.413
  0.417   0.463   0.492   0.515   0.551   0.556   0.567   0.587
  0.606   0.630   0.637   0.644   0.650   0.658   0.659   0.678
  0.683   0.705   0.711   0.714   0.754   0.776   0.819   0.840
  0.876   0.901   0.906   0.923   0.943   0.986   1.006   1.021
  1.047   1.077   1.081   1.117   1.149   1.166   1.201   1.206
  1.221   1.257   1.273   1.283   1.294   1.310   1.319   1.348
  1.362   1.384   1.386   1.405   1.416   1.437   1.459   1.490
  1.492   1.518   1.536   1.541   1.576   1.583   1.595   1.626
  1.639   1.651   1.673   1.686   1.704   1.742   1.777   1.814
  1.843   1.859   1.871   1.909   1.942   1.995   2.180   2.285
  2.290   2.393   2.429   2.531   2.586   2.639   2.644   2.683
  2.713   2.722   2.755   2.797   2.804   2.836   2.877   2.881
  2.920   2.923   2.942   2.983   3.026   3.044   3.083   3.093
  3.103   3.127   3.151   3.160   3.184   3.212   3.236   3.243
  3.284   3.290   3.324   3.330   3.355   3.378   3.392   3.405
  3.417   3.440   3.447   3.469   3.470   3.480   3.509   3.521
  3.532   3.568   3.580   3.601   3.623   3.653   3.667   3.724
  3.726   3.736   3.765   3.784   3.793   3.812   3.841   3.846
  3.875   3.908   3.933   3.949   3.958   3.985   3.995   4.040
  4.053   4.093   4.115   4.120   4.141   4.150   4.187   4.199
  4.204   4.231   4.243   4.260   4.269   4.286   4.312   4.323
  4.335   4.345   4.360   4.410   4.413   4.439   4.454   4.460
  4.481   4.502   4.505   4.544   4.551   4.573   4.614   4.631
  4.648   4.673   4.693   4.718   4.727   4.762   4.776   4.797
  4.849   4.889   4.942   4.957   5.039   5.068   5.093   5.129
  5.172   5.215   5.228   5.244   5.258   5.284   5.288   5.324
  5.359   5.402   5.418   5.452   5.494   5.539   5.591   5.612
  5.618   5.669   5.711   5.740   5.755   5.763   5.781   5.814
  5.839   5.842   5.903   5.922   5.962   6.017   6.054   6.148
  6.198   6.292   6.320   6.326   6.373   6.388   6.466   6.661
  7.041   7.175   7.209   7.287   7.427   7.563   7.765   7.995
 12.304  12.981  13.807  14.387  14.537
 --------------------------------------------------------------

          Ground-State Mulliken Net Atomic Charges

     Atom                 Charge (a.u.)
  ----------------------------------------
      1 C                     0.101302
      2 H                     0.114699
      3 O                    -0.473617
      4 H                     0.275920
      5 C                    -0.395185
      6 H                     0.129942
      7 H                     0.132244
      8 H                     0.120649
      9 C                    -0.228396
     10 H                     0.121792
     11 H                     0.127845
     12 C                    -0.414884
     13 H                     0.137781
     14 H                     0.118843
     15 H                     0.131065
  ----------------------------------------
  Sum of atomic charges =     0.000000

 -----------------------------------------------------------------
                    Cartesian Multipole Moments
 -----------------------------------------------------------------
    Charge (ESU x 10^10)
                 0.0000
    Dipole Moment (Debye)
         X      -1.2195      Y       1.6289      Z       1.2266
       Tot       2.3759
    Quadrupole Moments (Debye-Ang)
        XX     -33.6400     XY       2.6844     YY     -32.3189
        XZ       1.4796     YZ      -0.2800     ZZ     -34.0612
    Octopole Moments (Debye-Ang^2)
       XXX      10.7812    XXY     -12.0849    XYY       5.4019
       YYY     -53.8689    XXZ      11.7544    XYZ      -0.1803
       YYZ       8.6363    XZZ       2.3655    YZZ     -17.8572
       ZZZ      27.6392
    Hexadecapole Moments (Debye-Ang^3)
      XXXX    -165.2286   XXXY      20.3764   XXYY    -107.3102
      XYYY       3.9812   YYYY    -509.9599   XXXZ      -5.7120
      XXYZ      -3.0284   XYYZ      -2.0613   YYYZ      -9.7734
      XXZZ     -48.0068   XYZZ       2.8667   YYZZ    -100.3129
      XZZZ      -4.6448   YZZZ      -2.6369   ZZZZ     -88.1711
 -----------------------------------------------------------------
 DrvMan is completing analytic gradient of the MP2 energy
 MP2 relaxed dipole moment
            1
    1  -0.4798002
    2   0.6408693
    3   0.4825637
	Magnitude:	 0.935 au	 2.376 Debye
 MP2 energy read as -233.278829
 Full Analytical Gradient of MP2 Energy (in au.)
             1             2             3             4             5
    1    0.00000528    0.00002439   -0.00004817    0.00001804   -0.00004962
    2   -0.00001229   -0.00000897   -0.00003776   -0.00004945   -0.00000183
    3   -0.00004262   -0.00000473   -0.00004566   -0.00005256    0.00001192
             6             7             8             9            10
    1   -0.00007739   -0.00005067   -0.00008779    0.00000957   -0.00002519
    2   -0.00000271    0.00004083    0.00001564    0.00001840    0.00002607
    3   -0.00001841    0.00002303    0.00000087    0.00004365    0.00001948
            11            12            13            14            15
    1    0.00001967    0.00003757    0.00007961    0.00005041    0.00009430
    2    0.00003955   -0.00001342    0.00001635   -0.00002215   -0.00000826
    3    0.00003917   -0.00000142    0.00003527   -0.00001203    0.00000406
 Gradient time:  CPU 0.17 s  wall 0.17 s
 Geometry Optimization Parameters
   NAtoms,    NIC,     NZ,  NCons,   NDum,   NFix, NCnnct, MaxDiis
       15      99       0       0       0       0       0       0

 Cartesian Hessian Update
 Hessian Updated using BFGS Update


** GEOMETRY OPTIMIZATION IN DELOCALIZED INTERNAL COORDINATES **
   Searching for a Minimum

   Optimization Cycle:   4

                       Coordinates (Angstroms)
     ATOM                X               Y               Z
      1  C        -0.0300084808    0.0075903964    0.0292000454
      2  H        -0.0399180610   -0.0062184521    1.1127188131
      3  O         1.3352601786    0.0347878373   -0.4184609779
      4  H         1.7405029210    0.8402666728   -0.1026194374
      5  C        -0.6078835640   -1.2790752684   -0.5015737390
      6  H        -0.0323388795   -2.1301028918   -0.1461168364
      7  H        -1.6344807608   -1.3962782252   -0.1875164724
      8  H        -0.5719624835   -1.2706894151   -1.5888662575
      9  C        -0.7864227204    1.2215510094   -0.4665330937
     10  H        -0.7987987429    1.1856127462   -1.5521035543
     11  H        -1.8092634519    1.1417795745   -0.1265659818
     12  C        -0.1845273481    2.5361840363    0.0053762673
     13  H        -0.7971768581    3.3705317745   -0.3070112420
     14  H         0.7998147282    2.6894782633   -0.4100361369
     15  H        -0.1099132584    2.5610547945    1.0822626719
   Point Group: c1    Number of degrees of freedom:    39


   Energy is   -233.278829200

 Hessian Updated using BFGS Update

 36 Hessian modes will be used to form the next step
  Hessian Eigenvalues:
     0.002223    0.006425    0.006624    0.007975    0.037794    0.045865
     0.050699    0.054444    0.056887    0.057611    0.059047    0.060327
     0.075014    0.085529    0.123415    0.158266    0.158918    0.160758
     0.163192    0.166757    0.195906    0.222503    0.303633    0.310194
     0.322529    0.350751    0.351163    0.352493    0.354424    0.358818
     0.359028    0.360162    0.360626    0.378147    0.395524    0.570926

 Minimum Search - Taking Simple RFO Step
 Searching for Lamda that Minimizes Along All modes
 Value Taken    Lamda =   0.00000000
 Step Taken.  Stepsize is  0.003340

                             Maximum     Tolerance    Cnvgd?
         Gradient           0.000017      0.000300     YES
         Displacement       0.001669      0.001200      NO
         Energy change      0.000001      0.000001     YES


                       Distance Matrix (Angstroms)
             C (  1)   H (  2)   O (  3)   H (  4)   C (  5)   H (  6)
   H (  2)  1.083652
   O (  3)  1.437045  2.058472
   H (  4)  1.960979  2.315919  0.955392
   C (  5)  1.507040  2.132766  2.347116  3.188369
   H (  6)  2.144872  2.468929  2.575121  3.459473  1.087129
   H (  7)  2.142929  2.483044  3.304640  4.049673  1.079940  1.762689
   H (  8)  2.132100  3.029937  2.590679  3.465914  1.087918  1.763891
   C (  9)  1.513808  2.135117  2.431513  2.581311  2.507237  3.450347
   H ( 10)  2.116435  3.016229  2.676518  2.944201  2.686028  3.682150
   H ( 11)  2.115750  2.446285  3.346440  3.562629  2.728458  3.723313
   C ( 12)  2.533422  2.776856  2.957427  2.567789  3.872006  4.671225
   H ( 13)  3.465683  3.740524  3.960669  3.589406  4.657524  5.555884
   H ( 14)  2.841489  3.207914  2.708164  2.097375  4.211818  4.898009
   H ( 15)  2.763242  2.568408  3.274557  2.790895  4.183672  4.849938
             H (  7)   H (  8)   C (  9)   H ( 10)   H ( 11)   C ( 12)
   H (  8)  1.763094
   C (  9)  2.765878  2.741694
   H ( 10)  3.037536  2.467028  1.086236
   H ( 11)  2.544799  3.080461  1.080807  1.747889
   C ( 12)  4.195692  4.145359  1.520933  2.151073  2.145120
   H ( 13)  4.841264  4.820250  2.154920  2.514782  2.454428  1.081231
   H ( 14)  4.761167  4.353658  2.161979  2.474165  3.046804  1.079350
   H ( 15)  4.426865  4.693685  2.156549  3.050621  2.522578  1.079755
             H ( 13)   H ( 14)
   H ( 14)  1.739204
   H ( 15)  1.748618  1.752442

 Final energy is   -233.27882920008807     


 ******************************
 **  OPTIMIZATION CONVERGED  **
 ******************************

                       Coordinates (Angstroms)
     ATOM                X               Y               Z
      1  C        -0.0300084808    0.0075903964    0.0292000454
      2  H        -0.0399180610   -0.0062184521    1.1127188131
      3  O         1.3352601786    0.0347878373   -0.4184609779
      4  H         1.7405029210    0.8402666728   -0.1026194374
      5  C        -0.6078835640   -1.2790752684   -0.5015737390
      6  H        -0.0323388795   -2.1301028918   -0.1461168364
      7  H        -1.6344807608   -1.3962782252   -0.1875164724
      8  H        -0.5719624835   -1.2706894151   -1.5888662575
      9  C        -0.7864227204    1.2215510094   -0.4665330937
     10  H        -0.7987987429    1.1856127462   -1.5521035543
     11  H        -1.8092634519    1.1417795745   -0.1265659818
     12  C        -0.1845273481    2.5361840363    0.0053762673
     13  H        -0.7971768581    3.3705317745   -0.3070112420
     14  H         0.7998147282    2.6894782633   -0.4100361369
     15  H        -0.1099132584    2.5610547945    1.0822626719

Z-matrix Print:
$molecule
0 1
C 
H  1 1.083652
O  1 1.437045 2 108.687459
H  3 0.955392 1 108.418237 2 -62.344752 0
C  1 1.507040 2 109.740882 3 115.152862 0
H  5 1.079940 1 110.777842 2 61.443349 0
H  5 1.087129 1 110.498761 2 -59.282344 0
H  5 1.087918 1 109.435891 2 -178.551622 0
C  1 1.513808 2 109.456038 3 -121.316685 0
H  9 1.080807 1 108.100388 2 -61.504266 0
H  9 1.086236 1 107.844517 2 -177.483436 0
C  9 1.520933 1 113.191270 2 60.501002 0
H  12 1.079350 9 111.361437 1 65.189992 0
H  12 1.079755 9 110.898178 1 -55.763010 0
H  12 1.081231 9 110.677995 1 -175.647583 0
$end


 --------------------------------------------------------------

                    Orbital Energies (a.u.)
 --------------------------------------------------------------

 Alpha MOs
 -- Occupied --
-20.549 -11.265 -11.205 -11.200 -11.200  -1.357  -1.059  -0.986
 -0.862  -0.784  -0.698  -0.639  -0.592  -0.579  -0.544  -0.529
 -0.515  -0.500  -0.481  -0.460  -0.430
 -- Virtual --
  0.151   0.171   0.184   0.195   0.221   0.226   0.236   0.253
  0.260   0.272   0.315   0.349   0.361   0.365   0.390   0.413
  0.417   0.463   0.492   0.515   0.551   0.556   0.567   0.587
  0.606   0.630   0.637   0.644   0.650   0.658   0.659   0.678
  0.683   0.705   0.711   0.714   0.754   0.776   0.819   0.840
  0.876   0.901   0.906   0.923   0.943   0.986   1.006   1.021
  1.047   1.077   1.081   1.117   1.149   1.166   1.201   1.206
  1.221   1.257   1.273   1.283   1.294   1.310   1.319   1.348
  1.362   1.384   1.386   1.405   1.416   1.437   1.459   1.490
  1.492   1.518   1.536   1.541   1.576   1.583   1.595   1.626
  1.639   1.651   1.673   1.686   1.704   1.742   1.777   1.814
  1.843   1.859   1.871   1.909   1.942   1.995   2.180   2.285
  2.290   2.393   2.429   2.531   2.586   2.639   2.644   2.683
  2.713   2.722   2.755   2.797   2.804   2.836   2.877   2.881
  2.920   2.923   2.942   2.983   3.026   3.044   3.083   3.093
  3.103   3.127   3.151   3.160   3.184   3.212   3.236   3.243
  3.284   3.290   3.324   3.330   3.355   3.378   3.392   3.405
  3.417   3.440   3.447   3.469   3.470   3.480   3.509   3.521
  3.532   3.568   3.580   3.601   3.623   3.653   3.667   3.724
  3.726   3.736   3.765   3.784   3.793   3.812   3.841   3.846
  3.875   3.908   3.933   3.949   3.958   3.985   3.995   4.040
  4.053   4.093   4.115   4.120   4.141   4.150   4.187   4.199
  4.204   4.231   4.243   4.260   4.269   4.286   4.312   4.323
  4.335   4.345   4.360   4.410   4.413   4.439   4.454   4.460
  4.481   4.502   4.505   4.544   4.551   4.573   4.614   4.631
  4.648   4.673   4.693   4.718   4.727   4.762   4.776   4.797
  4.849   4.889   4.942   4.957   5.039   5.068   5.093   5.129
  5.172   5.215   5.228   5.244   5.258   5.284   5.288   5.324
  5.359   5.402   5.418   5.452   5.494   5.539   5.591   5.612
  5.618   5.669   5.711   5.740   5.755   5.763   5.781   5.814
  5.839   5.842   5.903   5.922   5.962   6.017   6.054   6.148
  6.198   6.292   6.320   6.326   6.373   6.388   6.466   6.661
  7.041   7.175   7.209   7.287   7.427   7.563   7.765   7.995
 12.304  12.981  13.807  14.387  14.537
 --------------------------------------------------------------

          Ground-State Mulliken Net Atomic Charges

     Atom                 Charge (a.u.)
  ----------------------------------------
      1 C                     0.101302
      2 H                     0.114699
      3 O                    -0.473617
      4 H                     0.275920
      5 C                    -0.395185
      6 H                     0.129942
      7 H                     0.132244
      8 H                     0.120649
      9 C                    -0.228396
     10 H                     0.121792
     11 H                     0.127845
     12 C                    -0.414884
     13 H                     0.137781
     14 H                     0.118843
     15 H                     0.131065
  ----------------------------------------
  Sum of atomic charges =     0.000000

 -----------------------------------------------------------------
                    Cartesian Multipole Moments
 -----------------------------------------------------------------
    Charge (ESU x 10^10)
                 0.0000
    Dipole Moment (Debye)
         X      -1.2195      Y       1.6289      Z       1.2266
       Tot       2.3759
    Quadrupole Moments (Debye-Ang)
        XX     -33.6400     XY       2.6844     YY     -32.3189
        XZ       1.4796     YZ      -0.2800     ZZ     -34.0612
    Octopole Moments (Debye-Ang^2)
       XXX      10.7812    XXY     -12.0849    XYY       5.4019
       YYY     -53.8689    XXZ      11.7544    XYZ      -0.1803
       YYZ       8.6363    XZZ       2.3655    YZZ     -17.8572
       ZZZ      27.6392
    Hexadecapole Moments (Debye-Ang^3)
      XXXX    -165.2286   XXXY      20.3764   XXYY    -107.3102
      XYYY       3.9812   YYYY    -509.9599   XXXZ      -5.7120
      XXYZ      -3.0284   XYYZ      -2.0613   YYYZ      -9.7734
      XXZZ     -48.0068   XYZZ       2.8667   YYZZ    -100.3129
      XZZZ      -4.6448   YZZZ      -2.6369   ZZZZ     -88.1711
 -----------------------------------------------------------------
Archival summary:
1\1\pikachu\OPT\MP2\BasisUnspecified\1410\taweetha\SunJul920:08:212017SunJul920:08:212017\0\\#,OPT,MP2,BasisUnspecified,\\0,1\C\H,1,1.08365\O,1,1.43705,2,108.687\H,3,0.955392,1,108.418,2,-62.3448,0\C,1,1.50704,2,109.741,3,115.153,0\H,5,1.07994,1,110.778,2,61.4433,0\H,5,1.08713,1,110.499,2,-59.2823,0\H,5,1.08792,1,109.436,2,-178.552,0\C,1,1.51381,2,109.456,3,-121.317,0\H,9,1.08081,1,108.1,2,-61.5043,0\H,9,1.08624,1,107.845,2,-177.483,0\C,9,1.52093,1,113.191,2,60.501,0\H,12,1.07935,9,111.361,1,65.19,0\H,12,1.07975,9,110.898,1,-55.763,0\H,12,1.08123,9,110.678,1,-175.648,0\\HF=-232.249138\MP2=-233.278829\\@

 Total job time:  6829.82s(wall), 6807.39s(cpu) 
 Sun Jul  9 20:08:21 2017

        *************************************************************
        *                                                           *
        *  Thank you very much for using Q-Chem.  Have a nice day.  *
        *                                                           *
        *************************************************************


 
User input: 2 of 2 
 
pikachu 127.0.1
Q-Chem Developer Version! Running on 127.0.1.*
                  Welcome to Q-Chem
     A Quantum Leap Into The Future Of Chemistry


 Q-Chem 4.4, Q-Chem, Inc., Pleasanton, CA (2016)

 Y. Shao,  Z. Gan,  E. Epifanovsky,  A. T. B. Gilbert,  M. Wormit,  
 J. Kussmann,  A. W. Lange,  A. Behn,  J. Deng,  X. Feng,  D. Ghosh,  
 M. Goldey,  P. R. Horn,  L. D. Jacobson,  I. Kaliman,  F. Rob,  
 R. Z. Khaliullin,  T. Kus,  A. Landau,  J. Liu,  E. I. Proynov,  Y. M. Rhee,  
 R. M. Richard,  M. A. Rohrdanz,  R. P. Steele,  E. J. Sundstrom,  
 H. L. Woodcock III,  P. M. Zimmerman,  D. Zuev,  B. Albrecht,  E. Alguire,  
 B. Austin,  S. A. Baeppler,  G. J. O. Beran,  Y. A. Bernard,  
 E. J. Berquist,  K. Brandhorst,  K. B. Bravaya,  S. T. Brown,  D. Casanova,  
 C.-M. Chang,  Y. Chen,  S. H. Chien,  K. D. Closser,  M. P. Coons,  
 D. L. Crittenden,  S. Dasgupta,  M. Diedenhofen,  R. A. DiStasio Jr.,  
 H. Do,  A. D. Dutoi,  R. G. Edgar,  P.-T. Fang,  S. Fatehi,  Q. Feng,  
 L. Fusti-Molnar,  A. Ghysels,  A. Golubeva-Zadorozhnaya,  J. Gomes,  
 A. Gunina,  M. W. D. Hanson-Heine,  P. H. P. Harbach,  A. W. Hauser,  
 J. E. Herr,  E. G. Hohenstein,  Z. C. Holden,  K. Hui,  T.-C. Jagau,  H. Ji,  
 B. Kaduk,  K. Khistyaev,  Jaehoon Kim,  Jihan Kim,  R. A. King,  
 P. Klunzinger,  K. Koh,  D. Kosenkov,  T. Kowalczyk,  C. M. Krauter,  
 A. Kunitsa,  K. U. Lao,  A. Laurent,  K. V. Lawler,  J. Lee,  D. Lefrancois,  
 S. Lehtola,  S. V. Levchenko,  C. Y. Lin,  Y.-S. Lin,  F. Liu,  E. Livshits,  
 R. C. Lochan,  A. Luenser,  P. Manohar,  S. F. Manzer,  S.-P. Mao,  Y. Mao,  
 N. Mardirossian,  A. V. Marenich,  L. A. Martinez-Martinez,  S. A. Maurer,  
 N. J. Mayhall,  J.-M. Mewes,  A. F. Morrison,  K. Nanda,  T. S. Nguyen-Beck,  
 C. M. Oana,  R. Olivares-Amaya,  D. P. O'Neill,  J. A. Parkhill,  
 T. M. Perrine,  R. Peverati,  P. A. Pieniazek,  F. Plasser,  A. Prociuk,  
 D. R. Rehn,  E. Rosta,  N. J. Russ,  N. Sergueev,  S. M. Sharada,  
 S. Sharma,  D. W. Small,  A. Sodt,  T. Stauch,  T. Stein,  D. Stuck,  
 Y.-C. Su,  A. J. W. Thom,  T. Tsuchimochi,  L. Vogt,  O. Vydrov,  T. Wang,  
 M. A. Watson,  J. Wenzel,  A. White,  C. F. Williams,  V. Vanovschi,  
 K. Yao,  S. Yeganeh,  S. R. Yost,  Z.-Q. You,  I. Y. Zhang,  X. Zhang,  
 Y. Zhao,  B. R. Brooks,  G. K. L. Chan,  D. M. Chipman,  C. J. Cramer,  
 W. A. Goddard III,  M. S. Gordon,  W. J. Hehre,  A. Klamt,  
 H. F. Schaefer III,  M. W. Schmidt,  C. D. Sherrill,  D. G. Truhlar,  
 A. Warshel,  X. Xu,  A. Aspuru-Guzik,  R. Baer,  A. T. Bell,  N. A. Besley,  
 J.-D. Chai,  A. Dreuw,  B. D. Dunietz,  T. R. Furlani,  S. R. Gwaltney,  
 C.-P. Hsu,  Y. Jung,  J. Kong,  D. S. Lambrecht,  W. Liang,  C. Ochsenfeld,  
 V. A. Rassolov,  L. V. Slipchenko,  J. E. Subotnik,  T. Van Voorhis,  
 J. M. Herbert,  A. I. Krylov,  P. M. W. Gill,  M. Head-Gordon

 Contributors to earlier versions of Q-Chem not listed above: 
 R. D. Adamson,  J. Baker,  E. F. C. Byrd,  A. K. Chakraborty,  C.-L. Cheng,  
 H. Dachsel,  R. J. Doerksen,  G. Hawkins,  A. Heyden,  S. Hirata,  
 G. Kedziora,  F. J. Keil,  C. Kelley,  P. P. Korambath,  W. Kurlancheek,  
 A. M. Lee,  M. S. Lee,  D. Liotard,  I. Lotan,  P. E. Maslen,  N. Nair,  
 D. Neuhauser,  R. Olson,  B. Peters,  J. Ritchie,  N. E. Schultz,  
 N. Shenvi,  A. C. Simmonett,  K. S. Thanthiriwatte,  Q. Wu,  W. Zhang

 Please cite Q-Chem as follows:
 Y. Shao et al., Mol. Phys. 113, 184-215 (2015)
 DOI: 10.1080/00268976.2014.952696

 Q-Chem 4.4.2 for Intel X86 EM64T Linux

 Parts of Q-Chem use Armadillo 5.200.1 (Boston Tea Smuggler).
 http://arma.sourceforge.net/

 Q-Chem begins on Sun Jul  9 20:08:21 2017  


Host: 0

     Scratch files written to /scratch/taweetham/qchem1598//
The previous job contains 0 fragments, simply inherited here


!!********************************************.
!!******************Warning*******************.
!!Desired Analytical derivatives not available.
!!Finite difference job might take a long time.
!!********************************************.
!!********************************************.


 2-order derivative to be evaluated numerically with 1-order analytical derivatives

Checking the input file for inconsistencies... 	...done.

--------------------------------------------------------------
User input:
--------------------------------------------------------------

$molecule
   read
$end

$rem
   BASIS  =   cc-pVTZ
   method  =  MP2
   JOBTYPE = frequency
   SOLVENT_METHOD = SMD
   SCF_GUESS =read
   SYM_IGNORE = TRUE
$end
--------------------------------------------------------------
 ----------------------------------------------------------------
             Standard Nuclear Orientation (Angstroms)
    I     Atom           X                Y                Z
 ----------------------------------------------------------------
    1      C      -0.0300084808     0.0075903964     0.0292000454
    2      H      -0.0399180610    -0.0062184521     1.1127188131
    3      O       1.3352601786     0.0347878373    -0.4184609779
    4      H       1.7405029210     0.8402666728    -0.1026194374
    5      C      -0.6078835640    -1.2790752684    -0.5015737390
    6      H      -0.0323388795    -2.1301028918    -0.1461168364
    7      H      -1.6344807608    -1.3962782252    -0.1875164724
    8      H      -0.5719624835    -1.2706894151    -1.5888662575
    9      C      -0.7864227204     1.2215510094    -0.4665330937
   10      H      -0.7987987429     1.1856127462    -1.5521035543
   11      H      -1.8092634519     1.1417795745    -0.1265659818
   12      C      -0.1845273481     2.5361840363     0.0053762673
   13      H      -0.7971768581     3.3705317745    -0.3070112420
   14      H       0.7998147282     2.6894782633    -0.4100361369
   15      H      -0.1099132584     2.5610547945     1.0822626719
 ----------------------------------------------------------------
 Nuclear Repulsion Energy =   195.1508637665 hartrees
 There are       21 alpha and       21 beta electrons
 Requested basis set is cc-pVTZ
 There are 110 shells and 290 basis functions

 Total QAlloc Memory Limit   2000 MB
 Mega-Array Size        65 MB
 MEM_STATIC part        62 MB

                       Distance Matrix (Angstroms)
             C (  1)   H (  2)   O (  3)   H (  4)   C (  5)   H (  6)
   H (  2)  1.083652
   O (  3)  1.437045  2.058472
   H (  4)  1.960979  2.315919  0.955392
   C (  5)  1.507040  2.132766  2.347116  3.188369
   H (  6)  2.144872  2.468929  2.575121  3.459473  1.087129
   H (  7)  2.142929  2.483044  3.304640  4.049673  1.079940  1.762689
   H (  8)  2.132100  3.029937  2.590679  3.465914  1.087918  1.763891
   C (  9)  1.513808  2.135117  2.431513  2.581311  2.507237  3.450347
   H ( 10)  2.116435  3.016229  2.676518  2.944201  2.686028  3.682150
   H ( 11)  2.115750  2.446285  3.346440  3.562629  2.728458  3.723313
   C ( 12)  2.533422  2.776856  2.957427  2.567789  3.872006  4.671225
   H ( 13)  3.465683  3.740524  3.960669  3.589406  4.657524  5.555884
   H ( 14)  2.841489  3.207914  2.708164  2.097375  4.211818  4.898009
   H ( 15)  2.763242  2.568408  3.274557  2.790895  4.183672  4.849938
             H (  7)   H (  8)   C (  9)   H ( 10)   H ( 11)   C ( 12)
   H (  8)  1.763094
   C (  9)  2.765878  2.741694
   H ( 10)  3.037536  2.467028  1.086236
   H ( 11)  2.544799  3.080461  1.080807  1.747889
   C ( 12)  4.195692  4.145359  1.520933  2.151073  2.145120
   H ( 13)  4.841264  4.820250  2.154920  2.514782  2.454428  1.081231
   H ( 14)  4.761167  4.353658  2.161979  2.474165  3.046804  1.079350
   H ( 15)  4.426865  4.693685  2.156549  3.050621  2.522578  1.079755
             H ( 13)   H ( 14)
   H ( 14)  1.739204
   H ( 15)  1.748618  1.752442

 A cutoff of  1.0D-11 yielded   5745 shell pairs
 There are     39751 function pairs (     50016 Cartesian)

 -------------------------------------------------------
 OpenMP Integral Computing Module                       
 Release: version 1.0, May 2013, Q-Chem Inc. Pittsburgh 
 -------------------------------------------------------
 Integral Job Info:
 Integral job number is                      11
 Integral operator is                         1
 short-range coefficients                     0
 long-range coefficients              100000000
 Omega coefficients                           0
 if combine SR and LR in K                    0
 Integral screening is                        0
 Integral computing path is                   2
 max size of driver memory is            800000
 size of driver memory is                776718
 size of scratch memory is              4556032
 max col of scratch BK array              10000
 max len of scratch array in speh3          662
 max len of scratch index in speh4           32
 max int batch size is                      520
 min int batch size is                       52
 fixed nKL is                                52
 max L of basis functions is                  3
 order of int derivative is                   0
 number of shells is                        110
 number of basis is                         325
 number of cartesian basis is               325
 number of contracted shell pairs          5745
 number of primitive shell pairs          14175
 maxK2 (contraction) of shell pair           49
 max number of K2 of shell pair               1
 max number of CS2 of shell pair            955
 max number of PS2 of shell pair           2170
 mem total for path MDJ                  123752
 -------------------------------------------------------
 Smallest overlap matrix eigenvalue = 4.97E-04
 Guess MOs from SCF MO coefficient file
 Reading MOs from coefficient file
 Reading MOs from coefficient file
 A restricted Hartree-Fock SCF calculation will be
 performed using Pulay DIIS extrapolation
 SCF converges when DIIS error is below 1.0E-08
 ---------------------------------------
  Cycle       Energy         DIIS Error
 ---------------------------------------
    1    -232.2391856597      3.69E-04
    2    -232.2413249920      1.48E-04
    3    -232.2415264082      5.40E-05
    4    -232.2415625835      1.64E-05
    5    -232.2415673153      4.43E-06
    6    -232.2415677787      1.24E-06
    7    -232.2415678070      3.89E-07
    8    -232.2415678101      9.68E-08
    9    -232.2415678098      2.45E-08
   10    -232.2415678102      6.44E-09 Convergence criterion met
 ---------------------------------------
 SCF time:  CPU 266.46 s  wall 266.54 s

 Citation of the SMD model:
 Marenich, A.V.; Cramer, C.J.; Truhlar, D.G.
 J. Phys. Chem. B 2009, 113, 6378-6396.
 iSolventCode=           1
 Solvent: water                                                           

 vradii
            1           2           3           4           5           6
    1   1.8500000   1.2000000   1.5200000   1.2000000   1.8500000   1.2000000
            7           8           9          10          11          12
    1   1.2000000   1.2000000   1.8500000   1.2000000   1.2000000   1.8500000
           13          14          15
    1   1.2000000   1.2000000   1.2000000
Changing PCM_TESSEL_METHOD to VTN
Changing PCM_VDW_RADII to SMD_RADIUS
 Discretize the solute cavity surface with Lebedev spheres
	Using 302 Lebedev grid points for each H atom
	Using 302 Lebedev grid points for other atoms
	Atomic van der Waals radii will be scaled by 1.20
 Removing interior tesserae...
 Keep 1449 surface tesserae and discard 3081 interior tesserae
 Molecular Surface Area = 117.407 Angst**2
Using SCRF singleton
 A restricted Hartree-Fock SCF calculation will be
 performed using Pulay DIIS extrapolation
 Polarizable Continuum solvation model will be applied
 SCF converges when DIIS error is below 1.0E-08

 Citation of the SMD model:
 Marenich, A.V.; Cramer, C.J.; Truhlar, D.G.
 J. Phys. Chem. B 2009, 113, 6378-6396.
 iSolventCode=           1
 Solvent: water                                                           

 vradii
            1           2           3           4           5           6
    1   1.8500000   1.2000000   1.5200000   1.2000000   1.8500000   1.2000000
            7           8           9          10          11          12
    1   1.2000000   1.2000000   1.8500000   1.2000000   1.2000000   1.8500000
           13          14          15
    1   1.2000000   1.2000000   1.2000000
 ---------------------------------------
  Cycle       Energy         DIIS Error
 ---------------------------------------
    1    -232.2415678107      1.76E-09
 Time req'd to invert C: 3.75 s (CPU) 3.75 s (wall)
    2    -232.2518254181      2.93E-04
    3    -232.2518254195      2.93E-04
    4    -232.2518254241      2.93E-04
    5    -232.2518254273      2.93E-04
    6    -232.2518254309      2.93E-04
    7    -232.2518254365      2.93E-04
    8    -232.2518254408      2.93E-04
    9    -232.2518254410      2.93E-04
   10    -232.2518254448      2.93E-04
   11    -232.2518254472      2.93E-04
   12    -232.2518254447      2.93E-04
   13    -232.2518254428      2.93E-04
   14    -232.2518254446      2.93E-04
   15    -232.2518254455      2.93E-04
   16    -232.2518254190      2.93E-04
   17    -232.2534521214      1.19E-04
   18    -232.2536544647      5.57E-05
   19    -232.2537035181      1.57E-05
   20    -232.2537090615      4.02E-06
   21    -232.2537094656      1.12E-06
   22    -232.2537094875      3.38E-07
   23    -232.2537094903      8.05E-08
   24    -232.2537094903      2.09E-08
   25    -232.2537094900      6.20E-09 Convergence criterion met
 ---------------------------------------
 SCF time:  CPU 464.28 s  wall 465.05 s
(0)  E-EN(g) gas-phase elect-nuc energy                 -232.241567811 a.u.
(3)  G-ENP(liq) elect-nuc-pol free energy of system     -232.253709490 a.u.
(4)  G-CDS(liq) cavity-dispersion-solvent structure 
     free energy                                                2.8686 kcal/mol
(6)  G-S(liq) free energy of system                     -232.249138156 a.u.
(9)  DeltaG-S(liq) free energy of  solvation
     (9) = (6) - (0)                                           -4.7505 kcal/mol
 SCF   energy in the final basis set = -232.2491381555
 Total energy in the final basis set = -232.2491381555

 Components of the MP2 correlation energy:
        aaaa  correlation energy =        -0.1152655829 au
        abab  correlation energy =        -0.7991598787 au
        bbbb  correlation energy =        -0.1152655829 au
        non-Brillouin singles    =        -0.0000000000 au

 Total  MP2   correlation energy =        -1.0296910446 au
        MP2         total energy =      -233.2788292001 au

  Entering Z-vector solver.
 This version supports only Gaussian blurring of the apparent surface charges
 No PCM contribution added !! 
   1         0           1      0.000191    0.000191
 This version supports only Gaussian blurring of the apparent surface charges
 No PCM contribution added !! 
   2         0           1      0.000044    0.000044
 This version supports only Gaussian blurring of the apparent surface charges
 No PCM contribution added !! 
   3         0           1      0.000011    0.000011
 This version supports only Gaussian blurring of the apparent surface charges
 No PCM contribution added !! 
   4         0           1      0.000003    0.000003
 This version supports only Gaussian blurring of the apparent surface charges
 No PCM contribution added !! 
   5         1           0      0.000000    0.000000    Roots Converged

 --------------------------------------------------------------

                    Orbital Energies (a.u.)
 --------------------------------------------------------------

 Alpha MOs
 -- Occupied --
-20.549 -11.265 -11.205 -11.200 -11.200  -1.357  -1.059  -0.986
 -0.862  -0.784  -0.698  -0.639  -0.592  -0.579  -0.544  -0.529
 -0.515  -0.500  -0.481  -0.460  -0.430
 -- Virtual --
  0.151   0.171   0.184   0.195   0.221   0.226   0.236   0.253
  0.260   0.272   0.315   0.349   0.361   0.365   0.390   0.413
  0.417   0.463   0.492   0.515   0.551   0.556   0.567   0.587
  0.606   0.630   0.637   0.644   0.650   0.658   0.659   0.678
  0.683   0.705   0.711   0.714   0.754   0.776   0.819   0.840
  0.876   0.901   0.906   0.923   0.943   0.986   1.006   1.021
  1.047   1.077   1.081   1.117   1.149   1.166   1.201   1.206
  1.221   1.257   1.273   1.283   1.294   1.310   1.319   1.348
  1.362   1.384   1.386   1.405   1.416   1.437   1.459   1.490
  1.492   1.518   1.536   1.541   1.576   1.583   1.595   1.626
  1.639   1.651   1.673   1.686   1.704   1.742   1.777   1.814
  1.843   1.859   1.871   1.909   1.942   1.995   2.180   2.285
  2.290   2.393   2.429   2.531   2.586   2.639   2.644   2.683
  2.713   2.722   2.755   2.797   2.804   2.836   2.877   2.881
  2.920   2.923   2.942   2.983   3.026   3.044   3.083   3.093
  3.103   3.127   3.151   3.160   3.184   3.212   3.236   3.243
  3.284   3.290   3.324   3.330   3.355   3.378   3.392   3.405
  3.417   3.440   3.447   3.469   3.470   3.480   3.509   3.521
  3.532   3.568   3.580   3.601   3.623   3.653   3.667   3.724
  3.726   3.736   3.765   3.784   3.793   3.812   3.841   3.846
  3.875   3.908   3.933   3.949   3.958   3.985   3.995   4.040
  4.053   4.093   4.115   4.120   4.141   4.150   4.187   4.199
  4.204   4.231   4.243   4.260   4.269   4.286   4.312   4.323
  4.335   4.345   4.360   4.410   4.413   4.439   4.454   4.460
  4.481   4.502   4.505   4.544   4.551   4.573   4.614   4.631
  4.648   4.673   4.693   4.718   4.727   4.762   4.776   4.797
  4.849   4.889   4.942   4.957   5.039   5.068   5.093   5.129
  5.172   5.215   5.228   5.244   5.258   5.284   5.288   5.324
  5.359   5.402   5.418   5.452   5.494   5.539   5.591   5.612
  5.618   5.669   5.711   5.740   5.755   5.763   5.781   5.814
  5.839   5.842   5.903   5.922   5.962   6.017   6.054   6.148
  6.198   6.292   6.320   6.326   6.373   6.388   6.466   6.661
  7.041   7.175   7.209   7.287   7.427   7.563   7.765   7.995
 12.304  12.981  13.807  14.387  14.537
 --------------------------------------------------------------

          Ground-State Mulliken Net Atomic Charges

     Atom                 Charge (a.u.)
  ----------------------------------------
      1 C                     0.101302
      2 H                     0.114699
      3 O                    -0.473617
      4 H                     0.275920
      5 C                    -0.395185
      6 H                     0.129942
      7 H                     0.132244
      8 H                     0.120649
      9 C                    -0.228396
     10 H                     0.121792
     11 H                     0.127845
     12 C                    -0.414884
     13 H                     0.137781
     14 H                     0.118843
     15 H                     0.131065
  ----------------------------------------
  Sum of atomic charges =     0.000000

 -----------------------------------------------------------------
                    Cartesian Multipole Moments
 -----------------------------------------------------------------
    Charge (ESU x 10^10)
                 0.0000
    Dipole Moment (Debye)
         X      -1.2195      Y       1.6289      Z       1.2266
       Tot       2.3759
    Quadrupole Moments (Debye-Ang)
        XX     -33.6400     XY       2.6844     YY     -32.3189
        XZ       1.4796     YZ      -0.2800     ZZ     -34.0612
    Octopole Moments (Debye-Ang^2)
       XXX      10.7812    XXY     -12.0849    XYY       5.4019
       YYY     -53.8689    XXZ      11.7544    XYZ      -0.1803
       YYZ       8.6363    XZZ       2.3655    YZZ     -17.8572
       ZZZ      27.6392
    Hexadecapole Moments (Debye-Ang^3)
      XXXX    -165.2286   XXXY      20.3764   XXYY    -107.3102
      XYYY       3.9812   YYYY    -509.9599   XXXZ      -5.7120
      XXYZ      -3.0284   XYYZ      -2.0613   YYYZ      -9.7734
      XXZZ     -48.0068   XYZZ       2.8667   YYZZ    -100.3129
      XZZZ      -4.6448   YZZZ      -2.6369   ZZZZ     -88.1711
 -----------------------------------------------------------------
 DrvMan is completing analytic gradient of the MP2 energy
 MP2 relaxed dipole moment
            1
    1  -0.4798002
    2   0.6408693
    3   0.4825637
	Magnitude:	 0.935 au	 2.376 Debye
 MP2 energy read as -233.278829
 Full Analytical Gradient of MP2 Energy (in au.)
             1             2             3             4             5
    1    0.00000528    0.00002439   -0.00004817    0.00001804   -0.00004962
    2   -0.00001229   -0.00000897   -0.00003776   -0.00004945   -0.00000183
    3   -0.00004262   -0.00000473   -0.00004566   -0.00005256    0.00001192
             6             7             8             9            10
    1   -0.00007739   -0.00005067   -0.00008779    0.00000957   -0.00002519
    2   -0.00000271    0.00004083    0.00001564    0.00001840    0.00002607
    3   -0.00001841    0.00002303    0.00000087    0.00004365    0.00001948
            11            12            13            14            15
    1    0.00001967    0.00003757    0.00007961    0.00005041    0.00009430
    2    0.00003955   -0.00001342    0.00001635   -0.00002215   -0.00000826
    3    0.00003917   -0.00000142    0.00003527   -0.00001203    0.00000406
 Gradient time:  CPU 0.16 s  wall 0.16 s
 ######################################################
 ######################################################
 # Starting finite difference calculation for IDERIV  #
 Finite diff step size:  1.88973e-03 a.u.
 ----------------------------------------------------------------
             Standard Nuclear Orientation (Angstroms)
    I     Atom           X                Y                Z
 ----------------------------------------------------------------
    1      C      -0.0290084808     0.0075903964     0.0292000454
    2      H      -0.0399180610    -0.0062184521     1.1127188131
    3      O       1.3352601786     0.0347878373    -0.4184609779
    4      H       1.7405029210     0.8402666728    -0.1026194374
    5      C      -0.6078835640    -1.2790752684    -0.5015737390
    6      H      -0.0323388795    -2.1301028918    -0.1461168364
    7      H      -1.6344807608    -1.3962782252    -0.1875164724
    8      H      -0.5719624835    -1.2706894151    -1.5888662575
    9      C      -0.7864227204     1.2215510094    -0.4665330937
   10      H      -0.7987987429     1.1856127462    -1.5521035543
   11      H      -1.8092634519     1.1417795745    -0.1265659818
   12      C      -0.1845273481     2.5361840363     0.0053762673
   13      H      -0.7971768581     3.3705317745    -0.3070112420
   14      H       0.7998147282     2.6894782633    -0.4100361369
   15      H      -0.1099132584     2.5610547945     1.0822626719
 ----------------------------------------------------------------
 Nuclear Repulsion Energy =   195.1542164950 hartrees
 There are       21 alpha and       21 beta electrons
 Discretize the solute cavity surface with Lebedev spheres
	Using 302 Lebedev grid points for each H atom
	Using 302 Lebedev grid points for other atoms
	Atomic van der Waals radii will be scaled by 1.20
 Removing interior tesserae...
 Keep 1449 surface tesserae and discard 3081 interior tesserae
 Molecular Surface Area = 117.407 Angst**2

                       Distance Matrix (Angstroms)
             C (  1)   H (  2)   O (  3)   H (  4)   C (  5)   H (  6)
   H (  2)  1.083662
   O (  3)  1.436095  2.058472
   H (  4)  1.960076  2.315919  0.955392
   C (  5)  1.507424  2.132766  2.347116  3.188369
   H (  6)  2.144873  2.468929  2.575121  3.459473  1.087129
   H (  7)  2.143678  2.483044  3.304640  4.049673  1.079940  1.762689
   H (  8)  2.132355  3.029937  2.590679  3.465914  1.087918  1.763891
   C (  9)  1.514308  2.135117  2.431513  2.581311  2.507237  3.450347
   H ( 10)  2.116798  3.016229  2.676518  2.944201  2.686028  3.682150
   H ( 11)  2.116591  2.446285  3.346440  3.562629  2.728458  3.723313
   C ( 12)  2.533484  2.776856  2.957427  2.567789  3.872006  4.671225
   H ( 13)  3.465905  3.740524  3.960669  3.589406  4.657524  5.555884
   H ( 14)  2.841197  3.207914  2.708164  2.097375  4.211818  4.898009
   H ( 15)  2.763271  2.568408  3.274557  2.790895  4.183672  4.849938
             H (  7)   H (  8)   C (  9)   H ( 10)   H ( 11)   C ( 12)
   H (  8)  1.763094
   C (  9)  2.765878  2.741694
   H ( 10)  3.037536  2.467028  1.086236
   H ( 11)  2.544799  3.080461  1.080807  1.747889
   C ( 12)  4.195692  4.145359  1.520933  2.151073  2.145120
   H ( 13)  4.841264  4.820250  2.154920  2.514782  2.454428  1.081231
   H ( 14)  4.761167  4.353658  2.161979  2.474165  3.046804  1.079350
   H ( 15)  4.426865  4.693685  2.156549  3.050621  2.522578  1.079755
             H ( 13)   H ( 14)
   H ( 14)  1.739204
   H ( 15)  1.748618  1.752442

 Requested basis set is cc-pVTZ
 There are 110 shells and 290 basis functions
 A cutoff of  1.0D-11 yielded   5745 shell pairs
 There are     39751 function pairs (     50016 Cartesian)
 Smallest overlap matrix eigenvalue = 4.98E-04
 Guess MOs from SCF MO coefficient file
 Reading MOs from coefficient file
 Reading MOs from coefficient file
 A restricted Hartree-Fock SCF calculation will be
 performed using Pulay DIIS extrapolation
 SCF converges when DIIS error is below 1.0E-08
 ---------------------------------------
  Cycle       Energy         DIIS Error
 ---------------------------------------
    1    -232.2394542195      3.70E-04
    2    -232.2413579860      1.50E-04
    3    -232.2415633011      5.46E-05
    4    -232.2415999997      1.64E-05
    5    -232.2416047853      4.44E-06
    6    -232.2416052501      1.24E-06
    7    -232.2416052784      3.90E-07
    8    -232.2416052814      9.67E-08
    9    -232.2416052812      2.43E-08
   10    -232.2416052815      6.41E-09 Convergence criterion met
 ---------------------------------------
 SCF time:  CPU 265.68 s  wall 265.75 s
 Discretize the solute cavity surface with Lebedev spheres
	Using 302 Lebedev grid points for each H atom
	Using 302 Lebedev grid points for other atoms
	Atomic van der Waals radii will be scaled by 1.20
 Removing interior tesserae...
 Keep 1449 surface tesserae and discard 3081 interior tesserae
 Molecular Surface Area = 117.407 Angst**2
Using SCRF singleton
 A restricted Hartree-Fock SCF calculation will be
 performed using Pulay DIIS extrapolation
 Polarizable Continuum solvation model will be applied
 SCF converges when DIIS error is below 1.0E-08

 Citation of the SMD model:
 Marenich, A.V.; Cramer, C.J.; Truhlar, D.G.
 J. Phys. Chem. B 2009, 113, 6378-6396.
 iSolventCode=           1
 Solvent: water                                                           

 vradii
            1           2           3           4           5           6
    1   1.8500000   1.2000000   1.5200000   1.2000000   1.8500000   1.2000000
            7           8           9          10          11          12
    1   1.2000000   1.2000000   1.8500000   1.2000000   1.2000000   1.8500000
           13          14          15
    1   1.2000000   1.2000000   1.2000000
 ---------------------------------------
  Cycle       Energy         DIIS Error
 ---------------------------------------
    1    -232.2416052820      1.74E-09
 Time req'd to invert C: 3.70 s (CPU) 3.70 s (wall)
    2    -232.2518502046      2.92E-04
    3    -232.2518502059      2.92E-04
    4    -232.2518502105      2.92E-04
    5    -232.2518502138      2.92E-04
    6    -232.2518502199      2.92E-04
    7    -232.2518502260      2.92E-04
    8    -232.2518502303      2.92E-04
    9    -232.2518502350      2.92E-04
   10    -232.2518502354      2.92E-04
   11    -232.2518502344      2.92E-04
   12    -232.2518502335      2.92E-04
   13    -232.2518502322      2.92E-04
   14    -232.2518502334      2.92E-04
   15    -232.2518502317      2.92E-04
   16    -232.2518502058      2.92E-04
   17    -232.2534743718      1.19E-04
   18    -232.2536762827      5.57E-05
   19    -232.2537251763      1.56E-05
   20    -232.2537306966      4.02E-06
   21    -232.2537310985      1.12E-06
   22    -232.2537311202      3.36E-07
   23    -232.2537311229      8.01E-08
   24    -232.2537311229      2.08E-08
   25    -232.2537311227      6.17E-09 Convergence criterion met
 ---------------------------------------
 SCF time:  CPU 469.78 s  wall 469.93 s
(0)  E-EN(g) gas-phase elect-nuc energy                 -232.241605282 a.u.
(3)  G-ENP(liq) elect-nuc-pol free energy of system     -232.253731123 a.u.
(4)  G-CDS(liq) cavity-dispersion-solvent structure 
     free energy                                                2.8688 kcal/mol
(6)  G-S(liq) free energy of system                     -232.249159392 a.u.
(9)  DeltaG-S(liq) free energy of  solvation
     (9) = (6) - (0)                                           -4.7403 kcal/mol
 SCF   energy in the final basis set = -232.2491593920
 Total energy in the final basis set = -232.2491593920

 Components of the MP2 correlation energy:
        aaaa  correlation energy =        -0.1152637622 au
        abab  correlation energy =        -0.7991478051 au
        bbbb  correlation energy =        -0.1152637622 au
        non-Brillouin singles    =        -0.0000000000 au

 Total  MP2   correlation energy =        -1.0296753295 au
        MP2         total energy =      -233.2788347214 au

  Entering Z-vector solver.
 This version supports only Gaussian blurring of the apparent surface charges
 No PCM contribution added !! 
   1         0           1      0.000191    0.000191
 This version supports only Gaussian blurring of the apparent surface charges
 No PCM contribution added !! 
   2         0           1      0.000044    0.000044
 This version supports only Gaussian blurring of the apparent surface charges
 No PCM contribution added !! 
   3         0           1      0.000011    0.000011
 This version supports only Gaussian blurring of the apparent surface charges
 No PCM contribution added !! 
   4         0           1      0.000003    0.000003
 This version supports only Gaussian blurring of the apparent surface charges
 No PCM contribution added !! 
   5         1           0      0.000000    0.000000    Roots Converged

 --------------------------------------------------------------

                    Orbital Energies (a.u.)
 --------------------------------------------------------------

 Alpha MOs
 -- Occupied --
-20.549 -11.265 -11.205 -11.200 -11.200  -1.357  -1.059  -0.986
 -0.862  -0.785  -0.698  -0.639  -0.592  -0.579  -0.545  -0.529
 -0.515  -0.500  -0.481  -0.459  -0.430
 -- Virtual --
  0.151   0.171   0.184   0.195   0.221   0.226   0.236   0.253
  0.260   0.272   0.315   0.349   0.361   0.365   0.390   0.413
  0.417   0.463   0.492   0.515   0.551   0.556   0.567   0.587
  0.606   0.631   0.637   0.644   0.650   0.658   0.659   0.678
  0.683   0.705   0.711   0.714   0.754   0.776   0.819   0.840
  0.876   0.901   0.906   0.923   0.943   0.986   1.006   1.021
  1.047   1.077   1.081   1.117   1.149   1.166   1.201   1.206
  1.221   1.257   1.273   1.283   1.294   1.310   1.319   1.348
  1.362   1.384   1.386   1.406   1.416   1.437   1.459   1.490
  1.492   1.518   1.536   1.541   1.577   1.583   1.595   1.626
  1.639   1.651   1.673   1.686   1.704   1.742   1.777   1.814
  1.843   1.859   1.871   1.909   1.942   1.996   2.181   2.285
  2.290   2.394   2.429   2.531   2.586   2.639   2.644   2.683
  2.713   2.721   2.755   2.797   2.804   2.836   2.877   2.881
  2.920   2.922   2.942   2.983   3.026   3.043   3.083   3.093
  3.103   3.127   3.151   3.160   3.184   3.212   3.236   3.243
  3.284   3.290   3.324   3.330   3.355   3.378   3.392   3.405
  3.417   3.440   3.447   3.469   3.470   3.480   3.509   3.520
  3.532   3.568   3.580   3.601   3.622   3.653   3.667   3.724
  3.726   3.736   3.765   3.784   3.793   3.812   3.841   3.845
  3.875   3.908   3.933   3.950   3.958   3.985   3.995   4.040
  4.053   4.092   4.115   4.120   4.140   4.150   4.187   4.199
  4.204   4.231   4.243   4.260   4.269   4.286   4.312   4.323
  4.335   4.344   4.360   4.410   4.413   4.439   4.454   4.460
  4.481   4.502   4.505   4.544   4.551   4.573   4.613   4.631
  4.648   4.673   4.693   4.718   4.727   4.762   4.776   4.797
  4.849   4.889   4.943   4.956   5.039   5.068   5.093   5.129
  5.172   5.215   5.228   5.244   5.258   5.284   5.288   5.324
  5.359   5.402   5.418   5.452   5.494   5.539   5.591   5.611
  5.618   5.669   5.711   5.740   5.755   5.763   5.781   5.814
  5.839   5.842   5.903   5.922   5.962   6.017   6.054   6.148
  6.199   6.292   6.320   6.326   6.374   6.388   6.467   6.662
  7.041   7.175   7.209   7.287   7.427   7.564   7.766   7.996
 12.304  12.984  13.805  14.386  14.536
 --------------------------------------------------------------

          Ground-State Mulliken Net Atomic Charges

     Atom                 Charge (a.u.)
  ----------------------------------------
      1 C                     0.101346
      2 H                     0.114439
      3 O                    -0.473074
      4 H                     0.275944
      5 C                    -0.395264
      6 H                     0.129881
      7 H                     0.132268
      8 H                     0.120629
      9 C                    -0.228526
     10 H                     0.121754
     11 H                     0.127858
     12 C                    -0.414905
     13 H                     0.137763
     14 H                     0.118837
     15 H                     0.131054
  ----------------------------------------
  Sum of atomic charges =     0.000000

 -----------------------------------------------------------------
                    Cartesian Multipole Moments
 -----------------------------------------------------------------
    Charge (ESU x 10^10)
                 0.0000
    Dipole Moment (Debye)
         X      -1.2143      Y       1.6290      Z       1.2258
       Tot       2.3729
    Quadrupole Moments (Debye-Ang)
        XX     -33.6349     XY       2.6854     YY     -32.3260
        XZ       1.4779     YZ      -0.2804     ZZ     -34.0633
    Octopole Moments (Debye-Ang^2)
       XXX      10.7800    XXY     -12.0849    XYY       5.4008
       YYY     -53.8746    XXZ      11.7525    XYZ      -0.1809
       YYZ       8.6386    XZZ       2.3643    YZZ     -17.8573
       ZZZ      27.6387
    Hexadecapole Moments (Debye-Ang^3)
      XXXX    -165.2014   XXXY      20.3796   XXYY    -107.3084
      XYYY       3.9869   YYYY    -510.0458   XXXZ      -5.7156
      XXYZ      -3.0282   XYYZ      -2.0631   YYYZ      -9.7762
      XXZZ     -48.0040   XYZZ       2.8678   YYZZ    -100.3222
      XZZZ      -4.6517   YZZZ      -2.6378   ZZZZ     -88.1831
 -----------------------------------------------------------------
 DrvMan is completing analytic gradient of the MP2 energy
 MP2 relaxed dipole moment
            1
    1  -0.4777290
    2   0.6409012
    3   0.4822792
	Magnitude:	 0.934 au	 2.373 Debye
 MP2 energy read as -233.278835
 Full Analytical Gradient of MP2 Energy (in au.)
             1             2             3             4             5
    1    0.00086111   -0.00006249   -0.00039565   -0.00001197   -0.00022271
    2    0.00001360   -0.00000940   -0.00009718   -0.00002530   -0.00008871
    3    0.00000390   -0.00002537    0.00001906   -0.00003116   -0.00003355
             6             7             8             9            10
    1   -0.00006768   -0.00006292   -0.00009060   -0.00018747   -0.00002868
    2    0.00003118   -0.00000427    0.00001793    0.00010675    0.00002630
    3   -0.00000387   -0.00000169    0.00000476   -0.00000967    0.00002450
            11            12            13            14            15
    1   -0.00000350    0.00004643    0.00007849    0.00005169    0.00009595
    2    0.00008430   -0.00002591    0.00000339   -0.00002473   -0.00000795
    3    0.00001414    0.00001534    0.00003465   -0.00001218    0.00000114
 Gradient time:  CPU 0.16 s  wall 0.16 s
 ----------------------------------------------------------------
             Standard Nuclear Orientation (Angstroms)
    I     Atom           X                Y                Z
 ----------------------------------------------------------------
    1      C      -0.0310084808     0.0075903964     0.0292000454
    2      H      -0.0399180610    -0.0062184521     1.1127188131
    3      O       1.3352601786     0.0347878373    -0.4184609779
    4      H       1.7405029210     0.8402666728    -0.1026194374
    5      C      -0.6078835640    -1.2790752684    -0.5015737390
    6      H      -0.0323388795    -2.1301028918    -0.1461168364
    7      H      -1.6344807608    -1.3962782252    -0.1875164724
    8      H      -0.5719624835    -1.2706894151    -1.5888662575
    9      C      -0.7864227204     1.2215510094    -0.4665330937
   10      H      -0.7987987429     1.1856127462    -1.5521035543
   11      H      -1.8092634519     1.1417795745    -0.1265659818
   12      C      -0.1845273481     2.5361840363     0.0053762673
   13      H      -0.7971768581     3.3705317745    -0.3070112420
   14      H       0.7998147282     2.6894782633    -0.4100361369
   15      H      -0.1099132584     2.5610547945     1.0822626719
 ----------------------------------------------------------------
 Nuclear Repulsion Energy =   195.1475176118 hartrees
 There are       21 alpha and       21 beta electrons
 Discretize the solute cavity surface with Lebedev spheres
	Using 302 Lebedev grid points for each H atom
	Using 302 Lebedev grid points for other atoms
	Atomic van der Waals radii will be scaled by 1.20
 Removing interior tesserae...
 Keep 1449 surface tesserae and discard 3081 interior tesserae
 Molecular Surface Area = 117.407 Angst**2

                       Distance Matrix (Angstroms)
             C (  1)   H (  2)   O (  3)   H (  4)   C (  5)   H (  6)
   H (  2)  1.083643
   O (  3)  1.437995  2.058472
   H (  4)  1.961881  2.315919  0.955392
   C (  5)  1.506657  2.132766  2.347116  3.188369
   H (  6)  2.144871  2.468929  2.575121  3.459473  1.087129
   H (  7)  2.142180  2.483044  3.304640  4.049673  1.079940  1.762689
   H (  8)  2.131846  3.029937  2.590679  3.465914  1.087918  1.763891
   C (  9)  1.513308  2.135117  2.431513  2.581311  2.507237  3.450347
   H ( 10)  2.116072  3.016229  2.676518  2.944201  2.686028  3.682150
   H ( 11)  2.114909  2.446285  3.346440  3.562629  2.728458  3.723313
   C ( 12)  2.533362  2.776856  2.957427  2.567789  3.872006  4.671225
   H ( 13)  3.465462  3.740524  3.960669  3.589406  4.657524  5.555884
   H ( 14)  2.841781  3.207914  2.708164  2.097375  4.211818  4.898009
   H ( 15)  2.763213  2.568408  3.274557  2.790895  4.183672  4.849938
             H (  7)   H (  8)   C (  9)   H ( 10)   H ( 11)   C ( 12)
   H (  8)  1.763094
   C (  9)  2.765878  2.741694
   H ( 10)  3.037536  2.467028  1.086236
   H ( 11)  2.544799  3.080461  1.080807  1.747889
   C ( 12)  4.195692  4.145359  1.520933  2.151073  2.145120
   H ( 13)  4.841264  4.820250  2.154920  2.514782  2.454428  1.081231
   H ( 14)  4.761167  4.353658  2.161979  2.474165  3.046804  1.079350
   H ( 15)  4.426865  4.693685  2.156549  3.050621  2.522578  1.079755
             H ( 13)   H ( 14)
   H ( 14)  1.739204
   H ( 15)  1.748618  1.752442

 Requested basis set is cc-pVTZ
 There are 110 shells and 290 basis functions
 A cutoff of  1.0D-11 yielded   5745 shell pairs
 There are     39751 function pairs (     50016 Cartesian)
 Smallest overlap matrix eigenvalue = 4.97E-04
 Guess MOs from SCF MO coefficient file
 Reading MOs from coefficient file
 Reading MOs from coefficient file
 A restricted Hartree-Fock SCF calculation will be
 performed using Pulay DIIS extrapolation
 SCF converges when DIIS error is below 1.0E-08
 ---------------------------------------
  Cycle       Energy         DIIS Error
 ---------------------------------------
    1    -232.2386883319      3.69E-04
    2    -232.2412946119      1.45E-04
    3    -232.2414883087      5.30E-05
    4    -232.2415234138      1.64E-05
    5    -232.2415280420      4.42E-06
    6    -232.2415285038      1.24E-06
    7    -232.2415285324      3.88E-07
    8    -232.2415285355      9.68E-08
    9    -232.2415285352      2.48E-08
   10    -232.2415285355      6.50E-09 Convergence criterion met
 ---------------------------------------
 SCF time:  CPU 266.41 s  wall 266.49 s
 Discretize the solute cavity surface with Lebedev spheres
	Using 302 Lebedev grid points for each H atom
	Using 302 Lebedev grid points for other atoms
	Atomic van der Waals radii will be scaled by 1.20
 Removing interior tesserae...
 Keep 1449 surface tesserae and discard 3081 interior tesserae
 Molecular Surface Area = 117.407 Angst**2
Using SCRF singleton
 A restricted Hartree-Fock SCF calculation will be
 performed using Pulay DIIS extrapolation
 Polarizable Continuum solvation model will be applied
 SCF converges when DIIS error is below 1.0E-08

 Citation of the SMD model:
 Marenich, A.V.; Cramer, C.J.; Truhlar, D.G.
 J. Phys. Chem. B 2009, 113, 6378-6396.
 iSolventCode=           1
 Solvent: water                                                           

 vradii
            1           2           3           4           5           6
    1   1.8500000   1.2000000   1.5200000   1.2000000   1.8500000   1.2000000
            7           8           9          10          11          12
    1   1.2000000   1.2000000   1.8500000   1.2000000   1.2000000   1.8500000
           13          14          15
    1   1.2000000   1.2000000   1.2000000
 ---------------------------------------
  Cycle       Energy         DIIS Error
 ---------------------------------------
    1    -232.2415285361      1.78E-09
 Time req'd to invert C: 3.98 s (CPU) 3.98 s (wall)
    2    -232.2517988651      2.93E-04
    3    -232.2517988665      2.93E-04
    4    -232.2517988709      2.93E-04
    5    -232.2517988739      2.93E-04
    6    -232.2517988764      2.93E-04
    7    -232.2517988836      2.93E-04
    8    -232.2517988850      2.93E-04
    9    -232.2517988898      2.93E-04
   10    -232.2517988903      2.93E-04
   11    -232.2517988776      2.93E-04
   12    -232.2517988901      2.93E-04
   13    -232.2517988899      2.93E-04
   14    -232.2517988910      2.93E-04
   15    -232.2517988894      2.93E-04
   16    -232.2517988664      2.93E-04
   17    -232.2534281148      1.19E-04
   18    -232.2536308928      5.58E-05
   19    -232.2536801070      1.57E-05
   20    -232.2536856738      4.03E-06
   21    -232.2536860801      1.13E-06
   22    -232.2536861022      3.39E-07
   23    -232.2536861050      8.09E-08
   24    -232.2536861050      2.10E-08
   25    -232.2536861047      6.24E-09 Convergence criterion met
 ---------------------------------------
 SCF time:  CPU 488.76 s  wall 489.01 s
(0)  E-EN(g) gas-phase elect-nuc energy                 -232.241528536 a.u.
(3)  G-ENP(liq) elect-nuc-pol free energy of system     -232.253686105 a.u.
(4)  G-CDS(liq) cavity-dispersion-solvent structure 
     free energy                                                2.8683 kcal/mol
(6)  G-S(liq) free energy of system                     -232.249115163 a.u.
(9)  DeltaG-S(liq) free energy of  solvation
     (9) = (6) - (0)                                           -4.7607 kcal/mol
 SCF   energy in the final basis set = -232.2491151633
 Total energy in the final basis set = -232.2491151633

 Components of the MP2 correlation energy:
        aaaa  correlation energy =        -0.1152674355 au
        abab  correlation energy =        -0.7991720456 au
        bbbb  correlation energy =        -0.1152674355 au
        non-Brillouin singles    =        -0.0000000000 au

 Total  MP2   correlation energy =        -1.0297069166 au
        MP2         total energy =      -233.2788220800 au

  Entering Z-vector solver.
 This version supports only Gaussian blurring of the apparent surface charges
 No PCM contribution added !! 
   1         0           1      0.000191    0.000191
 This version supports only Gaussian blurring of the apparent surface charges
 No PCM contribution added !! 
   2         0           1      0.000044    0.000044
 This version supports only Gaussian blurring of the apparent surface charges
 No PCM contribution added !! 
   3         0           1      0.000011    0.000011
 This version supports only Gaussian blurring of the apparent surface charges
 No PCM contribution added !! 
   4         0           1      0.000003    0.000003
 This version supports only Gaussian blurring of the apparent surface charges
 No PCM contribution added !! 
   5         1           0      0.000000    0.000000    Roots Converged

 --------------------------------------------------------------

                    Orbital Energies (a.u.)
 --------------------------------------------------------------

 Alpha MOs
 -- Occupied --
-20.549 -11.265 -11.205 -11.200 -11.200  -1.356  -1.059  -0.986
 -0.862  -0.784  -0.697  -0.639  -0.592  -0.579  -0.544  -0.529
 -0.515  -0.499  -0.481  -0.460  -0.430
 -- Virtual --
  0.151   0.171   0.184   0.195   0.221   0.226   0.236   0.253
  0.260   0.272   0.315   0.349   0.361   0.365   0.390   0.413
  0.417   0.463   0.492   0.515   0.551   0.556   0.567   0.587
  0.606   0.630   0.637   0.644   0.650   0.658   0.659   0.678
  0.683   0.705   0.711   0.715   0.754   0.776   0.819   0.840
  0.876   0.901   0.906   0.923   0.943   0.986   1.006   1.021
  1.047   1.077   1.082   1.117   1.149   1.166   1.201   1.206
  1.221   1.257   1.273   1.283   1.294   1.310   1.319   1.348
  1.362   1.384   1.386   1.405   1.416   1.437   1.459   1.490
  1.492   1.518   1.536   1.541   1.576   1.583   1.595   1.626
  1.639   1.651   1.674   1.686   1.704   1.742   1.777   1.814
  1.843   1.859   1.871   1.909   1.942   1.995   2.180   2.285
  2.289   2.393   2.429   2.531   2.586   2.639   2.644   2.682
  2.713   2.722   2.755   2.797   2.804   2.836   2.877   2.881
  2.920   2.923   2.942   2.983   3.026   3.044   3.083   3.093
  3.103   3.127   3.151   3.160   3.184   3.212   3.236   3.244
  3.284   3.290   3.324   3.330   3.355   3.378   3.392   3.404
  3.417   3.440   3.447   3.469   3.470   3.480   3.509   3.521
  3.532   3.568   3.580   3.601   3.623   3.653   3.667   3.724
  3.726   3.736   3.765   3.784   3.793   3.813   3.841   3.846
  3.875   3.908   3.933   3.949   3.958   3.984   3.994   4.041
  4.053   4.093   4.115   4.120   4.141   4.150   4.188   4.199
  4.204   4.231   4.243   4.260   4.269   4.286   4.312   4.323
  4.335   4.345   4.360   4.410   4.413   4.439   4.454   4.460
  4.481   4.502   4.505   4.544   4.551   4.574   4.614   4.631
  4.648   4.673   4.694   4.718   4.727   4.762   4.775   4.797
  4.850   4.889   4.942   4.957   5.040   5.069   5.093   5.129
  5.173   5.215   5.228   5.244   5.259   5.284   5.288   5.324
  5.359   5.402   5.417   5.452   5.494   5.539   5.591   5.612
  5.618   5.669   5.711   5.740   5.755   5.763   5.781   5.814
  5.839   5.842   5.903   5.923   5.962   6.017   6.054   6.147
  6.198   6.292   6.320   6.326   6.373   6.388   6.465   6.661
  7.041   7.175   7.208   7.287   7.427   7.563   7.765   7.995
 12.304  12.977  13.808  14.387  14.539
 --------------------------------------------------------------

          Ground-State Mulliken Net Atomic Charges

     Atom                 Charge (a.u.)
  ----------------------------------------
      1 C                     0.101260
      2 H                     0.114959
      3 O                    -0.474159
      4 H                     0.275897
      5 C                    -0.395106
      6 H                     0.130003
      7 H                     0.132219
      8 H                     0.120670
      9 C                    -0.228267
     10 H                     0.121831
     11 H                     0.127832
     12 C                    -0.414862
     13 H                     0.137800
     14 H                     0.118848
     15 H                     0.131076
  ----------------------------------------
  Sum of atomic charges =     0.000000

 -----------------------------------------------------------------
                    Cartesian Multipole Moments
 -----------------------------------------------------------------
    Charge (ESU x 10^10)
                 0.0000
    Dipole Moment (Debye)
         X      -1.2248      Y       1.6288      Z       1.2273
       Tot       2.3790
    Quadrupole Moments (Debye-Ang)
        XX     -33.6450     XY       2.6834     YY     -32.3118
        XZ       1.4813     YZ      -0.2796     ZZ     -34.0592
    Octopole Moments (Debye-Ang^2)
       XXX      10.7824    XXY     -12.0849    XYY       5.4029
       YYY     -53.8633    XXZ      11.7563    XYZ      -0.1797
       YYZ       8.6341    XZZ       2.3667    YZZ     -17.8570
       ZZZ      27.6397
    Hexadecapole Moments (Debye-Ang^3)
      XXXX    -165.2560   XXXY      20.3731   XXYY    -107.3120
      XYYY       3.9755   YYYY    -509.8740   XXXZ      -5.7085
      XXYZ      -3.0286   XYYZ      -2.0595   YYYZ      -9.7706
      XXZZ     -48.0095   XYZZ       2.8656   YYZZ    -100.3035
      XZZZ      -4.6380   YZZZ      -2.6360   ZZZZ     -88.1592
 -----------------------------------------------------------------
 DrvMan is completing analytic gradient of the MP2 energy
 MP2 relaxed dipole moment
            1
    1  -0.4818714
    2   0.6408371
    3   0.4828480
	Magnitude:	 0.936 au	 2.379 Debye
 MP2 energy read as -233.278822
 Full Analytical Gradient of MP2 Energy (in au.)
             1             2             3             4             5
    1   -0.00084808    0.00011118    0.00029676    0.00004788    0.00012347
    2   -0.00003770   -0.00000856    0.00002151   -0.00007366    0.00008527
    3   -0.00009074    0.00001630   -0.00010961   -0.00007391    0.00005754
             6             7             8             9            10
    1   -0.00008710   -0.00003836   -0.00008497    0.00020678   -0.00002169
    2   -0.00003663    0.00008599    0.00001335   -0.00007042    0.00002585
    3   -0.00003297    0.00004775   -0.00000302    0.00009721    0.00001447
            11            12            13            14            15
    1    0.00004293    0.00002872    0.00008072    0.00004913    0.00009265
    2   -0.00000526   -0.00000090    0.00002930   -0.00001956   -0.00000856
    3    0.00006421   -0.00001821    0.00003589   -0.00001188    0.00000697
 Gradient time:  CPU 0.16 s  wall 0.16 s
 ----------------------------------------------------------------
             Standard Nuclear Orientation (Angstroms)
    I     Atom           X                Y                Z
 ----------------------------------------------------------------
    1      C      -0.0300084808     0.0085903964     0.0292000454
    2      H      -0.0399180610    -0.0062184521     1.1127188131
    3      O       1.3352601786     0.0347878373    -0.4184609779
    4      H       1.7405029210     0.8402666728    -0.1026194374
    5      C      -0.6078835640    -1.2790752684    -0.5015737390
    6      H      -0.0323388795    -2.1301028918    -0.1461168364
    7      H      -1.6344807608    -1.3962782252    -0.1875164724
    8      H      -0.5719624835    -1.2706894151    -1.5888662575
    9      C      -0.7864227204     1.2215510094    -0.4665330937
   10      H      -0.7987987429     1.1856127462    -1.5521035543
   11      H      -1.8092634519     1.1417795745    -0.1265659818
   12      C      -0.1845273481     2.5361840363     0.0053762673
   13      H      -0.7971768581     3.3705317745    -0.3070112420
   14      H       0.7998147282     2.6894782633    -0.4100361369
   15      H      -0.1099132584     2.5610547945     1.0822626719
 ----------------------------------------------------------------
 Nuclear Repulsion Energy =   195.1541095082 hartrees
 There are       21 alpha and       21 beta electrons
 Discretize the solute cavity surface with Lebedev spheres
	Using 302 Lebedev grid points for each H atom
	Using 302 Lebedev grid points for other atoms
	Atomic van der Waals radii will be scaled by 1.20
 Removing interior tesserae...
 Keep 1449 surface tesserae and discard 3081 interior tesserae
 Molecular Surface Area = 117.407 Angst**2

                       Distance Matrix (Angstroms)
             C (  1)   H (  2)   O (  3)   H (  4)   C (  5)   H (  6)
   H (  2)  1.083665
   O (  3)  1.437027  2.058472
   H (  4)  1.960554  2.315919  0.955392
   C (  5)  1.507894  2.132766  2.347116  3.188369
   H (  6)  2.145868  2.468929  2.575121  3.459473  1.087129
   H (  7)  2.143584  2.483044  3.304640  4.049673  1.079940  1.762689
   H (  8)  2.132700  3.029937  2.590679  3.465914  1.087918  1.763891
   C (  9)  1.513006  2.135117  2.431513  2.581311  2.507237  3.450347
   H ( 10)  2.115878  3.016229  2.676518  2.944201  2.686028  3.682150
   H ( 11)  2.115214  2.446285  3.346440  3.562629  2.728458  3.723313
   C ( 12)  2.532424  2.776856  2.957427  2.567789  3.872006  4.671225
   H ( 13)  3.464713  3.740524  3.960669  3.589406  4.657524  5.555884
   H ( 14)  2.840545  3.207914  2.708164  2.097375  4.211818  4.898009
   H ( 15)  2.762318  2.568408  3.274557  2.790895  4.183672  4.849938
             H (  7)   H (  8)   C (  9)   H ( 10)   H ( 11)   C ( 12)
   H (  8)  1.763094
   C (  9)  2.765878  2.741694
   H ( 10)  3.037536  2.467028  1.086236
   H ( 11)  2.544799  3.080461  1.080807  1.747889
   C ( 12)  4.195692  4.145359  1.520933  2.151073  2.145120
   H ( 13)  4.841264  4.820250  2.154920  2.514782  2.454428  1.081231
   H ( 14)  4.761167  4.353658  2.161979  2.474165  3.046804  1.079350
   H ( 15)  4.426865  4.693685  2.156549  3.050621  2.522578  1.079755
             H ( 13)   H ( 14)
   H ( 14)  1.739204
   H ( 15)  1.748618  1.752442

 Requested basis set is cc-pVTZ
 There are 110 shells and 290 basis functions
 A cutoff of  1.0D-11 yielded   5745 shell pairs
 There are     39751 function pairs (     50016 Cartesian)
 Smallest overlap matrix eigenvalue = 4.97E-04
 Guess MOs from SCF MO coefficient file
 Reading MOs from coefficient file
 Reading MOs from coefficient file
 A restricted Hartree-Fock SCF calculation will be
 performed using Pulay DIIS extrapolation
 SCF converges when DIIS error is below 1.0E-08
 ---------------------------------------
  Cycle       Energy         DIIS Error
 ---------------------------------------
    1    -232.2393774766      3.71E-04
    2    -232.2413146767      1.50E-04
    3    -232.2415194192      5.48E-05
    4    -232.2415562967      1.64E-05
    5    -232.2415611137      4.43E-06
    6    -232.2415615793      1.23E-06
    7    -232.2415616075      3.90E-07
    8    -232.2415616105      9.73E-08
    9    -232.2415616103      2.43E-08
   10    -232.2415616106      6.44E-09 Convergence criterion met
 ---------------------------------------
 SCF time:  CPU 266.74 s  wall 268.63 s
 Discretize the solute cavity surface with Lebedev spheres
	Using 302 Lebedev grid points for each H atom
	Using 302 Lebedev grid points for other atoms
	Atomic van der Waals radii will be scaled by 1.20
 Removing interior tesserae...
 Keep 1449 surface tesserae and discard 3081 interior tesserae
 Molecular Surface Area = 117.407 Angst**2
Using SCRF singleton
 A restricted Hartree-Fock SCF calculation will be
 performed using Pulay DIIS extrapolation
 Polarizable Continuum solvation model will be applied
 SCF converges when DIIS error is below 1.0E-08

 Citation of the SMD model:
 Marenich, A.V.; Cramer, C.J.; Truhlar, D.G.
 J. Phys. Chem. B 2009, 113, 6378-6396.
 iSolventCode=           1
 Solvent: water                                                           

 vradii
            1           2           3           4           5           6
    1   1.8500000   1.2000000   1.5200000   1.2000000   1.8500000   1.2000000
            7           8           9          10          11          12
    1   1.2000000   1.2000000   1.8500000   1.2000000   1.2000000   1.8500000
           13          14          15
    1   1.2000000   1.2000000   1.2000000
 ---------------------------------------
  Cycle       Energy         DIIS Error
 ---------------------------------------
    1    -232.2415616111      1.77E-09
 Time req'd to invert C: 3.79 s (CPU) 3.79 s (wall)
    2    -232.2518182973      2.93E-04
    3    -232.2518182987      2.93E-04
    4    -232.2518183032      2.93E-04
    5    -232.2518183067      2.93E-04
    6    -232.2518183117      2.93E-04
    7    -232.2518183169      2.93E-04
    8    -232.2518183221      2.93E-04
    9    -232.2518183241      2.93E-04
   10    -232.2518183247      2.93E-04
   11    -232.2518183249      2.93E-04
   12    -232.2518183258      2.93E-04
   13    -232.2518183259      2.93E-04
   14    -232.2518183261      2.93E-04
   15    -232.2518183239      2.93E-04
   16    -232.2518182986      2.93E-04
   17    -232.2534453345      1.19E-04
   18    -232.2536477195      5.58E-05
   19    -232.2536967951      1.57E-05
   20    -232.2537023390      4.02E-06
   21    -232.2537027429      1.12E-06
   22    -232.2537027648      3.37E-07
   23    -232.2537027675      8.04E-08
   24    -232.2537027676      2.08E-08
   25    -232.2537027673      6.20E-09 Convergence criterion met
 ---------------------------------------
 SCF time:  CPU 482.07 s  wall 486.24 s
(0)  E-EN(g) gas-phase elect-nuc energy                 -232.241561611 a.u.
(3)  G-ENP(liq) elect-nuc-pol free energy of system     -232.253702767 a.u.
(4)  G-CDS(liq) cavity-dispersion-solvent structure 
     free energy                                                2.8686 kcal/mol
(6)  G-S(liq) free energy of system                     -232.249131315 a.u.
(9)  DeltaG-S(liq) free energy of  solvation
     (9) = (6) - (0)                                           -4.7501 kcal/mol
 SCF   energy in the final basis set = -232.2491313149
 Total energy in the final basis set = -232.2491313149

 Components of the MP2 correlation energy:
        aaaa  correlation energy =        -0.1152664829 au
        abab  correlation energy =        -0.7991644848 au
        bbbb  correlation energy =        -0.1152664829 au
        non-Brillouin singles    =        -0.0000000000 au

 Total  MP2   correlation energy =        -1.0296974506 au
        MP2         total energy =      -233.2788287655 au

  Entering Z-vector solver.
 This version supports only Gaussian blurring of the apparent surface charges
 No PCM contribution added !! 
   1         0           1      0.000191    0.000191
 This version supports only Gaussian blurring of the apparent surface charges
 No PCM contribution added !! 
   2         0           1      0.000044    0.000044
 This version supports only Gaussian blurring of the apparent surface charges
 No PCM contribution added !! 
   3         0           1      0.000011    0.000011
 This version supports only Gaussian blurring of the apparent surface charges
 No PCM contribution added !! 
   4         0           1      0.000003    0.000003
 This version supports only Gaussian blurring of the apparent surface charges
 No PCM contribution added !! 
   5         1           0      0.000000    0.000000    Roots Converged

 --------------------------------------------------------------

                    Orbital Energies (a.u.)
 --------------------------------------------------------------

 Alpha MOs
 -- Occupied --
-20.549 -11.265 -11.205 -11.200 -11.200  -1.357  -1.059  -0.986
 -0.862  -0.784  -0.698  -0.639  -0.592  -0.579  -0.544  -0.529
 -0.515  -0.500  -0.481  -0.459  -0.430
 -- Virtual --
  0.151   0.171   0.184   0.195   0.221   0.226   0.236   0.253
  0.260   0.272   0.315   0.349   0.361   0.365   0.390   0.413
  0.417   0.463   0.492   0.515   0.551   0.556   0.567   0.587
  0.606   0.630   0.637   0.644   0.650   0.658   0.659   0.678
  0.683   0.705   0.711   0.714   0.754   0.776   0.819   0.840
  0.876   0.901   0.906   0.923   0.943   0.986   1.006   1.021
  1.047   1.077   1.082   1.117   1.149   1.166   1.201   1.206
  1.221   1.257   1.273   1.283   1.294   1.310   1.319   1.348
  1.362   1.384   1.386   1.406   1.416   1.437   1.459   1.490
  1.492   1.518   1.536   1.541   1.577   1.583   1.595   1.626
  1.639   1.651   1.674   1.686   1.704   1.742   1.777   1.814
  1.843   1.859   1.871   1.909   1.942   1.995   2.180   2.285
  2.290   2.393   2.429   2.531   2.585   2.639   2.644   2.682
  2.713   2.722   2.755   2.797   2.804   2.836   2.877   2.881
  2.920   2.922   2.942   2.983   3.026   3.044   3.083   3.093
  3.102   3.127   3.151   3.160   3.184   3.212   3.236   3.243
  3.284   3.290   3.324   3.330   3.355   3.378   3.392   3.405
  3.417   3.440   3.447   3.469   3.470   3.480   3.509   3.521
  3.532   3.568   3.580   3.601   3.622   3.653   3.667   3.724
  3.726   3.736   3.765   3.784   3.793   3.813   3.841   3.846
  3.875   3.908   3.933   3.950   3.958   3.985   3.994   4.040
  4.053   4.093   4.116   4.120   4.141   4.150   4.187   4.199
  4.204   4.231   4.243   4.260   4.269   4.286   4.312   4.323
  4.335   4.344   4.360   4.410   4.413   4.439   4.455   4.460
  4.481   4.502   4.505   4.544   4.551   4.573   4.614   4.631
  4.648   4.673   4.694   4.718   4.727   4.762   4.776   4.797
  4.849   4.889   4.942   4.957   5.040   5.068   5.093   5.129
  5.172   5.215   5.228   5.244   5.258   5.284   5.288   5.324
  5.359   5.402   5.418   5.452   5.494   5.539   5.591   5.611
  5.618   5.669   5.711   5.740   5.755   5.763   5.781   5.814
  5.839   5.842   5.903   5.922   5.962   6.017   6.054   6.148
  6.199   6.292   6.320   6.326   6.373   6.388   6.466   6.661
  7.041   7.174   7.209   7.287   7.427   7.564   7.765   7.995
 12.303  12.981  13.811  14.387  14.533
 --------------------------------------------------------------

          Ground-State Mulliken Net Atomic Charges

     Atom                 Charge (a.u.)
  ----------------------------------------
      1 C                     0.101193
      2 H                     0.114695
      3 O                    -0.473517
      4 H                     0.275870
      5 C                    -0.395261
      6 H                     0.129951
      7 H                     0.132179
      8 H                     0.120632
      9 C                    -0.228245
     10 H                     0.121816
     11 H                     0.127911
     12 C                    -0.414895
     13 H                     0.137755
     14 H                     0.118849
     15 H                     0.131066
  ----------------------------------------
  Sum of atomic charges =     0.000000

 -----------------------------------------------------------------
                    Cartesian Multipole Moments
 -----------------------------------------------------------------
    Charge (ESU x 10^10)
                 0.0000
    Dipole Moment (Debye)
         X      -1.2193      Y       1.6314      Z       1.2263
       Tot       2.3774
    Quadrupole Moments (Debye-Ang)
        XX     -33.6387     XY       2.6813     YY     -32.3201
        XZ       1.4793     YZ      -0.2817     ZZ     -34.0611
    Octopole Moments (Debye-Ang^2)
       XXX      10.7814    XXY     -12.0843    XYY       5.4033
       YYY     -53.8811    XXZ      11.7536    XYZ      -0.1783
       YYZ       8.6371    XZZ       2.3657    YZZ     -17.8589
       ZZZ      27.6390
    Hexadecapole Moments (Debye-Ang^3)
      XXXX    -165.2195   XXXY      20.3577   XXYY    -107.3113
      XYYY       3.9765   YYYY    -509.9737   XXXZ      -5.7128
      XXYZ      -3.0310   XYYZ      -2.0618   YYYZ      -9.7760
      XXZZ     -48.0054   XYZZ       2.8626   YYZZ    -100.3135
      XZZZ      -4.6448   YZZZ      -2.6451   ZZZZ     -88.1708
 -----------------------------------------------------------------
 DrvMan is completing analytic gradient of the MP2 energy
 MP2 relaxed dipole moment
            1
    1  -0.4797148
    2   0.6418455
    3   0.4824585
	Magnitude:	 0.935 au	 2.377 Debye
 MP2 energy read as -233.278829
 Full Analytical Gradient of MP2 Energy (in au.)
             1             2             3             4             5
    1    0.00002771    0.00002130   -0.00001564   -0.00004785   -0.00011524
    2    0.00099935   -0.00011163   -0.00019807   -0.00004973   -0.00035067
    3   -0.00001594    0.00000218   -0.00008015   -0.00002922   -0.00008529
             6             7             8             9            10
    1   -0.00010268   -0.00003969   -0.00008944    0.00008889   -0.00002181
    2   -0.00004108    0.00004314    0.00001245   -0.00028042    0.00001989
    3   -0.00004190    0.00002276    0.00000482    0.00012555    0.00001506
            11            12            13            14            15
    1    0.00000690    0.00006338    0.00007338    0.00005463    0.00009617
    2    0.00004523   -0.00007675    0.00001141   -0.00001938   -0.00000373
    3    0.00003853    0.00001602    0.00003196   -0.00001242    0.00000805
 Gradient time:  CPU 0.16 s  wall 0.15 s
 ----------------------------------------------------------------
             Standard Nuclear Orientation (Angstroms)
    I     Atom           X                Y                Z
 ----------------------------------------------------------------
    1      C      -0.0300084808     0.0065903964     0.0292000454
    2      H      -0.0399180610    -0.0062184521     1.1127188131
    3      O       1.3352601786     0.0347878373    -0.4184609779
    4      H       1.7405029210     0.8402666728    -0.1026194374
    5      C      -0.6078835640    -1.2790752684    -0.5015737390
    6      H      -0.0323388795    -2.1301028918    -0.1461168364
    7      H      -1.6344807608    -1.3962782252    -0.1875164724
    8      H      -0.5719624835    -1.2706894151    -1.5888662575
    9      C      -0.7864227204     1.2215510094    -0.4665330937
   10      H      -0.7987987429     1.1856127462    -1.5521035543
   11      H      -1.8092634519     1.1417795745    -0.1265659818
   12      C      -0.1845273481     2.5361840363     0.0053762673
   13      H      -0.7971768581     3.3705317745    -0.3070112420
   14      H       0.7998147282     2.6894782633    -0.4100361369
   15      H      -0.1099132584     2.5610547945     1.0822626719
 ----------------------------------------------------------------
 Nuclear Repulsion Energy =   195.1476221173 hartrees
 There are       21 alpha and       21 beta electrons
 Discretize the solute cavity surface with Lebedev spheres
	Using 302 Lebedev grid points for each H atom
	Using 302 Lebedev grid points for other atoms
	Atomic van der Waals radii will be scaled by 1.20
 Removing interior tesserae...
 Keep 1449 surface tesserae and discard 3081 interior tesserae
 Molecular Surface Area = 117.407 Angst**2

                       Distance Matrix (Angstroms)
             C (  1)   H (  2)   O (  3)   H (  4)   C (  5)   H (  6)
   H (  2)  1.083640
   O (  3)  1.437064  2.058472
   H (  4)  1.961403  2.315919  0.955392
   C (  5)  1.506186  2.132766  2.347116  3.188369
   H (  6)  2.143875  2.468929  2.575121  3.459473  1.087129
   H (  7)  2.142274  2.483044  3.304640  4.049673  1.079940  1.762689
   H (  8)  2.131501  3.029937  2.590679  3.465914  1.087918  1.763891
   C (  9)  1.514610  2.135117  2.431513  2.581311  2.507237  3.450347
   H ( 10)  2.116992  3.016229  2.676518  2.944201  2.686028  3.682150
   H ( 11)  2.116286  2.446285  3.346440  3.562629  2.728458  3.723313
   C ( 12)  2.534421  2.776856  2.957427  2.567789  3.872006  4.671225
   H ( 13)  3.466654  3.740524  3.960669  3.589406  4.657524  5.555884
   H ( 14)  2.842432  3.207914  2.708164  2.097375  4.211818  4.898009
   H ( 15)  2.764166  2.568408  3.274557  2.790895  4.183672  4.849938
             H (  7)   H (  8)   C (  9)   H ( 10)   H ( 11)   C ( 12)
   H (  8)  1.763094
   C (  9)  2.765878  2.741694
   H ( 10)  3.037536  2.467028  1.086236
   H ( 11)  2.544799  3.080461  1.080807  1.747889
   C ( 12)  4.195692  4.145359  1.520933  2.151073  2.145120
   H ( 13)  4.841264  4.820250  2.154920  2.514782  2.454428  1.081231
   H ( 14)  4.761167  4.353658  2.161979  2.474165  3.046804  1.079350
   H ( 15)  4.426865  4.693685  2.156549  3.050621  2.522578  1.079755
             H ( 13)   H ( 14)
   H ( 14)  1.739204
   H ( 15)  1.748618  1.752442

 Requested basis set is cc-pVTZ
 There are 110 shells and 290 basis functions
 A cutoff of  1.0D-11 yielded   5745 shell pairs
 There are     39751 function pairs (     50016 Cartesian)
 Smallest overlap matrix eigenvalue = 4.97E-04
 Guess MOs from SCF MO coefficient file
 Reading MOs from coefficient file
 Reading MOs from coefficient file
 A restricted Hartree-Fock SCF calculation will be
 performed using Pulay DIIS extrapolation
 SCF converges when DIIS error is below 1.0E-08
 ---------------------------------------
  Cycle       Energy         DIIS Error
 ---------------------------------------
    1    -232.2392487660      3.71E-04
    2    -232.2413265983      1.49E-04
    3    -232.2415303844      5.41E-05
    4    -232.2415665757      1.64E-05
    5    -232.2415713121      4.49E-06
    6    -232.2415717824      1.26E-06
    7    -232.2415718114      3.91E-07
    8    -232.2415718145      9.67E-08
    9    -232.2415718142      2.47E-08
   10    -232.2415718145      6.45E-09 Convergence criterion met
 ---------------------------------------
 SCF time:  CPU 266.52 s  wall 266.61 s
 Discretize the solute cavity surface with Lebedev spheres
	Using 302 Lebedev grid points for each H atom
	Using 302 Lebedev grid points for other atoms
	Atomic van der Waals radii will be scaled by 1.20
 Removing interior tesserae...
 Keep 1449 surface tesserae and discard 3081 interior tesserae
 Molecular Surface Area = 117.407 Angst**2
Using SCRF singleton
 A restricted Hartree-Fock SCF calculation will be
 performed using Pulay DIIS extrapolation
 Polarizable Continuum solvation model will be applied
 SCF converges when DIIS error is below 1.0E-08

 Citation of the SMD model:
 Marenich, A.V.; Cramer, C.J.; Truhlar, D.G.
 J. Phys. Chem. B 2009, 113, 6378-6396.
 iSolventCode=           1
 Solvent: water                                                           

 vradii
            1           2           3           4           5           6
    1   1.8500000   1.2000000   1.5200000   1.2000000   1.8500000   1.2000000
            7           8           9          10          11          12
    1   1.2000000   1.2000000   1.8500000   1.2000000   1.2000000   1.8500000
           13          14          15
    1   1.2000000   1.2000000   1.2000000
 ---------------------------------------
  Cycle       Energy         DIIS Error
 ---------------------------------------
    1    -232.2415718151      1.74E-09
 Time req'd to invert C: 4.02 s (CPU) 4.02 s (wall)
    2    -232.2518303596      2.93E-04
    3    -232.2518303609      2.93E-04
    4    -232.2518303660      2.93E-04
    5    -232.2518303689      2.93E-04
    6    -232.2518303718      2.93E-04
    7    -232.2518303727      2.93E-04
    8    -232.2518303767      2.93E-04
    9    -232.2518303770      2.93E-04
   10    -232.2518303826      2.93E-04
   11    -232.2518303823      2.93E-04
   12    -232.2518303837      2.93E-04
   13    -232.2518303856      2.93E-04
   14    -232.2518303885      2.93E-04
   15    -232.2518303883      2.93E-04
   16    -232.2518303608      2.93E-04
   17    -232.2534567311      1.19E-04
   18    -232.2536590331      5.57E-05
   19    -232.2537080642      1.57E-05
   20    -232.2537136073      4.02E-06
   21    -232.2537140116      1.12E-06
   22    -232.2537140335      3.38E-07
   23    -232.2537140362      8.05E-08
   24    -232.2537140362      2.09E-08
   25    -232.2537140359      6.21E-09 Convergence criterion met
 ---------------------------------------
 SCF time:  CPU 474.65 s  wall 475.01 s
(0)  E-EN(g) gas-phase elect-nuc energy                 -232.241571815 a.u.
(3)  G-ENP(liq) elect-nuc-pol free energy of system     -232.253714036 a.u.
(4)  G-CDS(liq) cavity-dispersion-solvent structure 
     free energy                                                2.8685 kcal/mol
(6)  G-S(liq) free energy of system                     -232.249142817 a.u.
(9)  DeltaG-S(liq) free energy of  solvation
     (9) = (6) - (0)                                           -4.7509 kcal/mol
 SCF   energy in the final basis set = -232.2491428173
 Total energy in the final basis set = -232.2491428173

 Components of the MP2 correlation energy:
        aaaa  correlation energy =        -0.1152647339 au
        abab  correlation energy =        -0.7991554509 au
        bbbb  correlation energy =        -0.1152647339 au
        non-Brillouin singles    =        -0.0000000000 au

 Total  MP2   correlation energy =        -1.0296849188 au
        MP2         total energy =      -233.2788277361 au

  Entering Z-vector solver.
 This version supports only Gaussian blurring of the apparent surface charges
 No PCM contribution added !! 
   1         0           1      0.000191    0.000191
 This version supports only Gaussian blurring of the apparent surface charges
 No PCM contribution added !! 
   2         0           1      0.000044    0.000044
 This version supports only Gaussian blurring of the apparent surface charges
 No PCM contribution added !! 
   3         0           1      0.000011    0.000011
 This version supports only Gaussian blurring of the apparent surface charges
 No PCM contribution added !! 
   4         0           1      0.000003    0.000003
 This version supports only Gaussian blurring of the apparent surface charges
 No PCM contribution added !! 
   5         1           0      0.000000    0.000000    Roots Converged

 --------------------------------------------------------------

                    Orbital Energies (a.u.)
 --------------------------------------------------------------

 Alpha MOs
 -- Occupied --
-20.549 -11.265 -11.205 -11.200 -11.200  -1.357  -1.059  -0.986
 -0.862  -0.784  -0.698  -0.639  -0.592  -0.579  -0.544  -0.529
 -0.515  -0.499  -0.481  -0.460  -0.430
 -- Virtual --
  0.151   0.171   0.184   0.195   0.221   0.226   0.236   0.253
  0.260   0.272   0.315   0.349   0.361   0.365   0.390   0.413
  0.417   0.463   0.492   0.515   0.551   0.556   0.567   0.587
  0.606   0.630   0.637   0.644   0.650   0.658   0.659   0.678
  0.683   0.705   0.711   0.714   0.754   0.776   0.819   0.840
  0.876   0.901   0.906   0.923   0.943   0.986   1.006   1.021
  1.047   1.077   1.081   1.117   1.149   1.166   1.201   1.206
  1.221   1.257   1.273   1.283   1.294   1.310   1.319   1.348
  1.362   1.384   1.386   1.405   1.416   1.437   1.459   1.490
  1.492   1.518   1.536   1.541   1.576   1.583   1.595   1.626
  1.639   1.651   1.673   1.686   1.704   1.742   1.777   1.814
  1.843   1.859   1.871   1.909   1.942   1.996   2.181   2.285
  2.290   2.394   2.429   2.531   2.586   2.639   2.644   2.683
  2.713   2.722   2.755   2.797   2.804   2.836   2.877   2.881
  2.920   2.923   2.942   2.983   3.026   3.043   3.083   3.094
  3.103   3.127   3.151   3.160   3.184   3.212   3.236   3.243
  3.284   3.290   3.324   3.330   3.355   3.378   3.392   3.405
  3.417   3.440   3.448   3.469   3.470   3.480   3.509   3.521
  3.532   3.568   3.580   3.601   3.623   3.653   3.667   3.724
  3.726   3.736   3.765   3.784   3.793   3.812   3.841   3.845
  3.875   3.908   3.933   3.949   3.958   3.985   3.995   4.041
  4.053   4.092   4.115   4.120   4.141   4.150   4.188   4.199
  4.204   4.231   4.243   4.260   4.269   4.286   4.312   4.323
  4.335   4.345   4.360   4.410   4.413   4.439   4.454   4.460
  4.481   4.502   4.505   4.544   4.551   4.573   4.613   4.631
  4.648   4.673   4.693   4.718   4.727   4.762   4.775   4.797
  4.849   4.889   4.943   4.956   5.039   5.068   5.093   5.129
  5.173   5.215   5.228   5.244   5.259   5.284   5.288   5.324
  5.359   5.402   5.417   5.451   5.494   5.539   5.591   5.612
  5.618   5.669   5.711   5.740   5.755   5.763   5.781   5.814
  5.839   5.842   5.903   5.922   5.962   6.017   6.054   6.148
  6.198   6.292   6.320   6.326   6.374   6.388   6.465   6.662
  7.042   7.175   7.209   7.287   7.427   7.563   7.765   7.995
 12.305  12.980  13.802  14.387  14.542
 --------------------------------------------------------------

          Ground-State Mulliken Net Atomic Charges

     Atom                 Charge (a.u.)
  ----------------------------------------
      1 C                     0.101412
      2 H                     0.114703
      3 O                    -0.473717
      4 H                     0.275971
      5 C                    -0.395109
      6 H                     0.129933
      7 H                     0.132308
      8 H                     0.120666
      9 C                    -0.228548
     10 H                     0.121768
     11 H                     0.127779
     12 C                    -0.414872
     13 H                     0.137807
     14 H                     0.118836
     15 H                     0.131063
  ----------------------------------------
  Sum of atomic charges =     0.000000

 -----------------------------------------------------------------
                    Cartesian Multipole Moments
 -----------------------------------------------------------------
    Charge (ESU x 10^10)
                 0.0000
    Dipole Moment (Debye)
         X      -1.2197      Y       1.6264      Z       1.2268
       Tot       2.3745
    Quadrupole Moments (Debye-Ang)
        XX     -33.6412     XY       2.6875     YY     -32.3178
        XZ       1.4799     YZ      -0.2783     ZZ     -34.0614
    Octopole Moments (Debye-Ang^2)
       XXX      10.7810    XXY     -12.0855    XYY       5.4004
       YYY     -53.8568    XXZ      11.7553    XYZ      -0.1822
       YYZ       8.6356    XZZ       2.3654    YZZ     -17.8555
       ZZZ      27.6393
    Hexadecapole Moments (Debye-Ang^3)
      XXXX    -165.2378   XXXY      20.3950   XXYY    -107.3090
      XYYY       3.9859   YYYY    -509.9463   XXXZ      -5.7113
      XXYZ      -3.0258   XYYZ      -2.0608   YYYZ      -9.7708
      XXZZ     -48.0081   XYZZ       2.8708   YYZZ    -100.3123
      XZZZ      -4.6448   YZZZ      -2.6287   ZZZZ     -88.1715
 -----------------------------------------------------------------
 DrvMan is completing analytic gradient of the MP2 energy
 MP2 relaxed dipole moment
            1
    1  -0.4798861
    2   0.6398931
    3   0.4826690
	Magnitude:	 0.934 au	 2.374 Debye
 MP2 energy read as -233.278828
 Full Analytical Gradient of MP2 Energy (in au.)
             1             2             3             4             5
    1   -0.00001900    0.00002752   -0.00008058    0.00008388    0.00001679
    2   -0.00102428    0.00009369    0.00012257   -0.00004917    0.00034869
    3   -0.00007127   -0.00001115   -0.00001108   -0.00007594    0.00010989
             6             7             8             9            10
    1   -0.00005208   -0.00006165   -0.00008615   -0.00006885   -0.00002858
    2    0.00003579    0.00003852    0.00001881    0.00031592    0.00003227
    3    0.00000513    0.00002328   -0.00000307   -0.00003764    0.00002390
            11            12            13            14            15
    1    0.00003243    0.00001179    0.00008584    0.00004620    0.00009243
    2    0.00003389    0.00004974    0.00002126   -0.00002491   -0.00001278
    3    0.00003979   -0.00001885    0.00003858   -0.00001164    0.00000006
 Gradient time:  CPU 0.16 s  wall 0.16 s
 ----------------------------------------------------------------
             Standard Nuclear Orientation (Angstroms)
    I     Atom           X                Y                Z
 ----------------------------------------------------------------
    1      C      -0.0300084808     0.0075903964     0.0302000454
    2      H      -0.0399180610    -0.0062184521     1.1127188131
    3      O       1.3352601786     0.0347878373    -0.4184609779
    4      H       1.7405029210     0.8402666728    -0.1026194374
    5      C      -0.6078835640    -1.2790752684    -0.5015737390
    6      H      -0.0323388795    -2.1301028918    -0.1461168364
    7      H      -1.6344807608    -1.3962782252    -0.1875164724
    8      H      -0.5719624835    -1.2706894151    -1.5888662575
    9      C      -0.7864227204     1.2215510094    -0.4665330937
   10      H      -0.7987987429     1.1856127462    -1.5521035543
   11      H      -1.8092634519     1.1417795745    -0.1265659818
   12      C      -0.1845273481     2.5361840363     0.0053762673
   13      H      -0.7971768581     3.3705317745    -0.3070112420
   14      H       0.7998147282     2.6894782633    -0.4100361369
   15      H      -0.1099132584     2.5610547945     1.0822626719
 ----------------------------------------------------------------
 Nuclear Repulsion Energy =   195.1428041824 hartrees
 There are       21 alpha and       21 beta electrons
 Discretize the solute cavity surface with Lebedev spheres
	Using 302 Lebedev grid points for each H atom
	Using 302 Lebedev grid points for other atoms
	Atomic van der Waals radii will be scaled by 1.20
 Removing interior tesserae...
 Keep 1449 surface tesserae and discard 3081 interior tesserae
 Molecular Surface Area = 117.407 Angst**2

                       Distance Matrix (Angstroms)
             C (  1)   H (  2)   O (  3)   H (  4)   C (  5)   H (  6)
   H (  2)  1.082652
   O (  3)  1.437357  2.058472
   H (  4)  1.961046  2.315919  0.955392
   C (  5)  1.507392  2.132766  2.347116  3.188369
   H (  6)  2.144954  2.468929  2.575121  3.459473  1.087129
   H (  7)  2.143030  2.483044  3.304640  4.049673  1.079940  1.762689
   H (  8)  2.132859  3.029937  2.590679  3.465914  1.087918  1.763891
   C (  9)  1.514136  2.135117  2.431513  2.581311  2.507237  3.450347
   H ( 10)  2.117182  3.016229  2.676518  2.944201  2.686028  3.682150
   H ( 11)  2.115823  2.446285  3.346440  3.562629  2.728458  3.723313
   C ( 12)  2.533432  2.776856  2.957427  2.567789  3.872006  4.671225
   H ( 13)  3.465780  3.740524  3.960669  3.589406  4.657524  5.555884
   H ( 14)  2.841643  3.207914  2.708164  2.097375  4.211818  4.898009
   H ( 15)  2.762861  2.568408  3.274557  2.790895  4.183672  4.849938
             H (  7)   H (  8)   C (  9)   H ( 10)   H ( 11)   C ( 12)
   H (  8)  1.763094
   C (  9)  2.765878  2.741694
   H ( 10)  3.037536  2.467028  1.086236
   H ( 11)  2.544799  3.080461  1.080807  1.747889
   C ( 12)  4.195692  4.145359  1.520933  2.151073  2.145120
   H ( 13)  4.841264  4.820250  2.154920  2.514782  2.454428  1.081231
   H ( 14)  4.761167  4.353658  2.161979  2.474165  3.046804  1.079350
   H ( 15)  4.426865  4.693685  2.156549  3.050621  2.522578  1.079755
             H ( 13)   H ( 14)
   H ( 14)  1.739204
   H ( 15)  1.748618  1.752442

 Requested basis set is cc-pVTZ
 There are 110 shells and 290 basis functions
 A cutoff of  1.0D-11 yielded   5745 shell pairs
 There are     39751 function pairs (     50016 Cartesian)
 Smallest overlap matrix eigenvalue = 4.97E-04
 Guess MOs from SCF MO coefficient file
 Reading MOs from coefficient file
 Reading MOs from coefficient file
 A restricted Hartree-Fock SCF calculation will be
 performed using Pulay DIIS extrapolation
 SCF converges when DIIS error is below 1.0E-08
 ---------------------------------------
  Cycle       Energy         DIIS Error
 ---------------------------------------
    1    -232.2391660060      3.70E-04
    2    -232.2413109217      1.47E-04
    3    -232.2415087853      5.41E-05
    4    -232.2415448622      1.64E-05
    5    -232.2415495895      4.39E-06
    6    -232.2415500485      1.23E-06
    7    -232.2415500766      3.88E-07
    8    -232.2415500796      9.63E-08
    9    -232.2415500794      2.43E-08
   10    -232.2415500797      6.37E-09 Convergence criterion met
 ---------------------------------------
 SCF time:  CPU 266.97 s  wall 267.08 s
 Discretize the solute cavity surface with Lebedev spheres
	Using 302 Lebedev grid points for each H atom
	Using 302 Lebedev grid points for other atoms
	Atomic van der Waals radii will be scaled by 1.20
 Removing interior tesserae...
 Keep 1449 surface tesserae and discard 3081 interior tesserae
 Molecular Surface Area = 117.407 Angst**2
Using SCRF singleton
 A restricted Hartree-Fock SCF calculation will be
 performed using Pulay DIIS extrapolation
 Polarizable Continuum solvation model will be applied
 SCF converges when DIIS error is below 1.0E-08

 Citation of the SMD model:
 Marenich, A.V.; Cramer, C.J.; Truhlar, D.G.
 J. Phys. Chem. B 2009, 113, 6378-6396.
 iSolventCode=           1
 Solvent: water                                                           

 vradii
            1           2           3           4           5           6
    1   1.8500000   1.2000000   1.5200000   1.2000000   1.8500000   1.2000000
            7           8           9          10          11          12
    1   1.2000000   1.2000000   1.8500000   1.2000000   1.2000000   1.8500000
           13          14          15
    1   1.2000000   1.2000000   1.2000000
 ---------------------------------------
  Cycle       Energy         DIIS Error
 ---------------------------------------
    1    -232.2415500803      1.74E-09
 Time req'd to invert C: 3.92 s (CPU) 3.93 s (wall)
    2    -232.2518125258      2.93E-04
    3    -232.2518125272      2.93E-04
    4    -232.2518125317      2.93E-04
    5    -232.2518125353      2.93E-04
    6    -232.2518125353      2.93E-04
    7    -232.2518125320      2.93E-04
    8    -232.2518125306      2.93E-04
    9    -232.2518125333      2.93E-04
   10    -232.2518125398      2.93E-04
   11    -232.2518125412      2.93E-04
   12    -232.2518125418      2.93E-04
   13    -232.2518125408      2.93E-04
   14    -232.2518125419      2.93E-04
   15    -232.2518125408      2.93E-04
   16    -232.2518125270      2.93E-04
   17    -232.2534410205      1.19E-04
   18    -232.2536436097      5.58E-05
   19    -232.2536927461      1.57E-05
   20    -232.2536983006      4.03E-06
   21    -232.2536987055      1.12E-06
   22    -232.2536987275      3.38E-07
   23    -232.2536987302      8.06E-08
   24    -232.2536987302      2.09E-08
   25    -232.2536987300      6.22E-09 Convergence criterion met
 ---------------------------------------
 SCF time:  CPU 462.08 s  wall 462.31 s
(0)  E-EN(g) gas-phase elect-nuc energy                 -232.241550080 a.u.
(3)  G-ENP(liq) elect-nuc-pol free energy of system     -232.253698730 a.u.
(4)  G-CDS(liq) cavity-dispersion-solvent structure 
     free energy                                                2.8686 kcal/mol
(6)  G-S(liq) free energy of system                     -232.249127291 a.u.
(9)  DeltaG-S(liq) free energy of  solvation
     (9) = (6) - (0)                                           -4.7548 kcal/mol
 SCF   energy in the final basis set = -232.2491272914
 Total energy in the final basis set = -232.2491272914

 Components of the MP2 correlation energy:
        aaaa  correlation energy =        -0.1152632900 au
        abab  correlation energy =        -0.7991643920 au
        bbbb  correlation energy =        -0.1152632900 au
        non-Brillouin singles    =        -0.0000000000 au

 Total  MP2   correlation energy =        -1.0296909720 au
        MP2         total energy =      -233.2788182635 au

  Entering Z-vector solver.
 This version supports only Gaussian blurring of the apparent surface charges
 No PCM contribution added !! 
   1         0           1      0.000191    0.000191
 This version supports only Gaussian blurring of the apparent surface charges
 No PCM contribution added !! 
   2         0           1      0.000044    0.000044
 This version supports only Gaussian blurring of the apparent surface charges
 No PCM contribution added !! 
   3         0           1      0.000011    0.000011
 This version supports only Gaussian blurring of the apparent surface charges
 No PCM contribution added !! 
   4         0           1      0.000003    0.000003
 This version supports only Gaussian blurring of the apparent surface charges
 No PCM contribution added !! 
   5         1           0      0.000000    0.000000    Roots Converged

 --------------------------------------------------------------

                    Orbital Energies (a.u.)
 --------------------------------------------------------------

 Alpha MOs
 -- Occupied --
-20.549 -11.265 -11.205 -11.200 -11.200  -1.357  -1.059  -0.986
 -0.862  -0.785  -0.698  -0.639  -0.592  -0.579  -0.544  -0.529
 -0.515  -0.500  -0.481  -0.460  -0.430
 -- Virtual --
  0.151   0.171   0.184   0.195   0.221   0.226   0.236   0.253
  0.260   0.272   0.315   0.349   0.361   0.365   0.390   0.413
  0.417   0.463   0.492   0.515   0.551   0.556   0.567   0.587
  0.606   0.630   0.637   0.644   0.650   0.658   0.659   0.678
  0.683   0.705   0.711   0.714   0.754   0.776   0.819   0.840
  0.876   0.901   0.906   0.923   0.943   0.986   1.006   1.021
  1.047   1.077   1.082   1.117   1.149   1.166   1.201   1.206
  1.221   1.257   1.273   1.283   1.294   1.310   1.319   1.348
  1.362   1.384   1.386   1.405   1.416   1.437   1.459   1.490
  1.492   1.518   1.536   1.541   1.577   1.583   1.595   1.626
  1.639   1.651   1.673   1.686   1.704   1.742   1.777   1.814
  1.843   1.859   1.871   1.909   1.942   1.996   2.180   2.285
  2.289   2.393   2.429   2.531   2.585   2.639   2.644   2.683
  2.713   2.721   2.755   2.797   2.804   2.836   2.877   2.881
  2.920   2.922   2.942   2.983   3.026   3.044   3.083   3.093
  3.103   3.127   3.151   3.160   3.184   3.212   3.236   3.243
  3.284   3.290   3.324   3.330   3.355   3.378   3.392   3.405
  3.417   3.440   3.448   3.469   3.470   3.480   3.509   3.520
  3.532   3.568   3.580   3.601   3.623   3.653   3.667   3.724
  3.726   3.736   3.765   3.784   3.794   3.812   3.841   3.845
  3.875   3.908   3.933   3.949   3.958   3.985   3.994   4.040
  4.053   4.093   4.116   4.120   4.140   4.150   4.187   4.199
  4.204   4.231   4.243   4.259   4.269   4.286   4.312   4.323
  4.335   4.345   4.360   4.410   4.413   4.439   4.454   4.460
  4.481   4.502   4.505   4.544   4.551   4.573   4.614   4.631
  4.648   4.673   4.693   4.718   4.727   4.762   4.776   4.797
  4.849   4.890   4.943   4.956   5.040   5.069   5.094   5.129
  5.173   5.215   5.228   5.244   5.259   5.284   5.288   5.324
  5.359   5.402   5.418   5.452   5.495   5.540   5.591   5.612
  5.618   5.669   5.711   5.740   5.755   5.763   5.781   5.814
  5.839   5.842   5.903   5.922   5.962   6.017   6.054   6.148
  6.198   6.292   6.320   6.326   6.373   6.388   6.466   6.661
  7.041   7.175   7.208   7.287   7.427   7.563   7.765   7.995
 12.310  12.980  13.805  14.386  14.535
 --------------------------------------------------------------

          Ground-State Mulliken Net Atomic Charges

     Atom                 Charge (a.u.)
  ----------------------------------------
      1 C                     0.100804
      2 H                     0.115463
      3 O                    -0.473764
      4 H                     0.275877
      5 C                    -0.395218
      6 H                     0.129898
      7 H                     0.132196
      8 H                     0.120732
      9 C                    -0.228413
     10 H                     0.121874
     11 H                     0.127786
     12 C                    -0.414902
     13 H                     0.137763
     14 H                     0.118838
     15 H                     0.131067
  ----------------------------------------
  Sum of atomic charges =    -0.000000

 -----------------------------------------------------------------
                    Cartesian Multipole Moments
 -----------------------------------------------------------------
    Charge (ESU x 10^10)
                 0.0000
    Dipole Moment (Debye)
         X      -1.2202      Y       1.6287      Z       1.2291
       Tot       2.3775
    Quadrupole Moments (Debye-Ang)
        XX     -33.6431     XY       2.6838     YY     -32.3231
        XZ       1.4805     YZ      -0.2799     ZZ     -34.0555
    Octopole Moments (Debye-Ang^2)
       XXX      10.7805    XXY     -12.0856    XYY       5.4039
       YYY     -53.8732    XXZ      11.7491    XYZ      -0.1799
       YYZ       8.6297    XZZ       2.3629    YZZ     -17.8574
       ZZZ      27.6274
    Hexadecapole Moments (Debye-Ang^3)
      XXXX    -165.2534   XXXY      20.3744   XXYY    -107.3199
      XYYY       3.9812   YYYY    -510.0171   XXXZ      -5.7126
      XXYZ      -3.0292   XYYZ      -2.0576   YYYZ      -9.7723
      XXZZ     -48.0012   XYZZ       2.8661   YYZZ    -100.3045
      XZZZ      -4.6397   YZZZ      -2.6363   ZZZZ     -88.1410
 -----------------------------------------------------------------
 DrvMan is completing analytic gradient of the MP2 energy
 MP2 relaxed dipole moment
            1
    1  -0.4800574
    2   0.6407921
    3   0.4835848
	Magnitude:	 0.935 au	 2.377 Debye
 MP2 energy read as -233.278818
 Full Analytical Gradient of MP2 Energy (in au.)
             1             2             3             4             5
    1    0.00004917   -0.00000041    0.00005547   -0.00001048   -0.00008363
    2    0.00001540    0.00000097   -0.00004723   -0.00005585   -0.00008719
    3    0.00113460   -0.00058323   -0.00021856   -0.00004751   -0.00018888
             6             7             8             9            10
    1   -0.00006733   -0.00004107   -0.00011419   -0.00003488   -0.00006163
    2    0.00001966    0.00006379   -0.00004460    0.00009003    0.00008370
    3   -0.00001143    0.00002772   -0.00002366   -0.00015919   -0.00000702
            11            12            13            14            15
    1    0.00003448    0.00005370    0.00007769    0.00004757    0.00009554
    2    0.00001746   -0.00003013    0.00000744   -0.00002118   -0.00001226
    3    0.00004408   -0.00000207    0.00003569   -0.00001066    0.00001010
 Gradient time:  CPU 0.16 s  wall 0.15 s
 ----------------------------------------------------------------
             Standard Nuclear Orientation (Angstroms)
    I     Atom           X                Y                Z
 ----------------------------------------------------------------
    1      C      -0.0300084808     0.0075903964     0.0282000454
    2      H      -0.0399180610    -0.0062184521     1.1127188131
    3      O       1.3352601786     0.0347878373    -0.4184609779
    4      H       1.7405029210     0.8402666728    -0.1026194374
    5      C      -0.6078835640    -1.2790752684    -0.5015737390
    6      H      -0.0323388795    -2.1301028918    -0.1461168364
    7      H      -1.6344807608    -1.3962782252    -0.1875164724
    8      H      -0.5719624835    -1.2706894151    -1.5888662575
    9      C      -0.7864227204     1.2215510094    -0.4665330937
   10      H      -0.7987987429     1.1856127462    -1.5521035543
   11      H      -1.8092634519     1.1417795745    -0.1265659818
   12      C      -0.1845273481     2.5361840363     0.0053762673
   13      H      -0.7971768581     3.3705317745    -0.3070112420
   14      H       0.7998147282     2.6894782633    -0.4100361369
   15      H      -0.1099132584     2.5610547945     1.0822626719
 ----------------------------------------------------------------
 Nuclear Repulsion Energy =   195.1589126846 hartrees
 There are       21 alpha and       21 beta electrons
 Discretize the solute cavity surface with Lebedev spheres
	Using 302 Lebedev grid points for each H atom
	Using 302 Lebedev grid points for other atoms
	Atomic van der Waals radii will be scaled by 1.20
 Removing interior tesserae...
 Keep 1449 surface tesserae and discard 3081 interior tesserae
 Molecular Surface Area = 117.407 Angst**2

                       Distance Matrix (Angstroms)
             C (  1)   H (  2)   O (  3)   H (  4)   C (  5)   H (  6)
   H (  2)  1.084652
   O (  3)  1.436734  2.058472
   H (  4)  1.960912  2.315919  0.955392
   C (  5)  1.506688  2.132766  2.347116  3.188369
   H (  6)  2.144790  2.468929  2.575121  3.459473  1.087129
   H (  7)  2.142828  2.483044  3.304640  4.049673  1.079940  1.762689
   H (  8)  2.131342  3.029937  2.590679  3.465914  1.087918  1.763891
   C (  9)  1.513481  2.135117  2.431513  2.581311  2.507237  3.450347
   H ( 10)  2.115688  3.016229  2.676518  2.944201  2.686028  3.682150
   H ( 11)  2.115676  2.446285  3.346440  3.562629  2.728458  3.723313
   C ( 12)  2.533413  2.776856  2.957427  2.567789  3.872006  4.671225
   H ( 13)  3.465586  3.740524  3.960669  3.589406  4.657524  5.555884
   H ( 14)  2.841334  3.207914  2.708164  2.097375  4.211818  4.898009
   H ( 15)  2.763623  2.568408  3.274557  2.790895  4.183672  4.849938
             H (  7)   H (  8)   C (  9)   H ( 10)   H ( 11)   C ( 12)
   H (  8)  1.763094
   C (  9)  2.765878  2.741694
   H ( 10)  3.037536  2.467028  1.086236
   H ( 11)  2.544799  3.080461  1.080807  1.747889
   C ( 12)  4.195692  4.145359  1.520933  2.151073  2.145120
   H ( 13)  4.841264  4.820250  2.154920  2.514782  2.454428  1.081231
   H ( 14)  4.761167  4.353658  2.161979  2.474165  3.046804  1.079350
   H ( 15)  4.426865  4.693685  2.156549  3.050621  2.522578  1.079755
             H ( 13)   H ( 14)
   H ( 14)  1.739204
   H ( 15)  1.748618  1.752442

 Requested basis set is cc-pVTZ
 There are 110 shells and 290 basis functions
 A cutoff of  1.0D-11 yielded   5745 shell pairs
 There are     39751 function pairs (     50016 Cartesian)
 Smallest overlap matrix eigenvalue = 4.97E-04
 Guess MOs from SCF MO coefficient file
 Reading MOs from coefficient file
 Reading MOs from coefficient file
 A restricted Hartree-Fock SCF calculation will be
 performed using Pulay DIIS extrapolation
 SCF converges when DIIS error is below 1.0E-08
 ---------------------------------------
  Cycle       Energy         DIIS Error
 ---------------------------------------
    1    -232.2391471681      3.72E-04
    2    -232.2413341331      1.51E-04
    3    -232.2415411629      5.44E-05
    4    -232.2415777926      1.65E-05
    5    -232.2415825904      4.49E-06
    6    -232.2415830641      1.24E-06
    7    -232.2415830927      3.92E-07
    8    -232.2415830958      9.87E-08
    9    -232.2415830957      2.49E-08
   10    -232.2415830960      6.66E-09 Convergence criterion met
 ---------------------------------------
 SCF time:  CPU 265.15 s  wall 266.15 s
 Discretize the solute cavity surface with Lebedev spheres
	Using 302 Lebedev grid points for each H atom
	Using 302 Lebedev grid points for other atoms
	Atomic van der Waals radii will be scaled by 1.20
 Removing interior tesserae...
 Keep 1449 surface tesserae and discard 3081 interior tesserae
 Molecular Surface Area = 117.407 Angst**2
Using SCRF singleton
 A restricted Hartree-Fock SCF calculation will be
 performed using Pulay DIIS extrapolation
 Polarizable Continuum solvation model will be applied
 SCF converges when DIIS error is below 1.0E-08

 Citation of the SMD model:
 Marenich, A.V.; Cramer, C.J.; Truhlar, D.G.
 J. Phys. Chem. B 2009, 113, 6378-6396.
 iSolventCode=           1
 Solvent: water                                                           

 vradii
            1           2           3           4           5           6
    1   1.8500000   1.2000000   1.5200000   1.2000000   1.8500000   1.2000000
            7           8           9          10          11          12
    1   1.2000000   1.2000000   1.8500000   1.2000000   1.2000000   1.8500000
           13          14          15
    1   1.2000000   1.2000000   1.2000000
 ---------------------------------------
  Cycle       Energy         DIIS Error
 ---------------------------------------
    1    -232.2415830964      1.82E-09
 Time req'd to invert C: 3.80 s (CPU) 3.80 s (wall)
    2    -232.2518358885      2.92E-04
    3    -232.2518358898      2.92E-04
    4    -232.2518358939      2.92E-04
    5    -232.2518358981      2.92E-04
    6    -232.2518358955      2.92E-04
    7    -232.2518358885      2.92E-04
    8    -232.2518358953      2.92E-04
    9    -232.2518358994      2.92E-04
   10    -232.2518358987      2.92E-04
   11    -232.2518358997      2.92E-04
   12    -232.2518359029      2.92E-04
   13    -232.2518358997      2.92E-04
   14    -232.2518358979      2.92E-04
   15    -232.2518358972      2.92E-04
   16    -232.2518358897      2.92E-04
   17    -232.2534608026      1.19E-04
   18    -232.2536629001      5.57E-05
   19    -232.2537118705      1.57E-05
   20    -232.2537174030      4.02E-06
   21    -232.2537178062      1.12E-06
   22    -232.2537178280      3.37E-07
   23    -232.2537178308      8.04E-08
   24    -232.2537178308      2.09E-08
   25    -232.2537178305      6.19E-09 Convergence criterion met
 ---------------------------------------
 SCF time:  CPU 474.72 s  wall 479.37 s
(0)  E-EN(g) gas-phase elect-nuc energy                 -232.241583096 a.u.
(3)  G-ENP(liq) elect-nuc-pol free energy of system     -232.253717831 a.u.
(4)  G-CDS(liq) cavity-dispersion-solvent structure 
     free energy                                                2.8685 kcal/mol
(6)  G-S(liq) free energy of system                     -232.249146595 a.u.
(9)  DeltaG-S(liq) free energy of  solvation
     (9) = (6) - (0)                                           -4.7462 kcal/mol
 SCF   energy in the final basis set = -232.2491465954
 Total energy in the final basis set = -232.2491465954

 Components of the MP2 correlation energy:
        aaaa  correlation energy =        -0.1152678931 au
        abab  correlation energy =        -0.7991554994 au
        bbbb  correlation energy =        -0.1152678931 au
        non-Brillouin singles    =        -0.0000000000 au

 Total  MP2   correlation energy =        -1.0296912855 au
        MP2         total energy =      -233.2788378810 au

  Entering Z-vector solver.
 This version supports only Gaussian blurring of the apparent surface charges
 No PCM contribution added !! 
   1         0           1      0.000191    0.000191
 This version supports only Gaussian blurring of the apparent surface charges
 No PCM contribution added !! 
   2         0           1      0.000044    0.000044
 This version supports only Gaussian blurring of the apparent surface charges
 No PCM contribution added !! 
   3         0           1      0.000011    0.000011
 This version supports only Gaussian blurring of the apparent surface charges
 No PCM contribution added !! 
   4         0           1      0.000003    0.000003
 This version supports only Gaussian blurring of the apparent surface charges
 No PCM contribution added !! 
   5         1           0      0.000000    0.000000    Roots Converged

 --------------------------------------------------------------

                    Orbital Energies (a.u.)
 --------------------------------------------------------------

 Alpha MOs
 -- Occupied --
-20.549 -11.265 -11.205 -11.200 -11.200  -1.357  -1.059  -0.986
 -0.862  -0.784  -0.698  -0.639  -0.592  -0.579  -0.544  -0.529
 -0.515  -0.499  -0.481  -0.460  -0.430
 -- Virtual --
  0.151   0.171   0.184   0.195   0.221   0.226   0.236   0.253
  0.260   0.272   0.315   0.349   0.361   0.365   0.390   0.413
  0.417   0.463   0.492   0.515   0.551   0.556   0.567   0.587
  0.606   0.631   0.637   0.644   0.650   0.658   0.659   0.678
  0.683   0.705   0.711   0.714   0.754   0.776   0.819   0.840
  0.876   0.901   0.906   0.923   0.943   0.986   1.006   1.021
  1.047   1.077   1.081   1.117   1.149   1.166   1.201   1.206
  1.221   1.257   1.273   1.283   1.294   1.310   1.319   1.348
  1.362   1.384   1.386   1.405   1.416   1.437   1.459   1.490
  1.492   1.518   1.536   1.541   1.576   1.583   1.595   1.626
  1.639   1.651   1.673   1.686   1.704   1.742   1.777   1.813
  1.843   1.859   1.871   1.909   1.942   1.995   2.181   2.285
  2.290   2.394   2.429   2.531   2.586   2.639   2.644   2.682
  2.713   2.722   2.755   2.797   2.804   2.836   2.877   2.882
  2.920   2.923   2.942   2.983   3.026   3.044   3.083   3.093
  3.103   3.127   3.151   3.160   3.184   3.212   3.236   3.243
  3.284   3.290   3.324   3.330   3.355   3.378   3.392   3.405
  3.417   3.440   3.447   3.469   3.470   3.480   3.509   3.521
  3.532   3.568   3.580   3.601   3.622   3.652   3.667   3.724
  3.726   3.736   3.765   3.784   3.793   3.813   3.841   3.846
  3.875   3.908   3.933   3.949   3.958   3.985   3.995   4.040
  4.053   4.092   4.115   4.120   4.141   4.150   4.187   4.199
  4.204   4.231   4.244   4.260   4.269   4.286   4.312   4.323
  4.335   4.345   4.360   4.410   4.413   4.439   4.454   4.460
  4.481   4.502   4.505   4.544   4.551   4.573   4.614   4.631
  4.648   4.673   4.693   4.718   4.728   4.762   4.775   4.797
  4.849   4.889   4.942   4.957   5.039   5.068   5.092   5.128
  5.172   5.215   5.228   5.244   5.258   5.284   5.288   5.324
  5.358   5.402   5.417   5.451   5.494   5.539   5.591   5.611
  5.618   5.669   5.711   5.740   5.755   5.763   5.781   5.814
  5.839   5.842   5.903   5.923   5.962   6.017   6.054   6.148
  6.198   6.292   6.320   6.326   6.373   6.388   6.466   6.662
  7.041   7.174   7.209   7.287   7.427   7.563   7.765   7.996
 12.298  12.982  13.808  14.387  14.539
 --------------------------------------------------------------

          Ground-State Mulliken Net Atomic Charges

     Atom                 Charge (a.u.)
  ----------------------------------------
      1 C                     0.101800
      2 H                     0.113935
      3 O                    -0.473470
      4 H                     0.275964
      5 C                    -0.395152
      6 H                     0.129986
      7 H                     0.132291
      8 H                     0.120566
      9 C                    -0.228380
     10 H                     0.121710
     11 H                     0.127904
     12 C                    -0.414865
     13 H                     0.137800
     14 H                     0.118847
     15 H                     0.131063
  ----------------------------------------
  Sum of atomic charges =    -0.000000

 -----------------------------------------------------------------
                    Cartesian Multipole Moments
 -----------------------------------------------------------------
    Charge (ESU x 10^10)
                 0.0000
    Dipole Moment (Debye)
         X      -1.2189      Y       1.6291      Z       1.2239
       Tot       2.3744
    Quadrupole Moments (Debye-Ang)
        XX     -33.6368     XY       2.6850     YY     -32.3148
        XZ       1.4788     YZ      -0.2802     ZZ     -34.0670
    Octopole Moments (Debye-Ang^2)
       XXX      10.7818    XXY     -12.0842    XYY       5.3998
       YYY     -53.8647    XXZ      11.7597    XYZ      -0.1806
       YYZ       8.6429    XZZ       2.3682    YZZ     -17.8570
       ZZZ      27.6509
    Hexadecapole Moments (Debye-Ang^3)
      XXXX    -165.2039   XXXY      20.3783   XXYY    -107.3004
      XYYY       3.9813   YYYY    -509.9027   XXXZ      -5.7115
      XXYZ      -3.0277   XYYZ      -2.0651   YYYZ      -9.7745
      XXZZ     -48.0123   XYZZ       2.8672   YYZZ    -100.3212
      XZZZ      -4.6499   YZZZ      -2.6375   ZZZZ     -88.2014
 -----------------------------------------------------------------
 DrvMan is completing analytic gradient of the MP2 energy
 MP2 relaxed dipole moment
            1
    1  -0.4795428
    2   0.6409469
    3   0.4815386
	Magnitude:	 0.934 au	 2.374 Debye
 MP2 energy read as -233.278838
 Full Analytical Gradient of MP2 Energy (in au.)
             1             2             3             4             5
    1   -0.00003875    0.00004921   -0.00015191    0.00004659   -0.00001553
    2   -0.00004014   -0.00001885   -0.00002824   -0.00004308    0.00008374
    3   -0.00121548    0.00056961    0.00012714   -0.00005760    0.00021259
             6             7             8             9            10
    1   -0.00008746   -0.00006027   -0.00006137    0.00005409    0.00001128
    2   -0.00002510    0.00001784    0.00007594   -0.00005335   -0.00003161
    3   -0.00002537    0.00001834    0.00002545    0.00024631    0.00004603
            11            12            13            14            15
    1    0.00000484    0.00002143    0.00008153    0.00005326    0.00009306
    2    0.00006166    0.00000329    0.00002525   -0.00002311   -0.00000424
    3    0.00003428   -0.00000074    0.00003485   -0.00001341   -0.00000199
 Gradient time:  CPU 0.15 s  wall 0.15 s
 ----------------------------------------------------------------
             Standard Nuclear Orientation (Angstroms)
    I     Atom           X                Y                Z
 ----------------------------------------------------------------
    1      C      -0.0300084808     0.0075903964     0.0292000454
    2      H      -0.0389180610    -0.0062184521     1.1127188131
    3      O       1.3352601786     0.0347878373    -0.4184609779
    4      H       1.7405029210     0.8402666728    -0.1026194374
    5      C      -0.6078835640    -1.2790752684    -0.5015737390
    6      H      -0.0323388795    -2.1301028918    -0.1461168364
    7      H      -1.6344807608    -1.3962782252    -0.1875164724
    8      H      -0.5719624835    -1.2706894151    -1.5888662575
    9      C      -0.7864227204     1.2215510094    -0.4665330937
   10      H      -0.7987987429     1.1856127462    -1.5521035543
   11      H      -1.8092634519     1.1417795745    -0.1265659818
   12      C      -0.1845273481     2.5361840363     0.0053762673
   13      H      -0.7971768581     3.3705317745    -0.3070112420
   14      H       0.7998147282     2.6894782633    -0.4100361369
   15      H      -0.1099132584     2.5610547945     1.0822626719
 ----------------------------------------------------------------
 Nuclear Repulsion Energy =   195.1510394983 hartrees
 There are       21 alpha and       21 beta electrons
 Discretize the solute cavity surface with Lebedev spheres
	Using 302 Lebedev grid points for each H atom
	Using 302 Lebedev grid points for other atoms
	Atomic van der Waals radii will be scaled by 1.20
 Removing interior tesserae...
 Keep 1449 surface tesserae and discard 3081 interior tesserae
 Molecular Surface Area = 117.407 Angst**2

                       Distance Matrix (Angstroms)
             C (  1)   H (  2)   O (  3)   H (  4)   C (  5)   H (  6)
   H (  2)  1.083643
   O (  3)  1.437045  2.057804
   H (  4)  1.960979  2.315151  0.955392
   C (  5)  1.507040  2.133032  2.347116  3.188369
   H (  6)  2.144872  2.468926  2.575121  3.459473  1.087129
   H (  7)  2.142929  2.483686  3.304640  4.049673  1.079940  1.762689
   H (  8)  2.132100  3.030113  2.590679  3.465914  1.087918  1.763891
   C (  9)  1.513808  2.135467  2.431513  2.581311  2.507237  3.450347
   H ( 10)  2.116435  3.016481  2.676518  2.944201  2.686028  3.682150
   H ( 11)  2.115750  2.447008  3.346440  3.562629  2.728458  3.723313
   C ( 12)  2.533422  2.776908  2.957427  2.567789  3.872006  4.671225
   H ( 13)  3.465683  3.740726  3.960669  3.589406  4.657524  5.555884
   H ( 14)  2.841489  3.207653  2.708164  2.097375  4.211818  4.898009
   H ( 15)  2.763242  2.568435  3.274557  2.790895  4.183672  4.849938
             H (  7)   H (  8)   C (  9)   H ( 10)   H ( 11)   C ( 12)
   H (  8)  1.763094
   C (  9)  2.765878  2.741694
   H ( 10)  3.037536  2.467028  1.086236
   H ( 11)  2.544799  3.080461  1.080807  1.747889
   C ( 12)  4.195692  4.145359  1.520933  2.151073  2.145120
   H ( 13)  4.841264  4.820250  2.154920  2.514782  2.454428  1.081231
   H ( 14)  4.761167  4.353658  2.161979  2.474165  3.046804  1.079350
   H ( 15)  4.426865  4.693685  2.156549  3.050621  2.522578  1.079755
             H ( 13)   H ( 14)
   H ( 14)  1.739204
   H ( 15)  1.748618  1.752442

 Requested basis set is cc-pVTZ
 There are 110 shells and 290 basis functions
 A cutoff of  1.0D-11 yielded   5745 shell pairs
 There are     39751 function pairs (     50016 Cartesian)
 Smallest overlap matrix eigenvalue = 4.97E-04
 Guess MOs from SCF MO coefficient file
 Reading MOs from coefficient file
 Reading MOs from coefficient file
 A restricted Hartree-Fock SCF calculation will be
 performed using Pulay DIIS extrapolation
 SCF converges when DIIS error is below 1.0E-08
 ---------------------------------------
  Cycle       Energy         DIIS Error
 ---------------------------------------
    1    -232.2392259105      3.69E-04
    2    -232.2413285044      1.47E-04
    3    -232.2415266587      5.38E-05
    4    -232.2415625370      1.63E-05
    5    -232.2415672319      4.41E-06
    6    -232.2415676911      1.24E-06
    7    -232.2415677194      3.88E-07
    8    -232.2415677224      9.60E-08
    9    -232.2415677222      2.44E-08
   10    -232.2415677225      6.37E-09 Convergence criterion met
 ---------------------------------------
 SCF time:  CPU 264.73 s  wall 264.83 s
 Discretize the solute cavity surface with Lebedev spheres
	Using 302 Lebedev grid points for each H atom
	Using 302 Lebedev grid points for other atoms
	Atomic van der Waals radii will be scaled by 1.20
 Removing interior tesserae...
 Keep 1449 surface tesserae and discard 3081 interior tesserae
 Molecular Surface Area = 117.407 Angst**2
Using SCRF singleton
 A restricted Hartree-Fock SCF calculation will be
 performed using Pulay DIIS extrapolation
 Polarizable Continuum solvation model will be applied
 SCF converges when DIIS error is below 1.0E-08

 Citation of the SMD model:
 Marenich, A.V.; Cramer, C.J.; Truhlar, D.G.
 J. Phys. Chem. B 2009, 113, 6378-6396.
 iSolventCode=           1
 Solvent: water                                                           

 vradii
            1           2           3           4           5           6
    1   1.8500000   1.2000000   1.5200000   1.2000000   1.8500000   1.2000000
            7           8           9          10          11          12
    1   1.2000000   1.2000000   1.8500000   1.2000000   1.2000000   1.8500000
           13          14          15
    1   1.2000000   1.2000000   1.2000000
 ---------------------------------------
  Cycle       Energy         DIIS Error
 ---------------------------------------
    1    -232.2415677231      1.74E-09
 Time req'd to invert C: 3.68 s (CPU) 3.68 s (wall)
    2    -232.2518268322      2.93E-04
    3    -232.2518268336      2.93E-04
    4    -232.2518268381      2.93E-04
    5    -232.2518268411      2.93E-04
    6    -232.2518268432      2.93E-04
    7    -232.2518268402      2.93E-04
    8    -232.2518268405      2.93E-04
    9    -232.2518268454      2.93E-04
   10    -232.2518268483      2.93E-04
   11    -232.2518268505      2.93E-04
   12    -232.2518268530      2.93E-04
   13    -232.2518268521      2.93E-04
   14    -232.2518268517      2.93E-04
   15    -232.2518268509      2.93E-04
   16    -232.2518268335      2.93E-04
   17    -232.2534536700      1.19E-04
   18    -232.2536560301      5.58E-05
   19    -232.2537050860      1.57E-05
   20    -232.2537106302      4.02E-06
   21    -232.2537110344      1.12E-06
   22    -232.2537110563      3.38E-07
   23    -232.2537110590      8.05E-08
   24    -232.2537110590      2.09E-08
   25    -232.2537110587      6.20E-09 Convergence criterion met
 ---------------------------------------
 SCF time:  CPU 468.63 s  wall 468.84 s
(0)  E-EN(g) gas-phase elect-nuc energy                 -232.241567723 a.u.
(3)  G-ENP(liq) elect-nuc-pol free energy of system     -232.253711059 a.u.
(4)  G-CDS(liq) cavity-dispersion-solvent structure 
     free energy                                                2.8686 kcal/mol
(6)  G-S(liq) free energy of system                     -232.249139628 a.u.
(9)  DeltaG-S(liq) free energy of  solvation
     (9) = (6) - (0)                                           -4.7514 kcal/mol
 SCF   energy in the final basis set = -232.2491396279
 Total energy in the final basis set = -232.2491396279

 Components of the MP2 correlation energy:
        aaaa  correlation energy =        -0.1152650483 au
        abab  correlation energy =        -0.7991578218 au
        bbbb  correlation energy =        -0.1152650483 au
        non-Brillouin singles    =        -0.0000000000 au

 Total  MP2   correlation energy =        -1.0296879185 au
        MP2         total energy =      -233.2788275463 au

  Entering Z-vector solver.
 This version supports only Gaussian blurring of the apparent surface charges
 No PCM contribution added !! 
   1         0           1      0.000191    0.000191
 This version supports only Gaussian blurring of the apparent surface charges
 No PCM contribution added !! 
   2         0           1      0.000044    0.000044
 This version supports only Gaussian blurring of the apparent surface charges
 No PCM contribution added !! 
   3         0           1      0.000011    0.000011
 This version supports only Gaussian blurring of the apparent surface charges
 No PCM contribution added !! 
   4         0           1      0.000003    0.000003
 This version supports only Gaussian blurring of the apparent surface charges
 No PCM contribution added !! 
   5         1           0      0.000000    0.000000    Roots Converged

 --------------------------------------------------------------

                    Orbital Energies (a.u.)
 --------------------------------------------------------------

 Alpha MOs
 -- Occupied --
-20.549 -11.265 -11.205 -11.200 -11.200  -1.357  -1.059  -0.986
 -0.862  -0.784  -0.698  -0.639  -0.592  -0.579  -0.544  -0.529
 -0.515  -0.500  -0.481  -0.460  -0.430
 -- Virtual --
  0.151   0.171   0.184   0.195   0.221   0.226   0.236   0.253
  0.260   0.272   0.315   0.349   0.361   0.365   0.390   0.413
  0.417   0.463   0.492   0.515   0.551   0.556   0.567   0.587
  0.606   0.630   0.637   0.644   0.650   0.658   0.659   0.678
  0.683   0.705   0.711   0.714   0.754   0.776   0.819   0.840
  0.876   0.901   0.906   0.923   0.943   0.986   1.006   1.021
  1.047   1.077   1.081   1.117   1.149   1.166   1.201   1.206
  1.221   1.257   1.273   1.283   1.294   1.310   1.319   1.348
  1.362   1.384   1.386   1.405   1.416   1.437   1.459   1.490
  1.492   1.518   1.536   1.541   1.576   1.583   1.595   1.626
  1.639   1.651   1.674   1.686   1.704   1.742   1.777   1.814
  1.843   1.859   1.871   1.909   1.942   1.995   2.180   2.285
  2.289   2.393   2.429   2.531   2.586   2.639   2.644   2.683
  2.713   2.722   2.755   2.797   2.804   2.836   2.877   2.881
  2.920   2.923   2.942   2.983   3.026   3.044   3.083   3.093
  3.103   3.127   3.151   3.160   3.184   3.212   3.236   3.243
  3.284   3.290   3.324   3.330   3.355   3.378   3.392   3.405
  3.417   3.440   3.447   3.469   3.470   3.480   3.509   3.521
  3.532   3.568   3.580   3.601   3.623   3.653   3.667   3.724
  3.726   3.736   3.765   3.784   3.793   3.812   3.841   3.846
  3.875   3.908   3.933   3.949   3.958   3.985   3.994   4.040
  4.053   4.093   4.116   4.120   4.141   4.150   4.187   4.199
  4.204   4.231   4.243   4.260   4.269   4.286   4.312   4.323
  4.335   4.345   4.360   4.410   4.413   4.439   4.454   4.460
  4.481   4.502   4.505   4.544   4.551   4.573   4.614   4.631
  4.648   4.673   4.693   4.718   4.727   4.762   4.775   4.797
  4.849   4.890   4.943   4.957   5.039   5.068   5.093   5.129
  5.173   5.215   5.228   5.244   5.258   5.284   5.288   5.324
  5.359   5.402   5.418   5.452   5.494   5.539   5.591   5.612
  5.618   5.669   5.711   5.740   5.755   5.763   5.781   5.814
  5.839   5.842   5.903   5.923   5.962   6.017   6.054   6.148
  6.198   6.292   6.320   6.326   6.373   6.388   6.465   6.662
  7.041   7.175   7.209   7.287   7.427   7.563   7.765   7.995
 12.304  12.980  13.807  14.387  14.537
 --------------------------------------------------------------

          Ground-State Mulliken Net Atomic Charges

     Atom                 Charge (a.u.)
  ----------------------------------------
      1 C                     0.101261
      2 H                     0.114752
      3 O                    -0.473679
      4 H                     0.275920
      5 C                    -0.395178
      6 H                     0.129942
      7 H                     0.132245
      8 H                     0.120665
      9 C                    -0.228396
     10 H                     0.121812
     11 H                     0.127845
     12 C                    -0.414881
     13 H                     0.137782
     14 H                     0.118841
     15 H                     0.131067
  ----------------------------------------
  Sum of atomic charges =    -0.000000

 -----------------------------------------------------------------
                    Cartesian Multipole Moments
 -----------------------------------------------------------------
    Charge (ESU x 10^10)
                 0.0000
    Dipole Moment (Debye)
         X      -1.2197      Y       1.6289      Z       1.2264
       Tot       2.3759
    Quadrupole Moments (Debye-Ang)
        XX     -33.6407     XY       2.6843     YY     -32.3183
        XZ       1.4814     YZ      -0.2800     ZZ     -34.0605
    Octopole Moments (Debye-Ang^2)
       XXX      10.7765    XXY     -12.0850    XYY       5.4004
       YYY     -53.8690    XXZ      11.7549    XYZ      -0.1801
       YYZ       8.6355    XZZ       2.3648    YZZ     -17.8571
       ZZZ      27.6383
    Hexadecapole Moments (Debye-Ang^3)
      XXXX    -165.2313   XXXY      20.3759   XXYY    -107.3098
      XYYY       3.9811   YYYY    -509.9567   XXXZ      -5.7120
      XXYZ      -3.0285   XYYZ      -2.0611   YYYZ      -9.7730
      XXZZ     -48.0069   XYZZ       2.8664   YYZZ    -100.3107
      XZZZ      -4.6432   YZZZ      -2.6368   ZZZZ     -88.1668
 -----------------------------------------------------------------
 DrvMan is completing analytic gradient of the MP2 energy
 MP2 relaxed dipole moment
            1
    1  -0.4798801
    2   0.6408533
    3   0.4825053
	Magnitude:	 0.935 au	 2.376 Debye
 MP2 energy read as -233.278828
 Full Analytical Gradient of MP2 Energy (in au.)
             1             2             3             4             5
    1   -0.00008880    0.00015136   -0.00008727    0.00002057   -0.00004858
    2   -0.00001474   -0.00000968   -0.00003974   -0.00004706   -0.00000145
    3   -0.00006338   -0.00000340    0.00003565   -0.00005196   -0.00001351
             6             7             8             9            10
    1   -0.00007677   -0.00004986   -0.00008837    0.00001119   -0.00002706
    2   -0.00000265    0.00004197    0.00001067    0.00002140    0.00003212
    3   -0.00001686    0.00002321   -0.00000260    0.00001072    0.00001493
            11            12            13            14            15
    1    0.00002113    0.00003831    0.00007925    0.00005032    0.00009459
    2    0.00003808   -0.00001528    0.00001642   -0.00002194   -0.00000809
    3    0.00003968   -0.00000026    0.00003532   -0.00001205    0.00000451
 Gradient time:  CPU 0.16 s  wall 0.16 s
 ----------------------------------------------------------------
             Standard Nuclear Orientation (Angstroms)
    I     Atom           X                Y                Z
 ----------------------------------------------------------------
    1      C      -0.0300084808     0.0075903964     0.0292000454
    2      H      -0.0409180610    -0.0062184521     1.1127188131
    3      O       1.3352601786     0.0347878373    -0.4184609779
    4      H       1.7405029210     0.8402666728    -0.1026194374
    5      C      -0.6078835640    -1.2790752684    -0.5015737390
    6      H      -0.0323388795    -2.1301028918    -0.1461168364
    7      H      -1.6344807608    -1.3962782252    -0.1875164724
    8      H      -0.5719624835    -1.2706894151    -1.5888662575
    9      C      -0.7864227204     1.2215510094    -0.4665330937
   10      H      -0.7987987429     1.1856127462    -1.5521035543
   11      H      -1.8092634519     1.1417795745    -0.1265659818
   12      C      -0.1845273481     2.5361840363     0.0053762673
   13      H      -0.7971768581     3.3705317745    -0.3070112420
   14      H       0.7998147282     2.6894782633    -0.4100361369
   15      H      -0.1099132584     2.5610547945     1.0822626719
 ----------------------------------------------------------------
 Nuclear Repulsion Energy =   195.1506850344 hartrees
 There are       21 alpha and       21 beta electrons
 Discretize the solute cavity surface with Lebedev spheres
	Using 302 Lebedev grid points for each H atom
	Using 302 Lebedev grid points for other atoms
	Atomic van der Waals radii will be scaled by 1.20
 Removing interior tesserae...
 Keep 1449 surface tesserae and discard 3081 interior tesserae
 Molecular Surface Area = 117.407 Angst**2

                       Distance Matrix (Angstroms)
             C (  1)   H (  2)   O (  3)   H (  4)   C (  5)   H (  6)
   H (  2)  1.083662
   O (  3)  1.437045  2.059141
   H (  4)  1.960979  2.316688  0.955392
   C (  5)  1.507040  2.132500  2.347116  3.188369
   H (  6)  2.144872  2.468932  2.575121  3.459473  1.087129
   H (  7)  2.142929  2.482402  3.304640  4.049673  1.079940  1.762689
   H (  8)  2.132100  3.029762  2.590679  3.465914  1.087918  1.763891
   C (  9)  1.513808  2.134767  2.431513  2.581311  2.507237  3.450347
   H ( 10)  2.116435  3.015978  2.676518  2.944201  2.686028  3.682150
   H ( 11)  2.115750  2.445562  3.346440  3.562629  2.728458  3.723313
   C ( 12)  2.533422  2.776804  2.957427  2.567789  3.872006  4.671225
   H ( 13)  3.465683  3.740321  3.960669  3.589406  4.657524  5.555884
   H ( 14)  2.841489  3.208176  2.708164  2.097375  4.211818  4.898009
   H ( 15)  2.763242  2.568381  3.274557  2.790895  4.183672  4.849938
             H (  7)   H (  8)   C (  9)   H ( 10)   H ( 11)   C ( 12)
   H (  8)  1.763094
   C (  9)  2.765878  2.741694
   H ( 10)  3.037536  2.467028  1.086236
   H ( 11)  2.544799  3.080461  1.080807  1.747889
   C ( 12)  4.195692  4.145359  1.520933  2.151073  2.145120
   H ( 13)  4.841264  4.820250  2.154920  2.514782  2.454428  1.081231
   H ( 14)  4.761167  4.353658  2.161979  2.474165  3.046804  1.079350
   H ( 15)  4.426865  4.693685  2.156549  3.050621  2.522578  1.079755
             H ( 13)   H ( 14)
   H ( 14)  1.739204
   H ( 15)  1.748618  1.752442

 Requested basis set is cc-pVTZ
 There are 110 shells and 290 basis functions
 A cutoff of  1.0D-11 yielded   5745 shell pairs
 There are     39751 function pairs (     50016 Cartesian)
 Smallest overlap matrix eigenvalue = 4.97E-04
 Guess MOs from SCF MO coefficient file
 Reading MOs from coefficient file
 Reading MOs from coefficient file
 A restricted Hartree-Fock SCF calculation will be
 performed using Pulay DIIS extrapolation
 SCF converges when DIIS error is below 1.0E-08
 ---------------------------------------
  Cycle       Energy         DIIS Error
 ---------------------------------------
    1    -232.2391591095      3.69E-04
    2    -232.2413235288      1.49E-04
    3    -232.2415259997      5.42E-05
    4    -232.2415623896      1.64E-05
    5    -232.2415671449      4.43E-06
    6    -232.2415676088      1.24E-06
    7    -232.2415676372      3.89E-07
    8    -232.2415676402      9.68E-08
    9    -232.2415676399      2.44E-08
   10    -232.2415676403      6.41E-09 Convergence criterion met
 ---------------------------------------
 SCF time:  CPU 266.41 s  wall 266.51 s
 Discretize the solute cavity surface with Lebedev spheres
	Using 302 Lebedev grid points for each H atom
	Using 302 Lebedev grid points for other atoms
	Atomic van der Waals radii will be scaled by 1.20
 Removing interior tesserae...
 Keep 1449 surface tesserae and discard 3081 interior tesserae
 Molecular Surface Area = 117.407 Angst**2
Using SCRF singleton
 A restricted Hartree-Fock SCF calculation will be
 performed using Pulay DIIS extrapolation
 Polarizable Continuum solvation model will be applied
 SCF converges when DIIS error is below 1.0E-08

 Citation of the SMD model:
 Marenich, A.V.; Cramer, C.J.; Truhlar, D.G.
 J. Phys. Chem. B 2009, 113, 6378-6396.
 iSolventCode=           1
 Solvent: water                                                           

 vradii
            1           2           3           4           5           6
    1   1.8500000   1.2000000   1.5200000   1.2000000   1.8500000   1.2000000
            7           8           9          10          11          12
    1   1.2000000   1.2000000   1.8500000   1.2000000   1.2000000   1.8500000
           13          14          15
    1   1.2000000   1.2000000   1.2000000
 ---------------------------------------
  Cycle       Energy         DIIS Error
 ---------------------------------------
    1    -232.2415676408      1.74E-09
 Time req'd to invert C: 3.67 s (CPU) 3.67 s (wall)
    2    -232.2518237461      2.93E-04
    3    -232.2518237475      2.93E-04
    4    -232.2518237518      2.93E-04
    5    -232.2518237553      2.93E-04
    6    -232.2518237560      2.93E-04
    7    -232.2518237541      2.93E-04
    8    -232.2518237579      2.93E-04
    9    -232.2518237512      2.93E-04
   10    -232.2518237559      2.93E-04
   11    -232.2518237608      2.93E-04
   12    -232.2518237610      2.93E-04
   13    -232.2518237590      2.93E-04
   14    -232.2518237599      2.93E-04
   15    -232.2518237618      2.93E-04
   16    -232.2518237477      2.93E-04
   17    -232.2534503150      1.19E-04
   18    -232.2536526414      5.57E-05
   19    -232.2537016922      1.57E-05
   20    -232.2537072348      4.02E-06
   21    -232.2537076388      1.12E-06
   22    -232.2537076607      3.37E-07
   23    -232.2537076635      8.05E-08
   24    -232.2537076635      2.09E-08
   25    -232.2537076632      6.20E-09 Convergence criterion met
 ---------------------------------------
 SCF time:  CPU 462.67 s  wall 462.83 s
(0)  E-EN(g) gas-phase elect-nuc energy                 -232.241567641 a.u.
(3)  G-ENP(liq) elect-nuc-pol free energy of system     -232.253707663 a.u.
(4)  G-CDS(liq) cavity-dispersion-solvent structure 
     free energy                                                2.8685 kcal/mol
(6)  G-S(liq) free energy of system                     -232.249136423 a.u.
(9)  DeltaG-S(liq) free energy of  solvation
     (9) = (6) - (0)                                           -4.7495 kcal/mol
 SCF   energy in the final basis set = -232.2491364234
 Total energy in the final basis set = -232.2491364234

 Components of the MP2 correlation energy:
        aaaa  correlation energy =        -0.1152661235 au
        abab  correlation energy =        -0.7991619562 au
        bbbb  correlation energy =        -0.1152661235 au
        non-Brillouin singles    =        -0.0000000000 au

 Total  MP2   correlation energy =        -1.0296942031 au
        MP2         total energy =      -233.2788306265 au

  Entering Z-vector solver.
 This version supports only Gaussian blurring of the apparent surface charges
 No PCM contribution added !! 
   1         0           1      0.000191    0.000191
 This version supports only Gaussian blurring of the apparent surface charges
 No PCM contribution added !! 
   2         0           1      0.000044    0.000044
 This version supports only Gaussian blurring of the apparent surface charges
 No PCM contribution added !! 
   3         0           1      0.000011    0.000011
 This version supports only Gaussian blurring of the apparent surface charges
 No PCM contribution added !! 
   4         0           1      0.000003    0.000003
 This version supports only Gaussian blurring of the apparent surface charges
 No PCM contribution added !! 
   5         1           0      0.000000    0.000000    Roots Converged

 --------------------------------------------------------------

                    Orbital Energies (a.u.)
 --------------------------------------------------------------

 Alpha MOs
 -- Occupied --
-20.549 -11.265 -11.205 -11.200 -11.200  -1.357  -1.059  -0.986
 -0.862  -0.784  -0.698  -0.639  -0.592  -0.579  -0.544  -0.529
 -0.515  -0.500  -0.481  -0.460  -0.430
 -- Virtual --
  0.151   0.171   0.184   0.195   0.221   0.226   0.236   0.253
  0.260   0.272   0.315   0.349   0.361   0.365   0.390   0.413
  0.417   0.463   0.492   0.515   0.551   0.556   0.567   0.587
  0.606   0.630   0.637   0.644   0.650   0.658   0.659   0.678
  0.683   0.705   0.711   0.714   0.754   0.776   0.819   0.840
  0.876   0.901   0.906   0.923   0.943   0.986   1.006   1.021
  1.047   1.077   1.082   1.117   1.149   1.166   1.201   1.206
  1.221   1.257   1.273   1.283   1.294   1.310   1.319   1.348
  1.362   1.384   1.386   1.406   1.416   1.437   1.459   1.490
  1.492   1.518   1.536   1.541   1.577   1.583   1.595   1.626
  1.639   1.651   1.673   1.686   1.704   1.742   1.777   1.814
  1.843   1.859   1.871   1.909   1.942   1.995   2.181   2.285
  2.290   2.394   2.429   2.531   2.586   2.639   2.644   2.683
  2.713   2.722   2.755   2.797   2.804   2.836   2.877   2.881
  2.920   2.923   2.942   2.983   3.026   3.044   3.083   3.093
  3.103   3.127   3.151   3.160   3.184   3.212   3.236   3.243
  3.284   3.290   3.324   3.330   3.355   3.378   3.392   3.405
  3.417   3.440   3.447   3.469   3.470   3.480   3.509   3.520
  3.532   3.568   3.580   3.601   3.623   3.653   3.667   3.724
  3.726   3.736   3.765   3.784   3.793   3.812   3.841   3.846
  3.875   3.908   3.933   3.949   3.958   3.985   3.995   4.041
  4.053   4.093   4.115   4.120   4.141   4.150   4.187   4.199
  4.204   4.231   4.243   4.260   4.269   4.286   4.312   4.323
  4.335   4.345   4.360   4.410   4.413   4.439   4.454   4.460
  4.481   4.502   4.505   4.544   4.551   4.574   4.614   4.631
  4.648   4.673   4.693   4.718   4.727   4.762   4.776   4.797
  4.849   4.889   4.942   4.957   5.039   5.069   5.093   5.129
  5.172   5.215   5.228   5.244   5.258   5.284   5.288   5.324
  5.359   5.402   5.417   5.452   5.494   5.539   5.591   5.611
  5.618   5.669   5.711   5.740   5.755   5.763   5.781   5.814
  5.839   5.842   5.903   5.922   5.962   6.017   6.054   6.148
  6.198   6.292   6.320   6.326   6.373   6.388   6.466   6.661
  7.041   7.175   7.209   7.287   7.427   7.563   7.765   7.995
 12.304  12.981  13.807  14.387  14.537
 --------------------------------------------------------------

          Ground-State Mulliken Net Atomic Charges

     Atom                 Charge (a.u.)
  ----------------------------------------
      1 C                     0.101344
      2 H                     0.114646
      3 O                    -0.473555
      4 H                     0.275921
      5 C                    -0.395192
      6 H                     0.129942
      7 H                     0.132242
      8 H                     0.120633
      9 C                    -0.228397
     10 H                     0.121772
     11 H                     0.127845
     12 C                    -0.414886
     13 H                     0.137781
     14 H                     0.118844
     15 H                     0.131062
  ----------------------------------------
  Sum of atomic charges =    -0.000000

 -----------------------------------------------------------------
                    Cartesian Multipole Moments
 -----------------------------------------------------------------
    Charge (ESU x 10^10)
                 0.0000
    Dipole Moment (Debye)
         X      -1.2193      Y       1.6290      Z       1.2267
       Tot       2.3759
    Quadrupole Moments (Debye-Ang)
        XX     -33.6393     XY       2.6846     YY     -32.3195
        XZ       1.4778     YZ      -0.2800     ZZ     -34.0620
    Octopole Moments (Debye-Ang^2)
       XXX      10.7858    XXY     -12.0848    XYY       5.4033
       YYY     -53.8688    XXZ      11.7539    XYZ      -0.1804
       YYZ       8.6372    XZZ       2.3662    YZZ     -17.8572
       ZZZ      27.6401
    Hexadecapole Moments (Debye-Ang^3)
      XXXX    -165.2260   XXXY      20.3768   XXYY    -107.3106
      XYYY       3.9814   YYYY    -509.9631   XXXZ      -5.7121
      XXYZ      -3.0284   XYYZ      -2.0615   YYYZ      -9.7738
      XXZZ     -48.0066   XYZZ       2.8670   YYZZ    -100.3150
      XZZZ      -4.6465   YZZZ      -2.6369   ZZZZ     -88.1755
 -----------------------------------------------------------------
 DrvMan is completing analytic gradient of the MP2 energy
 MP2 relaxed dipole moment
            1
    1  -0.4797201
    2   0.6408854
    3   0.4826217
	Magnitude:	 0.935 au	 2.376 Debye
 MP2 energy read as -233.278831
 Full Analytical Gradient of MP2 Energy (in au.)
             1             2             3             4             5
    1    0.00009942   -0.00010255   -0.00000914    0.00001551   -0.00005067
    2   -0.00000983   -0.00000827   -0.00003578   -0.00005184   -0.00000220
    3   -0.00002231   -0.00000572   -0.00012688   -0.00005317    0.00003735
             6             7             8             9            10
    1   -0.00007801   -0.00005148   -0.00008722    0.00000794   -0.00002333
    2   -0.00000277    0.00003969    0.00002061    0.00001539    0.00002003
    3   -0.00001995    0.00002284    0.00000434    0.00007658    0.00002403
            11            12            13            14            15
    1    0.00001821    0.00003683    0.00007997    0.00005051    0.00009401
    2    0.00004103   -0.00001156    0.00001628   -0.00002235   -0.00000842
    3    0.00003867   -0.00000258    0.00003522   -0.00001202    0.00000360
 Gradient time:  CPU 0.16 s  wall 0.15 s
 ----------------------------------------------------------------
             Standard Nuclear Orientation (Angstroms)
    I     Atom           X                Y                Z
 ----------------------------------------------------------------
    1      C      -0.0300084808     0.0075903964     0.0292000454
    2      H      -0.0399180610    -0.0052184521     1.1127188131
    3      O       1.3352601786     0.0347878373    -0.4184609779
    4      H       1.7405029210     0.8402666728    -0.1026194374
    5      C      -0.6078835640    -1.2790752684    -0.5015737390
    6      H      -0.0323388795    -2.1301028918    -0.1461168364
    7      H      -1.6344807608    -1.3962782252    -0.1875164724
    8      H      -0.5719624835    -1.2706894151    -1.5888662575
    9      C      -0.7864227204     1.2215510094    -0.4665330937
   10      H      -0.7987987429     1.1856127462    -1.5521035543
   11      H      -1.8092634519     1.1417795745    -0.1265659818
   12      C      -0.1845273481     2.5361840363     0.0053762673
   13      H      -0.7971768581     3.3705317745    -0.3070112420
   14      H       0.7998147282     2.6894782633    -0.4100361369
   15      H      -0.1099132584     2.5610547945     1.0822626719
 ----------------------------------------------------------------
 Nuclear Repulsion Energy =   195.1513890058 hartrees
 There are       21 alpha and       21 beta electrons
 Discretize the solute cavity surface with Lebedev spheres
	Using 302 Lebedev grid points for each H atom
	Using 302 Lebedev grid points for other atoms
	Atomic van der Waals radii will be scaled by 1.20
 Removing interior tesserae...
 Keep 1449 surface tesserae and discard 3081 interior tesserae
 Molecular Surface Area = 117.407 Angst**2

                       Distance Matrix (Angstroms)
             C (  1)   H (  2)   O (  3)   H (  4)   C (  5)   H (  6)
   H (  2)  1.083640
   O (  3)  1.437045  2.058453
   H (  4)  1.960979  2.315554  0.955392
   C (  5)  1.507040  2.133363  2.347116  3.188369
   H (  6)  2.144872  2.469789  2.575121  3.459473  1.087129
   H (  7)  2.142929  2.483604  3.304640  4.049673  1.079940  1.762689
   H (  8)  2.132100  3.030355  2.590679  3.465914  1.087918  1.763891
   C (  9)  1.513808  2.134542  2.431513  2.581311  2.507237  3.450347
   H ( 10)  2.116435  3.015834  2.676518  2.944201  2.686028  3.682150
   H ( 11)  2.115750  2.445816  3.346440  3.562629  2.728458  3.723313
   C ( 12)  2.533422  2.775941  2.957427  2.567789  3.872006  4.671225
   H ( 13)  3.465683  3.739621  3.960669  3.589406  4.657524  5.555884
   H ( 14)  2.841489  3.207074  2.708164  2.097375  4.211818  4.898009
   H ( 15)  2.763242  2.567408  3.274557  2.790895  4.183672  4.849938
             H (  7)   H (  8)   C (  9)   H ( 10)   H ( 11)   C ( 12)
   H (  8)  1.763094
   C (  9)  2.765878  2.741694
   H ( 10)  3.037536  2.467028  1.086236
   H ( 11)  2.544799  3.080461  1.080807  1.747889
   C ( 12)  4.195692  4.145359  1.520933  2.151073  2.145120
   H ( 13)  4.841264  4.820250  2.154920  2.514782  2.454428  1.081231
   H ( 14)  4.761167  4.353658  2.161979  2.474165  3.046804  1.079350
   H ( 15)  4.426865  4.693685  2.156549  3.050621  2.522578  1.079755
             H ( 13)   H ( 14)
   H ( 14)  1.739204
   H ( 15)  1.748618  1.752442

 Requested basis set is cc-pVTZ
 There are 110 shells and 290 basis functions
 A cutoff of  1.0D-11 yielded   5745 shell pairs
 There are     39751 function pairs (     50016 Cartesian)
 Smallest overlap matrix eigenvalue = 4.97E-04
 Guess MOs from SCF MO coefficient file
 Reading MOs from coefficient file
 Reading MOs from coefficient file
 A restricted Hartree-Fock SCF calculation will be
 performed using Pulay DIIS extrapolation
 SCF converges when DIIS error is below 1.0E-08
 ---------------------------------------
  Cycle       Energy         DIIS Error
 ---------------------------------------
    1    -232.2392183971      3.69E-04
    2    -232.2413252473      1.48E-04
    3    -232.2415262792      5.39E-05
    4    -232.2415623618      1.64E-05
    5    -232.2415670811      4.44E-06
    6    -232.2415675438      1.24E-06
    7    -232.2415675722      3.89E-07
    8    -232.2415675752      9.68E-08
    9    -232.2415675750      2.45E-08
   10    -232.2415675754      6.46E-09 Convergence criterion met
 ---------------------------------------
 SCF time:  CPU 264.89 s  wall 264.96 s
 Discretize the solute cavity surface with Lebedev spheres
	Using 302 Lebedev grid points for each H atom
	Using 302 Lebedev grid points for other atoms
	Atomic van der Waals radii will be scaled by 1.20
 Removing interior tesserae...
 Keep 1449 surface tesserae and discard 3081 interior tesserae
 Molecular Surface Area = 117.407 Angst**2
Using SCRF singleton
 A restricted Hartree-Fock SCF calculation will be
 performed using Pulay DIIS extrapolation
 Polarizable Continuum solvation model will be applied
 SCF converges when DIIS error is below 1.0E-08

 Citation of the SMD model:
 Marenich, A.V.; Cramer, C.J.; Truhlar, D.G.
 J. Phys. Chem. B 2009, 113, 6378-6396.
 iSolventCode=           1
 Solvent: water                                                           

 vradii
            1           2           3           4           5           6
    1   1.8500000   1.2000000   1.5200000   1.2000000   1.8500000   1.2000000
            7           8           9          10          11          12
    1   1.2000000   1.2000000   1.8500000   1.2000000   1.2000000   1.8500000
           13          14          15
    1   1.2000000   1.2000000   1.2000000
 ---------------------------------------
  Cycle       Energy         DIIS Error
 ---------------------------------------
    1    -232.2415675759      1.77E-09
 Time req'd to invert C: 3.67 s (CPU) 3.67 s (wall)
    2    -232.2518256428      2.93E-04
    3    -232.2518256442      2.93E-04
    4    -232.2518256484      2.93E-04
    5    -232.2518256523      2.93E-04
    6    -232.2518256573      2.93E-04
    7    -232.2518256633      2.93E-04
    8    -232.2518256682      2.93E-04
    9    -232.2518256697      2.93E-04
   10    -232.2518256689      2.93E-04
   11    -232.2518256677      2.93E-04
   12    -232.2518256714      2.93E-04
   13    -232.2518256735      2.93E-04
   14    -232.2518256721      2.93E-04
   15    -232.2518256730      2.93E-04
   16    -232.2518256442      2.93E-04
   17    -232.2534525531      1.19E-04
   18    -232.2536549192      5.58E-05
   19    -232.2537039775      1.57E-05
   20    -232.2537095215      4.02E-06
   21    -232.2537099257      1.12E-06
   22    -232.2537099476      3.38E-07
   23    -232.2537099503      8.05E-08
   24    -232.2537099503      2.09E-08
   25    -232.2537099501      6.20E-09 Convergence criterion met
 ---------------------------------------
 SCF time:  CPU 461.66 s  wall 461.84 s
(0)  E-EN(g) gas-phase elect-nuc energy                 -232.241567576 a.u.
(3)  G-ENP(liq) elect-nuc-pol free energy of system     -232.253709950 a.u.
(4)  G-CDS(liq) cavity-dispersion-solvent structure 
     free energy                                                2.8687 kcal/mol
(6)  G-S(liq) free energy of system                     -232.249138405 a.u.
(9)  DeltaG-S(liq) free energy of  solvation
     (9) = (6) - (0)                                           -4.7508 kcal/mol
 SCF   energy in the final basis set = -232.2491384052
 Total energy in the final basis set = -232.2491384052

 Components of the MP2 correlation energy:
        aaaa  correlation energy =        -0.1152658072 au
        abab  correlation energy =        -0.7991600020 au
        bbbb  correlation energy =        -0.1152658072 au
        non-Brillouin singles    =        -0.0000000000 au

 Total  MP2   correlation energy =        -1.0296916164 au
        MP2         total energy =      -233.2788300216 au

  Entering Z-vector solver.
 This version supports only Gaussian blurring of the apparent surface charges
 No PCM contribution added !! 
   1         0           1      0.000191    0.000191
 This version supports only Gaussian blurring of the apparent surface charges
 No PCM contribution added !! 
   2         0           1      0.000044    0.000044
 This version supports only Gaussian blurring of the apparent surface charges
 No PCM contribution added !! 
   3         0           1      0.000011    0.000011
 This version supports only Gaussian blurring of the apparent surface charges
 No PCM contribution added !! 
   4         0           1      0.000003    0.000003
 This version supports only Gaussian blurring of the apparent surface charges
 No PCM contribution added !! 
   5         1           0      0.000000    0.000000    Roots Converged

 --------------------------------------------------------------

                    Orbital Energies (a.u.)
 --------------------------------------------------------------

 Alpha MOs
 -- Occupied --
-20.549 -11.265 -11.205 -11.200 -11.200  -1.357  -1.059  -0.986
 -0.862  -0.784  -0.698  -0.639  -0.592  -0.579  -0.544  -0.529
 -0.515  -0.500  -0.481  -0.460  -0.430
 -- Virtual --
  0.151   0.171   0.184   0.195   0.221   0.226   0.236   0.253
  0.260   0.272   0.315   0.349   0.361   0.365   0.390   0.413
  0.417   0.463   0.492   0.515   0.551   0.556   0.567   0.587
  0.606   0.630   0.637   0.644   0.650   0.658   0.659   0.678
  0.683   0.705   0.711   0.714   0.754   0.776   0.819   0.840
  0.876   0.901   0.906   0.923   0.943   0.986   1.006   1.021
  1.047   1.077   1.081   1.117   1.149   1.166   1.201   1.206
  1.221   1.257   1.273   1.283   1.294   1.310   1.319   1.348
  1.362   1.384   1.386   1.405   1.416   1.437   1.459   1.490
  1.492   1.518   1.536   1.541   1.576   1.583   1.595   1.626
  1.639   1.651   1.673   1.686   1.704   1.742   1.777   1.814
  1.843   1.859   1.871   1.909   1.942   1.995   2.180   2.285
  2.290   2.394   2.429   2.531   2.586   2.639   2.644   2.683
  2.713   2.722   2.755   2.797   2.804   2.836   2.877   2.881
  2.920   2.923   2.942   2.983   3.026   3.044   3.083   3.094
  3.103   3.127   3.151   3.160   3.184   3.212   3.236   3.243
  3.284   3.290   3.324   3.330   3.355   3.378   3.392   3.405
  3.417   3.440   3.447   3.469   3.470   3.480   3.509   3.521
  3.532   3.568   3.580   3.601   3.623   3.653   3.667   3.724
  3.726   3.736   3.765   3.784   3.793   3.812   3.841   3.846
  3.875   3.908   3.933   3.949   3.958   3.985   3.995   4.041
  4.053   4.093   4.115   4.120   4.140   4.150   4.187   4.199
  4.204   4.231   4.244   4.260   4.269   4.286   4.312   4.323
  4.335   4.345   4.360   4.410   4.413   4.439   4.454   4.460
  4.481   4.502   4.505   4.544   4.551   4.574   4.614   4.631
  4.648   4.673   4.693   4.718   4.727   4.762   4.775   4.797
  4.849   4.889   4.942   4.957   5.039   5.069   5.093   5.129
  5.173   5.215   5.228   5.244   5.258   5.284   5.288   5.324
  5.359   5.402   5.418   5.452   5.494   5.539   5.591   5.612
  5.618   5.669   5.711   5.740   5.755   5.763   5.781   5.814
  5.839   5.842   5.903   5.922   5.962   6.017   6.054   6.148
  6.199   6.292   6.320   6.326   6.373   6.388   6.466   6.661
  7.041   7.175   7.209   7.287   7.427   7.563   7.765   7.995
 12.304  12.981  13.807  14.387  14.537
 --------------------------------------------------------------

          Ground-State Mulliken Net Atomic Charges

     Atom                 Charge (a.u.)
  ----------------------------------------
      1 C                     0.101305
      2 H                     0.114694
      3 O                    -0.473624
      4 H                     0.275922
      5 C                    -0.395175
      6 H                     0.129945
      7 H                     0.132249
      8 H                     0.120681
      9 C                    -0.228394
     10 H                     0.121765
     11 H                     0.127839
     12 C                    -0.414893
     13 H                     0.137783
     14 H                     0.118841
     15 H                     0.131062
  ----------------------------------------
  Sum of atomic charges =    -0.000000

 -----------------------------------------------------------------
                    Cartesian Multipole Moments
 -----------------------------------------------------------------
    Charge (ESU x 10^10)
                 0.0000
    Dipole Moment (Debye)
         X      -1.2195      Y       1.6289      Z       1.2265
       Tot       2.3759
    Quadrupole Moments (Debye-Ang)
        XX     -33.6401     XY       2.6849     YY     -32.3188
        XZ       1.4796     YZ      -0.2779     ZZ     -34.0612
    Octopole Moments (Debye-Ang^2)
       XXX      10.7813    XXY     -12.0865    XYY       5.4018
       YYY     -53.8733    XXZ      11.7545    XYZ      -0.1812
       YYZ       8.6359    XZZ       2.3655    YZZ     -17.8586
       ZZZ      27.6388
    Hexadecapole Moments (Debye-Ang^3)
      XXXX    -165.2292   XXXY      20.3780   XXYY    -107.3103
      XYYY       3.9827   YYYY    -509.9587   XXXZ      -5.7122
      XXYZ      -3.0280   XYYZ      -2.0613   YYYZ      -9.7724
      XXZZ     -48.0070   XYZZ       2.8683   YYZZ    -100.3126
      XZZZ      -4.6450   YZZZ      -2.6332   ZZZZ     -88.1706
 -----------------------------------------------------------------
 DrvMan is completing analytic gradient of the MP2 energy
 MP2 relaxed dipole moment
            1
    1  -0.4797946
    2   0.6408729
    3   0.4825332
	Magnitude:	 0.935 au	 2.376 Debye
 MP2 energy read as -233.278830
 Full Analytical Gradient of MP2 Energy (in au.)
             1             2             3             4             5
    1    0.00000504    0.00002390   -0.00005117    0.00001792   -0.00005230
    2   -0.00011658    0.00010505   -0.00003336   -0.00004865   -0.00000525
    3   -0.00003755   -0.00001147   -0.00004355   -0.00005082   -0.00004359
             6             7             8             9            10
    1   -0.00007632   -0.00005032   -0.00009228    0.00001514   -0.00002015
    2    0.00000022    0.00004265    0.00000713    0.00001221    0.00001826
    3   -0.00001800    0.00002437   -0.00000591    0.00009759    0.00002533
            11            12            13            14            15
    1    0.00001941    0.00003688    0.00007995    0.00005016    0.00009414
    2    0.00004128   -0.00000893    0.00001655   -0.00002228   -0.00000829
    3    0.00003789   -0.00000202    0.00003517   -0.00001185    0.00000441
 Gradient time:  CPU 0.15 s  wall 0.16 s
 ----------------------------------------------------------------
             Standard Nuclear Orientation (Angstroms)
    I     Atom           X                Y                Z
 ----------------------------------------------------------------
    1      C      -0.0300084808     0.0075903964     0.0292000454
    2      H      -0.0399180610    -0.0072184521     1.1127188131
    3      O       1.3352601786     0.0347878373    -0.4184609779
    4      H       1.7405029210     0.8402666728    -0.1026194374
    5      C      -0.6078835640    -1.2790752684    -0.5015737390
    6      H      -0.0323388795    -2.1301028918    -0.1461168364
    7      H      -1.6344807608    -1.3962782252    -0.1875164724
    8      H      -0.5719624835    -1.2706894151    -1.5888662575
    9      C      -0.7864227204     1.2215510094    -0.4665330937
   10      H      -0.7987987429     1.1856127462    -1.5521035543
   11      H      -1.8092634519     1.1417795745    -0.1265659818
   12      C      -0.1845273481     2.5361840363     0.0053762673
   13      H      -0.7971768581     3.3705317745    -0.3070112420
   14      H       0.7998147282     2.6894782633    -0.4100361369
   15      H      -0.1099132584     2.5610547945     1.0822626719
 ----------------------------------------------------------------
 Nuclear Repulsion Energy =   195.1503358717 hartrees
 There are       21 alpha and       21 beta electrons
 Discretize the solute cavity surface with Lebedev spheres
	Using 302 Lebedev grid points for each H atom
	Using 302 Lebedev grid points for other atoms
	Atomic van der Waals radii will be scaled by 1.20
 Removing interior tesserae...
 Keep 1449 surface tesserae and discard 3081 interior tesserae
 Molecular Surface Area = 117.407 Angst**2

                       Distance Matrix (Angstroms)
             C (  1)   H (  2)   O (  3)   H (  4)   C (  5)   H (  6)
   H (  2)  1.083665
   O (  3)  1.437045  2.058492
   H (  4)  1.960979  2.316285  0.955392
   C (  5)  1.507040  2.132169  2.347116  3.188369
   H (  6)  2.144872  2.468069  2.575121  3.459473  1.087129
   H (  7)  2.142929  2.482484  3.304640  4.049673  1.079940  1.762689
   H (  8)  2.132100  3.029520  2.590679  3.465914  1.087918  1.763891
   C (  9)  1.513808  2.135692  2.431513  2.581311  2.507237  3.450347
   H ( 10)  2.116435  3.016625  2.676518  2.944201  2.686028  3.682150
   H ( 11)  2.115750  2.446754  3.346440  3.562629  2.728458  3.723313
   C ( 12)  2.533422  2.777772  2.957427  2.567789  3.872006  4.671225
   H ( 13)  3.465683  3.741426  3.960669  3.589406  4.657524  5.555884
   H ( 14)  2.841489  3.208755  2.708164  2.097375  4.211818  4.898009
   H ( 15)  2.763242  2.569407  3.274557  2.790895  4.183672  4.849938
             H (  7)   H (  8)   C (  9)   H ( 10)   H ( 11)   C ( 12)
   H (  8)  1.763094
   C (  9)  2.765878  2.741694
   H ( 10)  3.037536  2.467028  1.086236
   H ( 11)  2.544799  3.080461  1.080807  1.747889
   C ( 12)  4.195692  4.145359  1.520933  2.151073  2.145120
   H ( 13)  4.841264  4.820250  2.154920  2.514782  2.454428  1.081231
   H ( 14)  4.761167  4.353658  2.161979  2.474165  3.046804  1.079350
   H ( 15)  4.426865  4.693685  2.156549  3.050621  2.522578  1.079755
             H ( 13)   H ( 14)
   H ( 14)  1.739204
   H ( 15)  1.748618  1.752442

 Requested basis set is cc-pVTZ
 There are 110 shells and 290 basis functions
 A cutoff of  1.0D-11 yielded   5745 shell pairs
 There are     39751 function pairs (     50016 Cartesian)
 Smallest overlap matrix eigenvalue = 4.97E-04
 Guess MOs from SCF MO coefficient file
 Reading MOs from coefficient file
 Reading MOs from coefficient file
 A restricted Hartree-Fock SCF calculation will be
 performed using Pulay DIIS extrapolation
 SCF converges when DIIS error is below 1.0E-08
 ---------------------------------------
  Cycle       Energy         DIIS Error
 ---------------------------------------
    1    -232.2391451338      3.69E-04
    2    -232.2413252086      1.48E-04
    3    -232.2415264202      5.40E-05
    4    -232.2415625783      1.64E-05
    5    -232.2415673127      4.43E-06
    6    -232.2415677767      1.23E-06
    7    -232.2415678050      3.89E-07
    8    -232.2415678081      9.68E-08
    9    -232.2415678078      2.44E-08
   10    -232.2415678081      6.44E-09 Convergence criterion met
 ---------------------------------------
 SCF time:  CPU 265.26 s  wall 265.36 s
 Discretize the solute cavity surface with Lebedev spheres
	Using 302 Lebedev grid points for each H atom
	Using 302 Lebedev grid points for other atoms
	Atomic van der Waals radii will be scaled by 1.20
 Removing interior tesserae...
 Keep 1449 surface tesserae and discard 3081 interior tesserae
 Molecular Surface Area = 117.407 Angst**2
Using SCRF singleton
 A restricted Hartree-Fock SCF calculation will be
 performed using Pulay DIIS extrapolation
 Polarizable Continuum solvation model will be applied
 SCF converges when DIIS error is below 1.0E-08

 Citation of the SMD model:
 Marenich, A.V.; Cramer, C.J.; Truhlar, D.G.
 J. Phys. Chem. B 2009, 113, 6378-6396.
 iSolventCode=           1
 Solvent: water                                                           

 vradii
            1           2           3           4           5           6
    1   1.8500000   1.2000000   1.5200000   1.2000000   1.8500000   1.2000000
            7           8           9          10          11          12
    1   1.2000000   1.2000000   1.8500000   1.2000000   1.2000000   1.8500000
           13          14          15
    1   1.2000000   1.2000000   1.2000000
 ---------------------------------------
  Cycle       Energy         DIIS Error
 ---------------------------------------
    1    -232.2415678087      1.75E-09
 Time req'd to invert C: 3.70 s (CPU) 3.70 s (wall)
    2    -232.2518249589      2.93E-04
    3    -232.2518249603      2.93E-04
    4    -232.2518249650      2.93E-04
    5    -232.2518249683      2.93E-04
    6    -232.2518249711      2.93E-04
    7    -232.2518249764      2.93E-04
    8    -232.2518249812      2.93E-04
    9    -232.2518249826      2.93E-04
   10    -232.2518249812      2.93E-04
   11    -232.2518249777      2.93E-04
   12    -232.2518249773      2.93E-04
   13    -232.2518249755      2.93E-04
   14    -232.2518249751      2.93E-04
   15    -232.2518249759      2.93E-04
   16    -232.2518249600      2.93E-04
   17    -232.2534514553      1.19E-04
   18    -232.2536537759      5.57E-05
   19    -232.2537028243      1.57E-05
   20    -232.2537083671      4.02E-06
   21    -232.2537087711      1.12E-06
   22    -232.2537087930      3.37E-07
   23    -232.2537087958      8.05E-08
   24    -232.2537087958      2.09E-08
   25    -232.2537087955      6.20E-09 Convergence criterion met
 ---------------------------------------
 SCF time:  CPU 461.27 s  wall 461.53 s
(0)  E-EN(g) gas-phase elect-nuc energy                 -232.241567809 a.u.
(3)  G-ENP(liq) elect-nuc-pol free energy of system     -232.253708795 a.u.
(4)  G-CDS(liq) cavity-dispersion-solvent structure 
     free energy                                                2.8684 kcal/mol
(6)  G-S(liq) free energy of system                     -232.249137671 a.u.
(9)  DeltaG-S(liq) free energy of  solvation
     (9) = (6) - (0)                                           -4.7502 kcal/mol
 SCF   energy in the final basis set = -232.2491376711
 Total energy in the final basis set = -232.2491376711

 Components of the MP2 correlation energy:
        aaaa  correlation energy =        -0.1152653650 au
        abab  correlation energy =        -0.7991597776 au
        bbbb  correlation energy =        -0.1152653650 au
        non-Brillouin singles    =        -0.0000000000 au

 Total  MP2   correlation energy =        -1.0296905076 au
        MP2         total energy =      -233.2788281787 au

  Entering Z-vector solver.
 This version supports only Gaussian blurring of the apparent surface charges
 No PCM contribution added !! 
   1         0           1      0.000191    0.000191
 This version supports only Gaussian blurring of the apparent surface charges
 No PCM contribution added !! 
   2         0           1      0.000044    0.000044
 This version supports only Gaussian blurring of the apparent surface charges
 No PCM contribution added !! 
   3         0           1      0.000011    0.000011
 This version supports only Gaussian blurring of the apparent surface charges
 No PCM contribution added !! 
   4         0           1      0.000003    0.000003
 This version supports only Gaussian blurring of the apparent surface charges
 No PCM contribution added !! 
   5         1           0      0.000000    0.000000    Roots Converged

 --------------------------------------------------------------

                    Orbital Energies (a.u.)
 --------------------------------------------------------------

 Alpha MOs
 -- Occupied --
-20.549 -11.265 -11.205 -11.200 -11.200  -1.357  -1.059  -0.986
 -0.862  -0.784  -0.698  -0.639  -0.592  -0.579  -0.544  -0.529
 -0.515  -0.500  -0.481  -0.459  -0.430
 -- Virtual --
  0.151   0.171   0.184   0.195   0.221   0.226   0.236   0.253
  0.260   0.272   0.315   0.349   0.361   0.365   0.390   0.413
  0.417   0.463   0.492   0.515   0.551   0.556   0.567   0.587
  0.606   0.630   0.637   0.644   0.650   0.658   0.659   0.678
  0.683   0.705   0.711   0.714   0.754   0.776   0.819   0.840
  0.876   0.901   0.906   0.923   0.943   0.986   1.006   1.021
  1.047   1.077   1.081   1.117   1.149   1.166   1.201   1.206
  1.221   1.257   1.273   1.283   1.294   1.310   1.319   1.348
  1.362   1.384   1.386   1.406   1.416   1.437   1.459   1.490
  1.492   1.518   1.536   1.541   1.576   1.583   1.595   1.626
  1.639   1.651   1.673   1.686   1.704   1.742   1.777   1.814
  1.843   1.859   1.871   1.909   1.942   1.995   2.180   2.285
  2.290   2.393   2.429   2.531   2.586   2.639   2.644   2.683
  2.713   2.722   2.755   2.797   2.804   2.836   2.877   2.881
  2.920   2.923   2.942   2.983   3.026   3.044   3.083   3.093
  3.103   3.127   3.151   3.160   3.184   3.212   3.236   3.243
  3.284   3.290   3.324   3.330   3.355   3.378   3.392   3.405
  3.417   3.440   3.447   3.469   3.470   3.480   3.509   3.521
  3.532   3.568   3.580   3.601   3.622   3.653   3.667   3.724
  3.726   3.736   3.765   3.784   3.793   3.813   3.841   3.846
  3.875   3.908   3.933   3.949   3.958   3.985   3.994   4.040
  4.053   4.093   4.115   4.120   4.141   4.150   4.187   4.199
  4.204   4.231   4.243   4.260   4.269   4.286   4.312   4.323
  4.335   4.344   4.360   4.410   4.413   4.439   4.454   4.460
  4.481   4.502   4.505   4.544   4.551   4.573   4.614   4.631
  4.648   4.673   4.694   4.718   4.728   4.762   4.776   4.797
  4.849   4.890   4.943   4.957   5.039   5.068   5.093   5.129
  5.172   5.215   5.228   5.244   5.258   5.284   5.288   5.324
  5.359   5.402   5.417   5.452   5.494   5.539   5.591   5.611
  5.618   5.669   5.711   5.740   5.755   5.763   5.781   5.814
  5.839   5.842   5.903   5.922   5.962   6.017   6.054   6.148
  6.198   6.292   6.320   6.326   6.373   6.388   6.466   6.661
  7.041   7.174   7.209   7.287   7.427   7.563   7.765   7.995
 12.304  12.981  13.806  14.387  14.537
 --------------------------------------------------------------

          Ground-State Mulliken Net Atomic Charges

     Atom                 Charge (a.u.)
  ----------------------------------------
      1 C                     0.101300
      2 H                     0.114704
      3 O                    -0.473611
      4 H                     0.275919
      5 C                    -0.395195
      6 H                     0.129938
      7 H                     0.132238
      8 H                     0.120617
      9 C                    -0.228398
     10 H                     0.121819
     11 H                     0.127851
     12 C                    -0.414874
     13 H                     0.137779
     14 H                     0.118844
     15 H                     0.131068
  ----------------------------------------
  Sum of atomic charges =     0.000000

 -----------------------------------------------------------------
                    Cartesian Multipole Moments
 -----------------------------------------------------------------
    Charge (ESU x 10^10)
                 0.0000
    Dipole Moment (Debye)
         X      -1.2195      Y       1.6289      Z       1.2266
       Tot       2.3760
    Quadrupole Moments (Debye-Ang)
        XX     -33.6398     XY       2.6839     YY     -32.3190
        XZ       1.4797     YZ      -0.2822     ZZ     -34.0613
    Octopole Moments (Debye-Ang^2)
       XXX      10.7810    XXY     -12.0833    XYY       5.4019
       YYY     -53.8646    XXZ      11.7543    XYZ      -0.1793
       YYZ       8.6367    XZZ       2.3655    YZZ     -17.8558
       ZZZ      27.6395
    Hexadecapole Moments (Debye-Ang^3)
      XXXX    -165.2280   XXXY      20.3747   XXYY    -107.3100
      XYYY       3.9797   YYYY    -509.9611   XXXZ      -5.7119
      XXYZ      -3.0289   XYYZ      -2.0613   YYYZ      -9.7744
      XXZZ     -48.0065   XYZZ       2.8651   YYZZ    -100.3131
      XZZZ      -4.6447   YZZZ      -2.6405   ZZZZ     -88.1717
 -----------------------------------------------------------------
 DrvMan is completing analytic gradient of the MP2 energy
 MP2 relaxed dipole moment
            1
    1  -0.4798059
    2   0.6408657
    3   0.4825936
	Magnitude:	 0.935 au	 2.376 Debye
 MP2 energy read as -233.278828
 Full Analytical Gradient of MP2 Energy (in au.)
             1             2             3             4             5
    1    0.00000547    0.00002486   -0.00004516    0.00001815   -0.00004693
    2    0.00009201   -0.00012301   -0.00004215   -0.00005025    0.00000162
    3   -0.00004815    0.00000237   -0.00004776   -0.00005431    0.00006746
             6             7             8             9            10
    1   -0.00007845   -0.00005102   -0.00008329    0.00000403   -0.00003023
    2   -0.00000565    0.00003901    0.00002414    0.00002457    0.00003389
    3   -0.00001880    0.00002169    0.00000765   -0.00001026    0.00001363
            11            12            13            14            15
    1    0.00001992    0.00003826    0.00007926    0.00005067    0.00009446
    2    0.00003782   -0.00001792    0.00001614   -0.00002201   -0.00000822
    3    0.00004045   -0.00000081    0.00003537   -0.00001222    0.00000370
 Gradient time:  CPU 0.16 s  wall 0.16 s
 ----------------------------------------------------------------
             Standard Nuclear Orientation (Angstroms)
    I     Atom           X                Y                Z
 ----------------------------------------------------------------
    1      C      -0.0300084808     0.0075903964     0.0292000454
    2      H      -0.0399180610    -0.0062184521     1.1137188131
    3      O       1.3352601786     0.0347878373    -0.4184609779
    4      H       1.7405029210     0.8402666728    -0.1026194374
    5      C      -0.6078835640    -1.2790752684    -0.5015737390
    6      H      -0.0323388795    -2.1301028918    -0.1461168364
    7      H      -1.6344807608    -1.3962782252    -0.1875164724
    8      H      -0.5719624835    -1.2706894151    -1.5888662575
    9      C      -0.7864227204     1.2215510094    -0.4665330937
   10      H      -0.7987987429     1.1856127462    -1.5521035543
   11      H      -1.8092634519     1.1417795745    -0.1265659818
   12      C      -0.1845273481     2.5361840363     0.0053762673
   13      H      -0.7971768581     3.3705317745    -0.3070112420
   14      H       0.7998147282     2.6894782633    -0.4100361369
   15      H      -0.1099132584     2.5610547945     1.0822626719
 ----------------------------------------------------------------
 Nuclear Repulsion Energy =   195.1458840095 hartrees
 There are       21 alpha and       21 beta electrons
 Discretize the solute cavity surface with Lebedev spheres
	Using 302 Lebedev grid points for each H atom
	Using 302 Lebedev grid points for other atoms
	Atomic van der Waals radii will be scaled by 1.20
 Removing interior tesserae...
 Keep 1449 surface tesserae and discard 3081 interior tesserae
 Molecular Surface Area = 117.407 Angst**2

                       Distance Matrix (Angstroms)
             C (  1)   H (  2)   O (  3)   H (  4)   C (  5)   H (  6)
   H (  2)  1.084652
   O (  3)  1.437045  2.059216
   H (  4)  1.960979  2.316444  0.955392
   C (  5)  1.507040  2.133523  2.347116  3.188369
   H (  6)  2.144872  2.469439  2.575121  3.459473  1.087129
   H (  7)  2.142929  2.483568  3.304640  4.049673  1.079940  1.762689
   H (  8)  2.132100  3.030829  2.590679  3.465914  1.087918  1.763891
   C (  9)  1.513808  2.135857  2.431513  2.581311  2.507237  3.450347
   H ( 10)  2.116435  3.017113  2.676518  2.944201  2.686028  3.682150
   H ( 11)  2.115750  2.446792  3.346440  3.562629  2.728458  3.723313
   C ( 12)  2.533422  2.777255  2.957427  2.567789  3.872006  4.671225
   H ( 13)  3.465683  3.740903  3.960669  3.589406  4.657524  5.555884
   H ( 14)  2.841489  3.208389  2.708164  2.097375  4.211818  4.898009
   H ( 15)  2.763242  2.568420  3.274557  2.790895  4.183672  4.849938
             H (  7)   H (  8)   C (  9)   H ( 10)   H ( 11)   C ( 12)
   H (  8)  1.763094
   C (  9)  2.765878  2.741694
   H ( 10)  3.037536  2.467028  1.086236
   H ( 11)  2.544799  3.080461  1.080807  1.747889
   C ( 12)  4.195692  4.145359  1.520933  2.151073  2.145120
   H ( 13)  4.841264  4.820250  2.154920  2.514782  2.454428  1.081231
   H ( 14)  4.761167  4.353658  2.161979  2.474165  3.046804  1.079350
   H ( 15)  4.426865  4.693685  2.156549  3.050621  2.522578  1.079755
             H ( 13)   H ( 14)
   H ( 14)  1.739204
   H ( 15)  1.748618  1.752442

 Requested basis set is cc-pVTZ
 There are 110 shells and 290 basis functions
 A cutoff of  1.0D-11 yielded   5745 shell pairs
 There are     39751 function pairs (     50016 Cartesian)
 Smallest overlap matrix eigenvalue = 4.97E-04
 Guess MOs from SCF MO coefficient file
 Reading MOs from coefficient file
 Reading MOs from coefficient file
 A restricted Hartree-Fock SCF calculation will be
 performed using Pulay DIIS extrapolation
 SCF converges when DIIS error is below 1.0E-08
 ---------------------------------------
  Cycle       Energy         DIIS Error
 ---------------------------------------
    1    -232.2388702038      3.70E-04
    2    -232.2413285529      1.49E-04
    3    -232.2415314094      5.41E-05
    4    -232.2415677170      1.64E-05
    5    -232.2415724705      4.45E-06
    6    -232.2415729364      1.24E-06
    7    -232.2415729649      3.90E-07
    8    -232.2415729679      9.72E-08
    9    -232.2415729677      2.45E-08
   10    -232.2415729680      6.48E-09 Convergence criterion met
 ---------------------------------------
 SCF time:  CPU 267.01 s  wall 267.11 s
 Discretize the solute cavity surface with Lebedev spheres
	Using 302 Lebedev grid points for each H atom
	Using 302 Lebedev grid points for other atoms
	Atomic van der Waals radii will be scaled by 1.20
 Removing interior tesserae...
 Keep 1449 surface tesserae and discard 3081 interior tesserae
 Molecular Surface Area = 117.407 Angst**2
Using SCRF singleton
 A restricted Hartree-Fock SCF calculation will be
 performed using Pulay DIIS extrapolation
 Polarizable Continuum solvation model will be applied
 SCF converges when DIIS error is below 1.0E-08

 Citation of the SMD model:
 Marenich, A.V.; Cramer, C.J.; Truhlar, D.G.
 J. Phys. Chem. B 2009, 113, 6378-6396.
 iSolventCode=           1
 Solvent: water                                                           

 vradii
            1           2           3           4           5           6
    1   1.8500000   1.2000000   1.5200000   1.2000000   1.8500000   1.2000000
            7           8           9          10          11          12
    1   1.2000000   1.2000000   1.8500000   1.2000000   1.2000000   1.8500000
           13          14          15
    1   1.2000000   1.2000000   1.2000000
 ---------------------------------------
  Cycle       Energy         DIIS Error
 ---------------------------------------
    1    -232.2415729685      1.76E-09
 Time req'd to invert C: 3.68 s (CPU) 3.68 s (wall)
    2    -232.2518284167      2.93E-04
    3    -232.2518284181      2.93E-04
    4    -232.2518284222      2.93E-04
    5    -232.2518284256      2.93E-04
    6    -232.2518284210      2.93E-04
    7    -232.2518284271      2.93E-04
    8    -232.2518284328      2.93E-04
    9    -232.2518284321      2.93E-04
   10    -232.2518284320      2.93E-04
   11    -232.2518284300      2.93E-04
   12    -232.2518284315      2.93E-04
   13    -232.2518284300      2.93E-04
   14    -232.2518284284      2.93E-04
   15    -232.2518284278      2.93E-04
   16    -232.2518284179      2.93E-04
   17    -232.2534544851      1.19E-04
   18    -232.2536567603      5.57E-05
   19    -232.2537057977      1.57E-05
   20    -232.2537113393      4.02E-06
   21    -232.2537117433      1.12E-06
   22    -232.2537117652      3.38E-07
   23    -232.2537117680      8.05E-08
   24    -232.2537117680      2.09E-08
   25    -232.2537117677      6.21E-09 Convergence criterion met
 ---------------------------------------
 SCF time:  CPU 463.44 s  wall 463.56 s
(0)  E-EN(g) gas-phase elect-nuc energy                 -232.241572969 a.u.
(3)  G-ENP(liq) elect-nuc-pol free energy of system     -232.253711768 a.u.
(4)  G-CDS(liq) cavity-dispersion-solvent structure 
     free energy                                                2.8688 kcal/mol
(6)  G-S(liq) free energy of system                     -232.249140116 a.u.
(9)  DeltaG-S(liq) free energy of  solvation
     (9) = (6) - (0)                                           -4.7485 kcal/mol
 SCF   energy in the final basis set = -232.2491401165
 Total energy in the final basis set = -232.2491401165

 Components of the MP2 correlation energy:
        aaaa  correlation energy =        -0.1152660843 au
        abab  correlation energy =        -0.7991632352 au
        bbbb  correlation energy =        -0.1152660843 au
        non-Brillouin singles    =        -0.0000000000 au

 Total  MP2   correlation energy =        -1.0296954039 au
        MP2         total energy =      -233.2788355204 au

  Entering Z-vector solver.
 This version supports only Gaussian blurring of the apparent surface charges
 No PCM contribution added !! 
   1         0           1      0.000191    0.000191
 This version supports only Gaussian blurring of the apparent surface charges
 No PCM contribution added !! 
   2         0           1      0.000044    0.000044
 This version supports only Gaussian blurring of the apparent surface charges
 No PCM contribution added !! 
   3         0           1      0.000011    0.000011
 This version supports only Gaussian blurring of the apparent surface charges
 No PCM contribution added !! 
   4         0           1      0.000003    0.000003
 This version supports only Gaussian blurring of the apparent surface charges
 No PCM contribution added !! 
   5         1           0      0.000000    0.000000    Roots Converged

 --------------------------------------------------------------

                    Orbital Energies (a.u.)
 --------------------------------------------------------------

 Alpha MOs
 -- Occupied --
-20.549 -11.265 -11.205 -11.200 -11.200  -1.357  -1.059  -0.986
 -0.862  -0.784  -0.698  -0.639  -0.592  -0.579  -0.544  -0.529
 -0.515  -0.500  -0.481  -0.459  -0.430
 -- Virtual --
  0.151   0.171   0.184   0.195   0.221   0.226   0.236   0.253
  0.260   0.272   0.315   0.349   0.361   0.365   0.390   0.413
  0.417   0.463   0.492   0.515   0.551   0.556   0.567   0.587
  0.606   0.630   0.637   0.644   0.650   0.658   0.659   0.678
  0.683   0.705   0.711   0.714   0.754   0.776   0.819   0.840
  0.876   0.901   0.906   0.923   0.943   0.986   1.006   1.021
  1.047   1.077   1.081   1.117   1.149   1.166   1.201   1.206
  1.221   1.257   1.273   1.283   1.294   1.310   1.319   1.348
  1.362   1.384   1.386   1.405   1.416   1.437   1.459   1.490
  1.492   1.518   1.536   1.541   1.576   1.583   1.595   1.626
  1.639   1.651   1.673   1.686   1.704   1.742   1.777   1.813
  1.843   1.859   1.871   1.909   1.942   1.995   2.180   2.285
  2.289   2.393   2.429   2.531   2.586   2.639   2.644   2.683
  2.713   2.722   2.755   2.797   2.804   2.836   2.877   2.881
  2.921   2.923   2.942   2.983   3.026   3.044   3.083   3.093
  3.103   3.127   3.151   3.160   3.184   3.212   3.236   3.243
  3.284   3.290   3.324   3.330   3.355   3.378   3.392   3.405
  3.417   3.440   3.447   3.469   3.470   3.480   3.509   3.521
  3.532   3.568   3.580   3.601   3.622   3.653   3.667   3.724
  3.726   3.736   3.765   3.784   3.793   3.812   3.841   3.846
  3.875   3.908   3.933   3.949   3.958   3.985   3.994   4.040
  4.052   4.092   4.115   4.120   4.140   4.150   4.187   4.199
  4.204   4.231   4.243   4.259   4.269   4.286   4.311   4.323
  4.335   4.344   4.360   4.410   4.413   4.439   4.454   4.460
  4.481   4.502   4.505   4.544   4.551   4.573   4.613   4.631
  4.648   4.673   4.693   4.718   4.727   4.762   4.775   4.797
  4.849   4.889   4.942   4.956   5.039   5.068   5.092   5.128
  5.172   5.215   5.228   5.244   5.258   5.284   5.288   5.324
  5.358   5.401   5.417   5.451   5.494   5.539   5.591   5.611
  5.618   5.669   5.711   5.740   5.755   5.763   5.781   5.814
  5.838   5.842   5.902   5.922   5.961   6.017   6.054   6.147
  6.198   6.292   6.320   6.326   6.373   6.388   6.465   6.661
  7.041   7.174   7.209   7.287   7.427   7.563   7.765   7.995
 12.295  12.981  13.806  14.387  14.537
 --------------------------------------------------------------

          Ground-State Mulliken Net Atomic Charges

     Atom                 Charge (a.u.)
  ----------------------------------------
      1 C                     0.101617
      2 H                     0.114192
      3 O                    -0.473550
      4 H                     0.275921
      5 C                    -0.395153
      6 H                     0.129956
      7 H                     0.132251
      8 H                     0.120656
      9 C                    -0.228367
     10 H                     0.121805
     11 H                     0.127855
     12 C                    -0.414878
     13 H                     0.137784
     14 H                     0.118845
     15 H                     0.131065
  ----------------------------------------
  Sum of atomic charges =    -0.000000

 -----------------------------------------------------------------
                    Cartesian Multipole Moments
 -----------------------------------------------------------------
    Charge (ESU x 10^10)
                 0.0000
    Dipole Moment (Debye)
         X      -1.2194      Y       1.6290      Z       1.2252
       Tot       2.3752
    Quadrupole Moments (Debye-Ang)
        XX     -33.6398     XY       2.6844     YY     -32.3188
        XZ       1.4798     YZ      -0.2800     ZZ     -34.0620
    Octopole Moments (Debye-Ang^2)
       XXX      10.7821    XXY     -12.0846    XYY       5.4013
       YYY     -53.8686    XXZ      11.7515    XYZ      -0.1802
       YYZ       8.6333    XZZ       2.3654    YZZ     -17.8572
       ZZZ      27.6323
    Hexadecapole Moments (Debye-Ang^3)
      XXXX    -165.2244   XXXY      20.3764   XXYY    -107.3086
      XYYY       3.9813   YYYY    -509.9529   XXXZ      -5.7116
      XXYZ      -3.0286   XYYZ      -2.0606   YYYZ      -9.7730
      XXZZ     -48.0094   XYZZ       2.8666   YYZZ    -100.3151
      XZZZ      -4.6439   YZZZ      -2.6370   ZZZZ     -88.1870
 -----------------------------------------------------------------
 DrvMan is completing analytic gradient of the MP2 energy
 MP2 relaxed dipole moment
            1
    1  -0.4797308
    2   0.6408794
    3   0.4820262
	Magnitude:	 0.934 au	 2.375 Debye
 MP2 energy read as -233.278836
 Full Analytical Gradient of MP2 Energy (in au.)
             1             2             3             4             5
    1   -0.00001081    0.00002717   -0.00002589    0.00001876   -0.00005178
    2   -0.00000538   -0.00001823   -0.00003453   -0.00005125   -0.00000108
    3   -0.00063273    0.00063628   -0.00005781   -0.00005329   -0.00000456
             6             7             8             9            10
    1   -0.00007706   -0.00005074   -0.00008964    0.00000607   -0.00002833
    2   -0.00000277    0.00004011    0.00001186    0.00001795    0.00002962
    3   -0.00001782    0.00002265   -0.00000082    0.00002313    0.00001751
            11            12            13            14            15
    1    0.00001941    0.00003797    0.00007936    0.00005085    0.00009467
    2    0.00004058   -0.00001515    0.00001676   -0.00002198   -0.00000651
    3    0.00003880    0.00000392    0.00003531   -0.00001243    0.00000186
 Gradient time:  CPU 0.16 s  wall 0.16 s
 ----------------------------------------------------------------
             Standard Nuclear Orientation (Angstroms)
    I     Atom           X                Y                Z
 ----------------------------------------------------------------
    1      C      -0.0300084808     0.0075903964     0.0292000454
    2      H      -0.0399180610    -0.0062184521     1.1117188131
    3      O       1.3352601786     0.0347878373    -0.4184609779
    4      H       1.7405029210     0.8402666728    -0.1026194374
    5      C      -0.6078835640    -1.2790752684    -0.5015737390
    6      H      -0.0323388795    -2.1301028918    -0.1461168364
    7      H      -1.6344807608    -1.3962782252    -0.1875164724
    8      H      -0.5719624835    -1.2706894151    -1.5888662575
    9      C      -0.7864227204     1.2215510094    -0.4665330937
   10      H      -0.7987987429     1.1856127462    -1.5521035543
   11      H      -1.8092634519     1.1417795745    -0.1265659818
   12      C      -0.1845273481     2.5361840363     0.0053762673
   13      H      -0.7971768581     3.3705317745    -0.3070112420
   14      H       0.7998147282     2.6894782633    -0.4100361369
   15      H      -0.1099132584     2.5610547945     1.0822626719
 ----------------------------------------------------------------
 Nuclear Repulsion Energy =   195.1558491795 hartrees
 There are       21 alpha and       21 beta electrons
 Discretize the solute cavity surface with Lebedev spheres
	Using 302 Lebedev grid points for each H atom
	Using 302 Lebedev grid points for other atoms
	Atomic van der Waals radii will be scaled by 1.20
 Removing interior tesserae...
 Keep 1449 surface tesserae and discard 3081 interior tesserae
 Molecular Surface Area = 117.407 Angst**2

                       Distance Matrix (Angstroms)
             C (  1)   H (  2)   O (  3)   H (  4)   C (  5)   H (  6)
   H (  2)  1.082652
   O (  3)  1.437045  2.057729
   H (  4)  1.960979  2.315395  0.955392
   C (  5)  1.507040  2.132009  2.347116  3.188369
   H (  6)  2.144872  2.468419  2.575121  3.459473  1.087129
   H (  7)  2.142929  2.482521  3.304640  4.049673  1.079940  1.762689
   H (  8)  2.132100  3.029046  2.590679  3.465914  1.087918  1.763891
   C (  9)  1.513808  2.134377  2.431513  2.581311  2.507237  3.450347
   H ( 10)  2.116435  3.015346  2.676518  2.944201  2.686028  3.682150
   H ( 11)  2.115750  2.445778  3.346440  3.562629  2.728458  3.723313
   C ( 12)  2.533422  2.776457  2.957427  2.567789  3.872006  4.671225
   H ( 13)  3.465683  3.740144  3.960669  3.589406  4.657524  5.555884
   H ( 14)  2.841489  3.207440  2.708164  2.097375  4.211818  4.898009
   H ( 15)  2.763242  2.568396  3.274557  2.790895  4.183672  4.849938
             H (  7)   H (  8)   C (  9)   H ( 10)   H ( 11)   C ( 12)
   H (  8)  1.763094
   C (  9)  2.765878  2.741694
   H ( 10)  3.037536  2.467028  1.086236
   H ( 11)  2.544799  3.080461  1.080807  1.747889
   C ( 12)  4.195692  4.145359  1.520933  2.151073  2.145120
   H ( 13)  4.841264  4.820250  2.154920  2.514782  2.454428  1.081231
   H ( 14)  4.761167  4.353658  2.161979  2.474165  3.046804  1.079350
   H ( 15)  4.426865  4.693685  2.156549  3.050621  2.522578  1.079755
             H ( 13)   H ( 14)
   H ( 14)  1.739204
   H ( 15)  1.748618  1.752442

 Requested basis set is cc-pVTZ
 There are 110 shells and 290 basis functions
 A cutoff of  1.0D-11 yielded   5745 shell pairs
 There are     39751 function pairs (     50016 Cartesian)
 Smallest overlap matrix eigenvalue = 4.97E-04
 Guess MOs from SCF MO coefficient file
 Reading MOs from coefficient file
 Reading MOs from coefficient file
 A restricted Hartree-Fock SCF calculation will be
 performed using Pulay DIIS extrapolation
 SCF converges when DIIS error is below 1.0E-08
 ---------------------------------------
  Cycle       Energy         DIIS Error
 ---------------------------------------
    1    -232.2398626841      3.69E-04
    2    -232.2413214427      1.48E-04
    3    -232.2415202328      5.40E-05
    4    -232.2415561982      1.63E-05
    5    -232.2415608916      4.41E-06
    6    -232.2415613503      1.25E-06
    7    -232.2415613787      3.88E-07
    8    -232.2415613818      9.61E-08
    9    -232.2415613816      2.45E-08
   10    -232.2415613818      6.39E-09 Convergence criterion met
 ---------------------------------------
 SCF time:  CPU 264.72 s  wall 264.81 s
 Discretize the solute cavity surface with Lebedev spheres
	Using 302 Lebedev grid points for each H atom
	Using 302 Lebedev grid points for other atoms
	Atomic van der Waals radii will be scaled by 1.20
 Removing interior tesserae...
 Keep 1449 surface tesserae and discard 3081 interior tesserae
 Molecular Surface Area = 117.407 Angst**2
Using SCRF singleton
 A restricted Hartree-Fock SCF calculation will be
 performed using Pulay DIIS extrapolation
 Polarizable Continuum solvation model will be applied
 SCF converges when DIIS error is below 1.0E-08

 Citation of the SMD model:
 Marenich, A.V.; Cramer, C.J.; Truhlar, D.G.
 J. Phys. Chem. B 2009, 113, 6378-6396.
 iSolventCode=           1
 Solvent: water                                                           

 vradii
            1           2           3           4           5           6
    1   1.8500000   1.2000000   1.5200000   1.2000000   1.8500000   1.2000000
            7           8           9          10          11          12
    1   1.2000000   1.2000000   1.8500000   1.2000000   1.2000000   1.8500000
           13          14          15
    1   1.2000000   1.2000000   1.2000000
 ---------------------------------------
  Cycle       Energy         DIIS Error
 ---------------------------------------
    1    -232.2415613824      1.74E-09
 Time req'd to invert C: 3.66 s (CPU) 3.66 s (wall)
    2    -232.2518211491      2.93E-04
    3    -232.2518211505      2.93E-04
    4    -232.2518211549      2.93E-04
    5    -232.2518211587      2.93E-04
    6    -232.2518211645      2.93E-04
    7    -232.2518211663      2.93E-04
    8    -232.2518211698      2.93E-04
    9    -232.2518211738      2.93E-04
   10    -232.2518211716      2.93E-04
   11    -232.2518211695      2.93E-04
   12    -232.2518211671      2.93E-04
   13    -232.2518211685      2.93E-04
   14    -232.2518211687      2.93E-04
   15    -232.2518211685      2.93E-04
   16    -232.2518211502      2.93E-04
   17    -232.2534484865      1.19E-04
   18    -232.2536508977      5.58E-05
   19    -232.2536999669      1.57E-05
   20    -232.2537055123      4.02E-06
   21    -232.2537059164      1.12E-06
   22    -232.2537059383      3.37E-07
   23    -232.2537059410      8.05E-08
   24    -232.2537059410      2.09E-08
   25    -232.2537059407      6.20E-09 Convergence criterion met
 ---------------------------------------
 SCF time:  CPU 455.65 s  wall 455.82 s
(0)  E-EN(g) gas-phase elect-nuc energy                 -232.241561382 a.u.
(3)  G-ENP(liq) elect-nuc-pol free energy of system     -232.253705941 a.u.
(4)  G-CDS(liq) cavity-dispersion-solvent structure 
     free energy                                                2.8684 kcal/mol
(6)  G-S(liq) free energy of system                     -232.249134921 a.u.
(9)  DeltaG-S(liq) free energy of  solvation
     (9) = (6) - (0)                                           -4.7525 kcal/mol
 SCF   energy in the final basis set = -232.2491349208
 Total energy in the final basis set = -232.2491349208

 Components of the MP2 correlation energy:
        aaaa  correlation energy =        -0.1152650840 au
        abab  correlation energy =        -0.7991565577 au
        bbbb  correlation energy =        -0.1152650840 au
        non-Brillouin singles    =        -0.0000000000 au

 Total  MP2   correlation energy =        -1.0296867258 au
        MP2         total energy =      -233.2788216465 au

  Entering Z-vector solver.
 This version supports only Gaussian blurring of the apparent surface charges
 No PCM contribution added !! 
   1         0           1      0.000191    0.000191
 This version supports only Gaussian blurring of the apparent surface charges
 No PCM contribution added !! 
   2         0           1      0.000044    0.000044
 This version supports only Gaussian blurring of the apparent surface charges
 No PCM contribution added !! 
   3         0           1      0.000011    0.000011
 This version supports only Gaussian blurring of the apparent surface charges
 No PCM contribution added !! 
   4         0           1      0.000003    0.000003
 This version supports only Gaussian blurring of the apparent surface charges
 No PCM contribution added !! 
   5         1           0      0.000000    0.000000    Roots Converged

 --------------------------------------------------------------

                    Orbital Energies (a.u.)
 --------------------------------------------------------------

 Alpha MOs
 -- Occupied --
-20.549 -11.265 -11.205 -11.200 -11.200  -1.357  -1.059  -0.986
 -0.862  -0.785  -0.698  -0.639  -0.592  -0.579  -0.544  -0.529
 -0.515  -0.500  -0.481  -0.460  -0.430
 -- Virtual --
  0.151   0.171   0.184   0.195   0.221   0.226   0.236   0.253
  0.260   0.272   0.315   0.349   0.361   0.365   0.390   0.413
  0.417   0.463   0.492   0.515   0.551   0.556   0.567   0.587
  0.606   0.630   0.637   0.644   0.650   0.658   0.659   0.678
  0.683   0.705   0.711   0.714   0.754   0.776   0.819   0.840
  0.876   0.901   0.906   0.923   0.943   0.986   1.006   1.021
  1.047   1.077   1.081   1.117   1.149   1.166   1.201   1.206
  1.221   1.257   1.273   1.283   1.294   1.310   1.319   1.349
  1.362   1.384   1.386   1.406   1.416   1.437   1.459   1.490
  1.492   1.518   1.536   1.541   1.577   1.583   1.595   1.626
  1.639   1.651   1.673   1.686   1.704   1.742   1.777   1.814
  1.843   1.859   1.871   1.909   1.942   1.995   2.180   2.285
  2.290   2.394   2.429   2.531   2.586   2.639   2.644   2.683
  2.713   2.722   2.755   2.797   2.804   2.836   2.877   2.881
  2.920   2.923   2.942   2.983   3.026   3.044   3.083   3.094
  3.103   3.127   3.151   3.160   3.184   3.212   3.236   3.243
  3.284   3.290   3.324   3.330   3.355   3.378   3.392   3.405
  3.417   3.440   3.447   3.469   3.470   3.480   3.509   3.521
  3.532   3.568   3.580   3.601   3.623   3.653   3.667   3.724
  3.726   3.736   3.765   3.784   3.794   3.813   3.841   3.846
  3.875   3.909   3.933   3.949   3.958   3.985   3.995   4.041
  4.053   4.093   4.116   4.120   4.141   4.150   4.187   4.199
  4.204   4.231   4.244   4.260   4.269   4.286   4.312   4.323
  4.335   4.345   4.360   4.410   4.414   4.439   4.454   4.460
  4.482   4.502   4.506   4.545   4.551   4.574   4.614   4.631
  4.648   4.673   4.694   4.718   4.728   4.762   4.776   4.797
  4.849   4.890   4.943   4.957   5.040   5.069   5.094   5.129
  5.173   5.215   5.228   5.244   5.259   5.284   5.288   5.324
  5.359   5.402   5.418   5.452   5.494   5.540   5.591   5.612
  5.618   5.669   5.711   5.740   5.755   5.763   5.781   5.814
  5.840   5.843   5.903   5.923   5.962   6.017   6.054   6.148
  6.199   6.292   6.320   6.326   6.374   6.388   6.466   6.662
  7.041   7.175   7.209   7.287   7.427   7.563   7.765   7.995
 12.313  12.981  13.807  14.387  14.537
 --------------------------------------------------------------

          Ground-State Mulliken Net Atomic Charges

     Atom                 Charge (a.u.)
  ----------------------------------------
      1 C                     0.100987
      2 H                     0.115207
      3 O                    -0.473684
      4 H                     0.275920
      5 C                    -0.395218
      6 H                     0.129928
      7 H                     0.132236
      8 H                     0.120642
      9 C                    -0.228426
     10 H                     0.121779
     11 H                     0.127835
     12 C                    -0.414889
     13 H                     0.137778
     14 H                     0.118840
     15 H                     0.131065
  ----------------------------------------
  Sum of atomic charges =    -0.000000

 -----------------------------------------------------------------
                    Cartesian Multipole Moments
 -----------------------------------------------------------------
    Charge (ESU x 10^10)
                 0.0000
    Dipole Moment (Debye)
         X      -1.2197      Y       1.6289      Z       1.2279
       Tot       2.3767
    Quadrupole Moments (Debye-Ang)
        XX     -33.6401     XY       2.6844     YY     -32.3190
        XZ       1.4794     YZ      -0.2800     ZZ     -34.0604
    Octopole Moments (Debye-Ang^2)
       XXX      10.7803    XXY     -12.0852    XYY       5.4025
       YYY     -53.8693    XXZ      11.7574    XYZ      -0.1803
       YYZ       8.6393    XZZ       2.3656    YZZ     -17.8571
       ZZZ      27.6460
    Hexadecapole Moments (Debye-Ang^3)
      XXXX    -165.2329   XXXY      20.3763   XXYY    -107.3117
      XYYY       3.9812   YYYY    -509.9669   XXXZ      -5.7124
      XXYZ      -3.0283   XYYZ      -2.0621   YYYZ      -9.7738
      XXZZ     -48.0042   XYZZ       2.8668   YYZZ    -100.3106
      XZZZ      -4.6457   YZZZ      -2.6368   ZZZZ     -88.1553
 -----------------------------------------------------------------
 DrvMan is completing analytic gradient of the MP2 energy
 MP2 relaxed dipole moment
            1
    1  -0.4798695
    2   0.6408594
    3   0.4830995
	Magnitude:	 0.935 au	 2.377 Debye
 MP2 energy read as -233.278822
 Full Analytical Gradient of MP2 Energy (in au.)
             1             2             3             4             5
    1    0.00002131    0.00002163   -0.00007041    0.00001732   -0.00004746
    2   -0.00001926    0.00000034   -0.00004098   -0.00004766   -0.00000256
    3    0.00055142   -0.00064955   -0.00003355   -0.00005184    0.00002838
             6             7             8             9            10
    1   -0.00007772   -0.00005060   -0.00008594    0.00001307   -0.00002205
    2   -0.00000265    0.00004154    0.00001941    0.00001884    0.00002253
    3   -0.00001899    0.00002340    0.00000254    0.00006414    0.00002144
            11            12            13            14            15
    1    0.00001992    0.00003716    0.00007985    0.00004998    0.00009393
    2    0.00003853   -0.00001170    0.00001594   -0.00002231   -0.00001000
    3    0.00003953   -0.00000676    0.00003523   -0.00001164    0.00000624
 Gradient time:  CPU 0.16 s  wall 0.16 s
 ----------------------------------------------------------------
             Standard Nuclear Orientation (Angstroms)
    I     Atom           X                Y                Z
 ----------------------------------------------------------------
    1      C      -0.0300084808     0.0075903964     0.0292000454
    2      H      -0.0399180610    -0.0062184521     1.1127188131
    3      O       1.3362601786     0.0347878373    -0.4184609779
    4      H       1.7405029210     0.8402666728    -0.1026194374
    5      C      -0.6078835640    -1.2790752684    -0.5015737390
    6      H      -0.0323388795    -2.1301028918    -0.1461168364
    7      H      -1.6344807608    -1.3962782252    -0.1875164724
    8      H      -0.5719624835    -1.2706894151    -1.5888662575
    9      C      -0.7864227204     1.2215510094    -0.4665330937
   10      H      -0.7987987429     1.1856127462    -1.5521035543
   11      H      -1.8092634519     1.1417795745    -0.1265659818
   12      C      -0.1845273481     2.5361840363     0.0053762673
   13      H      -0.7971768581     3.3705317745    -0.3070112420
   14      H       0.7998147282     2.6894782633    -0.4100361369
   15      H      -0.1099132584     2.5610547945     1.0822626719
 ----------------------------------------------------------------
 Nuclear Repulsion Energy =   195.1290163517 hartrees
 There are       21 alpha and       21 beta electrons
 Discretize the solute cavity surface with Lebedev spheres
	Using 302 Lebedev grid points for each H atom
	Using 302 Lebedev grid points for other atoms
	Atomic van der Waals radii will be scaled by 1.20
 Removing interior tesserae...
 Keep 1449 surface tesserae and discard 3081 interior tesserae
 Molecular Surface Area = 117.407 Angst**2

                       Distance Matrix (Angstroms)
             C (  1)   H (  2)   O (  3)   H (  4)   C (  5)   H (  6)
   H (  2)  1.083652
   O (  3)  1.437995  2.059141
   H (  4)  1.960979  2.315919  0.954968
   C (  5)  1.507040  2.132766  2.347944  3.188369
   H (  6)  2.144872  2.468929  2.575653  3.459473  1.087129
   H (  7)  2.142929  2.483044  3.305539  4.049673  1.079940  1.762689
   H (  8)  2.132100  3.029937  2.591415  3.465914  1.087918  1.763891
   C (  9)  1.513808  2.135117  2.432386  2.581311  2.507237  3.450347
   H ( 10)  2.116435  3.016229  2.677316  2.944201  2.686028  3.682150
   H ( 11)  2.115750  2.446285  3.347380  3.562629  2.728458  3.723313
   C ( 12)  2.533422  2.776856  2.957941  2.567789  3.872006  4.671225
   H ( 13)  3.465683  3.740524  3.961207  3.589406  4.657524  5.555884
   H ( 14)  2.841489  3.207914  2.708362  2.097375  4.211818  4.898009
   H ( 15)  2.763242  2.568408  3.274998  2.790895  4.183672  4.849938
             H (  7)   H (  8)   C (  9)   H ( 10)   H ( 11)   C ( 12)
   H (  8)  1.763094
   C (  9)  2.765878  2.741694
   H ( 10)  3.037536  2.467028  1.086236
   H ( 11)  2.544799  3.080461  1.080807  1.747889
   C ( 12)  4.195692  4.145359  1.520933  2.151073  2.145120
   H ( 13)  4.841264  4.820250  2.154920  2.514782  2.454428  1.081231
   H ( 14)  4.761167  4.353658  2.161979  2.474165  3.046804  1.079350
   H ( 15)  4.426865  4.693685  2.156549  3.050621  2.522578  1.079755
             H ( 13)   H ( 14)
   H ( 14)  1.739204
   H ( 15)  1.748618  1.752442

 Requested basis set is cc-pVTZ
 There are 110 shells and 290 basis functions
 A cutoff of  1.0D-11 yielded   5745 shell pairs
 There are     39751 function pairs (     50016 Cartesian)
 Smallest overlap matrix eigenvalue = 4.97E-04
 Guess MOs from SCF MO coefficient file
 Reading MOs from coefficient file
 Reading MOs from coefficient file
 A restricted Hartree-Fock SCF calculation will be
 performed using Pulay DIIS extrapolation
 SCF converges when DIIS error is below 1.0E-08
 ---------------------------------------
  Cycle       Energy         DIIS Error
 ---------------------------------------
    1    -232.2386098571      3.70E-04
    2    -232.2413096962      1.48E-04
    3    -232.2415101973      5.40E-05
    4    -232.2415463147      1.64E-05
    5    -232.2415510516      4.43E-06
    6    -232.2415515156      1.23E-06
    7    -232.2415515440      3.88E-07
    8    -232.2415515470      9.69E-08
    9    -232.2415515468      2.45E-08
   10    -232.2415515471      6.48E-09 Convergence criterion met
 ---------------------------------------
 SCF time:  CPU 265.98 s  wall 266.08 s
 Discretize the solute cavity surface with Lebedev spheres
	Using 302 Lebedev grid points for each H atom
	Using 302 Lebedev grid points for other atoms
	Atomic van der Waals radii will be scaled by 1.20
 Removing interior tesserae...
 Keep 1449 surface tesserae and discard 3081 interior tesserae
 Molecular Surface Area = 117.407 Angst**2
Using SCRF singleton
 A restricted Hartree-Fock SCF calculation will be
 performed using Pulay DIIS extrapolation
 Polarizable Continuum solvation model will be applied
 SCF converges when DIIS error is below 1.0E-08

 Citation of the SMD model:
 Marenich, A.V.; Cramer, C.J.; Truhlar, D.G.
 J. Phys. Chem. B 2009, 113, 6378-6396.
 iSolventCode=           1
 Solvent: water                                                           

 vradii
            1           2           3           4           5           6
    1   1.8500000   1.2000000   1.5200000   1.2000000   1.8500000   1.2000000
            7           8           9          10          11          12
    1   1.2000000   1.2000000   1.8500000   1.2000000   1.2000000   1.8500000
           13          14          15
    1   1.2000000   1.2000000   1.2000000
 ---------------------------------------
  Cycle       Energy         DIIS Error
 ---------------------------------------
    1    -232.2415515476      1.77E-09
 Time req'd to invert C: 3.66 s (CPU) 3.66 s (wall)
    2    -232.2518168446      2.93E-04
    3    -232.2518168460      2.93E-04
    4    -232.2518168507      2.93E-04
    5    -232.2518168541      2.93E-04
    6    -232.2518168543      2.93E-04
    7    -232.2518168549      2.93E-04
    8    -232.2518168555      2.93E-04
    9    -232.2518168570      2.93E-04
   10    -232.2518168599      2.93E-04
   11    -232.2518168624      2.93E-04
   12    -232.2518168652      2.93E-04
   13    -232.2518168630      2.93E-04
   14    -232.2518168638      2.93E-04
   15    -232.2518168625      2.93E-04
   16    -232.2518168458      2.93E-04
   17    -232.2534452870      1.19E-04
   18    -232.2536479115      5.58E-05
   19    -232.2536970690      1.57E-05
   20    -232.2537026286      4.03E-06
   21    -232.2537030345      1.13E-06
   22    -232.2537030565      3.39E-07
   23    -232.2537030593      8.10E-08
   24    -232.2537030593      2.10E-08
   25    -232.2537030591      6.24E-09 Convergence criterion met
 ---------------------------------------
 SCF time:  CPU 475.52 s  wall 475.69 s
(0)  E-EN(g) gas-phase elect-nuc energy                 -232.241551548 a.u.
(3)  G-ENP(liq) elect-nuc-pol free energy of system     -232.253703059 a.u.
(4)  G-CDS(liq) cavity-dispersion-solvent structure 
     free energy                                                2.8682 kcal/mol
(6)  G-S(liq) free energy of system                     -232.249132269 a.u.
(9)  DeltaG-S(liq) free energy of  solvation
     (9) = (6) - (0)                                           -4.7570 kcal/mol
 SCF   energy in the final basis set = -232.2491322690
 Total energy in the final basis set = -232.2491322690

 Components of the MP2 correlation energy:
        aaaa  correlation energy =        -0.1152627532 au
        abab  correlation energy =        -0.7991634815 au
        bbbb  correlation energy =        -0.1152627532 au
        non-Brillouin singles    =        -0.0000000000 au

 Total  MP2   correlation energy =        -1.0296889880 au
        MP2         total energy =      -233.2788212570 au

  Entering Z-vector solver.
 This version supports only Gaussian blurring of the apparent surface charges
 No PCM contribution added !! 
   1         0           1      0.000191    0.000191
 This version supports only Gaussian blurring of the apparent surface charges
 No PCM contribution added !! 
   2         0           1      0.000044    0.000044
 This version supports only Gaussian blurring of the apparent surface charges
 No PCM contribution added !! 
   3         0           1      0.000011    0.000011
 This version supports only Gaussian blurring of the apparent surface charges
 No PCM contribution added !! 
   4         0           1      0.000003    0.000003
 This version supports only Gaussian blurring of the apparent surface charges
 No PCM contribution added !! 
   5         1           0      0.000000    0.000000    Roots Converged

 --------------------------------------------------------------

                    Orbital Energies (a.u.)
 --------------------------------------------------------------

 Alpha MOs
 -- Occupied --
-20.549 -11.265 -11.205 -11.200 -11.200  -1.357  -1.059  -0.986
 -0.862  -0.784  -0.698  -0.639  -0.592  -0.579  -0.544  -0.529
 -0.515  -0.500  -0.481  -0.460  -0.430
 -- Virtual --
  0.151   0.171   0.184   0.195   0.221   0.226   0.236   0.253
  0.260   0.272   0.315   0.349   0.361   0.365   0.390   0.413
  0.417   0.463   0.492   0.515   0.551   0.556   0.567   0.587
  0.606   0.630   0.637   0.644   0.650   0.658   0.659   0.678
  0.683   0.705   0.711   0.714   0.754   0.776   0.819   0.840
  0.876   0.901   0.906   0.923   0.943   0.986   1.006   1.021
  1.047   1.077   1.081   1.117   1.149   1.166   1.201   1.206
  1.221   1.257   1.273   1.283   1.294   1.310   1.319   1.348
  1.362   1.384   1.386   1.405   1.416   1.437   1.459   1.490
  1.492   1.518   1.536   1.541   1.576   1.583   1.595   1.626
  1.639   1.651   1.673   1.686   1.704   1.742   1.777   1.814
  1.843   1.859   1.871   1.909   1.942   1.995   2.180   2.285
  2.289   2.393   2.429   2.531   2.585   2.639   2.644   2.682
  2.713   2.722   2.755   2.797   2.804   2.836   2.877   2.881
  2.920   2.923   2.942   2.983   3.026   3.044   3.083   3.093
  3.102   3.127   3.151   3.160   3.184   3.212   3.236   3.243
  3.284   3.290   3.324   3.330   3.355   3.378   3.392   3.405
  3.417   3.440   3.447   3.469   3.470   3.480   3.509   3.520
  3.532   3.568   3.580   3.601   3.622   3.653   3.667   3.724
  3.726   3.736   3.765   3.784   3.793   3.812   3.841   3.846
  3.875   3.908   3.933   3.949   3.958   3.984   3.995   4.040
  4.053   4.093   4.115   4.120   4.141   4.150   4.187   4.199
  4.204   4.231   4.243   4.260   4.269   4.286   4.312   4.323
  4.335   4.345   4.360   4.410   4.413   4.439   4.454   4.460
  4.481   4.502   4.505   4.544   4.551   4.573   4.614   4.631
  4.648   4.673   4.694   4.718   4.727   4.762   4.775   4.797
  4.849   4.889   4.942   4.957   5.039   5.068   5.093   5.129
  5.172   5.215   5.228   5.244   5.258   5.284   5.288   5.324
  5.358   5.402   5.417   5.451   5.494   5.539   5.591   5.611
  5.618   5.669   5.711   5.740   5.755   5.763   5.781   5.814
  5.839   5.842   5.903   5.922   5.962   6.017   6.054   6.147
  6.198   6.291   6.320   6.326   6.373   6.388   6.465   6.660
  7.043   7.175   7.209   7.287   7.426   7.563   7.765   7.995
 12.302  12.980  13.806  14.387  14.537
 --------------------------------------------------------------

          Ground-State Mulliken Net Atomic Charges

     Atom                 Charge (a.u.)
  ----------------------------------------
      1 C                     0.101127
      2 H                     0.114897
      3 O                    -0.473865
      4 H                     0.275805
      5 C                    -0.395138
      6 H                     0.129956
      7 H                     0.132303
      8 H                     0.120668
      9 C                    -0.228325
     10 H                     0.121821
     11 H                     0.127921
     12 C                    -0.414864
     13 H                     0.137780
     14 H                     0.118845
     15 H                     0.131070
  ----------------------------------------
  Sum of atomic charges =    -0.000000

 -----------------------------------------------------------------
                    Cartesian Multipole Moments
 -----------------------------------------------------------------
    Charge (ESU x 10^10)
                 0.0000
    Dipole Moment (Debye)
         X      -1.2261      Y       1.6289      Z       1.2270
       Tot       2.3795
    Quadrupole Moments (Debye-Ang)
        XX     -33.6480     XY       2.6834     YY     -32.3157
        XZ       1.4811     YZ      -0.2798     ZZ     -34.0598
    Octopole Moments (Debye-Ang^2)
       XXX      10.7331    XXY     -12.0848    XYY       5.3916
       YYY     -53.8661    XXZ      11.7573    XYZ      -0.1796
       YYZ       8.6355    XZZ       2.3562    YZZ     -17.8568
       ZZZ      27.6403
    Hexadecapole Moments (Debye-Ang^3)
      XXXX    -165.3518   XXXY      20.3724   XXYY    -107.3185
      XYYY       3.9807   YYYY    -509.9311   XXXZ      -5.6951
      XXYZ      -3.0279   XYYZ      -2.0575   YYYZ      -9.7726
      XXZZ     -48.0238   XYZZ       2.8659   YYZZ    -100.3085
      XZZZ      -4.6351   YZZZ      -2.6367   ZZZZ     -88.1627
 -----------------------------------------------------------------
 DrvMan is completing analytic gradient of the MP2 energy
 MP2 relaxed dipole moment
            1
    1  -0.4823807
    2   0.6408551
    3   0.4827535
	Magnitude:	 0.936 au	 2.380 Debye
 MP2 energy read as -233.278821
 Full Analytical Gradient of MP2 Energy (in au.)
             1             2             3             4             5
    1   -0.00032264   -0.00002164    0.00069885   -0.00021443   -0.00010313
    2    0.00001543   -0.00001165    0.00033519   -0.00044251   -0.00000736
    3    0.00004787    0.00002564   -0.00006068   -0.00019453    0.00003021
             6             7             8             9            10
    1   -0.00007349   -0.00006334   -0.00008546   -0.00005990   -0.00002205
    2   -0.00000278    0.00003089    0.00001956    0.00002083    0.00002165
    3   -0.00001626    0.00002171   -0.00000351    0.00007276    0.00001413
            11            12            13            14            15
    1    0.00000153    0.00004636    0.00007751    0.00004824    0.00009360
    2    0.00005301   -0.00002298    0.00001923   -0.00002033   -0.00000817
    3    0.00003761   -0.00000588    0.00003381   -0.00001088    0.00000803
 Gradient time:  CPU 0.16 s  wall 0.16 s
 ----------------------------------------------------------------
             Standard Nuclear Orientation (Angstroms)
    I     Atom           X                Y                Z
 ----------------------------------------------------------------
    1      C      -0.0300084808     0.0075903964     0.0292000454
    2      H      -0.0399180610    -0.0062184521     1.1127188131
    3      O       1.3342601786     0.0347878373    -0.4184609779
    4      H       1.7405029210     0.8402666728    -0.1026194374
    5      C      -0.6078835640    -1.2790752684    -0.5015737390
    6      H      -0.0323388795    -2.1301028918    -0.1461168364
    7      H      -1.6344807608    -1.3962782252    -0.1875164724
    8      H      -0.5719624835    -1.2706894151    -1.5888662575
    9      C      -0.7864227204     1.2215510094    -0.4665330937
   10      H      -0.7987987429     1.1856127462    -1.5521035543
   11      H      -1.8092634519     1.1417795745    -0.1265659818
   12      C      -0.1845273481     2.5361840363     0.0053762673
   13      H      -0.7971768581     3.3705317745    -0.3070112420
   14      H       0.7998147282     2.6894782633    -0.4100361369
   15      H      -0.1099132584     2.5610547945     1.0822626719
 ----------------------------------------------------------------
 Nuclear Repulsion Energy =   195.1727282892 hartrees
 There are       21 alpha and       21 beta electrons
 Discretize the solute cavity surface with Lebedev spheres
	Using 302 Lebedev grid points for each H atom
	Using 302 Lebedev grid points for other atoms
	Atomic van der Waals radii will be scaled by 1.20
 Removing interior tesserae...
 Keep 1450 surface tesserae and discard 3080 interior tesserae
 Molecular Surface Area = 117.468 Angst**2

                       Distance Matrix (Angstroms)
             C (  1)   H (  2)   O (  3)   H (  4)   C (  5)   H (  6)
   H (  2)  1.083652
   O (  3)  1.436095  2.057804
   H (  4)  1.960979  2.315919  0.955817
   C (  5)  1.507040  2.132766  2.346288  3.188369
   H (  6)  2.144872  2.468929  2.574590  3.459473  1.087129
   H (  7)  2.142929  2.483044  3.303742  4.049673  1.079940  1.762689
   H (  8)  2.132100  3.029937  2.589943  3.465914  1.087918  1.763891
   C (  9)  1.513808  2.135117  2.430641  2.581311  2.507237  3.450347
   H ( 10)  2.116435  3.016229  2.675721  2.944201  2.686028  3.682150
   H ( 11)  2.115750  2.446285  3.345501  3.562629  2.728458  3.723313
   C ( 12)  2.533422  2.776856  2.956913  2.567789  3.872006  4.671225
   H ( 13)  3.465683  3.740524  3.960130  3.589406  4.657524  5.555884
   H ( 14)  2.841489  3.207914  2.707967  2.097375  4.211818  4.898009
   H ( 15)  2.763242  2.568408  3.274116  2.790895  4.183672  4.849938
             H (  7)   H (  8)   C (  9)   H ( 10)   H ( 11)   C ( 12)
   H (  8)  1.763094
   C (  9)  2.765878  2.741694
   H ( 10)  3.037536  2.467028  1.086236
   H ( 11)  2.544799  3.080461  1.080807  1.747889
   C ( 12)  4.195692  4.145359  1.520933  2.151073  2.145120
   H ( 13)  4.841264  4.820250  2.154920  2.514782  2.454428  1.081231
   H ( 14)  4.761167  4.353658  2.161979  2.474165  3.046804  1.079350
   H ( 15)  4.426865  4.693685  2.156549  3.050621  2.522578  1.079755
             H ( 13)   H ( 14)
   H ( 14)  1.739204
   H ( 15)  1.748618  1.752442

 Requested basis set is cc-pVTZ
 There are 110 shells and 290 basis functions
 A cutoff of  1.0D-11 yielded   5746 shell pairs
 There are     39756 function pairs (     50022 Cartesian)
 Smallest overlap matrix eigenvalue = 4.97E-04
 Guess MOs from SCF MO coefficient file
 Reading MOs from coefficient file
 Reading MOs from coefficient file
 A restricted Hartree-Fock SCF calculation will be
 performed using Pulay DIIS extrapolation
 SCF converges when DIIS error is below 1.0E-08
 ---------------------------------------
  Cycle       Energy         DIIS Error
 ---------------------------------------
    1    -232.2396347435      3.72E-04
    2    -232.2413339271      1.50E-04
    3    -232.2415405096      5.45E-05
    4    -232.2415772369      1.65E-05
    5    -232.2415820432      4.50E-06
    6    -232.2415825168      1.25E-06
    7    -232.2415825456      3.95E-07
    8    -232.2415825487      9.78E-08
    9    -232.2415825484      2.45E-08
   10    -232.2415825486      6.47E-09 Convergence criterion met
 ---------------------------------------
 SCF time:  CPU 267.11 s  wall 267.21 s
 Discretize the solute cavity surface with Lebedev spheres
	Using 302 Lebedev grid points for each H atom
	Using 302 Lebedev grid points for other atoms
	Atomic van der Waals radii will be scaled by 1.20
 Removing interior tesserae...
 Keep 1450 surface tesserae and discard 3080 interior tesserae
 Molecular Surface Area = 117.468 Angst**2
Using SCRF singleton
 A restricted Hartree-Fock SCF calculation will be
 performed using Pulay DIIS extrapolation
 Polarizable Continuum solvation model will be applied
 SCF converges when DIIS error is below 1.0E-08

 Citation of the SMD model:
 Marenich, A.V.; Cramer, C.J.; Truhlar, D.G.
 J. Phys. Chem. B 2009, 113, 6378-6396.
 iSolventCode=           1
 Solvent: water                                                           

 vradii
            1           2           3           4           5           6
    1   1.8500000   1.2000000   1.5200000   1.2000000   1.8500000   1.2000000
            7           8           9          10          11          12
    1   1.2000000   1.2000000   1.8500000   1.2000000   1.2000000   1.8500000
           13          14          15
    1   1.2000000   1.2000000   1.2000000
 ---------------------------------------
  Cycle       Energy         DIIS Error
 ---------------------------------------
    1    -232.2415825492      1.75E-09
 Time req'd to invert C: 3.68 s (CPU) 3.68 s (wall)
    2    -232.2518333947      2.93E-04
    3    -232.2518333961      2.93E-04
    4    -232.2518333998      2.93E-04
    5    -232.2518334036      2.93E-04
    6    -232.2518333988      2.93E-04
    7    -232.2518333983      2.93E-04
    8    -232.2518333962      2.93E-04
    9    -232.2518333981      2.93E-04
   10    -232.2518333964      2.93E-04
   11    -232.2518333996      2.93E-04
   12    -232.2518334072      2.93E-04
   13    -232.2518334033      2.93E-04
   14    -232.2518334006      2.93E-04
   15    -232.2518333989      2.93E-04
   16    -232.2518333968      2.93E-04
   17    -232.2534584431      1.19E-04
   18    -232.2536605056      5.57E-05
   19    -232.2537094504      1.56E-05
   20    -232.2537149775      4.02E-06
   21    -232.2537153797      1.12E-06
   22    -232.2537154015      3.36E-07
   23    -232.2537154042      8.00E-08
   24    -232.2537154042      2.08E-08
   25    -232.2537154039      6.17E-09 Convergence criterion met
 ---------------------------------------
 SCF time:  CPU 481.58 s  wall 481.70 s
(0)  E-EN(g) gas-phase elect-nuc energy                 -232.241582549 a.u.
(3)  G-ENP(liq) elect-nuc-pol free energy of system     -232.253715404 a.u.
(4)  G-CDS(liq) cavity-dispersion-solvent structure 
     free energy                                                2.8689 kcal/mol
(6)  G-S(liq) free energy of system                     -232.249143525 a.u.
(9)  DeltaG-S(liq) free energy of  solvation
     (9) = (6) - (0)                                           -4.7446 kcal/mol
 SCF   energy in the final basis set = -232.2491435248
 Total energy in the final basis set = -232.2491435248

 Components of the MP2 correlation energy:
        aaaa  correlation energy =        -0.1152684968 au
        abab  correlation energy =        -0.7991565860 au
        bbbb  correlation energy =        -0.1152684968 au
        non-Brillouin singles    =        -0.0000000000 au

 Total  MP2   correlation energy =        -1.0296935796 au
        MP2         total energy =      -233.2788371044 au

  Entering Z-vector solver.
 This version supports only Gaussian blurring of the apparent surface charges
 No PCM contribution added !! 
   1         0           1      0.000191    0.000191
 This version supports only Gaussian blurring of the apparent surface charges
 No PCM contribution added !! 
   2         0           1      0.000044    0.000044
 This version supports only Gaussian blurring of the apparent surface charges
 No PCM contribution added !! 
   3         0           1      0.000011    0.000011
 This version supports only Gaussian blurring of the apparent surface charges
 No PCM contribution added !! 
   4         0           1      0.000003    0.000003
 This version supports only Gaussian blurring of the apparent surface charges
 No PCM contribution added !! 
   5         1           0      0.000000    0.000000    Roots Converged

 --------------------------------------------------------------

                    Orbital Energies (a.u.)
 --------------------------------------------------------------

 Alpha MOs
 -- Occupied --
-20.549 -11.265 -11.205 -11.200 -11.200  -1.357  -1.059  -0.986
 -0.862  -0.784  -0.698  -0.639  -0.592  -0.579  -0.544  -0.529
 -0.515  -0.500  -0.481  -0.459  -0.430
 -- Virtual --
  0.151   0.171   0.184   0.195   0.221   0.226   0.236   0.253
  0.260   0.272   0.315   0.349   0.361   0.365   0.390   0.413
  0.417   0.463   0.492   0.515   0.551   0.556   0.567   0.587
  0.606   0.631   0.637   0.644   0.650   0.658   0.659   0.678
  0.683   0.705   0.711   0.714   0.754   0.776   0.819   0.840
  0.876   0.901   0.906   0.923   0.943   0.986   1.006   1.021
  1.047   1.077   1.082   1.117   1.149   1.166   1.201   1.206
  1.221   1.257   1.273   1.283   1.294   1.310   1.319   1.348
  1.362   1.384   1.386   1.405   1.416   1.437   1.459   1.490
  1.492   1.518   1.536   1.541   1.577   1.583   1.595   1.626
  1.639   1.651   1.673   1.686   1.704   1.742   1.777   1.814
  1.843   1.859   1.871   1.909   1.942   1.996   2.180   2.285
  2.290   2.394   2.429   2.531   2.586   2.639   2.644   2.683
  2.713   2.722   2.755   2.797   2.804   2.836   2.877   2.881
  2.920   2.923   2.942   2.983   3.026   3.044   3.083   3.093
  3.103   3.127   3.151   3.160   3.184   3.212   3.236   3.243
  3.284   3.290   3.324   3.330   3.355   3.378   3.392   3.405
  3.417   3.440   3.447   3.469   3.470   3.480   3.509   3.521
  3.532   3.568   3.580   3.601   3.623   3.653   3.667   3.724
  3.726   3.736   3.765   3.784   3.794   3.813   3.841   3.846
  3.875   3.908   3.933   3.950   3.958   3.985   3.995   4.041
  4.053   4.092   4.115   4.120   4.141   4.150   4.187   4.199
  4.204   4.231   4.244   4.260   4.269   4.286   4.312   4.323
  4.335   4.345   4.360   4.410   4.413   4.439   4.454   4.460
  4.481   4.502   4.505   4.544   4.551   4.574   4.614   4.631
  4.648   4.673   4.693   4.718   4.727   4.762   4.776   4.797
  4.849   4.890   4.943   4.957   5.039   5.068   5.093   5.128
  5.172   5.215   5.228   5.244   5.258   5.284   5.288   5.324
  5.359   5.402   5.418   5.452   5.494   5.539   5.591   5.612
  5.618   5.669   5.711   5.740   5.755   5.763   5.781   5.814
  5.839   5.843   5.903   5.922   5.962   6.017   6.054   6.148
  6.199   6.292   6.320   6.326   6.374   6.388   6.467   6.663
  7.040   7.174   7.208   7.287   7.428   7.563   7.766   7.995
 12.306  12.981  13.808  14.387  14.538
 --------------------------------------------------------------

          Ground-State Mulliken Net Atomic Charges

     Atom                 Charge (a.u.)
  ----------------------------------------
      1 C                     0.101475
      2 H                     0.114498
      3 O                    -0.473382
      4 H                     0.276063
      5 C                    -0.395233
      6 H                     0.129927
      7 H                     0.132183
      8 H                     0.120630
      9 C                    -0.228470
     10 H                     0.121763
     11 H                     0.127767
     12 C                    -0.414905
     13 H                     0.137782
     14 H                     0.118842
     15 H                     0.131059
  ----------------------------------------
  Sum of atomic charges =     0.000000

 -----------------------------------------------------------------
                    Cartesian Multipole Moments
 -----------------------------------------------------------------
    Charge (ESU x 10^10)
                 0.0000
    Dipole Moment (Debye)
         X      -1.2128      Y       1.6290      Z       1.2260
       Tot       2.3723
    Quadrupole Moments (Debye-Ang)
        XX     -33.6317     XY       2.6856     YY     -32.3223
        XZ       1.4780     YZ      -0.2803     ZZ     -34.0627
    Octopole Moments (Debye-Ang^2)
       XXX      10.8300    XXY     -12.0848    XYY       5.4124
       YYY     -53.8718    XXZ      11.7513    XYZ      -0.1811
       YYZ       8.6371    XZZ       2.3749    YZZ     -17.8575
       ZZZ      27.6380
    Hexadecapole Moments (Debye-Ang^3)
      XXXX    -165.1047   XXXY      20.3809   XXYY    -107.3019
      XYYY       3.9820   YYYY    -509.9900   XXXZ      -5.7295
      XXYZ      -3.0292   XYYZ      -2.0652   YYYZ      -9.7743
      XXZZ     -47.9897   XYZZ       2.8676   YYZZ    -100.3174
      XZZZ      -4.6547   YZZZ      -2.6372   ZZZZ     -88.1799
 -----------------------------------------------------------------
 DrvMan is completing analytic gradient of the MP2 energy
 MP2 relaxed dipole moment
            1
    1  -0.4771568
    2   0.6409161
    3   0.4823497
	Magnitude:	 0.933 au	 2.372 Debye
 MP2 energy read as -233.278837
 Full Analytical Gradient of MP2 Energy (in au.)
             1             2             3             4             5
    1    0.00033381    0.00007106   -0.00079983    0.00025261    0.00000438
    2   -0.00003859   -0.00000624   -0.00041612    0.00034740    0.00000345
    3   -0.00013376   -0.00003562   -0.00003308    0.00009337   -0.00000660
             6             7             8             9            10
    1   -0.00008139   -0.00003762   -0.00009017    0.00007932   -0.00002835
    2   -0.00000251    0.00005099    0.00001170    0.00001607    0.00003052
    3   -0.00002062    0.00002437    0.00000534    0.00001440    0.00002477
            11            12            13            14            15
    1    0.00003813    0.00002822    0.00008178    0.00005300    0.00009504
    2    0.00002598   -0.00000389    0.00001339   -0.00002381   -0.00000834
    3    0.00004069    0.00000334    0.00003670   -0.00001335    0.00000005
 Gradient time:  CPU 0.16 s  wall 0.16 s
 ----------------------------------------------------------------
             Standard Nuclear Orientation (Angstroms)
    I     Atom           X                Y                Z
 ----------------------------------------------------------------
    1      C      -0.0300084808     0.0075903964     0.0292000454
    2      H      -0.0399180610    -0.0062184521     1.1127188131
    3      O       1.3352601786     0.0357878373    -0.4184609779
    4      H       1.7405029210     0.8402666728    -0.1026194374
    5      C      -0.6078835640    -1.2790752684    -0.5015737390
    6      H      -0.0323388795    -2.1301028918    -0.1461168364
    7      H      -1.6344807608    -1.3962782252    -0.1875164724
    8      H      -0.5719624835    -1.2706894151    -1.5888662575
    9      C      -0.7864227204     1.2215510094    -0.4665330937
   10      H      -0.7987987429     1.1856127462    -1.5521035543
   11      H      -1.8092634519     1.1417795745    -0.1265659818
   12      C      -0.1845273481     2.5361840363     0.0053762673
   13      H      -0.7971768581     3.3705317745    -0.3070112420
   14      H       0.7998147282     2.6894782633    -0.4100361369
   15      H      -0.1099132584     2.5610547945     1.0822626719
 ----------------------------------------------------------------
 Nuclear Repulsion Energy =   195.1569466729 hartrees
 There are       21 alpha and       21 beta electrons
 Discretize the solute cavity surface with Lebedev spheres
	Using 302 Lebedev grid points for each H atom
	Using 302 Lebedev grid points for other atoms
	Atomic van der Waals radii will be scaled by 1.20
 Removing interior tesserae...
 Keep 1449 surface tesserae and discard 3081 interior tesserae
 Molecular Surface Area = 117.407 Angst**2

                       Distance Matrix (Angstroms)
             C (  1)   H (  2)   O (  3)   H (  4)   C (  5)   H (  6)
   H (  2)  1.083652
   O (  3)  1.437064  2.058492
   H (  4)  1.960979  2.315919  0.954549
   C (  5)  1.507040  2.132766  2.347676  3.188369
   H (  6)  2.144872  2.468929  2.575962  3.459473  1.087129
   H (  7)  2.142929  2.483044  3.305073  4.049673  1.079940  1.762689
   H (  8)  2.132100  3.029937  2.591183  3.465914  1.087918  1.763891
   C (  9)  1.513808  2.135117  2.431025  2.581311  2.507237  3.450347
   H ( 10)  2.116435  3.016229  2.676089  2.944201  2.686028  3.682150
   H ( 11)  2.115750  2.446285  3.346110  3.562629  2.728458  3.723313
   C ( 12)  2.533422  2.776856  2.956581  2.567789  3.872006  4.671225
   H ( 13)  3.465683  3.740524  3.959826  3.589406  4.657524  5.555884
   H ( 14)  2.841489  3.207914  2.707184  2.097375  4.211818  4.898009
   H ( 15)  2.763242  2.568408  3.273785  2.790895  4.183672  4.849938
             H (  7)   H (  8)   C (  9)   H ( 10)   H ( 11)   C ( 12)
   H (  8)  1.763094
   C (  9)  2.765878  2.741694
   H ( 10)  3.037536  2.467028  1.086236
   H ( 11)  2.544799  3.080461  1.080807  1.747889
   C ( 12)  4.195692  4.145359  1.520933  2.151073  2.145120
   H ( 13)  4.841264  4.820250  2.154920  2.514782  2.454428  1.081231
   H ( 14)  4.761167  4.353658  2.161979  2.474165  3.046804  1.079350
   H ( 15)  4.426865  4.693685  2.156549  3.050621  2.522578  1.079755
             H ( 13)   H ( 14)
   H ( 14)  1.739204
   H ( 15)  1.748618  1.752442

 Requested basis set is cc-pVTZ
 There are 110 shells and 290 basis functions
 A cutoff of  1.0D-11 yielded   5745 shell pairs
 There are     39751 function pairs (     50016 Cartesian)
 Smallest overlap matrix eigenvalue = 4.97E-04
 Guess MOs from SCF MO coefficient file
 Reading MOs from coefficient file
 Reading MOs from coefficient file
 A restricted Hartree-Fock SCF calculation will be
 performed using Pulay DIIS extrapolation
 SCF converges when DIIS error is below 1.0E-08
 ---------------------------------------
  Cycle       Energy         DIIS Error
 ---------------------------------------
    1    -232.2395490796      3.69E-04
    2    -232.2413599129      1.47E-04
    3    -232.2415578350      5.42E-05
    4    -232.2415936061      1.62E-05
    5    -232.2415982669      4.37E-06
    6    -232.2415987186      1.23E-06
    7    -232.2415987465      3.83E-07
    8    -232.2415987495      9.56E-08
    9    -232.2415987493      2.43E-08
   10    -232.2415987496      6.38E-09 Convergence criterion met
 ---------------------------------------
 SCF time:  CPU 264.79 s  wall 264.87 s
 Discretize the solute cavity surface with Lebedev spheres
	Using 302 Lebedev grid points for each H atom
	Using 302 Lebedev grid points for other atoms
	Atomic van der Waals radii will be scaled by 1.20
 Removing interior tesserae...
 Keep 1449 surface tesserae and discard 3081 interior tesserae
 Molecular Surface Area = 117.407 Angst**2
Using SCRF singleton
 A restricted Hartree-Fock SCF calculation will be
 performed using Pulay DIIS extrapolation
 Polarizable Continuum solvation model will be applied
 SCF converges when DIIS error is below 1.0E-08

 Citation of the SMD model:
 Marenich, A.V.; Cramer, C.J.; Truhlar, D.G.
 J. Phys. Chem. B 2009, 113, 6378-6396.
 iSolventCode=           1
 Solvent: water                                                           

 vradii
            1           2           3           4           5           6
    1   1.8500000   1.2000000   1.5200000   1.2000000   1.8500000   1.2000000
            7           8           9          10          11          12
    1   1.2000000   1.2000000   1.8500000   1.2000000   1.2000000   1.8500000
           13          14          15
    1   1.2000000   1.2000000   1.2000000
 ---------------------------------------
  Cycle       Energy         DIIS Error
 ---------------------------------------
    1    -232.2415987501      1.74E-09
 Time req'd to invert C: 3.65 s (CPU) 3.65 s (wall)
    2    -232.2518536766      2.93E-04
    3    -232.2518536779      2.93E-04
    4    -232.2518536811      2.93E-04
    5    -232.2518536852      2.93E-04
    6    -232.2518536855      2.93E-04
    7    -232.2518536858      2.93E-04
    8    -232.2518536844      2.93E-04
    9    -232.2518536890      2.93E-04
   10    -232.2518536920      2.93E-04
   11    -232.2518536929      2.93E-04
   12    -232.2518536907      2.93E-04
   13    -232.2518536883      2.93E-04
   14    -232.2518536908      2.93E-04
   15    -232.2518536888      2.93E-04
   16    -232.2518536768      2.93E-04
   17    -232.2534788631      1.19E-04
   18    -232.2536808926      5.57E-05
   19    -232.2537298028      1.57E-05
   20    -232.2537353332      4.02E-06
   21    -232.2537357370      1.12E-06
   22    -232.2537357589      3.38E-07
   23    -232.2537357617      8.05E-08
   24    -232.2537357616      2.09E-08
   25    -232.2537357614      6.20E-09 Convergence criterion met
 ---------------------------------------
 SCF time:  CPU 458.26 s  wall 458.44 s
(0)  E-EN(g) gas-phase elect-nuc energy                 -232.241598750 a.u.
(3)  G-ENP(liq) elect-nuc-pol free energy of system     -232.253735761 a.u.
(4)  G-CDS(liq) cavity-dispersion-solvent structure 
     free energy                                                2.8685 kcal/mol
(6)  G-S(liq) free energy of system                     -232.249164474 a.u.
(9)  DeltaG-S(liq) free energy of  solvation
     (9) = (6) - (0)                                           -4.7476 kcal/mol
 SCF   energy in the final basis set = -232.2491644743
 Total energy in the final basis set = -232.2491644743

 Components of the MP2 correlation energy:
        aaaa  correlation energy =        -0.1152596719 au
        abab  correlation energy =        -0.7991305303 au
        bbbb  correlation energy =        -0.1152596719 au
        non-Brillouin singles    =        -0.0000000000 au

 Total  MP2   correlation energy =        -1.0296498742 au
        MP2         total energy =      -233.2788143485 au

  Entering Z-vector solver.
 This version supports only Gaussian blurring of the apparent surface charges
 No PCM contribution added !! 
   1         0           1      0.000191    0.000191
 This version supports only Gaussian blurring of the apparent surface charges
 No PCM contribution added !! 
   2         0           1      0.000044    0.000044
 This version supports only Gaussian blurring of the apparent surface charges
 No PCM contribution added !! 
   3         0           1      0.000011    0.000011
 This version supports only Gaussian blurring of the apparent surface charges
 No PCM contribution added !! 
   4         0           1      0.000003    0.000003
 This version supports only Gaussian blurring of the apparent surface charges
 No PCM contribution added !! 
   5         1           0      0.000000    0.000000    Roots Converged

 --------------------------------------------------------------

                    Orbital Energies (a.u.)
 --------------------------------------------------------------

 Alpha MOs
 -- Occupied --
-20.549 -11.265 -11.205 -11.200 -11.200  -1.357  -1.059  -0.986
 -0.862  -0.785  -0.698  -0.639  -0.592  -0.579  -0.544  -0.529
 -0.515  -0.500  -0.481  -0.460  -0.430
 -- Virtual --
  0.151   0.171   0.184   0.195   0.221   0.226   0.236   0.253
  0.260   0.272   0.315   0.349   0.361   0.365   0.390   0.413
  0.417   0.463   0.492   0.515   0.551   0.556   0.567   0.587
  0.606   0.631   0.637   0.644   0.650   0.658   0.659   0.678
  0.683   0.705   0.711   0.714   0.754   0.776   0.819   0.840
  0.876   0.901   0.906   0.923   0.943   0.986   1.006   1.021
  1.047   1.077   1.081   1.117   1.149   1.166   1.201   1.206
  1.221   1.257   1.273   1.283   1.294   1.310   1.319   1.348
  1.362   1.384   1.386   1.405   1.416   1.437   1.459   1.490
  1.492   1.518   1.536   1.541   1.576   1.583   1.596   1.626
  1.639   1.651   1.673   1.686   1.704   1.742   1.777   1.814
  1.843   1.859   1.871   1.909   1.942   1.995   2.181   2.285
  2.290   2.394   2.429   2.531   2.586   2.639   2.644   2.682
  2.713   2.722   2.755   2.797   2.804   2.836   2.877   2.881
  2.920   2.923   2.942   2.983   3.026   3.044   3.083   3.094
  3.103   3.127   3.151   3.160   3.184   3.212   3.236   3.244
  3.284   3.290   3.324   3.330   3.355   3.378   3.392   3.405
  3.417   3.440   3.447   3.469   3.470   3.480   3.509   3.521
  3.532   3.568   3.580   3.601   3.623   3.653   3.667   3.724
  3.726   3.736   3.765   3.784   3.793   3.813   3.841   3.846
  3.875   3.908   3.933   3.949   3.958   3.985   3.995   4.041
  4.053   4.093   4.115   4.120   4.141   4.150   4.187   4.199
  4.204   4.231   4.244   4.260   4.269   4.286   4.312   4.323
  4.335   4.345   4.360   4.410   4.413   4.439   4.454   4.460
  4.481   4.502   4.506   4.544   4.551   4.573   4.614   4.631
  4.648   4.673   4.694   4.718   4.727   4.762   4.776   4.797
  4.849   4.890   4.943   4.957   5.040   5.069   5.093   5.130
  5.173   5.215   5.228   5.244   5.258   5.284   5.288   5.324
  5.359   5.402   5.417   5.452   5.494   5.539   5.591   5.612
  5.618   5.669   5.711   5.740   5.755   5.763   5.781   5.814
  5.839   5.842   5.903   5.923   5.962   6.017   6.054   6.148
  6.199   6.292   6.320   6.326   6.373   6.388   6.466   6.662
  7.044   7.175   7.211   7.287   7.427   7.564   7.766   7.997
 12.304  12.987  13.807  14.387  14.537
 --------------------------------------------------------------

          Ground-State Mulliken Net Atomic Charges

     Atom                 Charge (a.u.)
  ----------------------------------------
      1 C                     0.101328
      2 H                     0.114715
      3 O                    -0.473422
      4 H                     0.275676
      5 C                    -0.395176
      6 H                     0.129953
      7 H                     0.132295
      8 H                     0.120654
      9 C                    -0.228403
     10 H                     0.121786
     11 H                     0.127806
     12 C                    -0.414882
     13 H                     0.137777
     14 H                     0.118837
     15 H                     0.131058
  ----------------------------------------
  Sum of atomic charges =    -0.000000

 -----------------------------------------------------------------
                    Cartesian Multipole Moments
 -----------------------------------------------------------------
    Charge (ESU x 10^10)
                 0.0000
    Dipole Moment (Debye)
         X      -1.2198      Y       1.6257      Z       1.2271
       Tot       2.3742
    Quadrupole Moments (Debye-Ang)
        XX     -33.6391     XY       2.6834     YY     -32.3185
        XZ       1.4806     YZ      -0.2787     ZZ     -34.0605
    Octopole Moments (Debye-Ang^2)
       XXX      10.7855    XXY     -12.0971    XYY       5.4030
       YYY     -53.8916    XXZ      11.7558    XYZ      -0.1793
       YYZ       8.6363    XZZ       2.3661    YZZ     -17.8641
       ZZZ      27.6391
    Hexadecapole Moments (Debye-Ang^3)
      XXXX    -165.2138   XXXY      20.3605   XXYY    -107.3064
      XYYY       3.9667   YYYY    -509.9673   XXXZ      -5.7097
      XXYZ      -3.0237   XYYZ      -2.0608   YYYZ      -9.7653
      XXZZ     -48.0051   XYZZ       2.8597   YYZZ    -100.3131
      XZZZ      -4.6447   YZZZ      -2.6283   ZZZZ     -88.1692
 -----------------------------------------------------------------
 DrvMan is completing analytic gradient of the MP2 energy
 MP2 relaxed dipole moment
            1
    1  -0.4799139
    2   0.6395905
    3   0.4827940
	Magnitude:	 0.934 au	 2.374 Debye
 MP2 energy read as -233.278814
 Full Analytical Gradient of MP2 Energy (in au.)
             1             2             3             4             5
    1   -0.00004206    0.00002310    0.00030785   -0.00027738   -0.00012294
    2   -0.00016957   -0.00000491    0.00087804   -0.00080145    0.00000017
    3   -0.00005662   -0.00000164    0.00028770   -0.00037542    0.00003432
             6             7             8             9            10
    1   -0.00007336   -0.00006239   -0.00008621    0.00006299   -0.00002760
    2   -0.00000287    0.00002751    0.00001867    0.00002218    0.00002826
    3   -0.00001448    0.00001874   -0.00000040    0.00001811    0.00002151
            11            12            13            14            15
    1    0.00002961    0.00004415    0.00008264    0.00004794    0.00009365
    2    0.00002971   -0.00000902    0.00001420   -0.00002234   -0.00000858
    3    0.00004299   -0.00000080    0.00003573   -0.00001012    0.00000041
 Gradient time:  CPU 0.15 s  wall 0.16 s
 ----------------------------------------------------------------
             Standard Nuclear Orientation (Angstroms)
    I     Atom           X                Y                Z
 ----------------------------------------------------------------
    1      C      -0.0300084808     0.0075903964     0.0292000454
    2      H      -0.0399180610    -0.0062184521     1.1127188131
    3      O       1.3352601786     0.0337878373    -0.4184609779
    4      H       1.7405029210     0.8402666728    -0.1026194374
    5      C      -0.6078835640    -1.2790752684    -0.5015737390
    6      H      -0.0323388795    -2.1301028918    -0.1461168364
    7      H      -1.6344807608    -1.3962782252    -0.1875164724
    8      H      -0.5719624835    -1.2706894151    -1.5888662575
    9      C      -0.7864227204     1.2215510094    -0.4665330937
   10      H      -0.7987987429     1.1856127462    -1.5521035543
   11      H      -1.8092634519     1.1417795745    -0.1265659818
   12      C      -0.1845273481     2.5361840363     0.0053762673
   13      H      -0.7971768581     3.3705317745    -0.3070112420
   14      H       0.7998147282     2.6894782633    -0.4100361369
   15      H      -0.1099132584     2.5610547945     1.0822626719
 ----------------------------------------------------------------
 Nuclear Repulsion Energy =   195.1447783933 hartrees
 There are       21 alpha and       21 beta electrons
 Discretize the solute cavity surface with Lebedev spheres
	Using 302 Lebedev grid points for each H atom
	Using 302 Lebedev grid points for other atoms
	Atomic van der Waals radii will be scaled by 1.20
 Removing interior tesserae...
 Keep 1450 surface tesserae and discard 3080 interior tesserae
 Molecular Surface Area = 117.468 Angst**2

                       Distance Matrix (Angstroms)
             C (  1)   H (  2)   O (  3)   H (  4)   C (  5)   H (  6)
   H (  2)  1.083652
   O (  3)  1.437027  2.058453
   H (  4)  1.960979  2.315919  0.956235
   C (  5)  1.507040  2.132766  2.346556  3.188369
   H (  6)  2.144872  2.468929  2.574281  3.459473  1.087129
   H (  7)  2.142929  2.483044  3.304207  4.049673  1.079940  1.762689
   H (  8)  2.132100  3.029937  2.590175  3.465914  1.087918  1.763891
   C (  9)  1.513808  2.135117  2.432001  2.581311  2.507237  3.450347
   H ( 10)  2.116435  3.016229  2.676949  2.944201  2.686028  3.682150
   H ( 11)  2.115750  2.446285  3.346771  3.562629  2.728458  3.723313
   C ( 12)  2.533422  2.776856  2.958273  2.567789  3.872006  4.671225
   H ( 13)  3.465683  3.740524  3.961511  3.589406  4.657524  5.555884
   H ( 14)  2.841489  3.207914  2.709145  2.097375  4.211818  4.898009
   H ( 15)  2.763242  2.568408  3.275328  2.790895  4.183672  4.849938
             H (  7)   H (  8)   C (  9)   H ( 10)   H ( 11)   C ( 12)
   H (  8)  1.763094
   C (  9)  2.765878  2.741694
   H ( 10)  3.037536  2.467028  1.086236
   H ( 11)  2.544799  3.080461  1.080807  1.747889
   C ( 12)  4.195692  4.145359  1.520933  2.151073  2.145120
   H ( 13)  4.841264  4.820250  2.154920  2.514782  2.454428  1.081231
   H ( 14)  4.761167  4.353658  2.161979  2.474165  3.046804  1.079350
   H ( 15)  4.426865  4.693685  2.156549  3.050621  2.522578  1.079755
             H ( 13)   H ( 14)
   H ( 14)  1.739204
   H ( 15)  1.748618  1.752442

 Requested basis set is cc-pVTZ
 There are 110 shells and 290 basis functions
 A cutoff of  1.0D-11 yielded   5746 shell pairs
 There are     39756 function pairs (     50022 Cartesian)
 Smallest overlap matrix eigenvalue = 4.97E-04
 Guess MOs from SCF MO coefficient file
 Reading MOs from coefficient file
 Reading MOs from coefficient file
 A restricted Hartree-Fock SCF calculation will be
 performed using Pulay DIIS extrapolation
 SCF converges when DIIS error is below 1.0E-08
 ---------------------------------------
  Cycle       Energy         DIIS Error
 ---------------------------------------
    1    -232.2380637085      3.71E-04
    2    -232.2412903650      1.49E-04
    3    -232.2414932450      5.37E-05
    4    -232.2415297208      1.67E-05
    5    -232.2415345392      4.51E-06
    6    -232.2415350206      1.24E-06
    7    -232.2415350496      3.97E-07
    8    -232.2415350527      9.81E-08
    9    -232.2415350525      2.47E-08
   10    -232.2415350528      6.55E-09 Convergence criterion met
 ---------------------------------------
 SCF time:  CPU 265.88 s  wall 265.97 s
 Discretize the solute cavity surface with Lebedev spheres
	Using 302 Lebedev grid points for each H atom
	Using 302 Lebedev grid points for other atoms
	Atomic van der Waals radii will be scaled by 1.20
 Removing interior tesserae...
 Keep 1450 surface tesserae and discard 3080 interior tesserae
 Molecular Surface Area = 117.468 Angst**2
Using SCRF singleton
 A restricted Hartree-Fock SCF calculation will be
 performed using Pulay DIIS extrapolation
 Polarizable Continuum solvation model will be applied
 SCF converges when DIIS error is below 1.0E-08

 Citation of the SMD model:
 Marenich, A.V.; Cramer, C.J.; Truhlar, D.G.
 J. Phys. Chem. B 2009, 113, 6378-6396.
 iSolventCode=           1
 Solvent: water                                                           

 vradii
            1           2           3           4           5           6
    1   1.8500000   1.2000000   1.5200000   1.2000000   1.8500000   1.2000000
            7           8           9          10          11          12
    1   1.2000000   1.2000000   1.8500000   1.2000000   1.2000000   1.8500000
           13          14          15
    1   1.2000000   1.2000000   1.2000000
 ---------------------------------------
  Cycle       Energy         DIIS Error
 ---------------------------------------
    1    -232.2415350533      1.80E-09
 Time req'd to invert C: 3.69 s (CPU) 3.69 s (wall)
    2    -232.2517962396      2.93E-04
    3    -232.2517962408      2.93E-04
    4    -232.2517962448      2.93E-04
    5    -232.2517962495      2.93E-04
    6    -232.2517962491      2.93E-04
    7    -232.2517962550      2.93E-04
    8    -232.2517962503      2.93E-04
    9    -232.2517962486      2.93E-04
   10    -232.2517962522      2.93E-04
   11    -232.2517962505      2.93E-04
   12    -232.2517962542      2.93E-04
   13    -232.2517962560      2.93E-04
   14    -232.2517962557      2.93E-04
   15    -232.2517962566      2.93E-04
   16    -232.2517962405      2.93E-04
   17    -232.2534245386      1.19E-04
   18    -232.2536271952      5.58E-05
   19    -232.2536763867      1.57E-05
   20    -232.2536819428      4.03E-06
   21    -232.2536823471      1.12E-06
   22    -232.2536823691      3.37E-07
   23    -232.2536823718      8.05E-08
   24    -232.2536823718      2.09E-08
   25    -232.2536823715      6.21E-09 Convergence criterion met
 ---------------------------------------
 SCF time:  CPU 464.99 s  wall 465.19 s
(0)  E-EN(g) gas-phase elect-nuc energy                 -232.241535053 a.u.
(3)  G-ENP(liq) elect-nuc-pol free energy of system     -232.253682372 a.u.
(4)  G-CDS(liq) cavity-dispersion-solvent structure 
     free energy                                                2.8686 kcal/mol
(6)  G-S(liq) free energy of system                     -232.249110989 a.u.
(9)  DeltaG-S(liq) free energy of  solvation
     (9) = (6) - (0)                                           -4.7540 kcal/mol
 SCF   energy in the final basis set = -232.2491109893
 Total energy in the final basis set = -232.2491109893

 Components of the MP2 correlation energy:
        aaaa  correlation energy =        -0.1152715716 au
        abab  correlation energy =        -0.7991895445 au
        bbbb  correlation energy =        -0.1152715716 au
        non-Brillouin singles    =        -0.0000000000 au

 Total  MP2   correlation energy =        -1.0297326877 au
        MP2         total energy =      -233.2788436770 au

  Entering Z-vector solver.
 This version supports only Gaussian blurring of the apparent surface charges
 No PCM contribution added !! 
   1         0           1      0.000191    0.000191
 This version supports only Gaussian blurring of the apparent surface charges
 No PCM contribution added !! 
   2         0           1      0.000044    0.000044
 This version supports only Gaussian blurring of the apparent surface charges
 No PCM contribution added !! 
   3         0           1      0.000011    0.000011
 This version supports only Gaussian blurring of the apparent surface charges
 No PCM contribution added !! 
   4         0           1      0.000003    0.000003
 This version supports only Gaussian blurring of the apparent surface charges
 No PCM contribution added !! 
   5         1           0      0.000000    0.000000    Roots Converged

 --------------------------------------------------------------

                    Orbital Energies (a.u.)
 --------------------------------------------------------------

 Alpha MOs
 -- Occupied --
-20.549 -11.265 -11.205 -11.200 -11.200  -1.357  -1.059  -0.986
 -0.862  -0.784  -0.698  -0.639  -0.592  -0.579  -0.544  -0.529
 -0.515  -0.500  -0.481  -0.460  -0.430
 -- Virtual --
  0.151   0.171   0.184   0.195   0.221   0.226   0.236   0.253
  0.260   0.272   0.315   0.349   0.361   0.365   0.390   0.413
  0.417   0.463   0.492   0.515   0.551   0.556   0.567   0.587
  0.606   0.630   0.637   0.644   0.650   0.658   0.659   0.678
  0.683   0.705   0.711   0.714   0.754   0.776   0.819   0.840
  0.876   0.901   0.906   0.923   0.943   0.986   1.006   1.021
  1.047   1.077   1.082   1.117   1.149   1.166   1.201   1.206
  1.221   1.257   1.273   1.283   1.294   1.310   1.319   1.348
  1.362   1.384   1.386   1.405   1.416   1.437   1.459   1.490
  1.492   1.518   1.536   1.541   1.576   1.583   1.595   1.626
  1.639   1.651   1.673   1.686   1.704   1.742   1.777   1.814
  1.843   1.859   1.871   1.909   1.942   1.996   2.180   2.285
  2.290   2.393   2.429   2.531   2.585   2.639   2.644   2.683
  2.713   2.722   2.755   2.797   2.804   2.836   2.877   2.881
  2.920   2.923   2.942   2.983   3.026   3.044   3.083   3.093
  3.102   3.127   3.151   3.160   3.184   3.212   3.236   3.243
  3.284   3.290   3.324   3.330   3.355   3.378   3.392   3.405
  3.417   3.440   3.447   3.469   3.470   3.480   3.509   3.520
  3.532   3.568   3.580   3.601   3.622   3.653   3.667   3.724
  3.726   3.736   3.765   3.784   3.793   3.812   3.841   3.846
  3.875   3.908   3.933   3.949   3.958   3.985   3.995   4.040
  4.053   4.093   4.115   4.120   4.140   4.150   4.187   4.199
  4.204   4.231   4.243   4.259   4.269   4.286   4.311   4.323
  4.335   4.345   4.360   4.410   4.413   4.439   4.454   4.460
  4.481   4.502   4.505   4.544   4.551   4.573   4.614   4.631
  4.648   4.673   4.693   4.718   4.727   4.762   4.775   4.797
  4.849   4.889   4.942   4.957   5.039   5.068   5.093   5.128
  5.172   5.215   5.228   5.244   5.258   5.284   5.288   5.324
  5.359   5.402   5.418   5.452   5.494   5.539   5.591   5.611
  5.618   5.669   5.711   5.740   5.755   5.763   5.781   5.814
  5.839   5.842   5.903   5.922   5.962   6.017   6.054   6.147
  6.198   6.292   6.320   6.326   6.373   6.388   6.466   6.661
  7.038   7.174   7.206   7.287   7.427   7.563   7.765   7.993
 12.304  12.974  13.806  14.387  14.537
 --------------------------------------------------------------

          Ground-State Mulliken Net Atomic Charges

     Atom                 Charge (a.u.)
  ----------------------------------------
      1 C                     0.101274
      2 H                     0.114681
      3 O                    -0.473825
      4 H                     0.276191
      5 C                    -0.395195
      6 H                     0.129930
      7 H                     0.132191
      8 H                     0.120643
      9 C                    -0.228392
     10 H                     0.121798
     11 H                     0.127883
     12 C                    -0.414887
     13 H                     0.137786
     14 H                     0.118849
     15 H                     0.131071
  ----------------------------------------
  Sum of atomic charges =     0.000000

 -----------------------------------------------------------------
                    Cartesian Multipole Moments
 -----------------------------------------------------------------
    Charge (ESU x 10^10)
                 0.0000
    Dipole Moment (Debye)
         X      -1.2191      Y       1.6323      Z       1.2259
       Tot       2.3777
    Quadrupole Moments (Debye-Ang)
        XX     -33.6407     XY       2.6856     YY     -32.3195
        XZ       1.4785     YZ      -0.2814     ZZ     -34.0620
    Octopole Moments (Debye-Ang^2)
       XXX      10.7776    XXY     -12.0725    XYY       5.4010
       YYY     -53.8463    XXZ      11.7528    XYZ      -0.1813
       YYZ       8.6363    XZZ       2.3650    YZZ     -17.8501
       ZZZ      27.6393
    Hexadecapole Moments (Debye-Ang^3)
      XXXX    -165.2426   XXXY      20.3929   XXYY    -107.3140
      XYYY       3.9960   YYYY    -509.9539   XXXZ      -5.7149
      XXYZ      -3.0333   XYYZ      -2.0620   YYYZ      -9.7816
      XXZZ     -48.0083   XYZZ       2.8737   YYZZ    -100.3128
      XZZZ      -4.6451   YZZZ      -2.6456   ZZZZ     -88.1733
 -----------------------------------------------------------------
 DrvMan is completing analytic gradient of the MP2 energy
 MP2 relaxed dipole moment
            1
    1  -0.4796257
    2   0.6421799
    3   0.4823103
	Magnitude:	 0.935 au	 2.378 Debye
 MP2 energy read as -233.278844
 Full Analytical Gradient of MP2 Energy (in au.)
             1             2             3             4             5
    1    0.00005058    0.00002626   -0.00040265    0.00031233    0.00002409
    2    0.00014631   -0.00001300   -0.00095600    0.00070348   -0.00000412
    3   -0.00002846   -0.00000820   -0.00038052    0.00027227   -0.00001067
             6             7             8             9            10
    1   -0.00008151   -0.00003859   -0.00008941   -0.00004372   -0.00002280
    2   -0.00000242    0.00005435    0.00001260    0.00001478    0.00002390
    3   -0.00002239    0.00002734    0.00000223    0.00006909    0.00001740
            11            12            13            14            15
    1    0.00001003    0.00003045    0.00007666    0.00005330    0.00009499
    2    0.00004930   -0.00001787    0.00001841   -0.00002179   -0.00000793
    3    0.00003532   -0.00000174    0.00003477   -0.00001412    0.00000767
 Gradient time:  CPU 0.16 s  wall 0.16 s
 ----------------------------------------------------------------
             Standard Nuclear Orientation (Angstroms)
    I     Atom           X                Y                Z
 ----------------------------------------------------------------
    1      C      -0.0300084808     0.0075903964     0.0292000454
    2      H      -0.0399180610    -0.0062184521     1.1127188131
    3      O       1.3352601786     0.0347878373    -0.4174609779
    4      H       1.7405029210     0.8402666728    -0.1026194374
    5      C      -0.6078835640    -1.2790752684    -0.5015737390
    6      H      -0.0323388795    -2.1301028918    -0.1461168364
    7      H      -1.6344807608    -1.3962782252    -0.1875164724
    8      H      -0.5719624835    -1.2706894151    -1.5888662575
    9      C      -0.7864227204     1.2215510094    -0.4665330937
   10      H      -0.7987987429     1.1856127462    -1.5521035543
   11      H      -1.8092634519     1.1417795745    -0.1265659818
   12      C      -0.1845273481     2.5361840363     0.0053762673
   13      H      -0.7971768581     3.3705317745    -0.3070112420
   14      H       0.7998147282     2.6894782633    -0.4100361369
   15      H      -0.1099132584     2.5610547945     1.0822626719
 ----------------------------------------------------------------
 Nuclear Repulsion Energy =   195.1569151047 hartrees
 There are       21 alpha and       21 beta electrons
 Discretize the solute cavity surface with Lebedev spheres
	Using 302 Lebedev grid points for each H atom
	Using 302 Lebedev grid points for other atoms
	Atomic van der Waals radii will be scaled by 1.20
 Removing interior tesserae...
 Keep 1449 surface tesserae and discard 3081 interior tesserae
 Molecular Surface Area = 117.407 Angst**2

                       Distance Matrix (Angstroms)
             C (  1)   H (  2)   O (  3)   H (  4)   C (  5)   H (  6)
   H (  2)  1.083652
   O (  3)  1.436734  2.057729
   H (  4)  1.960979  2.315919  0.955062
   C (  5)  1.507040  2.132766  2.347151  3.188369
   H (  6)  2.144872  2.468929  2.575016  3.459473  1.087129
   H (  7)  2.142929  2.483044  3.304570  4.049673  1.079940  1.762689
   H (  8)  2.132100  3.029937  2.591131  3.465914  1.087918  1.763891
   C (  9)  1.513808  2.135117  2.431533  2.581311  2.507237  3.450347
   H ( 10)  2.116435  3.016229  2.676942  2.944201  2.686028  3.682150
   H ( 11)  2.115750  2.446285  3.346353  3.562629  2.728458  3.723313
   C ( 12)  2.533422  2.776856  2.957284  2.567789  3.872006  4.671225
   H ( 13)  3.465683  3.740524  3.960641  3.589406  4.657524  5.555884
   H ( 14)  2.841489  3.207914  2.708161  2.097375  4.211818  4.898009
   H ( 15)  2.763242  2.568408  3.274099  2.790895  4.183672  4.849938
             H (  7)   H (  8)   C (  9)   H ( 10)   H ( 11)   C ( 12)
   H (  8)  1.763094
   C (  9)  2.765878  2.741694
   H ( 10)  3.037536  2.467028  1.086236
   H ( 11)  2.544799  3.080461  1.080807  1.747889
   C ( 12)  4.195692  4.145359  1.520933  2.151073  2.145120
   H ( 13)  4.841264  4.820250  2.154920  2.514782  2.454428  1.081231
   H ( 14)  4.761167  4.353658  2.161979  2.474165  3.046804  1.079350
   H ( 15)  4.426865  4.693685  2.156549  3.050621  2.522578  1.079755
             H ( 13)   H ( 14)
   H ( 14)  1.739204
   H ( 15)  1.748618  1.752442

 Requested basis set is cc-pVTZ
 There are 110 shells and 290 basis functions
 A cutoff of  1.0D-11 yielded   5745 shell pairs
 There are     39751 function pairs (     50016 Cartesian)
 Smallest overlap matrix eigenvalue = 4.97E-04
 Guess MOs from SCF MO coefficient file
 Reading MOs from coefficient file
 Reading MOs from coefficient file
 A restricted Hartree-Fock SCF calculation will be
 performed using Pulay DIIS extrapolation
 SCF converges when DIIS error is below 1.0E-08
 ---------------------------------------
  Cycle       Energy         DIIS Error
 ---------------------------------------
    1    -232.2401098239      3.69E-04
    2    -232.2413501471      1.49E-04
    3    -232.2415512555      5.44E-05
    4    -232.2415873078      1.62E-05
    5    -232.2415919905      4.40E-06
    6    -232.2415924439      1.24E-06
    7    -232.2415924718      3.85E-07
    8    -232.2415924748      9.64E-08
    9    -232.2415924746      2.44E-08
   10    -232.2415924748      6.44E-09 Convergence criterion met
 ---------------------------------------
 SCF time:  CPU 266.89 s  wall 266.99 s
 Discretize the solute cavity surface with Lebedev spheres
	Using 302 Lebedev grid points for each H atom
	Using 302 Lebedev grid points for other atoms
	Atomic van der Waals radii will be scaled by 1.20
 Removing interior tesserae...
 Keep 1449 surface tesserae and discard 3081 interior tesserae
 Molecular Surface Area = 117.407 Angst**2
Using SCRF singleton
 A restricted Hartree-Fock SCF calculation will be
 performed using Pulay DIIS extrapolation
 Polarizable Continuum solvation model will be applied
 SCF converges when DIIS error is below 1.0E-08

 Citation of the SMD model:
 Marenich, A.V.; Cramer, C.J.; Truhlar, D.G.
 J. Phys. Chem. B 2009, 113, 6378-6396.
 iSolventCode=           1
 Solvent: water                                                           

 vradii
            1           2           3           4           5           6
    1   1.8500000   1.2000000   1.5200000   1.2000000   1.8500000   1.2000000
            7           8           9          10          11          12
    1   1.2000000   1.2000000   1.8500000   1.2000000   1.2000000   1.8500000
           13          14          15
    1   1.2000000   1.2000000   1.2000000
 ---------------------------------------
  Cycle       Energy         DIIS Error
 ---------------------------------------
    1    -232.2415924754      1.76E-09
 Time req'd to invert C: 3.66 s (CPU) 3.66 s (wall)
    2    -232.2518465035      2.93E-04
    3    -232.2518465048      2.93E-04
    4    -232.2518465091      2.93E-04
    5    -232.2518465122      2.93E-04
    6    -232.2518465079      2.93E-04
    7    -232.2518465100      2.93E-04
    8    -232.2518465119      2.93E-04
    9    -232.2518465173      2.93E-04
   10    -232.2518465187      2.93E-04
   11    -232.2518465203      2.93E-04
   12    -232.2518465223      2.93E-04
   13    -232.2518465229      2.93E-04
   14    -232.2518465237      2.93E-04
   15    -232.2518465239      2.93E-04
   16    -232.2518465043      2.93E-04
   17    -232.2534716011      1.19E-04
   18    -232.2536736642      5.57E-05
   19    -232.2537226032      1.57E-05
   20    -232.2537281335      4.02E-06
   21    -232.2537285367      1.12E-06
   22    -232.2537285585      3.37E-07
   23    -232.2537285613      8.04E-08
   24    -232.2537285613      2.08E-08
   25    -232.2537285610      6.19E-09 Convergence criterion met
 ---------------------------------------
 SCF time:  CPU 456.93 s  wall 457.11 s
(0)  E-EN(g) gas-phase elect-nuc energy                 -232.241592475 a.u.
(3)  G-ENP(liq) elect-nuc-pol free energy of system     -232.253728561 a.u.
(4)  G-CDS(liq) cavity-dispersion-solvent structure 
     free energy                                                2.8685 kcal/mol
(6)  G-S(liq) free energy of system                     -232.249157291 a.u.
(9)  DeltaG-S(liq) free energy of  solvation
     (9) = (6) - (0)                                           -4.7470 kcal/mol
 SCF   energy in the final basis set = -232.2491572908
 Total energy in the final basis set = -232.2491572908

 Components of the MP2 correlation energy:
        aaaa  correlation energy =        -0.1152626361 au
        abab  correlation energy =        -0.7991400187 au
        bbbb  correlation energy =        -0.1152626361 au
        non-Brillouin singles    =        -0.0000000000 au

 Total  MP2   correlation energy =        -1.0296652909 au
        MP2         total energy =      -233.2788225817 au

  Entering Z-vector solver.
 This version supports only Gaussian blurring of the apparent surface charges
 No PCM contribution added !! 
   1         0           1      0.000191    0.000191
 This version supports only Gaussian blurring of the apparent surface charges
 No PCM contribution added !! 
   2         0           1      0.000044    0.000044
 This version supports only Gaussian blurring of the apparent surface charges
 No PCM contribution added !! 
   3         0           1      0.000011    0.000011
 This version supports only Gaussian blurring of the apparent surface charges
 No PCM contribution added !! 
   4         0           1      0.000003    0.000003
 This version supports only Gaussian blurring of the apparent surface charges
 No PCM contribution added !! 
   5         1           0      0.000000    0.000000    Roots Converged

 --------------------------------------------------------------

                    Orbital Energies (a.u.)
 --------------------------------------------------------------

 Alpha MOs
 -- Occupied --
-20.549 -11.265 -11.205 -11.200 -11.200  -1.357  -1.059  -0.986
 -0.862  -0.785  -0.698  -0.639  -0.592  -0.579  -0.544  -0.529
 -0.515  -0.499  -0.481  -0.459  -0.430
 -- Virtual --
  0.151   0.171   0.184   0.195   0.221   0.226   0.236   0.253
  0.260   0.272   0.315   0.349   0.361   0.365   0.390   0.413
  0.417   0.463   0.492   0.515   0.551   0.556   0.567   0.587
  0.606   0.631   0.637   0.644   0.650   0.658   0.659   0.678
  0.683   0.705   0.711   0.714   0.754   0.776   0.819   0.840
  0.876   0.901   0.906   0.923   0.943   0.986   1.006   1.021
  1.047   1.077   1.082   1.117   1.149   1.166   1.201   1.206
  1.221   1.257   1.273   1.283   1.294   1.310   1.319   1.348
  1.362   1.384   1.386   1.405   1.416   1.437   1.459   1.490
  1.492   1.518   1.536   1.541   1.576   1.583   1.595   1.626
  1.639   1.651   1.674   1.686   1.704   1.742   1.777   1.814
  1.843   1.859   1.871   1.909   1.942   1.995   2.180   2.285
  2.290   2.394   2.429   2.531   2.586   2.639   2.644   2.683
  2.713   2.722   2.755   2.797   2.804   2.836   2.877   2.881
  2.920   2.923   2.942   2.983   3.026   3.044   3.083   3.094
  3.103   3.127   3.151   3.160   3.184   3.212   3.236   3.244
  3.284   3.290   3.324   3.330   3.355   3.378   3.392   3.405
  3.417   3.440   3.447   3.469   3.470   3.480   3.509   3.521
  3.532   3.568   3.580   3.601   3.623   3.653   3.667   3.724
  3.726   3.736   3.765   3.784   3.793   3.813   3.841   3.846
  3.875   3.908   3.933   3.950   3.958   3.985   3.995   4.040
  4.053   4.093   4.116   4.120   4.141   4.150   4.187   4.199
  4.204   4.231   4.244   4.260   4.269   4.286   4.312   4.323
  4.335   4.345   4.360   4.410   4.414   4.439   4.454   4.460
  4.481   4.502   4.505   4.544   4.551   4.573   4.614   4.631
  4.648   4.673   4.694   4.718   4.727   4.762   4.776   4.797
  4.849   4.890   4.942   4.957   5.039   5.068   5.093   5.129
  5.173   5.215   5.228   5.244   5.258   5.284   5.288   5.324
  5.359   5.402   5.417   5.452   5.494   5.539   5.591   5.611
  5.618   5.669   5.711   5.740   5.755   5.763   5.781   5.814
  5.839   5.843   5.903   5.923   5.962   6.017   6.054   6.148
  6.199   6.292   6.320   6.326   6.373   6.388   6.466   6.663
  7.043   7.175   7.210   7.287   7.427   7.563   7.766   7.996
 12.305  12.984  13.807  14.387  14.537
 --------------------------------------------------------------

          Ground-State Mulliken Net Atomic Charges

     Atom                 Charge (a.u.)
  ----------------------------------------
      1 C                     0.101369
      2 H                     0.114595
      3 O                    -0.473448
      4 H                     0.275827
      5 C                    -0.395201
      6 H                     0.129935
      7 H                     0.132252
      8 H                     0.120649
      9 C                    -0.228439
     10 H                     0.121791
     11 H                     0.127852
     12 C                    -0.414872
     13 H                     0.137783
     14 H                     0.118844
     15 H                     0.131062
  ----------------------------------------
  Sum of atomic charges =     0.000000

 -----------------------------------------------------------------
                    Cartesian Multipole Moments
 -----------------------------------------------------------------
    Charge (ESU x 10^10)
                 0.0000
    Dipole Moment (Debye)
         X      -1.2190      Y       1.6295      Z       1.2232
       Tot       2.3743
    Quadrupole Moments (Debye-Ang)
        XX     -33.6385     XY       2.6855     YY     -32.3177
        XZ       1.4759     YZ      -0.2807     ZZ     -34.0595
    Octopole Moments (Debye-Ang^2)
       XXX      10.7843    XXY     -12.0833    XYY       5.4031
       YYY     -53.8679    XXZ      11.7425    XYZ      -0.1812
       YYZ       8.6302    XZZ       2.3702    YZZ     -17.8562
       ZZZ      27.6177
    Hexadecapole Moments (Debye-Ang^3)
      XXXX    -165.2138   XXXY      20.3809   XXYY    -107.3060
      XYYY       3.9835   YYYY    -509.9561   XXXZ      -5.7436
      XXYZ      -3.0295   XYYZ      -2.0702   YYYZ      -9.7746
      XXZZ     -47.9971   XYZZ       2.8681   YYZZ    -100.3082
      XZZZ      -4.6714   YZZZ      -2.6386   ZZZZ     -88.1428
 -----------------------------------------------------------------
 DrvMan is completing analytic gradient of the MP2 energy
 MP2 relaxed dipole moment
            1
    1  -0.4795791
    2   0.6410783
    3   0.4812446
	Magnitude:	 0.934 au	 2.374 Debye
 MP2 energy read as -233.278823
 Full Analytical Gradient of MP2 Energy (in au.)
             1             2             3             4             5
    1    0.00006766    0.00010835   -0.00007003   -0.00007056   -0.00007012
    2   -0.00004729   -0.00000672    0.00029049   -0.00034090   -0.00000496
    3   -0.00019975   -0.00002926    0.00024335   -0.00019107    0.00002904
             6             7             8             9            10
    1   -0.00007840   -0.00005256   -0.00008764   -0.00000136   -0.00002395
    2   -0.00000134    0.00003627    0.00001865    0.00001618    0.00002238
    3   -0.00001977    0.00002172   -0.00000024    0.00006102    0.00001846
            11            12            13            14            15
    1    0.00001774    0.00003547    0.00007923    0.00005217    0.00009400
    2    0.00004339   -0.00001303    0.00001686   -0.00002247   -0.00000752
    3    0.00004029    0.00000454    0.00003486   -0.00001366    0.00000048
 Gradient time:  CPU 0.16 s  wall 0.16 s
 ----------------------------------------------------------------
             Standard Nuclear Orientation (Angstroms)
    I     Atom           X                Y                Z
 ----------------------------------------------------------------
    1      C      -0.0300084808     0.0075903964     0.0292000454
    2      H      -0.0399180610    -0.0062184521     1.1127188131
    3      O       1.3352601786     0.0347878373    -0.4194609779
    4      H       1.7405029210     0.8402666728    -0.1026194374
    5      C      -0.6078835640    -1.2790752684    -0.5015737390
    6      H      -0.0323388795    -2.1301028918    -0.1461168364
    7      H      -1.6344807608    -1.3962782252    -0.1875164724
    8      H      -0.5719624835    -1.2706894151    -1.5888662575
    9      C      -0.7864227204     1.2215510094    -0.4665330937
   10      H      -0.7987987429     1.1856127462    -1.5521035543
   11      H      -1.8092634519     1.1417795745    -0.1265659818
   12      C      -0.1845273481     2.5361840363     0.0053762673
   13      H      -0.7971768581     3.3705317745    -0.3070112420
   14      H       0.7998147282     2.6894782633    -0.4100361369
   15      H      -0.1099132584     2.5610547945     1.0822626719
 ----------------------------------------------------------------
 Nuclear Repulsion Energy =   195.1447977874 hartrees
 There are       21 alpha and       21 beta electrons
 Discretize the solute cavity surface with Lebedev spheres
	Using 302 Lebedev grid points for each H atom
	Using 302 Lebedev grid points for other atoms
	Atomic van der Waals radii will be scaled by 1.20
 Removing interior tesserae...
 Keep 1449 surface tesserae and discard 3081 interior tesserae
 Molecular Surface Area = 117.407 Angst**2

                       Distance Matrix (Angstroms)
             C (  1)   H (  2)   O (  3)   H (  4)   C (  5)   H (  6)
   H (  2)  1.083652
   O (  3)  1.437357  2.059216
   H (  4)  1.960979  2.315919  0.955723
   C (  5)  1.507040  2.132766  2.347080  3.188369
   H (  6)  2.144872  2.468929  2.575227  3.459473  1.087129
   H (  7)  2.142929  2.483044  3.304710  4.049673  1.079940  1.762689
   H (  8)  2.132100  3.029937  2.590227  3.465914  1.087918  1.763891
   C (  9)  1.513808  2.135117  2.431494  2.581311  2.507237  3.450347
   H ( 10)  2.116435  3.016229  2.676095  2.944201  2.686028  3.682150
   H ( 11)  2.115750  2.446285  3.346528  3.562629  2.728458  3.723313
   C ( 12)  2.533422  2.776856  2.957571  2.567789  3.872006  4.671225
   H ( 13)  3.465683  3.740524  3.960697  3.589406  4.657524  5.555884
   H ( 14)  2.841489  3.207914  2.708168  2.097375  4.211818  4.898009
   H ( 15)  2.763242  2.568408  3.275015  2.790895  4.183672  4.849938
             H (  7)   H (  8)   C (  9)   H ( 10)   H ( 11)   C ( 12)
   H (  8)  1.763094
   C (  9)  2.765878  2.741694
   H ( 10)  3.037536  2.467028  1.086236
   H ( 11)  2.544799  3.080461  1.080807  1.747889
   C ( 12)  4.195692  4.145359  1.520933  2.151073  2.145120
   H ( 13)  4.841264  4.820250  2.154920  2.514782  2.454428  1.081231
   H ( 14)  4.761167  4.353658  2.161979  2.474165  3.046804  1.079350
   H ( 15)  4.426865  4.693685  2.156549  3.050621  2.522578  1.079755
             H ( 13)   H ( 14)
   H ( 14)  1.739204
   H ( 15)  1.748618  1.752442

 Requested basis set is cc-pVTZ
 There are 110 shells and 290 basis functions
 A cutoff of  1.0D-11 yielded   5745 shell pairs
 There are     39751 function pairs (     50016 Cartesian)
 Smallest overlap matrix eigenvalue = 4.97E-04
 Guess MOs from SCF MO coefficient file
 Reading MOs from coefficient file
 Reading MOs from coefficient file
 A restricted Hartree-Fock SCF calculation will be
 performed using Pulay DIIS extrapolation
 SCF converges when DIIS error is below 1.0E-08
 ---------------------------------------
  Cycle       Energy         DIIS Error
 ---------------------------------------
    1    -232.2384508345      3.70E-04
    2    -232.2412998982      1.48E-04
    3    -232.2415009225      5.39E-05
    4    -232.2415372254      1.65E-05
    5    -232.2415419982      4.45E-06
    6    -232.2415424683      1.24E-06
    7    -232.2415424970      3.91E-07
    8    -232.2415425000      9.66E-08
    9    -232.2415424998      2.45E-08
   10    -232.2415425001      6.41E-09 Convergence criterion met
 ---------------------------------------
 SCF time:  CPU 264.84 s  wall 264.91 s
 Discretize the solute cavity surface with Lebedev spheres
	Using 302 Lebedev grid points for each H atom
	Using 302 Lebedev grid points for other atoms
	Atomic van der Waals radii will be scaled by 1.20
 Removing interior tesserae...
 Keep 1449 surface tesserae and discard 3081 interior tesserae
 Molecular Surface Area = 117.407 Angst**2
Using SCRF singleton
 A restricted Hartree-Fock SCF calculation will be
 performed using Pulay DIIS extrapolation
 Polarizable Continuum solvation model will be applied
 SCF converges when DIIS error is below 1.0E-08

 Citation of the SMD model:
 Marenich, A.V.; Cramer, C.J.; Truhlar, D.G.
 J. Phys. Chem. B 2009, 113, 6378-6396.
 iSolventCode=           1
 Solvent: water                                                           

 vradii
            1           2           3           4           5           6
    1   1.8500000   1.2000000   1.5200000   1.2000000   1.8500000   1.2000000
            7           8           9          10          11          12
    1   1.2000000   1.2000000   1.8500000   1.2000000   1.2000000   1.8500000
           13          14          15
    1   1.2000000   1.2000000   1.2000000
 ---------------------------------------
  Cycle       Energy         DIIS Error
 ---------------------------------------
    1    -232.2415425008      1.75E-09
 Time req'd to invert C: 3.72 s (CPU) 3.72 s (wall)
    2    -232.2518036952      2.93E-04
    3    -232.2518036965      2.93E-04
    4    -232.2518037016      2.93E-04
    5    -232.2518037045      2.93E-04
    6    -232.2518037053      2.93E-04
    7    -232.2518037053      2.93E-04
    8    -232.2518037082      2.93E-04
    9    -232.2518037099      2.93E-04
   10    -232.2518037090      2.93E-04
   11    -232.2518037101      2.93E-04
   12    -232.2518037133      2.93E-04
   13    -232.2518037110      2.93E-04
   14    -232.2518037139      2.93E-04
   15    -232.2518037160      2.93E-04
   16    -232.2518036967      2.93E-04
   17    -232.2534320093      1.19E-04
   18    -232.2536346339      5.58E-05
   19    -232.2536838020      1.57E-05
   20    -232.2536893588      4.03E-06
   21    -232.2536897637      1.12E-06
   22    -232.2536897856      3.38E-07
   23    -232.2536897884      8.06E-08
   24    -232.2536897884      2.09E-08
   25    -232.2536897881      6.22E-09 Convergence criterion met
 ---------------------------------------
 SCF time:  CPU 476.36 s  wall 478.84 s
(0)  E-EN(g) gas-phase elect-nuc energy                 -232.241542501 a.u.
(3)  G-ENP(liq) elect-nuc-pol free energy of system     -232.253689788 a.u.
(4)  G-CDS(liq) cavity-dispersion-solvent structure 
     free energy                                                2.8686 kcal/mol
(6)  G-S(liq) free energy of system                     -232.249118389 a.u.
(9)  DeltaG-S(liq) free energy of  solvation
     (9) = (6) - (0)                                           -4.7539 kcal/mol
 SCF   energy in the final basis set = -232.2491183885
 Total energy in the final basis set = -232.2491183885

 Components of the MP2 correlation energy:
        aaaa  correlation energy =        -0.1152685431 au
        abab  correlation energy =        -0.7991798086 au
        bbbb  correlation energy =        -0.1152685431 au
        non-Brillouin singles    =        -0.0000000000 au

 Total  MP2   correlation energy =        -1.0297168947 au
        MP2         total energy =      -233.2788352833 au

  Entering Z-vector solver.
 This version supports only Gaussian blurring of the apparent surface charges
 No PCM contribution added !! 
   1         0           1      0.000191    0.000191
 This version supports only Gaussian blurring of the apparent surface charges
 No PCM contribution added !! 
   2         0           1      0.000044    0.000044
 This version supports only Gaussian blurring of the apparent surface charges
 No PCM contribution added !! 
   3         0           1      0.000011    0.000011
 This version supports only Gaussian blurring of the apparent surface charges
 No PCM contribution added !! 
   4         0           1      0.000003    0.000003
 This version supports only Gaussian blurring of the apparent surface charges
 No PCM contribution added !! 
   5         1           0      0.000000    0.000000    Roots Converged

 --------------------------------------------------------------

                    Orbital Energies (a.u.)
 --------------------------------------------------------------

 Alpha MOs
 -- Occupied --
-20.549 -11.265 -11.205 -11.200 -11.200  -1.357  -1.059  -0.986
 -0.862  -0.784  -0.698  -0.639  -0.592  -0.579  -0.544  -0.529
 -0.515  -0.500  -0.481  -0.460  -0.430
 -- Virtual --
  0.151   0.171   0.184   0.195   0.221   0.226   0.236   0.253
  0.260   0.272   0.315   0.349   0.361   0.365   0.390   0.413
  0.417   0.463   0.492   0.515   0.551   0.556   0.567   0.587
  0.606   0.630   0.637   0.644   0.650   0.658   0.659   0.678
  0.683   0.705   0.711   0.714   0.754   0.776   0.819   0.840
  0.876   0.901   0.906   0.923   0.943   0.986   1.006   1.021
  1.047   1.077   1.081   1.117   1.149   1.166   1.201   1.206
  1.221   1.257   1.273   1.283   1.294   1.310   1.319   1.348
  1.362   1.384   1.386   1.405   1.416   1.437   1.459   1.490
  1.492   1.518   1.536   1.541   1.576   1.583   1.595   1.626
  1.639   1.651   1.673   1.686   1.704   1.742   1.777   1.814
  1.843   1.859   1.871   1.909   1.942   1.996   2.180   2.285
  2.289   2.393   2.429   2.531   2.585   2.639   2.644   2.683
  2.713   2.722   2.755   2.797   2.804   2.836   2.877   2.881
  2.920   2.923   2.942   2.983   3.026   3.044   3.083   3.093
  3.102   3.127   3.151   3.160   3.184   3.212   3.236   3.243
  3.284   3.290   3.324   3.330   3.355   3.378   3.392   3.405
  3.417   3.440   3.447   3.469   3.470   3.480   3.509   3.520
  3.532   3.568   3.580   3.601   3.623   3.653   3.667   3.724
  3.726   3.736   3.765   3.784   3.793   3.812   3.841   3.846
  3.875   3.908   3.933   3.949   3.958   3.985   3.994   4.041
  4.053   4.093   4.115   4.120   4.140   4.150   4.187   4.199
  4.204   4.231   4.243   4.259   4.269   4.286   4.312   4.323
  4.335   4.345   4.360   4.410   4.413   4.439   4.454   4.460
  4.481   4.502   4.505   4.544   4.551   4.573   4.614   4.631
  4.648   4.673   4.693   4.718   4.727   4.762   4.775   4.797
  4.849   4.889   4.943   4.957   5.039   5.068   5.093   5.128
  5.172   5.215   5.228   5.244   5.258   5.284   5.288   5.324
  5.359   5.402   5.418   5.452   5.494   5.539   5.591   5.612
  5.618   5.669   5.711   5.740   5.755   5.763   5.781   5.814
  5.839   5.842   5.903   5.922   5.962   6.017   6.054   6.147
  6.198   6.292   6.320   6.326   6.373   6.388   6.465   6.660
  7.040   7.175   7.207   7.287   7.427   7.563   7.765   7.994
 12.304  12.978  13.806  14.387  14.537
 --------------------------------------------------------------

          Ground-State Mulliken Net Atomic Charges

     Atom                 Charge (a.u.)
  ----------------------------------------
      1 C                     0.101235
      2 H                     0.114804
      3 O                    -0.473786
      4 H                     0.276014
      5 C                    -0.395169
      6 H                     0.129949
      7 H                     0.132235
      8 H                     0.120649
      9 C                    -0.228354
     10 H                     0.121793
     11 H                     0.127837
     12 C                    -0.414895
     13 H                     0.137780
     14 H                     0.118842
     15 H                     0.131067
  ----------------------------------------
  Sum of atomic charges =    -0.000000

 -----------------------------------------------------------------
                    Cartesian Multipole Moments
 -----------------------------------------------------------------
    Charge (ESU x 10^10)
                 0.0000
    Dipole Moment (Debye)
         X      -1.2201      Y       1.6284      Z       1.2299
       Tot       2.3776
    Quadrupole Moments (Debye-Ang)
        XX     -33.6414     XY       2.6834     YY     -32.3201
        XZ       1.4833     YZ      -0.2794     ZZ     -34.0630
    Octopole Moments (Debye-Ang^2)
       XXX      10.7780    XXY     -12.0866    XYY       5.4007
       YYY     -53.8700    XXZ      11.7663    XYZ      -0.1793
       YYZ       8.6425    XZZ       2.3608    YZZ     -17.8582
       ZZZ      27.6606
    Hexadecapole Moments (Debye-Ang^3)
      XXXX    -165.2435   XXXY      20.3718   XXYY    -107.3143
      XYYY       3.9789   YYYY    -509.9637   XXXZ      -5.6805
      XXYZ      -3.0274   XYYZ      -2.0524   YYYZ      -9.7722
      XXZZ     -48.0164   XYZZ       2.8652   YYZZ    -100.3175
      XZZZ      -4.6182   YZZZ      -2.6352   ZZZZ     -88.1996
 -----------------------------------------------------------------
 DrvMan is completing analytic gradient of the MP2 energy
 MP2 relaxed dipole moment
            1
    1  -0.4800218
    2   0.6406605
    3   0.4838824
	Magnitude:	 0.935 au	 2.378 Debye
 MP2 energy read as -233.278835
 Full Analytical Gradient of MP2 Energy (in au.)
             1             2             3             4             5
    1   -0.00005679   -0.00005949   -0.00002658    0.00010658   -0.00002915
    2    0.00002271   -0.00001122   -0.00036590    0.00024186    0.00000131
    3    0.00011457    0.00001978   -0.00033550    0.00008671   -0.00000520
             6             7             8             9            10
    1   -0.00007637   -0.00004877   -0.00008793    0.00002044   -0.00002642
    2   -0.00000408    0.00004538    0.00001263    0.00002063    0.00002975
    3   -0.00001704    0.00002433    0.00000197    0.00002630    0.00002049
            11            12            13            14            15
    1    0.00002158    0.00003967    0.00007998    0.00004865    0.00009460
    2    0.00003573   -0.00001381    0.00001584   -0.00002182   -0.00000899
    3    0.00003805   -0.00000738    0.00003568   -0.00001041    0.00000764
 Gradient time:  CPU 0.15 s  wall 0.15 s
 ----------------------------------------------------------------
             Standard Nuclear Orientation (Angstroms)
    I     Atom           X                Y                Z
 ----------------------------------------------------------------
    1      C      -0.0300084808     0.0075903964     0.0292000454
    2      H      -0.0399180610    -0.0062184521     1.1127188131
    3      O       1.3352601786     0.0347878373    -0.4184609779
    4      H       1.7415029210     0.8402666728    -0.1026194374
    5      C      -0.6078835640    -1.2790752684    -0.5015737390
    6      H      -0.0323388795    -2.1301028918    -0.1461168364
    7      H      -1.6344807608    -1.3962782252    -0.1875164724
    8      H      -0.5719624835    -1.2706894151    -1.5888662575
    9      C      -0.7864227204     1.2215510094    -0.4665330937
   10      H      -0.7987987429     1.1856127462    -1.5521035543
   11      H      -1.8092634519     1.1417795745    -0.1265659818
   12      C      -0.1845273481     2.5361840363     0.0053762673
   13      H      -0.7971768581     3.3705317745    -0.3070112420
   14      H       0.7998147282     2.6894782633    -0.4100361369
   15      H      -0.1099132584     2.5610547945     1.0822626719
 ----------------------------------------------------------------
 Nuclear Repulsion Energy =   195.1467159887 hartrees
 There are       21 alpha and       21 beta electrons
 Discretize the solute cavity surface with Lebedev spheres
	Using 302 Lebedev grid points for each H atom
	Using 302 Lebedev grid points for other atoms
	Atomic van der Waals radii will be scaled by 1.20
 Removing interior tesserae...
 Keep 1450 surface tesserae and discard 3080 interior tesserae
 Molecular Surface Area = 117.468 Angst**2

                       Distance Matrix (Angstroms)
             C (  1)   H (  2)   O (  3)   H (  4)   C (  5)   H (  6)
   H (  2)  1.083652
   O (  3)  1.437045  2.058472
   H (  4)  1.961881  2.316688  0.955817
   C (  5)  1.507040  2.132766  2.347116  3.189105
   H (  6)  2.144872  2.468929  2.575121  3.459986  1.087129
   H (  7)  2.142929  2.483044  3.304640  4.050507  1.079940  1.762689
   H (  8)  2.132100  3.029937  2.590679  3.466582  1.087918  1.763891
   C (  9)  1.513808  2.135117  2.431513  2.582289  2.507237  3.450347
   H ( 10)  2.116435  3.016229  2.676518  2.945064  2.686028  3.682150
   H ( 11)  2.115750  2.446285  3.346440  3.563625  2.728458  3.723313
   C ( 12)  2.533422  2.776856  2.957427  2.568539  3.872006  4.671225
   H ( 13)  3.465683  3.740524  3.960669  3.590113  4.657524  5.555884
   H ( 14)  2.841489  3.207914  2.708164  2.097824  4.211818  4.898009
   H ( 15)  2.763242  2.568408  3.274557  2.791559  4.183672  4.849938
             H (  7)   H (  8)   C (  9)   H ( 10)   H ( 11)   C ( 12)
   H (  8)  1.763094
   C (  9)  2.765878  2.741694
   H ( 10)  3.037536  2.467028  1.086236
   H ( 11)  2.544799  3.080461  1.080807  1.747889
   C ( 12)  4.195692  4.145359  1.520933  2.151073  2.145120
   H ( 13)  4.841264  4.820250  2.154920  2.514782  2.454428  1.081231
   H ( 14)  4.761167  4.353658  2.161979  2.474165  3.046804  1.079350
   H ( 15)  4.426865  4.693685  2.156549  3.050621  2.522578  1.079755
             H ( 13)   H ( 14)
   H ( 14)  1.739204
   H ( 15)  1.748618  1.752442

 Requested basis set is cc-pVTZ
 There are 110 shells and 290 basis functions
 A cutoff of  1.0D-11 yielded   5745 shell pairs
 There are     39751 function pairs (     50016 Cartesian)
 Smallest overlap matrix eigenvalue = 4.97E-04
 Guess MOs from SCF MO coefficient file
 Reading MOs from coefficient file
 Reading MOs from coefficient file
 A restricted Hartree-Fock SCF calculation will be
 performed using Pulay DIIS extrapolation
 SCF converges when DIIS error is below 1.0E-08
 ---------------------------------------
  Cycle       Energy         DIIS Error
 ---------------------------------------
    1    -232.2392838310      3.69E-04
    2    -232.2413145116      1.49E-04
    3    -232.2415164891      5.40E-05
    4    -232.2415526314      1.64E-05
    5    -232.2415573553      4.44E-06
    6    -232.2415578190      1.24E-06
    7    -232.2415578474      3.90E-07
    8    -232.2415578504      9.73E-08
    9    -232.2415578502      2.46E-08
   10    -232.2415578505      6.51E-09 Convergence criterion met
 ---------------------------------------
 SCF time:  CPU 265.71 s  wall 265.79 s
 Discretize the solute cavity surface with Lebedev spheres
	Using 302 Lebedev grid points for each H atom
	Using 302 Lebedev grid points for other atoms
	Atomic van der Waals radii will be scaled by 1.20
 Removing interior tesserae...
 Keep 1450 surface tesserae and discard 3080 interior tesserae
 Molecular Surface Area = 117.468 Angst**2
Using SCRF singleton
 A restricted Hartree-Fock SCF calculation will be
 performed using Pulay DIIS extrapolation
 Polarizable Continuum solvation model will be applied
 SCF converges when DIIS error is below 1.0E-08

 Citation of the SMD model:
 Marenich, A.V.; Cramer, C.J.; Truhlar, D.G.
 J. Phys. Chem. B 2009, 113, 6378-6396.
 iSolventCode=           1
 Solvent: water                                                           

 vradii
            1           2           3           4           5           6
    1   1.8500000   1.2000000   1.5200000   1.2000000   1.8500000   1.2000000
            7           8           9          10          11          12
    1   1.2000000   1.2000000   1.8500000   1.2000000   1.2000000   1.8500000
           13          14          15
    1   1.2000000   1.2000000   1.2000000
 ---------------------------------------
  Cycle       Energy         DIIS Error
 ---------------------------------------
    1    -232.2415578511      1.78E-09
 Time req'd to invert C: 3.69 s (CPU) 3.69 s (wall)
    2    -232.2518181042      2.93E-04
    3    -232.2518181056      2.93E-04
    4    -232.2518181106      2.93E-04
    5    -232.2518181137      2.93E-04
    6    -232.2518181163      2.93E-04
    7    -232.2518181134      2.93E-04
    8    -232.2518181182      2.93E-04
    9    -232.2518181261      2.93E-04
   10    -232.2518181257      2.93E-04
   11    -232.2518181310      2.93E-04
   12    -232.2518181297      2.93E-04
   13    -232.2518181285      2.93E-04
   14    -232.2518181277      2.93E-04
   15    -232.2518181284      2.93E-04
   16    -232.2518181051      2.93E-04
   17    -232.2534451327      1.19E-04
   18    -232.2536475505      5.58E-05
   19    -232.2536966309      1.57E-05
   20    -232.2537021783      4.02E-06
   21    -232.2537025825      1.12E-06
   22    -232.2537026044      3.37E-07
   23    -232.2537026072      8.04E-08
   24    -232.2537026072      2.09E-08
   25    -232.2537026069      6.21E-09 Convergence criterion met
 ---------------------------------------
 SCF time:  CPU 476.94 s  wall 477.15 s
(0)  E-EN(g) gas-phase elect-nuc energy                 -232.241557851 a.u.
(3)  G-ENP(liq) elect-nuc-pol free energy of system     -232.253702607 a.u.
(4)  G-CDS(liq) cavity-dispersion-solvent structure 
     free energy                                                2.8691 kcal/mol
(6)  G-S(liq) free energy of system                     -232.249130333 a.u.
(9)  DeltaG-S(liq) free energy of  solvation
     (9) = (6) - (0)                                           -4.7518 kcal/mol
 SCF   energy in the final basis set = -232.2491303327
 Total energy in the final basis set = -232.2491303327

 Components of the MP2 correlation energy:
        aaaa  correlation energy =        -0.1152669516 au
        abab  correlation energy =        -0.7991683329 au
        bbbb  correlation energy =        -0.1152669516 au
        non-Brillouin singles    =        -0.0000000000 au

 Total  MP2   correlation energy =        -1.0297022362 au
        MP2         total energy =      -233.2788325689 au

  Entering Z-vector solver.
 This version supports only Gaussian blurring of the apparent surface charges
 No PCM contribution added !! 
   1         0           1      0.000191    0.000191
 This version supports only Gaussian blurring of the apparent surface charges
 No PCM contribution added !! 
   2         0           1      0.000044    0.000044
 This version supports only Gaussian blurring of the apparent surface charges
 No PCM contribution added !! 
   3         0           1      0.000011    0.000011
 This version supports only Gaussian blurring of the apparent surface charges
 No PCM contribution added !! 
   4         0           1      0.000003    0.000003
 This version supports only Gaussian blurring of the apparent surface charges
 No PCM contribution added !! 
   5         1           0      0.000000    0.000000    Roots Converged

 --------------------------------------------------------------

                    Orbital Energies (a.u.)
 --------------------------------------------------------------

 Alpha MOs
 -- Occupied --
-20.549 -11.265 -11.205 -11.200 -11.200  -1.357  -1.059  -0.986
 -0.862  -0.784  -0.698  -0.639  -0.592  -0.579  -0.544  -0.529
 -0.515  -0.500  -0.481  -0.460  -0.430
 -- Virtual --
  0.151   0.171   0.184   0.195   0.221   0.226   0.236   0.253
  0.260   0.272   0.315   0.349   0.361   0.365   0.390   0.413
  0.417   0.463   0.492   0.515   0.551   0.556   0.567   0.587
  0.606   0.630   0.637   0.644   0.650   0.658   0.659   0.678
  0.683   0.705   0.711   0.714   0.754   0.776   0.819   0.840
  0.876   0.901   0.906   0.923   0.943   0.986   1.006   1.021
  1.047   1.077   1.081   1.117   1.149   1.166   1.201   1.206
  1.221   1.257   1.273   1.283   1.294   1.310   1.319   1.348
  1.362   1.384   1.386   1.405   1.416   1.437   1.459   1.490
  1.492   1.518   1.536   1.541   1.576   1.583   1.595   1.626
  1.639   1.651   1.673   1.686   1.704   1.742   1.777   1.814
  1.843   1.859   1.871   1.909   1.942   1.995   2.180   2.285
  2.290   2.394   2.429   2.531   2.586   2.639   2.644   2.683
  2.713   2.722   2.755   2.797   2.804   2.836   2.877   2.881
  2.920   2.923   2.942   2.983   3.026   3.044   3.083   3.093
  3.103   3.127   3.151   3.160   3.184   3.212   3.236   3.243
  3.284   3.290   3.324   3.330   3.355   3.378   3.392   3.405
  3.417   3.440   3.447   3.469   3.470   3.480   3.509   3.521
  3.532   3.568   3.580   3.601   3.623   3.653   3.667   3.724
  3.726   3.736   3.765   3.784   3.793   3.812   3.840   3.845
  3.875   3.908   3.933   3.949   3.958   3.985   3.994   4.040
  4.053   4.093   4.115   4.120   4.141   4.150   4.187   4.199
  4.204   4.231   4.243   4.259   4.269   4.286   4.312   4.323
  4.335   4.345   4.360   4.410   4.413   4.439   4.454   4.460
  4.481   4.502   4.505   4.544   4.551   4.573   4.614   4.631
  4.648   4.673   4.693   4.718   4.727   4.762   4.775   4.797
  4.849   4.889   4.942   4.957   5.039   5.068   5.093   5.128
  5.172   5.215   5.228   5.244   5.258   5.284   5.288   5.324
  5.359   5.402   5.417   5.452   5.494   5.539   5.591   5.611
  5.618   5.669   5.711   5.740   5.755   5.763   5.781   5.814
  5.839   5.842   5.903   5.922   5.962   6.017   6.054   6.147
  6.198   6.292   6.320   6.326   6.373   6.388   6.466   6.662
  7.040   7.174   7.208   7.287   7.427   7.563   7.765   7.995
 12.304  12.977  13.806  14.387  14.537
 --------------------------------------------------------------

          Ground-State Mulliken Net Atomic Charges

     Atom                 Charge (a.u.)
  ----------------------------------------
      1 C                     0.101360
      2 H                     0.114693
      3 O                    -0.473825
      4 H                     0.276103
      5 C                    -0.395182
      6 H                     0.129943
      7 H                     0.132250
      8 H                     0.120651
      9 C                    -0.228400
     10 H                     0.121785
     11 H                     0.127842
     12 C                    -0.414910
     13 H                     0.137778
     14 H                     0.118851
     15 H                     0.131061
  ----------------------------------------
  Sum of atomic charges =    -0.000000

 -----------------------------------------------------------------
                    Cartesian Multipole Moments
 -----------------------------------------------------------------
    Charge (ESU x 10^10)
                 0.0000
    Dipole Moment (Debye)
         X      -1.2175      Y       1.6288      Z       1.2266
       Tot       2.3748
    Quadrupole Moments (Debye-Ang)
        XX     -33.6335     XY       2.6872     YY     -32.3207
        XZ       1.4796     YZ      -0.2801     ZZ     -34.0622
    Octopole Moments (Debye-Ang^2)
       XXX      10.7980    XXY     -12.0789    XYY       5.4025
       YYY     -53.8739    XXZ      11.7542    XYZ      -0.1809
       YYZ       8.6367    XZZ       2.3643    YZZ     -17.8577
       ZZZ      27.6398
    Hexadecapole Moments (Debye-Ang^3)
      XXXX    -165.1972   XXXY      20.3952   XXYY    -107.3091
      XYYY       3.9841   YYYY    -509.9773   XXXZ      -5.7131
      XXYZ      -3.0291   XYYZ      -2.0611   YYYZ      -9.7730
      XXZZ     -48.0102   XYZZ       2.8666   YYZZ    -100.3148
      XZZZ      -4.6441   YZZZ      -2.6368   ZZZZ     -88.1737
 -----------------------------------------------------------------
 DrvMan is completing analytic gradient of the MP2 energy
 MP2 relaxed dipole moment
            1
    1  -0.4790049
    2   0.6408062
    3   0.4825920
	Magnitude:	 0.934 au	 2.375 Debye
 MP2 energy read as -233.278833
 Full Analytical Gradient of MP2 Energy (in au.)
             1             2             3             4             5
    1   -0.00003434    0.00002894   -0.00027875    0.00029258   -0.00006286
    2   -0.00007612   -0.00000907   -0.00034481    0.00032254   -0.00000220
    3   -0.00006519   -0.00000792   -0.00014223    0.00006669    0.00001642
             6             7             8             9            10
    1   -0.00007753   -0.00005068   -0.00008774    0.00000796   -0.00002527
    2   -0.00000161    0.00003768    0.00001616    0.00001703    0.00002626
    3   -0.00001849    0.00002158    0.00000257    0.00003828    0.00002223
            11            12            13            14            15
    1    0.00002333    0.00003778    0.00008187    0.00005059    0.00009413
    2    0.00003856   -0.00001093    0.00001448   -0.00001989   -0.00000807
    3    0.00003924    0.00000251    0.00003519   -0.00001201    0.00000113
 Gradient time:  CPU 0.16 s  wall 0.16 s
 ----------------------------------------------------------------
             Standard Nuclear Orientation (Angstroms)
    I     Atom           X                Y                Z
 ----------------------------------------------------------------
    1      C      -0.0300084808     0.0075903964     0.0292000454
    2      H      -0.0399180610    -0.0062184521     1.1127188131
    3      O       1.3352601786     0.0347878373    -0.4184609779
    4      H       1.7395029210     0.8402666728    -0.1026194374
    5      C      -0.6078835640    -1.2790752684    -0.5015737390
    6      H      -0.0323388795    -2.1301028918    -0.1461168364
    7      H      -1.6344807608    -1.3962782252    -0.1875164724
    8      H      -0.5719624835    -1.2706894151    -1.5888662575
    9      C      -0.7864227204     1.2215510094    -0.4665330937
   10      H      -0.7987987429     1.1856127462    -1.5521035543
   11      H      -1.8092634519     1.1417795745    -0.1265659818
   12      C      -0.1845273481     2.5361840363     0.0053762673
   13      H      -0.7971768581     3.3705317745    -0.3070112420
   14      H       0.7998147282     2.6894782633    -0.4100361369
   15      H      -0.1099132584     2.5610547945     1.0822626719
 ----------------------------------------------------------------
 Nuclear Repulsion Energy =   195.1550105374 hartrees
 There are       21 alpha and       21 beta electrons
 Discretize the solute cavity surface with Lebedev spheres
	Using 302 Lebedev grid points for each H atom
	Using 302 Lebedev grid points for other atoms
	Atomic van der Waals radii will be scaled by 1.20
 Removing interior tesserae...
 Keep 1449 surface tesserae and discard 3081 interior tesserae
 Molecular Surface Area = 117.407 Angst**2

                       Distance Matrix (Angstroms)
             C (  1)   H (  2)   O (  3)   H (  4)   C (  5)   H (  6)
   H (  2)  1.083652
   O (  3)  1.437045  2.058472
   H (  4)  1.960076  2.315151  0.954968
   C (  5)  1.507040  2.132766  2.347116  3.187632
   H (  6)  2.144872  2.468929  2.575121  3.458961  1.087129
   H (  7)  2.142929  2.483044  3.304640  4.048840  1.079940  1.762689
   H (  8)  2.132100  3.029937  2.590679  3.465247  1.087918  1.763891
   C (  9)  1.513808  2.135117  2.431513  2.580332  2.507237  3.450347
   H ( 10)  2.116435  3.016229  2.676518  2.943339  2.686028  3.682150
   H ( 11)  2.115750  2.446285  3.346440  3.561633  2.728458  3.723313
   C ( 12)  2.533422  2.776856  2.957427  2.567039  3.872006  4.671225
   H ( 13)  3.465683  3.740524  3.960669  3.588699  4.657524  5.555884
   H ( 14)  2.841489  3.207914  2.708164  2.096927  4.211818  4.898009
   H ( 15)  2.763242  2.568408  3.274557  2.790233  4.183672  4.849938
             H (  7)   H (  8)   C (  9)   H ( 10)   H ( 11)   C ( 12)
   H (  8)  1.763094
   C (  9)  2.765878  2.741694
   H ( 10)  3.037536  2.467028  1.086236
   H ( 11)  2.544799  3.080461  1.080807  1.747889
   C ( 12)  4.195692  4.145359  1.520933  2.151073  2.145120
   H ( 13)  4.841264  4.820250  2.154920  2.514782  2.454428  1.081231
   H ( 14)  4.761167  4.353658  2.161979  2.474165  3.046804  1.079350
   H ( 15)  4.426865  4.693685  2.156549  3.050621  2.522578  1.079755
             H ( 13)   H ( 14)
   H ( 14)  1.739204
   H ( 15)  1.748618  1.752442

 Requested basis set is cc-pVTZ
 There are 110 shells and 290 basis functions
 A cutoff of  1.0D-11 yielded   5745 shell pairs
 There are     39751 function pairs (     50016 Cartesian)
 Smallest overlap matrix eigenvalue = 4.97E-04
 Guess MOs from SCF MO coefficient file
 Reading MOs from coefficient file
 Reading MOs from coefficient file
 A restricted Hartree-Fock SCF calculation will be
 performed using Pulay DIIS extrapolation
 SCF converges when DIIS error is below 1.0E-08
 ---------------------------------------
  Cycle       Energy         DIIS Error
 ---------------------------------------
    1    -232.2396837660      3.70E-04
    2    -232.2413343187      1.49E-04
    3    -232.2415356734      5.44E-05
    4    -232.2415719696      1.63E-05
    5    -232.2415767084      4.41E-06
    6    -232.2415771681      1.24E-06
    7    -232.2415771963      3.87E-07
    8    -232.2415771993      9.65E-08
    9    -232.2415771992      2.44E-08
   10    -232.2415771995      6.42E-09 Convergence criterion met
 ---------------------------------------
 SCF time:  CPU 267.06 s  wall 267.16 s
 Discretize the solute cavity surface with Lebedev spheres
	Using 302 Lebedev grid points for each H atom
	Using 302 Lebedev grid points for other atoms
	Atomic van der Waals radii will be scaled by 1.20
 Removing interior tesserae...
 Keep 1449 surface tesserae and discard 3081 interior tesserae
 Molecular Surface Area = 117.407 Angst**2
Using SCRF singleton
 A restricted Hartree-Fock SCF calculation will be
 performed using Pulay DIIS extrapolation
 Polarizable Continuum solvation model will be applied
 SCF converges when DIIS error is below 1.0E-08

 Citation of the SMD model:
 Marenich, A.V.; Cramer, C.J.; Truhlar, D.G.
 J. Phys. Chem. B 2009, 113, 6378-6396.
 iSolventCode=           1
 Solvent: water                                                           

 vradii
            1           2           3           4           5           6
    1   1.8500000   1.2000000   1.5200000   1.2000000   1.8500000   1.2000000
            7           8           9          10          11          12
    1   1.2000000   1.2000000   1.8500000   1.2000000   1.2000000   1.8500000
           13          14          15
    1   1.2000000   1.2000000   1.2000000
 ---------------------------------------
  Cycle       Energy         DIIS Error
 ---------------------------------------
    1    -232.2415771999      1.76E-09
 Time req'd to invert C: 3.66 s (CPU) 3.66 s (wall)
    2    -232.2518330767      2.93E-04
    3    -232.2518330780      2.93E-04
    4    -232.2518330816      2.93E-04
    5    -232.2518330855      2.93E-04
    6    -232.2518330839      2.93E-04
    7    -232.2518330869      2.93E-04
    8    -232.2518330837      2.93E-04
    9    -232.2518330863      2.93E-04
   10    -232.2518330853      2.93E-04
   11    -232.2518330826      2.93E-04
   12    -232.2518330867      2.93E-04
   13    -232.2518330852      2.93E-04
   14    -232.2518330864      2.93E-04
   15    -232.2518330861      2.93E-04
   16    -232.2518330785      2.93E-04
   17    -232.2534595326      1.19E-04
   18    -232.2536618001      5.57E-05
   19    -232.2537108210      1.57E-05
   20    -232.2537163601      4.02E-06
   21    -232.2537167640      1.12E-06
   22    -232.2537167858      3.38E-07
   23    -232.2537167886      8.05E-08
   24    -232.2537167886      2.09E-08
   25    -232.2537167884      6.20E-09 Convergence criterion met
 ---------------------------------------
 SCF time:  CPU 460.63 s  wall 460.80 s
(0)  E-EN(g) gas-phase elect-nuc energy                 -232.241577200 a.u.
(3)  G-ENP(liq) elect-nuc-pol free energy of system     -232.253716788 a.u.
(4)  G-CDS(liq) cavity-dispersion-solvent structure 
     free energy                                                2.8680 kcal/mol
(6)  G-S(liq) free energy of system                     -232.249146394 a.u.
(9)  DeltaG-S(liq) free energy of  solvation
     (9) = (6) - (0)                                           -4.7497 kcal/mol
 SCF   energy in the final basis set = -232.2491463935
 Total energy in the final basis set = -232.2491463935

 Components of the MP2 correlation energy:
        aaaa  correlation energy =        -0.1152642891 au
        abab  correlation energy =        -0.7991517083 au
        bbbb  correlation energy =        -0.1152642891 au
        non-Brillouin singles    =        -0.0000000000 au

 Total  MP2   correlation energy =        -1.0296802866 au
        MP2         total energy =      -233.2788266801 au

  Entering Z-vector solver.
 This version supports only Gaussian blurring of the apparent surface charges
 No PCM contribution added !! 
   1         0           1      0.000191    0.000191
 This version supports only Gaussian blurring of the apparent surface charges
 No PCM contribution added !! 
   2         0           1      0.000044    0.000044
 This version supports only Gaussian blurring of the apparent surface charges
 No PCM contribution added !! 
   3         0           1      0.000011    0.000011
 This version supports only Gaussian blurring of the apparent surface charges
 No PCM contribution added !! 
   4         0           1      0.000003    0.000003
 This version supports only Gaussian blurring of the apparent surface charges
 No PCM contribution added !! 
   5         1           0      0.000000    0.000000    Roots Converged

 --------------------------------------------------------------

                    Orbital Energies (a.u.)
 --------------------------------------------------------------

 Alpha MOs
 -- Occupied --
-20.549 -11.265 -11.205 -11.200 -11.200  -1.357  -1.059  -0.986
 -0.862  -0.784  -0.698  -0.639  -0.592  -0.579  -0.544  -0.529
 -0.515  -0.500  -0.481  -0.460  -0.430
 -- Virtual --
  0.151   0.171   0.184   0.195   0.221   0.226   0.236   0.253
  0.260   0.272   0.315   0.349   0.361   0.365   0.390   0.413
  0.417   0.463   0.492   0.515   0.551   0.556   0.567   0.587
  0.606   0.630   0.637   0.644   0.650   0.658   0.659   0.678
  0.683   0.705   0.711   0.714   0.754   0.776   0.819   0.840
  0.876   0.901   0.906   0.923   0.943   0.986   1.006   1.021
  1.047   1.077   1.081   1.117   1.149   1.166   1.201   1.206
  1.221   1.257   1.273   1.283   1.294   1.310   1.319   1.348
  1.362   1.384   1.386   1.406   1.416   1.437   1.459   1.490
  1.492   1.518   1.536   1.541   1.576   1.583   1.595   1.626
  1.639   1.651   1.673   1.686   1.704   1.742   1.777   1.814
  1.843   1.859   1.871   1.909   1.942   1.995   2.181   2.285
  2.289   2.393   2.429   2.531   2.586   2.639   2.644   2.683
  2.713   2.722   2.755   2.797   2.804   2.836   2.877   2.881
  2.920   2.923   2.942   2.983   3.026   3.044   3.083   3.093
  3.103   3.127   3.151   3.160   3.184   3.212   3.236   3.243
  3.284   3.290   3.324   3.330   3.355   3.378   3.392   3.405
  3.417   3.440   3.447   3.469   3.470   3.480   3.509   3.521
  3.532   3.568   3.580   3.601   3.623   3.653   3.667   3.724
  3.726   3.736   3.765   3.784   3.793   3.813   3.841   3.846
  3.875   3.908   3.933   3.949   3.958   3.985   3.995   4.041
  4.053   4.093   4.116   4.120   4.141   4.150   4.187   4.199
  4.204   4.231   4.244   4.260   4.269   4.286   4.312   4.323
  4.335   4.345   4.360   4.410   4.413   4.439   4.454   4.460
  4.481   4.502   4.505   4.544   4.551   4.573   4.614   4.631
  4.648   4.673   4.694   4.718   4.727   4.762   4.776   4.797
  4.849   4.890   4.943   4.957   5.040   5.069   5.093   5.129
  5.173   5.215   5.228   5.244   5.259   5.284   5.288   5.324
  5.359   5.402   5.418   5.452   5.494   5.539   5.591   5.612
  5.618   5.669   5.711   5.740   5.755   5.763   5.781   5.814
  5.839   5.842   5.903   5.922   5.962   6.017   6.054   6.148
  6.199   6.292   6.320   6.326   6.374   6.388   6.466   6.661
  7.043   7.175   7.210   7.288   7.427   7.564   7.765   7.996
 12.304  12.984  13.807  14.387  14.537
 --------------------------------------------------------------

          Ground-State Mulliken Net Atomic Charges

     Atom                 Charge (a.u.)
  ----------------------------------------
      1 C                     0.101242
      2 H                     0.114703
      3 O                    -0.473423
      4 H                     0.275765
      5 C                    -0.395190
      6 H                     0.129940
      7 H                     0.132236
      8 H                     0.120647
      9 C                    -0.228395
     10 H                     0.121799
     11 H                     0.127847
     12 C                    -0.414859
     13 H                     0.137785
     14 H                     0.118836
     15 H                     0.131068
  ----------------------------------------
  Sum of atomic charges =    -0.000000

 -----------------------------------------------------------------
                    Cartesian Multipole Moments
 -----------------------------------------------------------------
    Charge (ESU x 10^10)
                 0.0000
    Dipole Moment (Debye)
         X      -1.2214      Y       1.6292      Z       1.2264
       Tot       2.3770
    Quadrupole Moments (Debye-Ang)
        XX     -33.6462     XY       2.6818     YY     -32.3172
        XZ       1.4795     YZ      -0.2800     ZZ     -34.0603
    Octopole Moments (Debye-Ang^2)
       XXX      10.7651    XXY     -12.0906    XYY       5.4014
       YYY     -53.8640    XXZ      11.7544    XYZ      -0.1798
       YYZ       8.6360    XZZ       2.3668    YZZ     -17.8565
       ZZZ      27.6386
    Hexadecapole Moments (Debye-Ang^3)
      XXXX    -165.2591   XXXY      20.3581   XXYY    -107.3113
      XYYY       3.9786   YYYY    -509.9438   XXXZ      -5.7115
      XXYZ      -3.0279   XYYZ      -2.0617   YYYZ      -9.7739
      XXZZ     -48.0033   XYZZ       2.8669   YYZZ    -100.3110
      XZZZ      -4.6457   YZZZ      -2.6370   ZZZZ     -88.1688
 -----------------------------------------------------------------
 DrvMan is completing analytic gradient of the MP2 energy
 MP2 relaxed dipole moment
            1
    1  -0.4805331
    2   0.6409651
    3   0.4825118
	Magnitude:	 0.935 au	 2.377 Debye
 MP2 energy read as -233.278827
 Full Analytical Gradient of MP2 Energy (in au.)
             1             2             3             4             5
    1    0.00004311    0.00002045    0.00018071   -0.00025461   -0.00003600
    2    0.00005299   -0.00000882    0.00026386   -0.00041764   -0.00000179
    3   -0.00001987   -0.00000196    0.00004743   -0.00016782    0.00000720
             6             7             8             9            10
    1   -0.00007735   -0.00005030   -0.00008789    0.00001130   -0.00002512
    2   -0.00000368    0.00004419    0.00001511    0.00001994    0.00002590
    3   -0.00001839    0.00002450   -0.00000074    0.00004890    0.00001668
            11            12            13            14            15
    1    0.00001631    0.00003680    0.00007743    0.00005065    0.00009451
    2    0.00004045   -0.00001596    0.00001814   -0.00002424   -0.00000844
    3    0.00003907   -0.00000505    0.00003531   -0.00001223    0.00000695
 Gradient time:  CPU 0.16 s  wall 0.17 s
 ----------------------------------------------------------------
             Standard Nuclear Orientation (Angstroms)
    I     Atom           X                Y                Z
 ----------------------------------------------------------------
    1      C      -0.0300084808     0.0075903964     0.0292000454
    2      H      -0.0399180610    -0.0062184521     1.1127188131
    3      O       1.3352601786     0.0347878373    -0.4184609779
    4      H       1.7405029210     0.8412666728    -0.1026194374
    5      C      -0.6078835640    -1.2790752684    -0.5015737390
    6      H      -0.0323388795    -2.1301028918    -0.1461168364
    7      H      -1.6344807608    -1.3962782252    -0.1875164724
    8      H      -0.5719624835    -1.2706894151    -1.5888662575
    9      C      -0.7864227204     1.2215510094    -0.4665330937
   10      H      -0.7987987429     1.1856127462    -1.5521035543
   11      H      -1.8092634519     1.1417795745    -0.1265659818
   12      C      -0.1845273481     2.5361840363     0.0053762673
   13      H      -0.7971768581     3.3705317745    -0.3070112420
   14      H       0.7998147282     2.6894782633    -0.4100361369
   15      H      -0.1099132584     2.5610547945     1.0822626719
 ----------------------------------------------------------------
 Nuclear Repulsion Energy =   195.1468553144 hartrees
 There are       21 alpha and       21 beta electrons
 Discretize the solute cavity surface with Lebedev spheres
	Using 302 Lebedev grid points for each H atom
	Using 302 Lebedev grid points for other atoms
	Atomic van der Waals radii will be scaled by 1.20
 Removing interior tesserae...
 Keep 1450 surface tesserae and discard 3080 interior tesserae
 Molecular Surface Area = 117.468 Angst**2

                       Distance Matrix (Angstroms)
             C (  1)   H (  2)   O (  3)   H (  4)   C (  5)   H (  6)
   H (  2)  1.083652
   O (  3)  1.437045  2.058472
   H (  4)  1.961403  2.316285  0.956235
   C (  5)  1.507040  2.132766  2.347116  3.189033
   H (  6)  2.144872  2.468929  2.575121  3.460332  1.087129
   H (  7)  2.142929  2.483044  3.304640  4.050226  1.079940  1.762689
   H (  8)  2.132100  3.029937  2.590679  3.466523  1.087918  1.763891
   C (  9)  1.513808  2.135117  2.431513  2.581163  2.507237  3.450347
   H ( 10)  2.116435  3.016229  2.676518  2.944084  2.686028  3.682150
   H ( 11)  2.115750  2.446285  3.346440  3.562544  2.728458  3.723313
   C ( 12)  2.533422  2.776856  2.957427  2.567129  3.872006  4.671225
   H ( 13)  3.465683  3.740524  3.960669  3.588701  4.657524  5.555884
   H ( 14)  2.841489  3.207914  2.708164  2.096494  4.211818  4.898009
   H ( 15)  2.763242  2.568408  3.274557  2.790279  4.183672  4.849938
             H (  7)   H (  8)   C (  9)   H ( 10)   H ( 11)   C ( 12)
   H (  8)  1.763094
   C (  9)  2.765878  2.741694
   H ( 10)  3.037536  2.467028  1.086236
   H ( 11)  2.544799  3.080461  1.080807  1.747889
   C ( 12)  4.195692  4.145359  1.520933  2.151073  2.145120
   H ( 13)  4.841264  4.820250  2.154920  2.514782  2.454428  1.081231
   H ( 14)  4.761167  4.353658  2.161979  2.474165  3.046804  1.079350
   H ( 15)  4.426865  4.693685  2.156549  3.050621  2.522578  1.079755
             H ( 13)   H ( 14)
   H ( 14)  1.739204
   H ( 15)  1.748618  1.752442

 Requested basis set is cc-pVTZ
 There are 110 shells and 290 basis functions
 A cutoff of  1.0D-11 yielded   5745 shell pairs
 There are     39751 function pairs (     50016 Cartesian)
 Smallest overlap matrix eigenvalue = 4.97E-04
 Guess MOs from SCF MO coefficient file
 Reading MOs from coefficient file
 Reading MOs from coefficient file
 A restricted Hartree-Fock SCF calculation will be
 performed using Pulay DIIS extrapolation
 SCF converges when DIIS error is below 1.0E-08
 ---------------------------------------
  Cycle       Energy         DIIS Error
 ---------------------------------------
    1    -232.2383917471      3.70E-04
    2    -232.2412910874      1.49E-04
    3    -232.2414934587      5.37E-05
    4    -232.2415297295      1.66E-05
    5    -232.2415344978      4.48E-06
    6    -232.2415349714      1.24E-06
    7    -232.2415350000      3.93E-07
    8    -232.2415350031      9.74E-08
    9    -232.2415350029      2.46E-08
   10    -232.2415350032      6.49E-09 Convergence criterion met
 ---------------------------------------
 SCF time:  CPU 264.80 s  wall 264.87 s
 Discretize the solute cavity surface with Lebedev spheres
	Using 302 Lebedev grid points for each H atom
	Using 302 Lebedev grid points for other atoms
	Atomic van der Waals radii will be scaled by 1.20
 Removing interior tesserae...
 Keep 1450 surface tesserae and discard 3080 interior tesserae
 Molecular Surface Area = 117.468 Angst**2
Using SCRF singleton
 A restricted Hartree-Fock SCF calculation will be
 performed using Pulay DIIS extrapolation
 Polarizable Continuum solvation model will be applied
 SCF converges when DIIS error is below 1.0E-08

 Citation of the SMD model:
 Marenich, A.V.; Cramer, C.J.; Truhlar, D.G.
 J. Phys. Chem. B 2009, 113, 6378-6396.
 iSolventCode=           1
 Solvent: water                                                           

 vradii
            1           2           3           4           5           6
    1   1.8500000   1.2000000   1.5200000   1.2000000   1.8500000   1.2000000
            7           8           9          10          11          12
    1   1.2000000   1.2000000   1.8500000   1.2000000   1.2000000   1.8500000
           13          14          15
    1   1.2000000   1.2000000   1.2000000
 ---------------------------------------
  Cycle       Energy         DIIS Error
 ---------------------------------------
    1    -232.2415350038      1.76E-09
 Time req'd to invert C: 3.68 s (CPU) 3.68 s (wall)
    2    -232.2517986717      2.93E-04
    3    -232.2517986730      2.93E-04
    4    -232.2517986779      2.93E-04
    5    -232.2517986811      2.93E-04
    6    -232.2517986812      2.93E-04
    7    -232.2517986761      2.93E-04
    8    -232.2517986801      2.93E-04
    9    -232.2517986820      2.93E-04
   10    -232.2517986855      2.93E-04
   11    -232.2517986860      2.93E-04
   12    -232.2517986904      2.93E-04
   13    -232.2517986895      2.93E-04
   14    -232.2517986935      2.93E-04
   15    -232.2517986942      2.93E-04
   16    -232.2517986729      2.93E-04
   17    -232.2534270532      1.19E-04
   18    -232.2536296977      5.58E-05
   19    -232.2536788707      1.57E-05
   20    -232.2536844265      4.03E-06
   21    -232.2536848310      1.12E-06
   22    -232.2536848529      3.37E-07
   23    -232.2536848557      8.05E-08
   24    -232.2536848557      2.09E-08
   25    -232.2536848554      6.21E-09 Convergence criterion met
 ---------------------------------------
 SCF time:  CPU 448.20 s  wall 448.34 s
(0)  E-EN(g) gas-phase elect-nuc energy                 -232.241535004 a.u.
(3)  G-ENP(liq) elect-nuc-pol free energy of system     -232.253684855 a.u.
(4)  G-CDS(liq) cavity-dispersion-solvent structure 
     free energy                                                2.8686 kcal/mol
(6)  G-S(liq) free energy of system                     -232.249113466 a.u.
(9)  DeltaG-S(liq) free energy of  solvation
     (9) = (6) - (0)                                           -4.7556 kcal/mol
 SCF   energy in the final basis set = -232.2491134657
 Total energy in the final basis set = -232.2491134657

 Components of the MP2 correlation energy:
        aaaa  correlation energy =        -0.1152712017 au
        abab  correlation energy =        -0.7991868548 au
        bbbb  correlation energy =        -0.1152712017 au
        non-Brillouin singles    =        -0.0000000000 au

 Total  MP2   correlation energy =        -1.0297292581 au
        MP2         total energy =      -233.2788427237 au

  Entering Z-vector solver.
 This version supports only Gaussian blurring of the apparent surface charges
 No PCM contribution added !! 
   1         0           1      0.000191    0.000191
 This version supports only Gaussian blurring of the apparent surface charges
 No PCM contribution added !! 
   2         0           1      0.000044    0.000044
 This version supports only Gaussian blurring of the apparent surface charges
 No PCM contribution added !! 
   3         0           1      0.000011    0.000011
 This version supports only Gaussian blurring of the apparent surface charges
 No PCM contribution added !! 
   4         0           1      0.000003    0.000003
 This version supports only Gaussian blurring of the apparent surface charges
 No PCM contribution added !! 
   5         1           0      0.000000    0.000000    Roots Converged

 --------------------------------------------------------------

                    Orbital Energies (a.u.)
 --------------------------------------------------------------

 Alpha MOs
 -- Occupied --
-20.549 -11.265 -11.205 -11.200 -11.200  -1.357  -1.059  -0.986
 -0.862  -0.784  -0.698  -0.639  -0.592  -0.579  -0.544  -0.529
 -0.515  -0.500  -0.481  -0.460  -0.430
 -- Virtual --
  0.151   0.171   0.184   0.195   0.221   0.226   0.236   0.253
  0.260   0.272   0.315   0.349   0.361   0.365   0.390   0.413
  0.417   0.463   0.492   0.515   0.551   0.556   0.567   0.587
  0.606   0.630   0.637   0.644   0.650   0.658   0.659   0.678
  0.683   0.705   0.711   0.714   0.754   0.776   0.819   0.840
  0.876   0.901   0.906   0.923   0.943   0.986   1.006   1.021
  1.047   1.077   1.081   1.117   1.149   1.166   1.201   1.206
  1.221   1.257   1.273   1.283   1.294   1.310   1.319   1.348
  1.362   1.384   1.386   1.405   1.416   1.437   1.459   1.490
[truncated: 1,120,861 more chars]
