# Supplementary material for: A DFT investigation of the blue bottle experiment: E∘half-cell analysis of autoxidation catalysed by redox indicators
Source: R Soc Open Sci. 2017 Nov 8;4(11):170708. doi: 10.1098/rsos.170708 (PMC5717635; doi:10.1098/rsos.170708)
Supplement: output.zip [file rsos170708supp2.zip › MP2_cc-pVTZ/C4H6O2.out]

TWL02 127.0.1
Q-Chem Developer Version! Running on 127.0.1.*
                  Welcome to Q-Chem
     A Quantum Leap Into The Future Of Chemistry


 Q-Chem 4.4, Q-Chem, Inc., Pleasanton, CA (2016)

 Y. Shao,  Z. Gan,  E. Epifanovsky,  A. T. B. Gilbert,  M. Wormit,  
 J. Kussmann,  A. W. Lange,  A. Behn,  J. Deng,  X. Feng,  D. Ghosh,  
 M. Goldey,  P. R. Horn,  L. D. Jacobson,  I. Kaliman,  F. Rob,  
 R. Z. Khaliullin,  T. Kus,  A. Landau,  J. Liu,  E. I. Proynov,  Y. M. Rhee,  
 R. M. Richard,  M. A. Rohrdanz,  R. P. Steele,  E. J. Sundstrom,  
 H. L. Woodcock III,  P. M. Zimmerman,  D. Zuev,  B. Albrecht,  E. Alguire,  
 B. Austin,  S. A. Baeppler,  G. J. O. Beran,  Y. A. Bernard,  E. Berquist,  
 K. Brandhorst,  K. B. Bravaya,  S. T. Brown,  D. Casanova,  C.-M. Chang,  
 Y. Chen,  S. H. Chien,  K. D. Closser,  M. P. Coons,  D. L. Crittenden,  
 S. Dasgupta,  M. Diedenhofen,  R. A. DiStasio Jr.,  H. Do,  A. D. Dutoi,  
 R. G. Edgar,  P.-T. Fang,  S. Fatehi,  Q. Feng,  L. Fusti-Molnar,  
 A. Ghysels,  A. Golubeva-Zadorozhnaya,  J. Gomes,  A. Gunina,  
 M. W. D. Hanson-Heine,  P. H. P. Harbach,  A. W. Hauser,  J. E. Herr,  
 E. G. Hohenstein,  Z. C. Holden,  K. Hui,  T.-C. Jagau,  H. Ji,  B. Kaduk,  
 K. Khistyaev,  Jaehoon Kim,  Jihan Kim,  R. A. King,  P. Klunzinger,  
 K. Koh,  D. Kosenkov,  T. Kowalczyk,  C. M. Krauter,  A. Kunitsa,  
 K. U. Lao,  A. Laurent,  K. V. Lawler,  J. Lee,  D. Lefrancois,  S. Lehtola,  
 S. V. Levchenko,  C. Y. Lin,  Y.-S. Lin,  F. Liu,  E. Livshits,  
 R. C. Lochan,  A. Luenser,  P. Manohar,  S. F. Manzer,  S.-P. Mao,  Y. Mao,  
 N. Mardirossian,  A. V. Marenich,  L. A. Martinez-Martinez,  S. A. Maurer,  
 N. J. Mayhall,  J.-M. Mewes,  A. F. Morrison,  K. Nanda,  T. S. Nguyen-Beck,  
 C. M. Oana,  R. Olivares-Amaya,  D. P. O'Neill,  J. A. Parkhill,  
 T. M. Perrine,  R. Peverati,  P. A. Pieniazek,  F. Plasser,  A. Prociuk,  
 D. R. Rehn,  E. Rosta,  N. J. Russ,  N. Sergueev,  S. M. Sharada,  
 S. Sharma,  D. W. Small,  A. Sodt,  T. Stauch,  T. Stein,  D. Stuck,  
 Y.-C. Su,  A. J. W. Thom,  T. Tsuchimochi,  L. Vogt,  O. Vydrov,  T. Wang,  
 M. A. Watson,  J. Wenzel,  A. White,  C. F. Williams,  V. Vanovschi,  
 K. Yao,  S. Yeganeh,  S. R. Yost,  Z.-Q. You,  I. Y. Zhang,  X. Zhang,  
 Y. Zhao,  B. R. Brooks,  G. K. L. Chan,  D. M. Chipman,  C. J. Cramer,  
 W. A. Goddard III,  M. S. Gordon,  W. J. Hehre,  A. Klamt,  
 H. F. Schaefer III,  M. W. Schmidt,  C. D. Sherrill,  D. G. Truhlar,  
 A. Warshel,  X. Xu,  A. Aspuru-Guzik,  R. Baer,  A. T. Bell,  N. A. Besley,  
 J.-D. Chai,  A. Dreuw,  B. D. Dunietz,  T. R. Furlani,  S. R. Gwaltney,  
 C.-P. Hsu,  Y. Jung,  J. Kong,  D. S. Lambrecht,  W. Liang,  C. Ochsenfeld,  
 V. A. Rassolov,  L. V. Slipchenko,  J. E. Subotnik,  T. Van Voorhis,  
 J. M. Herbert,  A. I. Krylov,  P. M. W. Gill,  M. Head-Gordon

 Contributors to earlier versions of Q-Chem not listed above: 
 R. D. Adamson,  J. Baker,  E. F. C. Byrd,  A. K. Chakraborty,  C.-L. Cheng,  
 H. Dachsel,  R. J. Doerksen,  G. Hawkins,  A. Heyden,  S. Hirata,  
 G. Kedziora,  F. J. Keil,  C. Kelley,  P. P. Korambath,  W. Kurlancheek,  
 A. M. Lee,  M. S. Lee,  D. Liotard,  I. Lotan,  P. E. Maslen,  N. Nair,  
 D. Neuhauser,  R. Olson,  B. Peters,  J. Ritchie,  N. E. Schultz,  
 N. Shenvi,  A. C. Simmonett,  K. S. Thanthiriwatte,  Q. Wu,  W. Zhang

 Please cite Q-Chem as follows:
 Y. Shao et al., Mol. Phys. 113, 184-215 (2015)
 DOI: 10.1080/00268976.2014.952696

 Q-Chem 4.4.2 for Intel X86 EM64T Linux

 Parts of Q-Chem use Armadillo 5.200.1 (Boston Tea Smuggler).
 http://arma.sourceforge.net/

 Q-Chem begins on Sun Jun 11 12:45:56 2017  


Host: 0

     Scratch files written to /scratch/taweetham/qchem40108//
FILE_GEOM_ORG=        593

Checking the input file for inconsistencies... 	...done.

--------------------------------------------------------------
User input:
--------------------------------------------------------------
$molecule
0 1
  C   -0.6925552    0.3473707   -0.0000514
  C    0.6925552   -0.3473707   -0.0000514
  O    0.7503919   -1.5620786   -0.0000517
  O   -0.7503919    1.5620786   -0.0000517
  C   -1.8988942   -0.5590026    0.0000696
  C    1.8988942    0.5590026    0.0000696
  H   -1.8785833   -1.2168100   -0.8762265
  H   -2.8094447    0.0425577    0.0000881
  H   -1.8784882   -1.2167087    0.8764417
  H    2.8094447   -0.0425577    0.0000881
  H    1.8784882    1.2167087    0.8764417
  H    1.8785833    1.2168100   -0.8762265
$end

$rem
   BASIS  =   cc-pVTZ
   method  =  MP2
   JOBTYPE = optimization
   SOLVENT_METHOD = SMD
   MEM_STATIC = 3000
   MEM_TOTAL  = 4000
$end

--------------------------------------------------------------
 ----------------------------------------------------------------
             Standard Nuclear Orientation (Angstroms)
    I     Atom           X                Y                Z
 ----------------------------------------------------------------
    1      C      -0.6925552000     0.3473707000    -0.0000514000
    2      C       0.6925552000    -0.3473707000    -0.0000514000
    3      O       0.7503919000    -1.5620786000    -0.0000517000
    4      O      -0.7503919000     1.5620786000    -0.0000517000
    5      C      -1.8988942000    -0.5590026000     0.0000696000
    6      C       1.8988942000     0.5590026000     0.0000696000
    7      H      -1.8785833000    -1.2168100000    -0.8762265000
    8      H      -2.8094447000     0.0425577000     0.0000881000
    9      H      -1.8784882000    -1.2167087000     0.8764417000
   10      H       2.8094447000    -0.0425577000     0.0000881000
   11      H       1.8784882000     1.2167087000     0.8764417000
   12      H       1.8785833000     1.2168100000    -0.8762265000
 ----------------------------------------------------------------
 Nuclear Repulsion Energy =   225.3600595881 hartrees
 There are       23 alpha and       23 beta electrons
 Requested basis set is cc-pVTZ
 There are 96 shells and 264 basis functions

 Total QAlloc Memory Limit   4000 MB
 Mega-Array Size      2933 MB
 MEM_STATIC part      3000 MB
 A cutoff of  1.0D-11 yielded   4282 shell pairs
 There are     32410 function pairs (     41938 Cartesian)

 -------------------------------------------------------
 OpenMP Integral Computing Module                       
 Release: version 1.0, May 2013, Q-Chem Inc. Pittsburgh 
 -------------------------------------------------------
 Integral Job Info:
 Integral job number is                      11
 Integral operator is                         1
 short-range coefficients                     0
 long-range coefficients              100000000
 Omega coefficients                           0
 if combine SR and LR in K                    0
 Integral screening is                        0
 Integral computing path is                   2
 max size of driver memory is            800000
 size of driver memory is                776718
 size of scratch memory is              4556032
 max col of scratch BK array              10000
 max len of scratch array in speh3          662
 max len of scratch index in speh4           32
 max int batch size is                      520
 min int batch size is                       52
 fixed nKL is                                52
 max L of basis functions is                  3
 order of int derivative is                   0
 number of shells is                         96
 number of basis is                         300
 number of cartesian basis is               300
 number of contracted shell pairs          4282
 number of primitive shell pairs          11886
 maxK2 (contraction) of shell pair           49
 max number of K2 of shell pair               1
 max number of CS2 of shell pair            614
 max number of PS2 of shell pair           1967
 mem total for path MDJ                  116004
 -------------------------------------------------------
 Smallest overlap matrix eigenvalue = 4.80E-04

 Scale SEOQF with 1.000000e-01/1.000000e-01/1.000000e+00

 Standard Electronic Orientation quadrupole field applied
 Nucleus-field energy     =     0.0000000034 hartrees
 Guess from superposition of atomic densities
 Warning:  Energy on first SCF cycle will be non-variational
 A restricted Hartree-Fock SCF calculation will be
 performed using Pulay DIIS extrapolation
 SCF converges when DIIS error is below 1.0E-08
 ---------------------------------------
  Cycle       Energy         DIIS Error
 ---------------------------------------
    1    -306.2508285977      3.22E-02
    2    -304.6188667542      4.58E-03
    3    -304.7013050232      3.93E-03
    4    -304.7937813314      4.10E-04
    5    -304.7969268986      1.33E-04
    6    -304.7972862339      5.77E-05
    7    -304.7973675532      2.38E-05
    8    -304.7973783304      6.64E-06
    9    -304.7973792680      1.02E-06
   10    -304.7973792928      2.67E-07
   11    -304.7973792943      9.36E-08
   12    -304.7973792949      4.45E-08
   13    -304.7973792949      1.92E-08
   14    -304.7973792953      4.16E-09 Convergence criterion met
 ---------------------------------------
 SCF time:  CPU 132.90 s  wall 132.97 s

 Citation of the SMD model:
 Marenich, A.V.; Cramer, C.J.; Truhlar, D.G.
 J. Phys. Chem. B 2009, 113, 6378-6396.
 iSolventCode=           1
 Solvent: water                                                           

 vradii
            1           2           3           4           5           6
    1   1.8500000   1.8500000   1.5200000   1.5200000   1.8500000   1.8500000
            7           8           9          10          11          12
    1   1.2000000   1.2000000   1.2000000   1.2000000   1.2000000   1.2000000
Changing PCM_TESSEL_METHOD to VTN
Changing PCM_VDW_RADII to SMD_RADIUS
 Discretize the solute cavity surface with Lebedev spheres
	Using 302 Lebedev grid points for each H atom
	Using 302 Lebedev grid points for other atoms
	Atomic van der Waals radii will be scaled by 1.20
 Removing interior tesserae...
 Keep 1316 surface tesserae and discard 2308 interior tesserae
 Molecular Surface Area = 118.010 Angst**2
 A restricted Hartree-Fock SCF calculation will be
 performed using Pulay DIIS extrapolation
 Polarizable Continuum solvation model will be applied
 SCF converges when DIIS error is below 1.0E-08

 Citation of the SMD model:
 Marenich, A.V.; Cramer, C.J.; Truhlar, D.G.
 J. Phys. Chem. B 2009, 113, 6378-6396.
 iSolventCode=           1
 Solvent: water                                                           

 vradii
            1           2           3           4           5           6
    1   1.8500000   1.8500000   1.5200000   1.5200000   1.8500000   1.8500000
            7           8           9          10          11          12
    1   1.2000000   1.2000000   1.2000000   1.2000000   1.2000000   1.2000000
 ---------------------------------------
  Cycle       Energy         DIIS Error
 ---------------------------------------
    1    -304.7973792959      8.32E-10
 Time req'd to invert C: 1.29 s (CPU) 1.29 s (wall)
    2    -304.8126147910      3.70E-04
    3    -304.8126147917      3.70E-04
    4    -304.8126147971      3.70E-04
    5    -304.8126147895      3.70E-04
    6    -304.8126147826      3.70E-04
    7    -304.8126147884      3.70E-04
    8    -304.8126147851      3.70E-04
    9    -304.8126147826      3.70E-04
   10    -304.8126147820      3.70E-04
   11    -304.8126147832      3.70E-04
   12    -304.8126147839      3.70E-04
   13    -304.8126147818      3.70E-04
   14    -304.8126147839      3.70E-04
   15    -304.8126147834      3.70E-04
   16    -304.8126147908      3.70E-04
   17    -304.8149157697      2.50E-04
   18    -304.8153992202      8.29E-05
   19    -304.8156021513      3.61E-05
   20    -304.8156384297      1.29E-05
   21    -304.8156431090      4.42E-06
   22    -304.8156434952      1.06E-06
   23    -304.8156435176      2.14E-07
   24    -304.8156435182      5.78E-08
   25    -304.8156435183      1.35E-08
   26    -304.8156435190      2.13E-09 Convergence criterion met
 ---------------------------------------
 SCF time:  CPU 188.28 s  wall 188.37 s
(0)  E-EN(g) gas-phase elect-nuc energy                 -304.797379296 a.u.
(3)  G-ENP(liq) elect-nuc-pol free energy of system     -304.815643519 a.u.
(4)  G-CDS(liq) cavity-dispersion-solvent structure 
     free energy                                                4.6698 kcal/mol
(6)  G-S(liq) free energy of system                     -304.808201717 a.u.
(9)  DeltaG-S(liq) free energy of  solvation
     (9) = (6) - (0)                                           -6.7912 kcal/mol
 SCF   energy in the final basis set = -304.8082017171
 Total energy in the final basis set = -304.8082017171

 Components of the MP2 correlation energy:
        aaaa  correlation energy =        -0.1437304738 au
        abab  correlation energy =        -0.9106032712 au
        bbbb  correlation energy =        -0.1437304738 au
        non-Brillouin singles    =        -0.0000000000 au

 Total  MP2   correlation energy =        -1.1980642189 au
        MP2         total energy =      -306.0062659360 au

  Entering Z-vector solver.
 This version supports only Gaussian blurring of the apparent surface charges
 No PCM contribution added !! 
   1         0           1      0.000343    0.000343
 This version supports only Gaussian blurring of the apparent surface charges
 No PCM contribution added !! 
   2         0           1      0.000108    0.000108
 This version supports only Gaussian blurring of the apparent surface charges
 No PCM contribution added !! 
   3         0           1      0.000038    0.000038
 This version supports only Gaussian blurring of the apparent surface charges
 No PCM contribution added !! 
   4         0           1      0.000012    0.000012
 This version supports only Gaussian blurring of the apparent surface charges
 No PCM contribution added !! 
   5         0           1      0.000003    0.000003
 This version supports only Gaussian blurring of the apparent surface charges
 No PCM contribution added !! 
   6         1           0      0.000000    0.000000    Roots Converged

 --------------------------------------------------------------

                    Orbital Energies (a.u.)
 --------------------------------------------------------------

 Alpha MOs
 -- Occupied --
-20.579 -20.579 -11.357 -11.357 -11.229 -11.229  -1.425  -1.407
 -1.026  -1.007  -0.865  -0.731  -0.697  -0.660  -0.622  -0.612
 -0.576  -0.571  -0.538  -0.515  -0.513  -0.508  -0.411
 -- Virtual --
  0.070   0.154   0.174   0.208   0.222   0.224   0.225   0.265
  0.291   0.299   0.320   0.392   0.394   0.413   0.431   0.435
  0.457   0.483   0.524   0.560   0.566   0.600   0.604   0.624
  0.629   0.634   0.648   0.655   0.666   0.685   0.699   0.704
  0.729   0.762   0.765   0.824   0.836   0.845   0.884   0.910
  0.919   0.928   0.980   0.980   1.055   1.078   1.084   1.111
  1.142   1.154   1.163   1.208   1.209   1.249   1.252   1.268
  1.293   1.313   1.326   1.333   1.372   1.396   1.417   1.424
  1.461   1.470   1.511   1.524   1.531   1.549   1.556   1.602
  1.615   1.667   1.707   1.744   1.749   1.778   1.838   1.882
  1.963   1.974   2.066   2.069   2.200   2.223   2.245   2.375
  2.408   2.428   2.450   2.491   2.510   2.565   2.631   2.650
  2.654   2.710   2.726   2.741   2.840   2.848   2.869   2.912
  2.912   2.922   2.952   2.971   3.041   3.072   3.099   3.110
  3.110   3.120   3.127   3.141   3.166   3.205   3.277   3.281
  3.290   3.312   3.330   3.361   3.377   3.393   3.397   3.424
  3.439   3.444   3.450   3.529   3.545   3.545   3.608   3.617
  3.632   3.650   3.653   3.689   3.759   3.761   3.778   3.782
  3.792   3.824   3.834   3.878   3.890   3.935   3.952   4.021
  4.036   4.053   4.073   4.098   4.114   4.151   4.172   4.204
  4.220   4.230   4.251   4.310   4.316   4.351   4.373   4.377
  4.385   4.429   4.437   4.483   4.497   4.499   4.539   4.569
  4.604   4.642   4.678   4.716   4.729   4.845   4.855   4.867
  4.899   5.080   5.123   5.134   5.199   5.248   5.249   5.362
  5.377   5.397   5.416   5.492   5.494   5.509   5.513   5.559
  5.568   5.586   5.600   5.615   5.638   5.649   5.651   5.708
  5.718   5.734   5.839   5.992   6.005   6.075   6.142   6.216
  6.223   6.241   6.246   6.647   6.673   6.689   6.727   6.869
  6.885   6.897   6.962   7.039   7.278   7.319   7.342   7.499
  7.533   7.554   7.583   8.909  10.335  13.422  13.676  14.091
 14.282
 --------------------------------------------------------------

          Ground-State Mulliken Net Atomic Charges

     Atom                 Charge (a.u.)
  ----------------------------------------
      1 C                     0.231565
      2 C                     0.231565
      3 O                    -0.305820
      4 O                    -0.305820
      5 C                    -0.373202
      6 C                    -0.373202
      7 H                     0.153129
      8 H                     0.141287
      9 H                     0.153041
     10 H                     0.141287
     11 H                     0.153041
     12 H                     0.153129
  ----------------------------------------
  Sum of atomic charges =    -0.000000

 -----------------------------------------------------------------
                    Cartesian Multipole Moments
 -----------------------------------------------------------------
    Charge (ESU x 10^10)
                -0.0000
    Dipole Moment (Debye)
         X       0.0000      Y      -0.0000      Z       0.0001
       Tot       0.0001
    Quadrupole Moments (Debye-Ang)
        XX     -31.4945     XY       6.1565     YY     -45.0086
        XZ      -0.0000     YZ      -0.0000     ZZ     -33.5833
    Octopole Moments (Debye-Ang^2)
       XXX       0.0000    XXY       0.0000    XYY       0.0000
       YYY      -0.0000    XXZ      -0.0002    XYZ      -0.0008
       YYZ       0.0003    XZZ      -0.0000    YZZ       0.0000
       ZZZ      -0.0002
    Hexadecapole Moments (Debye-Ang^3)
      XXXX    -426.8678   XXXY      -2.7088   XXYY    -122.1528
      XYYY      11.4936   YYYY    -281.3568   XXXZ      -0.0000
      XXYZ      -0.0000   XYYZ      -0.0000   YYYZ      -0.0000
      XXZZ     -81.9070   XYZZ       1.8092   YYZZ     -45.1343
      XZZZ      -0.0000   YZZZ      -0.0000   ZZZZ     -44.1101
 -----------------------------------------------------------------
 DrvMan is completing analytic gradient of the MP2 energy
 MP2 relaxed dipole moment
            1
    1   0.0000000
    2  -0.0000000
    3   0.0000472
	Magnitude:	 0.000 au	 0.000 Debye
 MP2 energy read as -306.006266
 Full Analytical Gradient of MP2 Energy (in au.)
             1             2             3             4             5
    1    0.00437987   -0.00437987    0.00144193   -0.00144193    0.00149695
    2    0.02013964   -0.02013964    0.00052033   -0.00052033    0.00065303
    3   -0.00000440   -0.00000440    0.00000239    0.00000239    0.00000687
             6             7             8             9            10
    1   -0.00149695   -0.00158368   -0.00970030   -0.00158183    0.00970030
    2   -0.00065303   -0.00848318    0.00543195   -0.00847940   -0.00543195
    3    0.00000687   -0.00848027   -0.00000133    0.00847675   -0.00000133
            11            12
    1    0.00158183    0.00158368
    2    0.00847940    0.00848318
    3    0.00847675   -0.00848027
 Gradient time:  CPU 0.12 s  wall 6.04 s
 Geometry Optimization Parameters
   NAtoms,    NIC,     NZ,  NCons,   NDum,   NFix, NCnnct, MaxDiis
       12      69       0       0       0       0       0       0


** GEOMETRY OPTIMIZATION IN DELOCALIZED INTERNAL COORDINATES **
   Searching for a Minimum

   Optimization Cycle:   1

                       Coordinates (Angstroms)
     ATOM                X               Y               Z
      1  C        -0.6925552000    0.3473707000   -0.0000514000
      2  C         0.6925552000   -0.3473707000   -0.0000514000
      3  O         0.7503919000   -1.5620786000   -0.0000517000
      4  O        -0.7503919000    1.5620786000   -0.0000517000
      5  C        -1.8988942000   -0.5590026000    0.0000696000
      6  C         1.8988942000    0.5590026000    0.0000696000
      7  H        -1.8785833000   -1.2168100000   -0.8762265000
      8  H        -2.8094447000    0.0425577000    0.0000881000
      9  H        -1.8784882000   -1.2167087000    0.8764417000
     10  H         2.8094447000   -0.0425577000    0.0000881000
     11  H         1.8784882000    1.2167087000    0.8764417000
     12  H         1.8785833000    1.2168100000   -0.8762265000
   Point Group: c1    Number of degrees of freedom:    30


   Energy is   -306.006265936


 Attempting to Generate Delocalized Internal Coordinates

 22 Hessian modes will be used to form the next step
  Hessian Eigenvalues:
     0.002620    0.005983    0.008002    0.073762    0.075129    0.160000
     0.160000    0.160000    0.160000    0.160000    0.250000    0.250000
     0.276869    0.314617    0.314617    0.341383    0.341383    0.341385
     0.341385    0.346607    0.346607    0.971395

 Minimum Search - Taking Simple RFO Step
 Searching for Lamda that Minimizes Along All modes
 Value Taken    Lamda =  -0.00479869
 Step Taken.  Stepsize is  0.125517

                             Maximum     Tolerance    Cnvgd?
         Gradient           0.025366      0.000300      NO
         Displacement       0.064824      0.001200      NO
         Energy change     *********      0.000001      NO


 New Cartesian Coordinates Obtained by Inverse Iteration

 Displacement from previous Coordinates is:  0.230450
 ----------------------------------------------------------------
             Standard Nuclear Orientation (Angstroms)
    I     Atom           X                Y                Z
 ----------------------------------------------------------------
    1      C      -0.6860343063     0.3363283001    -0.0000363467
    2      C       0.6860343136    -0.3363283123    -0.0000363467
    3      O       0.7402249871    -1.5514500637    -0.0001394113
    4      O      -0.7402249691     1.5514500520    -0.0001394113
    5      C      -1.8733286444    -0.5522799746     0.0000831735
    6      C       1.8733286435     0.5522799735     0.0000831735
    7      H      -1.8384537252    -1.1913799431    -0.8670907153
    8      H      -2.7684942567     0.0422815855     0.0000721912
    9      H      -1.8383992672    -1.1912255963     0.8673809086
   10      H       2.7684942662    -0.0422815710     0.0000721912
   11      H       1.8383992502     1.1912256016     0.8673809033
   12      H       1.8384537082     1.1913799483    -0.8670907100
 ----------------------------------------------------------------
 Nuclear Repulsion Energy =   227.9007446847 hartrees
 There are       23 alpha and       23 beta electrons
 Discretize the solute cavity surface with Lebedev spheres
	Using 302 Lebedev grid points for each H atom
	Using 302 Lebedev grid points for other atoms
	Atomic van der Waals radii will be scaled by 1.20
 Removing interior tesserae...
 Keep 1278 surface tesserae and discard 2346 interior tesserae
 Molecular Surface Area = 115.745 Angst**2
 Applying Cartesian multipole field
    Component          Value
    ---------          -----
     (2,0,0)        1.00000E-11
     (0,2,0)        2.00000E-11
     (0,0,2)       -3.00000E-10
 Nucleus-field energy     =     0.0000000033 hartrees
 Requested basis set is cc-pVTZ
 There are 96 shells and 264 basis functions
 A cutoff of  1.0D-11 yielded   4302 shell pairs
 There are     32530 function pairs (     42088 Cartesian)
 Smallest overlap matrix eigenvalue = 4.38E-04
 Guess MOs from SCF MO coefficient file
 Reading MOs from coefficient file
 Reading MOs from coefficient file
 A restricted Hartree-Fock SCF calculation will be
 performed using Pulay DIIS extrapolation
 SCF converges when DIIS error is below 1.0E-08
 Geometry optimization detected.  Setting ReadMinima to 0
 Setting SaveMinima to 0
 ---------------------------------------
  Cycle       Energy         DIIS Error
 ---------------------------------------
    1    -304.8505068575      7.72E-04
    2    -304.7974572268      2.50E-04
    3    -304.7978840204      1.19E-04
    4    -304.7980353786      5.11E-05
    5    -304.7980759878      1.65E-05
    6    -304.7980834050      6.26E-06
    7    -304.7980843137      1.61E-06
    8    -304.7980843628      2.37E-07
    9    -304.7980843636      6.27E-08
   10    -304.7980843638      1.70E-08
   11    -304.7980843631      3.88E-09 Convergence criterion met
 ---------------------------------------
 SCF time:  CPU 120.42 s  wall 125.52 s
 Discretize the solute cavity surface with Lebedev spheres
	Using 302 Lebedev grid points for each H atom
	Using 302 Lebedev grid points for other atoms
	Atomic van der Waals radii will be scaled by 1.20
 Removing interior tesserae...
 Keep 1278 surface tesserae and discard 2346 interior tesserae
 Molecular Surface Area = 115.745 Angst**2
 A restricted Hartree-Fock SCF calculation will be
 performed using Pulay DIIS extrapolation
 Polarizable Continuum solvation model will be applied
 SCF converges when DIIS error is below 1.0E-08
 Geometry optimization detected.  Setting ReadMinima to 0
 Setting SaveMinima to 0

 Citation of the SMD model:
 Marenich, A.V.; Cramer, C.J.; Truhlar, D.G.
 J. Phys. Chem. B 2009, 113, 6378-6396.
 iSolventCode=           1
 Solvent: water                                                           

 vradii
            1           2           3           4           5           6
    1   1.8500000   1.8500000   1.5200000   1.5200000   1.8500000   1.8500000
            7           8           9          10          11          12
    1   1.2000000   1.2000000   1.2000000   1.2000000   1.2000000   1.2000000
 ---------------------------------------
  Cycle       Energy         DIIS Error
 ---------------------------------------
    1    -304.7980843641      1.27E-09
 Time req'd to invert C: 1.69 s (CPU) 1.71 s (wall)
    2    -304.8136630226      3.74E-04
    3    -304.8136630240      3.74E-04
    4    -304.8136630261      3.74E-04
    5    -304.8136630208      3.74E-04
    6    -304.8136630156      3.74E-04
    7    -304.8136630202      3.74E-04
    8    -304.8136630236      3.74E-04
    9    -304.8136630233      3.74E-04
   10    -304.8136630248      3.74E-04
   11    -304.8136630240      3.74E-04
   12    -304.8136630232      3.74E-04
   13    -304.8136630221      3.74E-04
   14    -304.8136630217      3.74E-04
   15    -304.8136630224      3.74E-04
   16    -304.8136630235      3.74E-04
   17    -304.8160123474      2.52E-04
   18    -304.8165024054      8.34E-05
   19    -304.8167072940      3.64E-05
   20    -304.8167439771      1.30E-05
   21    -304.8167487242      4.44E-06
   22    -304.8167491097      1.04E-06
   23    -304.8167491310      2.00E-07
   24    -304.8167491315      5.42E-08
   25    -304.8167491316      1.29E-08
   26    -304.8167491321      1.98E-09 Convergence criterion met
 ---------------------------------------
 SCF time:  CPU 222.79 s  wall 224.53 s
(0)  E-EN(g) gas-phase elect-nuc energy                 -304.798084364 a.u.
(3)  G-ENP(liq) elect-nuc-pol free energy of system     -304.816749132 a.u.
(4)  G-CDS(liq) cavity-dispersion-solvent structure 
     free energy                                                4.5969 kcal/mol
(6)  G-S(liq) free energy of system                     -304.809423542 a.u.
(9)  DeltaG-S(liq) free energy of  solvation
     (9) = (6) - (0)                                           -7.1154 kcal/mol
 SCF   energy in the final basis set = -304.8094235422
 Total energy in the final basis set = -304.8094235422

 Components of the MP2 correlation energy:
        aaaa  correlation energy =        -0.1439833782 au
        abab  correlation energy =        -0.9101294161 au
        bbbb  correlation energy =        -0.1439833782 au
        non-Brillouin singles    =        -0.0000000000 au

 Total  MP2   correlation energy =        -1.1980961725 au
        MP2         total energy =      -306.0075197147 au

  Entering Z-vector solver.
 This version supports only Gaussian blurring of the apparent surface charges
 No PCM contribution added !! 
   1         0           1      0.000336    0.000336
 This version supports only Gaussian blurring of the apparent surface charges
 No PCM contribution added !! 
   2         0           1      0.000106    0.000106
 This version supports only Gaussian blurring of the apparent surface charges
 No PCM contribution added !! 
   3         0           1      0.000038    0.000038
 This version supports only Gaussian blurring of the apparent surface charges
 No PCM contribution added !! 
   4         0           1      0.000012    0.000012
 This version supports only Gaussian blurring of the apparent surface charges
 No PCM contribution added !! 
   5         0           1      0.000003    0.000003
 This version supports only Gaussian blurring of the apparent surface charges
 No PCM contribution added !! 
   6         1           0      0.000000    0.000000    Roots Converged

 --------------------------------------------------------------

                    Orbital Energies (a.u.)
 --------------------------------------------------------------

 Alpha MOs
 -- Occupied --
-20.576 -20.576 -11.352 -11.351 -11.221 -11.221  -1.425  -1.406
 -1.037  -1.019  -0.871  -0.730  -0.700  -0.663  -0.629  -0.612
 -0.584  -0.577  -0.542  -0.516  -0.512  -0.508  -0.414
 -- Virtual --
  0.070   0.155   0.177   0.213   0.223   0.225   0.226   0.268
  0.290   0.301   0.324   0.390   0.394   0.409   0.432   0.433
  0.468   0.484   0.528   0.568   0.569   0.605   0.616   0.631
  0.631   0.637   0.657   0.662   0.677   0.691   0.704   0.706
  0.732   0.768   0.773   0.829   0.837   0.853   0.881   0.918
  0.920   0.933   0.982   0.992   1.059   1.090   1.091   1.106
  1.139   1.165   1.173   1.205   1.217   1.256   1.256   1.272
  1.295   1.332   1.341   1.344   1.377   1.411   1.427   1.434
  1.473   1.479   1.513   1.523   1.537   1.564   1.564   1.615
  1.622   1.684   1.714   1.751   1.756   1.804   1.865   1.884
  1.964   1.987   2.076   2.090   2.204   2.212   2.255   2.377
  2.411   2.429   2.464   2.488   2.514   2.556   2.628   2.663
  2.666   2.706   2.730   2.747   2.845   2.854   2.889   2.919
  2.921   2.932   2.962   2.984   3.065   3.087   3.089   3.116
  3.119   3.123   3.136   3.148   3.182   3.224   3.280   3.294
  3.298   3.318   3.346   3.370   3.394   3.407   3.410   3.436
  3.446   3.456   3.473   3.556   3.558   3.572   3.621   3.621
  3.646   3.669   3.670   3.700   3.776   3.780   3.803   3.811
  3.820   3.850   3.856   3.906   3.906   3.974   3.995   4.037
  4.053   4.072   4.089   4.121   4.144   4.168   4.204   4.240
  4.250   4.262   4.277   4.338   4.350   4.377   4.395   4.404
  4.405   4.473   4.486   4.512   4.525   4.537   4.580   4.588
  4.634   4.691   4.725   4.742   4.771   4.886   4.906   4.915
  4.948   5.134   5.179   5.189   5.271   5.303   5.319   5.404
  5.415   5.441   5.469   5.545   5.570   5.571   5.575   5.605
  5.621   5.629   5.629   5.630   5.680   5.685   5.686   5.756
  5.764   5.772   5.895   5.998   6.022   6.102   6.167   6.236
  6.244   6.269   6.269   6.669   6.685   6.703   6.745   6.874
  6.906   6.906   6.991   7.052   7.312   7.326   7.347   7.504
  7.537   7.569   7.601   9.101  10.686  13.475  13.769  14.613
 14.743
 --------------------------------------------------------------

          Ground-State Mulliken Net Atomic Charges

     Atom                 Charge (a.u.)
  ----------------------------------------
      1 C                     0.237020
      2 C                     0.237020
      3 O                    -0.314408
      4 O                    -0.314408
      5 C                    -0.378748
      6 C                    -0.378748
      7 H                     0.156317
      8 H                     0.143502
      9 H                     0.156316
     10 H                     0.143502
     11 H                     0.156316
     12 H                     0.156317
  ----------------------------------------
  Sum of atomic charges =    -0.000000

 -----------------------------------------------------------------
                    Cartesian Multipole Moments
 -----------------------------------------------------------------
    Charge (ESU x 10^10)
                -0.0000
    Dipole Moment (Debye)
         X      -0.0000      Y       0.0000      Z       0.0007
       Tot       0.0007
    Quadrupole Moments (Debye-Ang)
        XX     -31.4632     XY       6.0617     YY     -45.0746
        XZ      -0.0000     YZ      -0.0000     ZZ     -33.3539
    Octopole Moments (Debye-Ang^2)
       XXX      -0.0000    XXY       0.0000    XYY      -0.0000
       YYY       0.0000    XXZ       0.0015    XYZ      -0.0007
       YYZ       0.0022    XZZ      -0.0000    YZZ       0.0000
       ZZZ       0.0022
    Hexadecapole Moments (Debye-Ang^3)
      XXXX    -413.3513   XXXY      -2.2827   XXYY    -119.5217
      XYYY      11.8751   YYYY    -277.1398   XXXZ       0.0000
      XXYZ      -0.0000   XYYZ       0.0000   YYYZ      -0.0000
      XXZZ     -79.1033   XYZZ       1.9455   YYZZ     -44.4717
      XZZZ       0.0000   YZZZ      -0.0000   ZZZZ     -43.1359
 -----------------------------------------------------------------
 DrvMan is completing analytic gradient of the MP2 energy
 MP2 relaxed dipole moment
            1
    1  -0.0000000
    2   0.0000000
    3   0.0002705
	Magnitude:	 0.000 au	 0.001 Debye
 MP2 energy read as -306.007520
 Full Analytical Gradient of MP2 Energy (in au.)
             1             2             3             4             5
    1   -0.00011259    0.00011259    0.00019797   -0.00019797    0.00032795
    2    0.00847527   -0.00847527    0.00524023   -0.00524023   -0.00145160
    3   -0.00000084   -0.00000084    0.00000003    0.00000003   -0.00000691
             6             7             8             9            10
    1   -0.00032795   -0.00001787    0.00011420   -0.00001920   -0.00011420
    2    0.00145160    0.00031912    0.00005629    0.00031497   -0.00005629
    3   -0.00000691    0.00020503    0.00000124   -0.00019856    0.00000124
            11            12
    1    0.00001920    0.00001787
    2   -0.00031497   -0.00031911
    3   -0.00019856    0.00020503
 Gradient time:  CPU 0.10 s  wall 0.58 s
 Geometry Optimization Parameters
   NAtoms,    NIC,     NZ,  NCons,   NDum,   NFix, NCnnct, MaxDiis
       12      69       0       0       0       0       0       0

 Cartesian Hessian Update
 Hessian Updated using BFGS Update


** GEOMETRY OPTIMIZATION IN DELOCALIZED INTERNAL COORDINATES **
   Searching for a Minimum

   Optimization Cycle:   2

                       Coordinates (Angstroms)
     ATOM                X               Y               Z
      1  C        -0.6860343063    0.3363283001   -0.0000363467
      2  C         0.6860343136   -0.3363283123   -0.0000363467
      3  O         0.7402249871   -1.5514500637   -0.0001394113
      4  O        -0.7402249691    1.5514500520   -0.0001394113
      5  C        -1.8733286444   -0.5522799746    0.0000831735
      6  C         1.8733286435    0.5522799735    0.0000831735
      7  H        -1.8384537252   -1.1913799431   -0.8670907153
      8  H        -2.7684942567    0.0422815855    0.0000721912
      9  H        -1.8383992672   -1.1912255963    0.8673809086
     10  H         2.7684942662   -0.0422815710    0.0000721912
     11  H         1.8383992502    1.1912256016    0.8673809033
     12  H         1.8384537082    1.1913799483   -0.8670907100
   Point Group: c1    Number of degrees of freedom:    30


   Energy is   -306.007519715

 Hessian Updated using BFGS Update

 15 Hessian modes will be used to form the next step
  Hessian Eigenvalues:
     0.002620    0.005983    0.008002    0.073762    0.075122    0.159893
     0.160946    0.236575    0.250100    0.274957    0.316014    0.341384
     0.345099    0.356060    0.986552

 Minimum Search - Taking Simple RFO Step
 Searching for Lamda that Minimizes Along All modes
 Value Taken    Lamda =  -0.00010995
 Step Taken.  Stepsize is  0.017175

                             Maximum     Tolerance    Cnvgd?
         Gradient           0.005141      0.000300      NO
         Displacement       0.009587      0.001200      NO
         Energy change     -0.001254      0.000001      NO


 New Cartesian Coordinates Obtained by Inverse Iteration

 Displacement from previous Coordinates is:  0.018312
 ----------------------------------------------------------------
             Standard Nuclear Orientation (Angstroms)
    I     Atom           X                Y                Z
 ----------------------------------------------------------------
    1      C      -0.6866746393     0.3322693794     0.0000710469
    2      C       0.6866746537    -0.3322694013     0.0000710469
    3      O       0.7399520737    -1.5503299577     0.0000759808
    4      O      -0.7399520481     1.5503299363     0.0000759808
    5      C      -1.8755352544    -0.5528758464     0.0000355985
    6      C       1.8755352594     0.5528758372     0.0000355984
    7      H      -1.8414347312    -1.1925542231    -0.8669258540
    8      H      -2.7697936521     0.0425630363     0.0000283272
    9      H      -1.8414693400    -1.1925695333     0.8669847007
   10      H       2.7697936797    -0.0425630111     0.0000283272
   11      H       1.8414693037     1.1925695470     0.8669846824
   12      H       1.8414346950     1.1925542369    -0.8669258358
 ----------------------------------------------------------------
 Nuclear Repulsion Energy =   227.8187878614 hartrees
 There are       23 alpha and       23 beta electrons
 Discretize the solute cavity surface with Lebedev spheres
	Using 302 Lebedev grid points for each H atom
	Using 302 Lebedev grid points for other atoms
	Atomic van der Waals radii will be scaled by 1.20
 Removing interior tesserae...
 Keep 1278 surface tesserae and discard 2346 interior tesserae
 Molecular Surface Area = 115.399 Angst**2
 Applying Cartesian multipole field
    Component          Value
    ---------          -----
     (2,0,0)        1.00000E-11
     (0,2,0)        2.00000E-11
     (0,0,2)       -3.00000E-10
 Nucleus-field energy     =     0.0000000033 hartrees
 Requested basis set is cc-pVTZ
 There are 96 shells and 264 basis functions
 A cutoff of  1.0D-11 yielded   4302 shell pairs
 There are     32530 function pairs (     42088 Cartesian)
 Smallest overlap matrix eigenvalue = 4.37E-04
 Guess MOs from SCF MO coefficient file
 Reading MOs from coefficient file
 Reading MOs from coefficient file
 A restricted Hartree-Fock SCF calculation will be
 performed using Pulay DIIS extrapolation
 SCF converges when DIIS error is below 1.0E-08
 Geometry optimization detected.  Setting ReadMinima to 0
 Setting SaveMinima to 0
 ---------------------------------------
  Cycle       Energy         DIIS Error
 ---------------------------------------
    1    -304.7874596067      4.71E-04
    2    -304.7967162280      3.02E-04
    3    -304.7973027671      8.53E-05
    4    -304.7974539799      4.09E-05
    5    -304.7974867807      1.47E-05
    6    -304.7974924119      4.88E-06
    7    -304.7974929331      1.43E-06
    8    -304.7974929695      2.27E-07
    9    -304.7974929709      6.30E-08
   10    -304.7974929709      1.56E-08
   11    -304.7974929709      2.60E-09 Convergence criterion met
 ---------------------------------------
 SCF time:  CPU 112.35 s  wall 112.67 s
 Discretize the solute cavity surface with Lebedev spheres
	Using 302 Lebedev grid points for each H atom
	Using 302 Lebedev grid points for other atoms
	Atomic van der Waals radii will be scaled by 1.20
 Removing interior tesserae...
 Keep 1278 surface tesserae and discard 2346 interior tesserae
 Molecular Surface Area = 115.399 Angst**2
 A restricted Hartree-Fock SCF calculation will be
 performed using Pulay DIIS extrapolation
 Polarizable Continuum solvation model will be applied
 SCF converges when DIIS error is below 1.0E-08
 Geometry optimization detected.  Setting ReadMinima to 0
 Setting SaveMinima to 0

 Citation of the SMD model:
 Marenich, A.V.; Cramer, C.J.; Truhlar, D.G.
 J. Phys. Chem. B 2009, 113, 6378-6396.
 iSolventCode=           1
 Solvent: water                                                           

 vradii
            1           2           3           4           5           6
    1   1.8500000   1.8500000   1.5200000   1.5200000   1.8500000   1.8500000
            7           8           9          10          11          12
    1   1.2000000   1.2000000   1.2000000   1.2000000   1.2000000   1.2000000
 ---------------------------------------
  Cycle       Energy         DIIS Error
 ---------------------------------------
    1    -304.7974929699      1.03E-09
 Time req'd to invert C: 1.29 s (CPU) 1.29 s (wall)
    2    -304.8131727186      3.75E-04
    3    -304.8131727187      3.75E-04
    4    -304.8131727140      3.75E-04
    5    -304.8131727138      3.75E-04
    6    -304.8131727061      3.75E-04
    7    -304.8131727068      3.75E-04
    8    -304.8131727063      3.75E-04
    9    -304.8131727036      3.75E-04
   10    -304.8131727046      3.75E-04
   11    -304.8131727047      3.75E-04
   12    -304.8131727066      3.75E-04
   13    -304.8131727046      3.75E-04
   14    -304.8131727097      3.75E-04
   15    -304.8131727102      3.75E-04
   16    -304.8131727191      3.75E-04
   17    -304.8155411091      2.53E-04
   18    -304.8160363293      8.38E-05
   19    -304.8162442391      3.67E-05
   20    -304.8162816871      1.32E-05
   21    -304.8162865604      4.50E-06
   22    -304.8162869572      1.06E-06
   23    -304.8162869791      2.02E-07
   24    -304.8162869796      5.49E-08
   25    -304.8162869798      1.31E-08
   26    -304.8162869802      2.02E-09 Convergence criterion met
 ---------------------------------------
 SCF time:  CPU 203.83 s  wall 204.16 s
(0)  E-EN(g) gas-phase elect-nuc energy                 -304.797492970 a.u.
(3)  G-ENP(liq) elect-nuc-pol free energy of system     -304.816286980 a.u.
(4)  G-CDS(liq) cavity-dispersion-solvent structure 
     free energy                                                4.5839 kcal/mol
(6)  G-S(liq) free energy of system                     -304.808982083 a.u.
(9)  DeltaG-S(liq) free energy of  solvation
     (9) = (6) - (0)                                           -7.2095 kcal/mol
 SCF   energy in the final basis set = -304.8089820832
 Total energy in the final basis set = -304.8089820832

 Components of the MP2 correlation energy:
        aaaa  correlation energy =        -0.1440435692 au
        abab  correlation energy =        -0.9104280814 au
        bbbb  correlation energy =        -0.1440435692 au
        non-Brillouin singles    =        -0.0000000000 au

 Total  MP2   correlation energy =        -1.1985152199 au
        MP2         total energy =      -306.0074973031 au

  Entering Z-vector solver.
 This version supports only Gaussian blurring of the apparent surface charges
 No PCM contribution added !! 
   1         0           1      0.000337    0.000337
 This version supports only Gaussian blurring of the apparent surface charges
 No PCM contribution added !! 
   2         0           1      0.000107    0.000107
 This version supports only Gaussian blurring of the apparent surface charges
 No PCM contribution added !! 
   3         0           1      0.000038    0.000038
 This version supports only Gaussian blurring of the apparent surface charges
 No PCM contribution added !! 
   4         0           1      0.000012    0.000012
 This version supports only Gaussian blurring of the apparent surface charges
 No PCM contribution added !! 
   5         0           1      0.000003    0.000003
 This version supports only Gaussian blurring of the apparent surface charges
 No PCM contribution added !! 
   6         1           0      0.000000    0.000000    Roots Converged

 --------------------------------------------------------------

                    Orbital Energies (a.u.)
 --------------------------------------------------------------

 Alpha MOs
 -- Occupied --
-20.576 -20.576 -11.353 -11.352 -11.221 -11.221  -1.424  -1.404
 -1.037  -1.020  -0.872  -0.730  -0.700  -0.663  -0.629  -0.611
 -0.584  -0.578  -0.542  -0.516  -0.511  -0.507  -0.415
 -- Virtual --
  0.069   0.155   0.177   0.212   0.222   0.225   0.226   0.267
  0.290   0.300   0.324   0.390   0.394   0.409   0.432   0.433
  0.468   0.484   0.528   0.568   0.570   0.605   0.616   0.630
  0.631   0.637   0.657   0.663   0.677   0.691   0.705   0.706
  0.730   0.767   0.773   0.829   0.838   0.852   0.880   0.919
  0.920   0.932   0.982   0.991   1.060   1.090   1.091   1.106
  1.139   1.165   1.173   1.205   1.217   1.256   1.256   1.272
  1.293   1.333   1.342   1.344   1.377   1.410   1.427   1.435
  1.473   1.479   1.514   1.524   1.537   1.564   1.564   1.615
  1.621   1.684   1.712   1.752   1.756   1.803   1.865   1.883
  1.963   1.986   2.077   2.093   2.202   2.210   2.254   2.376
  2.410   2.430   2.464   2.487   2.513   2.556   2.627   2.661
  2.668   2.705   2.728   2.749   2.843   2.855   2.887   2.920
  2.921   2.932   2.963   2.986   3.067   3.087   3.089   3.115
  3.119   3.122   3.136   3.148   3.181   3.223   3.281   3.292
  3.297   3.317   3.344   3.371   3.393   3.407   3.410   3.435
  3.447   3.456   3.476   3.558   3.560   3.572   3.619   3.620
  3.645   3.666   3.669   3.699   3.776   3.777   3.803   3.812
  3.819   3.848   3.853   3.906   3.907   3.974   3.993   4.039
  4.054   4.072   4.090   4.120   4.146   4.167   4.204   4.238
  4.253   4.263   4.278   4.337   4.350   4.375   4.395   4.400
  4.405   4.472   4.488   4.510   4.525   4.540   4.579   4.585
  4.634   4.690   4.725   4.740   4.771   4.882   4.907   4.914
  4.948   5.133   5.178   5.188   5.272   5.302   5.322   5.406
  5.416   5.441   5.468   5.546   5.571   5.571   5.575   5.605
  5.620   5.626   5.628   5.629   5.681   5.685   5.686   5.755
  5.765   5.773   5.897   5.992   6.020   6.098   6.164   6.236
  6.244   6.268   6.269   6.663   6.675   6.697   6.738   6.873
  6.905   6.905   6.989   7.050   7.299   7.325   7.346   7.501
  7.535   7.567   7.601   9.104  10.715  13.415  13.713  14.615
 14.748
 --------------------------------------------------------------

          Ground-State Mulliken Net Atomic Charges

     Atom                 Charge (a.u.)
  ----------------------------------------
      1 C                     0.237658
      2 C                     0.237658
      3 O                    -0.316404
      4 O                    -0.316404
      5 C                    -0.378046
      6 C                    -0.378046
      7 H                     0.156305
      8 H                     0.144182
      9 H                     0.156305
     10 H                     0.144182
     11 H                     0.156305
     12 H                     0.156305
  ----------------------------------------
  Sum of atomic charges =     0.000000

 -----------------------------------------------------------------
                    Cartesian Multipole Moments
 -----------------------------------------------------------------
    Charge (ESU x 10^10)
                 0.0000
    Dipole Moment (Debye)
         X      -0.0000      Y       0.0000      Z      -0.0001
       Tot       0.0001
    Quadrupole Moments (Debye-Ang)
        XX     -31.3779     XY       6.1069     YY     -45.0919
        XZ      -0.0000     YZ      -0.0000     ZZ     -33.3644
    Octopole Moments (Debye-Ang^2)
       XXX      -0.0000    XXY       0.0000    XYY      -0.0000
       YYY       0.0000    XXZ      -0.0018    XYZ       0.0004
       YYZ      -0.0028    XZZ      -0.0000    YZZ       0.0000
       ZZZ      -0.0058
    Hexadecapole Moments (Debye-Ang^3)
      XXXX    -413.2165   XXXY      -2.3236   XXYY    -119.5618
      XYYY      11.7528   YYYY    -276.8853   XXXZ       0.0000
      XXYZ      -0.0000   XYYZ       0.0000   YYYZ      -0.0000
      XXZZ     -79.1942   XYZZ       1.9057   YYZZ     -44.4386
      XZZZ       0.0000   YZZZ      -0.0000   ZZZZ     -43.1469
 -----------------------------------------------------------------
 DrvMan is completing analytic gradient of the MP2 energy
 MP2 relaxed dipole moment
            1
    1  -0.0000000
    2   0.0000000
    3  -0.0000291
	Magnitude:	 0.000 au	 0.000 Debye
 MP2 energy read as -306.007497
 Full Analytical Gradient of MP2 Energy (in au.)
             1             2             3             4             5
    1   -0.00057558    0.00057558   -0.00019839    0.00019839   -0.00015639
    2    0.00281203   -0.00281203    0.00188823   -0.00188823   -0.00061313
    3    0.00000196    0.00000196   -0.00000076   -0.00000076   -0.00000048
             6             7             8             9            10
    1    0.00015639    0.00001801    0.00008121    0.00001796   -0.00008121
    2    0.00061312    0.00025055   -0.00015205    0.00025203    0.00015205
    3   -0.00000048    0.00017701    0.00000041   -0.00017813    0.00000041
            11            12
    1   -0.00001796   -0.00001801
    2   -0.00025203   -0.00025055
    3   -0.00017814    0.00017701
 Gradient time:  CPU 0.14 s  wall 1.08 s
 Geometry Optimization Parameters
   NAtoms,    NIC,     NZ,  NCons,   NDum,   NFix, NCnnct, MaxDiis
       12      69       0       0       0       0       0       0

 Cartesian Hessian Update
 Hessian Updated using BFGS Update


** GEOMETRY OPTIMIZATION IN DELOCALIZED INTERNAL COORDINATES **
   Searching for a Minimum

   Optimization Cycle:   3

                       Coordinates (Angstroms)
     ATOM                X               Y               Z
      1  C        -0.6866746393    0.3322693794    0.0000710469
      2  C         0.6866746537   -0.3322694013    0.0000710469
      3  O         0.7399520737   -1.5503299577    0.0000759808
      4  O        -0.7399520481    1.5503299363    0.0000759808
      5  C        -1.8755352544   -0.5528758464    0.0000355985
      6  C         1.8755352594    0.5528758372    0.0000355984
      7  H        -1.8414347312   -1.1925542231   -0.8669258540
      8  H        -2.7697936521    0.0425630363    0.0000283272
      9  H        -1.8414693400   -1.1925695333    0.8669847007
     10  H         2.7697936797   -0.0425630111    0.0000283272
     11  H         1.8414693037    1.1925695470    0.8669846824
     12  H         1.8414346950    1.1925542369   -0.8669258358
   Point Group: c1    Number of degrees of freedom:    30


   Energy is   -306.007497303

 Hessian Updated using BFGS Update

 17 Hessian modes will be used to form the next step
  Hessian Eigenvalues:
     0.002620    0.005983    0.008002    0.073762    0.075213    0.158832
     0.160000    0.160925    0.195260    0.256628    0.280450    0.318700
     0.341385    0.341385    0.344481    0.353060    0.796331

 Minimum Search - Taking Simple RFO Step
 Searching for Lamda that Minimizes Along All modes
 Value Taken    Lamda =  -0.00002239
 Step Taken.  Stepsize is  0.009362

                             Maximum     Tolerance    Cnvgd?
         Gradient           0.001955      0.000300      NO
         Displacement       0.005499      0.001200      NO
         Energy change      0.000022      0.000001      NO


 New Cartesian Coordinates Obtained by Inverse Iteration

 Displacement from previous Coordinates is:  0.010939
 ----------------------------------------------------------------
             Standard Nuclear Orientation (Angstroms)
    I     Atom           X                Y                Z
 ----------------------------------------------------------------
    1      C      -0.6864473492     0.3302326902    -0.0000577707
    2      C       0.6864473641    -0.3302327108    -0.0000577709
    3      O       0.7412055030    -1.5499170500    -0.0000023137
    4      O      -0.7412054787     1.5499170294    -0.0000023136
    5      C      -1.8755965936    -0.5532016894     0.0000620366
    6      C       1.8755965965     0.5532016827     0.0000620366
    7      H      -1.8428652340    -1.1936853544    -0.8669426111
    8      H      -2.7686237313     0.0443587786     0.0001224737
    9      H      -1.8427227169    -1.1936515114     0.8670879854
   10      H       2.7686237525    -0.0443587561     0.0001224740
   11      H       1.8427226849     1.1936515238     0.8670879712
   12      H       1.8428652025     1.1936853674    -0.8669425976
 ----------------------------------------------------------------
 Nuclear Repulsion Energy =   227.7916853930 hartrees
 There are       23 alpha and       23 beta electrons
 Discretize the solute cavity surface with Lebedev spheres
	Using 302 Lebedev grid points for each H atom
	Using 302 Lebedev grid points for other atoms
	Atomic van der Waals radii will be scaled by 1.20
 Removing interior tesserae...
 Keep 1282 surface tesserae and discard 2342 interior tesserae
 Molecular Surface Area = 115.644 Angst**2
 Applying Cartesian multipole field
    Component          Value
    ---------          -----
     (2,0,0)        1.00000E-11
     (0,2,0)        2.00000E-11
     (0,0,2)       -3.00000E-10
 Nucleus-field energy     =     0.0000000033 hartrees
 Requested basis set is cc-pVTZ
 There are 96 shells and 264 basis functions
 A cutoff of  1.0D-11 yielded   4302 shell pairs
 There are     32530 function pairs (     42088 Cartesian)
 Smallest overlap matrix eigenvalue = 4.35E-04
 Guess MOs from SCF MO coefficient file
 Reading MOs from coefficient file
 Reading MOs from coefficient file
 A restricted Hartree-Fock SCF calculation will be
 performed using Pulay DIIS extrapolation
 SCF converges when DIIS error is below 1.0E-08
 Geometry optimization detected.  Setting ReadMinima to 0
 Setting SaveMinima to 0
 ---------------------------------------
  Cycle       Energy         DIIS Error
 ---------------------------------------
    1    -304.7892245632      4.63E-04
    2    -304.7963077199      3.11E-04
    3    -304.7969230138      8.37E-05
    4    -304.7970767471      3.92E-05
    5    -304.7971093212      1.42E-05
    6    -304.7971145218      4.79E-06
    7    -304.7971149884      1.35E-06
    8    -304.7971150205      2.09E-07
    9    -304.7971150219      5.90E-08
   10    -304.7971150220      1.57E-08
   11    -304.7971150221      3.22E-09 Convergence criterion met
 ---------------------------------------
 SCF time:  CPU 113.49 s  wall 118.03 s
 Discretize the solute cavity surface with Lebedev spheres
	Using 302 Lebedev grid points for each H atom
	Using 302 Lebedev grid points for other atoms
	Atomic van der Waals radii will be scaled by 1.20
 Removing interior tesserae...
 Keep 1282 surface tesserae and discard 2342 interior tesserae
 Molecular Surface Area = 115.644 Angst**2
 A restricted Hartree-Fock SCF calculation will be
 performed using Pulay DIIS extrapolation
 Polarizable Continuum solvation model will be applied
 SCF converges when DIIS error is below 1.0E-08
 Geometry optimization detected.  Setting ReadMinima to 0
 Setting SaveMinima to 0

 Citation of the SMD model:
 Marenich, A.V.; Cramer, C.J.; Truhlar, D.G.
 J. Phys. Chem. B 2009, 113, 6378-6396.
 iSolventCode=           1
 Solvent: water                                                           

 vradii
            1           2           3           4           5           6
    1   1.8500000   1.8500000   1.5200000   1.5200000   1.8500000   1.8500000
            7           8           9          10          11          12
    1   1.2000000   1.2000000   1.2000000   1.2000000   1.2000000   1.2000000
 ---------------------------------------
  Cycle       Energy         DIIS Error
 ---------------------------------------
    1    -304.7971150209      1.68E-09
 Time req'd to invert C: 1.57 s (CPU) 1.57 s (wall)
    2    -304.8128496243      3.76E-04
    3    -304.8128496239      3.76E-04
    4    -304.8128496292      3.76E-04
    5    -304.8128496255      3.76E-04
    6    -304.8128496258      3.76E-04
    7    -304.8128496220      3.76E-04
    8    -304.8128496219      3.76E-04
    9    -304.8128496212      3.76E-04
   10    -304.8128496238      3.76E-04
   11    -304.8128496252      3.76E-04
   12    -304.8128496241      3.76E-04
   13    -304.8128496221      3.76E-04
   14    -304.8128496220      3.76E-04
   15    -304.8152306424      2.54E-04
   16    -304.8157295728      8.41E-05
   17    -304.8159397007      3.70E-05
   18    -304.8159776968      1.33E-05
   19    -304.8159826553      4.54E-06
   20    -304.8159830597      1.07E-06
   21    -304.8159830821      2.03E-07
   22    -304.8159830826      5.54E-08
   23    -304.8159830827      1.32E-08
   24    -304.8159830831      2.04E-09 Convergence criterion met
 ---------------------------------------
 SCF time:  CPU 201.74 s  wall 201.98 s
(0)  E-EN(g) gas-phase elect-nuc energy                 -304.797115021 a.u.
(3)  G-ENP(liq) elect-nuc-pol free energy of system     -304.815983083 a.u.
(4)  G-CDS(liq) cavity-dispersion-solvent structure 
     free energy                                                4.5746 kcal/mol
(6)  G-S(liq) free energy of system                     -304.808692962 a.u.
(9)  DeltaG-S(liq) free energy of  solvation
     (9) = (6) - (0)                                           -7.2653 kcal/mol
 SCF   energy in the final basis set = -304.8086929618
 Total energy in the final basis set = -304.8086929618

 Components of the MP2 correlation energy:
        aaaa  correlation energy =        -0.1440876830 au
        abab  correlation energy =        -0.9106337474 au
        bbbb  correlation energy =        -0.1440876830 au
        non-Brillouin singles    =        -0.0000000000 au

 Total  MP2   correlation energy =        -1.1988091134 au
        MP2         total energy =      -306.0075020752 au

  Entering Z-vector solver.
 This version supports only Gaussian blurring of the apparent surface charges
 No PCM contribution added !! 
   1         0           1      0.000339    0.000339
 This version supports only Gaussian blurring of the apparent surface charges
 No PCM contribution added !! 
   2         0           1      0.000108    0.000108
 This version supports only Gaussian blurring of the apparent surface charges
 No PCM contribution added !! 
   3         0           1      0.000038    0.000038
 This version supports only Gaussian blurring of the apparent surface charges
 No PCM contribution added !! 
   4         0           1      0.000012    0.000012
 This version supports only Gaussian blurring of the apparent surface charges
 No PCM contribution added !! 
   5         0           1      0.000003    0.000003
 This version supports only Gaussian blurring of the apparent surface charges
 No PCM contribution added !! 
   6         1           0      0.000000    0.000000    Roots Converged

 --------------------------------------------------------------

                    Orbital Energies (a.u.)
 --------------------------------------------------------------

 Alpha MOs
 -- Occupied --
-20.576 -20.576 -11.353 -11.352 -11.221 -11.221  -1.423  -1.403
 -1.037  -1.020  -0.873  -0.729  -0.700  -0.663  -0.629  -0.611
 -0.584  -0.578  -0.542  -0.515  -0.510  -0.507  -0.416
 -- Virtual --
  0.068   0.155   0.176   0.212   0.222   0.225   0.226   0.267
  0.290   0.300   0.324   0.390   0.394   0.409   0.432   0.432
  0.468   0.484   0.528   0.568   0.570   0.605   0.617   0.630
  0.631   0.637   0.657   0.663   0.678   0.691   0.705   0.706
  0.730   0.767   0.772   0.828   0.838   0.852   0.880   0.919
  0.920   0.931   0.982   0.992   1.060   1.089   1.091   1.105
  1.139   1.164   1.173   1.205   1.217   1.255   1.256   1.272
  1.293   1.333   1.342   1.344   1.376   1.411   1.427   1.435
  1.472   1.480   1.515   1.524   1.537   1.564   1.564   1.614
  1.621   1.683   1.711   1.752   1.755   1.803   1.865   1.882
  1.962   1.986   2.076   2.093   2.202   2.209   2.254   2.375
  2.409   2.431   2.464   2.487   2.513   2.555   2.627   2.661
  2.668   2.704   2.728   2.749   2.842   2.855   2.886   2.920
  2.921   2.933   2.964   2.987   3.068   3.087   3.089   3.115
  3.118   3.121   3.136   3.148   3.181   3.223   3.281   3.292
  3.297   3.317   3.345   3.370   3.393   3.407   3.410   3.434
  3.447   3.457   3.477   3.559   3.560   3.571   3.619   3.619
  3.644   3.665   3.668   3.698   3.776   3.776   3.803   3.814
  3.819   3.847   3.852   3.906   3.908   3.974   3.992   4.039
  4.055   4.072   4.090   4.119   4.147   4.167   4.203   4.235
  4.253   4.264   4.278   4.336   4.349   4.375   4.394   4.399
  4.404   4.471   4.488   4.510   4.525   4.541   4.579   4.584
  4.633   4.690   4.725   4.739   4.771   4.881   4.906   4.914
  4.947   5.133   5.177   5.188   5.272   5.301   5.321   5.407
  5.417   5.440   5.467   5.546   5.569   5.570   5.574   5.604
  5.619   5.626   5.628   5.628   5.681   5.684   5.686   5.754
  5.765   5.773   5.898   5.989   6.018   6.097   6.162   6.235
  6.244   6.268   6.268   6.659   6.669   6.694   6.735   6.872
  6.904   6.904   6.986   7.049   7.295   7.325   7.345   7.500
  7.534   7.565   7.601   9.109  10.739  13.382  13.682  14.614
 14.748
 --------------------------------------------------------------

          Ground-State Mulliken Net Atomic Charges

     Atom                 Charge (a.u.)
  ----------------------------------------
      1 C                     0.238336
      2 C                     0.238336
      3 O                    -0.317525
      4 O                    -0.317525
      5 C                    -0.377765
      6 C                    -0.377765
      7 H                     0.156388
      8 H                     0.144178
      9 H                     0.156388
     10 H                     0.144178
     11 H                     0.156388
     12 H                     0.156388
  ----------------------------------------
  Sum of atomic charges =    -0.000000

 -----------------------------------------------------------------
                    Cartesian Multipole Moments
 -----------------------------------------------------------------
    Charge (ESU x 10^10)
                -0.0000
    Dipole Moment (Debye)
         X      -0.0000      Y       0.0000      Z      -0.0000
       Tot       0.0000
    Quadrupole Moments (Debye-Ang)
        XX     -31.3643     XY       6.1388     YY     -45.0930
        XZ       0.0000     YZ      -0.0000     ZZ     -33.3705
    Octopole Moments (Debye-Ang^2)
       XXX      -0.0000    XXY       0.0000    XYY      -0.0000
       YYY       0.0000    XXZ      -0.0003    XYZ       0.0000
       YYZ      -0.0003    XZZ      -0.0000    YZZ       0.0000
       ZZZ      -0.0012
    Hexadecapole Moments (Debye-Ang^3)
      XXXX    -413.2863   XXXY      -2.2304   XXYY    -119.5278
      XYYY      11.8215   YYYY    -276.7992   XXXZ       0.0000
      XXYZ      -0.0000   XYYZ      -0.0000   YYYZ      -0.0000
      XXZZ     -79.2051   XYZZ       1.9255   YYZZ     -44.4264
      XZZZ       0.0000   YZZZ      -0.0000   ZZZZ     -43.1658
 -----------------------------------------------------------------
 DrvMan is completing analytic gradient of the MP2 energy
 MP2 relaxed dipole moment
            1
    1  -0.0000000
    2   0.0000000
    3  -0.0000180
	Magnitude:	 0.000 au	 0.000 Debye
 MP2 energy read as -306.007502
 Full Analytical Gradient of MP2 Energy (in au.)
             1             2             3             4             5
    1   -0.00017971    0.00017971   -0.00001433    0.00001433    0.00003009
    2   -0.00006080    0.00006080   -0.00012841    0.00012841    0.00006791
    3   -0.00001077   -0.00001077    0.00000475    0.00000475    0.00000558
             6             7             8             9            10
    1   -0.00003009    0.00002375    0.00002179    0.00002221   -0.00002179
    2   -0.00006791   -0.00000774    0.00000251   -0.00000966   -0.00000251
    3    0.00000558   -0.00005318    0.00000010    0.00005352    0.00000010
            11            12
    1   -0.00002221   -0.00002375
    2    0.00000967    0.00000774
    3    0.00005351   -0.00005318
 Gradient time:  CPU 0.10 s  wall 0.66 s
 Geometry Optimization Parameters
   NAtoms,    NIC,     NZ,  NCons,   NDum,   NFix, NCnnct, MaxDiis
       12      69       0       0       0       0       0       0

 Cartesian Hessian Update
 Hessian Updated using BFGS Update


** GEOMETRY OPTIMIZATION IN DELOCALIZED INTERNAL COORDINATES **
   Searching for a Minimum

   Optimization Cycle:   4

                       Coordinates (Angstroms)
     ATOM                X               Y               Z
      1  C        -0.6864473492    0.3302326902   -0.0000577707
      2  C         0.6864473641   -0.3302327108   -0.0000577709
      3  O         0.7412055030   -1.5499170500   -0.0000023137
      4  O        -0.7412054787    1.5499170294   -0.0000023136
      5  C        -1.8755965936   -0.5532016894    0.0000620366
      6  C         1.8755965965    0.5532016827    0.0000620366
      7  H        -1.8428652340   -1.1936853544   -0.8669426111
      8  H        -2.7686237313    0.0443587786    0.0001224737
      9  H        -1.8427227169   -1.1936515114    0.8670879854
     10  H         2.7686237525   -0.0443587561    0.0001224740
     11  H         1.8427226849    1.1936515238    0.8670879712
     12  H         1.8428652025    1.1936853674   -0.8669425976
   Point Group: c1    Number of degrees of freedom:    30


   Energy is   -306.007502075

 Hessian Updated using BFGS Update

 16 Hessian modes will be used to form the next step
  Hessian Eigenvalues:
     0.002620    0.005985    0.008002    0.073762    0.075219    0.151692
     0.160001    0.161693    0.187563    0.256481    0.278996    0.325067
     0.341386    0.345847    0.354964    0.841261

 Minimum Search - Taking Simple RFO Step
 Searching for Lamda that Minimizes Along All modes
 Value Taken    Lamda =   0.00000000
 Step Taken.  Stepsize is  0.001966

                             Maximum     Tolerance    Cnvgd?
         Gradient           0.000170      0.000300     YES
         Displacement       0.000946      0.001200     YES
         Energy change     -0.000005      0.000001      NO


                       Distance Matrix (Angstroms)
             C (  1)   C (  2)   O (  3)   O (  4)   C (  5)   C (  6)
   C (  2)  1.523501
   O (  3)  2.360753  1.220913
   O (  4)  1.220913  2.360753  3.436061
   C (  5)  1.481395  2.571728  2.800195  2.389550
   C (  6)  2.571728  1.481395  2.389550  2.800195  3.910956
   H (  7)  2.100266  2.809709  2.748801  3.081005  1.078419  4.198841
   H (  8)  2.101709  3.475318  3.854947  2.525298  1.074512  4.672013
   H (  9)  2.100271  2.809650  2.748719  3.080966  1.078420  4.198706
   H ( 10)  3.475318  2.101709  2.525298  3.854947  4.672013  1.074512
   H ( 11)  2.809650  2.100271  3.080966  2.748719  4.198706  1.078420
   H ( 12)  2.809708  2.100266  3.081005  2.748801  4.198841  1.078419
             H (  7)   H (  8)   H (  9)   H ( 10)   H ( 11)
   H (  8)  1.772451
   H (  9)  1.734031  1.772453
   H ( 10)  4.831002  5.537958  4.830840
   H ( 11)  4.721207  4.830840  4.391096  1.772454
   H ( 12)  4.391372  4.831002  4.721207  1.772451  1.734031

 Final energy is   -306.00750207516705     


 ******************************
 **  OPTIMIZATION CONVERGED  **
 ******************************

                       Coordinates (Angstroms)
     ATOM                X               Y               Z
      1  C        -0.6864473492    0.3302326902   -0.0000577707
      2  C         0.6864473641   -0.3302327108   -0.0000577709
      3  O         0.7412055030   -1.5499170500   -0.0000023137
      4  O        -0.7412054787    1.5499170294   -0.0000023136
      5  C        -1.8755965936   -0.5532016894    0.0000620366
      6  C         1.8755965965    0.5532016827    0.0000620366
      7  H        -1.8428652340   -1.1936853544   -0.8669426111
      8  H        -2.7686237313    0.0443587786    0.0001224737
      9  H        -1.8427227169   -1.1936515114    0.8670879854
     10  H         2.7686237525   -0.0443587561    0.0001224740
     11  H         1.8427226849    1.1936515238    0.8670879712
     12  H         1.8428652025    1.1936853674   -0.8669425976

Z-matrix Print:
$molecule
0 1
C 
O  1 1.220913
C  1 1.481395 2 124.038548
H  3 1.074512 1 109.602788 2 0.004500 0
H  3 1.078419 1 109.253673 2 121.618135 0
H  3 1.078420 1 109.253966 2 -121.609433 0
C  1 1.523501 2 118.261633 3 -179.991251 0
O  7 1.220913 1 118.261634 2 179.994090 0
C  7 1.481395 1 117.699817 2 0.002279 0
H  9 1.074512 7 109.602789 1 179.995797 0
H  9 1.078419 7 109.253673 1 -58.390567 0
H  9 1.078420 7 109.253966 1 58.381862 0
$end


 --------------------------------------------------------------

                    Orbital Energies (a.u.)
 --------------------------------------------------------------

 Alpha MOs
 -- Occupied --
-20.576 -20.576 -11.353 -11.352 -11.221 -11.221  -1.423  -1.403
 -1.037  -1.020  -0.873  -0.729  -0.700  -0.663  -0.629  -0.611
 -0.584  -0.578  -0.542  -0.515  -0.510  -0.507  -0.416
 -- Virtual --
  0.068   0.155   0.176   0.212   0.222   0.225   0.226   0.267
  0.290   0.300   0.324   0.390   0.394   0.409   0.432   0.432
  0.468   0.484   0.528   0.568   0.570   0.605   0.617   0.630
  0.631   0.637   0.657   0.663   0.678   0.691   0.705   0.706
  0.730   0.767   0.772   0.828   0.838   0.852   0.880   0.919
  0.920   0.931   0.982   0.992   1.060   1.089   1.091   1.105
  1.139   1.164   1.173   1.205   1.217   1.255   1.256   1.272
  1.293   1.333   1.342   1.344   1.376   1.411   1.427   1.435
  1.472   1.480   1.515   1.524   1.537   1.564   1.564   1.614
  1.621   1.683   1.711   1.752   1.755   1.803   1.865   1.882
  1.962   1.986   2.076   2.093   2.202   2.209   2.254   2.375
  2.409   2.431   2.464   2.487   2.513   2.555   2.627   2.661
  2.668   2.704   2.728   2.749   2.842   2.855   2.886   2.920
  2.921   2.933   2.964   2.987   3.068   3.087   3.089   3.115
  3.118   3.121   3.136   3.148   3.181   3.223   3.281   3.292
  3.297   3.317   3.345   3.370   3.393   3.407   3.410   3.434
  3.447   3.457   3.477   3.559   3.560   3.571   3.619   3.619
  3.644   3.665   3.668   3.698   3.776   3.776   3.803   3.814
  3.819   3.847   3.852   3.906   3.908   3.974   3.992   4.039
  4.055   4.072   4.090   4.119   4.147   4.167   4.203   4.235
  4.253   4.264   4.278   4.336   4.349   4.375   4.394   4.399
  4.404   4.471   4.488   4.510   4.525   4.541   4.579   4.584
  4.633   4.690   4.725   4.739   4.771   4.881   4.906   4.914
  4.947   5.133   5.177   5.188   5.272   5.301   5.321   5.407
  5.417   5.440   5.467   5.546   5.569   5.570   5.574   5.604
  5.619   5.626   5.628   5.628   5.681   5.684   5.686   5.754
  5.765   5.773   5.898   5.989   6.018   6.097   6.162   6.235
  6.244   6.268   6.268   6.659   6.669   6.694   6.735   6.872
  6.904   6.904   6.986   7.049   7.295   7.325   7.345   7.500
  7.534   7.565   7.601   9.109  10.739  13.382  13.682  14.614
 14.748
 --------------------------------------------------------------

          Ground-State Mulliken Net Atomic Charges

     Atom                 Charge (a.u.)
  ----------------------------------------
      1 C                     0.238336
      2 C                     0.238336
      3 O                    -0.317525
      4 O                    -0.317525
      5 C                    -0.377765
      6 C                    -0.377765
      7 H                     0.156388
      8 H                     0.144178
      9 H                     0.156388
     10 H                     0.144178
     11 H                     0.156388
     12 H                     0.156388
  ----------------------------------------
  Sum of atomic charges =    -0.000000

 -----------------------------------------------------------------
                    Cartesian Multipole Moments
 -----------------------------------------------------------------
    Charge (ESU x 10^10)
                -0.0000
    Dipole Moment (Debye)
         X      -0.0000      Y       0.0000      Z      -0.0000
       Tot       0.0000
    Quadrupole Moments (Debye-Ang)
        XX     -31.3643     XY       6.1388     YY     -45.0930
        XZ       0.0000     YZ      -0.0000     ZZ     -33.3705
    Octopole Moments (Debye-Ang^2)
       XXX      -0.0000    XXY       0.0000    XYY      -0.0000
       YYY       0.0000    XXZ      -0.0003    XYZ       0.0000
       YYZ      -0.0003    XZZ      -0.0000    YZZ       0.0000
       ZZZ      -0.0012
    Hexadecapole Moments (Debye-Ang^3)
      XXXX    -413.2863   XXXY      -2.2304   XXYY    -119.5278
      XYYY      11.8215   YYYY    -276.7992   XXXZ       0.0000
      XXYZ      -0.0000   XYYZ      -0.0000   YYYZ      -0.0000
      XXZZ     -79.2051   XYZZ       1.9255   YYZZ     -44.4264
      XZZZ       0.0000   YZZZ      -0.0000   ZZZZ     -43.1658
 -----------------------------------------------------------------
Archival summary:
1\1\TWL02\OPT\MP2\BasisUnspecified\246\taweetha\SunJun1113:44:012017SunJun1113:44:012017\0\\#,OPT,MP2,BasisUnspecified,\\0,1\C\O,1,1.22091\C,1,1.4814,2,124.039\H,3,1.07451,1,109.603,2,0.00450003,0\H,3,1.07842,1,109.254,2,121.618,0\H,3,1.07842,1,109.254,2,-121.609,0\C,1,1.5235,2,118.262,3,-179.991,0\O,7,1.22091,1,118.262,2,179.994,0\C,7,1.4814,1,117.7,2,0.00227884,0\H,9,1.07451,7,109.603,1,179.996,0\H,9,1.07842,7,109.254,1,-58.3906,0\H,9,1.07842,7,109.254,1,58.3819,0\\HF=-304.808693\MP2=-306.007502\\@

 Total job time:  3485.28s(wall), 3157.94s(cpu) 
 Sun Jun 11 13:44:01 2017

        *************************************************************
        *                                                           *
        *  Thank you very much for using Q-Chem.  Have a nice day.  *
        *                                                           *
        *************************************************************


 
User input: 2 of 2 
 
TWL02 127.0.1
Q-Chem Developer Version! Running on 127.0.1.*
                  Welcome to Q-Chem
     A Quantum Leap Into The Future Of Chemistry


 Q-Chem 4.4, Q-Chem, Inc., Pleasanton, CA (2016)

 Y. Shao,  Z. Gan,  E. Epifanovsky,  A. T. B. Gilbert,  M. Wormit,  
 J. Kussmann,  A. W. Lange,  A. Behn,  J. Deng,  X. Feng,  D. Ghosh,  
 M. Goldey,  P. R. Horn,  L. D. Jacobson,  I. Kaliman,  F. Rob,  
 R. Z. Khaliullin,  T. Kus,  A. Landau,  J. Liu,  E. I. Proynov,  Y. M. Rhee,  
 R. M. Richard,  M. A. Rohrdanz,  R. P. Steele,  E. J. Sundstrom,  
 H. L. Woodcock III,  P. M. Zimmerman,  D. Zuev,  B. Albrecht,  E. Alguire,  
 B. Austin,  S. A. Baeppler,  G. J. O. Beran,  Y. A. Bernard,  E. Berquist,  
 K. Brandhorst,  K. B. Bravaya,  S. T. Brown,  D. Casanova,  C.-M. Chang,  
 Y. Chen,  S. H. Chien,  K. D. Closser,  M. P. Coons,  D. L. Crittenden,  
 S. Dasgupta,  M. Diedenhofen,  R. A. DiStasio Jr.,  H. Do,  A. D. Dutoi,  
 R. G. Edgar,  P.-T. Fang,  S. Fatehi,  Q. Feng,  L. Fusti-Molnar,  
 A. Ghysels,  A. Golubeva-Zadorozhnaya,  J. Gomes,  A. Gunina,  
 M. W. D. Hanson-Heine,  P. H. P. Harbach,  A. W. Hauser,  J. E. Herr,  
 E. G. Hohenstein,  Z. C. Holden,  K. Hui,  T.-C. Jagau,  H. Ji,  B. Kaduk,  
 K. Khistyaev,  Jaehoon Kim,  Jihan Kim,  R. A. King,  P. Klunzinger,  
 K. Koh,  D. Kosenkov,  T. Kowalczyk,  C. M. Krauter,  A. Kunitsa,  
 K. U. Lao,  A. Laurent,  K. V. Lawler,  J. Lee,  D. Lefrancois,  S. Lehtola,  
 S. V. Levchenko,  C. Y. Lin,  Y.-S. Lin,  F. Liu,  E. Livshits,  
 R. C. Lochan,  A. Luenser,  P. Manohar,  S. F. Manzer,  S.-P. Mao,  Y. Mao,  
 N. Mardirossian,  A. V. Marenich,  L. A. Martinez-Martinez,  S. A. Maurer,  
 N. J. Mayhall,  J.-M. Mewes,  A. F. Morrison,  K. Nanda,  T. S. Nguyen-Beck,  
 C. M. Oana,  R. Olivares-Amaya,  D. P. O'Neill,  J. A. Parkhill,  
 T. M. Perrine,  R. Peverati,  P. A. Pieniazek,  F. Plasser,  A. Prociuk,  
 D. R. Rehn,  E. Rosta,  N. J. Russ,  N. Sergueev,  S. M. Sharada,  
 S. Sharma,  D. W. Small,  A. Sodt,  T. Stauch,  T. Stein,  D. Stuck,  
 Y.-C. Su,  A. J. W. Thom,  T. Tsuchimochi,  L. Vogt,  O. Vydrov,  T. Wang,  
 M. A. Watson,  J. Wenzel,  A. White,  C. F. Williams,  V. Vanovschi,  
 K. Yao,  S. Yeganeh,  S. R. Yost,  Z.-Q. You,  I. Y. Zhang,  X. Zhang,  
 Y. Zhao,  B. R. Brooks,  G. K. L. Chan,  D. M. Chipman,  C. J. Cramer,  
 W. A. Goddard III,  M. S. Gordon,  W. J. Hehre,  A. Klamt,  
 H. F. Schaefer III,  M. W. Schmidt,  C. D. Sherrill,  D. G. Truhlar,  
 A. Warshel,  X. Xu,  A. Aspuru-Guzik,  R. Baer,  A. T. Bell,  N. A. Besley,  
 J.-D. Chai,  A. Dreuw,  B. D. Dunietz,  T. R. Furlani,  S. R. Gwaltney,  
 C.-P. Hsu,  Y. Jung,  J. Kong,  D. S. Lambrecht,  W. Liang,  C. Ochsenfeld,  
 V. A. Rassolov,  L. V. Slipchenko,  J. E. Subotnik,  T. Van Voorhis,  
 J. M. Herbert,  A. I. Krylov,  P. M. W. Gill,  M. Head-Gordon

 Contributors to earlier versions of Q-Chem not listed above: 
 R. D. Adamson,  J. Baker,  E. F. C. Byrd,  A. K. Chakraborty,  C.-L. Cheng,  
 H. Dachsel,  R. J. Doerksen,  G. Hawkins,  A. Heyden,  S. Hirata,  
 G. Kedziora,  F. J. Keil,  C. Kelley,  P. P. Korambath,  W. Kurlancheek,  
 A. M. Lee,  M. S. Lee,  D. Liotard,  I. Lotan,  P. E. Maslen,  N. Nair,  
 D. Neuhauser,  R. Olson,  B. Peters,  J. Ritchie,  N. E. Schultz,  
 N. Shenvi,  A. C. Simmonett,  K. S. Thanthiriwatte,  Q. Wu,  W. Zhang

 Please cite Q-Chem as follows:
 Y. Shao et al., Mol. Phys. 113, 184-215 (2015)
 DOI: 10.1080/00268976.2014.952696

 Q-Chem 4.4.2 for Intel X86 EM64T Linux

 Parts of Q-Chem use Armadillo 5.200.1 (Boston Tea Smuggler).
 http://arma.sourceforge.net/

 Q-Chem begins on Sun Jun 11 13:44:02 2017  


Host: 0

     Scratch files written to /scratch/taweetham/qchem40108//
The previous job contains 0 fragments, simply inherited here
FILE_GEOM_ORG=        593


!!********************************************.
!!******************Warning*******************.
!!Desired Analytical derivatives not available.
!!Finite difference job might take a long time.
!!********************************************.
!!********************************************.


 2-order derivative to be evaluated numerically with 1-order analytical derivatives

Checking the input file for inconsistencies... 	...done.

--------------------------------------------------------------
User input:
--------------------------------------------------------------

$molecule
read
$end

$rem
   BASIS  =   cc-pVTZ
   method  =  MP2
   JOBTYPE	= FREQUENCY
   SOLVENT_METHOD = SMD
   MEM_STATIC = 3000
   MEM_TOTAL  = 4000
$end


--------------------------------------------------------------
 ----------------------------------------------------------------
             Standard Nuclear Orientation (Angstroms)
    I     Atom           X                Y                Z
 ----------------------------------------------------------------
    1      C      -0.6864473492     0.3302326902    -0.0000577707
    2      C       0.6864473641    -0.3302327108    -0.0000577709
    3      O       0.7412055030    -1.5499170500    -0.0000023137
    4      O      -0.7412054787     1.5499170294    -0.0000023136
    5      C      -1.8755965936    -0.5532016894     0.0000620366
    6      C       1.8755965965     0.5532016827     0.0000620366
    7      H      -1.8428652340    -1.1936853544    -0.8669426111
    8      H      -2.7686237313     0.0443587786     0.0001224737
    9      H      -1.8427227169    -1.1936515114     0.8670879854
   10      H       2.7686237525    -0.0443587561     0.0001224740
   11      H       1.8427226849     1.1936515238     0.8670879712
   12      H       1.8428652025     1.1936853674    -0.8669425976
 ----------------------------------------------------------------
 Nuclear Repulsion Energy =   227.7916853930 hartrees
 There are       23 alpha and       23 beta electrons
 Requested basis set is cc-pVTZ
 There are 96 shells and 264 basis functions

 Total QAlloc Memory Limit   4000 MB
 Mega-Array Size      2933 MB
 MEM_STATIC part      3000 MB

                       Distance Matrix (Angstroms)
             C (  1)   C (  2)   O (  3)   O (  4)   C (  5)   C (  6)
   C (  2)  1.523501
   O (  3)  2.360753  1.220913
   O (  4)  1.220913  2.360753  3.436061
   C (  5)  1.481395  2.571728  2.800195  2.389550
   C (  6)  2.571728  1.481395  2.389550  2.800195  3.910956
   H (  7)  2.100266  2.809709  2.748801  3.081005  1.078419  4.198841
   H (  8)  2.101709  3.475318  3.854947  2.525298  1.074512  4.672013
   H (  9)  2.100271  2.809650  2.748719  3.080966  1.078420  4.198706
   H ( 10)  3.475318  2.101709  2.525298  3.854947  4.672013  1.074512
   H ( 11)  2.809650  2.100271  3.080966  2.748719  4.198706  1.078420
   H ( 12)  2.809708  2.100266  3.081005  2.748801  4.198841  1.078419
             H (  7)   H (  8)   H (  9)   H ( 10)   H ( 11)
   H (  8)  1.772451
   H (  9)  1.734031  1.772453
   H ( 10)  4.831002  5.537958  4.830840
   H ( 11)  4.721207  4.830840  4.391096  1.772454
   H ( 12)  4.391372  4.831002  4.721207  1.772451  1.734031

 A cutoff of  1.0D-11 yielded   4302 shell pairs
 There are     32530 function pairs (     42088 Cartesian)

 -------------------------------------------------------
 OpenMP Integral Computing Module                       
 Release: version 1.0, May 2013, Q-Chem Inc. Pittsburgh 
 -------------------------------------------------------
 Integral Job Info:
 Integral job number is                      11
 Integral operator is                         1
 short-range coefficients                     0
 long-range coefficients              100000000
 Omega coefficients                           0
 if combine SR and LR in K                    0
 Integral screening is                        0
 Integral computing path is                   2
 max size of driver memory is            800000
 size of driver memory is                776718
 size of scratch memory is              4556032
 max col of scratch BK array              10000
 max len of scratch array in speh3          662
 max len of scratch index in speh4           32
 max int batch size is                      520
 min int batch size is                       52
 fixed nKL is                                52
 max L of basis functions is                  3
 order of int derivative is                   0
 number of shells is                         96
 number of basis is                         300
 number of cartesian basis is               300
 number of contracted shell pairs          4302
 number of primitive shell pairs          12006
 maxK2 (contraction) of shell pair           49
 max number of K2 of shell pair               1
 max number of CS2 of shell pair            614
 max number of PS2 of shell pair           1946
 mem total for path MDJ                  116004
 -------------------------------------------------------
 Smallest overlap matrix eigenvalue = 4.35E-04
 Guess from superposition of atomic densities
 Warning:  Energy on first SCF cycle will be non-variational
 A restricted Hartree-Fock SCF calculation will be
 performed using Pulay DIIS extrapolation
 SCF converges when DIIS error is below 1.0E-08
 ---------------------------------------
  Cycle       Energy         DIIS Error
 ---------------------------------------
    1    -306.4482372365      3.31E-02
    2    -304.6189508969      4.58E-03
    3    -304.7025655177      3.91E-03
    4    -304.7935457619      4.10E-04
    5    -304.7966696798      1.33E-04
    6    -304.7970242822      5.71E-05
    7    -304.7971033051      2.38E-05
    8    -304.7971140568      6.65E-06
    9    -304.7971150017      9.53E-07
   10    -304.7971150250      2.17E-07
   11    -304.7971150262      8.03E-08
   12    -304.7971150267      4.20E-08
   13    -304.7971150266      1.39E-08
   14    -304.7971150271      3.46E-09 Convergence criterion met
 ---------------------------------------
 SCF time:  CPU 138.11 s  wall 138.28 s

 Citation of the SMD model:
 Marenich, A.V.; Cramer, C.J.; Truhlar, D.G.
 J. Phys. Chem. B 2009, 113, 6378-6396.
 iSolventCode=           1
 Solvent: water                                                           

 vradii
            1           2           3           4           5           6
    1   1.8500000   1.8500000   1.5200000   1.5200000   1.8500000   1.8500000
            7           8           9          10          11          12
    1   1.2000000   1.2000000   1.2000000   1.2000000   1.2000000   1.2000000
Changing PCM_TESSEL_METHOD to VTN
Changing PCM_VDW_RADII to SMD_RADIUS
 Discretize the solute cavity surface with Lebedev spheres
	Using 302 Lebedev grid points for each H atom
	Using 302 Lebedev grid points for other atoms
	Atomic van der Waals radii will be scaled by 1.20
 Removing interior tesserae...
 Keep 1282 surface tesserae and discard 2342 interior tesserae
 Molecular Surface Area = 115.644 Angst**2
 A restricted Hartree-Fock SCF calculation will be
 performed using Pulay DIIS extrapolation
 Polarizable Continuum solvation model will be applied
 SCF converges when DIIS error is below 1.0E-08

 Citation of the SMD model:
 Marenich, A.V.; Cramer, C.J.; Truhlar, D.G.
 J. Phys. Chem. B 2009, 113, 6378-6396.
 iSolventCode=           1
 Solvent: water                                                           

 vradii
            1           2           3           4           5           6
    1   1.8500000   1.8500000   1.5200000   1.5200000   1.8500000   1.8500000
            7           8           9          10          11          12
    1   1.2000000   1.2000000   1.2000000   1.2000000   1.2000000   1.2000000
 ---------------------------------------
  Cycle       Energy         DIIS Error
 ---------------------------------------
    1    -304.7971150275      1.03E-09
 Time req'd to invert C: 1.22 s (CPU) 1.24 s (wall)
    2    -304.8128496305      3.76E-04
    3    -304.8128496309      3.76E-04
    4    -304.8128496362      3.76E-04
    5    -304.8128496541      3.76E-04
    6    -304.8128496485      3.76E-04
    7    -304.8128496449      3.76E-04
    8    -304.8128496459      3.76E-04
    9    -304.8128496473      3.76E-04
   10    -304.8128496484      3.76E-04
   11    -304.8128496463      3.76E-04
   12    -304.8128496297      3.76E-04
   13    -304.8128496494      3.76E-04
   14    -304.8128496486      3.76E-04
   15    -304.8128496462      3.76E-04
   16    -304.8128496307      3.76E-04
   17    -304.8152306524      2.54E-04
   18    -304.8157295790      8.41E-05
   19    -304.8159397070      3.70E-05
   20    -304.8159777031      1.33E-05
   21    -304.8159826617      4.54E-06
   22    -304.8159830660      1.07E-06
   23    -304.8159830884      2.03E-07
   24    -304.8159830890      5.54E-08
   25    -304.8159830891      1.32E-08
   26    -304.8159830895      2.04E-09 Convergence criterion met
 ---------------------------------------
 SCF time:  CPU 213.86 s  wall 215.04 s
(0)  E-EN(g) gas-phase elect-nuc energy                 -304.797115028 a.u.
(3)  G-ENP(liq) elect-nuc-pol free energy of system     -304.815983089 a.u.
(4)  G-CDS(liq) cavity-dispersion-solvent structure 
     free energy                                                4.5746 kcal/mol
(6)  G-S(liq) free energy of system                     -304.808692968 a.u.
(9)  DeltaG-S(liq) free energy of  solvation
     (9) = (6) - (0)                                           -7.2653 kcal/mol
 SCF   energy in the final basis set = -304.8086929681
 Total energy in the final basis set = -304.8086929681

 Components of the MP2 correlation energy:
        aaaa  correlation energy =        -0.1440876830 au
        abab  correlation energy =        -0.9106337475 au
        bbbb  correlation energy =        -0.1440876830 au
        non-Brillouin singles    =        -0.0000000000 au

 Total  MP2   correlation energy =        -1.1988091134 au
        MP2         total energy =      -306.0075020816 au

  Entering Z-vector solver.
 This version supports only Gaussian blurring of the apparent surface charges
 No PCM contribution added !! 
   1         0           1      0.000339    0.000339
 This version supports only Gaussian blurring of the apparent surface charges
 No PCM contribution added !! 
   2         0           1      0.000108    0.000108
 This version supports only Gaussian blurring of the apparent surface charges
 No PCM contribution added !! 
   3         0           1      0.000038    0.000038
 This version supports only Gaussian blurring of the apparent surface charges
 No PCM contribution added !! 
   4         0           1      0.000012    0.000012
 This version supports only Gaussian blurring of the apparent surface charges
 No PCM contribution added !! 
   5         0           1      0.000003    0.000003
 This version supports only Gaussian blurring of the apparent surface charges
 No PCM contribution added !! 
   6         1           0      0.000000    0.000000    Roots Converged

 --------------------------------------------------------------

                    Orbital Energies (a.u.)
 --------------------------------------------------------------

 Alpha MOs
 -- Occupied --
-20.576 -20.576 -11.353 -11.352 -11.221 -11.221  -1.423  -1.403
 -1.037  -1.020  -0.873  -0.729  -0.700  -0.663  -0.629  -0.611
 -0.584  -0.578  -0.542  -0.515  -0.510  -0.507  -0.416
 -- Virtual --
  0.068   0.155   0.176   0.212   0.222   0.225   0.226   0.267
  0.290   0.300   0.324   0.390   0.394   0.409   0.432   0.432
  0.468   0.484   0.528   0.568   0.570   0.605   0.617   0.630
  0.631   0.637   0.657   0.663   0.678   0.691   0.705   0.706
  0.730   0.767   0.772   0.828   0.838   0.852   0.880   0.919
  0.920   0.931   0.982   0.992   1.060   1.089   1.091   1.105
  1.139   1.164   1.173   1.205   1.217   1.255   1.256   1.272
  1.293   1.333   1.342   1.344   1.376   1.411   1.427   1.435
  1.472   1.480   1.515   1.524   1.537   1.564   1.564   1.614
  1.621   1.683   1.711   1.752   1.755   1.803   1.865   1.882
  1.962   1.986   2.076   2.093   2.202   2.209   2.254   2.375
  2.409   2.431   2.464   2.487   2.513   2.555   2.627   2.661
  2.668   2.704   2.728   2.749   2.842   2.855   2.886   2.920
  2.921   2.933   2.964   2.987   3.068   3.087   3.089   3.115
  3.118   3.121   3.136   3.148   3.181   3.223   3.281   3.292
  3.297   3.317   3.345   3.370   3.393   3.407   3.410   3.434
  3.447   3.457   3.477   3.559   3.560   3.571   3.619   3.619
  3.644   3.665   3.668   3.698   3.776   3.776   3.803   3.814
  3.819   3.847   3.852   3.906   3.908   3.974   3.992   4.039
  4.055   4.072   4.090   4.119   4.147   4.167   4.203   4.235
  4.253   4.264   4.278   4.336   4.349   4.375   4.394   4.399
  4.404   4.471   4.488   4.510   4.525   4.541   4.579   4.584
  4.633   4.690   4.725   4.739   4.771   4.881   4.906   4.914
  4.947   5.133   5.177   5.188   5.272   5.301   5.321   5.407
  5.417   5.440   5.467   5.546   5.569   5.570   5.574   5.604
  5.619   5.626   5.628   5.628   5.681   5.684   5.686   5.754
  5.765   5.773   5.898   5.989   6.018   6.097   6.162   6.235
  6.244   6.268   6.268   6.659   6.669   6.694   6.735   6.872
  6.904   6.904   6.986   7.049   7.295   7.325   7.345   7.500
  7.534   7.565   7.601   9.109  10.739  13.382  13.682  14.614
 14.748
 --------------------------------------------------------------

          Ground-State Mulliken Net Atomic Charges

     Atom                 Charge (a.u.)
  ----------------------------------------
      1 C                     0.238336
      2 C                     0.238336
      3 O                    -0.317525
      4 O                    -0.317525
      5 C                    -0.377765
      6 C                    -0.377765
      7 H                     0.156388
      8 H                     0.144178
      9 H                     0.156388
     10 H                     0.144178
     11 H                     0.156388
     12 H                     0.156388
  ----------------------------------------
  Sum of atomic charges =     0.000000

 -----------------------------------------------------------------
                    Cartesian Multipole Moments
 -----------------------------------------------------------------
    Charge (ESU x 10^10)
                -0.0000
    Dipole Moment (Debye)
         X      -0.0000      Y       0.0000      Z      -0.0000
       Tot       0.0000
    Quadrupole Moments (Debye-Ang)
        XX     -31.3643     XY       6.1388     YY     -45.0930
        XZ       0.0000     YZ      -0.0000     ZZ     -33.3705
    Octopole Moments (Debye-Ang^2)
       XXX      -0.0000    XXY       0.0000    XYY      -0.0000
       YYY       0.0000    XXZ      -0.0003    XYZ       0.0000
       YYZ      -0.0003    XZZ      -0.0000    YZZ       0.0000
       ZZZ      -0.0012
    Hexadecapole Moments (Debye-Ang^3)
      XXXX    -413.2863   XXXY      -2.2304   XXYY    -119.5278
      XYYY      11.8215   YYYY    -276.7992   XXXZ       0.0000
      XXYZ      -0.0000   XYYZ      -0.0000   YYYZ      -0.0000
      XXZZ     -79.2051   XYZZ       1.9255   YYZZ     -44.4264
      XZZZ       0.0000   YZZZ      -0.0000   ZZZZ     -43.1658
 -----------------------------------------------------------------
 DrvMan is completing analytic gradient of the MP2 energy
 MP2 relaxed dipole moment
            1
    1  -0.0000000
    2   0.0000000
    3  -0.0000180
	Magnitude:	 0.000 au	 0.000 Debye
 MP2 energy read as -306.007502
 Full Analytical Gradient of MP2 Energy (in au.)
             1             2             3             4             5
    1   -0.00017971    0.00017971   -0.00001433    0.00001433    0.00003009
    2   -0.00006080    0.00006080   -0.00012841    0.00012841    0.00006791
    3   -0.00001077   -0.00001077    0.00000475    0.00000475    0.00000558
             6             7             8             9            10
    1   -0.00003009    0.00002375    0.00002179    0.00002221   -0.00002179
    2   -0.00006791   -0.00000774    0.00000251   -0.00000966   -0.00000251
    3    0.00000558   -0.00005318    0.00000010    0.00005352    0.00000010
            11            12
    1   -0.00002221   -0.00002375
    2    0.00000967    0.00000774
    3    0.00005351   -0.00005318
 Gradient time:  CPU 0.11 s  wall 0.91 s
 ######################################################
 ######################################################
 # Starting finite difference calculation for IDERIV  #
 Finite diff step size: 1.89e-03 a.u.
 ----------------------------------------------------------------
             Standard Nuclear Orientation (Angstroms)
    I     Atom           X                Y                Z
 ----------------------------------------------------------------
    1      C      -0.6854473492     0.3302326902    -0.0000577707
    2      C       0.6864473641    -0.3302327108    -0.0000577709
    3      O       0.7412055030    -1.5499170500    -0.0000023137
    4      O      -0.7412054787     1.5499170294    -0.0000023136
    5      C      -1.8755965936    -0.5532016894     0.0000620366
    6      C       1.8755965965     0.5532016827     0.0000620366
    7      H      -1.8428652340    -1.1936853544    -0.8669426111
    8      H      -2.7686237313     0.0443587786     0.0001224737
    9      H      -1.8427227169    -1.1936515114     0.8670879854
   10      H       2.7686237525    -0.0443587561     0.0001224740
   11      H       1.8427226849     1.1936515238     0.8670879712
   12      H       1.8428652025     1.1936853674    -0.8669425976
 ----------------------------------------------------------------
 Nuclear Repulsion Energy =   227.7964570894 hartrees
 There are       23 alpha and       23 beta electrons
 Discretize the solute cavity surface with Lebedev spheres
	Using 302 Lebedev grid points for each H atom
	Using 302 Lebedev grid points for other atoms
	Atomic van der Waals radii will be scaled by 1.20
 Removing interior tesserae...
 Keep 1282 surface tesserae and discard 2342 interior tesserae
 Molecular Surface Area = 115.644 Angst**2

                       Distance Matrix (Angstroms)
             C (  1)   C (  2)   O (  3)   O (  4)   C (  5)   C (  6)
   C (  2)  1.522600
   O (  3)  2.360149  1.220913
   O (  4)  1.220958  2.360753  3.436061
   C (  5)  1.482198  2.571728  2.800195  2.389550
   C (  6)  2.570732  1.481395  2.389550  2.800195  3.910956
   H (  7)  2.100817  2.809709  2.748801  3.081005  1.078419  4.198841
   H (  8)  2.102700  3.475318  3.854947  2.525298  1.074512  4.672013
   H (  9)  2.100822  2.809650  2.748719  3.080966  1.078420  4.198706
   H ( 10)  3.474324  2.101709  2.525298  3.854947  4.672013  1.074512
   H ( 11)  2.808750  2.100271  3.080966  2.748719  4.198706  1.078420
   H ( 12)  2.808808  2.100266  3.081005  2.748801  4.198841  1.078419
             H (  7)   H (  8)   H (  9)   H ( 10)   H ( 11)
   H (  8)  1.772451
   H (  9)  1.734031  1.772453
   H ( 10)  4.831002  5.537958  4.830840
   H ( 11)  4.721207  4.830840  4.391096  1.772454
   H ( 12)  4.391372  4.831002  4.721207  1.772451  1.734031

 Requested basis set is cc-pVTZ
 There are 96 shells and 264 basis functions
 A cutoff of  1.0D-11 yielded   4302 shell pairs
 There are     32530 function pairs (     42088 Cartesian)
 Smallest overlap matrix eigenvalue = 4.34E-04
 Guess MOs from SCF MO coefficient file
 Reading MOs from coefficient file
 Reading MOs from coefficient file
 A restricted Hartree-Fock SCF calculation will be
 performed using Pulay DIIS extrapolation
 SCF converges when DIIS error is below 1.0E-08
 ---------------------------------------
  Cycle       Energy         DIIS Error
 ---------------------------------------
    1    -304.7932210817      4.58E-04
    2    -304.7962760242      3.20E-04
    3    -304.7969220421      8.24E-05
    4    -304.7970777567      3.76E-05
    5    -304.7971105855      1.37E-05
    6    -304.7971153774      4.66E-06
    7    -304.7971157806      1.23E-06
    8    -304.7971158071      1.90E-07
    9    -304.7971158082      5.41E-08
   10    -304.7971158082      1.55E-08
   11    -304.7971158080      5.06E-09 Convergence criterion met
 ---------------------------------------
 SCF time:  CPU 118.12 s  wall 118.52 s
 Discretize the solute cavity surface with Lebedev spheres
	Using 302 Lebedev grid points for each H atom
	Using 302 Lebedev grid points for other atoms
	Atomic van der Waals radii will be scaled by 1.20
 Removing interior tesserae...
 Keep 1282 surface tesserae and discard 2342 interior tesserae
 Molecular Surface Area = 115.644 Angst**2
 A restricted Hartree-Fock SCF calculation will be
 performed using Pulay DIIS extrapolation
 Polarizable Continuum solvation model will be applied
 SCF converges when DIIS error is below 1.0E-08

 Citation of the SMD model:
 Marenich, A.V.; Cramer, C.J.; Truhlar, D.G.
 J. Phys. Chem. B 2009, 113, 6378-6396.
 iSolventCode=           1
 Solvent: water                                                           

 vradii
            1           2           3           4           5           6
    1   1.8500000   1.8500000   1.5200000   1.5200000   1.8500000   1.8500000
            7           8           9          10          11          12
    1   1.2000000   1.2000000   1.2000000   1.2000000   1.2000000   1.2000000
 ---------------------------------------
  Cycle       Energy         DIIS Error
 ---------------------------------------
    1    -304.7971158071      1.87E-09
 Time req'd to invert C: 2.04 s (CPU) 2.04 s (wall)
    2    -304.8128418686      3.76E-04
    3    -304.8128418715      3.76E-04
    4    -304.8128418669      3.76E-04
    5    -304.8128418617      3.76E-04
    6    -304.8128418625      3.76E-04
    7    -304.8128418697      3.76E-04
    8    -304.8128418706      3.76E-04
    9    -304.8128418663      3.76E-04
   10    -304.8128418637      3.76E-04
   11    -304.8128418548      3.76E-04
   12    -304.8128418206      3.76E-04
   13    -304.8152214496      2.54E-04
   14    -304.8157202507      8.41E-05
   15    -304.8159303001      3.70E-05
   16    -304.8159682921      1.33E-05
   17    -304.8159732512      4.54E-06
   18    -304.8159736556      1.07E-06
   19    -304.8159736780      2.04E-07
   20    -304.8159736785      5.54E-08
   21    -304.8159736786      1.32E-08
   22    -304.8159736790      2.25E-09 Convergence criterion met
 ---------------------------------------
 SCF time:  CPU 204.44 s  wall 204.70 s
(0)  E-EN(g) gas-phase elect-nuc energy                 -304.797115807 a.u.
(3)  G-ENP(liq) elect-nuc-pol free energy of system     -304.815973679 a.u.
(4)  G-CDS(liq) cavity-dispersion-solvent structure 
     free energy                                                4.5746 kcal/mol
(6)  G-S(liq) free energy of system                     -304.808683520 a.u.
(9)  DeltaG-S(liq) free energy of  solvation
     (9) = (6) - (0)                                           -7.2588 kcal/mol
 SCF   energy in the final basis set = -304.8086835199
 Total energy in the final basis set = -304.8086835199

 Components of the MP2 correlation energy:
        aaaa  correlation energy =        -0.1440874799 au
        abab  correlation energy =        -0.9106455242 au
        bbbb  correlation energy =        -0.1440874799 au
        non-Brillouin singles    =        -0.0000000000 au

 Total  MP2   correlation energy =        -1.1988204841 au
        MP2         total energy =      -306.0075040040 au

  Entering Z-vector solver.
 This version supports only Gaussian blurring of the apparent surface charges
 No PCM contribution added !! 
   1         0           1      0.000339    0.000339
 This version supports only Gaussian blurring of the apparent surface charges
 No PCM contribution added !! 
   2         0           1      0.000108    0.000108
 This version supports only Gaussian blurring of the apparent surface charges
 No PCM contribution added !! 
   3         0           1      0.000038    0.000038
 This version supports only Gaussian blurring of the apparent surface charges
 No PCM contribution added !! 
   4         0           1      0.000012    0.000012
 This version supports only Gaussian blurring of the apparent surface charges
 No PCM contribution added !! 
   5         0           1      0.000003    0.000003
 This version supports only Gaussian blurring of the apparent surface charges
 No PCM contribution added !! 
   6         1           0      0.000000    0.000000    Roots Converged

 --------------------------------------------------------------

                    Orbital Energies (a.u.)
 --------------------------------------------------------------

 Alpha MOs
 -- Occupied --
-20.576 -20.576 -11.353 -11.352 -11.221 -11.221  -1.423  -1.403
 -1.037  -1.020  -0.873  -0.729  -0.700  -0.663  -0.629  -0.611
 -0.584  -0.578  -0.542  -0.515  -0.510  -0.507  -0.416
 -- Virtual --
  0.068   0.155   0.176   0.212   0.222   0.225   0.226   0.267
  0.290   0.300   0.324   0.390   0.394   0.409   0.432   0.432
  0.468   0.484   0.528   0.568   0.569   0.605   0.616   0.630
  0.631   0.637   0.657   0.663   0.678   0.691   0.705   0.706
  0.730   0.767   0.772   0.829   0.838   0.852   0.880   0.919
  0.920   0.931   0.982   0.992   1.060   1.089   1.091   1.106
  1.139   1.164   1.173   1.205   1.217   1.255   1.256   1.272
  1.293   1.333   1.342   1.344   1.376   1.411   1.427   1.435
  1.472   1.480   1.515   1.524   1.537   1.564   1.564   1.614
  1.621   1.683   1.711   1.752   1.755   1.803   1.865   1.883
  1.962   1.986   2.076   2.093   2.202   2.209   2.254   2.375
  2.409   2.431   2.464   2.487   2.514   2.555   2.627   2.661
  2.668   2.704   2.728   2.749   2.841   2.855   2.886   2.920
  2.921   2.933   2.964   2.987   3.068   3.087   3.089   3.115
  3.118   3.122   3.136   3.148   3.181   3.222   3.281   3.292
  3.297   3.317   3.345   3.370   3.393   3.407   3.411   3.435
  3.447   3.457   3.476   3.559   3.561   3.571   3.619   3.619
  3.644   3.665   3.668   3.698   3.776   3.776   3.803   3.814
  3.819   3.847   3.852   3.906   3.908   3.974   3.992   4.039
  4.055   4.073   4.090   4.119   4.146   4.167   4.203   4.235
  4.254   4.265   4.278   4.336   4.349   4.375   4.394   4.399
  4.404   4.471   4.488   4.510   4.524   4.541   4.579   4.584
  4.633   4.690   4.724   4.739   4.771   4.881   4.907   4.913
  4.947   5.133   5.177   5.187   5.272   5.301   5.321   5.408
  5.417   5.440   5.467   5.545   5.569   5.570   5.574   5.604
  5.619   5.626   5.628   5.628   5.681   5.684   5.686   5.754
  5.765   5.773   5.898   5.990   6.018   6.097   6.162   6.235
  6.244   6.268   6.268   6.659   6.669   6.693   6.735   6.872
  6.904   6.904   6.985   7.049   7.295   7.325   7.345   7.500
  7.534   7.565   7.601   9.107  10.746  13.382  13.682  14.612
 14.746
 --------------------------------------------------------------

          Ground-State Mulliken Net Atomic Charges

     Atom                 Charge (a.u.)
  ----------------------------------------
      1 C                     0.238200
      2 C                     0.238565
      3 O                    -0.317424
      4 O                    -0.317432
      5 C                    -0.377807
      6 C                    -0.377799
      7 H                     0.156289
      8 H                     0.144170
      9 H                     0.156289
     10 H                     0.144163
     11 H                     0.156393
     12 H                     0.156392
  ----------------------------------------
  Sum of atomic charges =     0.000000

 -----------------------------------------------------------------
                    Cartesian Multipole Moments
 -----------------------------------------------------------------
    Charge (ESU x 10^10)
                -0.0000
    Dipole Moment (Debye)
         X       0.0048      Y       0.0012      Z      -0.0000
       Tot       0.0049
    Quadrupole Moments (Debye-Ang)
        XX     -31.3717     XY       6.1343     YY     -45.0915
        XZ      -0.0000     YZ       0.0000     ZZ     -33.3712
    Octopole Moments (Debye-Ang^2)
       XXX       0.0008    XXY       0.0057    XYY       0.0009
       YYY       0.0037    XXZ      -0.0003    XYZ       0.0000
       YYZ      -0.0003    XZZ       0.0006    YZZ       0.0020
       ZZZ      -0.0012
    Hexadecapole Moments (Debye-Ang^3)
      XXXX    -413.2752   XXXY      -2.2507   XXYY    -119.5268
      XYYY      11.7942   YYYY    -276.7905   XXXZ      -0.0000
      XXYZ       0.0000   XYYZ       0.0000   YYYZ       0.0000
      XXZZ     -79.2066   XYZZ       1.9188   YYZZ     -44.4268
      XZZZ       0.0000   YZZZ       0.0000   ZZZZ     -43.1682
 -----------------------------------------------------------------
 DrvMan is completing analytic gradient of the MP2 energy
 MP2 relaxed dipole moment
            1
    1   0.0018750
    2   0.0004568
    3  -0.0000181
	Magnitude:	 0.002 au	 0.005 Debye
 MP2 energy read as -306.007504
 Full Analytical Gradient of MP2 Energy (in au.)
             1             2             3             4             5
    1    0.00085174   -0.00022055    0.00001927   -0.00019590   -0.00036377
    2   -0.00001578    0.00007226   -0.00012946    0.00018351   -0.00003222
    3   -0.00001079   -0.00001078    0.00000475    0.00000476    0.00000561
             6             7             8             9            10
    1   -0.00007283    0.00003517   -0.00001895    0.00003364   -0.00002166
    2   -0.00004760    0.00000141   -0.00004758   -0.00000051   -0.00001029
    3    0.00000558   -0.00004605    0.00000011    0.00004639    0.00000010
            11            12
    1   -0.00002230   -0.00002384
    2    0.00001409    0.00001217
    3    0.00005770   -0.00005737
 Gradient time:  CPU 0.12 s  wall 0.83 s
 ----------------------------------------------------------------
             Standard Nuclear Orientation (Angstroms)
    I     Atom           X                Y                Z
 ----------------------------------------------------------------
    1      C      -0.6874473492     0.3302326902    -0.0000577707
    2      C       0.6864473641    -0.3302327108    -0.0000577709
    3      O       0.7412055030    -1.5499170500    -0.0000023137
    4      O      -0.7412054787     1.5499170294    -0.0000023136
    5      C      -1.8755965936    -0.5532016894     0.0000620366
    6      C       1.8755965965     0.5532016827     0.0000620366
    7      H      -1.8428652340    -1.1936853544    -0.8669426111
    8      H      -2.7686237313     0.0443587786     0.0001224737
    9      H      -1.8427227169    -1.1936515114     0.8670879854
   10      H       2.7686237525    -0.0443587561     0.0001224740
   11      H       1.8427226849     1.1936515238     0.8670879712
   12      H       1.8428652025     1.1936853674    -0.8669425976
 ----------------------------------------------------------------
 Nuclear Repulsion Energy =   227.7869165927 hartrees
 There are       23 alpha and       23 beta electrons
 Discretize the solute cavity surface with Lebedev spheres
	Using 302 Lebedev grid points for each H atom
	Using 302 Lebedev grid points for other atoms
	Atomic van der Waals radii will be scaled by 1.20
 Removing interior tesserae...
 Keep 1282 surface tesserae and discard 2342 interior tesserae
 Molecular Surface Area = 115.644 Angst**2

                       Distance Matrix (Angstroms)
             C (  1)   C (  2)   O (  3)   O (  4)   C (  5)   C (  6)
   C (  2)  1.524402
   O (  3)  2.361358  1.220913
   O (  4)  1.220868  2.360753  3.436061
   C (  5)  1.480593  2.571728  2.800195  2.389550
   C (  6)  2.572724  1.481395  2.389550  2.800195  3.910956
   H (  7)  2.099716  2.809709  2.748801  3.081005  1.078419  4.198841
   H (  8)  2.100719  3.475318  3.854947  2.525298  1.074512  4.672013
   H (  9)  2.099720  2.809650  2.748719  3.080966  1.078420  4.198706
   H ( 10)  3.476312  2.101709  2.525298  3.854947  4.672013  1.074512
   H ( 11)  2.810551  2.100271  3.080966  2.748719  4.198706  1.078420
   H ( 12)  2.810609  2.100266  3.081005  2.748801  4.198841  1.078419
             H (  7)   H (  8)   H (  9)   H ( 10)   H ( 11)
   H (  8)  1.772451
   H (  9)  1.734031  1.772453
   H ( 10)  4.831002  5.537958  4.830840
   H ( 11)  4.721207  4.830840  4.391096  1.772454
   H ( 12)  4.391372  4.831002  4.721207  1.772451  1.734031

 Requested basis set is cc-pVTZ
 There are 96 shells and 264 basis functions
 A cutoff of  1.0D-11 yielded   4302 shell pairs
 There are     32530 function pairs (     42088 Cartesian)
 Smallest overlap matrix eigenvalue = 4.36E-04
 Guess MOs from SCF MO coefficient file
 Reading MOs from coefficient file
 Reading MOs from coefficient file
 A restricted Hartree-Fock SCF calculation will be
 performed using Pulay DIIS extrapolation
 SCF converges when DIIS error is below 1.0E-08
 ---------------------------------------
  Cycle       Energy         DIIS Error
 ---------------------------------------
    1    -304.7934894679      4.59E-04
    2    -304.7962734354      3.20E-04
    3    -304.7969207025      8.23E-05
    4    -304.7970742663      3.75E-05
    5    -304.7971066250      1.38E-05
    6    -304.7971115021      4.76E-06
    7    -304.7971119188      1.27E-06
    8    -304.7971119478      1.95E-07
    9    -304.7971119489      5.71E-08
   10    -304.7971119490      1.92E-08
   11    -304.7971119488      8.59E-09 Convergence criterion met
 ---------------------------------------
 SCF time:  CPU 116.50 s  wall 119.26 s
 Discretize the solute cavity surface with Lebedev spheres
	Using 302 Lebedev grid points for each H atom
	Using 302 Lebedev grid points for other atoms
	Atomic van der Waals radii will be scaled by 1.20
 Removing interior tesserae...
 Keep 1282 surface tesserae and discard 2342 interior tesserae
 Molecular Surface Area = 115.644 Angst**2
 A restricted Hartree-Fock SCF calculation will be
 performed using Pulay DIIS extrapolation
 Polarizable Continuum solvation model will be applied
 SCF converges when DIIS error is below 1.0E-08

 Citation of the SMD model:
 Marenich, A.V.; Cramer, C.J.; Truhlar, D.G.
 J. Phys. Chem. B 2009, 113, 6378-6396.
 iSolventCode=           1
 Solvent: water                                                           

 vradii
            1           2           3           4           5           6
    1   1.8500000   1.8500000   1.5200000   1.5200000   1.8500000   1.8500000
            7           8           9          10          11          12
    1   1.2000000   1.2000000   1.2000000   1.2000000   1.2000000   1.2000000
 ---------------------------------------
  Cycle       Energy         DIIS Error
 ---------------------------------------
    1    -304.7971119481      1.60E-09
 Time req'd to invert C: 1.31 s (CPU) 1.34 s (wall)
    2    -304.8128551141      3.76E-04
    3    -304.8128551181      3.76E-04
    4    -304.8128551117      3.76E-04
    5    -304.8128551182      3.76E-04
    6    -304.8128551167      3.76E-04
    7    -304.8128551209      3.76E-04
    8    -304.8128551294      3.76E-04
    9    -304.8128551277      3.76E-04
   10    -304.8128551196      3.76E-04
   11    -304.8128551229      3.76E-04
   12    -304.8128551242      3.76E-04
   13    -304.8128551245      3.76E-04
   14    -304.8128551247      3.76E-04
   15    -304.8128551242      3.76E-04
   16    -304.8128550978      3.76E-04
   17    -304.8152375693      2.54E-04
   18    -304.8157366334      8.41E-05
   19    -304.8159468450      3.70E-05
   20    -304.8159848442      1.33E-05
   21    -304.8159898024      4.54E-06
   22    -304.8159902068      1.07E-06
   23    -304.8159902292      2.03E-07
   24    -304.8159902297      5.53E-08
   25    -304.8159902298      1.32E-08
   26    -304.8159902302      2.25E-09 Convergence criterion met
 ---------------------------------------
 SCF time:  CPU 223.59 s  wall 224.86 s
(0)  E-EN(g) gas-phase elect-nuc energy                 -304.797111948 a.u.
(3)  G-ENP(liq) elect-nuc-pol free energy of system     -304.815990230 a.u.
(4)  G-CDS(liq) cavity-dispersion-solvent structure 
     free energy                                                4.5746 kcal/mol
(6)  G-S(liq) free energy of system                     -304.808700147 a.u.
(9)  DeltaG-S(liq) free energy of  solvation
     (9) = (6) - (0)                                           -7.2717 kcal/mol
 SCF   energy in the final basis set = -304.8087001465
 Total energy in the final basis set = -304.8087001465

 Components of the MP2 correlation energy:
        aaaa  correlation energy =        -0.1440879458 au
        abab  correlation energy =        -0.9106222064 au
        bbbb  correlation energy =        -0.1440879458 au
        non-Brillouin singles    =        -0.0000000000 au

 Total  MP2   correlation energy =        -1.1987980980 au
        MP2         total energy =      -306.0074982445 au

  Entering Z-vector solver.
 This version supports only Gaussian blurring of the apparent surface charges
 No PCM contribution added !! 
   1         0           1      0.000338    0.000338
 This version supports only Gaussian blurring of the apparent surface charges
 No PCM contribution added !! 
   2         0           1      0.000108    0.000108
 This version supports only Gaussian blurring of the apparent surface charges
 No PCM contribution added !! 
   3         0           1      0.000038    0.000038
 This version supports only Gaussian blurring of the apparent surface charges
 No PCM contribution added !! 
   4         0           1      0.000012    0.000012
 This version supports only Gaussian blurring of the apparent surface charges
 No PCM contribution added !! 
   5         0           1      0.000003    0.000003
 This version supports only Gaussian blurring of the apparent surface charges
 No PCM contribution added !! 
   6         1           0      0.000000    0.000000    Roots Converged

 --------------------------------------------------------------

                    Orbital Energies (a.u.)
 --------------------------------------------------------------

 Alpha MOs
 -- Occupied --
-20.576 -20.576 -11.353 -11.352 -11.221 -11.221  -1.423  -1.403
 -1.037  -1.020  -0.872  -0.729  -0.700  -0.663  -0.629  -0.611
 -0.584  -0.578  -0.542  -0.515  -0.510  -0.507  -0.416
 -- Virtual --
  0.068   0.155   0.176   0.211   0.222   0.224   0.226   0.267
  0.290   0.301   0.324   0.390   0.394   0.409   0.432   0.432
  0.468   0.484   0.528   0.568   0.570   0.605   0.617   0.630
  0.631   0.637   0.657   0.663   0.678   0.691   0.705   0.706
  0.730   0.767   0.772   0.828   0.838   0.852   0.880   0.919
  0.920   0.931   0.982   0.992   1.060   1.089   1.091   1.105
  1.139   1.164   1.173   1.205   1.217   1.255   1.256   1.272
  1.293   1.333   1.342   1.344   1.376   1.411   1.427   1.435
  1.472   1.480   1.515   1.524   1.537   1.564   1.564   1.615
  1.621   1.683   1.711   1.752   1.755   1.803   1.865   1.882
  1.962   1.986   2.077   2.093   2.202   2.209   2.254   2.375
  2.409   2.431   2.464   2.487   2.513   2.556   2.627   2.661
  2.668   2.704   2.728   2.749   2.842   2.855   2.886   2.920
  2.922   2.933   2.964   2.987   3.068   3.087   3.089   3.115
  3.118   3.121   3.136   3.149   3.181   3.223   3.281   3.292
  3.297   3.317   3.344   3.370   3.393   3.407   3.410   3.434
  3.447   3.457   3.477   3.559   3.560   3.571   3.619   3.619
  3.644   3.665   3.668   3.698   3.776   3.776   3.803   3.814
  3.819   3.847   3.852   3.906   3.908   3.974   3.992   4.039
  4.055   4.072   4.090   4.119   4.147   4.167   4.203   4.235
  4.253   4.264   4.278   4.336   4.349   4.375   4.394   4.399
  4.404   4.471   4.488   4.510   4.525   4.541   4.579   4.584
  4.634   4.690   4.725   4.739   4.771   4.881   4.906   4.914
  4.947   5.133   5.177   5.188   5.272   5.301   5.322   5.407
  5.418   5.440   5.467   5.546   5.569   5.570   5.574   5.604
  5.619   5.627   5.628   5.628   5.681   5.684   5.686   5.754
  5.765   5.773   5.898   5.989   6.019   6.097   6.162   6.235
  6.244   6.268   6.268   6.660   6.669   6.694   6.734   6.872
  6.904   6.904   6.986   7.049   7.294   7.325   7.345   7.500
  7.534   7.565   7.601   9.110  10.731  13.382  13.682  14.616
 14.750
 --------------------------------------------------------------

          Ground-State Mulliken Net Atomic Charges

     Atom                 Charge (a.u.)
  ----------------------------------------
      1 C                     0.238471
      2 C                     0.238106
      3 O                    -0.317626
      4 O                    -0.317619
      5 C                    -0.377723
      6 C                    -0.377732
      7 H                     0.156487
      8 H                     0.144187
      9 H                     0.156487
     10 H                     0.144194
     11 H                     0.156384
     12 H                     0.156384
  ----------------------------------------
  Sum of atomic charges =     0.000000

 -----------------------------------------------------------------
                    Cartesian Multipole Moments
 -----------------------------------------------------------------
    Charge (ESU x 10^10)
                -0.0000
    Dipole Moment (Debye)
         X      -0.0048      Y      -0.0012      Z      -0.0000
       Tot       0.0049
    Quadrupole Moments (Debye-Ang)
        XX     -31.3569     XY       6.1434     YY     -45.0946
        XZ       0.0000     YZ      -0.0000     ZZ     -33.3698
    Octopole Moments (Debye-Ang^2)
       XXX      -0.0008    XXY      -0.0057    XYY      -0.0009
       YYY      -0.0037    XXZ      -0.0003    XYZ       0.0000
       YYZ      -0.0003    XZZ      -0.0007    YZZ      -0.0020
       ZZZ      -0.0012
    Hexadecapole Moments (Debye-Ang^3)
      XXXX    -413.2974   XXXY      -2.2102   XXYY    -119.5288
      XYYY      11.8488   YYYY    -276.8079   XXXZ       0.0000
      XXYZ      -0.0000   XYYZ      -0.0000   YYYZ      -0.0000
      XXZZ     -79.2037   XYZZ       1.9323   YYZZ     -44.4259
      XZZZ      -0.0000   YZZZ      -0.0000   ZZZZ     -43.1634
 -----------------------------------------------------------------
 DrvMan is completing analytic gradient of the MP2 energy
 MP2 relaxed dipole moment
            1
    1  -0.0018772
    2  -0.0004575
    3  -0.0000179
	Magnitude:	 0.002 au	 0.005 Debye
 MP2 energy read as -306.007498
 Full Analytical Gradient of MP2 Energy (in au.)
             1             2             3             4             5
    1   -0.00121056    0.00057821   -0.00004796    0.00022448    0.00042532
    2   -0.00010861    0.00005009   -0.00012721    0.00007398    0.00016922
    3   -0.00001074   -0.00001075    0.00000474    0.00000474    0.00000556
             6             7             8             9            10
    1    0.00001249    0.00001231    0.00006267    0.00001077   -0.00002196
    2   -0.00008821   -0.00001690    0.00005264   -0.00001883    0.00000527
    3    0.00000558   -0.00006032    0.00000010    0.00006066    0.00000010
            11            12
    1   -0.00002212   -0.00002366
    2    0.00000524    0.00000332
    3    0.00004932   -0.00004899
 Gradient time:  CPU 0.13 s  wall 0.83 s
 ----------------------------------------------------------------
             Standard Nuclear Orientation (Angstroms)
    I     Atom           X                Y                Z
 ----------------------------------------------------------------
    1      C      -0.6864473492     0.3312326902    -0.0000577707
    2      C       0.6864473641    -0.3302327108    -0.0000577709
    3      O       0.7412055030    -1.5499170500    -0.0000023137
    4      O      -0.7412054787     1.5499170294    -0.0000023136
    5      C      -1.8755965936    -0.5532016894     0.0000620366
    6      C       1.8755965965     0.5532016827     0.0000620366
    7      H      -1.8428652340    -1.1936853544    -0.8669426111
    8      H      -2.7686237313     0.0443587786     0.0001224737
    9      H      -1.8427227169    -1.1936515114     0.8670879854
   10      H       2.7686237525    -0.0443587561     0.0001224740
   11      H       1.8427226849     1.1936515238     0.8670879712
   12      H       1.8428652025     1.1936853674    -0.8669425976
 ----------------------------------------------------------------
 Nuclear Repulsion Energy =   227.7956830508 hartrees
 There are       23 alpha and       23 beta electrons
 Discretize the solute cavity surface with Lebedev spheres
	Using 302 Lebedev grid points for each H atom
	Using 302 Lebedev grid points for other atoms
	Atomic van der Waals radii will be scaled by 1.20
 Removing interior tesserae...
 Keep 1282 surface tesserae and discard 2342 interior tesserae
 Molecular Surface Area = 115.644 Angst**2

                       Distance Matrix (Angstroms)
             C (  1)   C (  2)   O (  3)   O (  4)   C (  5)   C (  6)
   C (  2)  1.523935
   O (  3)  2.361550  1.220913
   O (  4)  1.219914  2.360753  3.436061
   C (  5)  1.481992  2.571728  2.800195  2.389550
   C (  6)  2.571641  1.481395  2.389550  2.800195  3.910956
   H (  7)  2.100992  2.809709  2.748801  3.081005  1.078419  4.198841
   H (  8)  2.101846  3.475318  3.854947  2.525298  1.074512  4.672013
   H (  9)  2.100997  2.809650  2.748719  3.080966  1.078420  4.198706
   H ( 10)  3.475426  2.101709  2.525298  3.854947  4.672013  1.074512
   H ( 11)  2.809343  2.100271  3.080966  2.748719  4.198706  1.078420
   H ( 12)  2.809401  2.100266  3.081005  2.748801  4.198841  1.078419
             H (  7)   H (  8)   H (  9)   H ( 10)   H ( 11)
   H (  8)  1.772451
   H (  9)  1.734031  1.772453
   H ( 10)  4.831002  5.537958  4.830840
   H ( 11)  4.721207  4.830840  4.391096  1.772454
   H ( 12)  4.391372  4.831002  4.721207  1.772451  1.734031

 Requested basis set is cc-pVTZ
 There are 96 shells and 264 basis functions
 A cutoff of  1.0D-11 yielded   4302 shell pairs
 There are     32530 function pairs (     42088 Cartesian)
 Smallest overlap matrix eigenvalue = 4.36E-04
 Guess MOs from SCF MO coefficient file
 Reading MOs from coefficient file
 Reading MOs from coefficient file
 A restricted Hartree-Fock SCF calculation will be
 performed using Pulay DIIS extrapolation
 SCF converges when DIIS error is below 1.0E-08
 ---------------------------------------
  Cycle       Energy         DIIS Error
 ---------------------------------------
    1    -304.7943150101      4.60E-04
    2    -304.7963895135      3.22E-04
    3    -304.7970437692      8.27E-05
    4    -304.7971996769      3.73E-05
    5    -304.7972326688      1.36E-05
    6    -304.7972373361      4.60E-06
    7    -304.7972377204      1.21E-06
    8    -304.7972377454      2.65E-07
    9    -304.7972377467      1.26E-07
   10    -304.7972377466      2.63E-08
   11    -304.7972377464      7.02E-09 Convergence criterion met
 ---------------------------------------
 SCF time:  CPU 119.34 s  wall 120.25 s
 Discretize the solute cavity surface with Lebedev spheres
	Using 302 Lebedev grid points for each H atom
	Using 302 Lebedev grid points for other atoms
	Atomic van der Waals radii will be scaled by 1.20
 Removing interior tesserae...
 Keep 1282 surface tesserae and discard 2342 interior tesserae
 Molecular Surface Area = 115.644 Angst**2
 A restricted Hartree-Fock SCF calculation will be
 performed using Pulay DIIS extrapolation
 Polarizable Continuum solvation model will be applied
 SCF converges when DIIS error is below 1.0E-08

 Citation of the SMD model:
 Marenich, A.V.; Cramer, C.J.; Truhlar, D.G.
 J. Phys. Chem. B 2009, 113, 6378-6396.
 iSolventCode=           1
 Solvent: water                                                           

 vradii
            1           2           3           4           5           6
    1   1.8500000   1.8500000   1.5200000   1.5200000   1.8500000   1.8500000
            7           8           9          10          11          12
    1   1.2000000   1.2000000   1.2000000   1.2000000   1.2000000   1.2000000
 ---------------------------------------
  Cycle       Energy         DIIS Error
 ---------------------------------------
    1    -304.7972377457      1.46E-09
 Time req'd to invert C: 1.21 s (CPU) 1.21 s (wall)
    2    -304.8129525884      3.76E-04
    3    -304.8129525921      3.76E-04
    4    -304.8129525847      3.76E-04
    5    -304.8129525348      3.76E-04
    6    -304.8129525321      3.76E-04
    7    -304.8129525301      3.76E-04
    8    -304.8153294680      2.54E-04
    9    -304.8158272829      8.40E-05
   10    -304.8160367973      3.69E-05
   11    -304.8160746401      1.33E-05
   12    -304.8160795729      4.53E-06
   13    -304.8160799750      1.06E-06
   14    -304.8160799972      2.06E-07
   15    -304.8160799977      5.95E-08
   16    -304.8160799997      1.91E-08
   17    -304.8160799996      7.46E-09 Convergence criterion met
 ---------------------------------------
 SCF time:  CPU 169.91 s  wall 170.13 s
(0)  E-EN(g) gas-phase elect-nuc energy                 -304.797237746 a.u.
(3)  G-ENP(liq) elect-nuc-pol free energy of system     -304.816080000 a.u.
(4)  G-CDS(liq) cavity-dispersion-solvent structure 
     free energy                                                4.5773 kcal/mol
(6)  G-S(liq) free energy of system                     -304.808785620 a.u.
(9)  DeltaG-S(liq) free energy of  solvation
     (9) = (6) - (0)                                           -7.2464 kcal/mol
 SCF   energy in the final basis set = -304.8087856202
 Total energy in the final basis set = -304.8087856202

 Components of the MP2 correlation energy:
        aaaa  correlation energy =        -0.1440742569 au
        abab  correlation energy =        -0.9105765545 au
        bbbb  correlation energy =        -0.1440742569 au
        non-Brillouin singles    =        -0.0000000000 au

 Total  MP2   correlation energy =        -1.1987250683 au
        MP2         total energy =      -306.0075106884 au

  Entering Z-vector solver.
 This version supports only Gaussian blurring of the apparent surface charges
 No PCM contribution added !! 
   1         0           1      0.000338    0.000338
 This version supports only Gaussian blurring of the apparent surface charges
 No PCM contribution added !! 
   2         0           1      0.000107    0.000107
 This version supports only Gaussian blurring of the apparent surface charges
 No PCM contribution added !! 
   3         0           1      0.000038    0.000038
 This version supports only Gaussian blurring of the apparent surface charges
 No PCM contribution added !! 
   4         0           1      0.000012    0.000012
 This version supports only Gaussian blurring of the apparent surface charges
 No PCM contribution added !! 
   5         0           1      0.000003    0.000003
 This version supports only Gaussian blurring of the apparent surface charges
 No PCM contribution added !! 
   6         1           0      0.000000    0.000000    Roots Converged

 --------------------------------------------------------------

                    Orbital Energies (a.u.)
 --------------------------------------------------------------

 Alpha MOs
 -- Occupied --
-20.576 -20.576 -11.353 -11.352 -11.221 -11.221  -1.423  -1.403
 -1.037  -1.020  -0.872  -0.729  -0.700  -0.663  -0.629  -0.611
 -0.584  -0.578  -0.542  -0.516  -0.511  -0.507  -0.416
 -- Virtual --
  0.068   0.155   0.176   0.212   0.222   0.225   0.226   0.267
  0.290   0.300   0.324   0.390   0.394   0.409   0.432   0.432
  0.468   0.484   0.528   0.568   0.570   0.605   0.616   0.630
  0.631   0.637   0.657   0.663   0.677   0.691   0.705   0.706
  0.730   0.767   0.772   0.829   0.838   0.852   0.880   0.919
  0.920   0.931   0.982   0.992   1.060   1.089   1.091   1.106
  1.139   1.164   1.173   1.205   1.217   1.255   1.256   1.272
  1.293   1.333   1.342   1.344   1.376   1.411   1.427   1.435
  1.472   1.480   1.515   1.524   1.537   1.564   1.564   1.614
  1.621   1.683   1.711   1.752   1.755   1.803   1.865   1.883
  1.962   1.986   2.076   2.093   2.202   2.209   2.254   2.375
  2.410   2.431   2.464   2.487   2.513   2.556   2.627   2.661
  2.668   2.704   2.728   2.749   2.842   2.855   2.886   2.920
  2.921   2.933   2.964   2.987   3.068   3.087   3.089   3.115
  3.118   3.122   3.136   3.148   3.181   3.223   3.281   3.292
  3.297   3.317   3.345   3.370   3.393   3.407   3.410   3.435
  3.447   3.457   3.476   3.559   3.560   3.571   3.619   3.619
  3.644   3.665   3.668   3.698   3.776   3.776   3.803   3.814
  3.819   3.847   3.852   3.906   3.908   3.974   3.992   4.039
  4.055   4.072   4.090   4.119   4.146   4.167   4.203   4.236
  4.253   4.264   4.278   4.336   4.349   4.375   4.394   4.399
  4.404   4.471   4.487   4.510   4.524   4.540   4.579   4.584
  4.633   4.690   4.725   4.739   4.771   4.882   4.906   4.913
  4.947   5.133   5.177   5.187   5.272   5.301   5.321   5.407
  5.417   5.440   5.467   5.545   5.569   5.570   5.574   5.604
  5.619   5.627   5.628   5.628   5.681   5.684   5.686   5.754
  5.765   5.773   5.898   5.990   6.019   6.098   6.163   6.235
  6.244   6.268   6.268   6.660   6.671   6.694   6.736   6.872
  6.904   6.904   6.986   7.049   7.296   7.325   7.345   7.501
  7.534   7.565   7.601   9.107  10.733  13.391  13.692  14.612
 14.747
 --------------------------------------------------------------

          Ground-State Mulliken Net Atomic Charges

     Atom                 Charge (a.u.)
  ----------------------------------------
      1 C                     0.238202
      2 C                     0.238153
      3 O                    -0.317588
      4 O                    -0.316740
      5 C                    -0.377960
      6 C                    -0.377759
      7 H                     0.156333
      8 H                     0.144090
      9 H                     0.156333
     10 H                     0.144154
     11 H                     0.156390
     12 H                     0.156390
  ----------------------------------------
  Sum of atomic charges =    -0.000000

 -----------------------------------------------------------------
                    Cartesian Multipole Moments
 -----------------------------------------------------------------
    Charge (ESU x 10^10)
                -0.0000
    Dipole Moment (Debye)
         X       0.0008      Y       0.0073      Z      -0.0000
       Tot       0.0073
    Quadrupole Moments (Debye-Ang)
        XX     -31.3742     XY       6.1319     YY     -45.0875
        XZ       0.0000     YZ      -0.0000     ZZ     -33.3701
    Octopole Moments (Debye-Ang^2)
       XXX       0.0155    XXY       0.0066    XYY      -0.0034
       YYY       0.0043    XXZ      -0.0003    XYZ       0.0000
       YYZ      -0.0003    XZZ       0.0010    YZZ       0.0016
       ZZZ      -0.0012
    Hexadecapole Moments (Debye-Ang^3)
      XXXX    -413.4070   XXXY      -2.2501   XXYY    -119.5296
      XYYY      11.8145   YYYY    -276.7952   XXXZ       0.0000
      XXYZ      -0.0000   XYYZ       0.0000   YYYZ      -0.0000
      XXZZ     -79.2130   XYZZ       1.9226   YYZZ     -44.4267
      XZZZ       0.0000   YZZZ       0.0000   ZZZZ     -43.1664
 -----------------------------------------------------------------
 DrvMan is completing analytic gradient of the MP2 energy
 MP2 relaxed dipole moment
            1
    1   0.0003047
    2   0.0028716
    3  -0.0000181
	Magnitude:	 0.003 au	 0.007 Debye
 MP2 energy read as -306.007511
 Full Analytical Gradient of MP2 Energy (in au.)
             1             2             3             4             5
    1   -0.00012692    0.00017278    0.00005290    0.00006537   -0.00008214
    2    0.00162231   -0.00007790   -0.00018530   -0.00112377   -0.00015815
    3   -0.00001074   -0.00001075    0.00000475    0.00000470    0.00000560
             6             7             8             9            10
    1   -0.00005634   -0.00000101    0.00005999   -0.00000255   -0.00003535
    2   -0.00005712   -0.00003011    0.00002443   -0.00003203   -0.00000714
    3    0.00000558   -0.00003930    0.00000010    0.00003964    0.00000010
            11            12
    1   -0.00002260   -0.00002413
    2    0.00001335    0.00001143
    3    0.00005614   -0.00005581
 Gradient time:  CPU 0.12 s  wall 0.92 s
 ----------------------------------------------------------------
             Standard Nuclear Orientation (Angstroms)
    I     Atom           X                Y                Z
 ----------------------------------------------------------------
    1      C      -0.6864473492     0.3292326902    -0.0000577707
    2      C       0.6864473641    -0.3302327108    -0.0000577709
    3      O       0.7412055030    -1.5499170500    -0.0000023137
    4      O      -0.7412054787     1.5499170294    -0.0000023136
    5      C      -1.8755965936    -0.5532016894     0.0000620366
    6      C       1.8755965965     0.5532016827     0.0000620366
    7      H      -1.8428652340    -1.1936853544    -0.8669426111
    8      H      -2.7686237313     0.0443587786     0.0001224737
    9      H      -1.8427227169    -1.1936515114     0.8670879854
   10      H       2.7686237525    -0.0443587561     0.0001224740
   11      H       1.8427226849     1.1936515238     0.8670879712
   12      H       1.8428652025     1.1936853674    -0.8669425976
 ----------------------------------------------------------------
 Nuclear Repulsion Energy =   227.7877140512 hartrees
 There are       23 alpha and       23 beta electrons
 Discretize the solute cavity surface with Lebedev spheres
	Using 302 Lebedev grid points for each H atom
	Using 302 Lebedev grid points for other atoms
	Atomic van der Waals radii will be scaled by 1.20
 Removing interior tesserae...
 Keep 1282 surface tesserae and discard 2342 interior tesserae
 Molecular Surface Area = 115.644 Angst**2

                       Distance Matrix (Angstroms)
             C (  1)   C (  2)   O (  3)   O (  4)   C (  5)   C (  6)
   C (  2)  1.523067
   O (  3)  2.359957  1.220913
   O (  4)  1.221912  2.360753  3.436061
   C (  5)  1.480799  2.571728  2.800195  2.389550
   C (  6)  2.571815  1.481395  2.389550  2.800195  3.910956
   H (  7)  2.099541  2.809709  2.748801  3.081005  1.078419  4.198841
   H (  8)  2.101574  3.475318  3.854947  2.525298  1.074512  4.672013
   H (  9)  2.099545  2.809650  2.748719  3.080966  1.078420  4.198706
   H ( 10)  3.475210  2.101709  2.525298  3.854947  4.672013  1.074512
   H ( 11)  2.809958  2.100271  3.080966  2.748719  4.198706  1.078420
   H ( 12)  2.810016  2.100266  3.081005  2.748801  4.198841  1.078419
             H (  7)   H (  8)   H (  9)   H ( 10)   H ( 11)
   H (  8)  1.772451
   H (  9)  1.734031  1.772453
   H ( 10)  4.831002  5.537958  4.830840
   H ( 11)  4.721207  4.830840  4.391096  1.772454
   H ( 12)  4.391372  4.831002  4.721207  1.772451  1.734031

 Requested basis set is cc-pVTZ
 There are 96 shells and 264 basis functions
 A cutoff of  1.0D-11 yielded   4302 shell pairs
 There are     32530 function pairs (     42088 Cartesian)
 Smallest overlap matrix eigenvalue = 4.35E-04
 Guess MOs from SCF MO coefficient file
 Reading MOs from coefficient file
 Reading MOs from coefficient file
 A restricted Hartree-Fock SCF calculation will be
 performed using Pulay DIIS extrapolation
 SCF converges when DIIS error is below 1.0E-08
 ---------------------------------------
  Cycle       Energy         DIIS Error
 ---------------------------------------
    1    -304.7912519854      4.60E-04
    2    -304.7961669084      3.15E-04
    3    -304.7967963474      8.29E-05
    4    -304.7969505724      3.85E-05
    5    -304.7969832058      1.40E-05
    6    -304.7969882936      4.82E-06
    7    -304.7969887432      1.35E-06
    8    -304.7969887744      3.24E-07
    9    -304.7969887758      1.40E-07
   10    -304.7969887760      2.74E-08
   11    -304.7969887758      7.81E-09 Convergence criterion met
 ---------------------------------------
 SCF time:  CPU 125.72 s  wall 126.52 s
 Discretize the solute cavity surface with Lebedev spheres
	Using 302 Lebedev grid points for each H atom
	Using 302 Lebedev grid points for other atoms
	Atomic van der Waals radii will be scaled by 1.20
 Removing interior tesserae...
 Keep 1282 surface tesserae and discard 2342 interior tesserae
 Molecular Surface Area = 115.644 Angst**2
 A restricted Hartree-Fock SCF calculation will be
 performed using Pulay DIIS extrapolation
 Polarizable Continuum solvation model will be applied
 SCF converges when DIIS error is below 1.0E-08

 Citation of the SMD model:
 Marenich, A.V.; Cramer, C.J.; Truhlar, D.G.
 J. Phys. Chem. B 2009, 113, 6378-6396.
 iSolventCode=           1
 Solvent: water                                                           

 vradii
            1           2           3           4           5           6
    1   1.8500000   1.8500000   1.5200000   1.5200000   1.8500000   1.8500000
            7           8           9          10          11          12
    1   1.2000000   1.2000000   1.2000000   1.2000000   1.2000000   1.2000000
 ---------------------------------------
  Cycle       Energy         DIIS Error
 ---------------------------------------
    1    -304.7969887752      1.39E-09
 Time req'd to invert C: 1.38 s (CPU) 1.38 s (wall)
    2    -304.8127431660      3.76E-04
    3    -304.8127431695      3.76E-04
    4    -304.8127431647      3.76E-04
    5    -304.8127431690      3.76E-04
    6    -304.8127431675      3.76E-04
    7    -304.8127431593      3.76E-04
    8    -304.8127431602      3.76E-04
    9    -304.8127431623      3.76E-04
   10    -304.8127431613      3.76E-04
   11    -304.8127431612      3.76E-04
   12    -304.8127431582      3.76E-04
   13    -304.8127431648      3.76E-04
   14    -304.8127431608      3.76E-04
   15    -304.8127431633      3.76E-04
   16    -304.8127431601      3.76E-04
   17    -304.8151283352      2.55E-04
   18    -304.8156283912      8.42E-05
   19    -304.8158391418      3.70E-05
   20    -304.8158772938      1.33E-05
   21    -304.8158822787      4.55E-06
   22    -304.8158826854      1.07E-06
   23    -304.8158827079      2.07E-07
   24    -304.8158827085      5.98E-08
   25    -304.8158827084      1.93E-08
   26    -304.8158827087      7.51E-09 Convergence criterion met
 ---------------------------------------
 SCF time:  CPU 222.53 s  wall 223.20 s
(0)  E-EN(g) gas-phase elect-nuc energy                 -304.796988775 a.u.
(3)  G-ENP(liq) elect-nuc-pol free energy of system     -304.815882709 a.u.
(4)  G-CDS(liq) cavity-dispersion-solvent structure 
     free energy                                                4.5719 kcal/mol
(6)  G-S(liq) free energy of system                     -304.808596870 a.u.
(9)  DeltaG-S(liq) free energy of  solvation
     (9) = (6) - (0)                                           -7.2842 kcal/mol
 SCF   energy in the final basis set = -304.8085968700
 Total energy in the final basis set = -304.8085968700

 Components of the MP2 correlation energy:
        aaaa  correlation energy =        -0.1441011505 au
        abab  correlation energy =        -0.9106910573 au
        bbbb  correlation energy =        -0.1441011505 au
        non-Brillouin singles    =        -0.0000000000 au

 Total  MP2   correlation energy =        -1.1988933583 au
        MP2         total energy =      -306.0074902283 au

  Entering Z-vector solver.
 This version supports only Gaussian blurring of the apparent surface charges
 No PCM contribution added !! 
   1         0           1      0.000339    0.000339
 This version supports only Gaussian blurring of the apparent surface charges
 No PCM contribution added !! 
   2         0           1      0.000108    0.000108
 This version supports only Gaussian blurring of the apparent surface charges
 No PCM contribution added !! 
   3         0           1      0.000039    0.000039
 This version supports only Gaussian blurring of the apparent surface charges
 No PCM contribution added !! 
   4         0           1      0.000012    0.000012
 This version supports only Gaussian blurring of the apparent surface charges
 No PCM contribution added !! 
   5         0           1      0.000003    0.000003
 This version supports only Gaussian blurring of the apparent surface charges
 No PCM contribution added !! 
   6         1           0      0.000000    0.000000    Roots Converged

 --------------------------------------------------------------

                    Orbital Energies (a.u.)
 --------------------------------------------------------------

 Alpha MOs
 -- Occupied --
-20.576 -20.576 -11.353 -11.352 -11.221 -11.221  -1.423  -1.403
 -1.037  -1.020  -0.873  -0.729  -0.700  -0.663  -0.629  -0.611
 -0.584  -0.578  -0.542  -0.515  -0.510  -0.507  -0.416
 -- Virtual --
  0.068   0.155   0.176   0.211   0.222   0.224   0.226   0.267
  0.290   0.300   0.324   0.390   0.394   0.409   0.432   0.432
  0.468   0.484   0.528   0.568   0.570   0.605   0.617   0.630
  0.631   0.637   0.657   0.663   0.678   0.691   0.705   0.706
  0.729   0.767   0.772   0.828   0.838   0.852   0.880   0.919
  0.920   0.931   0.982   0.992   1.060   1.089   1.091   1.105
  1.139   1.164   1.173   1.205   1.217   1.255   1.256   1.272
  1.293   1.333   1.342   1.344   1.376   1.411   1.427   1.436
  1.472   1.480   1.515   1.524   1.537   1.564   1.564   1.614
  1.621   1.683   1.711   1.752   1.755   1.803   1.865   1.882
  1.962   1.986   2.076   2.093   2.202   2.209   2.254   2.375
  2.409   2.431   2.464   2.487   2.513   2.555   2.627   2.661
  2.668   2.704   2.728   2.749   2.841   2.855   2.886   2.920
  2.922   2.933   2.965   2.987   3.068   3.087   3.089   3.115
  3.118   3.121   3.136   3.148   3.181   3.223   3.281   3.292
  3.297   3.317   3.345   3.371   3.393   3.407   3.411   3.434
  3.447   3.457   3.477   3.559   3.561   3.571   3.619   3.619
  3.644   3.665   3.668   3.698   3.776   3.776   3.803   3.814
  3.819   3.847   3.851   3.906   3.908   3.974   3.992   4.039
  4.055   4.072   4.090   4.119   4.147   4.167   4.203   4.235
  4.254   4.264   4.278   4.336   4.349   4.375   4.394   4.398
  4.404   4.471   4.488   4.510   4.525   4.541   4.579   4.583
  4.633   4.690   4.725   4.739   4.771   4.881   4.906   4.914
  4.947   5.132   5.177   5.188   5.273   5.301   5.322   5.408
  5.418   5.440   5.467   5.546   5.570   5.571   5.574   5.604
  5.619   5.626   5.628   5.628   5.681   5.684   5.686   5.754
  5.765   5.773   5.899   5.989   6.018   6.096   6.161   6.235
  6.244   6.268   6.268   6.658   6.668   6.693   6.734   6.872
  6.904   6.904   6.985   7.049   7.293   7.325   7.345   7.500
  7.533   7.565   7.601   9.111  10.744  13.372  13.673  14.616
 14.750
 --------------------------------------------------------------

          Ground-State Mulliken Net Atomic Charges

     Atom                 Charge (a.u.)
  ----------------------------------------
      1 C                     0.238470
      2 C                     0.238518
      3 O                    -0.317463
      4 O                    -0.318308
      5 C                    -0.377571
      6 C                    -0.377772
      7 H                     0.156443
      8 H                     0.144267
      9 H                     0.156443
     10 H                     0.144203
     11 H                     0.156386
     12 H                     0.156386
  ----------------------------------------
  Sum of atomic charges =    -0.000000

 -----------------------------------------------------------------
                    Cartesian Multipole Moments
 -----------------------------------------------------------------
    Charge (ESU x 10^10)
                -0.0000
    Dipole Moment (Debye)
         X      -0.0008      Y      -0.0073      Z      -0.0000
       Tot       0.0073
    Quadrupole Moments (Debye-Ang)
        XX     -31.3544     XY       6.1457     YY     -45.0986
        XZ      -0.0000     YZ       0.0000     ZZ     -33.3708
    Octopole Moments (Debye-Ang^2)
       XXX      -0.0155    XXY      -0.0066    XYY       0.0034
       YYY      -0.0043    XXZ      -0.0003    XYZ       0.0000
       YYZ      -0.0003    XZZ      -0.0011    YZZ      -0.0016
       ZZZ      -0.0012
    Hexadecapole Moments (Debye-Ang^3)
      XXXX    -413.1658   XXXY      -2.2108   XXYY    -119.5261
      XYYY      11.8285   YYYY    -276.8032   XXXZ      -0.0000
      XXYZ       0.0000   XYYZ      -0.0000   YYYZ       0.0000
      XXZZ     -79.1973   XYZZ       1.9285   YYZZ     -44.4260
      XZZZ      -0.0000   YZZZ      -0.0000   ZZZZ     -43.1653
 -----------------------------------------------------------------
 DrvMan is completing analytic gradient of the MP2 energy
 MP2 relaxed dipole moment
            1
    1  -0.0003056
    2  -0.0028666
    3  -0.0000179
	Magnitude:	 0.003 au	 0.007 Debye
 MP2 energy read as -306.007490
 Full Analytical Gradient of MP2 Energy (in au.)
             1             2             3             4             5
    1   -0.00023333    0.00018629   -0.00008171   -0.00003629    0.00014315
    2   -0.00173580    0.00019948   -0.00007147    0.00137181    0.00029431
    3   -0.00001079   -0.00001078    0.00000474    0.00000480    0.00000557
             6             7             8             9            10
    1   -0.00000384    0.00004857   -0.00001647    0.00004704   -0.00000820
    2   -0.00007855    0.00001467   -0.00001937    0.00001275    0.00000205
    3    0.00000559   -0.00006710    0.00000011    0.00006743    0.00000010
            11            12
    1   -0.00002183   -0.00002337
    2    0.00000602    0.00000409
    3    0.00005094   -0.00005061
 Gradient time:  CPU 0.09 s  wall 0.18 s
 ----------------------------------------------------------------
             Standard Nuclear Orientation (Angstroms)
    I     Atom           X                Y                Z
 ----------------------------------------------------------------
    1      C      -0.6864473492     0.3302326902     0.0009422293
    2      C       0.6864473641    -0.3302327108    -0.0000577709
    3      O       0.7412055030    -1.5499170500    -0.0000023137
    4      O      -0.7412054787     1.5499170294    -0.0000023136
    5      C      -1.8755965936    -0.5532016894     0.0000620366
    6      C       1.8755965965     0.5532016827     0.0000620366
    7      H      -1.8428652340    -1.1936853544    -0.8669426111
    8      H      -2.7686237313     0.0443587786     0.0001224737
    9      H      -1.8427227169    -1.1936515114     0.8670879854
   10      H       2.7686237525    -0.0443587561     0.0001224740
   11      H       1.8427226849     1.1936515238     0.8670879712
   12      H       1.8428652025     1.1936853674    -0.8669425976
 ----------------------------------------------------------------
 Nuclear Repulsion Energy =   227.7916727122 hartrees
 There are       23 alpha and       23 beta electrons
 Discretize the solute cavity surface with Lebedev spheres
	Using 302 Lebedev grid points for each H atom
	Using 302 Lebedev grid points for other atoms
	Atomic van der Waals radii will be scaled by 1.20
 Removing interior tesserae...
 Keep 1282 surface tesserae and discard 2342 interior tesserae
 Molecular Surface Area = 115.644 Angst**2

                       Distance Matrix (Angstroms)
             C (  1)   C (  2)   O (  3)   O (  4)   C (  5)   C (  6)
   C (  2)  1.523501
   O (  3)  2.360753  1.220913
   O (  4)  1.220913  2.360753  3.436061
   C (  5)  1.481396  2.571728  2.800195  2.389550
   C (  6)  2.571728  1.481395  2.389550  2.800195  3.910956
   H (  7)  2.100679  2.809709  2.748801  3.081005  1.078419  4.198841
   H (  8)  2.101710  3.475318  3.854947  2.525298  1.074512  4.672013
   H (  9)  2.099858  2.809650  2.748719  3.080966  1.078420  4.198706
   H ( 10)  3.475318  2.101709  2.525298  3.854947  4.672013  1.074512
   H ( 11)  2.809342  2.100271  3.080966  2.748719  4.198706  1.078420
   H ( 12)  2.810017  2.100266  3.081005  2.748801  4.198841  1.078419
             H (  7)   H (  8)   H (  9)   H ( 10)   H ( 11)
   H (  8)  1.772451
   H (  9)  1.734031  1.772453
   H ( 10)  4.831002  5.537958  4.830840
   H ( 11)  4.721207  4.830840  4.391096  1.772454
   H ( 12)  4.391372  4.831002  4.721207  1.772451  1.734031

 Requested basis set is cc-pVTZ
 There are 96 shells and 264 basis functions
 A cutoff of  1.0D-11 yielded   4302 shell pairs
 There are     32530 function pairs (     42088 Cartesian)
 Smallest overlap matrix eigenvalue = 4.35E-04
 Guess MOs from SCF MO coefficient file
 Reading MOs from coefficient file
 Reading MOs from coefficient file
 A restricted Hartree-Fock SCF calculation will be
 performed using Pulay DIIS extrapolation
 SCF converges when DIIS error is below 1.0E-08
 ---------------------------------------
  Cycle       Energy         DIIS Error
 ---------------------------------------
    1    -304.7942699715      4.59E-04
    2    -304.7962645550      3.23E-04
    3    -304.7969209502      8.25E-05
    4    -304.7970765680      3.73E-05
    5    -304.7971094627      1.36E-05
    6    -304.7971141821      4.64E-06
    7    -304.7971145721      1.21E-06
    8    -304.7971145981      2.16E-07
    9    -304.7971145995      1.05E-07
   10    -304.7971145996      3.52E-08
   11    -304.7971145995      1.67E-08
   12    -304.7971145996      9.55E-09 Convergence criterion met
 ---------------------------------------
 SCF time:  CPU 119.67 s  wall 119.96 s
 Discretize the solute cavity surface with Lebedev spheres
	Using 302 Lebedev grid points for each H atom
	Using 302 Lebedev grid points for other atoms
	Atomic van der Waals radii will be scaled by 1.20
 Removing interior tesserae...
 Keep 1282 surface tesserae and discard 2342 interior tesserae
 Molecular Surface Area = 115.644 Angst**2
 A restricted Hartree-Fock SCF calculation will be
 performed using Pulay DIIS extrapolation
 Polarizable Continuum solvation model will be applied
 SCF converges when DIIS error is below 1.0E-08

 Citation of the SMD model:
 Marenich, A.V.; Cramer, C.J.; Truhlar, D.G.
 J. Phys. Chem. B 2009, 113, 6378-6396.
 iSolventCode=           1
 Solvent: water                                                           

 vradii
            1           2           3           4           5           6
    1   1.8500000   1.8500000   1.5200000   1.5200000   1.8500000   1.8500000
            7           8           9          10          11          12
    1   1.2000000   1.2000000   1.2000000   1.2000000   1.2000000   1.2000000
 ---------------------------------------
  Cycle       Energy         DIIS Error
 ---------------------------------------
    1    -304.7971145984      3.55E-09
 Time req'd to invert C: 1.24 s (CPU) 1.23 s (wall)
    2    -304.8128492091      3.76E-04
    3    -304.8128492063      3.76E-04
    4    -304.8128492109      3.76E-04
    5    -304.8128492111      3.76E-04
    6    -304.8128492141      3.76E-04
    7    -304.8128492132      3.76E-04
    8    -304.8128492258      3.76E-04
    9    -304.8128492496      3.76E-04
   10    -304.8128492490      3.76E-04
   11    -304.8128492476      3.76E-04
   12    -304.8128492600      3.76E-04
   13    -304.8152302368      2.54E-04
   14    -304.8157291544      8.41E-05
   15    -304.8159392789      3.70E-05
   16    -304.8159772837      1.33E-05
   17    -304.8159822422      4.54E-06
   18    -304.8159826465      1.07E-06
   19    -304.8159826690      2.03E-07
   20    -304.8159826695      5.54E-08
   21    -304.8159826696      1.32E-08
   22    -304.8159826700      2.04E-09 Convergence criterion met
 ---------------------------------------
 SCF time:  CPU 189.58 s  wall 189.73 s
(0)  E-EN(g) gas-phase elect-nuc energy                 -304.797114598 a.u.
(3)  G-ENP(liq) elect-nuc-pol free energy of system     -304.815982670 a.u.
(4)  G-CDS(liq) cavity-dispersion-solvent structure 
     free energy                                                4.5746 kcal/mol
(6)  G-S(liq) free energy of system                     -304.808692549 a.u.
(9)  DeltaG-S(liq) free energy of  solvation
     (9) = (6) - (0)                                           -7.2653 kcal/mol
 SCF   energy in the final basis set = -304.8086925489
 Total energy in the final basis set = -304.8086925489

 Components of the MP2 correlation energy:
        aaaa  correlation energy =        -0.1440876939 au
        abab  correlation energy =        -0.9106338063 au
        bbbb  correlation energy =        -0.1440876939 au
        non-Brillouin singles    =        -0.0000000000 au

 Total  MP2   correlation energy =        -1.1988091941 au
        MP2         total energy =      -306.0075017429 au

  Entering Z-vector solver.
 This version supports only Gaussian blurring of the apparent surface charges
 No PCM contribution added !! 
   1         0           1      0.000339    0.000339
 This version supports only Gaussian blurring of the apparent surface charges
 No PCM contribution added !! 
   2         0           1      0.000108    0.000108
 This version supports only Gaussian blurring of the apparent surface charges
 No PCM contribution added !! 
   3         0           1      0.000038    0.000038
 This version supports only Gaussian blurring of the apparent surface charges
 No PCM contribution added !! 
   4         0           1      0.000012    0.000012
 This version supports only Gaussian blurring of the apparent surface charges
 No PCM contribution added !! 
   5         0           1      0.000003    0.000003
 This version supports only Gaussian blurring of the apparent surface charges
 No PCM contribution added !! 
   6         1           0      0.000000    0.000000    Roots Converged

 --------------------------------------------------------------

                    Orbital Energies (a.u.)
 --------------------------------------------------------------

 Alpha MOs
 -- Occupied --
-20.576 -20.576 -11.353 -11.352 -11.221 -11.221  -1.423  -1.403
 -1.037  -1.020  -0.873  -0.729  -0.700  -0.663  -0.629  -0.611
 -0.584  -0.578  -0.542  -0.515  -0.510  -0.507  -0.416
 -- Virtual --
  0.068   0.155   0.176   0.212   0.222   0.225   0.226   0.267
  0.290   0.300   0.324   0.390   0.394   0.409   0.432   0.432
  0.468   0.484   0.528   0.568   0.570   0.605   0.617   0.630
  0.631   0.637   0.657   0.663   0.678   0.691   0.705   0.706
  0.730   0.767   0.772   0.828   0.838   0.852   0.880   0.919
  0.920   0.931   0.982   0.992   1.060   1.089   1.091   1.105
  1.139   1.164   1.173   1.205   1.217   1.255   1.256   1.272
  1.293   1.333   1.342   1.344   1.376   1.411   1.427   1.435
  1.472   1.480   1.515   1.524   1.537   1.564   1.564   1.614
  1.621   1.683   1.711   1.752   1.755   1.803   1.865   1.882
  1.962   1.986   2.076   2.093   2.202   2.209   2.254   2.375
  2.409   2.431   2.464   2.487   2.513   2.555   2.627   2.661
  2.668   2.704   2.728   2.749   2.842   2.855   2.886   2.920
  2.921   2.933   2.964   2.987   3.068   3.087   3.089   3.115
  3.118   3.121   3.136   3.148   3.181   3.223   3.281   3.292
  3.297   3.317   3.345   3.370   3.393   3.407   3.410   3.434
  3.447   3.457   3.477   3.559   3.561   3.571   3.619   3.619
  3.644   3.665   3.668   3.698   3.776   3.776   3.803   3.814
  3.819   3.847   3.852   3.906   3.908   3.974   3.992   4.039
  4.055   4.072   4.090   4.119   4.147   4.167   4.203   4.235
  4.253   4.264   4.278   4.336   4.349   4.375   4.394   4.399
  4.404   4.471   4.488   4.510   4.525   4.541   4.579   4.584
  4.633   4.690   4.725   4.739   4.771   4.881   4.906   4.914
  4.947   5.133   5.177   5.188   5.272   5.301   5.321   5.407
  5.417   5.440   5.467   5.546   5.569   5.570   5.574   5.604
  5.619   5.626   5.628   5.628   5.681   5.684   5.686   5.754
  5.765   5.773   5.898   5.989   6.018   6.097   6.162   6.235
  6.244   6.267   6.268   6.659   6.669   6.694   6.735   6.872
  6.904   6.904   6.986   7.049   7.295   7.325   7.345   7.500
  7.534   7.565   7.601   9.109  10.739  13.382  13.682  14.614
 14.748
 --------------------------------------------------------------

          Ground-State Mulliken Net Atomic Charges

     Atom                 Charge (a.u.)
  ----------------------------------------
      1 C                     0.238336
      2 C                     0.238336
      3 O                    -0.317525
      4 O                    -0.317526
      5 C                    -0.377765
      6 C                    -0.377765
      7 H                     0.156442
      8 H                     0.144178
      9 H                     0.156334
     10 H                     0.144179
     11 H                     0.156396
     12 H                     0.156380
  ----------------------------------------
  Sum of atomic charges =    -0.000000

 -----------------------------------------------------------------
                    Cartesian Multipole Moments
 -----------------------------------------------------------------
    Charge (ESU x 10^10)
                -0.0000
    Dipole Moment (Debye)
         X       0.0000      Y       0.0000      Z       0.0015
       Tot       0.0015
    Quadrupole Moments (Debye-Ang)
        XX     -31.3643     XY       6.1388     YY     -45.0930
        XZ       0.0007     YZ       0.0011     ZZ     -33.3705
    Octopole Moments (Debye-Ang^2)
       XXX       0.0000    XXY       0.0000    XYY       0.0000
       YYY       0.0000    XXZ      -0.0061    XYZ      -0.0031
       YYZ      -0.0061    XZZ      -0.0000    YZZ       0.0000
       ZZZ      -0.0150
    Hexadecapole Moments (Debye-Ang^3)
      XXXX    -413.2863   XXXY      -2.2304   XXYY    -119.5278
      XYYY      11.8215   YYYY    -276.7992   XXXZ       0.0235
      XXYZ       0.0040   XYYZ       0.0090   YYYZ      -0.0044
      XXZZ     -79.2051   XYZZ       1.9255   YYZZ     -44.4264
      XZZZ       0.0124   YZZZ      -0.0042   ZZZZ     -43.1659
 -----------------------------------------------------------------
 DrvMan is completing analytic gradient of the MP2 energy
 MP2 relaxed dipole moment
            1
    1   0.0000005
    2   0.0000002
    3   0.0005725
	Magnitude:	 0.001 au	 0.001 Debye
 MP2 energy read as -306.007502
 Full Analytical Gradient of MP2 Energy (in au.)
             1             2             3             4             5
    1   -0.00017973    0.00017975   -0.00001432    0.00001432    0.00003007
    2   -0.00006108    0.00006081   -0.00012844    0.00012873    0.00006787
    3    0.00038155   -0.00021953    0.00005015   -0.00010532   -0.00015490
             6             7             8             9            10
    1   -0.00003010   -0.00002613    0.00002180    0.00007210   -0.00002179
    2   -0.00006793   -0.00004119    0.00000251    0.00002382   -0.00000251
    3    0.00004035   -0.00005200   -0.00000397    0.00005468    0.00000484
            11            12
    1   -0.00001550   -0.00003046
    2    0.00001468    0.00000274
    3    0.00005542   -0.00005128
 Gradient time:  CPU 0.10 s  wall 0.94 s
 ----------------------------------------------------------------
             Standard Nuclear Orientation (Angstroms)
    I     Atom           X                Y                Z
 ----------------------------------------------------------------
    1      C      -0.6864473492     0.3302326902    -0.0010577707
    2      C       0.6864473641    -0.3302327108    -0.0000577709
    3      O       0.7412055030    -1.5499170500    -0.0000023137
    4      O      -0.7412054787     1.5499170294    -0.0000023136
    5      C      -1.8755965936    -0.5532016894     0.0000620366
    6      C       1.8755965965     0.5532016827     0.0000620366
    7      H      -1.8428652340    -1.1936853544    -0.8669426111
    8      H      -2.7686237313     0.0443587786     0.0001224737
    9      H      -1.8427227169    -1.1936515114     0.8670879854
   10      H       2.7686237525    -0.0443587561     0.0001224740
   11      H       1.8427226849     1.1936515238     0.8670879712
   12      H       1.8428652025     1.1936853674    -0.8669425976
 ----------------------------------------------------------------
 Nuclear Repulsion Energy =   227.7916688620 hartrees
 There are       23 alpha and       23 beta electrons
 Discretize the solute cavity surface with Lebedev spheres
	Using 302 Lebedev grid points for each H atom
	Using 302 Lebedev grid points for other atoms
	Atomic van der Waals radii will be scaled by 1.20
 Removing interior tesserae...
 Keep 1282 surface tesserae and discard 2342 interior tesserae
 Molecular Surface Area = 115.644 Angst**2

                       Distance Matrix (Angstroms)
             C (  1)   C (  2)   O (  3)   O (  4)   C (  5)   C (  6)
   C (  2)  1.523501
   O (  3)  2.360753  1.220913
   O (  4)  1.220913  2.360753  3.436061
   C (  5)  1.481396  2.571728  2.800195  2.389550
   C (  6)  2.571728  1.481395  2.389550  2.800195  3.910956
   H (  7)  2.099854  2.809709  2.748801  3.081005  1.078419  4.198841
   H (  8)  2.101710  3.475318  3.854947  2.525298  1.074512  4.672013
   H (  9)  2.100684  2.809650  2.748719  3.080966  1.078420  4.198706
   H ( 10)  3.475318  2.101709  2.525298  3.854947  4.672013  1.074512
   H ( 11)  2.809959  2.100271  3.080966  2.748719  4.198706  1.078420
   H ( 12)  2.809400  2.100266  3.081005  2.748801  4.198841  1.078419
             H (  7)   H (  8)   H (  9)   H ( 10)   H ( 11)
   H (  8)  1.772451
   H (  9)  1.734031  1.772453
   H ( 10)  4.831002  5.537958  4.830840
   H ( 11)  4.721207  4.830840  4.391096  1.772454
   H ( 12)  4.391372  4.831002  4.721207  1.772451  1.734031

 Requested basis set is cc-pVTZ
 There are 96 shells and 264 basis functions
 A cutoff of  1.0D-11 yielded   4302 shell pairs
 There are     32530 function pairs (     42088 Cartesian)
 Smallest overlap matrix eigenvalue = 4.35E-04
 Guess MOs from SCF MO coefficient file
 Reading MOs from coefficient file
 Reading MOs from coefficient file
 A restricted Hartree-Fock SCF calculation will be
 performed using Pulay DIIS extrapolation
 SCF converges when DIIS error is below 1.0E-08
 ---------------------------------------
  Cycle       Energy         DIIS Error
 ---------------------------------------
    1    -304.7933030159      4.58E-04
    2    -304.7962750519      3.20E-04
    3    -304.7969215239      8.23E-05
    4    -304.7970766349      3.76E-05
    5    -304.7971092832      1.37E-05
    6    -304.7971141077      4.69E-06
    7    -304.7971145159      1.25E-06
    8    -304.7971145440      2.07E-07
    9    -304.7971145456      7.61E-08
   10    -304.7971145460      4.05E-08
   11    -304.7971145465      2.11E-08
   12    -304.7971145464      6.32E-09 Convergence criterion met
 ---------------------------------------
 SCF time:  CPU 121.04 s  wall 128.63 s
 Discretize the solute cavity surface with Lebedev spheres
	Using 302 Lebedev grid points for each H atom
	Using 302 Lebedev grid points for other atoms
	Atomic van der Waals radii will be scaled by 1.20
 Removing interior tesserae...
 Keep 1282 surface tesserae and discard 2342 interior tesserae
 Molecular Surface Area = 115.644 Angst**2
 A restricted Hartree-Fock SCF calculation will be
 performed using Pulay DIIS extrapolation
 Polarizable Continuum solvation model will be applied
 SCF converges when DIIS error is below 1.0E-08

 Citation of the SMD model:
 Marenich, A.V.; Cramer, C.J.; Truhlar, D.G.
 J. Phys. Chem. B 2009, 113, 6378-6396.
 iSolventCode=           1
 Solvent: water                                                           

 vradii
            1           2           3           4           5           6
    1   1.8500000   1.8500000   1.5200000   1.5200000   1.8500000   1.8500000
            7           8           9          10          11          12
    1   1.2000000   1.2000000   1.2000000   1.2000000   1.2000000   1.2000000
 ---------------------------------------
  Cycle       Energy         DIIS Error
 ---------------------------------------
    1    -304.7971145447      1.84E-09
 Time req'd to invert C: 1.30 s (CPU) 1.30 s (wall)
    2    -304.8128491557      3.76E-04
    3    -304.8128491542      3.76E-04
    4    -304.8128491575      3.76E-04
    5    -304.8128491489      3.76E-04
    6    -304.8128491521      3.76E-04
    7    -304.8128491536      3.76E-04
    8    -304.8128491564      3.76E-04
    9    -304.8128491585      3.76E-04
   10    -304.8128491615      3.76E-04
   11    -304.8128491240      3.76E-04
   12    -304.8128491427      3.76E-04
   13    -304.8128491409      3.76E-04
   14    -304.8128491437      3.76E-04
   15    -304.8128491394      3.76E-04
   16    -304.8128491520      3.76E-04
   17    -304.8152301776      2.54E-04
   18    -304.8157291051      8.41E-05
   19    -304.8159392334      3.70E-05
   20    -304.8159772297      1.33E-05
   21    -304.8159821883      4.54E-06
   22    -304.8159825927      1.07E-06
   23    -304.8159826151      2.03E-07
   24    -304.8159826156      5.54E-08
   25    -304.8159826157      1.32E-08
   26    -304.8159826161      2.05E-09 Convergence criterion met
 ---------------------------------------
 SCF time:  CPU 226.17 s  wall 226.43 s
(0)  E-EN(g) gas-phase elect-nuc energy                 -304.797114545 a.u.
(3)  G-ENP(liq) elect-nuc-pol free energy of system     -304.815982616 a.u.
(4)  G-CDS(liq) cavity-dispersion-solvent structure 
     free energy                                                4.5746 kcal/mol
(6)  G-S(liq) free energy of system                     -304.808692495 a.u.
(9)  DeltaG-S(liq) free energy of  solvation
     (9) = (6) - (0)                                           -7.2653 kcal/mol
 SCF   energy in the final basis set = -304.8086924950
 Total energy in the final basis set = -304.8086924950

 Components of the MP2 correlation energy:
        aaaa  correlation energy =        -0.1440876954 au
        abab  correlation energy =        -0.9106338167 au
        bbbb  correlation energy =        -0.1440876954 au
        non-Brillouin singles    =        -0.0000000000 au

 Total  MP2   correlation energy =        -1.1988092074 au
        MP2         total energy =      -306.0075017025 au

  Entering Z-vector solver.
 This version supports only Gaussian blurring of the apparent surface charges
 No PCM contribution added !! 
   1         0           1      0.000339    0.000339
 This version supports only Gaussian blurring of the apparent surface charges
 No PCM contribution added !! 
   2         0           1      0.000108    0.000108
 This version supports only Gaussian blurring of the apparent surface charges
 No PCM contribution added !! 
   3         0           1      0.000038    0.000038
 This version supports only Gaussian blurring of the apparent surface charges
 No PCM contribution added !! 
   4         0           1      0.000012    0.000012
 This version supports only Gaussian blurring of the apparent surface charges
 No PCM contribution added !! 
   5         0           1      0.000003    0.000003
 This version supports only Gaussian blurring of the apparent surface charges
 No PCM contribution added !! 
   6         1           0      0.000000    0.000000    Roots Converged

 --------------------------------------------------------------

                    Orbital Energies (a.u.)
 --------------------------------------------------------------

 Alpha MOs
 -- Occupied --
-20.576 -20.576 -11.353 -11.352 -11.221 -11.221  -1.423  -1.403
 -1.037  -1.020  -0.873  -0.729  -0.700  -0.663  -0.629  -0.611
 -0.584  -0.578  -0.542  -0.515  -0.510  -0.507  -0.416
 -- Virtual --
  0.068   0.155   0.176   0.212   0.222   0.225   0.226   0.267
  0.290   0.300   0.324   0.390   0.394   0.409   0.432   0.432
  0.468   0.484   0.528   0.568   0.570   0.605   0.617   0.630
  0.631   0.637   0.657   0.663   0.678   0.691   0.705   0.706
  0.730   0.767   0.772   0.828   0.838   0.852   0.880   0.919
  0.920   0.931   0.982   0.992   1.060   1.089   1.091   1.105
  1.139   1.164   1.173   1.205   1.217   1.255   1.256   1.272
  1.293   1.333   1.342   1.344   1.376   1.411   1.427   1.435
  1.472   1.480   1.515   1.524   1.537   1.564   1.564   1.614
  1.621   1.683   1.711   1.752   1.755   1.803   1.865   1.882
  1.962   1.986   2.076   2.093   2.202   2.209   2.254   2.375
  2.409   2.431   2.464   2.487   2.513   2.555   2.627   2.661
  2.668   2.704   2.728   2.749   2.842   2.855   2.886   2.920
  2.921   2.933   2.964   2.987   3.068   3.087   3.089   3.115
  3.118   3.121   3.136   3.148   3.181   3.223   3.281   3.292
  3.297   3.317   3.345   3.370   3.393   3.407   3.410   3.434
  3.447   3.457   3.477   3.559   3.561   3.571   3.619   3.619
  3.644   3.665   3.668   3.698   3.776   3.776   3.803   3.814
  3.819   3.847   3.852   3.906   3.908   3.974   3.992   4.039
  4.055   4.072   4.090   4.119   4.147   4.167   4.203   4.235
  4.253   4.264   4.278   4.336   4.349   4.375   4.394   4.399
  4.404   4.471   4.488   4.510   4.525   4.541   4.579   4.584
  4.633   4.690   4.725   4.739   4.771   4.881   4.906   4.914
  4.947   5.133   5.177   5.188   5.272   5.301   5.321   5.407
  5.417   5.440   5.467   5.546   5.569   5.570   5.574   5.604
  5.619   5.626   5.628   5.628   5.681   5.684   5.686   5.754
  5.765   5.773   5.898   5.989   6.018   6.097   6.162   6.235
  6.244   6.267   6.268   6.659   6.669   6.694   6.735   6.872
  6.904   6.904   6.986   7.049   7.295   7.325   7.345   7.500
  7.534   7.565   7.601   9.109  10.739  13.382  13.682  14.614
 14.748
 --------------------------------------------------------------

          Ground-State Mulliken Net Atomic Charges

     Atom                 Charge (a.u.)
  ----------------------------------------
      1 C                     0.238336
      2 C                     0.238336
      3 O                    -0.317525
      4 O                    -0.317526
      5 C                    -0.377765
      6 C                    -0.377765
      7 H                     0.156334
      8 H                     0.144178
      9 H                     0.156443
     10 H                     0.144179
     11 H                     0.156380
     12 H                     0.156396
  ----------------------------------------
  Sum of atomic charges =    -0.000000

 -----------------------------------------------------------------
                    Cartesian Multipole Moments
 -----------------------------------------------------------------
    Charge (ESU x 10^10)
                 0.0000
    Dipole Moment (Debye)
         X       0.0000      Y       0.0000      Z      -0.0015
       Tot       0.0015
    Quadrupole Moments (Debye-Ang)
        XX     -31.3643     XY       6.1388     YY     -45.0930
        XZ      -0.0007     YZ      -0.0011     ZZ     -33.3705
    Octopole Moments (Debye-Ang^2)
       XXX       0.0000    XXY       0.0000    XYY       0.0000
       YYY       0.0000    XXZ       0.0056    XYZ       0.0032
       YYZ       0.0054    XZZ      -0.0000    YZZ       0.0000
       ZZZ       0.0126
    Hexadecapole Moments (Debye-Ang^3)
      XXXX    -413.2863   XXXY      -2.2305   XXYY    -119.5278
      XYYY      11.8215   YYYY    -276.7992   XXXZ      -0.0235
      XXYZ      -0.0040   XYYZ      -0.0090   YYYZ       0.0044
      XXZZ     -79.2051   XYZZ       1.9255   YYZZ     -44.4264
      XZZZ      -0.0124   YZZZ       0.0042   ZZZZ     -43.1659
 -----------------------------------------------------------------
 DrvMan is completing analytic gradient of the MP2 energy
 MP2 relaxed dipole moment
            1
    1   0.0000008
    2   0.0000004
    3  -0.0006085
	Magnitude:	 0.001 au	 0.002 Debye
 MP2 energy read as -306.007502
 Full Analytical Gradient of MP2 Energy (in au.)
             1             2             3             4             5
    1   -0.00017968    0.00017972   -0.00001431    0.00001430    0.00003004
    2   -0.00006114    0.00006083   -0.00012846    0.00012882    0.00006786
    3   -0.00040308    0.00019800   -0.00004066    0.00011481    0.00016606
             6             7             8             9            10
    1   -0.00003008    0.00007364    0.00002180   -0.00002766   -0.00002179
    2   -0.00006794    0.00002574    0.00000250   -0.00004311   -0.00000251
    3   -0.00002918   -0.00005436    0.00000417    0.00005234   -0.00000464
            11            12
    1   -0.00002892   -0.00001704
    2    0.00000466    0.00001276
    3    0.00005161   -0.00005509
 Gradient time:  CPU 0.09 s  wall 0.49 s
 ----------------------------------------------------------------
             Standard Nuclear Orientation (Angstroms)
    I     Atom           X                Y                Z
 ----------------------------------------------------------------
    1      C      -0.6864473492     0.3302326902    -0.0000577707
    2      C       0.6874473641    -0.3302327108    -0.0000577709
    3      O       0.7412055030    -1.5499170500    -0.0000023137
    4      O      -0.7412054787     1.5499170294    -0.0000023136
    5      C      -1.8755965936    -0.5532016894     0.0000620366
    6      C       1.8755965965     0.5532016827     0.0000620366
    7      H      -1.8428652340    -1.1936853544    -0.8669426111
    8      H      -2.7686237313     0.0443587786     0.0001224737
    9      H      -1.8427227169    -1.1936515114     0.8670879854
   10      H       2.7686237525    -0.0443587561     0.0001224740
   11      H       1.8427226849     1.1936515238     0.8670879712
   12      H       1.8428652025     1.1936853674    -0.8669425976
 ----------------------------------------------------------------
 Nuclear Repulsion Energy =   227.7869165928 hartrees
 There are       23 alpha and       23 beta electrons
 Discretize the solute cavity surface with Lebedev spheres
	Using 302 Lebedev grid points for each H atom
	Using 302 Lebedev grid points for other atoms
	Atomic van der Waals radii will be scaled by 1.20
 Removing interior tesserae...
 Keep 1282 surface tesserae and discard 2342 interior tesserae
 Molecular Surface Area = 115.644 Angst**2

                       Distance Matrix (Angstroms)
             C (  1)   C (  2)   O (  3)   O (  4)   C (  5)   C (  6)
   C (  2)  1.524402
   O (  3)  2.360753  1.220868
   O (  4)  1.220913  2.361358  3.436061
   C (  5)  1.481395  2.572724  2.800195  2.389550
   C (  6)  2.571728  1.480593  2.389550  2.800195  3.910956
   H (  7)  2.100266  2.810609  2.748801  3.081005  1.078419  4.198841
   H (  8)  2.101709  3.476312  3.854947  2.525298  1.074512  4.672013
   H (  9)  2.100271  2.810551  2.748719  3.080966  1.078420  4.198706
   H ( 10)  3.475318  2.100719  2.525298  3.854947  4.672013  1.074512
   H ( 11)  2.809650  2.099720  3.080966  2.748719  4.198706  1.078420
   H ( 12)  2.809708  2.099716  3.081005  2.748801  4.198841  1.078419
             H (  7)   H (  8)   H (  9)   H ( 10)   H ( 11)
   H (  8)  1.772451
   H (  9)  1.734031  1.772453
   H ( 10)  4.831002  5.537958  4.830840
   H ( 11)  4.721207  4.830840  4.391096  1.772454
   H ( 12)  4.391372  4.831002  4.721207  1.772451  1.734031

 Requested basis set is cc-pVTZ
 There are 96 shells and 264 basis functions
 A cutoff of  1.0D-11 yielded   4302 shell pairs
 There are     32530 function pairs (     42088 Cartesian)
 Smallest overlap matrix eigenvalue = 4.36E-04
 Guess MOs from SCF MO coefficient file
 Reading MOs from coefficient file
 Reading MOs from coefficient file
 A restricted Hartree-Fock SCF calculation will be
 performed using Pulay DIIS extrapolation
 SCF converges when DIIS error is below 1.0E-08
 ---------------------------------------
  Cycle       Energy         DIIS Error
 ---------------------------------------
    1    -304.7933947445      4.57E-04
    2    -304.7962731268      3.20E-04
    3    -304.7969198879      8.22E-05
    4    -304.7970742174      3.75E-05
    5    -304.7971066629      1.38E-05
    6    -304.7971115093      4.72E-06
    7    -304.7971119195      1.26E-06
    8    -304.7971119479      1.96E-07
    9    -304.7971119492      6.05E-08
   10    -304.7971119493      2.47E-08
   11    -304.7971119495      1.36E-08
   12    -304.7971119493      9.14E-09 Convergence criterion met
 ---------------------------------------
 SCF time:  CPU 119.03 s  wall 119.21 s
 Discretize the solute cavity surface with Lebedev spheres
	Using 302 Lebedev grid points for each H atom
	Using 302 Lebedev grid points for other atoms
	Atomic van der Waals radii will be scaled by 1.20
 Removing interior tesserae...
 Keep 1282 surface tesserae and discard 2342 interior tesserae
 Molecular Surface Area = 115.644 Angst**2
 A restricted Hartree-Fock SCF calculation will be
 performed using Pulay DIIS extrapolation
 Polarizable Continuum solvation model will be applied
 SCF converges when DIIS error is below 1.0E-08

 Citation of the SMD model:
 Marenich, A.V.; Cramer, C.J.; Truhlar, D.G.
 J. Phys. Chem. B 2009, 113, 6378-6396.
 iSolventCode=           1
 Solvent: water                                                           

 vradii
            1           2           3           4           5           6
    1   1.8500000   1.8500000   1.5200000   1.5200000   1.8500000   1.8500000
            7           8           9          10          11          12
    1   1.2000000   1.2000000   1.2000000   1.2000000   1.2000000   1.2000000
 ---------------------------------------
  Cycle       Energy         DIIS Error
 ---------------------------------------
    1    -304.7971119481      3.59E-09
 Time req'd to invert C: 1.28 s (CPU) 1.28 s (wall)
    2    -304.8128551166      3.76E-04
    3    -304.8128551139      3.76E-04
    4    -304.8128551168      3.76E-04
    5    -304.8128551113      3.76E-04
    6    -304.8128551130      3.76E-04
    7    -304.8128551196      3.76E-04
    8    -304.8128551211      3.76E-04
    9    -304.8128551190      3.76E-04
   10    -304.8128551169      3.76E-04
   11    -304.8128551137      3.76E-04
   12    -304.8128551138      3.76E-04
   13    -304.8128551078      3.76E-04
   14    -304.8128551036      3.76E-04
   15    -304.8128551013      3.76E-04
   16    -304.8128551169      3.76E-04
   17    -304.8152375741      2.54E-04
   18    -304.8157366351      8.41E-05
   19    -304.8159468452      3.70E-05
   20    -304.8159848443      1.33E-05
   21    -304.8159898024      4.54E-06
   22    -304.8159902068      1.07E-06
   23    -304.8159902292      2.03E-07
   24    -304.8159902297      5.53E-08
   25    -304.8159902298      1.32E-08
   26    -304.8159902302      2.26E-09 Convergence criterion met
 ---------------------------------------
 SCF time:  CPU 225.26 s  wall 226.74 s
(0)  E-EN(g) gas-phase elect-nuc energy                 -304.797111948 a.u.
(3)  G-ENP(liq) elect-nuc-pol free energy of system     -304.815990230 a.u.
(4)  G-CDS(liq) cavity-dispersion-solvent structure 
     free energy                                                4.5746 kcal/mol
(6)  G-S(liq) free energy of system                     -304.808700147 a.u.
(9)  DeltaG-S(liq) free energy of  solvation
     (9) = (6) - (0)                                           -7.2717 kcal/mol
 SCF   energy in the final basis set = -304.8087001465
 Total energy in the final basis set = -304.8087001465

 Components of the MP2 correlation energy:
        aaaa  correlation energy =        -0.1440879458 au
        abab  correlation energy =        -0.9106222064 au
        bbbb  correlation energy =        -0.1440879458 au
        non-Brillouin singles    =        -0.0000000000 au

 Total  MP2   correlation energy =        -1.1987980979 au
        MP2         total energy =      -306.0074982445 au

  Entering Z-vector solver.
 This version supports only Gaussian blurring of the apparent surface charges
 No PCM contribution added !! 
   1         0           1      0.000338    0.000338
 This version supports only Gaussian blurring of the apparent surface charges
 No PCM contribution added !! 
   2         0           1      0.000108    0.000108
 This version supports only Gaussian blurring of the apparent surface charges
 No PCM contribution added !! 
   3         0           1      0.000038    0.000038
 This version supports only Gaussian blurring of the apparent surface charges
 No PCM contribution added !! 
   4         0           1      0.000012    0.000012
 This version supports only Gaussian blurring of the apparent surface charges
 No PCM contribution added !! 
   5         0           1      0.000003    0.000003
 This version supports only Gaussian blurring of the apparent surface charges
 No PCM contribution added !! 
   6         1           0      0.000000    0.000000    Roots Converged

 --------------------------------------------------------------

                    Orbital Energies (a.u.)
 --------------------------------------------------------------

 Alpha MOs
 -- Occupied --
-20.576 -20.576 -11.353 -11.352 -11.221 -11.221  -1.423  -1.403
 -1.037  -1.020  -0.872  -0.729  -0.700  -0.663  -0.629  -0.611
 -0.584  -0.578  -0.542  -0.515  -0.510  -0.507  -0.416
 -- Virtual --
  0.068   0.155   0.176   0.211   0.222   0.224   0.226   0.267
  0.290   0.301   0.324   0.390   0.394   0.409   0.432   0.432
  0.468   0.484   0.528   0.568   0.570   0.605   0.617   0.630
  0.631   0.637   0.657   0.663   0.678   0.691   0.705   0.706
  0.730   0.767   0.772   0.828   0.838   0.852   0.880   0.919
  0.920   0.931   0.982   0.992   1.060   1.089   1.091   1.105
  1.139   1.164   1.173   1.205   1.217   1.255   1.256   1.272
  1.293   1.333   1.342   1.344   1.376   1.411   1.427   1.435
  1.472   1.480   1.515   1.524   1.537   1.564   1.564   1.615
  1.621   1.683   1.711   1.752   1.755   1.803   1.865   1.882
  1.962   1.986   2.077   2.093   2.202   2.209   2.254   2.375
  2.409   2.431   2.464   2.487   2.513   2.556   2.627   2.661
  2.668   2.704   2.728   2.749   2.842   2.855   2.886   2.920
  2.922   2.933   2.964   2.987   3.068   3.087   3.089   3.115
  3.118   3.121   3.136   3.149   3.181   3.223   3.281   3.292
  3.297   3.317   3.344   3.370   3.393   3.407   3.410   3.434
  3.447   3.457   3.477   3.559   3.560   3.571   3.619   3.619
  3.644   3.665   3.668   3.698   3.776   3.776   3.803   3.814
  3.819   3.847   3.852   3.906   3.908   3.974   3.992   4.039
  4.055   4.072   4.090   4.119   4.147   4.167   4.203   4.235
  4.253   4.264   4.278   4.336   4.349   4.375   4.394   4.399
  4.404   4.471   4.488   4.510   4.525   4.541   4.579   4.584
  4.634   4.690   4.725   4.739   4.771   4.881   4.906   4.914
  4.947   5.133   5.177   5.188   5.272   5.301   5.322   5.407
  5.418   5.440   5.467   5.546   5.569   5.570   5.574   5.604
  5.619   5.627   5.628   5.628   5.681   5.684   5.686   5.754
  5.765   5.773   5.898   5.989   6.019   6.097   6.162   6.235
  6.244   6.268   6.268   6.660   6.669   6.694   6.734   6.872
  6.904   6.904   6.986   7.049   7.294   7.325   7.345   7.500
  7.534   7.565   7.601   9.110  10.731  13.382  13.682  14.616
 14.750
 --------------------------------------------------------------

          Ground-State Mulliken Net Atomic Charges

     Atom                 Charge (a.u.)
  ----------------------------------------
      1 C                     0.238106
      2 C                     0.238471
      3 O                    -0.317619
      4 O                    -0.317626
      5 C                    -0.377732
      6 C                    -0.377723
      7 H                     0.156384
      8 H                     0.144194
      9 H                     0.156384
     10 H                     0.144187
     11 H                     0.156487
     12 H                     0.156487
  ----------------------------------------
  Sum of atomic charges =     0.000000

 -----------------------------------------------------------------
                    Cartesian Multipole Moments
 -----------------------------------------------------------------
    Charge (ESU x 10^10)
                -0.0000
    Dipole Moment (Debye)
         X       0.0048      Y       0.0012      Z      -0.0000
       Tot       0.0049
    Quadrupole Moments (Debye-Ang)
        XX     -31.3569     XY       6.1434     YY     -45.0946
        XZ      -0.0000     YZ       0.0000     ZZ     -33.3698
    Octopole Moments (Debye-Ang^2)
       XXX       0.0008    XXY       0.0057    XYY       0.0009
       YYY       0.0037    XXZ      -0.0003    XYZ       0.0000
       YYZ      -0.0003    XZZ       0.0007    YZZ       0.0020
       ZZZ      -0.0012
    Hexadecapole Moments (Debye-Ang^3)
      XXXX    -413.2974   XXXY      -2.2102   XXYY    -119.5288
      XYYY      11.8488   YYYY    -276.8079   XXXZ      -0.0000
      XXYZ       0.0000   XYYZ       0.0000   YYYZ       0.0000
      XXZZ     -79.2037   XYZZ       1.9323   YYZZ     -44.4259
      XZZZ       0.0000   YZZZ       0.0000   ZZZZ     -43.1634
 -----------------------------------------------------------------
 DrvMan is completing analytic gradient of the MP2 energy
 MP2 relaxed dipole moment
            1
    1   0.0018772
    2   0.0004576
    3  -0.0000179
	Magnitude:	 0.002 au	 0.005 Debye
 MP2 energy read as -306.007498
 Full Analytical Gradient of MP2 Energy (in au.)
             1             2             3             4             5
    1   -0.00057821    0.00121056   -0.00022448    0.00004796   -0.00001249
    2   -0.00005009    0.00010861   -0.00007398    0.00012720    0.00008820
    3   -0.00001075   -0.00001074    0.00000474    0.00000474    0.00000558
             6             7             8             9            10
    1   -0.00042532    0.00002366    0.00002196    0.00002212   -0.00006267
    2   -0.00016922   -0.00000332   -0.00000527   -0.00000524   -0.00005264
    3    0.00000556   -0.00004899    0.00000010    0.00004932    0.00000010
            11            12
    1   -0.00001077   -0.00001231
    2    0.00001883    0.00001691
    3    0.00006065   -0.00006032
 Gradient time:  CPU 0.10 s  wall 0.93 s
 ----------------------------------------------------------------
             Standard Nuclear Orientation (Angstroms)
    I     Atom           X                Y                Z
 ----------------------------------------------------------------
    1      C      -0.6864473492     0.3302326902    -0.0000577707
    2      C       0.6854473641    -0.3302327108    -0.0000577709
    3      O       0.7412055030    -1.5499170500    -0.0000023137
    4      O      -0.7412054787     1.5499170294    -0.0000023136
    5      C      -1.8755965936    -0.5532016894     0.0000620366
    6      C       1.8755965965     0.5532016827     0.0000620366
    7      H      -1.8428652340    -1.1936853544    -0.8669426111
    8      H      -2.7686237313     0.0443587786     0.0001224737
    9      H      -1.8427227169    -1.1936515114     0.8670879854
   10      H       2.7686237525    -0.0443587561     0.0001224740
   11      H       1.8427226849     1.1936515238     0.8670879712
   12      H       1.8428652025     1.1936853674    -0.8669425976
 ----------------------------------------------------------------
 Nuclear Repulsion Energy =   227.7964570894 hartrees
 There are       23 alpha and       23 beta electrons
 Discretize the solute cavity surface with Lebedev spheres
	Using 302 Lebedev grid points for each H atom
	Using 302 Lebedev grid points for other atoms
	Atomic van der Waals radii will be scaled by 1.20
 Removing interior tesserae...
 Keep 1282 surface tesserae and discard 2342 interior tesserae
 Molecular Surface Area = 115.644 Angst**2

                       Distance Matrix (Angstroms)
             C (  1)   C (  2)   O (  3)   O (  4)   C (  5)   C (  6)
   C (  2)  1.522600
   O (  3)  2.360753  1.220958
   O (  4)  1.220913  2.360149  3.436061
   C (  5)  1.481395  2.570732  2.800195  2.389550
   C (  6)  2.571728  1.482198  2.389550  2.800195  3.910956
   H (  7)  2.100266  2.808808  2.748801  3.081005  1.078419  4.198841
   H (  8)  2.101709  3.474324  3.854947  2.525298  1.074512  4.672013
   H (  9)  2.100271  2.808750  2.748719  3.080966  1.078420  4.198706
   H ( 10)  3.475318  2.102700  2.525298  3.854947  4.672013  1.074512
   H ( 11)  2.809650  2.100822  3.080966  2.748719  4.198706  1.078420
   H ( 12)  2.809708  2.100817  3.081005  2.748801  4.198841  1.078419
             H (  7)   H (  8)   H (  9)   H ( 10)   H ( 11)
   H (  8)  1.772451
   H (  9)  1.734031  1.772453
   H ( 10)  4.831002  5.537958  4.830840
   H ( 11)  4.721207  4.830840  4.391096  1.772454
   H ( 12)  4.391372  4.831002  4.721207  1.772451  1.734031

 Requested basis set is cc-pVTZ
 There are 96 shells and 264 basis functions
 A cutoff of  1.0D-11 yielded   4302 shell pairs
 There are     32530 function pairs (     42088 Cartesian)
 Smallest overlap matrix eigenvalue = 4.34E-04
 Guess MOs from SCF MO coefficient file
 Reading MOs from coefficient file
 Reading MOs from coefficient file
 A restricted Hartree-Fock SCF calculation will be
 performed using Pulay DIIS extrapolation
 SCF converges when DIIS error is below 1.0E-08
 ---------------------------------------
  Cycle       Energy         DIIS Error
 ---------------------------------------
    1    -304.7931337802      4.60E-04
    2    -304.7962752421      3.19E-04
    3    -304.7969209381      8.29E-05
    4    -304.7970774291      3.78E-05
    5    -304.7971106019      1.37E-05
    6    -304.7971153770      4.65E-06
    7    -304.7971157812      1.22E-06
    8    -304.7971158071      1.90E-07
    9    -304.7971158082      5.67E-08
   10    -304.7971158081      1.86E-08
   11    -304.7971158080      8.40E-09 Convergence criterion met
 ---------------------------------------
 SCF time:  CPU 123.36 s  wall 123.95 s
 Discretize the solute cavity surface with Lebedev spheres
	Using 302 Lebedev grid points for each H atom
	Using 302 Lebedev grid points for other atoms
	Atomic van der Waals radii will be scaled by 1.20
 Removing interior tesserae...
 Keep 1282 surface tesserae and discard 2342 interior tesserae
 Molecular Surface Area = 115.644 Angst**2
 A restricted Hartree-Fock SCF calculation will be
 performed using Pulay DIIS extrapolation
 Polarizable Continuum solvation model will be applied
 SCF converges when DIIS error is below 1.0E-08

 Citation of the SMD model:
 Marenich, A.V.; Cramer, C.J.; Truhlar, D.G.
 J. Phys. Chem. B 2009, 113, 6378-6396.
 iSolventCode=           1
 Solvent: water                                                           

 vradii
            1           2           3           4           5           6
    1   1.8500000   1.8500000   1.5200000   1.5200000   1.8500000   1.8500000
            7           8           9          10          11          12
    1   1.2000000   1.2000000   1.2000000   1.2000000   1.2000000   1.2000000
 ---------------------------------------
  Cycle       Energy         DIIS Error
 ---------------------------------------
    1    -304.7971158071      1.52E-09
 Time req'd to invert C: 1.90 s (CPU) 1.90 s (wall)
    2    -304.8128418683      3.76E-04
    3    -304.8128418717      3.76E-04
    4    -304.8128418643      3.76E-04
    5    -304.8128418678      3.76E-04
    6    -304.8128418679      3.76E-04
    7    -304.8128418606      3.76E-04
    8    -304.8128418613      3.76E-04
    9    -304.8128418635      3.76E-04
   10    -304.8128418655      3.76E-04
   11    -304.8128418659      3.76E-04
   12    -304.8128418611      3.76E-04
   13    -304.8128418620      3.76E-04
   14    -304.8128418507      3.76E-04
   15    -304.8128418772      3.76E-04
   16    -304.8128418706      3.76E-04
   17    -304.8152214593      2.54E-04
   18    -304.8157202521      8.41E-05
   19    -304.8159302982      3.70E-05
   20    -304.8159682915      1.33E-05
   21    -304.8159732505      4.54E-06
   22    -304.8159736549      1.07E-06
   23    -304.8159736773      2.04E-07
   24    -304.8159736778      5.54E-08
   25    -304.8159736779      1.32E-08
   26    -304.8159736783      2.25E-09 Convergence criterion met
 ---------------------------------------
 SCF time:  CPU 222.38 s  wall 222.81 s
(0)  E-EN(g) gas-phase elect-nuc energy                 -304.797115807 a.u.
(3)  G-ENP(liq) elect-nuc-pol free energy of system     -304.815973678 a.u.
(4)  G-CDS(liq) cavity-dispersion-solvent structure 
     free energy                                                4.5746 kcal/mol
(6)  G-S(liq) free energy of system                     -304.808683519 a.u.
(9)  DeltaG-S(liq) free energy of  solvation
     (9) = (6) - (0)                                           -7.2588 kcal/mol
 SCF   energy in the final basis set = -304.8086835192
 Total energy in the final basis set = -304.8086835192

 Components of the MP2 correlation energy:
        aaaa  correlation energy =        -0.1440874799 au
        abab  correlation energy =        -0.9106455242 au
        bbbb  correlation energy =        -0.1440874799 au
        non-Brillouin singles    =        -0.0000000000 au

 Total  MP2   correlation energy =        -1.1988204840 au
        MP2         total energy =      -306.0075040033 au

  Entering Z-vector solver.
 This version supports only Gaussian blurring of the apparent surface charges
 No PCM contribution added !! 
   1         0           1      0.000339    0.000339
 This version supports only Gaussian blurring of the apparent surface charges
 No PCM contribution added !! 
   2         0           1      0.000108    0.000108
 This version supports only Gaussian blurring of the apparent surface charges
 No PCM contribution added !! 
   3         0           1      0.000038    0.000038
 This version supports only Gaussian blurring of the apparent surface charges
 No PCM contribution added !! 
   4         0           1      0.000012    0.000012
 This version supports only Gaussian blurring of the apparent surface charges
 No PCM contribution added !! 
   5         0           1      0.000003    0.000003
 This version supports only Gaussian blurring of the apparent surface charges
 No PCM contribution added !! 
   6         1           0      0.000000    0.000000    Roots Converged

 --------------------------------------------------------------

                    Orbital Energies (a.u.)
 --------------------------------------------------------------

 Alpha MOs
 -- Occupied --
-20.576 -20.576 -11.353 -11.352 -11.221 -11.221  -1.423  -1.403
 -1.037  -1.020  -0.873  -0.729  -0.700  -0.663  -0.629  -0.611
 -0.584  -0.578  -0.542  -0.515  -0.510  -0.507  -0.416
 -- Virtual --
  0.068   0.155   0.176   0.212   0.222   0.225   0.226   0.267
  0.290   0.300   0.324   0.390   0.394   0.409   0.432   0.432
  0.468   0.484   0.528   0.568   0.569   0.605   0.616   0.630
  0.631   0.637   0.657   0.663   0.678   0.691   0.705   0.706
  0.730   0.767   0.772   0.829   0.838   0.852   0.880   0.919
  0.920   0.931   0.982   0.992   1.060   1.089   1.091   1.106
  1.139   1.164   1.173   1.205   1.217   1.255   1.256   1.272
  1.293   1.333   1.342   1.344   1.376   1.411   1.427   1.435
  1.472   1.480   1.515   1.524   1.537   1.564   1.564   1.614
  1.621   1.683   1.711   1.752   1.755   1.803   1.865   1.883
  1.962   1.986   2.076   2.093   2.202   2.209   2.254   2.375
  2.409   2.431   2.464   2.487   2.514   2.555   2.627   2.661
  2.668   2.704   2.728   2.749   2.841   2.855   2.886   2.920
  2.921   2.933   2.964   2.987   3.068   3.087   3.089   3.115
  3.118   3.122   3.136   3.148   3.181   3.222   3.281   3.292
  3.297   3.317   3.345   3.370   3.393   3.407   3.411   3.435
  3.447   3.457   3.476   3.559   3.561   3.571   3.619   3.619
  3.644   3.665   3.668   3.698   3.776   3.776   3.803   3.814
  3.819   3.847   3.852   3.906   3.908   3.974   3.992   4.039
  4.055   4.073   4.090   4.119   4.146   4.167   4.203   4.235
  4.254   4.265   4.278   4.336   4.349   4.375   4.394   4.399
  4.404   4.471   4.488   4.510   4.524   4.541   4.579   4.584
  4.633   4.690   4.724   4.739   4.771   4.881   4.907   4.913
  4.947   5.133   5.177   5.187   5.272   5.301   5.321   5.408
  5.417   5.440   5.467   5.545   5.569   5.570   5.574   5.604
  5.619   5.626   5.628   5.628   5.681   5.684   5.686   5.754
  5.765   5.773   5.898   5.990   6.018   6.097   6.162   6.235
  6.244   6.268   6.268   6.659   6.669   6.693   6.735   6.872
  6.904   6.904   6.985   7.049   7.295   7.325   7.345   7.500
  7.534   7.565   7.601   9.107  10.746  13.382  13.682  14.612
 14.746
 --------------------------------------------------------------

          Ground-State Mulliken Net Atomic Charges

     Atom                 Charge (a.u.)
  ----------------------------------------
      1 C                     0.238565
      2 C                     0.238200
      3 O                    -0.317432
      4 O                    -0.317424
      5 C                    -0.377799
      6 C                    -0.377807
      7 H                     0.156392
      8 H                     0.144163
      9 H                     0.156393
     10 H                     0.144170
     11 H                     0.156289
     12 H                     0.156289
  ----------------------------------------
  Sum of atomic charges =    -0.000000

 -----------------------------------------------------------------
                    Cartesian Multipole Moments
 -----------------------------------------------------------------
    Charge (ESU x 10^10)
                -0.0000
    Dipole Moment (Debye)
         X      -0.0048      Y      -0.0012      Z      -0.0000
       Tot       0.0049
    Quadrupole Moments (Debye-Ang)
        XX     -31.3717     XY       6.1343     YY     -45.0915
        XZ       0.0000     YZ      -0.0000     ZZ     -33.3712
    Octopole Moments (Debye-Ang^2)
       XXX      -0.0008    XXY      -0.0057    XYY      -0.0009
       YYY      -0.0037    XXZ      -0.0003    XYZ       0.0000
       YYZ      -0.0003    XZZ      -0.0006    YZZ      -0.0020
       ZZZ      -0.0012
    Hexadecapole Moments (Debye-Ang^3)
      XXXX    -413.2752   XXXY      -2.2507   XXYY    -119.5268
      XYYY      11.7942   YYYY    -276.7905   XXXZ       0.0000
      XXYZ      -0.0000   XYYZ      -0.0000   YYYZ      -0.0000
      XXZZ     -79.2066   XYZZ       1.9188   YYZZ     -44.4268
      XZZZ      -0.0000   YZZZ      -0.0000   ZZZZ     -43.1682
 -----------------------------------------------------------------
 DrvMan is completing analytic gradient of the MP2 energy
 MP2 relaxed dipole moment
            1
    1  -0.0018750
    2  -0.0004568
    3  -0.0000181
	Magnitude:	 0.002 au	 0.005 Debye
 MP2 energy read as -306.007504
 Full Analytical Gradient of MP2 Energy (in au.)
             1             2             3             4             5
    1    0.00022055   -0.00085174    0.00019590   -0.00001926    0.00007283
    2   -0.00007226    0.00001578   -0.00018351    0.00012946    0.00004759
    3   -0.00001078   -0.00001079    0.00000476    0.00000475    0.00000558
             6             7             8             9            10
    1    0.00036378    0.00002384    0.00002166    0.00002230    0.00001895
    2    0.00003221   -0.00001216    0.00001029   -0.00001409    0.00004758
    3    0.00000561   -0.00005737    0.00000010    0.00005770    0.00000011
            11            12
    1   -0.00003364   -0.00003517
    2    0.00000052   -0.00000140
    3    0.00004638   -0.00004605
 Gradient time:  CPU 0.09 s  wall 0.64 s
 ----------------------------------------------------------------
             Standard Nuclear Orientation (Angstroms)
    I     Atom           X                Y                Z
 ----------------------------------------------------------------
    1      C      -0.6864473492     0.3302326902    -0.0000577707
    2      C       0.6864473641    -0.3292327108    -0.0000577709
    3      O       0.7412055030    -1.5499170500    -0.0000023137
    4      O      -0.7412054787     1.5499170294    -0.0000023136
    5      C      -1.8755965936    -0.5532016894     0.0000620366
    6      C       1.8755965965     0.5532016827     0.0000620366
    7      H      -1.8428652340    -1.1936853544    -0.8669426111
    8      H      -2.7686237313     0.0443587786     0.0001224737
    9      H      -1.8427227169    -1.1936515114     0.8670879854
   10      H       2.7686237525    -0.0443587561     0.0001224740
   11      H       1.8427226849     1.1936515238     0.8670879712
   12      H       1.8428652025     1.1936853674    -0.8669425976
 ----------------------------------------------------------------
 Nuclear Repulsion Energy =   227.7877140514 hartrees
 There are       23 alpha and       23 beta electrons
 Discretize the solute cavity surface with Lebedev spheres
	Using 302 Lebedev grid points for each H atom
	Using 302 Lebedev grid points for other atoms
	Atomic van der Waals radii will be scaled by 1.20
 Removing interior tesserae...
 Keep 1282 surface tesserae and discard 2342 interior tesserae
 Molecular Surface Area = 115.644 Angst**2

                       Distance Matrix (Angstroms)
             C (  1)   C (  2)   O (  3)   O (  4)   C (  5)   C (  6)
   C (  2)  1.523067
   O (  3)  2.360753  1.221912
   O (  4)  1.220913  2.359957  3.436061
   C (  5)  1.481395  2.571815  2.800195  2.389550
   C (  6)  2.571728  1.480799  2.389550  2.800195  3.910956
   H (  7)  2.100266  2.810016  2.748801  3.081005  1.078419  4.198841
   H (  8)  2.101709  3.475210  3.854947  2.525298  1.074512  4.672013
   H (  9)  2.100271  2.809958  2.748719  3.080966  1.078420  4.198706
   H ( 10)  3.475318  2.101574  2.525298  3.854947  4.672013  1.074512
   H ( 11)  2.809650  2.099545  3.080966  2.748719  4.198706  1.078420
   H ( 12)  2.809708  2.099541  3.081005  2.748801  4.198841  1.078419
             H (  7)   H (  8)   H (  9)   H ( 10)   H ( 11)
   H (  8)  1.772451
   H (  9)  1.734031  1.772453
   H ( 10)  4.831002  5.537958  4.830840
   H ( 11)  4.721207  4.830840  4.391096  1.772454
   H ( 12)  4.391372  4.831002  4.721207  1.772451  1.734031

 Requested basis set is cc-pVTZ
 There are 96 shells and 264 basis functions
 A cutoff of  1.0D-11 yielded   4302 shell pairs
 There are     32530 function pairs (     42088 Cartesian)
 Smallest overlap matrix eigenvalue = 4.35E-04
 Guess MOs from SCF MO coefficient file
 Reading MOs from coefficient file
 Reading MOs from coefficient file
 A restricted Hartree-Fock SCF calculation will be
 performed using Pulay DIIS extrapolation
 SCF converges when DIIS error is below 1.0E-08
 ---------------------------------------
  Cycle       Energy         DIIS Error
 ---------------------------------------
    1    -304.7923061046      4.58E-04
    2    -304.7961579133      3.18E-04
    3    -304.7967968112      8.23E-05
    4    -304.7969508996      3.80E-05
    5    -304.7969833318      1.39E-05
    6    -304.7969883146      4.79E-06
    7    -304.7969887448      1.31E-06
    8    -304.7969887747      2.66E-07
    9    -304.7969887761      1.31E-07
   10    -304.7969887761      2.80E-08
   11    -304.7969887760      7.60E-09 Convergence criterion met
 ---------------------------------------
 SCF time:  CPU 118.60 s  wall 118.96 s
 Discretize the solute cavity surface with Lebedev spheres
	Using 302 Lebedev grid points for each H atom
	Using 302 Lebedev grid points for other atoms
	Atomic van der Waals radii will be scaled by 1.20
 Removing interior tesserae...
 Keep 1282 surface tesserae and discard 2342 interior tesserae
 Molecular Surface Area = 115.644 Angst**2
 A restricted Hartree-Fock SCF calculation will be
 performed using Pulay DIIS extrapolation
 Polarizable Continuum solvation model will be applied
 SCF converges when DIIS error is below 1.0E-08

 Citation of the SMD model:
 Marenich, A.V.; Cramer, C.J.; Truhlar, D.G.
 J. Phys. Chem. B 2009, 113, 6378-6396.
 iSolventCode=           1
 Solvent: water                                                           

 vradii
            1           2           3           4           5           6
    1   1.8500000   1.8500000   1.5200000   1.5200000   1.8500000   1.8500000
            7           8           9          10          11          12
    1   1.2000000   1.2000000   1.2000000   1.2000000   1.2000000   1.2000000
 ---------------------------------------
  Cycle       Energy         DIIS Error
 ---------------------------------------
    1    -304.7969887752      1.44E-09
 Time req'd to invert C: 1.95 s (CPU) 1.98 s (wall)
    2    -304.8127431658      3.76E-04
    3    -304.8127431696      3.76E-04
    4    -304.8127431629      3.76E-04
    5    -304.8127431594      3.76E-04
    6    -304.8127431614      3.76E-04
    7    -304.8127431537      3.76E-04
    8    -304.8127431535      3.76E-04
    9    -304.8127431504      3.76E-04
   10    -304.8127431463      3.76E-04
   11    -304.8127431527      3.76E-04
   12    -304.8127431374      3.76E-04
   13    -304.8127431289      3.76E-04
   14    -304.8127430704      3.76E-04
   15    -304.8127432198      3.76E-04
   16    -304.8127432214      3.76E-04
   17    -304.8151283497      2.55E-04
   18    -304.8156283960      8.42E-05
   19    -304.8158391426      3.70E-05
   20    -304.8158772939      1.33E-05
   21    -304.8158822787      4.55E-06
   22    -304.8158826854      1.07E-06
   23    -304.8158827079      2.06E-07
   24    -304.8158827085      5.98E-08
   25    -304.8158827084      1.93E-08
   26    -304.8158827087      7.51E-09 Convergence criterion met
 ---------------------------------------
 SCF time:  CPU 244.24 s  wall 246.19 s
(0)  E-EN(g) gas-phase elect-nuc energy                 -304.796988775 a.u.
(3)  G-ENP(liq) elect-nuc-pol free energy of system     -304.815882709 a.u.
(4)  G-CDS(liq) cavity-dispersion-solvent structure 
     free energy                                                4.5719 kcal/mol
(6)  G-S(liq) free energy of system                     -304.808596870 a.u.
(9)  DeltaG-S(liq) free energy of  solvation
     (9) = (6) - (0)                                           -7.2842 kcal/mol
 SCF   energy in the final basis set = -304.8085968700
 Total energy in the final basis set = -304.8085968700

 Components of the MP2 correlation energy:
        aaaa  correlation energy =        -0.1441011505 au
        abab  correlation energy =        -0.9106910573 au
        bbbb  correlation energy =        -0.1441011505 au
        non-Brillouin singles    =        -0.0000000000 au

 Total  MP2   correlation energy =        -1.1988933583 au
        MP2         total energy =      -306.0074902283 au

  Entering Z-vector solver.
 This version supports only Gaussian blurring of the apparent surface charges
 No PCM contribution added !! 
   1         0           1      0.000339    0.000339
 This version supports only Gaussian blurring of the apparent surface charges
 No PCM contribution added !! 
   2         0           1      0.000108    0.000108
 This version supports only Gaussian blurring of the apparent surface charges
 No PCM contribution added !! 
   3         0           1      0.000039    0.000039
 This version supports only Gaussian blurring of the apparent surface charges
 No PCM contribution added !! 
   4         0           1      0.000012    0.000012
 This version supports only Gaussian blurring of the apparent surface charges
 No PCM contribution added !! 
   5         0           1      0.000003    0.000003
 This version supports only Gaussian blurring of the apparent surface charges
 No PCM contribution added !! 
   6         1           0      0.000000    0.000000    Roots Converged

 --------------------------------------------------------------

                    Orbital Energies (a.u.)
 --------------------------------------------------------------

 Alpha MOs
 -- Occupied --
-20.576 -20.576 -11.353 -11.352 -11.221 -11.221  -1.423  -1.403
 -1.037  -1.020  -0.873  -0.729  -0.700  -0.663  -0.629  -0.611
 -0.584  -0.578  -0.542  -0.515  -0.510  -0.507  -0.416
 -- Virtual --
  0.068   0.155   0.176   0.211   0.222   0.224   0.226   0.267
  0.290   0.300   0.324   0.390   0.394   0.409   0.432   0.432
  0.468   0.484   0.528   0.568   0.570   0.605   0.617   0.630
  0.631   0.637   0.657   0.663   0.678   0.691   0.705   0.706
  0.729   0.767   0.772   0.828   0.838   0.852   0.880   0.919
  0.920   0.931   0.982   0.992   1.060   1.089   1.091   1.105
  1.139   1.164   1.173   1.205   1.217   1.255   1.256   1.272
  1.293   1.333   1.342   1.344   1.376   1.411   1.427   1.436
  1.472   1.480   1.515   1.524   1.537   1.564   1.564   1.614
  1.621   1.683   1.711   1.752   1.755   1.803   1.865   1.882
  1.962   1.986   2.076   2.093   2.202   2.209   2.254   2.375
  2.409   2.431   2.464   2.487   2.513   2.555   2.627   2.661
  2.668   2.704   2.728   2.749   2.841   2.855   2.886   2.920
  2.922   2.933   2.965   2.987   3.068   3.087   3.089   3.115
  3.118   3.121   3.136   3.148   3.181   3.223   3.281   3.292
  3.297   3.317   3.345   3.371   3.393   3.407   3.411   3.434
  3.447   3.457   3.477   3.559   3.561   3.571   3.619   3.619
  3.644   3.665   3.668   3.698   3.776   3.776   3.803   3.814
  3.819   3.847   3.851   3.906   3.908   3.974   3.992   4.039
  4.055   4.072   4.090   4.119   4.147   4.167   4.203   4.235
  4.254   4.264   4.278   4.336   4.349   4.375   4.394   4.398
  4.404   4.471   4.488   4.510   4.525   4.541   4.579   4.583
  4.633   4.690   4.725   4.739   4.771   4.881   4.906   4.914
  4.947   5.132   5.177   5.188   5.273   5.301   5.322   5.408
  5.418   5.440   5.467   5.546   5.570   5.571   5.574   5.604
  5.619   5.626   5.628   5.628   5.681   5.684   5.686   5.754
  5.765   5.773   5.899   5.989   6.018   6.096   6.161   6.235
  6.244   6.268   6.268   6.658   6.668   6.693   6.734   6.872
  6.904   6.904   6.985   7.049   7.293   7.325   7.345   7.500
  7.533   7.565   7.601   9.111  10.744  13.372  13.673  14.616
 14.750
 --------------------------------------------------------------

          Ground-State Mulliken Net Atomic Charges

     Atom                 Charge (a.u.)
  ----------------------------------------
      1 C                     0.238518
      2 C                     0.238470
      3 O                    -0.318308
      4 O                    -0.317463
      5 C                    -0.377772
      6 C                    -0.377571
      7 H                     0.156386
      8 H                     0.144202
      9 H                     0.156386
     10 H                     0.144267
     11 H                     0.156443
     12 H                     0.156443
  ----------------------------------------
  Sum of atomic charges =    -0.000000

 -----------------------------------------------------------------
                    Cartesian Multipole Moments
 -----------------------------------------------------------------
    Charge (ESU x 10^10)
                -0.0000
    Dipole Moment (Debye)
         X       0.0008      Y       0.0073      Z      -0.0000
       Tot       0.0073
    Quadrupole Moments (Debye-Ang)
        XX     -31.3544     XY       6.1457     YY     -45.0986
        XZ       0.0000     YZ      -0.0000     ZZ     -33.3708
    Octopole Moments (Debye-Ang^2)
       XXX       0.0155    XXY       0.0066    XYY      -0.0034
       YYY       0.0043    XXZ      -0.0003    XYZ       0.0000
       YYZ      -0.0003    XZZ       0.0011    YZZ       0.0016
       ZZZ      -0.0012
    Hexadecapole Moments (Debye-Ang^3)
      XXXX    -413.1658   XXXY      -2.2108   XXYY    -119.5261
      XYYY      11.8285   YYYY    -276.8032   XXXZ       0.0000
      XXYZ      -0.0000   XYYZ       0.0000   YYYZ      -0.0000
      XXZZ     -79.1973   XYZZ       1.9285   YYZZ     -44.4260
      XZZZ       0.0000   YZZZ       0.0000   ZZZZ     -43.1653
 -----------------------------------------------------------------
 DrvMan is completing analytic gradient of the MP2 energy
 MP2 relaxed dipole moment
            1
    1   0.0003056
    2   0.0028667
    3  -0.0000179
	Magnitude:	 0.003 au	 0.007 Debye
 MP2 energy read as -306.007490
 Full Analytical Gradient of MP2 Energy (in au.)
             1             2             3             4             5
    1   -0.00018629    0.00023333    0.00003629    0.00008171    0.00000385
    2   -0.00019948    0.00173580   -0.00137181    0.00007147    0.00007855
    3   -0.00001078   -0.00001079    0.00000480    0.00000474    0.00000559
             6             7             8             9            10
    1   -0.00014315    0.00002337    0.00000820    0.00002183    0.00001647
    2   -0.00029432   -0.00000409   -0.00000205   -0.00000601    0.00001937
    3    0.00000557   -0.00005061    0.00000010    0.00005095    0.00000011
            11            12
    1   -0.00004704   -0.00004857
    2   -0.00001275   -0.00001467
    3    0.00006743   -0.00006710
 Gradient time:  CPU 0.08 s  wall 0.12 s
 ----------------------------------------------------------------
             Standard Nuclear Orientation (Angstroms)
    I     Atom           X                Y                Z
 ----------------------------------------------------------------
    1      C      -0.6864473492     0.3302326902    -0.0000577707
    2      C       0.6864473641    -0.3312327108    -0.0000577709
    3      O       0.7412055030    -1.5499170500    -0.0000023137
    4      O      -0.7412054787     1.5499170294    -0.0000023136
    5      C      -1.8755965936    -0.5532016894     0.0000620366
    6      C       1.8755965965     0.5532016827     0.0000620366
    7      H      -1.8428652340    -1.1936853544    -0.8669426111
    8      H      -2.7686237313     0.0443587786     0.0001224737
    9      H      -1.8427227169    -1.1936515114     0.8670879854
   10      H       2.7686237525    -0.0443587561     0.0001224740
   11      H       1.8427226849     1.1936515238     0.8670879712
   12      H       1.8428652025     1.1936853674    -0.8669425976
 ----------------------------------------------------------------
 Nuclear Repulsion Energy =   227.7956830506 hartrees
 There are       23 alpha and       23 beta electrons
 Discretize the solute cavity surface with Lebedev spheres
	Using 302 Lebedev grid points for each H atom
	Using 302 Lebedev grid points for other atoms
	Atomic van der Waals radii will be scaled by 1.20
 Removing interior tesserae...
 Keep 1282 surface tesserae and discard 2342 interior tesserae
 Molecular Surface Area = 115.644 Angst**2

                       Distance Matrix (Angstroms)
             C (  1)   C (  2)   O (  3)   O (  4)   C (  5)   C (  6)
   C (  2)  1.523935
   O (  3)  2.360753  1.219914
   O (  4)  1.220913  2.361550  3.436061
   C (  5)  1.481395  2.571641  2.800195  2.389550
   C (  6)  2.571728  1.481992  2.389550  2.800195  3.910956
   H (  7)  2.100266  2.809401  2.748801  3.081005  1.078419  4.198841
   H (  8)  2.101709  3.475426  3.854947  2.525298  1.074512  4.672013
   H (  9)  2.100271  2.809343  2.748719  3.080966  1.078420  4.198706
   H ( 10)  3.475318  2.101846  2.525298  3.854947  4.672013  1.074512
   H ( 11)  2.809650  2.100996  3.080966  2.748719  4.198706  1.078420
   H ( 12)  2.809708  2.100992  3.081005  2.748801  4.198841  1.078419
             H (  7)   H (  8)   H (  9)   H ( 10)   H ( 11)
   H (  8)  1.772451
   H (  9)  1.734031  1.772453
   H ( 10)  4.831002  5.537958  4.830840
   H ( 11)  4.721207  4.830840  4.391096  1.772454
   H ( 12)  4.391372  4.831002  4.721207  1.772451  1.734031

 Requested basis set is cc-pVTZ
 There are 96 shells and 264 basis functions
 A cutoff of  1.0D-11 yielded   4302 shell pairs
 There are     32530 function pairs (     42088 Cartesian)
 Smallest overlap matrix eigenvalue = 4.36E-04
 Guess MOs from SCF MO coefficient file
 Reading MOs from coefficient file
 Reading MOs from coefficient file
 A restricted Hartree-Fock SCF calculation will be
 performed using Pulay DIIS extrapolation
 SCF converges when DIIS error is below 1.0E-08
 ---------------------------------------
  Cycle       Energy         DIIS Error
 ---------------------------------------
    1    -304.7953687150      4.63E-04
    2    -304.7963786470      3.25E-04
    3    -304.7970438154      8.31E-05
    4    -304.7971995428      3.71E-05
    5    -304.7972327345      1.35E-05
    6    -304.7972373447      4.59E-06
    7    -304.7972377200      1.23E-06
    8    -304.7972377450      3.23E-07
    9    -304.7972377464      1.30E-07
   10    -304.7972377465      2.54E-08
   11    -304.7972377464      6.75E-09 Convergence criterion met
 ---------------------------------------
 SCF time:  CPU 112.92 s  wall 113.77 s
 Discretize the solute cavity surface with Lebedev spheres
	Using 302 Lebedev grid points for each H atom
	Using 302 Lebedev grid points for other atoms
	Atomic van der Waals radii will be scaled by 1.20
 Removing interior tesserae...
 Keep 1282 surface tesserae and discard 2342 interior tesserae
 Molecular Surface Area = 115.644 Angst**2
 A restricted Hartree-Fock SCF calculation will be
 performed using Pulay DIIS extrapolation
 Polarizable Continuum solvation model will be applied
 SCF converges when DIIS error is below 1.0E-08

 Citation of the SMD model:
 Marenich, A.V.; Cramer, C.J.; Truhlar, D.G.
 J. Phys. Chem. B 2009, 113, 6378-6396.
 iSolventCode=           1
 Solvent: water                                                           

 vradii
            1           2           3           4           5           6
    1   1.8500000   1.8500000   1.5200000   1.5200000   1.8500000   1.8500000
            7           8           9          10          11          12
    1   1.2000000   1.2000000   1.2000000   1.2000000   1.2000000   1.2000000
 ---------------------------------------
  Cycle       Energy         DIIS Error
 ---------------------------------------
    1    -304.7972377457      1.48E-09
 Time req'd to invert C: 1.49 s (CPU) 1.49 s (wall)
    2    -304.8129525884      3.76E-04
    3    -304.8129525924      3.76E-04
    4    -304.8129525847      3.76E-04
    5    -304.8129525827      3.76E-04
    6    -304.8129525834      3.76E-04
    7    -304.8129525759      3.76E-04
    8    -304.8129525716      3.76E-04
    9    -304.8129525717      3.76E-04
   10    -304.8129525747      3.76E-04
   11    -304.8129525716      3.76E-04
   12    -304.8129525730      3.76E-04
   13    -304.8129525710      3.76E-04
   14    -304.8129525705      3.76E-04
   15    -304.8129525646      3.76E-04
   16    -304.8129525778      3.76E-04
   17    -304.8153294801      2.54E-04
   18    -304.8158272876      8.40E-05
   19    -304.8160367993      3.69E-05
   20    -304.8160746415      1.33E-05
   21    -304.8160795742      4.53E-06
   22    -304.8160799763      1.06E-06
   23    -304.8160799985      2.06E-07
   24    -304.8160799991      5.95E-08
   25    -304.8160799990      1.91E-08
   26    -304.8160799993      7.46E-09 Convergence criterion met
 ---------------------------------------
 SCF time:  CPU 216.55 s  wall 217.01 s
(0)  E-EN(g) gas-phase elect-nuc energy                 -304.797237746 a.u.
(3)  G-ENP(liq) elect-nuc-pol free energy of system     -304.816079999 a.u.
(4)  G-CDS(liq) cavity-dispersion-solvent structure 
     free energy                                                4.5773 kcal/mol
(6)  G-S(liq) free energy of system                     -304.808785620 a.u.
(9)  DeltaG-S(liq) free energy of  solvation
     (9) = (6) - (0)                                           -7.2464 kcal/mol
 SCF   energy in the final basis set = -304.8087856198
 Total energy in the final basis set = -304.8087856198

 Components of the MP2 correlation energy:
        aaaa  correlation energy =        -0.1440742569 au
        abab  correlation energy =        -0.9105765545 au
        bbbb  correlation energy =        -0.1440742569 au
        non-Brillouin singles    =        -0.0000000000 au

 Total  MP2   correlation energy =        -1.1987250682 au
        MP2         total energy =      -306.0075106880 au

  Entering Z-vector solver.
 This version supports only Gaussian blurring of the apparent surface charges
 No PCM contribution added !! 
   1         0           1      0.000338    0.000338
 This version supports only Gaussian blurring of the apparent surface charges
 No PCM contribution added !! 
   2         0           1      0.000107    0.000107
 This version supports only Gaussian blurring of the apparent surface charges
 No PCM contribution added !! 
   3         0           1      0.000038    0.000038
 This version supports only Gaussian blurring of the apparent surface charges
 No PCM contribution added !! 
   4         0           1      0.000012    0.000012
 This version supports only Gaussian blurring of the apparent surface charges
 No PCM contribution added !! 
   5         0           1      0.000003    0.000003
 This version supports only Gaussian blurring of the apparent surface charges
 No PCM contribution added !! 
   6         1           0      0.000000    0.000000    Roots Converged

 --------------------------------------------------------------

                    Orbital Energies (a.u.)
 --------------------------------------------------------------

 Alpha MOs
 -- Occupied --
-20.576 -20.576 -11.353 -11.352 -11.221 -11.221  -1.423  -1.403
 -1.037  -1.020  -0.872  -0.729  -0.700  -0.663  -0.629  -0.611
 -0.584  -0.578  -0.542  -0.516  -0.511  -0.507  -0.416
 -- Virtual --
  0.068   0.155   0.176   0.212   0.222   0.225   0.226   0.267
  0.290   0.300   0.324   0.390   0.394   0.409   0.432   0.432
  0.468   0.484   0.528   0.568   0.570   0.605   0.616   0.630
  0.631   0.637   0.657   0.663   0.677   0.691   0.705   0.706
  0.730   0.767   0.772   0.829   0.838   0.852   0.880   0.919
  0.920   0.931   0.982   0.992   1.060   1.089   1.091   1.106
  1.139   1.164   1.173   1.205   1.217   1.255   1.256   1.272
  1.293   1.333   1.342   1.344   1.376   1.411   1.427   1.435
  1.472   1.480   1.515   1.524   1.537   1.564   1.564   1.614
  1.621   1.683   1.711   1.752   1.755   1.803   1.865   1.883
  1.962   1.986   2.076   2.093   2.202   2.209   2.254   2.375
  2.410   2.431   2.464   2.487   2.513   2.556   2.627   2.661
  2.668   2.704   2.728   2.749   2.842   2.855   2.886   2.920
  2.921   2.933   2.964   2.987   3.068   3.087   3.089   3.115
  3.118   3.122   3.136   3.148   3.181   3.223   3.281   3.292
  3.297   3.317   3.345   3.370   3.393   3.407   3.410   3.435
  3.447   3.457   3.476   3.559   3.560   3.571   3.619   3.619
  3.644   3.665   3.668   3.698   3.776   3.776   3.803   3.814
  3.819   3.847   3.852   3.906   3.908   3.974   3.992   4.039
  4.055   4.072   4.090   4.119   4.146   4.167   4.203   4.236
  4.253   4.264   4.278   4.336   4.349   4.375   4.394   4.399
  4.404   4.471   4.487   4.510   4.524   4.540   4.579   4.584
  4.633   4.690   4.725   4.739   4.771   4.882   4.906   4.913
  4.947   5.133   5.177   5.187   5.272   5.301   5.321   5.407
  5.417   5.440   5.467   5.545   5.569   5.570   5.574   5.604
  5.619   5.627   5.628   5.628   5.681   5.684   5.686   5.754
  5.765   5.773   5.898   5.990   6.019   6.098   6.163   6.235
  6.244   6.268   6.268   6.660   6.671   6.694   6.736   6.872
  6.904   6.904   6.986   7.049   7.296   7.325   7.345   7.501
  7.534   7.565   7.601   9.107  10.733  13.391  13.692  14.612
 14.747
 --------------------------------------------------------------

          Ground-State Mulliken Net Atomic Charges

     Atom                 Charge (a.u.)
  ----------------------------------------
      1 C                     0.238153
      2 C                     0.238202
      3 O                    -0.316740
      4 O                    -0.317588
      5 C                    -0.377759
      6 C                    -0.377960
      7 H                     0.156390
      8 H                     0.144154
      9 H                     0.156390
     10 H                     0.144090
     11 H                     0.156333
     12 H                     0.156333
  ----------------------------------------
  Sum of atomic charges =     0.000000

 -----------------------------------------------------------------
                    Cartesian Multipole Moments
 -----------------------------------------------------------------
    Charge (ESU x 10^10)
                -0.0000
    Dipole Moment (Debye)
         X      -0.0008      Y      -0.0073      Z      -0.0000
       Tot       0.0073
    Quadrupole Moments (Debye-Ang)
        XX     -31.3742     XY       6.1319     YY     -45.0875
        XZ      -0.0000     YZ       0.0000     ZZ     -33.3701
    Octopole Moments (Debye-Ang^2)
       XXX      -0.0155    XXY      -0.0066    XYY       0.0034
       YYY      -0.0043    XXZ      -0.0003    XYZ       0.0000
       YYZ      -0.0003    XZZ      -0.0010    YZZ      -0.0016
       ZZZ      -0.0012
    Hexadecapole Moments (Debye-Ang^3)
      XXXX    -413.4070   XXXY      -2.2501   XXYY    -119.5296
      XYYY      11.8145   YYYY    -276.7952   XXXZ      -0.0000
      XXYZ       0.0000   XYYZ      -0.0000   YYYZ       0.0000
      XXZZ     -79.2130   XYZZ       1.9226   YYZZ     -44.4267
      XZZZ      -0.0000   YZZZ      -0.0000   ZZZZ     -43.1664
 -----------------------------------------------------------------
 DrvMan is completing analytic gradient of the MP2 energy
 MP2 relaxed dipole moment
            1
    1  -0.0003048
    2  -0.0028716
    3  -0.0000181
	Magnitude:	 0.003 au	 0.007 Debye
 MP2 energy read as -306.007511
 Full Analytical Gradient of MP2 Energy (in au.)
             1             2             3             4             5
    1   -0.00017278    0.00012692   -0.00006537   -0.00005290    0.00005635
    2    0.00007790   -0.00162231    0.00112377    0.00018530    0.00005712
    3   -0.00001075   -0.00001074    0.00000470    0.00000475    0.00000558
             6             7             8             9            10
    1    0.00008215    0.00002413    0.00003535    0.00002259   -0.00005999
    2    0.00015814   -0.00001143    0.00000714   -0.00001335   -0.00002443
    3    0.00000560   -0.00005581    0.00000010    0.00005614    0.00000010
            11            12
    1    0.00000255    0.00000101
    2    0.00003204    0.00003012
    3    0.00003964   -0.00003930
 Gradient time:  CPU 0.14 s  wall 1.53 s
 ----------------------------------------------------------------
             Standard Nuclear Orientation (Angstroms)
    I     Atom           X                Y                Z
 ----------------------------------------------------------------
    1      C      -0.6864473492     0.3302326902    -0.0000577707
    2      C       0.6864473641    -0.3302327108     0.0009422291
    3      O       0.7412055030    -1.5499170500    -0.0000023137
    4      O      -0.7412054787     1.5499170294    -0.0000023136
    5      C      -1.8755965936    -0.5532016894     0.0000620366
    6      C       1.8755965965     0.5532016827     0.0000620366
    7      H      -1.8428652340    -1.1936853544    -0.8669426111
    8      H      -2.7686237313     0.0443587786     0.0001224737
    9      H      -1.8427227169    -1.1936515114     0.8670879854
   10      H       2.7686237525    -0.0443587561     0.0001224740
   11      H       1.8427226849     1.1936515238     0.8670879712
   12      H       1.8428652025     1.1936853674    -0.8669425976
 ----------------------------------------------------------------
 Nuclear Repulsion Energy =   227.7916727122 hartrees
 There are       23 alpha and       23 beta electrons
 Discretize the solute cavity surface with Lebedev spheres
	Using 302 Lebedev grid points for each H atom
	Using 302 Lebedev grid points for other atoms
	Atomic van der Waals radii will be scaled by 1.20
 Removing interior tesserae...
 Keep 1282 surface tesserae and discard 2342 interior tesserae
 Molecular Surface Area = 115.644 Angst**2

                       Distance Matrix (Angstroms)
             C (  1)   C (  2)   O (  3)   O (  4)   C (  5)   C (  6)
   C (  2)  1.523501
   O (  3)  2.360753  1.220913
   O (  4)  1.220913  2.360753  3.436061
   C (  5)  1.481395  2.571728  2.800195  2.389550
   C (  6)  2.571728  1.481396  2.389550  2.800195  3.910956
   H (  7)  2.100266  2.810017  2.748801  3.081005  1.078419  4.198841
   H (  8)  2.101709  3.475318  3.854947  2.525298  1.074512  4.672013
   H (  9)  2.100271  2.809342  2.748719  3.080966  1.078420  4.198706
   H ( 10)  3.475318  2.101710  2.525298  3.854947  4.672013  1.074512
   H ( 11)  2.809650  2.099858  3.080966  2.748719  4.198706  1.078420
   H ( 12)  2.809708  2.100679  3.081005  2.748801  4.198841  1.078419
             H (  7)   H (  8)   H (  9)   H ( 10)   H ( 11)
   H (  8)  1.772451
   H (  9)  1.734031  1.772453
   H ( 10)  4.831002  5.537958  4.830840
   H ( 11)  4.721207  4.830840  4.391096  1.772454
   H ( 12)  4.391372  4.831002  4.721207  1.772451  1.734031

 Requested basis set is cc-pVTZ
 There are 96 shells and 264 basis functions
 A cutoff of  1.0D-11 yielded   4302 shell pairs
 There are     32530 function pairs (     42088 Cartesian)
 Smallest overlap matrix eigenvalue = 4.35E-04
 Guess MOs from SCF MO coefficient file
 Reading MOs from coefficient file
 Reading MOs from coefficient file
 A restricted Hartree-Fock SCF calculation will be
 performed using Pulay DIIS extrapolation
 SCF converges when DIIS error is below 1.0E-08
 ---------------------------------------
  Cycle       Energy         DIIS Error
 ---------------------------------------
    1    -304.7923438719      4.57E-04
    2    -304.7962854341      3.17E-04
    3    -304.7969223075      8.23E-05
    4    -304.7970767350      3.79E-05
    5    -304.7971092105      1.39E-05
    6    -304.7971141438      4.75E-06
    7    -304.7971145689      1.28E-06
    8    -304.7971145980      2.23E-07
    9    -304.7971145994      1.05E-07
   10    -304.7971145996      3.61E-08
   11    -304.7971145996      1.72E-08
   12    -304.7971145997      9.63E-09 Convergence criterion met
 ---------------------------------------
 SCF time:  CPU 122.13 s  wall 124.87 s
 Discretize the solute cavity surface with Lebedev spheres
	Using 302 Lebedev grid points for each H atom
	Using 302 Lebedev grid points for other atoms
	Atomic van der Waals radii will be scaled by 1.20
 Removing interior tesserae...
 Keep 1282 surface tesserae and discard 2342 interior tesserae
 Molecular Surface Area = 115.644 Angst**2
 A restricted Hartree-Fock SCF calculation will be
 performed using Pulay DIIS extrapolation
 Polarizable Continuum solvation model will be applied
 SCF converges when DIIS error is below 1.0E-08

 Citation of the SMD model:
 Marenich, A.V.; Cramer, C.J.; Truhlar, D.G.
 J. Phys. Chem. B 2009, 113, 6378-6396.
 iSolventCode=           1
 Solvent: water                                                           

 vradii
            1           2           3           4           5           6
    1   1.8500000   1.8500000   1.5200000   1.5200000   1.8500000   1.8500000
            7           8           9          10          11          12
    1   1.2000000   1.2000000   1.2000000   1.2000000   1.2000000   1.2000000
 ---------------------------------------
  Cycle       Energy         DIIS Error
 ---------------------------------------
    1    -304.7971145984      3.45E-09
 Time req'd to invert C: 1.28 s (CPU) 1.28 s (wall)
    2    -304.8128492088      3.76E-04
    3    -304.8128492063      3.76E-04
    4    -304.8128492083      3.76E-04
    5    -304.8128492027      3.76E-04
    6    -304.8128491997      3.76E-04
    7    -304.8128492070      3.76E-04
    8    -304.8128492027      3.76E-04
    9    -304.8128492033      3.76E-04
   10    -304.8128492019      3.76E-04
   11    -304.8128492035      3.76E-04
   12    -304.8128492036      3.76E-04
   13    -304.8128492177      3.76E-04
   14    -304.8128491853      3.76E-04
   15    -304.8128491852      3.76E-04
   16    -304.8128491954      3.76E-04
   17    -304.8152302285      2.54E-04
   18    -304.8157291575      8.41E-05
   19    -304.8159392865      3.70E-05
   20    -304.8159772829      1.33E-05
   21    -304.8159822415      4.54E-06
   22    -304.8159826459      1.07E-06
   23    -304.8159826683      2.03E-07
   24    -304.8159826688      5.54E-08
   25    -304.8159826689      1.32E-08
   26    -304.8159826693      2.04E-09 Convergence criterion met
 ---------------------------------------
 SCF time:  CPU 215.50 s  wall 216.30 s
(0)  E-EN(g) gas-phase elect-nuc energy                 -304.797114598 a.u.
(3)  G-ENP(liq) elect-nuc-pol free energy of system     -304.815982669 a.u.
(4)  G-CDS(liq) cavity-dispersion-solvent structure 
     free energy                                                4.5746 kcal/mol
(6)  G-S(liq) free energy of system                     -304.808692548 a.u.
(9)  DeltaG-S(liq) free energy of  solvation
     (9) = (6) - (0)                                           -7.2653 kcal/mol
 SCF   energy in the final basis set = -304.8086925482
 Total energy in the final basis set = -304.8086925482

 Components of the MP2 correlation energy:
        aaaa  correlation energy =        -0.1440876939 au
        abab  correlation energy =        -0.9106338063 au
        bbbb  correlation energy =        -0.1440876939 au
        non-Brillouin singles    =        -0.0000000000 au

 Total  MP2   correlation energy =        -1.1988091941 au
        MP2         total energy =      -306.0075017423 au

  Entering Z-vector solver.
 This version supports only Gaussian blurring of the apparent surface charges
 No PCM contribution added !! 
   1         0           1      0.000339    0.000339
 This version supports only Gaussian blurring of the apparent surface charges
 No PCM contribution added !! 
   2         0           1      0.000108    0.000108
 This version supports only Gaussian blurring of the apparent surface charges
 No PCM contribution added !! 
   3         0           1      0.000038    0.000038
 This version supports only Gaussian blurring of the apparent surface charges
 No PCM contribution added !! 
   4         0           1      0.000012    0.000012
 This version supports only Gaussian blurring of the apparent surface charges
 No PCM contribution added !! 
   5         0           1      0.000003    0.000003
 This version supports only Gaussian blurring of the apparent surface charges
 No PCM contribution added !! 
   6         1           0      0.000000    0.000000    Roots Converged

 --------------------------------------------------------------

                    Orbital Energies (a.u.)
 --------------------------------------------------------------

 Alpha MOs
 -- Occupied --
-20.576 -20.576 -11.353 -11.352 -11.221 -11.221  -1.423  -1.403
 -1.037  -1.020  -0.873  -0.729  -0.700  -0.663  -0.629  -0.611
 -0.584  -0.578  -0.542  -0.515  -0.510  -0.507  -0.416
 -- Virtual --
  0.068   0.155   0.176   0.212   0.222   0.225   0.226   0.267
  0.290   0.300   0.324   0.390   0.394   0.409   0.432   0.432
  0.468   0.484   0.528   0.568   0.570   0.605   0.617   0.630
  0.631   0.637   0.657   0.663   0.678   0.691   0.705   0.706
  0.730   0.767   0.772   0.828   0.838   0.852   0.880   0.919
  0.920   0.931   0.982   0.992   1.060   1.089   1.091   1.105
  1.139   1.164   1.173   1.205   1.217   1.255   1.256   1.272
  1.293   1.333   1.342   1.344   1.376   1.411   1.427   1.435
  1.472   1.480   1.515   1.524   1.537   1.564   1.564   1.614
  1.621   1.683   1.711   1.752   1.755   1.803   1.865   1.882
  1.962   1.986   2.076   2.093   2.202   2.209   2.254   2.375
  2.409   2.431   2.464   2.487   2.513   2.555   2.627   2.661
  2.668   2.704   2.728   2.749   2.842   2.855   2.886   2.920
  2.921   2.933   2.964   2.987   3.068   3.087   3.089   3.115
  3.118   3.121   3.136   3.148   3.181   3.223   3.281   3.292
  3.297   3.317   3.345   3.370   3.393   3.407   3.410   3.434
  3.447   3.457   3.477   3.559   3.561   3.571   3.619   3.619
  3.644   3.665   3.668   3.698   3.776   3.776   3.803   3.814
  3.819   3.847   3.852   3.906   3.908   3.974   3.992   4.039
  4.055   4.072   4.090   4.119   4.147   4.167   4.203   4.235
  4.253   4.264   4.278   4.336   4.349   4.375   4.394   4.399
  4.404   4.471   4.488   4.510   4.525   4.541   4.579   4.584
  4.633   4.690   4.725   4.739   4.771   4.881   4.906   4.914
  4.947   5.133   5.177   5.188   5.272   5.301   5.321   5.407
  5.417   5.440   5.467   5.546   5.569   5.570   5.574   5.604
  5.619   5.626   5.628   5.628   5.681   5.684   5.686   5.754
  5.765   5.773   5.898   5.989   6.018   6.097   6.162   6.235
  6.244   6.267   6.268   6.659   6.669   6.694   6.735   6.872
  6.904   6.904   6.986   7.049   7.295   7.325   7.345   7.500
  7.534   7.565   7.601   9.109  10.739  13.382  13.682  14.614
 14.748
 --------------------------------------------------------------

          Ground-State Mulliken Net Atomic Charges

     Atom                 Charge (a.u.)
  ----------------------------------------
      1 C                     0.238336
      2 C                     0.238336
      3 O                    -0.317526
      4 O                    -0.317525
      5 C                    -0.377765
      6 C                    -0.377765
      7 H                     0.156380
      8 H                     0.144179
      9 H                     0.156396
     10 H                     0.144178
     11 H                     0.156334
     12 H                     0.156442
  ----------------------------------------
  Sum of atomic charges =    -0.000000

 -----------------------------------------------------------------
                    Cartesian Multipole Moments
 -----------------------------------------------------------------
    Charge (ESU x 10^10)
                -0.0000
    Dipole Moment (Debye)
         X      -0.0000      Y      -0.0000      Z       0.0015
       Tot       0.0015
    Quadrupole Moments (Debye-Ang)
        XX     -31.3643     XY       6.1388     YY     -45.0930
        XZ      -0.0007     YZ      -0.0011     ZZ     -33.3705
    Octopole Moments (Debye-Ang^2)
       XXX      -0.0000    XXY      -0.0000    XYY      -0.0000
       YYY       0.0000    XXZ      -0.0061    XYZ      -0.0031
       YYZ      -0.0061    XZZ      -0.0000    YZZ      -0.0000
       ZZZ      -0.0150
    Hexadecapole Moments (Debye-Ang^3)
      XXXX    -413.2863   XXXY      -2.2304   XXYY    -119.5278
      XYYY      11.8215   YYYY    -276.7992   XXXZ      -0.0235
      XXYZ      -0.0040   XYYZ      -0.0090   YYYZ       0.0044
      XXZZ     -79.2051   XYZZ       1.9255   YYZZ     -44.4264
      XZZZ      -0.0124   YZZZ       0.0042   ZZZZ     -43.1659
 -----------------------------------------------------------------
 DrvMan is completing analytic gradient of the MP2 energy
 MP2 relaxed dipole moment
            1
    1  -0.0000006
    2  -0.0000001
    3   0.0005725
	Magnitude:	 0.001 au	 0.001 Debye
 MP2 energy read as -306.007502
 Full Analytical Gradient of MP2 Energy (in au.)
             1             2             3             4             5
    1   -0.00017975    0.00017973   -0.00001431    0.00001432    0.00003010
    2   -0.00006081    0.00006108   -0.00012873    0.00012844    0.00006793
    3   -0.00021953    0.00038155   -0.00010532    0.00005015    0.00004035
             6             7             8             9            10
    1   -0.00003007    0.00003046    0.00002179    0.00001550   -0.00002180
    2   -0.00006788   -0.00000273    0.00000251   -0.00001467   -0.00000251
    3   -0.00015490   -0.00005128    0.00000484    0.00005543   -0.00000397
            11            12
    1   -0.00007210    0.00002612
    2   -0.00002381    0.00004119
    3    0.00005468   -0.00005200
 Gradient time:  CPU 0.08 s  wall 0.08 s
 ----------------------------------------------------------------
             Standard Nuclear Orientation (Angstroms)
    I     Atom           X                Y                Z
 ----------------------------------------------------------------
    1      C      -0.6864473492     0.3302326902    -0.0000577707
    2      C       0.6864473641    -0.3302327108    -0.0010577709
    3      O       0.7412055030    -1.5499170500    -0.0000023137
    4      O      -0.7412054787     1.5499170294    -0.0000023136
    5      C      -1.8755965936    -0.5532016894     0.0000620366
    6      C       1.8755965965     0.5532016827     0.0000620366
    7      H      -1.8428652340    -1.1936853544    -0.8669426111
    8      H      -2.7686237313     0.0443587786     0.0001224737
    9      H      -1.8427227169    -1.1936515114     0.8670879854
   10      H       2.7686237525    -0.0443587561     0.0001224740
   11      H       1.8427226849     1.1936515238     0.8670879712
   12      H       1.8428652025     1.1936853674    -0.8669425976
 ----------------------------------------------------------------
 Nuclear Repulsion Energy =   227.7916688620 hartrees
 There are       23 alpha and       23 beta electrons
 Discretize the solute cavity surface with Lebedev spheres
	Using 302 Lebedev grid points for each H atom
	Using 302 Lebedev grid points for other atoms
	Atomic van der Waals radii will be scaled by 1.20
 Removing interior tesserae...
 Keep 1282 surface tesserae and discard 2342 interior tesserae
 Molecular Surface Area = 115.644 Angst**2

                       Distance Matrix (Angstroms)
             C (  1)   C (  2)   O (  3)   O (  4)   C (  5)   C (  6)
   C (  2)  1.523501
   O (  3)  2.360753  1.220913
   O (  4)  1.220913  2.360753  3.436061
   C (  5)  1.481395  2.571728  2.800195  2.389550
   C (  6)  2.571728  1.481396  2.389550  2.800195  3.910956
   H (  7)  2.100266  2.809400  2.748801  3.081005  1.078419  4.198841
   H (  8)  2.101709  3.475318  3.854947  2.525298  1.074512  4.672013
   H (  9)  2.100271  2.809959  2.748719  3.080966  1.078420  4.198706
   H ( 10)  3.475318  2.101710  2.525298  3.854947  4.672013  1.074512
   H ( 11)  2.809650  2.100684  3.080966  2.748719  4.198706  1.078420
   H ( 12)  2.809708  2.099854  3.081005  2.748801  4.198841  1.078419
             H (  7)   H (  8)   H (  9)   H ( 10)   H ( 11)
   H (  8)  1.772451
   H (  9)  1.734031  1.772453
   H ( 10)  4.831002  5.537958  4.830840
   H ( 11)  4.721207  4.830840  4.391096  1.772454
   H ( 12)  4.391372  4.831002  4.721207  1.772451  1.734031

 Requested basis set is cc-pVTZ
 There are 96 shells and 264 basis functions
 A cutoff of  1.0D-11 yielded   4302 shell pairs
 There are     32530 function pairs (     42088 Cartesian)
 Smallest overlap matrix eigenvalue = 4.35E-04
 Guess MOs from SCF MO coefficient file
 Reading MOs from coefficient file
 Reading MOs from coefficient file
 A restricted Hartree-Fock SCF calculation will be
 performed using Pulay DIIS extrapolation
 SCF converges when DIIS error is below 1.0E-08
 ---------------------------------------
  Cycle       Energy         DIIS Error
 ---------------------------------------
    1    -304.7933030159      4.58E-04
    2    -304.7962750519      3.20E-04
    3    -304.7969215239      8.23E-05
    4    -304.7970766349      3.76E-05
    5    -304.7971092832      1.37E-05
    6    -304.7971141077      4.69E-06
    7    -304.7971145159      1.25E-06
    8    -304.7971145440      2.07E-07
    9    -304.7971145456      7.61E-08
   10    -304.7971145460      4.05E-08
   11    -304.7971145465      2.11E-08
   12    -304.7971145464      6.32E-09 Convergence criterion met
 ---------------------------------------
 SCF time:  CPU 120.68 s  wall 120.85 s
 Discretize the solute cavity surface with Lebedev spheres
	Using 302 Lebedev grid points for each H atom
	Using 302 Lebedev grid points for other atoms
	Atomic van der Waals radii will be scaled by 1.20
 Removing interior tesserae...
 Keep 1282 surface tesserae and discard 2342 interior tesserae
 Molecular Surface Area = 115.644 Angst**2
 A restricted Hartree-Fock SCF calculation will be
 performed using Pulay DIIS extrapolation
 Polarizable Continuum solvation model will be applied
 SCF converges when DIIS error is below 1.0E-08

 Citation of the SMD model:
 Marenich, A.V.; Cramer, C.J.; Truhlar, D.G.
 J. Phys. Chem. B 2009, 113, 6378-6396.
 iSolventCode=           1
 Solvent: water                                                           

 vradii
            1           2           3           4           5           6
    1   1.8500000   1.8500000   1.5200000   1.5200000   1.8500000   1.8500000
            7           8           9          10          11          12
    1   1.2000000   1.2000000   1.2000000   1.2000000   1.2000000   1.2000000
 ---------------------------------------
  Cycle       Energy         DIIS Error
 ---------------------------------------
    1    -304.7971145447      1.84E-09
 Time req'd to invert C: 1.27 s (CPU) 1.27 s (wall)
    2    -304.8128491557      3.76E-04
    3    -304.8128491542      3.76E-04
    4    -304.8128491577      3.76E-04
    5    -304.8128491509      3.76E-04
    6    -304.8128491578      3.76E-04
    7    -304.8128491595      3.76E-04
    8    -304.8128491589      3.76E-04
    9    -304.8128491609      3.76E-04
   10    -304.8152301748      2.54E-04
   11    -304.8157291000      8.41E-05
   12    -304.8159392274      3.70E-05
   13    -304.8159772235      1.33E-05
   14    -304.8159821821      4.54E-06
   15    -304.8159825865      1.07E-06
   16    -304.8159826154      2.03E-07
   17    -304.8159826158      5.54E-08
   18    -304.8159826159      1.32E-08
   19    -304.8159826164      2.05E-09 Convergence criterion met
 ---------------------------------------
 SCF time:  CPU 179.62 s  wall 180.17 s
(0)  E-EN(g) gas-phase elect-nuc energy                 -304.797114545 a.u.
(3)  G-ENP(liq) elect-nuc-pol free energy of system     -304.815982616 a.u.
(4)  G-CDS(liq) cavity-dispersion-solvent structure 
     free energy                                                4.5746 kcal/mol
(6)  G-S(liq) free energy of system                     -304.808692495 a.u.
(9)  DeltaG-S(liq) free energy of  solvation
     (9) = (6) - (0)                                           -7.2653 kcal/mol
 SCF   energy in the final basis set = -304.8086924953
 Total energy in the final basis set = -304.8086924953

 Components of the MP2 correlation energy:
        aaaa  correlation energy =        -0.1440876954 au
        abab  correlation energy =        -0.9106338167 au
        bbbb  correlation energy =        -0.1440876954 au
        non-Brillouin singles    =        -0.0000000000 au

 Total  MP2   correlation energy =        -1.1988092075 au
        MP2         total energy =      -306.0075017028 au

  Entering Z-vector solver.
 This version supports only Gaussian blurring of the apparent surface charges
 No PCM contribution added !! 
   1         0           1      0.000339    0.000339
 This version supports only Gaussian blurring of the apparent surface charges
 No PCM contribution added !! 
   2         0           1      0.000108    0.000108
 This version supports only Gaussian blurring of the apparent surface charges
 No PCM contribution added !! 
   3         0           1      0.000038    0.000038
 This version supports only Gaussian blurring of the apparent surface charges
 No PCM contribution added !! 
   4         0           1      0.000012    0.000012
 This version supports only Gaussian blurring of the apparent surface charges
 No PCM contribution added !! 
   5         0           1      0.000003    0.000003
 This version supports only Gaussian blurring of the apparent surface charges
 No PCM contribution added !! 
   6         1           0      0.000000    0.000000    Roots Converged

 --------------------------------------------------------------

                    Orbital Energies (a.u.)
 --------------------------------------------------------------

 Alpha MOs
 -- Occupied --
-20.576 -20.576 -11.353 -11.352 -11.221 -11.221  -1.423  -1.403
 -1.037  -1.020  -0.873  -0.729  -0.700  -0.663  -0.629  -0.611
 -0.584  -0.578  -0.542  -0.515  -0.510  -0.507  -0.416
 -- Virtual --
  0.068   0.155   0.176   0.212   0.222   0.225   0.226   0.267
  0.290   0.300   0.324   0.390   0.394   0.409   0.432   0.432
  0.468   0.484   0.528   0.568   0.570   0.605   0.617   0.630
  0.631   0.637   0.657   0.663   0.678   0.691   0.705   0.706
  0.730   0.767   0.772   0.828   0.838   0.852   0.880   0.919
  0.920   0.931   0.982   0.992   1.060   1.089   1.091   1.105
  1.139   1.164   1.173   1.205   1.217   1.255   1.256   1.272
  1.293   1.333   1.342   1.344   1.376   1.411   1.427   1.435
  1.472   1.480   1.515   1.524   1.537   1.564   1.564   1.614
  1.621   1.683   1.711   1.752   1.755   1.803   1.865   1.882
  1.962   1.986   2.076   2.093   2.202   2.209   2.254   2.375
  2.409   2.431   2.464   2.487   2.513   2.555   2.627   2.661
  2.668   2.704   2.728   2.749   2.842   2.855   2.886   2.920
  2.921   2.933   2.964   2.987   3.068   3.087   3.089   3.115
  3.118   3.121   3.136   3.148   3.181   3.223   3.281   3.292
  3.297   3.317   3.345   3.370   3.393   3.407   3.410   3.434
  3.447   3.457   3.477   3.559   3.561   3.571   3.619   3.619
  3.644   3.665   3.668   3.698   3.776   3.776   3.803   3.814
  3.819   3.847   3.852   3.906   3.908   3.974   3.992   4.039
  4.055   4.072   4.090   4.119   4.147   4.167   4.203   4.235
  4.253   4.264   4.278   4.336   4.349   4.375   4.394   4.399
  4.404   4.471   4.488   4.510   4.525   4.541   4.579   4.584
  4.633   4.690   4.725   4.739   4.771   4.881   4.906   4.914
  4.947   5.133   5.177   5.188   5.272   5.301   5.321   5.407
  5.417   5.440   5.467   5.546   5.569   5.570   5.574   5.604
  5.619   5.626   5.628   5.628   5.681   5.684   5.686   5.754
  5.765   5.773   5.898   5.989   6.018   6.097   6.162   6.235
  6.244   6.267   6.268   6.659   6.669   6.694   6.735   6.872
  6.904   6.904   6.986   7.049   7.295   7.325   7.345   7.500
  7.534   7.565   7.601   9.109  10.739  13.382  13.682  14.614
 14.748
 --------------------------------------------------------------

          Ground-State Mulliken Net Atomic Charges

     Atom                 Charge (a.u.)
  ----------------------------------------
      1 C                     0.238336
      2 C                     0.238336
      3 O                    -0.317526
      4 O                    -0.317525
      5 C                    -0.377765
      6 C                    -0.377765
      7 H                     0.156396
      8 H                     0.144179
      9 H                     0.156380
     10 H                     0.144178
     11 H                     0.156443
     12 H                     0.156334
  ----------------------------------------
  Sum of atomic charges =    -0.000000

 -----------------------------------------------------------------
                    Cartesian Multipole Moments
 -----------------------------------------------------------------
    Charge (ESU x 10^10)
                -0.0000
    Dipole Moment (Debye)
         X      -0.0000      Y      -0.0000      Z      -0.0015
       Tot       0.0015
    Quadrupole Moments (Debye-Ang)
        XX     -31.3643     XY       6.1388     YY     -45.0930
        XZ       0.0007     YZ       0.0011     ZZ     -33.3705
    Octopole Moments (Debye-Ang^2)
       XXX      -0.0000    XXY      -0.0000    XYY      -0.0000
       YYY       0.0000    XXZ       0.0056    XYZ       0.0032
       YYZ       0.0054    XZZ       0.0000    YZZ      -0.0000
       ZZZ       0.0126
    Hexadecapole Moments (Debye-Ang^3)
      XXXX    -413.2863   XXXY      -2.2305   XXYY    -119.5278
      XYYY      11.8215   YYYY    -276.7992   XXXZ       0.0235
      XXYZ       0.0040   XYYZ       0.0090   YYYZ      -0.0044
      XXZZ     -79.2051   XYZZ       1.9255   YYZZ     -44.4264
      XZZZ       0.0124   YZZZ      -0.0042   ZZZZ     -43.1659
 -----------------------------------------------------------------
 DrvMan is completing analytic gradient of the MP2 energy
 MP2 relaxed dipole moment
            1
    1  -0.0000008
    2  -0.0000003
    3  -0.0006085
	Magnitude:	 0.001 au	 0.002 Debye
 MP2 energy read as -306.007502
 Full Analytical Gradient of MP2 Energy (in au.)
             1             2             3             4             5
    1   -0.00017972    0.00017968   -0.00001430    0.00001431    0.00003009
    2   -0.00006083    0.00006115   -0.00012882    0.00012846    0.00006793
    3    0.00019800   -0.00040308    0.00011481   -0.00004066   -0.00002918
             6             7             8             9            10
    1   -0.00003003    0.00001704    0.00002179    0.00002892   -0.00002180
    2   -0.00006786   -0.00001275    0.00000251   -0.00000466   -0.00000250
    3    0.00016606   -0.00005509   -0.00000464    0.00005161    0.00000417
            11            12
    1    0.00002766   -0.00007364
    2    0.00004311   -0.00002574
    3    0.00005234   -0.00005436
 Gradient time:  CPU 0.09 s  wall 0.84 s
 ----------------------------------------------------------------
             Standard Nuclear Orientation (Angstroms)
    I     Atom           X                Y                Z
 ----------------------------------------------------------------
    1      C      -0.6864473492     0.3302326902    -0.0000577707
    2      C       0.6864473641    -0.3302327108    -0.0000577709
    3      O       0.7422055030    -1.5499170500    -0.0000023137
    4      O      -0.7412054787     1.5499170294    -0.0000023136
    5      C      -1.8755965936    -0.5532016894     0.0000620366
    6      C       1.8755965965     0.5532016827     0.0000620366
    7      H      -1.8428652340    -1.1936853544    -0.8669426111
    8      H      -2.7686237313     0.0443587786     0.0001224737
    9      H      -1.8427227169    -1.1936515114     0.8670879854
   10      H       2.7686237525    -0.0443587561     0.0001224740
   11      H       1.8427226849     1.1936515238     0.8670879712
   12      H       1.8428652025     1.1936853674    -0.8669425976
 ----------------------------------------------------------------
 Nuclear Repulsion Energy =   227.7855450446 hartrees
 There are       23 alpha and       23 beta electrons
 Discretize the solute cavity surface with Lebedev spheres
	Using 302 Lebedev grid points for each H atom
	Using 302 Lebedev grid points for other atoms
	Atomic van der Waals radii will be scaled by 1.20
 Removing interior tesserae...
 Keep 1282 surface tesserae and discard 2342 interior tesserae
 Molecular Surface Area = 115.644 Angst**2

                       Distance Matrix (Angstroms)
             C (  1)   C (  2)   O (  3)   O (  4)   C (  5)   C (  6)
   C (  2)  1.523501
   O (  3)  2.361358  1.220958
   O (  4)  1.220913  2.360753  3.436492
   C (  5)  1.481395  2.571728  2.801130  2.389550
   C (  6)  2.571728  1.481395  2.389076  2.800195  3.910956
   H (  7)  2.100266  2.809709  2.749741  3.081005  1.078419  4.198841
   H (  8)  2.101709  3.475318  3.855858  2.525298  1.074512  4.672013
   H (  9)  2.100271  2.809650  2.749659  3.080966  1.078420  4.198706
   H ( 10)  3.475318  2.101709  2.524495  3.854947  4.672013  1.074512
   H ( 11)  2.809650  2.100271  3.080609  2.748719  4.198706  1.078420
   H ( 12)  2.809708  2.100266  3.080648  2.748801  4.198841  1.078419
             H (  7)   H (  8)   H (  9)   H ( 10)   H ( 11)
   H (  8)  1.772451
   H (  9)  1.734031  1.772453
   H ( 10)  4.831002  5.537958  4.830840
   H ( 11)  4.721207  4.830840  4.391096  1.772454
   H ( 12)  4.391372  4.831002  4.721207  1.772451  1.734031

 Requested basis set is cc-pVTZ
 There are 96 shells and 264 basis functions
 A cutoff of  1.0D-11 yielded   4303 shell pairs
 There are     32533 function pairs (     42091 Cartesian)
 Smallest overlap matrix eigenvalue = 4.35E-04
 Guess MOs from SCF MO coefficient file
 Reading MOs from coefficient file
 Reading MOs from coefficient file
 A restricted Hartree-Fock SCF calculation will be
 performed using Pulay DIIS extrapolation
 SCF converges when DIIS error is below 1.0E-08
 ---------------------------------------
  Cycle       Energy         DIIS Error
 ---------------------------------------
    1    -304.7932223296      4.57E-04
    2    -304.7962719129      3.20E-04
    3    -304.7969178006      8.23E-05
    4    -304.7970728825      3.75E-05
    5    -304.7971054653      1.37E-05
    6    -304.7971102758      4.69E-06
    7    -304.7971106817      1.24E-06
    8    -304.7971107091      1.95E-07
    9    -304.7971107104      6.05E-08
   10    -304.7971107104      2.48E-08
   11    -304.7971107107      1.37E-08
   12    -304.7971107105      9.19E-09 Convergence criterion met
 ---------------------------------------
 SCF time:  CPU 120.59 s  wall 121.61 s
 Discretize the solute cavity surface with Lebedev spheres
	Using 302 Lebedev grid points for each H atom
	Using 302 Lebedev grid points for other atoms
	Atomic van der Waals radii will be scaled by 1.20
 Removing interior tesserae...
 Keep 1282 surface tesserae and discard 2342 interior tesserae
 Molecular Surface Area = 115.644 Angst**2
 A restricted Hartree-Fock SCF calculation will be
 performed using Pulay DIIS extrapolation
 Polarizable Continuum solvation model will be applied
 SCF converges when DIIS error is below 1.0E-08

 Citation of the SMD model:
 Marenich, A.V.; Cramer, C.J.; Truhlar, D.G.
 J. Phys. Chem. B 2009, 113, 6378-6396.
 iSolventCode=           1
 Solvent: water                                                           

 vradii
            1           2           3           4           5           6
    1   1.8500000   1.8500000   1.5200000   1.5200000   1.8500000   1.8500000
            7           8           9          10          11          12
    1   1.2000000   1.2000000   1.2000000   1.2000000   1.2000000   1.2000000
 ---------------------------------------
  Cycle       Energy         DIIS Error
 ---------------------------------------
    1    -304.7971107093      3.47E-09
 Time req'd to invert C: 1.26 s (CPU) 1.25 s (wall)
    2    -304.8128453273      3.76E-04
    3    -304.8128453248      3.76E-04
    4    -304.8128453283      3.76E-04
    5    -304.8128453258      3.76E-04
    6    -304.8128453199      3.76E-04
    7    -304.8128453207      3.76E-04
    8    -304.8128453261      3.76E-04
    9    -304.8128453295      3.76E-04
   10    -304.8128453232      3.76E-04
   11    -304.8128452873      3.76E-04
   12    -304.8128453368      3.76E-04
   13    -304.8128453015      3.76E-04
   14    -304.8128452935      3.76E-04
   15    -304.8128453041      3.76E-04
   16    -304.8128453124      3.76E-04
   17    -304.8152265327      2.54E-04
   18    -304.8157255939      8.41E-05
   19    -304.8159357800      3.70E-05
   20    -304.8159737927      1.33E-05
   21    -304.8159787547      4.54E-06
   22    -304.8159791593      1.07E-06
   23    -304.8159791817      2.03E-07
   24    -304.8159791822      5.54E-08
   25    -304.8159791823      1.32E-08
   26    -304.8159791827      2.09E-09 Convergence criterion met
 ---------------------------------------
 SCF time:  CPU 238.86 s  wall 239.13 s
(0)  E-EN(g) gas-phase elect-nuc energy                 -304.797110709 a.u.
(3)  G-ENP(liq) elect-nuc-pol free energy of system     -304.815979183 a.u.
(4)  G-CDS(liq) cavity-dispersion-solvent structure 
     free energy                                                4.5747 kcal/mol
(6)  G-S(liq) free energy of system                     -304.808688948 a.u.
(9)  DeltaG-S(liq) free energy of  solvation
     (9) = (6) - (0)                                           -7.2655 kcal/mol
 SCF   energy in the final basis set = -304.8086889483
 Total energy in the final basis set = -304.8086889483

 Components of the MP2 correlation energy:
        aaaa  correlation energy =        -0.1440879975 au
        abab  correlation energy =        -0.9106381421 au
        bbbb  correlation energy =        -0.1440879975 au
        non-Brillouin singles    =        -0.0000000000 au

 Total  MP2   correlation energy =        -1.1988141372 au
        MP2         total energy =      -306.0075030856 au

  Entering Z-vector solver.
 This version supports only Gaussian blurring of the apparent surface charges
 No PCM contribution added !! 
   1         0           1      0.000339    0.000339
 This version supports only Gaussian blurring of the apparent surface charges
 No PCM contribution added !! 
   2         0           1      0.000108    0.000108
 This version supports only Gaussian blurring of the apparent surface charges
 No PCM contribution added !! 
   3         0           1      0.000038    0.000038
 This version supports only Gaussian blurring of the apparent surface charges
 No PCM contribution added !! 
   4         0           1      0.000012    0.000012
 This version supports only Gaussian blurring of the apparent surface charges
 No PCM contribution added !! 
   5         0           1      0.000003    0.000003
 This version supports only Gaussian blurring of the apparent surface charges
 No PCM contribution added !! 
   6         1           0      0.000000    0.000000    Roots Converged

 --------------------------------------------------------------

                    Orbital Energies (a.u.)
 --------------------------------------------------------------

 Alpha MOs
 -- Occupied --
-20.576 -20.576 -11.353 -11.352 -11.221 -11.221  -1.423  -1.403
 -1.037  -1.020  -0.873  -0.729  -0.700  -0.663  -0.629  -0.611
 -0.584  -0.578  -0.542  -0.515  -0.510  -0.507  -0.416
 -- Virtual --
  0.068   0.155   0.176   0.212   0.222   0.224   0.226   0.267
  0.290   0.300   0.324   0.390   0.394   0.409   0.432   0.432
  0.468   0.484   0.528   0.568   0.569   0.605   0.617   0.630
  0.631   0.637   0.657   0.663   0.678   0.691   0.705   0.706
  0.730   0.767   0.772   0.829   0.838   0.852   0.880   0.919
  0.920   0.931   0.982   0.992   1.060   1.089   1.091   1.106
  1.139   1.164   1.173   1.205   1.217   1.255   1.256   1.272
  1.293   1.333   1.342   1.344   1.376   1.411   1.427   1.435
  1.472   1.480   1.515   1.524   1.537   1.564   1.564   1.614
  1.621   1.683   1.711   1.752   1.755   1.803   1.865   1.882
  1.962   1.986   2.076   2.093   2.202   2.209   2.254   2.375
  2.410   2.431   2.464   2.487   2.513   2.555   2.627   2.661
  2.668   2.704   2.728   2.749   2.842   2.855   2.886   2.920
  2.921   2.933   2.964   2.987   3.068   3.087   3.089   3.115
  3.118   3.121   3.136   3.148   3.181   3.223   3.281   3.292
  3.297   3.317   3.345   3.370   3.393   3.407   3.410   3.435
  3.447   3.457   3.477   3.559   3.561   3.571   3.619   3.619
  3.644   3.665   3.668   3.698   3.776   3.776   3.803   3.814
  3.819   3.847   3.852   3.906   3.908   3.974   3.992   4.039
  4.055   4.072   4.090   4.119   4.147   4.167   4.203   4.235
  4.253   4.264   4.278   4.336   4.349   4.375   4.394   4.399
  4.404   4.471   4.488   4.510   4.525   4.541   4.579   4.584
  4.633   4.690   4.725   4.739   4.771   4.881   4.907   4.913
  4.947   5.132   5.177   5.188   5.272   5.301   5.321   5.407
  5.417   5.440   5.467   5.546   5.569   5.570   5.574   5.604
  5.619   5.626   5.628   5.628   5.681   5.684   5.686   5.753
  5.765   5.773   5.898   5.990   6.018   6.097   6.162   6.235
  6.244   6.268   6.268   6.659   6.669   6.693   6.735   6.872
  6.904   6.904   6.985   7.049   7.295   7.325   7.345   7.500
  7.534   7.565   7.601   9.109  10.738  13.382  13.682  14.614
 14.749
 --------------------------------------------------------------

          Ground-State Mulliken Net Atomic Charges

     Atom                 Charge (a.u.)
  ----------------------------------------
      1 C                     0.238382
      2 C                     0.238327
      3 O                    -0.317570
      4 O                    -0.317463
      5 C                    -0.377752
      6 C                    -0.377781
      7 H                     0.156394
      8 H                     0.144195
      9 H                     0.156394
     10 H                     0.144165
     11 H                     0.156354
     12 H                     0.156354
  ----------------------------------------
  Sum of atomic charges =     0.000000

 -----------------------------------------------------------------
                    Cartesian Multipole Moments
 -----------------------------------------------------------------
    Charge (ESU x 10^10)
                -0.0000
    Dipole Moment (Debye)
         X      -0.0038      Y       0.0002      Z      -0.0000
       Tot       0.0038
    Quadrupole Moments (Debye-Ang)
        XX     -31.3680     XY       6.1402     YY     -45.0931
        XZ      -0.0000     YZ      -0.0000     ZZ     -33.3707
    Octopole Moments (Debye-Ang^2)
       XXX      -0.0307    XXY       0.0020    XYY      -0.0134
       YYY       0.0015    XXZ      -0.0003    XYZ       0.0000
       YYZ      -0.0003    XZZ      -0.0071    YZZ      -0.0003
       ZZZ      -0.0012
    Hexadecapole Moments (Debye-Ang^3)
      XXXX    -413.3453   XXXY      -2.2030   XXYY    -119.5437
      XYYY      11.8467   YYYY    -276.7989   XXXZ      -0.0000
      XXYZ      -0.0000   XYYZ       0.0000   YYYZ      -0.0000
      XXZZ     -79.2141   XYZZ       1.9327   YYZZ     -44.4270
      XZZZ      -0.0000   YZZZ      -0.0000   ZZZZ     -43.1664
 -----------------------------------------------------------------
 DrvMan is completing analytic gradient of the MP2 energy
 MP2 relaxed dipole moment
            1
    1  -0.0014856
    2   0.0000936
    3  -0.0000180
	Magnitude:	 0.001 au	 0.004 Debye
 MP2 energy read as -306.007503
 Full Analytical Gradient of MP2 Energy (in au.)
             1             2             3             4             5
    1   -0.00014571   -0.00002568    0.00017086   -0.00000896    0.00002944
    2    0.00000213    0.00010985   -0.00018727    0.00016047    0.00006915
    3   -0.00001077   -0.00001077    0.00000476    0.00000475    0.00000558
             6             7             8             9            10
    1   -0.00000064    0.00002174    0.00001857    0.00002020   -0.00001935
    2   -0.00014203   -0.00001046    0.00000779   -0.00001239    0.00000618
    3    0.00000558   -0.00005544    0.00000010    0.00005577    0.00000010
            11            12
    1   -0.00002947   -0.00003100
    2   -0.00000075   -0.00000267
    3    0.00005170   -0.00005137
 Gradient time:  CPU 0.10 s  wall 0.35 s
 ----------------------------------------------------------------
             Standard Nuclear Orientation (Angstroms)
    I     Atom           X                Y                Z
 ----------------------------------------------------------------
    1      C      -0.6864473492     0.3302326902    -0.0000577707
    2      C       0.6864473641    -0.3302327108    -0.0000577709
    3      O       0.7402055030    -1.5499170500    -0.0000023137
    4      O      -0.7412054787     1.5499170294    -0.0000023136
    5      C      -1.8755965936    -0.5532016894     0.0000620366
    6      C       1.8755965965     0.5532016827     0.0000620366
    7      H      -1.8428652340    -1.1936853544    -0.8669426111
    8      H      -2.7686237313     0.0443587786     0.0001224737
    9      H      -1.8427227169    -1.1936515114     0.8670879854
   10      H       2.7686237525    -0.0443587561     0.0001224740
   11      H       1.8427226849     1.1936515238     0.8670879712
   12      H       1.8428652025     1.1936853674    -0.8669425976
 ----------------------------------------------------------------
 Nuclear Repulsion Energy =   227.7978138088 hartrees
 There are       23 alpha and       23 beta electrons
 Discretize the solute cavity surface with Lebedev spheres
	Using 302 Lebedev grid points for each H atom
	Using 302 Lebedev grid points for other atoms
	Atomic van der Waals radii will be scaled by 1.20
 Removing interior tesserae...
 Keep 1282 surface tesserae and discard 2342 interior tesserae
 Molecular Surface Area = 115.644 Angst**2

                       Distance Matrix (Angstroms)
             C (  1)   C (  2)   O (  3)   O (  4)   C (  5)   C (  6)
   C (  2)  1.523501
   O (  3)  2.360149  1.220868
   O (  4)  1.220913  2.360753  3.435629
   C (  5)  1.481395  2.571728  2.799261  2.389550
   C (  6)  2.571728  1.481395  2.390025  2.800195  3.910956
   H (  7)  2.100266  2.809709  2.747861  3.081005  1.078419  4.198841
   H (  8)  2.101709  3.475318  3.854037  2.525298  1.074512  4.672013
   H (  9)  2.100271  2.809650  2.747779  3.080966  1.078420  4.198706
   H ( 10)  3.475318  2.101709  2.526101  3.854947  4.672013  1.074512
   H ( 11)  2.809650  2.100271  3.081324  2.748719  4.198706  1.078420
   H ( 12)  2.809708  2.100266  3.081363  2.748801  4.198841  1.078419
             H (  7)   H (  8)   H (  9)   H ( 10)   H ( 11)
   H (  8)  1.772451
   H (  9)  1.734031  1.772453
   H ( 10)  4.831002  5.537958  4.830840
   H ( 11)  4.721207  4.830840  4.391096  1.772454
   H ( 12)  4.391372  4.831002  4.721207  1.772451  1.734031

 Requested basis set is cc-pVTZ
 There are 96 shells and 264 basis functions
 A cutoff of  1.0D-11 yielded   4302 shell pairs
 There are     32530 function pairs (     42088 Cartesian)
 Smallest overlap matrix eigenvalue = 4.35E-04
 Guess MOs from SCF MO coefficient file
 Reading MOs from coefficient file
 Reading MOs from coefficient file
 A restricted Hartree-Fock SCF calculation will be
 performed using Pulay DIIS extrapolation
 SCF converges when DIIS error is below 1.0E-08
 ---------------------------------------
  Cycle       Energy         DIIS Error
 ---------------------------------------
    1    -304.7934745302      4.57E-04
    2    -304.7962782826      3.20E-04
    3    -304.7969259158      8.22E-05
    4    -304.7970809051      3.76E-05
    5    -304.7971136001      1.37E-05
    6    -304.7971184351      4.70E-06
    7    -304.7971188418      1.24E-06
    8    -304.7971188692      1.93E-07
    9    -304.7971188703      5.54E-08
   10    -304.7971188704      1.69E-08
   11    -304.7971188702      7.02E-09 Convergence criterion met
 ---------------------------------------
 SCF time:  CPU 116.72 s  wall 117.12 s
 Discretize the solute cavity surface with Lebedev spheres
	Using 302 Lebedev grid points for each H atom
	Using 302 Lebedev grid points for other atoms
	Atomic van der Waals radii will be scaled by 1.20
 Removing interior tesserae...
 Keep 1282 surface tesserae and discard 2342 interior tesserae
 Molecular Surface Area = 115.644 Angst**2
 A restricted Hartree-Fock SCF calculation will be
 performed using Pulay DIIS extrapolation
 Polarizable Continuum solvation model will be applied
 SCF converges when DIIS error is below 1.0E-08

 Citation of the SMD model:
 Marenich, A.V.; Cramer, C.J.; Truhlar, D.G.
 J. Phys. Chem. B 2009, 113, 6378-6396.
 iSolventCode=           1
 Solvent: water                                                           

 vradii
            1           2           3           4           5           6
    1   1.8500000   1.8500000   1.5200000   1.5200000   1.8500000   1.8500000
            7           8           9          10          11          12
    1   1.2000000   1.2000000   1.2000000   1.2000000   1.2000000   1.2000000
 ---------------------------------------
  Cycle       Energy         DIIS Error
 ---------------------------------------
    1    -304.7971188693      1.72E-09
 Time req'd to invert C: 1.96 s (CPU) 1.96 s (wall)
    2    -304.8128534728      3.76E-04
    3    -304.8128534764      3.76E-04
    4    -304.8128534692      3.76E-04
    5    -304.8128534618      3.76E-04
    6    -304.8128534637      3.76E-04
    7    -304.8128534574      3.76E-04
    8    -304.8128534509      3.76E-04
    9    -304.8128534564      3.76E-04
   10    -304.8128534303      3.76E-04
   11    -304.8128534876      3.76E-04
   12    -304.8128535215      3.76E-04
   13    -304.8128537407      3.76E-04
   14    -304.8128536939      3.76E-04
   15    -304.8152343660      2.54E-04
   16    -304.8157331242      8.41E-05
   17    -304.8159431806      3.70E-05
   18    -304.8159811577      1.33E-05
   19    -304.8159861126      4.54E-06
   20    -304.8159865167      1.07E-06
   21    -304.8159865391      2.03E-07
   22    -304.8159865396      5.54E-08
   23    -304.8159865397      1.32E-08
   24    -304.8159865401      2.09E-09 Convergence criterion met
 ---------------------------------------
 SCF time:  CPU 232.42 s  wall 233.19 s
(0)  E-EN(g) gas-phase elect-nuc energy                 -304.797118869 a.u.
(3)  G-ENP(liq) elect-nuc-pol free energy of system     -304.815986540 a.u.
(4)  G-CDS(liq) cavity-dispersion-solvent structure 
     free energy                                                4.5745 kcal/mol
(6)  G-S(liq) free energy of system                     -304.808696535 a.u.
(9)  DeltaG-S(liq) free energy of  solvation
     (9) = (6) - (0)                                           -7.2651 kcal/mol
 SCF   energy in the final basis set = -304.8086965348
 Total energy in the final basis set = -304.8086965348

 Components of the MP2 correlation energy:
        aaaa  correlation energy =        -0.1440873842 au
        abab  correlation energy =        -0.9106294243 au
        bbbb  correlation energy =        -0.1440873842 au
        non-Brillouin singles    =        -0.0000000000 au

 Total  MP2   correlation energy =        -1.1988041926 au
        MP2         total energy =      -306.0075007274 au

  Entering Z-vector solver.
 This version supports only Gaussian blurring of the apparent surface charges
 No PCM contribution added !! 
   1         0           1      0.000338    0.000338
 This version supports only Gaussian blurring of the apparent surface charges
 No PCM contribution added !! 
   2         0           1      0.000108    0.000108
 This version supports only Gaussian blurring of the apparent surface charges
 No PCM contribution added !! 
   3         0           1      0.000038    0.000038
 This version supports only Gaussian blurring of the apparent surface charges
 No PCM contribution added !! 
   4         0           1      0.000012    0.000012
 This version supports only Gaussian blurring of the apparent surface charges
 No PCM contribution added !! 
   5         0           1      0.000003    0.000003
 This version supports only Gaussian blurring of the apparent surface charges
 No PCM contribution added !! 
   6         1           0      0.000000    0.000000    Roots Converged

 --------------------------------------------------------------

                    Orbital Energies (a.u.)
 --------------------------------------------------------------

 Alpha MOs
 -- Occupied --
-20.576 -20.576 -11.353 -11.352 -11.221 -11.221  -1.423  -1.403
 -1.037  -1.020  -0.873  -0.729  -0.700  -0.663  -0.629  -0.611
 -0.584  -0.578  -0.542  -0.515  -0.510  -0.507  -0.416
 -- Virtual --
  0.068   0.155   0.176   0.212   0.222   0.225   0.226   0.267
  0.290   0.300   0.324   0.390   0.394   0.409   0.432   0.432
  0.468   0.484   0.528   0.568   0.570   0.605   0.617   0.630
  0.631   0.637   0.657   0.663   0.678   0.691   0.705   0.706
  0.730   0.767   0.772   0.828   0.838   0.852   0.880   0.919
  0.920   0.931   0.982   0.992   1.060   1.089   1.091   1.105
  1.139   1.164   1.173   1.205   1.217   1.255   1.256   1.272
  1.293   1.333   1.342   1.344   1.376   1.411   1.427   1.435
  1.472   1.480   1.515   1.524   1.537   1.564   1.564   1.615
  1.621   1.683   1.711   1.752   1.755   1.803   1.865   1.882
  1.962   1.986   2.076   2.094   2.202   2.209   2.254   2.375
  2.409   2.431   2.464   2.487   2.513   2.555   2.627   2.661
  2.668   2.704   2.728   2.749   2.842   2.855   2.886   2.920
  2.922   2.933   2.964   2.987   3.068   3.087   3.089   3.115
  3.118   3.121   3.136   3.148   3.181   3.223   3.281   3.292
  3.297   3.317   3.345   3.370   3.393   3.407   3.410   3.434
  3.447   3.457   3.477   3.559   3.560   3.571   3.619   3.619
  3.644   3.665   3.668   3.699   3.776   3.776   3.803   3.814
  3.819   3.847   3.852   3.906   3.908   3.974   3.992   4.039
  4.055   4.072   4.090   4.119   4.147   4.167   4.203   4.235
  4.253   4.264   4.278   4.336   4.349   4.375   4.394   4.399
  4.404   4.471   4.488   4.510   4.525   4.541   4.579   4.584
  4.633   4.690   4.725   4.739   4.771   4.881   4.906   4.914
  4.947   5.133   5.177   5.188   5.272   5.301   5.321   5.407
  5.417   5.440   5.467   5.545   5.569   5.570   5.574   5.604
  5.619   5.626   5.628   5.628   5.681   5.684   5.686   5.754
  5.765   5.773   5.898   5.989   6.019   6.097   6.162   6.235
  6.244   6.268   6.268   6.659   6.669   6.694   6.735   6.872
  6.904   6.904   6.986   7.049   7.294   7.325   7.345   7.500
  7.534   7.565   7.601   9.108  10.739  13.382  13.683  14.614
 14.748
 --------------------------------------------------------------

          Ground-State Mulliken Net Atomic Charges

     Atom                 Charge (a.u.)
  ----------------------------------------
      1 C                     0.238290
      2 C                     0.238345
      3 O                    -0.317481
      4 O                    -0.317588
      5 C                    -0.377779
      6 C                    -0.377749
      7 H                     0.156382
      8 H                     0.144162
      9 H                     0.156382
     10 H                     0.144192
     11 H                     0.156422
     12 H                     0.156422
  ----------------------------------------
  Sum of atomic charges =     0.000000

 -----------------------------------------------------------------
                    Cartesian Multipole Moments
 -----------------------------------------------------------------
    Charge (ESU x 10^10)
                -0.0000
    Dipole Moment (Debye)
         X       0.0038      Y      -0.0002      Z      -0.0000
       Tot       0.0038
    Quadrupole Moments (Debye-Ang)
        XX     -31.3606     XY       6.1375     YY     -45.0930
        XZ       0.0000     YZ       0.0000     ZZ     -33.3703
    Octopole Moments (Debye-Ang^2)
       XXX       0.0307    XXY      -0.0020    XYY       0.0134
       YYY      -0.0015    XXZ      -0.0003    XYZ       0.0000
       YYZ      -0.0003    XZZ       0.0071    YZZ       0.0003
       ZZZ      -0.0012
    Hexadecapole Moments (Debye-Ang^3)
      XXXX    -413.2273   XXXY      -2.2579   XXYY    -119.5119
      XYYY      11.7963   YYYY    -276.7995   XXXZ       0.0000
      XXYZ       0.0000   XYYZ      -0.0000   YYYZ       0.0000
      XXZZ     -79.1962   XYZZ       1.9184   YYZZ     -44.4258
      XZZZ       0.0000   YZZZ       0.0000   ZZZZ     -43.1653
 -----------------------------------------------------------------
 DrvMan is completing analytic gradient of the MP2 energy
 MP2 relaxed dipole moment
            1
    1   0.0014857
    2  -0.0000925
    3  -0.0000180
	Magnitude:	 0.001 au	 0.004 Debye
 MP2 energy read as -306.007501
 Full Analytical Gradient of MP2 Energy (in au.)
             1             2             3             4             5
    1   -0.00021370    0.00038501   -0.00019949    0.00003763    0.00003077
    2   -0.00012382    0.00001246   -0.00007013    0.00009636    0.00006665
    3   -0.00001076   -0.00001076    0.00000474    0.00000474    0.00000558
             6             7             8             9            10
    1   -0.00005955    0.00002576    0.00002502    0.00002423   -0.00002424
    2    0.00000619   -0.00000502   -0.00000277   -0.00000695   -0.00001122
    3    0.00000558   -0.00005093    0.00000010    0.00005127    0.00000010
            11            12
    1   -0.00001495   -0.00001648
    2    0.00002008    0.00001816
    3    0.00005533   -0.00005500
 Gradient time:  CPU 0.11 s  wall 2.04 s
 ----------------------------------------------------------------
             Standard Nuclear Orientation (Angstroms)
    I     Atom           X                Y                Z
 ----------------------------------------------------------------
    1      C      -0.6864473492     0.3302326902    -0.0000577707
    2      C       0.6864473641    -0.3302327108    -0.0000577709
    3      O       0.7412055030    -1.5489170500    -0.0000023137
    4      O      -0.7412054787     1.5499170294    -0.0000023136
    5      C      -1.8755965936    -0.5532016894     0.0000620366
    6      C       1.8755965965     0.5532016827     0.0000620366
    7      H      -1.8428652340    -1.1936853544    -0.8669426111
    8      H      -2.7686237313     0.0443587786     0.0001224737
    9      H      -1.8427227169    -1.1936515114     0.8670879854
   10      H       2.7686237525    -0.0443587561     0.0001224740
   11      H       1.8427226849     1.1936515238     0.8670879712
   12      H       1.8428652025     1.1936853674    -0.8669425976
 ----------------------------------------------------------------
 Nuclear Repulsion Energy =   227.8214636721 hartrees
 There are       23 alpha and       23 beta electrons
 Discretize the solute cavity surface with Lebedev spheres
	Using 302 Lebedev grid points for each H atom
	Using 302 Lebedev grid points for other atoms
	Atomic van der Waals radii will be scaled by 1.20
 Removing interior tesserae...
 Keep 1282 surface tesserae and discard 2342 interior tesserae
 Molecular Surface Area = 115.644 Angst**2

                       Distance Matrix (Angstroms)
             C (  1)   C (  2)   O (  3)   O (  4)   C (  5)   C (  6)
   C (  2)  1.523501
   O (  3)  2.359957  1.219914
   O (  4)  1.220913  2.360753  3.435159
   C (  5)  1.481395  2.571728  2.799840  2.389550
   C (  6)  2.571728  1.481395  2.388670  2.800195  3.910956
   H (  7)  2.100266  2.809709  2.748672  3.081005  1.078419  4.198841
   H (  8)  2.101709  3.475318  3.854534  2.525298  1.074512  4.672013
   H (  9)  2.100271  2.809650  2.748589  3.080966  1.078420  4.198706
   H ( 10)  3.475318  2.101709  2.524702  3.854947  4.672013  1.074512
   H ( 11)  2.809650  2.100271  3.080076  2.748719  4.198706  1.078420
   H ( 12)  2.809708  2.100266  3.080115  2.748801  4.198841  1.078419
             H (  7)   H (  8)   H (  9)   H ( 10)   H ( 11)
   H (  8)  1.772451
   H (  9)  1.734031  1.772453
   H ( 10)  4.831002  5.537958  4.830840
   H ( 11)  4.721207  4.830840  4.391096  1.772454
   H ( 12)  4.391372  4.831002  4.721207  1.772451  1.734031

 Requested basis set is cc-pVTZ
 There are 96 shells and 264 basis functions
 A cutoff of  1.0D-11 yielded   4303 shell pairs
 There are     32533 function pairs (     42091 Cartesian)
 Smallest overlap matrix eigenvalue = 4.35E-04
 Guess MOs from SCF MO coefficient file
 Reading MOs from coefficient file
 Reading MOs from coefficient file
 A restricted Hartree-Fock SCF calculation will be
 performed using Pulay DIIS extrapolation
 SCF converges when DIIS error is below 1.0E-08
 ---------------------------------------
  Cycle       Energy         DIIS Error
 ---------------------------------------
    1    -304.7945221235      4.58E-04
    2    -304.7963841571      3.20E-04
    3    -304.7970315957      8.25E-05
    4    -304.7971870375      3.74E-05
    5    -304.7972198768      1.36E-05
    6    -304.7972245940      4.61E-06
    7    -304.7972249808      1.23E-06
    8    -304.7972250067      2.44E-07
    9    -304.7972250080      1.22E-07
   10    -304.7972250080      2.69E-08
   11    -304.7972250078      7.09E-09 Convergence criterion met
 ---------------------------------------
 SCF time:  CPU 114.05 s  wall 115.15 s
 Discretize the solute cavity surface with Lebedev spheres
	Using 302 Lebedev grid points for each H atom
	Using 302 Lebedev grid points for other atoms
	Atomic van der Waals radii will be scaled by 1.20
 Removing interior tesserae...
 Keep 1282 surface tesserae and discard 2342 interior tesserae
 Molecular Surface Area = 115.644 Angst**2
 A restricted Hartree-Fock SCF calculation will be
 performed using Pulay DIIS extrapolation
 Polarizable Continuum solvation model will be applied
 SCF converges when DIIS error is below 1.0E-08

 Citation of the SMD model:
 Marenich, A.V.; Cramer, C.J.; Truhlar, D.G.
 J. Phys. Chem. B 2009, 113, 6378-6396.
 iSolventCode=           1
 Solvent: water                                                           

 vradii
            1           2           3           4           5           6
    1   1.8500000   1.8500000   1.5200000   1.5200000   1.8500000   1.8500000
            7           8           9          10          11          12
    1   1.2000000   1.2000000   1.2000000   1.2000000   1.2000000   1.2000000
 ---------------------------------------
  Cycle       Energy         DIIS Error
 ---------------------------------------
    1    -304.7972250070      1.46E-09
 Time req'd to invert C: 1.29 s (CPU) 1.29 s (wall)
    2    -304.8129457930      3.76E-04
    3    -304.8129457968      3.76E-04
    4    -304.8129457895      3.76E-04
    5    -304.8129457888      3.76E-04
    6    -304.8129457909      3.76E-04
    7    -304.8129457830      3.76E-04
    8    -304.8129457847      3.76E-04
    9    -304.8129457841      3.76E-04
   10    -304.8153234897      2.54E-04
   11    -304.8158213208      8.40E-05
   12    -304.8160308582      3.69E-05
   13    -304.8160687047      1.33E-05
   14    -304.8160736375      4.53E-06
   15    -304.8160740394      1.06E-06
   16    -304.8160740639      2.06E-07
   17    -304.8160740644      6.03E-08
   18    -304.8160740644      1.98E-08
   19    -304.8160740647      7.48E-09 Convergence criterion met
 ---------------------------------------
 SCF time:  CPU 174.68 s  wall 174.88 s
(0)  E-EN(g) gas-phase elect-nuc energy                 -304.797225007 a.u.
(3)  G-ENP(liq) elect-nuc-pol free energy of system     -304.816074065 a.u.
(4)  G-CDS(liq) cavity-dispersion-solvent structure 
     free energy                                                4.5764 kcal/mol
(6)  G-S(liq) free energy of system                     -304.808781152 a.u.
(9)  DeltaG-S(liq) free energy of  solvation
     (9) = (6) - (0)                                           -7.2516 kcal/mol
 SCF   energy in the final basis set = -304.8087811523
 Total energy in the final basis set = -304.8087811523

 Components of the MP2 correlation energy:
        aaaa  correlation energy =        -0.1440756343 au
        abab  correlation energy =        -0.9105705212 au
        bbbb  correlation energy =        -0.1440756343 au
        non-Brillouin singles    =        -0.0000000000 au

 Total  MP2   correlation energy =        -1.1987217898 au
        MP2         total energy =      -306.0075029421 au

  Entering Z-vector solver.
 This version supports only Gaussian blurring of the apparent surface charges
 No PCM contribution added !! 
   1         0           1      0.000338    0.000338
 This version supports only Gaussian blurring of the apparent surface charges
 No PCM contribution added !! 
   2         0           1      0.000107    0.000107
 This version supports only Gaussian blurring of the apparent surface charges
 No PCM contribution added !! 
   3         0           1      0.000038    0.000038
 This version supports only Gaussian blurring of the apparent surface charges
 No PCM contribution added !! 
   4         0           1      0.000012    0.000012
 This version supports only Gaussian blurring of the apparent surface charges
 No PCM contribution added !! 
   5         0           1      0.000003    0.000003
 This version supports only Gaussian blurring of the apparent surface charges
 No PCM contribution added !! 
   6         1           0      0.000000    0.000000    Roots Converged

 --------------------------------------------------------------

                    Orbital Energies (a.u.)
 --------------------------------------------------------------

 Alpha MOs
 -- Occupied --
-20.576 -20.576 -11.353 -11.352 -11.221 -11.221  -1.423  -1.403
 -1.037  -1.020  -0.873  -0.729  -0.700  -0.663  -0.629  -0.611
 -0.584  -0.578  -0.542  -0.516  -0.510  -0.507  -0.416
 -- Virtual --
  0.068   0.155   0.176   0.212   0.222   0.225   0.226   0.267
  0.290   0.300   0.324   0.390   0.394   0.409   0.432   0.432
  0.468   0.484   0.528   0.568   0.570   0.605   0.617   0.630
  0.631   0.637   0.657   0.663   0.678   0.691   0.705   0.706
  0.730   0.767   0.772   0.829   0.838   0.852   0.880   0.919
  0.920   0.931   0.982   0.992   1.060   1.089   1.091   1.105
  1.139   1.164   1.173   1.205   1.217   1.255   1.256   1.272
  1.293   1.333   1.342   1.344   1.376   1.411   1.427   1.435
  1.472   1.480   1.515   1.524   1.537   1.564   1.564   1.615
  1.621   1.683   1.711   1.752   1.755   1.803   1.865   1.883
  1.962   1.986   2.077   2.094   2.202   2.209   2.254   2.376
  2.409   2.431   2.464   2.487   2.513   2.555   2.627   2.661
  2.668   2.704   2.728   2.749   2.842   2.855   2.886   2.920
  2.922   2.933   2.964   2.987   3.068   3.087   3.089   3.115
  3.118   3.122   3.136   3.148   3.181   3.223   3.281   3.292
  3.297   3.317   3.345   3.370   3.393   3.407   3.411   3.435
  3.447   3.457   3.477   3.559   3.561   3.572   3.619   3.620
  3.645   3.665   3.668   3.698   3.776   3.776   3.803   3.814
  3.819   3.847   3.852   3.906   3.908   3.974   3.992   4.039
  4.055   4.072   4.090   4.119   4.147   4.167   4.203   4.236
  4.254   4.264   4.278   4.336   4.349   4.375   4.394   4.399
  4.404   4.471   4.488   4.510   4.525   4.541   4.579   4.584
  4.633   4.690   4.725   4.739   4.771   4.882   4.907   4.914
  4.948   5.133   5.177   5.188   5.272   5.301   5.321   5.407
  5.417   5.440   5.467   5.545   5.570   5.570   5.574   5.604
  5.619   5.627   5.628   5.628   5.681   5.684   5.686   5.754
  5.765   5.773   5.898   5.990   6.019   6.098   6.163   6.235
  6.244   6.268   6.268   6.660   6.671   6.695   6.736   6.872
  6.904   6.905   6.987   7.049   7.296   7.325   7.345   7.501
  7.534   7.566   7.602   9.109  10.739  13.391  13.693  14.614
 14.749
 --------------------------------------------------------------

          Ground-State Mulliken Net Atomic Charges

     Atom                 Charge (a.u.)
  ----------------------------------------
      1 C                     0.238127
      2 C                     0.238388
      3 O                    -0.316911
      4 O                    -0.317630
      5 C                    -0.377773
      6 C                    -0.377943
      7 H                     0.156392
      8 H                     0.144171
      9 H                     0.156392
     10 H                     0.144149
     11 H                     0.156319
     12 H                     0.156319
  ----------------------------------------
  Sum of atomic charges =     0.000000

 -----------------------------------------------------------------
                    Cartesian Multipole Moments
 -----------------------------------------------------------------
    Charge (ESU x 10^10)
                 0.0000
    Dipole Moment (Debye)
         X      -0.0002      Y      -0.0067      Z      -0.0000
       Tot       0.0067
    Quadrupole Moments (Debye-Ang)
        XX     -31.3680     XY       6.1336     YY     -45.0862
        XZ      -0.0000     YZ       0.0000     ZZ     -33.3688
    Octopole Moments (Debye-Ang^2)
       XXX      -0.0051    XXY      -0.0185    XYY       0.0055
       YYY      -0.0485    XXZ      -0.0003    XYZ       0.0000
       YYZ      -0.0003    XZZ       0.0005    YZZ      -0.0108
       ZZZ      -0.0012
    Hexadecapole Moments (Debye-Ang^3)
      XXXX    -413.3293   XXXY      -2.2677   XXYY    -119.5106
      XYYY      11.7869   YYYY    -276.6582   XXXZ      -0.0000
      XXYZ       0.0000   XYYZ      -0.0000   YYYZ       0.0000
      XXZZ     -79.2083   XYZZ       1.9165   YYZZ     -44.4073
      XZZZ      -0.0000   YZZZ       0.0000   ZZZZ     -43.1637
 -----------------------------------------------------------------
 DrvMan is completing analytic gradient of the MP2 energy
 MP2 relaxed dipole moment
            1
    1  -0.0000900
    2  -0.0026505
    3  -0.0000180
	Magnitude:	 0.003 au	 0.007 Debye
 MP2 energy read as -306.007503
 Full Analytical Gradient of MP2 Energy (in au.)
             1             2             3             4             5
    1   -0.00016424    0.00023280   -0.00007563    0.00004064    0.00002368
    2   -0.00012446   -0.00118188    0.00131614    0.00008817    0.00007997
    3   -0.00001075   -0.00001072    0.00000470    0.00000474    0.00000558
             6             7             8             9            10
    1   -0.00004788    0.00002557    0.00002495    0.00002403   -0.00002064
    2   -0.00015333   -0.00001022    0.00000059   -0.00001214    0.00000251
    3    0.00000559   -0.00005597    0.00000010    0.00005631    0.00000010
            11            12
    1   -0.00003087   -0.00003241
    2   -0.00000171   -0.00000364
    3    0.00004745   -0.00004712
 Gradient time:  CPU 0.15 s  wall 0.88 s
 ----------------------------------------------------------------
             Standard Nuclear Orientation (Angstroms)
    I     Atom           X                Y                Z
 ----------------------------------------------------------------
    1      C      -0.6864473492     0.3302326902    -0.0000577707
    2      C       0.6864473641    -0.3302327108    -0.0000577709
    3      O       0.7412055030    -1.5509170500    -0.0000023137
    4      O      -0.7412054787     1.5499170294    -0.0000023136
    5      C      -1.8755965936    -0.5532016894     0.0000620366
    6      C       1.8755965965     0.5532016827     0.0000620366
    7      H      -1.8428652340    -1.1936853544    -0.8669426111
    8      H      -2.7686237313     0.0443587786     0.0001224737
    9      H      -1.8427227169    -1.1936515114     0.8670879854
   10      H       2.7686237525    -0.0443587561     0.0001224740
   11      H       1.8427226849     1.1936515238     0.8670879712
   12      H       1.8428652025     1.1936853674    -0.8669425976
 ----------------------------------------------------------------
 Nuclear Repulsion Energy =   227.7619396311 hartrees
 There are       23 alpha and       23 beta electrons
 Discretize the solute cavity surface with Lebedev spheres
	Using 302 Lebedev grid points for each H atom
	Using 302 Lebedev grid points for other atoms
	Atomic van der Waals radii will be scaled by 1.20
 Removing interior tesserae...
 Keep 1282 surface tesserae and discard 2342 interior tesserae
 Molecular Surface Area = 115.644 Angst**2

                       Distance Matrix (Angstroms)
             C (  1)   C (  2)   O (  3)   O (  4)   C (  5)   C (  6)
   C (  2)  1.523501
   O (  3)  2.361550  1.221912
   O (  4)  1.220913  2.360753  3.436963
   C (  5)  1.481395  2.571728  2.800552  2.389550
   C (  6)  2.571728  1.481395  2.390431  2.800195  3.910956
   H (  7)  2.100266  2.809709  2.748931  3.081005  1.078419  4.198841
   H (  8)  2.101709  3.475318  3.855361  2.525298  1.074512  4.672013
   H (  9)  2.100271  2.809650  2.748849  3.080966  1.078420  4.198706
   H ( 10)  3.475318  2.101709  2.525894  3.854947  4.672013  1.074512
   H ( 11)  2.809650  2.100271  3.081857  2.748719  4.198706  1.078420
   H ( 12)  2.809708  2.100266  3.081896  2.748801  4.198841  1.078419
             H (  7)   H (  8)   H (  9)   H ( 10)   H ( 11)
   H (  8)  1.772451
   H (  9)  1.734031  1.772453
   H ( 10)  4.831002  5.537958  4.830840
   H ( 11)  4.721207  4.830840  4.391096  1.772454
   H ( 12)  4.391372  4.831002  4.721207  1.772451  1.734031

 Requested basis set is cc-pVTZ
 There are 96 shells and 264 basis functions
 A cutoff of  1.0D-11 yielded   4302 shell pairs
 There are     32530 function pairs (     42088 Cartesian)
 Smallest overlap matrix eigenvalue = 4.35E-04
 Guess MOs from SCF MO coefficient file
 Reading MOs from coefficient file
 Reading MOs from coefficient file
 A restricted Hartree-Fock SCF calculation will be
 performed using Pulay DIIS extrapolation
 SCF converges when DIIS error is below 1.0E-08
 ---------------------------------------
  Cycle       Energy         DIIS Error
 ---------------------------------------
    1    -304.7908409558      4.60E-04
    2    -304.7961692691      3.18E-04
    3    -304.7968107034      8.25E-05
    4    -304.7969644086      3.79E-05
    5    -304.7969966500      1.40E-05
    6    -304.7970016454      4.84E-06
    7    -304.7970020940      1.33E-06
    8    -304.7970021243      3.05E-07
    9    -304.7970021257      1.37E-07
   10    -304.7970021258      2.77E-08
   11    -304.7970021257      7.76E-09 Convergence criterion met
 ---------------------------------------
 SCF time:  CPU 124.80 s  wall 125.70 s
 Discretize the solute cavity surface with Lebedev spheres
	Using 302 Lebedev grid points for each H atom
	Using 302 Lebedev grid points for other atoms
	Atomic van der Waals radii will be scaled by 1.20
 Removing interior tesserae...
 Keep 1282 surface tesserae and discard 2342 interior tesserae
 Molecular Surface Area = 115.644 Angst**2
 A restricted Hartree-Fock SCF calculation will be
 performed using Pulay DIIS extrapolation
 Polarizable Continuum solvation model will be applied
 SCF converges when DIIS error is below 1.0E-08

 Citation of the SMD model:
 Marenich, A.V.; Cramer, C.J.; Truhlar, D.G.
 J. Phys. Chem. B 2009, 113, 6378-6396.
 iSolventCode=           1
 Solvent: water                                                           

 vradii
            1           2           3           4           5           6
    1   1.8500000   1.8500000   1.5200000   1.5200000   1.8500000   1.8500000
            7           8           9          10          11          12
    1   1.2000000   1.2000000   1.2000000   1.2000000   1.2000000   1.2000000
 ---------------------------------------
  Cycle       Energy         DIIS Error
 ---------------------------------------
    1    -304.7970021250      1.39E-09
 Time req'd to invert C: 1.24 s (CPU) 1.24 s (wall)
    2    -304.8127505713      3.76E-04
    3    -304.8127505749      3.76E-04
    4    -304.8127505683      3.76E-04
    5    -304.8127505632      3.76E-04
    6    -304.8127505625      3.76E-04
    7    -304.8127505566      3.76E-04
    8    -304.8127505071      3.76E-04
    9    -304.8127505105      3.76E-04
   10    -304.8127505074      3.76E-04
   11    -304.8151349183      2.55E-04
   12    -304.8156349593      8.42E-05
   13    -304.8158456871      3.70E-05
   14    -304.8158838354      1.33E-05
   15    -304.8158888203      4.55E-06
   16    -304.8158892260      1.07E-06
   17    -304.8158892485      2.07E-07
   18    -304.8158892490      6.07E-08
   19    -304.8158892490      2.00E-08
   20    -304.8158892492      7.54E-09 Convergence criterion met
 ---------------------------------------
 SCF time:  CPU 187.26 s  wall 188.63 s
(0)  E-EN(g) gas-phase elect-nuc energy                 -304.797002125 a.u.
(3)  G-ENP(liq) elect-nuc-pol free energy of system     -304.815889249 a.u.
(4)  G-CDS(liq) cavity-dispersion-solvent structure 
     free energy                                                4.5729 kcal/mol
(6)  G-S(liq) free energy of system                     -304.808601947 a.u.
(9)  DeltaG-S(liq) free energy of  solvation
     (9) = (6) - (0)                                           -7.2790 kcal/mol
 SCF   energy in the final basis set = -304.8086019474
 Total energy in the final basis set = -304.8086019474

 Components of the MP2 correlation energy:
        aaaa  correlation energy =        -0.1440997446 au
        abab  correlation energy =        -0.9106970032 au
        bbbb  correlation energy =        -0.1440997446 au
        non-Brillouin singles    =        -0.0000000000 au

 Total  MP2   correlation energy =        -1.1988964925 au
        MP2         total energy =      -306.0074984398 au

  Entering Z-vector solver.
 This version supports only Gaussian blurring of the apparent surface charges
 No PCM contribution added !! 
   1         0           1      0.000339    0.000339
 This version supports only Gaussian blurring of the apparent surface charges
 No PCM contribution added !! 
   2         0           1      0.000108    0.000108
 This version supports only Gaussian blurring of the apparent surface charges
 No PCM contribution added !! 
   3         0           1      0.000039    0.000039
 This version supports only Gaussian blurring of the apparent surface charges
 No PCM contribution added !! 
   4         0           1      0.000012    0.000012
 This version supports only Gaussian blurring of the apparent surface charges
 No PCM contribution added !! 
   5         0           1      0.000003    0.000003
 This version supports only Gaussian blurring of the apparent surface charges
 No PCM contribution added !! 
   6         1           0      0.000000    0.000000    Roots Converged

 --------------------------------------------------------------

                    Orbital Energies (a.u.)
 --------------------------------------------------------------

 Alpha MOs
 -- Occupied --
-20.576 -20.576 -11.353 -11.352 -11.221 -11.221  -1.423  -1.403
 -1.037  -1.020  -0.873  -0.729  -0.700  -0.663  -0.629  -0.611
 -0.584  -0.578  -0.542  -0.515  -0.510  -0.507  -0.416
 -- Virtual --
  0.068   0.155   0.176   0.211   0.222   0.224   0.226   0.267
  0.290   0.300   0.324   0.390   0.394   0.409   0.432   0.432
  0.468   0.484   0.528   0.568   0.569   0.605   0.617   0.630
  0.631   0.637   0.657   0.663   0.678   0.691   0.705   0.706
  0.729   0.767   0.772   0.828   0.838   0.852   0.880   0.919
  0.920   0.931   0.982   0.992   1.060   1.089   1.091   1.105
  1.139   1.164   1.173   1.205   1.217   1.255   1.256   1.272
  1.293   1.333   1.342   1.344   1.376   1.411   1.427   1.435
  1.472   1.480   1.515   1.524   1.537   1.564   1.564   1.614
  1.621   1.683   1.711   1.752   1.755   1.803   1.865   1.882
  1.962   1.986   2.076   2.093   2.202   2.209   2.254   2.375
  2.409   2.431   2.464   2.487   2.513   2.555   2.627   2.661
  2.668   2.704   2.728   2.749   2.842   2.855   2.886   2.919
  2.921   2.933   2.964   2.987   3.068   3.087   3.089   3.115
  3.118   3.121   3.136   3.148   3.181   3.223   3.281   3.292
  3.297   3.317   3.345   3.370   3.393   3.407   3.410   3.434
  3.447   3.457   3.477   3.559   3.560   3.571   3.619   3.619
  3.644   3.665   3.668   3.698   3.776   3.776   3.803   3.814
  3.819   3.847   3.851   3.906   3.908   3.974   3.992   4.039
  4.055   4.072   4.090   4.119   4.147   4.167   4.203   4.235
  4.253   4.264   4.278   4.336   4.349   4.375   4.394   4.399
  4.404   4.471   4.487   4.509   4.524   4.540   4.579   4.583
  4.633   4.690   4.725   4.739   4.771   4.881   4.906   4.913
  4.946   5.132   5.177   5.188   5.272   5.301   5.321   5.408
  5.417   5.440   5.467   5.546   5.569   5.570   5.574   5.604
  5.619   5.626   5.628   5.628   5.681   5.684   5.685   5.753
  5.765   5.773   5.898   5.989   6.017   6.096   6.161   6.235
  6.244   6.267   6.268   6.658   6.668   6.692   6.734   6.872
  6.903   6.904   6.984   7.049   7.293   7.325   7.345   7.500
  7.533   7.565   7.601   9.109  10.738  13.372  13.672  14.614
 14.748
 --------------------------------------------------------------

          Ground-State Mulliken Net Atomic Charges

     Atom                 Charge (a.u.)
  ----------------------------------------
      1 C                     0.238545
      2 C                     0.238283
      3 O                    -0.318138
      4 O                    -0.317421
      5 C                    -0.377757
      6 C                    -0.377587
      7 H                     0.156384
      8 H                     0.144186
      9 H                     0.156385
     10 H                     0.144208
     11 H                     0.156457
     12 H                     0.156457
  ----------------------------------------
  Sum of atomic charges =     0.000000

 -----------------------------------------------------------------
                    Cartesian Multipole Moments
 -----------------------------------------------------------------
    Charge (ESU x 10^10)
                -0.0000
    Dipole Moment (Debye)
         X       0.0002      Y       0.0067      Z      -0.0000
       Tot       0.0067
    Quadrupole Moments (Debye-Ang)
        XX     -31.3606     XY       6.1440     YY     -45.0999
        XZ       0.0000     YZ      -0.0000     ZZ     -33.3721
    Octopole Moments (Debye-Ang^2)
       XXX       0.0051    XXY       0.0185    XYY      -0.0055
       YYY       0.0485    XXZ      -0.0003    XYZ       0.0000
       YYZ      -0.0003    XZZ      -0.0005    YZZ       0.0108
       ZZZ      -0.0012
    Hexadecapole Moments (Debye-Ang^3)
      XXXX    -413.2434   XXXY      -2.1933   XXYY    -119.5451
      XYYY      11.8561   YYYY    -276.9403   XXXZ       0.0000
      XXYZ      -0.0000   XYYZ       0.0000   YYYZ      -0.0000
      XXZZ     -79.2019   XYZZ       1.9345   YYZZ     -44.4454
      XZZZ       0.0000   YZZZ      -0.0000   ZZZZ     -43.1679
 -----------------------------------------------------------------
 DrvMan is completing analytic gradient of the MP2 energy
 MP2 relaxed dipole moment
            1
    1   0.0000902
    2   0.0026478
    3  -0.0000179
	Magnitude:	 0.003 au	 0.007 Debye
 MP2 energy read as -306.007498
 Full Analytical Gradient of MP2 Energy (in au.)
             1             2             3             4             5
    1   -0.00019494    0.00012701    0.00004647   -0.00001196    0.00003647
    2    0.00000267    0.00129433   -0.00156358    0.00016886    0.00005569
    3   -0.00001078   -0.00001081    0.00000480    0.00000475    0.00000559
             6             7             8             9            10
    1   -0.00001239    0.00002193    0.00001857    0.00002039   -0.00002287
    2    0.00001743   -0.00000530    0.00000451   -0.00000723   -0.00000761
    3    0.00000558   -0.00005046    0.00000010    0.00005079    0.00000010
            11            12
    1   -0.00001357   -0.00001510
    2    0.00002107    0.00001915
    3    0.00005964   -0.00005931
 Gradient time:  CPU 0.09 s  wall 0.62 s
 ----------------------------------------------------------------
             Standard Nuclear Orientation (Angstroms)
    I     Atom           X                Y                Z
 ----------------------------------------------------------------
    1      C      -0.6864473492     0.3302326902    -0.0000577707
    2      C       0.6864473641    -0.3302327108    -0.0000577709
    3      O       0.7412055030    -1.5499170500     0.0009976863
    4      O      -0.7412054787     1.5499170294    -0.0000023136
    5      C      -1.8755965936    -0.5532016894     0.0000620366
    6      C       1.8755965965     0.5532016827     0.0000620366
    7      H      -1.8428652340    -1.1936853544    -0.8669426111
    8      H      -2.7686237313     0.0443587786     0.0001224737
    9      H      -1.8427227169    -1.1936515114     0.8670879854
   10      H       2.7686237525    -0.0443587561     0.0001224740
   11      H       1.8427226849     1.1936515238     0.8670879712
   12      H       1.8428652025     1.1936853674    -0.8669425976
 ----------------------------------------------------------------
 Nuclear Repulsion Energy =   227.7916745290 hartrees
 There are       23 alpha and       23 beta electrons
 Discretize the solute cavity surface with Lebedev spheres
	Using 302 Lebedev grid points for each H atom
	Using 302 Lebedev grid points for other atoms
	Atomic van der Waals radii will be scaled by 1.20
 Removing interior tesserae...
 Keep 1282 surface tesserae and discard 2342 interior tesserae
 Molecular Surface Area = 115.644 Angst**2

                       Distance Matrix (Angstroms)
             C (  1)   C (  2)   O (  3)   O (  4)   C (  5)   C (  6)
   C (  2)  1.523501
   O (  3)  2.360753  1.220913
   O (  4)  1.220913  2.360753  3.436061
   C (  5)  1.481395  2.571728  2.800196  2.389550
   C (  6)  2.571728  1.481395  2.389551  2.800195  3.910956
   H (  7)  2.100266  2.809709  2.749117  3.081005  1.078419  4.198841
   H (  8)  2.101709  3.475318  3.854947  2.525298  1.074512  4.672013
   H (  9)  2.100271  2.809650  2.748404  3.080966  1.078420  4.198706
   H ( 10)  3.475318  2.101709  2.525298  3.854947  4.672013  1.074512
   H ( 11)  2.809650  2.100271  3.080685  2.748719  4.198706  1.078420
   H ( 12)  2.809708  2.100266  3.081287  2.748801  4.198841  1.078419
             H (  7)   H (  8)   H (  9)   H ( 10)   H ( 11)
   H (  8)  1.772451
   H (  9)  1.734031  1.772453
   H ( 10)  4.831002  5.537958  4.830840
   H ( 11)  4.721207  4.830840  4.391096  1.772454
   H ( 12)  4.391372  4.831002  4.721207  1.772451  1.734031

 Requested basis set is cc-pVTZ
 There are 96 shells and 264 basis functions
 A cutoff of  1.0D-11 yielded   4302 shell pairs
 There are     32530 function pairs (     42088 Cartesian)
 Smallest overlap matrix eigenvalue = 4.35E-04
 Guess MOs from SCF MO coefficient file
 Reading MOs from coefficient file
 Reading MOs from coefficient file
 A restricted Hartree-Fock SCF calculation will be
 performed using Pulay DIIS extrapolation
 SCF converges when DIIS error is below 1.0E-08
 ---------------------------------------
  Cycle       Energy         DIIS Error
 ---------------------------------------
    1    -304.7944835664      4.58E-04
    2    -304.7962707442      3.21E-04
    3    -304.7969208633      8.25E-05
    4    -304.7970767350      3.75E-05
    5    -304.7971097543      1.36E-05
    6    -304.7971145102      4.63E-06
    7    -304.7971149003      1.22E-06
    8    -304.7971149265      2.05E-07
    9    -304.7971149276      9.12E-08
   10    -304.7971149277      2.88E-08
   11    -304.7971149276      9.04E-09 Convergence criterion met
 ---------------------------------------
 SCF time:  CPU 112.28 s  wall 113.05 s
 Discretize the solute cavity surface with Lebedev spheres
	Using 302 Lebedev grid points for each H atom
	Using 302 Lebedev grid points for other atoms
	Atomic van der Waals radii will be scaled by 1.20
 Removing interior tesserae...
 Keep 1282 surface tesserae and discard 2342 interior tesserae
 Molecular Surface Area = 115.644 Angst**2
 A restricted Hartree-Fock SCF calculation will be
 performed using Pulay DIIS extrapolation
 Polarizable Continuum solvation model will be applied
 SCF converges when DIIS error is below 1.0E-08

 Citation of the SMD model:
 Marenich, A.V.; Cramer, C.J.; Truhlar, D.G.
 J. Phys. Chem. B 2009, 113, 6378-6396.
 iSolventCode=           1
 Solvent: water                                                           

 vradii
            1           2           3           4           5           6
    1   1.8500000   1.8500000   1.5200000   1.5200000   1.8500000   1.8500000
            7           8           9          10          11          12
    1   1.2000000   1.2000000   1.2000000   1.2000000   1.2000000   1.2000000
 ---------------------------------------
  Cycle       Energy         DIIS Error
 ---------------------------------------
    1    -304.7971149266      3.61E-09
 Time req'd to invert C: 1.21 s (CPU) 1.21 s (wall)
    2    -304.8128495330      3.76E-04
    3    -304.8128495374      3.76E-04
    4    -304.8128495285      3.76E-04
    5    -304.8128495220      3.76E-04
    6    -304.8128495233      3.76E-04
    7    -304.8128495153      3.76E-04
    8    -304.8128495134      3.76E-04
    9    -304.8128495123      3.76E-04
   10    -304.8128495123      3.76E-04
   11    -304.8128495069      3.76E-04
   12    -304.8128495071      3.76E-04
   13    -304.8128495077      3.76E-04
   14    -304.8128495107      3.76E-04
   15    -304.8128495052      3.76E-04
   16    -304.8128495301      3.76E-04
   17    -304.8152305569      2.54E-04
   18    -304.8157294848      8.41E-05
   19    -304.8159396134      3.70E-05
   20    -304.8159776097      1.33E-05
   21    -304.8159825683      4.54E-06
   22    -304.8159829726      1.07E-06
   23    -304.8159829950      2.03E-07
   24    -304.8159829955      5.54E-08
   25    -304.8159829957      1.32E-08
   26    -304.8159829960      2.05E-09 Convergence criterion met
 ---------------------------------------
 SCF time:  CPU 214.27 s  wall 214.59 s
(0)  E-EN(g) gas-phase elect-nuc energy                 -304.797114927 a.u.
(3)  G-ENP(liq) elect-nuc-pol free energy of system     -304.815982996 a.u.
(4)  G-CDS(liq) cavity-dispersion-solvent structure 
     free energy                                                4.5746 kcal/mol
(6)  G-S(liq) free energy of system                     -304.808692876 a.u.
(9)  DeltaG-S(liq) free energy of  solvation
     (9) = (6) - (0)                                           -7.2653 kcal/mol
 SCF   energy in the final basis set = -304.8086928761
 Total energy in the final basis set = -304.8086928761

 Components of the MP2 correlation energy:
        aaaa  correlation energy =        -0.1440876897 au
        abab  correlation energy =        -0.9106337807 au
        bbbb  correlation energy =        -0.1440876897 au
        non-Brillouin singles    =        -0.0000000000 au

 Total  MP2   correlation energy =        -1.1988091601 au
        MP2         total energy =      -306.0075020362 au

  Entering Z-vector solver.
 This version supports only Gaussian blurring of the apparent surface charges
 No PCM contribution added !! 
   1         0           1      0.000339    0.000339
 This version supports only Gaussian blurring of the apparent surface charges
 No PCM contribution added !! 
   2         0           1      0.000108    0.000108
 This version supports only Gaussian blurring of the apparent surface charges
 No PCM contribution added !! 
   3         0           1      0.000038    0.000038
 This version supports only Gaussian blurring of the apparent surface charges
 No PCM contribution added !! 
   4         0           1      0.000012    0.000012
 This version supports only Gaussian blurring of the apparent surface charges
 No PCM contribution added !! 
   5         0           1      0.000003    0.000003
 This version supports only Gaussian blurring of the apparent surface charges
 No PCM contribution added !! 
   6         1           0      0.000000    0.000000    Roots Converged

 --------------------------------------------------------------

                    Orbital Energies (a.u.)
 --------------------------------------------------------------

 Alpha MOs
 -- Occupied --
-20.576 -20.576 -11.353 -11.352 -11.221 -11.221  -1.423  -1.403
 -1.037  -1.020  -0.873  -0.729  -0.700  -0.663  -0.629  -0.611
 -0.584  -0.578  -0.542  -0.515  -0.510  -0.507  -0.416
 -- Virtual --
  0.068   0.155   0.176   0.212   0.222   0.225   0.226   0.267
  0.290   0.300   0.324   0.390   0.394   0.409   0.432   0.432
  0.468   0.484   0.528   0.568   0.570   0.605   0.617   0.630
  0.631   0.637   0.657   0.663   0.678   0.691   0.705   0.706
  0.730   0.767   0.772   0.828   0.838   0.852   0.880   0.919
  0.920   0.931   0.982   0.992   1.060   1.089   1.091   1.105
  1.139   1.164   1.173   1.205   1.217   1.255   1.256   1.272
  1.293   1.333   1.342   1.344   1.376   1.411   1.427   1.435
  1.472   1.480   1.515   1.524   1.537   1.564   1.564   1.614
  1.621   1.683   1.711   1.752   1.755   1.803   1.865   1.882
  1.962   1.986   2.076   2.093   2.202   2.209   2.254   2.375
  2.409   2.431   2.464   2.487   2.513   2.555   2.627   2.661
  2.668   2.704   2.728   2.749   2.842   2.855   2.886   2.920
  2.921   2.933   2.964   2.987   3.068   3.087   3.089   3.115
  3.118   3.121   3.136   3.148   3.181   3.223   3.281   3.292
  3.297   3.317   3.345   3.370   3.393   3.407   3.410   3.434
  3.447   3.457   3.477   3.559   3.560   3.571   3.619   3.619
  3.644   3.665   3.668   3.698   3.776   3.776   3.803   3.814
  3.819   3.847   3.852   3.906   3.908   3.974   3.992   4.039
  4.055   4.072   4.090   4.119   4.147   4.167   4.203   4.235
  4.253   4.264   4.278   4.336   4.349   4.375   4.394   4.399
  4.404   4.471   4.488   4.510   4.525   4.541   4.579   4.584
  4.633   4.690   4.725   4.739   4.771   4.881   4.906   4.914
  4.947   5.133   5.177   5.188   5.272   5.301   5.321   5.407
  5.417   5.440   5.467   5.546   5.569   5.570   5.574   5.604
  5.619   5.626   5.628   5.628   5.681   5.684   5.686   5.754
  5.765   5.773   5.898   5.989   6.018   6.097   6.162   6.235
  6.244   6.268   6.268   6.659   6.669   6.694   6.735   6.872
  6.904   6.904   6.986   7.049   7.295   7.325   7.345   7.500
  7.534   7.565   7.601   9.109  10.739  13.382  13.682  14.614
 14.748
 --------------------------------------------------------------

          Ground-State Mulliken Net Atomic Charges

     Atom                 Charge (a.u.)
  ----------------------------------------
      1 C                     0.238336
      2 C                     0.238336
      3 O                    -0.317526
      4 O                    -0.317525
      5 C                    -0.377765
      6 C                    -0.377765
      7 H                     0.156398
      8 H                     0.144178
      9 H                     0.156378
     10 H                     0.144179
     11 H                     0.156406
     12 H                     0.156370
  ----------------------------------------
  Sum of atomic charges =     0.000000

 -----------------------------------------------------------------
                    Cartesian Multipole Moments
 -----------------------------------------------------------------
    Charge (ESU x 10^10)
                -0.0000
    Dipole Moment (Debye)
         X      -0.0000      Y       0.0000      Z      -0.0022
       Tot       0.0022
    Quadrupole Moments (Debye-Ang)
        XX     -31.3643     XY       6.1388     YY     -45.0930
        XZ      -0.0012     YZ       0.0042     ZZ     -33.3705
    Octopole Moments (Debye-Ang^2)
       XXX       0.0000    XXY       0.0000    XYY      -0.0000
       YYY       0.0000    XXZ      -0.0073    XYZ       0.0037
       YYZ      -0.0121    XZZ      -0.0000    YZZ       0.0000
       ZZZ      -0.0175
    Hexadecapole Moments (Debye-Ang^3)
      XXXX    -413.2863   XXXY      -2.2304   XXYY    -119.5278
      XYYY      11.8215   YYYY    -276.7992   XXXZ      -0.0118
      XXYZ       0.0132   XYYZ      -0.0076   YYYZ       0.0374
      XXZZ     -79.2051   XYZZ       1.9255   YYZZ     -44.4264
      XZZZ      -0.0114   YZZZ       0.0262   ZZZZ     -43.1659
 -----------------------------------------------------------------
 DrvMan is completing analytic gradient of the MP2 energy
 MP2 relaxed dipole moment
            1
    1  -0.0000001
    2   0.0000007
    3  -0.0008644
	Magnitude:	 0.001 au	 0.002 Debye
 MP2 energy read as -306.007502
 Full Analytical Gradient of MP2 Energy (in au.)
             1             2             3             4             5
    1   -0.00017970    0.00017968   -0.00001429    0.00001432    0.00003010
    2   -0.00006076    0.00006130   -0.00012899    0.00012843    0.00006790
    3    0.00003468   -0.00012182    0.00004240   -0.00000142    0.00000320
             6             7             8             9            10
    1   -0.00003009    0.00002246    0.00002179    0.00002350   -0.00002179
    2   -0.00006789   -0.00000953    0.00000251   -0.00000788   -0.00000251
    3    0.00005543   -0.00005531   -0.00000011    0.00005139   -0.00000218
            11            12
    1   -0.00001579   -0.00003016
    2    0.00001354    0.00000387
    3    0.00005021   -0.00005649
 Gradient time:  CPU 0.14 s  wall 1.26 s
 ----------------------------------------------------------------
             Standard Nuclear Orientation (Angstroms)
    I     Atom           X                Y                Z
 ----------------------------------------------------------------
    1      C      -0.6864473492     0.3302326902    -0.0000577707
    2      C       0.6864473641    -0.3302327108    -0.0000577709
    3      O       0.7412055030    -1.5499170500    -0.0010023137
    4      O      -0.7412054787     1.5499170294    -0.0000023136
    5      C      -1.8755965936    -0.5532016894     0.0000620366
    6      C       1.8755965965     0.5532016827     0.0000620366
    7      H      -1.8428652340    -1.1936853544    -0.8669426111
    8      H      -2.7686237313     0.0443587786     0.0001224737
    9      H      -1.8427227169    -1.1936515114     0.8670879854
   10      H       2.7686237525    -0.0443587561     0.0001224740
   11      H       1.8427226849     1.1936515238     0.8670879712
   12      H       1.8428652025     1.1936853674    -0.8669425976
 ----------------------------------------------------------------
 Nuclear Repulsion Energy =   227.7916756728 hartrees
 There are       23 alpha and       23 beta electrons
 Discretize the solute cavity surface with Lebedev spheres
	Using 302 Lebedev grid points for each H atom
	Using 302 Lebedev grid points for other atoms
	Atomic van der Waals radii will be scaled by 1.20
 Removing interior tesserae...
 Keep 1282 surface tesserae and discard 2342 interior tesserae
 Molecular Surface Area = 115.644 Angst**2

                       Distance Matrix (Angstroms)
             C (  1)   C (  2)   O (  3)   O (  4)   C (  5)   C (  6)
   C (  2)  1.523501
   O (  3)  2.360753  1.220913
   O (  4)  1.220913  2.360753  3.436061
   C (  5)  1.481395  2.571728  2.800196  2.389550
   C (  6)  2.571728  1.481395  2.389551  2.800195  3.910956
   H (  7)  2.100266  2.809709  2.748486  3.081005  1.078419  4.198841
   H (  8)  2.101709  3.475318  3.854947  2.525298  1.074512  4.672013
   H (  9)  2.100271  2.809650  2.749035  3.080966  1.078420  4.198706
   H ( 10)  3.475318  2.101709  2.525298  3.854947  4.672013  1.074512
   H ( 11)  2.809650  2.100271  3.081248  2.748719  4.198706  1.078420
   H ( 12)  2.809708  2.100266  3.080724  2.748801  4.198841  1.078419
             H (  7)   H (  8)   H (  9)   H ( 10)   H ( 11)
   H (  8)  1.772451
   H (  9)  1.734031  1.772453
   H ( 10)  4.831002  5.537958  4.830840
   H ( 11)  4.721207  4.830840  4.391096  1.772454
   H ( 12)  4.391372  4.831002  4.721207  1.772451  1.734031

 Requested basis set is cc-pVTZ
 There are 96 shells and 264 basis functions
 A cutoff of  1.0D-11 yielded   4302 shell pairs
 There are     32530 function pairs (     42088 Cartesian)
 Smallest overlap matrix eigenvalue = 4.35E-04
 Guess MOs from SCF MO coefficient file
 Reading MOs from coefficient file
 Reading MOs from coefficient file
 A restricted Hartree-Fock SCF calculation will be
 performed using Pulay DIIS extrapolation
 SCF converges when DIIS error is below 1.0E-08
 ---------------------------------------
  Cycle       Energy         DIIS Error
 ---------------------------------------
    1    -304.7933046658      4.57E-04
    2    -304.7962755700      3.20E-04
    3    -304.7969219919      8.23E-05
    4    -304.7970770770      3.76E-05
    5    -304.7971097052      1.37E-05
    6    -304.7971145240      4.69E-06
    7    -304.7971149300      1.24E-06
    8    -304.7971149573      1.93E-07
    9    -304.7971149585      5.63E-08
   10    -304.7971149586      1.90E-08
   11    -304.7971149587      8.00E-09 Convergence criterion met
 ---------------------------------------
 SCF time:  CPU 113.40 s  wall 114.84 s
 Discretize the solute cavity surface with Lebedev spheres
	Using 302 Lebedev grid points for each H atom
	Using 302 Lebedev grid points for other atoms
	Atomic van der Waals radii will be scaled by 1.20
 Removing interior tesserae...
 Keep 1282 surface tesserae and discard 2342 interior tesserae
 Molecular Surface Area = 115.644 Angst**2
 A restricted Hartree-Fock SCF calculation will be
 performed using Pulay DIIS extrapolation
 Polarizable Continuum solvation model will be applied
 SCF converges when DIIS error is below 1.0E-08

 Citation of the SMD model:
 Marenich, A.V.; Cramer, C.J.; Truhlar, D.G.
 J. Phys. Chem. B 2009, 113, 6378-6396.
 iSolventCode=           1
 Solvent: water                                                           

 vradii
            1           2           3           4           5           6
    1   1.8500000   1.8500000   1.5200000   1.5200000   1.8500000   1.8500000
            7           8           9          10          11          12
    1   1.2000000   1.2000000   1.2000000   1.2000000   1.2000000   1.2000000
 ---------------------------------------
  Cycle       Energy         DIIS Error
 ---------------------------------------
    1    -304.7971149574      4.50E-09
 Time req'd to invert C: 1.23 s (CPU) 1.23 s (wall)
    2    -304.8128495658      3.76E-04
    3    -304.8128495665      3.76E-04
    4    -304.8128495704      3.76E-04
    5    -304.8128495712      3.76E-04
    6    -304.8128495652      3.76E-04
    7    -304.8128495680      3.76E-04
    8    -304.8128495632      3.76E-04
    9    -304.8128495611      3.76E-04
   10    -304.8128495600      3.76E-04
   11    -304.8128495613      3.76E-04
   12    -304.8128495635      3.76E-04
   13    -304.8128495626      3.76E-04
   14    -304.8128495624      3.76E-04
   15    -304.8128495625      3.76E-04
   16    -304.8128495656      3.76E-04
   17    -304.8152305888      2.54E-04
   18    -304.8157295158      8.41E-05
   19    -304.8159396440      3.70E-05
   20    -304.8159776402      1.33E-05
   21    -304.8159825988      4.54E-06
   22    -304.8159830032      1.07E-06
   23    -304.8159830256      2.03E-07
   24    -304.8159830261      5.54E-08
   25    -304.8159830262      1.32E-08
   26    -304.8159830266      2.05E-09 Convergence criterion met
 ---------------------------------------
 SCF time:  CPU 220.62 s  wall 220.89 s
(0)  E-EN(g) gas-phase elect-nuc energy                 -304.797114957 a.u.
(3)  G-ENP(liq) elect-nuc-pol free energy of system     -304.815983027 a.u.
(4)  G-CDS(liq) cavity-dispersion-solvent structure 
     free energy                                                4.5746 kcal/mol
(6)  G-S(liq) free energy of system                     -304.808692906 a.u.
(9)  DeltaG-S(liq) free energy of  solvation
     (9) = (6) - (0)                                           -7.2653 kcal/mol
 SCF   energy in the final basis set = -304.8086929063
 Total energy in the final basis set = -304.8086929063

 Components of the MP2 correlation energy:
        aaaa  correlation energy =        -0.1440876879 au
        abab  correlation energy =        -0.9106337724 au
        bbbb  correlation energy =        -0.1440876879 au
        non-Brillouin singles    =        -0.0000000000 au

 Total  MP2   correlation energy =        -1.1988091483 au
        MP2         total energy =      -306.0075020546 au

  Entering Z-vector solver.
 This version supports only Gaussian blurring of the apparent surface charges
 No PCM contribution added !! 
   1         0           1      0.000339    0.000339
 This version supports only Gaussian blurring of the apparent surface charges
 No PCM contribution added !! 
   2         0           1      0.000108    0.000108
 This version supports only Gaussian blurring of the apparent surface charges
 No PCM contribution added !! 
   3         0           1      0.000038    0.000038
 This version supports only Gaussian blurring of the apparent surface charges
 No PCM contribution added !! 
   4         0           1      0.000012    0.000012
 This version supports only Gaussian blurring of the apparent surface charges
 No PCM contribution added !! 
   5         0           1      0.000003    0.000003
 This version supports only Gaussian blurring of the apparent surface charges
 No PCM contribution added !! 
   6         1           0      0.000000    0.000000    Roots Converged

 --------------------------------------------------------------

                    Orbital Energies (a.u.)
 --------------------------------------------------------------

 Alpha MOs
 -- Occupied --
-20.576 -20.576 -11.353 -11.352 -11.221 -11.221  -1.423  -1.403
 -1.037  -1.020  -0.873  -0.729  -0.700  -0.663  -0.629  -0.611
 -0.584  -0.578  -0.542  -0.515  -0.510  -0.507  -0.416
 -- Virtual --
  0.068   0.155   0.176   0.212   0.222   0.225   0.226   0.267
  0.290   0.300   0.324   0.390   0.394   0.409   0.432   0.432
  0.468   0.484   0.528   0.568   0.570   0.605   0.617   0.630
  0.631   0.637   0.657   0.663   0.678   0.691   0.705   0.706
  0.730   0.767   0.772   0.828   0.838   0.852   0.880   0.919
  0.920   0.931   0.982   0.992   1.060   1.089   1.091   1.105
  1.139   1.164   1.173   1.205   1.217   1.255   1.256   1.272
  1.293   1.333   1.342   1.344   1.376   1.411   1.427   1.435
  1.472   1.480   1.515   1.524   1.537   1.564   1.564   1.614
  1.621   1.683   1.711   1.752   1.755   1.803   1.865   1.882
  1.962   1.986   2.076   2.093   2.202   2.209   2.254   2.375
  2.409   2.431   2.464   2.487   2.513   2.555   2.627   2.661
  2.668   2.704   2.728   2.749   2.842   2.855   2.886   2.920
  2.921   2.933   2.964   2.987   3.068   3.087   3.089   3.115
  3.118   3.121   3.136   3.148   3.181   3.223   3.281   3.292
  3.297   3.317   3.345   3.370   3.393   3.407   3.410   3.434
  3.447   3.457   3.477   3.559   3.560   3.571   3.619   3.619
  3.644   3.665   3.668   3.698   3.776   3.776   3.803   3.814
  3.819   3.847   3.852   3.906   3.908   3.974   3.992   4.039
  4.055   4.072   4.090   4.119   4.147   4.167   4.203   4.235
  4.253   4.264   4.278   4.336   4.349   4.375   4.394   4.399
  4.404   4.471   4.488   4.510   4.525   4.541   4.579   4.584
  4.633   4.690   4.725   4.739   4.771   4.881   4.906   4.914
  4.947   5.133   5.177   5.188   5.272   5.301   5.321   5.407
  5.417   5.440   5.467   5.546   5.569   5.570   5.574   5.604
  5.619   5.626   5.628   5.628   5.681   5.684   5.686   5.754
  5.765   5.773   5.898   5.989   6.018   6.097   6.162   6.235
  6.244   6.268   6.268   6.659   6.669   6.694   6.735   6.872
  6.904   6.904   6.986   7.049   7.295   7.325   7.345   7.500
  7.534   7.565   7.601   9.109  10.739  13.382  13.682  14.614
 14.748
 --------------------------------------------------------------

          Ground-State Mulliken Net Atomic Charges

     Atom                 Charge (a.u.)
  ----------------------------------------
      1 C                     0.238336
      2 C                     0.238336
      3 O                    -0.317526
      4 O                    -0.317525
      5 C                    -0.377765
      6 C                    -0.377765
      7 H                     0.156378
      8 H                     0.144178
      9 H                     0.156398
     10 H                     0.144179
     11 H                     0.156370
     12 H                     0.156406
  ----------------------------------------
  Sum of atomic charges =    -0.000000

 -----------------------------------------------------------------
                    Cartesian Multipole Moments
 -----------------------------------------------------------------
    Charge (ESU x 10^10)
                -0.0000
    Dipole Moment (Debye)
         X      -0.0000      Y       0.0000      Z       0.0021
       Tot       0.0021
    Quadrupole Moments (Debye-Ang)
        XX     -31.3643     XY       6.1388     YY     -45.0930
        XZ       0.0012     YZ      -0.0042     ZZ     -33.3705
    Octopole Moments (Debye-Ang^2)
       XXX       0.0000    XXY       0.0000    XYY      -0.0000
       YYY       0.0000    XXZ       0.0067    XYZ      -0.0036
       YYZ       0.0114    XZZ      -0.0000    YZZ       0.0000
       ZZZ       0.0151
    Hexadecapole Moments (Debye-Ang^3)
      XXXX    -413.2863   XXXY      -2.2304   XXYY    -119.5278
      XYYY      11.8215   YYYY    -276.7992   XXXZ       0.0118
      XXYZ      -0.0132   XYYZ       0.0076   YYYZ      -0.0374
      XXZZ     -79.2051   XYZZ       1.9255   YYZZ     -44.4264
      XZZZ       0.0114   YZZZ      -0.0262   ZZZZ     -43.1659
 -----------------------------------------------------------------
 DrvMan is completing analytic gradient of the MP2 energy
 MP2 relaxed dipole moment
            1
    1  -0.0000000
    2   0.0000006
    3   0.0008284
	Magnitude:	 0.001 au	 0.002 Debye
 MP2 energy read as -306.007502
 Full Analytical Gradient of MP2 Energy (in au.)
             1             2             3             4             5
    1   -0.00017971    0.00017969   -0.00001431    0.00001432    0.00003009
    2   -0.00006077    0.00006120   -0.00012888    0.00012842    0.00006790
    3   -0.00005622    0.00010029   -0.00003290    0.00001091    0.00000797
             6             7             8             9            10
    1   -0.00003009    0.00002503    0.00002179    0.00002092   -0.00002180
    2   -0.00006788   -0.00000595    0.00000251   -0.00001145   -0.00000251
    3   -0.00004427   -0.00005106    0.00000031    0.00005564    0.00000238
            11            12
    1   -0.00002863   -0.00001733
    2    0.00000580    0.00001162
    3    0.00005682   -0.00004988
 Gradient time:  CPU 0.08 s  wall 0.08 s
 ----------------------------------------------------------------
             Standard Nuclear Orientation (Angstroms)
    I     Atom           X                Y                Z
 ----------------------------------------------------------------
    1      C      -0.6864473492     0.3302326902    -0.0000577707
    2      C       0.6864473641    -0.3302327108    -0.0000577709
    3      O       0.7412055030    -1.5499170500    -0.0000023137
    4      O      -0.7402054787     1.5499170294    -0.0000023136
    5      C      -1.8755965936    -0.5532016894     0.0000620366
    6      C       1.8755965965     0.5532016827     0.0000620366
    7      H      -1.8428652340    -1.1936853544    -0.8669426111
    8      H      -2.7686237313     0.0443587786     0.0001224737
    9      H      -1.8427227169    -1.1936515114     0.8670879854
   10      H       2.7686237525    -0.0443587561     0.0001224740
   11      H       1.8427226849     1.1936515238     0.8670879712
   12      H       1.8428652025     1.1936853674    -0.8669425976
 ----------------------------------------------------------------
 Nuclear Repulsion Energy =   227.7978138087 hartrees
 There are       23 alpha and       23 beta electrons
 Discretize the solute cavity surface with Lebedev spheres
	Using 302 Lebedev grid points for each H atom
	Using 302 Lebedev grid points for other atoms
	Atomic van der Waals radii will be scaled by 1.20
 Removing interior tesserae...
 Keep 1282 surface tesserae and discard 2342 interior tesserae
 Molecular Surface Area = 115.644 Angst**2

                       Distance Matrix (Angstroms)
             C (  1)   C (  2)   O (  3)   O (  4)   C (  5)   C (  6)
   C (  2)  1.523501
   O (  3)  2.360753  1.220913
   O (  4)  1.220868  2.360149  3.435629
   C (  5)  1.481395  2.571728  2.800195  2.390025
   C (  6)  2.571728  1.481395  2.389550  2.799261  3.910956
   H (  7)  2.100266  2.809709  2.748801  3.081363  1.078419  4.198841
   H (  8)  2.101709  3.475318  3.854947  2.526101  1.074512  4.672013
   H (  9)  2.100271  2.809650  2.748719  3.081324  1.078420  4.198706
   H ( 10)  3.475318  2.101709  2.525298  3.854037  4.672013  1.074512
   H ( 11)  2.809650  2.100271  3.080966  2.747779  4.198706  1.078420
   H ( 12)  2.809708  2.100266  3.081005  2.747861  4.198841  1.078419
             H (  7)   H (  8)   H (  9)   H ( 10)   H ( 11)
   H (  8)  1.772451
   H (  9)  1.734031  1.772453
   H ( 10)  4.831002  5.537958  4.830840
   H ( 11)  4.721207  4.830840  4.391096  1.772454
   H ( 12)  4.391372  4.831002  4.721207  1.772451  1.734031

 Requested basis set is cc-pVTZ
 There are 96 shells and 264 basis functions
 A cutoff of  1.0D-11 yielded   4302 shell pairs
 There are     32530 function pairs (     42088 Cartesian)
 Smallest overlap matrix eigenvalue = 4.35E-04
 Guess MOs from SCF MO coefficient file
 Reading MOs from coefficient file
 Reading MOs from coefficient file
 A restricted Hartree-Fock SCF calculation will be
 performed using Pulay DIIS extrapolation
 SCF converges when DIIS error is below 1.0E-08
 ---------------------------------------
  Cycle       Energy         DIIS Error
 ---------------------------------------
    1    -304.7933931453      4.57E-04
    2    -304.7962791584      3.20E-04
    3    -304.7969259898      8.22E-05
    4    -304.7970809796      3.76E-05
    5    -304.7971136123      1.37E-05
    6    -304.7971184363      4.69E-06
    7    -304.7971188418      1.24E-06
    8    -304.7971188692      1.92E-07
    9    -304.7971188703      5.50E-08
   10    -304.7971188704      1.67E-08
   11    -304.7971188703      6.59E-09 Convergence criterion met
 ---------------------------------------
 SCF time:  CPU 112.31 s  wall 112.44 s
 Discretize the solute cavity surface with Lebedev spheres
	Using 302 Lebedev grid points for each H atom
	Using 302 Lebedev grid points for other atoms
	Atomic van der Waals radii will be scaled by 1.20
 Removing interior tesserae...
 Keep 1282 surface tesserae and discard 2342 interior tesserae
 Molecular Surface Area = 115.644 Angst**2
 A restricted Hartree-Fock SCF calculation will be
 performed using Pulay DIIS extrapolation
 Polarizable Continuum solvation model will be applied
 SCF converges when DIIS error is below 1.0E-08

 Citation of the SMD model:
 Marenich, A.V.; Cramer, C.J.; Truhlar, D.G.
 J. Phys. Chem. B 2009, 113, 6378-6396.
 iSolventCode=           1
 Solvent: water                                                           

 vradii
            1           2           3           4           5           6
    1   1.8500000   1.8500000   1.5200000   1.5200000   1.8500000   1.8500000
            7           8           9          10          11          12
    1   1.2000000   1.2000000   1.2000000   1.2000000   1.2000000   1.2000000
 ---------------------------------------
  Cycle       Energy         DIIS Error
 ---------------------------------------
    1    -304.7971188693      3.63E-09
 Time req'd to invert C: 1.25 s (CPU) 1.24 s (wall)
    2    -304.8128534727      3.76E-04
    3    -304.8128534760      3.76E-04
    4    -304.8128534694      3.76E-04
    5    -304.8128534723      3.76E-04
    6    -304.8128534722      3.76E-04
    7    -304.8128534260      3.76E-04
    8    -304.8128534120      3.76E-04
    9    -304.8152343044      2.54E-04
   10    -304.8157331108      8.41E-05
   11    -304.8159431866      3.70E-05
   12    -304.8159811672      1.33E-05
   13    -304.8159861225      4.54E-06
   14    -304.8159865267      1.07E-06
   15    -304.8159865491      2.03E-07
   16    -304.8159865400      5.54E-08
   17    -304.8159865399      1.32E-08
   18    -304.8159865402      2.09E-09 Convergence criterion met
 ---------------------------------------
 SCF time:  CPU 181.63 s  wall 182.85 s
(0)  E-EN(g) gas-phase elect-nuc energy                 -304.797118869 a.u.
(3)  G-ENP(liq) elect-nuc-pol free energy of system     -304.815986540 a.u.
(4)  G-CDS(liq) cavity-dispersion-solvent structure 
     free energy                                                4.5745 kcal/mol
(6)  G-S(liq) free energy of system                     -304.808696535 a.u.
(9)  DeltaG-S(liq) free energy of  solvation
     (9) = (6) - (0)                                           -7.2651 kcal/mol
 SCF   energy in the final basis set = -304.8086965348
 Total energy in the final basis set = -304.8086965348

 Components of the MP2 correlation energy:
        aaaa  correlation energy =        -0.1440873842 au
        abab  correlation energy =        -0.9106294243 au
        bbbb  correlation energy =        -0.1440873842 au
        non-Brillouin singles    =        -0.0000000000 au

 Total  MP2   correlation energy =        -1.1988041926 au
        MP2         total energy =      -306.0075007275 au

  Entering Z-vector solver.
 This version supports only Gaussian blurring of the apparent surface charges
 No PCM contribution added !! 
   1         0           1      0.000338    0.000338
 This version supports only Gaussian blurring of the apparent surface charges
 No PCM contribution added !! 
   2         0           1      0.000108    0.000108
 This version supports only Gaussian blurring of the apparent surface charges
 No PCM contribution added !! 
   3         0           1      0.000038    0.000038
 This version supports only Gaussian blurring of the apparent surface charges
 No PCM contribution added !! 
   4         0           1      0.000012    0.000012
 This version supports only Gaussian blurring of the apparent surface charges
 No PCM contribution added !! 
   5         0           1      0.000003    0.000003
 This version supports only Gaussian blurring of the apparent surface charges
 No PCM contribution added !! 
   6         1           0      0.000000    0.000000    Roots Converged

 --------------------------------------------------------------

                    Orbital Energies (a.u.)
 --------------------------------------------------------------

 Alpha MOs
 -- Occupied --
-20.576 -20.576 -11.353 -11.352 -11.221 -11.221  -1.423  -1.403
 -1.037  -1.020  -0.873  -0.729  -0.700  -0.663  -0.629  -0.611
 -0.584  -0.578  -0.542  -0.515  -0.510  -0.507  -0.416
 -- Virtual --
  0.068   0.155   0.176   0.212   0.222   0.225   0.226   0.267
  0.290   0.300   0.324   0.390   0.394   0.409   0.432   0.432
  0.468   0.484   0.528   0.568   0.570   0.605   0.617   0.630
  0.631   0.637   0.657   0.663   0.678   0.691   0.705   0.706
  0.730   0.767   0.772   0.828   0.838   0.852   0.880   0.919
  0.920   0.931   0.982   0.992   1.060   1.089   1.091   1.105
  1.139   1.164   1.173   1.205   1.217   1.255   1.256   1.272
  1.293   1.333   1.342   1.344   1.376   1.411   1.427   1.435
  1.472   1.480   1.515   1.524   1.537   1.564   1.564   1.615
  1.621   1.683   1.711   1.752   1.755   1.803   1.865   1.882
  1.962   1.986   2.076   2.094   2.202   2.209   2.254   2.375
  2.409   2.431   2.464   2.487   2.513   2.555   2.627   2.661
  2.668   2.704   2.728   2.749   2.842   2.855   2.886   2.920
  2.922   2.933   2.964   2.987   3.068   3.087   3.089   3.115
  3.118   3.121   3.136   3.148   3.181   3.223   3.281   3.292
  3.297   3.317   3.345   3.370   3.393   3.407   3.410   3.434
  3.447   3.457   3.477   3.559   3.560   3.571   3.619   3.619
  3.644   3.665   3.668   3.699   3.776   3.776   3.803   3.814
  3.819   3.847   3.852   3.906   3.908   3.974   3.992   4.039
  4.055   4.072   4.090   4.119   4.147   4.167   4.203   4.235
  4.253   4.264   4.278   4.336   4.349   4.375   4.394   4.399
  4.404   4.471   4.488   4.510   4.525   4.541   4.579   4.584
  4.633   4.690   4.725   4.739   4.771   4.881   4.906   4.914
  4.947   5.133   5.177   5.188   5.272   5.301   5.321   5.407
  5.417   5.440   5.467   5.545   5.569   5.570   5.574   5.604
  5.619   5.626   5.628   5.628   5.681   5.684   5.686   5.754
  5.765   5.773   5.898   5.989   6.019   6.097   6.162   6.235
  6.244   6.268   6.268   6.659   6.669   6.694   6.735   6.872
  6.904   6.904   6.986   7.049   7.294   7.325   7.345   7.500
  7.534   7.565   7.601   9.108  10.739  13.382  13.683  14.614
 14.748
 --------------------------------------------------------------

          Ground-State Mulliken Net Atomic Charges

     Atom                 Charge (a.u.)
  ----------------------------------------
      1 C                     0.238345
      2 C                     0.238290
      3 O                    -0.317588
      4 O                    -0.317481
      5 C                    -0.377749
      6 C                    -0.377779
      7 H                     0.156422
      8 H                     0.144192
      9 H                     0.156422
     10 H                     0.144162
     11 H                     0.156382
     12 H                     0.156382
  ----------------------------------------
  Sum of atomic charges =     0.000000

 -----------------------------------------------------------------
                    Cartesian Multipole Moments
 -----------------------------------------------------------------
    Charge (ESU x 10^10)
                -0.0000
    Dipole Moment (Debye)
         X      -0.0038      Y       0.0002      Z      -0.0000
       Tot       0.0038
    Quadrupole Moments (Debye-Ang)
        XX     -31.3606     XY       6.1375     YY     -45.0930
        XZ      -0.0000     YZ      -0.0000     ZZ     -33.3703
    Octopole Moments (Debye-Ang^2)
       XXX      -0.0307    XXY       0.0020    XYY      -0.0134
       YYY       0.0015    XXZ      -0.0003    XYZ       0.0000
       YYZ      -0.0003    XZZ      -0.0071    YZZ      -0.0003
       ZZZ      -0.0012
    Hexadecapole Moments (Debye-Ang^3)
      XXXX    -413.2273   XXXY      -2.2579   XXYY    -119.5119
      XYYY      11.7963   YYYY    -276.7995   XXXZ      -0.0000
      XXYZ      -0.0000   XYYZ       0.0000   YYYZ      -0.0000
      XXZZ     -79.1962   XYZZ       1.9184   YYZZ     -44.4258
      XZZZ      -0.0000   YZZZ      -0.0000   ZZZZ     -43.1653
 -----------------------------------------------------------------
 DrvMan is completing analytic gradient of the MP2 energy
 MP2 relaxed dipole moment
            1
    1  -0.0014857
    2   0.0000926
    3  -0.0000180
	Magnitude:	 0.001 au	 0.004 Debye
 MP2 energy read as -306.007501
 Full Analytical Gradient of MP2 Energy (in au.)
             1             2             3             4             5
    1   -0.00038501    0.00021370   -0.00003762    0.00019949    0.00005955
    2   -0.00001246    0.00012382   -0.00009636    0.00007013   -0.00000620
    3   -0.00001076   -0.00001076    0.00000474    0.00000474    0.00000558
             6             7             8             9            10
    1   -0.00003077    0.00001648    0.00002424    0.00001495   -0.00002502
    2   -0.00006666   -0.00001816    0.00001122   -0.00002008    0.00000277
    3    0.00000558   -0.00005500    0.00000010    0.00005533    0.00000010
            11            12
    1   -0.00002423   -0.00002576
    2    0.00000695    0.00000502
    3    0.00005127   -0.00005093
 Gradient time:  CPU 0.10 s  wall 0.81 s
 ----------------------------------------------------------------
             Standard Nuclear Orientation (Angstroms)
    I     Atom           X                Y                Z
 ----------------------------------------------------------------
    1      C      -0.6864473492     0.3302326902    -0.0000577707
    2      C       0.6864473641    -0.3302327108    -0.0000577709
    3      O       0.7412055030    -1.5499170500    -0.0000023137
    4      O      -0.7422054787     1.5499170294    -0.0000023136
    5      C      -1.8755965936    -0.5532016894     0.0000620366
    6      C       1.8755965965     0.5532016827     0.0000620366
    7      H      -1.8428652340    -1.1936853544    -0.8669426111
    8      H      -2.7686237313     0.0443587786     0.0001224737
    9      H      -1.8427227169    -1.1936515114     0.8670879854
   10      H       2.7686237525    -0.0443587561     0.0001224740
   11      H       1.8427226849     1.1936515238     0.8670879712
   12      H       1.8428652025     1.1936853674    -0.8669425976
 ----------------------------------------------------------------
 Nuclear Repulsion Energy =   227.7855450446 hartrees
 There are       23 alpha and       23 beta electrons
 Discretize the solute cavity surface with Lebedev spheres
	Using 302 Lebedev grid points for each H atom
	Using 302 Lebedev grid points for other atoms
	Atomic van der Waals radii will be scaled by 1.20
 Removing interior tesserae...
 Keep 1282 surface tesserae and discard 2342 interior tesserae
 Molecular Surface Area = 115.644 Angst**2

                       Distance Matrix (Angstroms)
             C (  1)   C (  2)   O (  3)   O (  4)   C (  5)   C (  6)
   C (  2)  1.523501
   O (  3)  2.360753  1.220913
   O (  4)  1.220958  2.361358  3.436492
   C (  5)  1.481395  2.571728  2.800195  2.389076
   C (  6)  2.571728  1.481395  2.389550  2.801130  3.910956
   H (  7)  2.100266  2.809709  2.748801  3.080648  1.078419  4.198841
   H (  8)  2.101709  3.475318  3.854947  2.524495  1.074512  4.672013
   H (  9)  2.100271  2.809650  2.748719  3.080609  1.078420  4.198706
   H ( 10)  3.475318  2.101709  2.525298  3.855858  4.672013  1.074512
   H ( 11)  2.809650  2.100271  3.080966  2.749659  4.198706  1.078420
   H ( 12)  2.809708  2.100266  3.081005  2.749741  4.198841  1.078419
             H (  7)   H (  8)   H (  9)   H ( 10)   H ( 11)
   H (  8)  1.772451
   H (  9)  1.734031  1.772453
   H ( 10)  4.831002  5.537958  4.830840
   H ( 11)  4.721207  4.830840  4.391096  1.772454
   H ( 12)  4.391372  4.831002  4.721207  1.772451  1.734031

 Requested basis set is cc-pVTZ
 There are 96 shells and 264 basis functions
 A cutoff of  1.0D-11 yielded   4303 shell pairs
 There are     32533 function pairs (     42091 Cartesian)
 Smallest overlap matrix eigenvalue = 4.35E-04
 Guess MOs from SCF MO coefficient file
 Reading MOs from coefficient file
 Reading MOs from coefficient file
 A restricted Hartree-Fock SCF calculation will be
 performed using Pulay DIIS extrapolation
 SCF converges when DIIS error is below 1.0E-08
 ---------------------------------------
  Cycle       Energy         DIIS Error
 ---------------------------------------
    1    -304.7931413016      4.58E-04
    2    -304.7962727357      3.19E-04
    3    -304.7969178316      8.24E-05
    4    -304.7970729186      3.75E-05
    5    -304.7971054776      1.37E-05
    6    -304.7971102766      4.68E-06
    7    -304.7971106822      1.24E-06
    8    -304.7971107092      1.90E-07
    9    -304.7971107104      5.50E-08
   10    -304.7971107105      1.69E-08
   11    -304.7971107103      7.23E-09 Convergence criterion met
 ---------------------------------------
 SCF time:  CPU 115.33 s  wall 115.79 s
 Discretize the solute cavity surface with Lebedev spheres
	Using 302 Lebedev grid points for each H atom
	Using 302 Lebedev grid points for other atoms
	Atomic van der Waals radii will be scaled by 1.20
 Removing interior tesserae...
 Keep 1282 surface tesserae and discard 2342 interior tesserae
 Molecular Surface Area = 115.644 Angst**2
 A restricted Hartree-Fock SCF calculation will be
 performed using Pulay DIIS extrapolation
 Polarizable Continuum solvation model will be applied
 SCF converges when DIIS error is below 1.0E-08

 Citation of the SMD model:
 Marenich, A.V.; Cramer, C.J.; Truhlar, D.G.
 J. Phys. Chem. B 2009, 113, 6378-6396.
 iSolventCode=           1
 Solvent: water                                                           

 vradii
            1           2           3           4           5           6
    1   1.8500000   1.8500000   1.5200000   1.5200000   1.8500000   1.8500000
            7           8           9          10          11          12
    1   1.2000000   1.2000000   1.2000000   1.2000000   1.2000000   1.2000000
 ---------------------------------------
  Cycle       Energy         DIIS Error
 ---------------------------------------
    1    -304.7971107093      1.66E-09
 Time req'd to invert C: 1.86 s (CPU) 1.87 s (wall)
    2    -304.8128453244      3.76E-04
    3    -304.8128453278      3.76E-04
    4    -304.8128453197      3.76E-04
    5    -304.8128453165      3.76E-04
    6    -304.8128453177      3.76E-04
    7    -304.8128453121      3.76E-04
    8    -304.8128453089      3.76E-04
    9    -304.8152265320      2.54E-04
   10    -304.8157255940      8.41E-05
   11    -304.8159357804      3.70E-05
   12    -304.8159737932      1.33E-05
   13    -304.8159787552      4.54E-06
   14    -304.8159791598      1.07E-06
   15    -304.8159791822      2.03E-07
   16    -304.8159791828      5.54E-08
   17    -304.8159791826      1.32E-08
   18    -304.8159791828      2.09E-09 Convergence criterion met
 ---------------------------------------
 SCF time:  CPU 189.06 s  wall 189.53 s
(0)  E-EN(g) gas-phase elect-nuc energy                 -304.797110709 a.u.
(3)  G-ENP(liq) elect-nuc-pol free energy of system     -304.815979183 a.u.
(4)  G-CDS(liq) cavity-dispersion-solvent structure 
     free energy                                                4.5747 kcal/mol
(6)  G-S(liq) free energy of system                     -304.808688948 a.u.
(9)  DeltaG-S(liq) free energy of  solvation
     (9) = (6) - (0)                                           -7.2655 kcal/mol
 SCF   energy in the final basis set = -304.8086889485
 Total energy in the final basis set = -304.8086889485

 Components of the MP2 correlation energy:
        aaaa  correlation energy =        -0.1440879975 au
        abab  correlation energy =        -0.9106381422 au
        bbbb  correlation energy =        -0.1440879975 au
        non-Brillouin singles    =        -0.0000000000 au

 Total  MP2   correlation energy =        -1.1988141372 au
        MP2         total energy =      -306.0075030857 au

  Entering Z-vector solver.
 This version supports only Gaussian blurring of the apparent surface charges
 No PCM contribution added !! 
   1         0           1      0.000339    0.000339
 This version supports only Gaussian blurring of the apparent surface charges
 No PCM contribution added !! 
   2         0           1      0.000108    0.000108
 This version supports only Gaussian blurring of the apparent surface charges
 No PCM contribution added !! 
   3         0           1      0.000038    0.000038
 This version supports only Gaussian blurring of the apparent surface charges
 No PCM contribution added !! 
   4         0           1      0.000012    0.000012
 This version supports only Gaussian blurring of the apparent surface charges
 No PCM contribution added !! 
   5         0           1      0.000003    0.000003
 This version supports only Gaussian blurring of the apparent surface charges
 No PCM contribution added !! 
   6         1           0      0.000000    0.000000    Roots Converged

 --------------------------------------------------------------

                    Orbital Energies (a.u.)
 --------------------------------------------------------------

 Alpha MOs
 -- Occupied --
-20.576 -20.576 -11.353 -11.352 -11.221 -11.221  -1.423  -1.403
 -1.037  -1.020  -0.873  -0.729  -0.700  -0.663  -0.629  -0.611
 -0.584  -0.578  -0.542  -0.515  -0.510  -0.507  -0.416
 -- Virtual --
  0.068   0.155   0.176   0.212   0.222   0.224   0.226   0.267
  0.290   0.300   0.324   0.390   0.394   0.409   0.432   0.432
  0.468   0.484   0.528   0.568   0.569   0.605   0.617   0.630
  0.631   0.637   0.657   0.663   0.678   0.691   0.705   0.706
  0.730   0.767   0.772   0.829   0.838   0.852   0.880   0.919
  0.920   0.931   0.982   0.992   1.060   1.089   1.091   1.106
  1.139   1.164   1.173   1.205   1.217   1.255   1.256   1.272
  1.293   1.333   1.342   1.344   1.376   1.411   1.427   1.435
  1.472   1.480   1.515   1.524   1.537   1.564   1.564   1.614
  1.621   1.683   1.711   1.752   1.755   1.803   1.865   1.882
  1.962   1.986   2.076   2.093   2.202   2.209   2.254   2.375
  2.410   2.431   2.464   2.487   2.513   2.555   2.627   2.661
  2.668   2.704   2.728   2.749   2.842   2.855   2.886   2.920
  2.921   2.933   2.964   2.987   3.068   3.087   3.089   3.115
  3.118   3.121   3.136   3.148   3.181   3.223   3.281   3.292
  3.297   3.317   3.345   3.370   3.393   3.407   3.410   3.435
  3.447   3.457   3.477   3.559   3.561   3.571   3.619   3.619
  3.644   3.665   3.668   3.698   3.776   3.776   3.803   3.814
  3.819   3.847   3.852   3.906   3.908   3.974   3.992   4.039
  4.055   4.072   4.090   4.119   4.147   4.167   4.203   4.235
  4.253   4.264   4.278   4.336   4.349   4.375   4.394   4.399
  4.404   4.471   4.488   4.510   4.525   4.541   4.579   4.584
  4.633   4.690   4.725   4.739   4.771   4.881   4.907   4.913
  4.947   5.132   5.177   5.188   5.272   5.301   5.321   5.407
  5.417   5.440   5.467   5.546   5.569   5.570   5.574   5.604
  5.619   5.626   5.628   5.628   5.681   5.684   5.686   5.753
  5.765   5.773   5.898   5.990   6.018   6.097   6.162   6.235
  6.244   6.268   6.268   6.659   6.669   6.693   6.735   6.872
  6.904   6.904   6.985   7.049   7.295   7.325   7.345   7.500
  7.534   7.565   7.601   9.109  10.738  13.382  13.682  14.614
 14.749
 --------------------------------------------------------------

          Ground-State Mulliken Net Atomic Charges

     Atom                 Charge (a.u.)
  ----------------------------------------
      1 C                     0.238327
      2 C                     0.238382
      3 O                    -0.317463
      4 O                    -0.317570
      5 C                    -0.377781
      6 C                    -0.377752
      7 H                     0.156354
      8 H                     0.144165
      9 H                     0.156354
     10 H                     0.144195
     11 H                     0.156394
     12 H                     0.156394
  ----------------------------------------
  Sum of atomic charges =     0.000000

 -----------------------------------------------------------------
                    Cartesian Multipole Moments
 -----------------------------------------------------------------
    Charge (ESU x 10^10)
                -0.0000
    Dipole Moment (Debye)
         X       0.0038      Y      -0.0002      Z      -0.0000
       Tot       0.0038
    Quadrupole Moments (Debye-Ang)
        XX     -31.3680     XY       6.1402     YY     -45.0931
        XZ       0.0000     YZ       0.0000     ZZ     -33.3707
    Octopole Moments (Debye-Ang^2)
       XXX       0.0307    XXY      -0.0020    XYY       0.0134
       YYY      -0.0015    XXZ      -0.0003    XYZ       0.0000
       YYZ      -0.0003    XZZ       0.0071    YZZ       0.0003
       ZZZ      -0.0012
    Hexadecapole Moments (Debye-Ang^3)
      XXXX    -413.3453   XXXY      -2.2030   XXYY    -119.5437
      XYYY      11.8467   YYYY    -276.7989   XXXZ       0.0000
      XXYZ       0.0000   XYYZ      -0.0000   YYYZ       0.0000
      XXZZ     -79.2141   XYZZ       1.9327   YYZZ     -44.4270
      XZZZ       0.0000   YZZZ       0.0000   ZZZZ     -43.1664
 -----------------------------------------------------------------
 DrvMan is completing analytic gradient of the MP2 energy
 MP2 relaxed dipole moment
            1
    1   0.0014856
    2  -0.0000935
    3  -0.0000180
	Magnitude:	 0.001 au	 0.004 Debye
 MP2 energy read as -306.007503
 Full Analytical Gradient of MP2 Energy (in au.)
             1             2             3             4             5
    1    0.00002568    0.00014571    0.00000896   -0.00017086    0.00000064
    2   -0.00010985   -0.00000213   -0.00016047    0.00018727    0.00014203
    3   -0.00001077   -0.00001077    0.00000475    0.00000476    0.00000558
             6             7             8             9            10
    1   -0.00002943    0.00003100    0.00001935    0.00002947   -0.00001857
    2   -0.00006915    0.00000268   -0.00000618    0.00000075   -0.00000779
    3    0.00000559   -0.00005137    0.00000010    0.00005170    0.00000010
            11            12
    1   -0.00002020   -0.00002174
    2    0.00001239    0.00001047
    3    0.00005577   -0.00005544
 Gradient time:  CPU 0.10 s  wall 0.38 s
 ----------------------------------------------------------------
             Standard Nuclear Orientation (Angstroms)
    I     Atom           X                Y                Z
 ----------------------------------------------------------------
    1      C      -0.6864473492     0.3302326902    -0.0000577707
    2      C       0.6864473641    -0.3302327108    -0.0000577709
    3      O       0.7412055030    -1.5499170500    -0.0000023137
    4      O      -0.7412054787     1.5509170294    -0.0000023136
    5      C      -1.8755965936    -0.5532016894     0.0000620366
    6      C       1.8755965965     0.5532016827     0.0000620366
    7      H      -1.8428652340    -1.1936853544    -0.8669426111
    8      H      -2.7686237313     0.0443587786     0.0001224737
    9      H      -1.8427227169    -1.1936515114     0.8670879854
   10      H       2.7686237525    -0.0443587561     0.0001224740
   11      H       1.8427226849     1.1936515238     0.8670879712
   12      H       1.8428652025     1.1936853674    -0.8669425976
 ----------------------------------------------------------------
 Nuclear Repulsion Energy =   227.7619396311 hartrees
 There are       23 alpha and       23 beta electrons
 Discretize the solute cavity surface with Lebedev spheres
	Using 302 Lebedev grid points for each H atom
	Using 302 Lebedev grid points for other atoms
	Atomic van der Waals radii will be scaled by 1.20
 Removing interior tesserae...
 Keep 1282 surface tesserae and discard 2342 interior tesserae
 Molecular Surface Area = 115.644 Angst**2

                       Distance Matrix (Angstroms)
             C (  1)   C (  2)   O (  3)   O (  4)   C (  5)   C (  6)
   C (  2)  1.523501
   O (  3)  2.360753  1.220913
   O (  4)  1.221912  2.361550  3.436963
   C (  5)  1.481395  2.571728  2.800195  2.390431
   C (  6)  2.571728  1.481395  2.389550  2.800552  3.910956
   H (  7)  2.100266  2.809709  2.748801  3.081896  1.078419  4.198841
   H (  8)  2.101709  3.475318  3.854947  2.525894  1.074512  4.672013
   H (  9)  2.100271  2.809650  2.748719  3.081857  1.078420  4.198706
   H ( 10)  3.475318  2.101709  2.525298  3.855361  4.672013  1.074512
   H ( 11)  2.809650  2.100271  3.080966  2.748849  4.198706  1.078420
   H ( 12)  2.809708  2.100266  3.081005  2.748931  4.198841  1.078419
             H (  7)   H (  8)   H (  9)   H ( 10)   H ( 11)
   H (  8)  1.772451
   H (  9)  1.734031  1.772453
   H ( 10)  4.831002  5.537958  4.830840
   H ( 11)  4.721207  4.830840  4.391096  1.772454
   H ( 12)  4.391372  4.831002  4.721207  1.772451  1.734031

 Requested basis set is cc-pVTZ
 There are 96 shells and 264 basis functions
 A cutoff of  1.0D-11 yielded   4302 shell pairs
 There are     32530 function pairs (     42088 Cartesian)
 Smallest overlap matrix eigenvalue = 4.35E-04
 Guess MOs from SCF MO coefficient file
 Reading MOs from coefficient file
 Reading MOs from coefficient file
 A restricted Hartree-Fock SCF calculation will be
 performed using Pulay DIIS extrapolation
 SCF converges when DIIS error is below 1.0E-08
 ---------------------------------------
  Cycle       Energy         DIIS Error
 ---------------------------------------
    1    -304.7920961490      4.58E-04
    2    -304.7961642846      3.20E-04
    3    -304.7968097124      8.22E-05
    4    -304.7969642831      3.77E-05
    5    -304.7969967460      1.39E-05
    6    -304.7970016693      4.77E-06
    7    -304.7970020958      1.28E-06
    8    -304.7970021247      2.50E-07
    9    -304.7970021260      1.24E-07
   10    -304.7970021260      2.84E-08
   11    -304.7970021257      7.62E-09 Convergence criterion met
 ---------------------------------------
 SCF time:  CPU 118.33 s  wall 119.39 s
 Discretize the solute cavity surface with Lebedev spheres
	Using 302 Lebedev grid points for each H atom
	Using 302 Lebedev grid points for other atoms
	Atomic van der Waals radii will be scaled by 1.20
 Removing interior tesserae...
 Keep 1282 surface tesserae and discard 2342 interior tesserae
 Molecular Surface Area = 115.644 Angst**2
 A restricted Hartree-Fock SCF calculation will be
 performed using Pulay DIIS extrapolation
 Polarizable Continuum solvation model will be applied
 SCF converges when DIIS error is below 1.0E-08

 Citation of the SMD model:
 Marenich, A.V.; Cramer, C.J.; Truhlar, D.G.
 J. Phys. Chem. B 2009, 113, 6378-6396.
 iSolventCode=           1
 Solvent: water                                                           

 vradii
            1           2           3           4           5           6
    1   1.8500000   1.8500000   1.5200000   1.5200000   1.8500000   1.8500000
            7           8           9          10          11          12
    1   1.2000000   1.2000000   1.2000000   1.2000000   1.2000000   1.2000000
 ---------------------------------------
  Cycle       Energy         DIIS Error
 ---------------------------------------
    1    -304.7970021250      1.44E-09
 Time req'd to invert C: 1.19 s (CPU) 1.19 s (wall)
    2    -304.8127505711      3.76E-04
    3    -304.8127505750      3.76E-04
    4    -304.8127505683      3.76E-04
    5    -304.8127505681      3.76E-04
    6    -304.8127505700      3.76E-04
    7    -304.8127505628      3.76E-04
    8    -304.8127505656      3.76E-04
    9    -304.8127505666      3.76E-04
   10    -304.8127505696      3.76E-04
   11    -304.8127505544      3.76E-04
   12    -304.8127505543      3.76E-04
   13    -304.8127505583      3.76E-04
   14    -304.8127505526      3.76E-04
   15    -304.8127505643      3.76E-04
   16    -304.8127505481      3.76E-04
   17    -304.8151349264      2.55E-04
   18    -304.8156349607      8.42E-05
   19    -304.8158456860      3.70E-05
   20    -304.8158838337      1.33E-05
   21    -304.8158888186      4.55E-06
   22    -304.8158892255      1.07E-06
   23    -304.8158892480      2.07E-07
   24    -304.8158892485      6.07E-08
   25    -304.8158892485      2.00E-08
   26    -304.8158892487      7.54E-09 Convergence criterion met
 ---------------------------------------
 SCF time:  CPU 238.69 s  wall 244.40 s
(0)  E-EN(g) gas-phase elect-nuc energy                 -304.797002125 a.u.
(3)  G-ENP(liq) elect-nuc-pol free energy of system     -304.815889249 a.u.
(4)  G-CDS(liq) cavity-dispersion-solvent structure 
     free energy                                                4.5729 kcal/mol
(6)  G-S(liq) free energy of system                     -304.808601947 a.u.
(9)  DeltaG-S(liq) free energy of  solvation
     (9) = (6) - (0)                                           -7.2790 kcal/mol
 SCF   energy in the final basis set = -304.8086019469
 Total energy in the final basis set = -304.8086019469

 Components of the MP2 correlation energy:
        aaaa  correlation energy =        -0.1440997446 au
        abab  correlation energy =        -0.9106970032 au
        bbbb  correlation energy =        -0.1440997446 au
        non-Brillouin singles    =        -0.0000000000 au

 Total  MP2   correlation energy =        -1.1988964924 au
        MP2         total energy =      -306.0074984393 au

  Entering Z-vector solver.
 This version supports only Gaussian blurring of the apparent surface charges
 No PCM contribution added !! 
   1         0           1      0.000339    0.000339
 This version supports only Gaussian blurring of the apparent surface charges
 No PCM contribution added !! 
   2         0           1      0.000108    0.000108
 This version supports only Gaussian blurring of the apparent surface charges
 No PCM contribution added !! 
   3         0           1      0.000039    0.000039
 This version supports only Gaussian blurring of the apparent surface charges
 No PCM contribution added !! 
   4         0           1      0.000012    0.000012
 This version supports only Gaussian blurring of the apparent surface charges
 No PCM contribution added !! 
   5         0           1      0.000003    0.000003
 This version supports only Gaussian blurring of the apparent surface charges
 No PCM contribution added !! 
   6         1           0      0.000000    0.000000    Roots Converged

 --------------------------------------------------------------

                    Orbital Energies (a.u.)
 --------------------------------------------------------------

 Alpha MOs
 -- Occupied --
-20.576 -20.576 -11.353 -11.352 -11.221 -11.221  -1.423  -1.403
 -1.037  -1.020  -0.873  -0.729  -0.700  -0.663  -0.629  -0.611
 -0.584  -0.578  -0.542  -0.515  -0.510  -0.507  -0.416
 -- Virtual --
  0.068   0.155   0.176   0.211   0.222   0.224   0.226   0.267
  0.290   0.300   0.324   0.390   0.394   0.409   0.432   0.432
  0.468   0.484   0.528   0.568   0.569   0.605   0.617   0.630
  0.631   0.637   0.657   0.663   0.678   0.691   0.705   0.706
  0.729   0.767   0.772   0.828   0.838   0.852   0.880   0.919
  0.920   0.931   0.982   0.992   1.060   1.089   1.091   1.105
  1.139   1.164   1.173   1.205   1.217   1.255   1.256   1.272
  1.293   1.333   1.342   1.344   1.376   1.411   1.427   1.435
  1.472   1.480   1.515   1.524   1.537   1.564   1.564   1.614
  1.621   1.683   1.711   1.752   1.755   1.803   1.865   1.882
  1.962   1.986   2.076   2.093   2.202   2.209   2.254   2.375
  2.409   2.431   2.464   2.487   2.513   2.555   2.627   2.661
  2.668   2.704   2.728   2.749   2.842   2.855   2.886   2.919
  2.921   2.933   2.964   2.987   3.068   3.087   3.089   3.115
  3.118   3.121   3.136   3.148   3.181   3.223   3.281   3.292
  3.297   3.317   3.345   3.370   3.393   3.407   3.410   3.434
  3.447   3.457   3.477   3.559   3.560   3.571   3.619   3.619
  3.644   3.665   3.668   3.698   3.776   3.776   3.803   3.814
  3.819   3.847   3.851   3.906   3.908   3.974   3.992   4.039
  4.055   4.072   4.090   4.119   4.147   4.167   4.203   4.235
  4.253   4.264   4.278   4.336   4.349   4.375   4.394   4.399
  4.404   4.471   4.487   4.509   4.524   4.540   4.579   4.583
  4.633   4.690   4.725   4.739   4.771   4.881   4.906   4.913
  4.946   5.132   5.177   5.188   5.272   5.301   5.321   5.408
  5.417   5.440   5.467   5.546   5.569   5.570   5.574   5.604
  5.619   5.626   5.628   5.628   5.681   5.684   5.685   5.753
  5.765   5.773   5.898   5.989   6.017   6.096   6.161   6.235
  6.244   6.267   6.268   6.658   6.668   6.692   6.734   6.872
  6.903   6.904   6.984   7.049   7.293   7.325   7.345   7.500
  7.533   7.565   7.601   9.109  10.738  13.372  13.672  14.614
 14.748
 --------------------------------------------------------------

          Ground-State Mulliken Net Atomic Charges

     Atom                 Charge (a.u.)
  ----------------------------------------
      1 C                     0.238283
      2 C                     0.238545
      3 O                    -0.317421
      4 O                    -0.318138
      5 C                    -0.377587
      6 C                    -0.377757
      7 H                     0.156457
      8 H                     0.144208
      9 H                     0.156457
     10 H                     0.144186
     11 H                     0.156385
     12 H                     0.156384
  ----------------------------------------
  Sum of atomic charges =    -0.000000

 -----------------------------------------------------------------
                    Cartesian Multipole Moments
 -----------------------------------------------------------------
    Charge (ESU x 10^10)
                -0.0000
    Dipole Moment (Debye)
         X      -0.0002      Y      -0.0067      Z      -0.0000
       Tot       0.0067
    Quadrupole Moments (Debye-Ang)
        XX     -31.3606     XY       6.1440     YY     -45.0999
        XZ      -0.0000     YZ       0.0000     ZZ     -33.3721
    Octopole Moments (Debye-Ang^2)
       XXX      -0.0051    XXY      -0.0185    XYY       0.0055
       YYY      -0.0485    XXZ      -0.0003    XYZ       0.0000
       YYZ      -0.0003    XZZ       0.0005    YZZ      -0.0108
       ZZZ      -0.0012
    Hexadecapole Moments (Debye-Ang^3)
      XXXX    -413.2434   XXXY      -2.1933   XXYY    -119.5451
      XYYY      11.8561   YYYY    -276.9403   XXXZ      -0.0000
      XXYZ       0.0000   XYYZ      -0.0000   YYYZ       0.0000
      XXZZ     -79.2019   XYZZ       1.9345   YYZZ     -44.4454
      XZZZ      -0.0000   YZZZ       0.0000   ZZZZ     -43.1679
 -----------------------------------------------------------------
 DrvMan is completing analytic gradient of the MP2 energy
 MP2 relaxed dipole moment
            1
    1  -0.0000902
    2  -0.0026477
    3  -0.0000179
	Magnitude:	 0.003 au	 0.007 Debye
 MP2 energy read as -306.007498
 Full Analytical Gradient of MP2 Energy (in au.)
             1             2             3             4             5
    1   -0.00012701    0.00019494    0.00001196   -0.00004647    0.00001240
    2   -0.00129433   -0.00000266   -0.00016886    0.00156358   -0.00001744
    3   -0.00001081   -0.00001078    0.00000475    0.00000480    0.00000558
             6             7             8             9            10
    1   -0.00003646    0.00001510    0.00002287    0.00001357   -0.00001857
    2   -0.00005570   -0.00001915    0.00000761   -0.00002107   -0.00000451
    3    0.00000559   -0.00005931    0.00000010    0.00005964    0.00000010
            11            12
    1   -0.00002040   -0.00002193
    2    0.00000723    0.00000531
    3    0.00005079   -0.00005046
 Gradient time:  CPU 0.10 s  wall 1.23 s
 ----------------------------------------------------------------
             Standard Nuclear Orientation (Angstroms)
    I     Atom           X                Y                Z
 ----------------------------------------------------------------
    1      C      -0.6864473492     0.3302326902    -0.0000577707
    2      C       0.6864473641    -0.3302327108    -0.0000577709
    3      O       0.7412055030    -1.5499170500    -0.0000023137
    4      O      -0.7412054787     1.5489170294    -0.0000023136
    5      C      -1.8755965936    -0.5532016894     0.0000620366
    6      C       1.8755965965     0.5532016827     0.0000620366
    7      H      -1.8428652340    -1.1936853544    -0.8669426111
    8      H      -2.7686237313     0.0443587786     0.0001224737
    9      H      -1.8427227169    -1.1936515114     0.8670879854
   10      H       2.7686237525    -0.0443587561     0.0001224740
   11      H       1.8427226849     1.1936515238     0.8670879712
   12      H       1.8428652025     1.1936853674    -0.8669425976
 ----------------------------------------------------------------
 Nuclear Repulsion Energy =   227.8214636721 hartrees
 There are       23 alpha and       23 beta electrons
 Discretize the solute cavity surface with Lebedev spheres
	Using 302 Lebedev grid points for each H atom
	Using 302 Lebedev grid points for other atoms
	Atomic van der Waals radii will be scaled by 1.20
 Removing interior tesserae...
 Keep 1282 surface tesserae and discard 2342 interior tesserae
 Molecular Surface Area = 115.644 Angst**2

                       Distance Matrix (Angstroms)
             C (  1)   C (  2)   O (  3)   O (  4)   C (  5)   C (  6)
   C (  2)  1.523501
   O (  3)  2.360753  1.220913
   O (  4)  1.219914  2.359957  3.435159
   C (  5)  1.481395  2.571728  2.800195  2.388670
   C (  6)  2.571728  1.481395  2.389550  2.799840  3.910956
   H (  7)  2.100266  2.809709  2.748801  3.080115  1.078419  4.198841
   H (  8)  2.101709  3.475318  3.854947  2.524702  1.074512  4.672013
   H (  9)  2.100271  2.809650  2.748719  3.080076  1.078420  4.198706
   H ( 10)  3.475318  2.101709  2.525298  3.854534  4.672013  1.074512
   H ( 11)  2.809650  2.100271  3.080966  2.748589  4.198706  1.078420
   H ( 12)  2.809708  2.100266  3.081005  2.748672  4.198841  1.078419
             H (  7)   H (  8)   H (  9)   H ( 10)   H ( 11)
   H (  8)  1.772451
   H (  9)  1.734031  1.772453
   H ( 10)  4.831002  5.537958  4.830840
   H ( 11)  4.721207  4.830840  4.391096  1.772454
   H ( 12)  4.391372  4.831002  4.721207  1.772451  1.734031

 Requested basis set is cc-pVTZ
 There are 96 shells and 264 basis functions
 A cutoff of  1.0D-11 yielded   4303 shell pairs
 There are     32533 function pairs (     42091 Cartesian)
 Smallest overlap matrix eigenvalue = 4.35E-04
 Guess MOs from SCF MO coefficient file
 Reading MOs from coefficient file
 Reading MOs from coefficient file
 A restricted Hartree-Fock SCF calculation will be
 performed using Pulay DIIS extrapolation
 SCF converges when DIIS error is below 1.0E-08
 ---------------------------------------
  Cycle       Energy         DIIS Error
 ---------------------------------------
    1    -304.7957804376      4.61E-04
    2    -304.7963779601      3.22E-04
    3    -304.7970302391      8.31E-05
    4    -304.7971865056      3.75E-05
    5    -304.7972199251      1.36E-05
    6    -304.7972246046      4.58E-06
    7    -304.7972249810      1.23E-06
    8    -304.7972250065      2.99E-07
    9    -304.7972250078      1.32E-07
   10    -304.7972250079      2.57E-08
   11    -304.7972250079      6.84E-09 Convergence criterion met
 ---------------------------------------
 SCF time:  CPU 118.04 s  wall 118.69 s
 Discretize the solute cavity surface with Lebedev spheres
	Using 302 Lebedev grid points for each H atom
	Using 302 Lebedev grid points for other atoms
	Atomic van der Waals radii will be scaled by 1.20
 Removing interior tesserae...
 Keep 1282 surface tesserae and discard 2342 interior tesserae
 Molecular Surface Area = 115.644 Angst**2
 A restricted Hartree-Fock SCF calculation will be
 performed using Pulay DIIS extrapolation
 Polarizable Continuum solvation model will be applied
 SCF converges when DIIS error is below 1.0E-08

 Citation of the SMD model:
 Marenich, A.V.; Cramer, C.J.; Truhlar, D.G.
 J. Phys. Chem. B 2009, 113, 6378-6396.
 iSolventCode=           1
 Solvent: water                                                           

 vradii
            1           2           3           4           5           6
    1   1.8500000   1.8500000   1.5200000   1.5200000   1.8500000   1.8500000
            7           8           9          10          11          12
    1   1.2000000   1.2000000   1.2000000   1.2000000   1.2000000   1.2000000
 ---------------------------------------
  Cycle       Energy         DIIS Error
 ---------------------------------------
    1    -304.7972250070      1.46E-09
 Time req'd to invert C: 1.21 s (CPU) 1.21 s (wall)
    2    -304.8129457931      3.76E-04
    3    -304.8129457969      3.76E-04
    4    -304.8129457894      3.76E-04
    5    -304.8129457859      3.76E-04
    6    -304.8129457874      3.76E-04
    7    -304.8129457810      3.76E-04
    8    -304.8129457794      3.76E-04
    9    -304.8129457836      3.76E-04
   10    -304.8129457888      3.76E-04
   11    -304.8129457861      3.76E-04
   12    -304.8129457824      3.76E-04
   13    -304.8129457945      3.76E-04
   14    -304.8129457823      3.76E-04
   15    -304.8129458081      3.76E-04
   16    -304.8129458037      3.76E-04
   17    -304.8153234953      2.54E-04
   18    -304.8158213237      8.40E-05
   19    -304.8160308602      3.69E-05
   20    -304.8160687065      1.33E-05
   21    -304.8160736393      4.53E-06
   22    -304.8160740412      1.06E-06
   23    -304.8160740635      2.06E-07
   24    -304.8160740640      6.03E-08
   25    -304.8160740640      1.98E-08
   26    -304.8160740642      7.48E-09 Convergence criterion met
 ---------------------------------------
 SCF time:  CPU 219.36 s  wall 219.58 s
(0)  E-EN(g) gas-phase elect-nuc energy                 -304.797225007 a.u.
(3)  G-ENP(liq) elect-nuc-pol free energy of system     -304.816074064 a.u.
(4)  G-CDS(liq) cavity-dispersion-solvent structure 
     free energy                                                4.5764 kcal/mol
(6)  G-S(liq) free energy of system                     -304.808781152 a.u.
(9)  DeltaG-S(liq) free energy of  solvation
     (9) = (6) - (0)                                           -7.2516 kcal/mol
 SCF   energy in the final basis set = -304.8087811519
 Total energy in the final basis set = -304.8087811519

 Components of the MP2 correlation energy:
        aaaa  correlation energy =        -0.1440756343 au
        abab  correlation energy =        -0.9105705212 au
        bbbb  correlation energy =        -0.1440756343 au
        non-Brillouin singles    =        -0.0000000000 au

 Total  MP2   correlation energy =        -1.1987217897 au
        MP2         total energy =      -306.0075029416 au

  Entering Z-vector solver.
 This version supports only Gaussian blurring of the apparent surface charges
 No PCM contribution added !! 
   1         0           1      0.000338    0.000338
 This version supports only Gaussian blurring of the apparent surface charges
 No PCM contribution added !! 
   2         0           1      0.000107    0.000107
 This version supports only Gaussian blurring of the apparent surface charges
 No PCM contribution added !! 
   3         0           1      0.000038    0.000038
 This version supports only Gaussian blurring of the apparent surface charges
 No PCM contribution added !! 
   4         0           1      0.000012    0.000012
 This version supports only Gaussian blurring of the apparent surface charges
 No PCM contribution added !! 
   5         0           1      0.000003    0.000003
 This version supports only Gaussian blurring of the apparent surface charges
 No PCM contribution added !! 
   6         1           0      0.000000    0.000000    Roots Converged

 --------------------------------------------------------------

                    Orbital Energies (a.u.)
 --------------------------------------------------------------

 Alpha MOs
 -- Occupied --
-20.576 -20.576 -11.353 -11.352 -11.221 -11.221  -1.423  -1.403
 -1.037  -1.020  -0.873  -0.729  -0.700  -0.663  -0.629  -0.611
 -0.584  -0.578  -0.542  -0.516  -0.510  -0.507  -0.416
 -- Virtual --
  0.068   0.155   0.176   0.212   0.222   0.225   0.226   0.267
  0.290   0.300   0.324   0.390   0.394   0.409   0.432   0.432
  0.468   0.484   0.528   0.568   0.570   0.605   0.617   0.630
  0.631   0.637   0.657   0.663   0.678   0.691   0.705   0.706
  0.730   0.767   0.772   0.829   0.838   0.852   0.880   0.919
  0.920   0.931   0.982   0.992   1.060   1.089   1.091   1.105
  1.139   1.164   1.173   1.205   1.217   1.255   1.256   1.272
  1.293   1.333   1.342   1.344   1.376   1.411   1.427   1.435
  1.472   1.480   1.515   1.524   1.537   1.564   1.564   1.615
  1.621   1.683   1.711   1.752   1.755   1.803   1.865   1.883
  1.962   1.986   2.077   2.094   2.202   2.209   2.254   2.376
  2.409   2.431   2.464   2.487   2.513   2.555   2.627   2.661
  2.668   2.704   2.728   2.749   2.842   2.855   2.886   2.920
  2.922   2.933   2.964   2.987   3.068   3.087   3.089   3.115
  3.118   3.122   3.136   3.148   3.181   3.223   3.281   3.292
  3.297   3.317   3.345   3.370   3.393   3.407   3.411   3.435
  3.447   3.457   3.477   3.559   3.561   3.572   3.619   3.620
  3.645   3.665   3.668   3.698   3.776   3.776   3.803   3.814
  3.819   3.847   3.852   3.906   3.908   3.974   3.992   4.039
  4.055   4.072   4.090   4.119   4.147   4.167   4.203   4.236
  4.254   4.264   4.278   4.336   4.349   4.375   4.394   4.399
  4.404   4.471   4.488   4.510   4.525   4.541   4.579   4.584
  4.633   4.690   4.725   4.739   4.771   4.882   4.907   4.914
  4.948   5.133   5.177   5.188   5.272   5.301   5.321   5.407
  5.417   5.440   5.467   5.545   5.570   5.570   5.574   5.604
  5.619   5.627   5.628   5.628   5.681   5.684   5.686   5.754
  5.765   5.773   5.898   5.990   6.019   6.098   6.163   6.235
  6.244   6.268   6.268   6.660   6.671   6.695   6.736   6.872
  6.904   6.905   6.987   7.049   7.296   7.325   7.345   7.501
  7.534   7.566   7.602   9.109  10.739  13.391  13.693  14.614
 14.749
 --------------------------------------------------------------

          Ground-State Mulliken Net Atomic Charges

     Atom                 Charge (a.u.)
  ----------------------------------------
      1 C                     0.238388
      2 C                     0.238127
      3 O                    -0.317630
      4 O                    -0.316911
      5 C                    -0.377943
      6 C                    -0.377773
      7 H                     0.156319
      8 H                     0.144149
      9 H                     0.156319
     10 H                     0.144171
     11 H                     0.156392
     12 H                     0.156392
  ----------------------------------------
  Sum of atomic charges =    -0.000000

 -----------------------------------------------------------------
                    Cartesian Multipole Moments
 -----------------------------------------------------------------
    Charge (ESU x 10^10)
                -0.0000
    Dipole Moment (Debye)
         X       0.0002      Y       0.0067      Z      -0.0000
       Tot       0.0067
    Quadrupole Moments (Debye-Ang)
        XX     -31.3680     XY       6.1336     YY     -45.0862
        XZ       0.0000     YZ      -0.0000     ZZ     -33.3688
    Octopole Moments (Debye-Ang^2)
       XXX       0.0051    XXY       0.0185    XYY      -0.0055
       YYY       0.0485    XXZ      -0.0003    XYZ       0.0000
       YYZ      -0.0003    XZZ      -0.0005    YZZ       0.0108
       ZZZ      -0.0012
    Hexadecapole Moments (Debye-Ang^3)
      XXXX    -413.3293   XXXY      -2.2677   XXYY    -119.5106
      XYYY      11.7869   YYYY    -276.6582   XXXZ       0.0000
      XXYZ      -0.0000   XYYZ       0.0000   YYYZ      -0.0000
      XXZZ     -79.2083   XYZZ       1.9165   YYZZ     -44.4073
      XZZZ       0.0000   YZZZ      -0.0000   ZZZZ     -43.1637
 -----------------------------------------------------------------
 DrvMan is completing analytic gradient of the MP2 energy
 MP2 relaxed dipole moment
            1
    1   0.0000899
    2   0.0026505
    3  -0.0000180
	Magnitude:	 0.003 au	 0.007 Debye
 MP2 energy read as -306.007503
 Full Analytical Gradient of MP2 Energy (in au.)
             1             2             3             4             5
    1   -0.00023280    0.00016424   -0.00004064    0.00007563    0.00004788
    2    0.00118188    0.00012446   -0.00008817   -0.00131614    0.00015332
    3   -0.00001072   -0.00001075    0.00000474    0.00000470    0.00000559
             6             7             8             9            10
    1   -0.00002368    0.00003240    0.00002064    0.00003087   -0.00002495
    2   -0.00007997    0.00000364   -0.00000251    0.00000172   -0.00000059
    3    0.00000558   -0.00004712    0.00000010    0.00004745    0.00000010
            11            12
    1   -0.00002403   -0.00002557
    2    0.00001214    0.00001022
    3    0.00005631   -0.00005597
 Gradient time:  CPU 0.15 s  wall 0.86 s
 ----------------------------------------------------------------
             Standard Nuclear Orientation (Angstroms)
    I     Atom           X                Y                Z
 ----------------------------------------------------------------
    1      C      -0.6864473492     0.3302326902    -0.0000577707
    2      C       0.6864473641    -0.3302327108    -0.0000577709
    3      O       0.7412055030    -1.5499170500    -0.0000023137
    4      O      -0.7412054787     1.5499170294     0.0009976864
    5      C      -1.8755965936    -0.5532016894     0.0000620366
    6      C       1.8755965965     0.5532016827     0.0000620366
    7      H      -1.8428652340    -1.1936853544    -0.8669426111
    8      H      -2.7686237313     0.0443587786     0.0001224737
    9      H      -1.8427227169    -1.1936515114     0.8670879854
   10      H       2.7686237525    -0.0443587561     0.0001224740
   11      H       1.8427226849     1.1936515238     0.8670879712
   12      H       1.8428652025     1.1936853674    -0.8669425976
 ----------------------------------------------------------------
 Nuclear Repulsion Energy =   227.7916745290 hartrees
 There are       23 alpha and       23 beta electrons
 Discretize the solute cavity surface with Lebedev spheres
	Using 302 Lebedev grid points for each H atom
	Using 302 Lebedev grid points for other atoms
	Atomic van der Waals radii will be scaled by 1.20
 Removing interior tesserae...
 Keep 1282 surface tesserae and discard 2342 interior tesserae
 Molecular Surface Area = 115.644 Angst**2

                       Distance Matrix (Angstroms)
             C (  1)   C (  2)   O (  3)   O (  4)   C (  5)   C (  6)
   C (  2)  1.523501
   O (  3)  2.360753  1.220913
   O (  4)  1.220913  2.360753  3.436061
   C (  5)  1.481395  2.571728  2.800195  2.389551
   C (  6)  2.571728  1.481395  2.389550  2.800196  3.910956
   H (  7)  2.100266  2.809709  2.748801  3.081287  1.078419  4.198841
   H (  8)  2.101709  3.475318  3.854947  2.525298  1.074512  4.672013
   H (  9)  2.100271  2.809650  2.748719  3.080685  1.078420  4.198706
   H ( 10)  3.475318  2.101709  2.525298  3.854947  4.672013  1.074512
   H ( 11)  2.809650  2.100271  3.080966  2.748404  4.198706  1.078420
   H ( 12)  2.809708  2.100266  3.081005  2.749117  4.198841  1.078419
             H (  7)   H (  8)   H (  9)   H ( 10)   H ( 11)
   H (  8)  1.772451
   H (  9)  1.734031  1.772453
   H ( 10)  4.831002  5.537958  4.830840
   H ( 11)  4.721207  4.830840  4.391096  1.772454
   H ( 12)  4.391372  4.831002  4.721207  1.772451  1.734031

 Requested basis set is cc-pVTZ
 There are 96 shells and 264 basis functions
 A cutoff of  1.0D-11 yielded   4302 shell pairs
 There are     32530 function pairs (     42088 Cartesian)
 Smallest overlap matrix eigenvalue = 4.35E-04
 Guess MOs from SCF MO coefficient file
 Reading MOs from coefficient file
 Reading MOs from coefficient file
 A restricted Hartree-Fock SCF calculation will be
 performed using Pulay DIIS extrapolation
 SCF converges when DIIS error is below 1.0E-08
 ---------------------------------------
  Cycle       Energy         DIIS Error
 ---------------------------------------
    1    -304.7921320346      4.57E-04
    2    -304.7962802443      3.19E-04
    3    -304.7969231194      8.22E-05
    4    -304.7970772878      3.77E-05
    5    -304.7971095858      1.38E-05
    6    -304.7971144739      4.75E-06
    7    -304.7971148978      1.27E-06
    8    -304.7971149263      2.11E-07
    9    -304.7971149275      9.14E-08
   10    -304.7971149275      2.96E-08
   11    -304.7971149275      9.52E-09 Convergence criterion met
 ---------------------------------------
 SCF time:  CPU 122.30 s  wall 123.63 s
 Discretize the solute cavity surface with Lebedev spheres
	Using 302 Lebedev grid points for each H atom
	Using 302 Lebedev grid points for other atoms
	Atomic van der Waals radii will be scaled by 1.20
 Removing interior tesserae...
 Keep 1282 surface tesserae and discard 2342 interior tesserae
 Molecular Surface Area = 115.644 Angst**2
 A restricted Hartree-Fock SCF calculation will be
 performed using Pulay DIIS extrapolation
 Polarizable Continuum solvation model will be applied
 SCF converges when DIIS error is below 1.0E-08

 Citation of the SMD model:
 Marenich, A.V.; Cramer, C.J.; Truhlar, D.G.
 J. Phys. Chem. B 2009, 113, 6378-6396.
 iSolventCode=           1
 Solvent: water                                                           

 vradii
            1           2           3           4           5           6
    1   1.8500000   1.8500000   1.5200000   1.5200000   1.8500000   1.8500000
            7           8           9          10          11          12
    1   1.2000000   1.2000000   1.2000000   1.2000000   1.2000000   1.2000000
 ---------------------------------------
  Cycle       Energy         DIIS Error
 ---------------------------------------
    1    -304.7971149266      3.61E-09
 Time req'd to invert C: 1.74 s (CPU) 1.74 s (wall)
    2    -304.8128495332      3.76E-04
    3    -304.8128495373      3.76E-04
    4    -304.8128495290      3.76E-04
    5    -304.8128495257      3.76E-04
    6    -304.8128495269      3.76E-04
    7    -304.8128495378      3.76E-04
    8    -304.8128495393      3.76E-04
    9    -304.8128495398      3.76E-04
   10    -304.8128495386      3.76E-04
   11    -304.8128495343      3.76E-04
   12    -304.8128495356      3.76E-04
   13    -304.8128495352      3.76E-04
   14    -304.8128495408      3.76E-04
   15    -304.8128495397      3.76E-04
   16    -304.8128495448      3.76E-04
   17    -304.8152305605      2.54E-04
   18    -304.8157294859      8.41E-05
   19    -304.8159396136      3.70E-05
   20    -304.8159776097      1.33E-05
   21    -304.8159825683      4.54E-06
   22    -304.8159829726      1.07E-06
   23    -304.8159829950      2.03E-07
   24    -304.8159829955      5.54E-08
   25    -304.8159829957      1.32E-08
   26    -304.8159829960      2.05E-09 Convergence criterion met
 ---------------------------------------
 SCF time:  CPU 213.54 s  wall 218.28 s
(0)  E-EN(g) gas-phase elect-nuc energy                 -304.797114927 a.u.
(3)  G-ENP(liq) elect-nuc-pol free energy of system     -304.815982996 a.u.
(4)  G-CDS(liq) cavity-dispersion-solvent structure 
     free energy                                                4.5746 kcal/mol
(6)  G-S(liq) free energy of system                     -304.808692876 a.u.
(9)  DeltaG-S(liq) free energy of  solvation
     (9) = (6) - (0)                                           -7.2653 kcal/mol
 SCF   energy in the final basis set = -304.8086928761
 Total energy in the final basis set = -304.8086928761

 Components of the MP2 correlation energy:
        aaaa  correlation energy =        -0.1440876897 au
        abab  correlation energy =        -0.9106337807 au
        bbbb  correlation energy =        -0.1440876897 au
        non-Brillouin singles    =        -0.0000000000 au

 Total  MP2   correlation energy =        -1.1988091601 au
        MP2         total energy =      -306.0075020362 au

  Entering Z-vector solver.
 This version supports only Gaussian blurring of the apparent surface charges
 No PCM contribution added !! 
   1         0           1      0.000339    0.000339
 This version supports only Gaussian blurring of the apparent surface charges
 No PCM contribution added !! 
   2         0           1      0.000108    0.000108
 This version supports only Gaussian blurring of the apparent surface charges
 No PCM contribution added !! 
   3         0           1      0.000038    0.000038
 This version supports only Gaussian blurring of the apparent surface charges
 No PCM contribution added !! 
   4         0           1      0.000012    0.000012
 This version supports only Gaussian blurring of the apparent surface charges
 No PCM contribution added !! 
   5         0           1      0.000003    0.000003
 This version supports only Gaussian blurring of the apparent surface charges
 No PCM contribution added !! 
   6         1           0      0.000000    0.000000    Roots Converged

 --------------------------------------------------------------

                    Orbital Energies (a.u.)
 --------------------------------------------------------------

 Alpha MOs
 -- Occupied --
-20.576 -20.576 -11.353 -11.352 -11.221 -11.221  -1.423  -1.403
 -1.037  -1.020  -0.873  -0.729  -0.700  -0.663  -0.629  -0.611
 -0.584  -0.578  -0.542  -0.515  -0.510  -0.507  -0.416
 -- Virtual --
  0.068   0.155   0.176   0.212   0.222   0.225   0.226   0.267
  0.290   0.300   0.324   0.390   0.394   0.409   0.432   0.432
  0.468   0.484   0.528   0.568   0.570   0.605   0.617   0.630
  0.631   0.637   0.657   0.663   0.678   0.691   0.705   0.706
  0.730   0.767   0.772   0.828   0.838   0.852   0.880   0.919
  0.920   0.931   0.982   0.992   1.060   1.089   1.091   1.105
  1.139   1.164   1.173   1.205   1.217   1.255   1.256   1.272
  1.293   1.333   1.342   1.344   1.376   1.411   1.427   1.435
  1.472   1.480   1.515   1.524   1.537   1.564   1.564   1.614
  1.621   1.683   1.711   1.752   1.755   1.803   1.865   1.882
  1.962   1.986   2.076   2.093   2.202   2.209   2.254   2.375
  2.409   2.431   2.464   2.487   2.513   2.555   2.627   2.661
  2.668   2.704   2.728   2.749   2.842   2.855   2.886   2.920
  2.921   2.933   2.964   2.987   3.068   3.087   3.089   3.115
  3.118   3.121   3.136   3.148   3.181   3.223   3.281   3.292
  3.297   3.317   3.345   3.370   3.393   3.407   3.410   3.434
  3.447   3.457   3.477   3.559   3.560   3.571   3.619   3.619
  3.644   3.665   3.668   3.698   3.776   3.776   3.803   3.814
  3.819   3.847   3.852   3.906   3.908   3.974   3.992   4.039
  4.055   4.072   4.090   4.119   4.147   4.167   4.203   4.235
  4.253   4.264   4.278   4.336   4.349   4.375   4.394   4.399
  4.404   4.471   4.488   4.510   4.525   4.541   4.579   4.584
  4.633   4.690   4.725   4.739   4.771   4.881   4.906   4.914
  4.947   5.133   5.177   5.188   5.272   5.301   5.321   5.407
  5.417   5.440   5.467   5.546   5.569   5.570   5.574   5.604
  5.619   5.626   5.628   5.628   5.681   5.684   5.686   5.754
  5.765   5.773   5.898   5.989   6.018   6.097   6.162   6.235
  6.244   6.268   6.268   6.659   6.669   6.694   6.735   6.872
  6.904   6.904   6.986   7.049   7.295   7.325   7.345   7.500
  7.534   7.565   7.601   9.109  10.739  13.382  13.682  14.614
 14.748
 --------------------------------------------------------------

          Ground-State Mulliken Net Atomic Charges

     Atom                 Charge (a.u.)
  ----------------------------------------
      1 C                     0.238336
      2 C                     0.238336
      3 O                    -0.317525
      4 O                    -0.317526
      5 C                    -0.377765
      6 C                    -0.377765
      7 H                     0.156370
      8 H                     0.144179
      9 H                     0.156406
     10 H                     0.144179
     11 H                     0.156378
     12 H                     0.156398
  ----------------------------------------
  Sum of atomic charges =    -0.000000

 -----------------------------------------------------------------
                    Cartesian Multipole Moments
 -----------------------------------------------------------------
    Charge (ESU x 10^10)
                 0.0000
    Dipole Moment (Debye)
         X       0.0000      Y      -0.0000      Z      -0.0022
       Tot       0.0022
    Quadrupole Moments (Debye-Ang)
        XX     -31.3643     XY       6.1388     YY     -45.0930
        XZ       0.0012     YZ      -0.0042     ZZ     -33.3705
    Octopole Moments (Debye-Ang^2)
       XXX      -0.0000    XXY      -0.0000    XYY       0.0000
       YYY      -0.0000    XXZ      -0.0073    XYZ       0.0037
       YYZ      -0.0121    XZZ       0.0000    YZZ      -0.0000
       ZZZ      -0.0175
    Hexadecapole Moments (Debye-Ang^3)
      XXXX    -413.2863   XXXY      -2.2304   XXYY    -119.5278
      XYYY      11.8215   YYYY    -276.7992   XXXZ       0.0118
      XXYZ      -0.0132   XYYZ       0.0076   YYYZ      -0.0374
      XXZZ     -79.2051   XYZZ       1.9255   YYZZ     -44.4264
      XZZZ       0.0114   YZZZ      -0.0262   ZZZZ     -43.1659
 -----------------------------------------------------------------
 DrvMan is completing analytic gradient of the MP2 energy
 MP2 relaxed dipole moment
            1
    1   0.0000000
    2  -0.0000006
    3  -0.0008644
	Magnitude:	 0.001 au	 0.002 Debye
 MP2 energy read as -306.007502
 Full Analytical Gradient of MP2 Energy (in au.)
             1             2             3             4             5
    1   -0.00017968    0.00017970   -0.00001431    0.00001429    0.00003010
    2   -0.00006129    0.00006077   -0.00012843    0.00012899    0.00006789
    3   -0.00012182    0.00003468   -0.00000142    0.00004240    0.00005543
[truncated: 734,202 more chars]
