# Supplementary material for: A DFT investigation of the blue bottle experiment: E∘half-cell analysis of autoxidation catalysed by redox indicators
Source: R Soc Open Sci. 2017 Nov 8;4(11):170708. doi: 10.1098/rsos.170708 (PMC5717635; doi:10.1098/rsos.170708)
Supplement: output.zip [file rsos170708supp2.zip › MP2_cc-pVTZ/C4H8O.out]

pikachu 127.0.1
Q-Chem Developer Version! Running on 127.0.1.*
                  Welcome to Q-Chem
     A Quantum Leap Into The Future Of Chemistry


 Q-Chem 4.4, Q-Chem, Inc., Pleasanton, CA (2016)

 Y. Shao,  Z. Gan,  E. Epifanovsky,  A. T. B. Gilbert,  M. Wormit,  
 J. Kussmann,  A. W. Lange,  A. Behn,  J. Deng,  X. Feng,  D. Ghosh,  
 M. Goldey,  P. R. Horn,  L. D. Jacobson,  I. Kaliman,  F. Rob,  
 R. Z. Khaliullin,  T. Kus,  A. Landau,  J. Liu,  E. I. Proynov,  Y. M. Rhee,  
 R. M. Richard,  M. A. Rohrdanz,  R. P. Steele,  E. J. Sundstrom,  
 H. L. Woodcock III,  P. M. Zimmerman,  D. Zuev,  B. Albrecht,  E. Alguire,  
 B. Austin,  S. A. Baeppler,  G. J. O. Beran,  Y. A. Bernard,  
 E. J. Berquist,  K. Brandhorst,  K. B. Bravaya,  S. T. Brown,  D. Casanova,  
 C.-M. Chang,  Y. Chen,  S. H. Chien,  K. D. Closser,  M. P. Coons,  
 D. L. Crittenden,  S. Dasgupta,  M. Diedenhofen,  R. A. DiStasio Jr.,  
 H. Do,  A. D. Dutoi,  R. G. Edgar,  P.-T. Fang,  S. Fatehi,  Q. Feng,  
 L. Fusti-Molnar,  A. Ghysels,  A. Golubeva-Zadorozhnaya,  J. Gomes,  
 A. Gunina,  M. W. D. Hanson-Heine,  P. H. P. Harbach,  A. W. Hauser,  
 J. E. Herr,  E. G. Hohenstein,  Z. C. Holden,  K. Hui,  T.-C. Jagau,  H. Ji,  
 B. Kaduk,  K. Khistyaev,  Jaehoon Kim,  Jihan Kim,  R. A. King,  
 P. Klunzinger,  K. Koh,  D. Kosenkov,  T. Kowalczyk,  C. M. Krauter,  
 A. Kunitsa,  K. U. Lao,  A. Laurent,  K. V. Lawler,  J. Lee,  D. Lefrancois,  
 S. Lehtola,  S. V. Levchenko,  C. Y. Lin,  Y.-S. Lin,  F. Liu,  E. Livshits,  
 R. C. Lochan,  A. Luenser,  P. Manohar,  S. F. Manzer,  S.-P. Mao,  Y. Mao,  
 N. Mardirossian,  A. V. Marenich,  L. A. Martinez-Martinez,  S. A. Maurer,  
 N. J. Mayhall,  J.-M. Mewes,  A. F. Morrison,  K. Nanda,  T. S. Nguyen-Beck,  
 C. M. Oana,  R. Olivares-Amaya,  D. P. O'Neill,  J. A. Parkhill,  
 T. M. Perrine,  R. Peverati,  P. A. Pieniazek,  F. Plasser,  A. Prociuk,  
 D. R. Rehn,  E. Rosta,  N. J. Russ,  N. Sergueev,  S. M. Sharada,  
 S. Sharma,  D. W. Small,  A. Sodt,  T. Stauch,  T. Stein,  D. Stuck,  
 Y.-C. Su,  A. J. W. Thom,  T. Tsuchimochi,  L. Vogt,  O. Vydrov,  T. Wang,  
 M. A. Watson,  J. Wenzel,  A. White,  C. F. Williams,  V. Vanovschi,  
 K. Yao,  S. Yeganeh,  S. R. Yost,  Z.-Q. You,  I. Y. Zhang,  X. Zhang,  
 Y. Zhao,  B. R. Brooks,  G. K. L. Chan,  D. M. Chipman,  C. J. Cramer,  
 W. A. Goddard III,  M. S. Gordon,  W. J. Hehre,  A. Klamt,  
 H. F. Schaefer III,  M. W. Schmidt,  C. D. Sherrill,  D. G. Truhlar,  
 A. Warshel,  X. Xu,  A. Aspuru-Guzik,  R. Baer,  A. T. Bell,  N. A. Besley,  
 J.-D. Chai,  A. Dreuw,  B. D. Dunietz,  T. R. Furlani,  S. R. Gwaltney,  
 C.-P. Hsu,  Y. Jung,  J. Kong,  D. S. Lambrecht,  W. Liang,  C. Ochsenfeld,  
 V. A. Rassolov,  L. V. Slipchenko,  J. E. Subotnik,  T. Van Voorhis,  
 J. M. Herbert,  A. I. Krylov,  P. M. W. Gill,  M. Head-Gordon

 Contributors to earlier versions of Q-Chem not listed above: 
 R. D. Adamson,  J. Baker,  E. F. C. Byrd,  A. K. Chakraborty,  C.-L. Cheng,  
 H. Dachsel,  R. J. Doerksen,  G. Hawkins,  A. Heyden,  S. Hirata,  
 G. Kedziora,  F. J. Keil,  C. Kelley,  P. P. Korambath,  W. Kurlancheek,  
 A. M. Lee,  M. S. Lee,  D. Liotard,  I. Lotan,  P. E. Maslen,  N. Nair,  
 D. Neuhauser,  R. Olson,  B. Peters,  J. Ritchie,  N. E. Schultz,  
 N. Shenvi,  A. C. Simmonett,  K. S. Thanthiriwatte,  Q. Wu,  W. Zhang

 Please cite Q-Chem as follows:
 Y. Shao et al., Mol. Phys. 113, 184-215 (2015)
 DOI: 10.1080/00268976.2014.952696

 Q-Chem 4.4.2 for Intel X86 EM64T Linux

 Parts of Q-Chem use Armadillo 5.200.1 (Boston Tea Smuggler).
 http://arma.sourceforge.net/

 Q-Chem begins on Tue Jul 11 07:18:41 2017  


Host: 0

     Scratch files written to /scratch/taweetham/qchem5114//

Checking the input file for inconsistencies... 	...done.

--------------------------------------------------------------
User input:
--------------------------------------------------------------
$molecule
0 1
  C   -0.0003236    0.0000250    0.0001220
  O   -0.0006532    0.0001318    1.2354946
  C    1.2681744    0.0001175   -0.7766821
  H    1.2299731   -0.8581418   -1.4268419
  H    1.2301757    0.8585674   -1.4266155
  C   -1.3007197    0.0009147   -0.7348383
  H   -1.3060984   -0.6555553   -1.5780895
  H   -2.0752166   -0.2820966   -0.0371847
  H   -1.5019452    1.0142256   -1.0500901
  C    2.5259809   -0.0001347    0.0628132
  H    3.4045600   -0.0001755   -0.5611682
  H    2.5597498   -0.8747916    0.7073484
  H    2.5600005    0.8743743    0.7075492
$end

$rem
   BASIS  =   cc-pVTZ
   method  =  MP2
   JOBTYPE = optimization
   SOLVENT_METHOD = SMD
   SYM_IGNORE = TRUE
   MEM_STATIC =2000
$end

--------------------------------------------------------------
 ----------------------------------------------------------------
             Standard Nuclear Orientation (Angstroms)
    I     Atom           X                Y                Z
 ----------------------------------------------------------------
    1      C      -0.0003236000     0.0000250000     0.0001220000
    2      O      -0.0006532000     0.0001318000     1.2354946000
    3      C       1.2681744000     0.0001175000    -0.7766821000
    4      H       1.2299731000    -0.8581418000    -1.4268419000
    5      H       1.2301757000     0.8585674000    -1.4266155000
    6      C      -1.3007197000     0.0009147000    -0.7348383000
    7      H      -1.3060984000    -0.6555553000    -1.5780895000
    8      H      -2.0752166000    -0.2820966000    -0.0371847000
    9      H      -1.5019452000     1.0142256000    -1.0500901000
   10      C       2.5259809000    -0.0001347000     0.0628132000
   11      H       3.4045600000    -0.0001755000    -0.5611682000
   12      H       2.5597498000    -0.8747916000     0.7073484000
   13      H       2.5600005000     0.8743743000     0.7075492000
 ----------------------------------------------------------------
 Nuclear Repulsion Energy =   177.3594579300 hartrees
 There are       20 alpha and       20 beta electrons
 Requested basis set is cc-pVTZ
 There are 98 shells and 262 basis functions

 Total QAlloc Memory Limit   2000 MB
 Mega-Array Size      1956 MB
 MEM_STATIC part      2000 MB
 A cutoff of  1.0D-11 yielded   4546 shell pairs
 There are     32368 function pairs (     41125 Cartesian)

 -------------------------------------------------------
 OpenMP Integral Computing Module                       
 Release: version 1.0, May 2013, Q-Chem Inc. Pittsburgh 
 -------------------------------------------------------
 Integral Job Info:
 Integral job number is                      11
 Integral operator is                         1
 short-range coefficients                     0
 long-range coefficients              100000000
 Omega coefficients                           0
 if combine SR and LR in K                    0
 Integral screening is                        0
 Integral computing path is                   2
 max size of driver memory is            800000
 size of driver memory is                776718
 size of scratch memory is              4556032
 max col of scratch BK array              10000
 max len of scratch array in speh3          662
 max len of scratch index in speh4           32
 max int batch size is                      520
 min int batch size is                       52
 fixed nKL is                                52
 max L of basis functions is                  3
 order of int derivative is                   0
 number of shells is                         98
 number of basis is                         295
 number of cartesian basis is               295
 number of contracted shell pairs          4546
 number of primitive shell pairs          11815
 maxK2 (contraction) of shell pair           49
 max number of K2 of shell pair               1
 max number of CS2 of shell pair            724
 max number of PS2 of shell pair           1855
 mem total for path MDJ                  100464
 -------------------------------------------------------
 Smallest overlap matrix eigenvalue = 4.50E-04

 Scale SEOQF with 1.000000e-01/1.000000e+00/1.000000e-01

 Standard Electronic Orientation quadrupole field applied
 Nucleus-field energy     =     0.0000000036 hartrees
 Guess from superposition of atomic densities
 Warning:  Energy on first SCF cycle will be non-variational
 A restricted Hartree-Fock SCF calculation will be
 performed using Pulay DIIS extrapolation
 SCF converges when DIIS error is below 1.0E-08
 ---------------------------------------
  Cycle       Energy         DIIS Error
 ---------------------------------------
    1    -232.5970663913      3.14E-02
    2    -230.9610826763      3.61E-03
    3    -231.0295926593      2.80E-03
    4    -231.0760160129      4.03E-04
    5    -231.0783628392      1.07E-04
    6    -231.0785718376      4.28E-05
    7    -231.0786155545      1.99E-05
    8    -231.0786234763      6.58E-06
    9    -231.0786244669      1.37E-06
   10    -231.0786245074      3.70E-07
   11    -231.0786245096      6.56E-08
   12    -231.0786245098      1.58E-08
   13    -231.0786245092      4.67E-09 Convergence criterion met
 ---------------------------------------
 SCF time:  CPU 241.24 s  wall 241.32 s

 Citation of the SMD model:
 Marenich, A.V.; Cramer, C.J.; Truhlar, D.G.
 J. Phys. Chem. B 2009, 113, 6378-6396.
 iSolventCode=           1
 Solvent: water                                                           

 vradii
            1           2           3           4           5           6
    1   1.8500000   1.5200000   1.8500000   1.2000000   1.2000000   1.8500000
            7           8           9          10          11          12
    1   1.2000000   1.2000000   1.2000000   1.8500000   1.2000000   1.2000000
           13
    1   1.2000000
Changing PCM_TESSEL_METHOD to VTN
Changing PCM_VDW_RADII to SMD_RADIUS
 Discretize the solute cavity surface with Lebedev spheres
	Using 302 Lebedev grid points for each H atom
	Using 302 Lebedev grid points for other atoms
	Atomic van der Waals radii will be scaled by 1.20
 Removing interior tesserae...
 Keep 1332 surface tesserae and discard 2594 interior tesserae
 Molecular Surface Area = 113.450 Angst**2
Using SCRF singleton
 A restricted Hartree-Fock SCF calculation will be
 performed using Pulay DIIS extrapolation
 Polarizable Continuum solvation model will be applied
 SCF converges when DIIS error is below 1.0E-08

 Citation of the SMD model:
 Marenich, A.V.; Cramer, C.J.; Truhlar, D.G.
 J. Phys. Chem. B 2009, 113, 6378-6396.
 iSolventCode=           1
 Solvent: water                                                           

 vradii
            1           2           3           4           5           6
    1   1.8500000   1.5200000   1.8500000   1.2000000   1.2000000   1.8500000
            7           8           9          10          11          12
    1   1.2000000   1.2000000   1.2000000   1.8500000   1.2000000   1.2000000
           13
    1   1.2000000
 ---------------------------------------
  Cycle       Energy         DIIS Error
 ---------------------------------------
    1    -231.0786245107      1.87E-09
 Time req'd to invert C: 2.90 s (CPU) 2.91 s (wall)
    2    -231.0913034151      3.97E-04
    3    -231.0913034169      3.97E-04
    4    -231.0913034155      3.97E-04
    5    -231.0913034155      3.97E-04
    6    -231.0913034080      3.97E-04
    7    -231.0913034088      3.97E-04
    8    -231.0913034043      3.97E-04
    9    -231.0913034041      3.97E-04
   10    -231.0913034053      3.97E-04
   11    -231.0913034151      3.97E-04
   12    -231.0913034071      3.97E-04
   13    -231.0913034291      3.97E-04
   14    -231.0913034148      3.97E-04
   15    -231.0913033900      3.97E-04
   16    -231.0913034428      3.97E-04
   17    -231.0943768733      2.51E-04
   18    -231.0949531750      9.70E-05
   19    -231.0952087290      3.63E-05
   20    -231.0952487419      1.25E-05
   21    -231.0952533732      4.66E-06
   22    -231.0952538128      1.42E-06
   23    -231.0952538533      2.03E-07
   24    -231.0952538544      4.27E-08
   25    -231.0952538546      1.34E-08
   26    -231.0952538545      4.00E-09 Convergence criterion met
 ---------------------------------------
 SCF time:  CPU 400.54 s  wall 400.67 s
(0)  E-EN(g) gas-phase elect-nuc energy                 -231.078624511 a.u.
(3)  G-ENP(liq) elect-nuc-pol free energy of system     -231.095253854 a.u.
(4)  G-CDS(liq) cavity-dispersion-solvent structure 
     free energy                                                3.6017 kcal/mol
(6)  G-S(liq) free energy of system                     -231.089514226 a.u.
(9)  DeltaG-S(liq) free energy of  solvation
     (9) = (6) - (0)                                           -6.8334 kcal/mol
 SCF   energy in the final basis set = -231.0895142256
 Total energy in the final basis set = -231.0895142256

 Components of the MP2 correlation energy:
        aaaa  correlation energy =        -0.1128154304 au
        abab  correlation energy =        -0.7628494300 au
        bbbb  correlation energy =        -0.1128154304 au
        non-Brillouin singles    =        -0.0000000000 au

 Total  MP2   correlation energy =        -0.9884802908 au
        MP2         total energy =      -232.0779945165 au

  Entering Z-vector solver.
 This version supports only Gaussian blurring of the apparent surface charges
 No PCM contribution added !! 
   1         0           1      0.000294    0.000294
 This version supports only Gaussian blurring of the apparent surface charges
 No PCM contribution added !! 
   2         0           1      0.000095    0.000095
 This version supports only Gaussian blurring of the apparent surface charges
 No PCM contribution added !! 
   3         0           1      0.000037    0.000037
 This version supports only Gaussian blurring of the apparent surface charges
 No PCM contribution added !! 
   4         0           1      0.000013    0.000013
 This version supports only Gaussian blurring of the apparent surface charges
 No PCM contribution added !! 
   5         0           1      0.000004    0.000004
 This version supports only Gaussian blurring of the apparent surface charges
 No PCM contribution added !! 
   6         0           1      0.000001    0.000001
 This version supports only Gaussian blurring of the apparent surface charges
 No PCM contribution added !! 
   7         1           0      0.000000    0.000000    Roots Converged

 --------------------------------------------------------------

                    Orbital Energies (a.u.)
 --------------------------------------------------------------

 Alpha MOs
 -- Occupied --
-20.545 -11.333 -11.219 -11.213 -11.205  -1.382  -1.063  -0.998
 -0.877  -0.733  -0.656  -0.635  -0.621  -0.576  -0.561  -0.514
 -0.505  -0.502  -0.483  -0.421
 -- Virtual --
  0.145   0.149   0.172   0.205   0.211   0.226   0.241   0.248
  0.259   0.301   0.335   0.348   0.373   0.388   0.407   0.417
  0.467   0.484   0.501   0.540   0.569   0.585   0.607   0.620
  0.633   0.643   0.647   0.651   0.677   0.681   0.697   0.709
  0.719   0.734   0.772   0.795   0.825   0.832   0.863   0.900
  0.938   0.957   0.984   1.028   1.040   1.075   1.091   1.119
  1.142   1.174   1.178   1.198   1.235   1.241   1.250   1.272
  1.300   1.315   1.331   1.353   1.365   1.368   1.417   1.435
  1.466   1.477   1.499   1.515   1.528   1.556   1.561   1.574
  1.595   1.614   1.626   1.633   1.670   1.725   1.746   1.766
  1.782   1.828   1.858   1.901   2.005   2.077   2.170   2.228
  2.412   2.423   2.468   2.481   2.577   2.612   2.634   2.652
  2.692   2.756   2.775   2.788   2.818   2.839   2.880   2.904
  2.945   2.960   2.991   3.012   3.094   3.098   3.099   3.125
  3.129   3.143   3.156   3.173   3.217   3.220   3.243   3.276
  3.290   3.326   3.335   3.358   3.381   3.395   3.409   3.413
  3.430   3.458   3.475   3.504   3.527   3.540   3.568   3.586
  3.612   3.637   3.667   3.674   3.725   3.755   3.771   3.780
  3.790   3.812   3.821   3.846   3.868   3.904   3.923   3.943
  4.000   4.024   4.058   4.073   4.087   4.115   4.128   4.143
  4.189   4.202   4.205   4.247   4.277   4.299   4.315   4.328
  4.341   4.369   4.406   4.416   4.420   4.440   4.462   4.484
  4.491   4.506   4.558   4.589   4.603   4.652   4.666   4.679
  4.716   4.746   4.764   4.803   4.853   4.900   4.929   4.951
  5.133   5.169   5.209   5.220   5.244   5.263   5.287   5.302
  5.337   5.381   5.453   5.466   5.519   5.525   5.558   5.598
  5.615   5.651   5.667   5.685   5.709   5.739   5.752   5.757
  5.766   5.789   5.812   5.895   5.942   6.035   6.071   6.162
  6.262   6.274   6.312   6.324   6.391   6.686   6.718   6.918
  6.992   7.085   7.360   7.550   7.555   9.712  13.296  13.904
 14.414  14.530
 --------------------------------------------------------------

          Ground-State Mulliken Net Atomic Charges

     Atom                 Charge (a.u.)
  ----------------------------------------
      1 C                     0.246610
      2 O                    -0.390045
      3 C                    -0.219992
      4 H                     0.160674
      5 H                     0.158368
      6 C                    -0.375877
      7 H                     0.152262
      8 H                     0.132606
      9 H                     0.155049
     10 C                    -0.413563
     11 H                     0.143566
     12 H                     0.125209
     13 H                     0.125132
  ----------------------------------------
  Sum of atomic charges =     0.000000

 -----------------------------------------------------------------
                    Cartesian Multipole Moments
 -----------------------------------------------------------------
    Charge (ESU x 10^10)
                 0.0000
    Dipole Moment (Debye)
         X       0.0368      Y       0.0725      Z      -4.3891
       Tot       4.3899
    Quadrupole Moments (Debye-Ang)
        XX     -30.0244     XY      -0.1159     YY     -30.3332
        XZ      -0.4573     YZ       0.0139     ZZ     -34.9183
    Octopole Moments (Debye-Ang^2)
       XXX     -52.5511    XXY      -0.0386    XYY     -17.4843
       YYY       0.5430    XXZ       0.4511    XYZ       0.1643
       YYZ       2.1269    XZZ     -17.2959    YZZ      -0.6277
       ZZZ       2.3610
    Hexadecapole Moments (Debye-Ang^3)
      XXXX    -494.0679   XXXY       0.5178   XXYY     -90.4446
      XYYY      -1.0712   YYYY     -49.2462   XXXZ     -16.4364
      XXYZ      -0.5377   XYYZ      -0.9704   YYYZ      -0.5548
      XXZZ    -108.2137   XYZZ       0.5861   YYZZ     -31.5648
      XZZZ      -7.6007   YZZZ       1.7001   ZZZZ    -167.0547
 -----------------------------------------------------------------
 DrvMan is completing analytic gradient of the MP2 energy
 MP2 relaxed dipole moment
            1
    1   0.0144818
    2   0.0285231
    3  -1.7268103
	Magnitude:	 1.727 au	 4.390 Debye
 MP2 energy read as -232.077995
 Full Analytical Gradient of MP2 Energy (in au.)
             1             2             3             4             5
    1    0.00245837   -0.00137278    0.00027725   -0.00044440   -0.00043088
    2    0.00368419   -0.00095038   -0.00037527   -0.00018772   -0.00002459
    3    0.00090302   -0.00049067    0.00131693   -0.00055914    0.00009753
             6             7             8             9            10
    1    0.00171329   -0.00216562    0.00124829   -0.00125262   -0.00006567
    2   -0.00426297   -0.00097165    0.00091742    0.00240783   -0.00029472
    3   -0.00602984    0.00240991   -0.00012416    0.00253390   -0.00013814
            11            12            13
    1    0.00006051    0.00004271   -0.00006843
    2    0.00000054   -0.00001697    0.00007430
    3    0.00002663    0.00003402    0.00002000
 Gradient time:  CPU 0.15 s  wall 0.15 s
 Geometry Optimization Parameters
   NAtoms,    NIC,     NZ,  NCons,   NDum,   NFix, NCnnct, MaxDiis
       13      80       0       0       0       0       0       0


** GEOMETRY OPTIMIZATION IN DELOCALIZED INTERNAL COORDINATES **
   Searching for a Minimum

   Optimization Cycle:   1

                       Coordinates (Angstroms)
     ATOM                X               Y               Z
      1  C        -0.0003236000    0.0000250000    0.0001220000
      2  O        -0.0006532000    0.0001318000    1.2354946000
      3  C         1.2681744000    0.0001175000   -0.7766821000
      4  H         1.2299731000   -0.8581418000   -1.4268419000
      5  H         1.2301757000    0.8585674000   -1.4266155000
      6  C        -1.3007197000    0.0009147000   -0.7348383000
      7  H        -1.3060984000   -0.6555553000   -1.5780895000
      8  H        -2.0752166000   -0.2820966000   -0.0371847000
      9  H        -1.5019452000    1.0142256000   -1.0500901000
     10  C         2.5259809000   -0.0001347000    0.0628132000
     11  H         3.4045600000   -0.0001755000   -0.5611682000
     12  H         2.5597498000   -0.8747916000    0.7073484000
     13  H         2.5600005000    0.8743743000    0.7075492000
   Point Group: c1    Number of degrees of freedom:    33


   Energy is   -232.077994516


 Attempting to Generate Delocalized Internal Coordinates

 33 Hessian modes will be used to form the next step
  Hessian Eigenvalues:
     0.007561    0.010010    0.010433    0.010839    0.041550    0.054398
     0.057744    0.058533    0.072539    0.079774    0.100871    0.131734
     0.160000    0.160000    0.160000    0.160000    0.160000    0.160000
     0.219319    0.250000    0.250000    0.311277    0.330453    0.337303
     0.351596    0.351605    0.359790    0.359797    0.362840    0.363101
     0.363111    0.373988    0.888840

 Minimum Search - Taking Simple RFO Step
 Searching for Lamda that Minimizes Along All modes
 Value Taken    Lamda =  -0.00062523
 Step Taken.  Stepsize is  0.146146

                             Maximum     Tolerance    Cnvgd?
         Gradient           0.002797      0.000300      NO
         Displacement       0.083187      0.001200      NO
         Energy change     *********      0.000001      NO


 New Cartesian Coordinates Obtained by Inverse Iteration

 Displacement from previous Coordinates is:  0.172572
 ----------------------------------------------------------------
             Standard Nuclear Orientation (Angstroms)
    I     Atom           X                Y                Z
 ----------------------------------------------------------------
    1      C      -0.0042169665    -0.0358099301     0.0100302989
    2      O       0.0063710976    -0.0124944541     1.2454338924
    3      C       1.2615198093    -0.0173685678    -0.7740670732
    4      H       1.2375470339    -0.8787791195    -1.4195117243
    5      H       1.2097797682     0.8380381500    -1.4272293691
    6      C      -1.3018568832     0.0089611758    -0.7251170377
    7      H      -1.2908949327    -0.6265643449    -1.5864626245
    8      H      -2.1004521948    -0.2710447977    -0.0510048230
    9      H      -1.4665042919     1.0239348301    -1.0472848401
   10      C       2.5231316365     0.0075901822     0.0594073524
   11      H       3.3979505724     0.0195624019    -0.5696781748
   12      H       2.5748959368    -0.8637569122     0.7070832014
   13      H       2.5463871144     0.8851921863     0.7002180217
 ----------------------------------------------------------------
 Nuclear Repulsion Energy =   177.3800162739 hartrees
 There are       20 alpha and       20 beta electrons
 Discretize the solute cavity surface with Lebedev spheres
	Using 302 Lebedev grid points for each H atom
	Using 302 Lebedev grid points for other atoms
	Atomic van der Waals radii will be scaled by 1.20
 Removing interior tesserae...
 Keep 1329 surface tesserae and discard 2597 interior tesserae
 Molecular Surface Area = 113.359 Angst**2
 Applying Cartesian multipole field
    Component          Value
    ---------          -----
     (2,0,0)        1.00000E-11
     (0,2,0)        2.00000E-10
     (0,0,2)       -3.00000E-11
 Nucleus-field energy     =     0.0000000036 hartrees
 Requested basis set is cc-pVTZ
 There are 98 shells and 262 basis functions
 A cutoff of  1.0D-11 yielded   4546 shell pairs
 There are     32368 function pairs (     41125 Cartesian)
 Smallest overlap matrix eigenvalue = 4.53E-04
 Guess MOs from SCF MO coefficient file
 Reading MOs from coefficient file
 Reading MOs from coefficient file
 A restricted Hartree-Fock SCF calculation will be
 performed using Pulay DIIS extrapolation
 SCF converges when DIIS error is below 1.0E-08
 Geometry optimization detected.  Setting ReadMinima to 0
 Setting SaveMinima to 0
 ---------------------------------------
  Cycle       Energy         DIIS Error
 ---------------------------------------
    1    -231.0710761057      6.94E-04
    2    -231.0778130486      3.53E-04
    3    -231.0786008399      1.39E-04
    4    -231.0788081286      4.27E-05
    5    -231.0788465341      1.56E-05
    6    -231.0788534928      6.53E-06
    7    -231.0788545266      1.89E-06
    8    -231.0788546194      5.00E-07
    9    -231.0788546286      2.29E-07
   10    -231.0788546314      9.98E-08
   11    -231.0788546320      2.88E-08
   12    -231.0788546318      8.07E-09 Convergence criterion met
 ---------------------------------------
 SCF time:  CPU 229.22 s  wall 229.27 s
 Discretize the solute cavity surface with Lebedev spheres
	Using 302 Lebedev grid points for each H atom
	Using 302 Lebedev grid points for other atoms
	Atomic van der Waals radii will be scaled by 1.20
 Removing interior tesserae...
 Keep 1329 surface tesserae and discard 2597 interior tesserae
 Molecular Surface Area = 113.359 Angst**2
Using SCRF singleton
 A restricted Hartree-Fock SCF calculation will be
 performed using Pulay DIIS extrapolation
 Polarizable Continuum solvation model will be applied
 SCF converges when DIIS error is below 1.0E-08
 Geometry optimization detected.  Setting ReadMinima to 0
 Setting SaveMinima to 0

 Citation of the SMD model:
 Marenich, A.V.; Cramer, C.J.; Truhlar, D.G.
 J. Phys. Chem. B 2009, 113, 6378-6396.
 iSolventCode=           1
 Solvent: water                                                           

 vradii
            1           2           3           4           5           6
    1   1.8500000   1.5200000   1.8500000   1.2000000   1.2000000   1.8500000
            7           8           9          10          11          12
    1   1.2000000   1.2000000   1.2000000   1.8500000   1.2000000   1.2000000
           13
    1   1.2000000
 ---------------------------------------
  Cycle       Energy         DIIS Error
 ---------------------------------------
    1    -231.0788546319      1.73E-09
 Time req'd to invert C: 2.80 s (CPU) 2.80 s (wall)
    2    -231.0915980450      3.99E-04
    3    -231.0915980453      3.99E-04
    4    -231.0915980458      3.99E-04
    5    -231.0915980415      3.99E-04
    6    -231.0915980335      3.99E-04
    7    -231.0915980310      3.99E-04
    8    -231.0915980157      3.99E-04
    9    -231.0915980142      3.99E-04
   10    -231.0915980176      3.99E-04
   11    -231.0915980158      3.99E-04
   12    -231.0915980174      3.99E-04
   13    -231.0915980192      3.99E-04
   14    -231.0915980183      3.99E-04
   15    -231.0915980169      3.99E-04
   16    -231.0915980461      3.99E-04
   17    -231.0946992808      2.52E-04
   18    -231.0952807727      9.75E-05
   19    -231.0955390243      3.66E-05
   20    -231.0955795687      1.26E-05
   21    -231.0955842729      4.68E-06
   22    -231.0955847175      1.42E-06
   23    -231.0955847582      2.03E-07
   24    -231.0955847593      4.22E-08
   25    -231.0955847595      1.30E-08
   26    -231.0955847594      3.75E-09 Convergence criterion met
 ---------------------------------------
 SCF time:  CPU 365.81 s  wall 365.94 s
(0)  E-EN(g) gas-phase elect-nuc energy                 -231.078854632 a.u.
(3)  G-ENP(liq) elect-nuc-pol free energy of system     -231.095584759 a.u.
(4)  G-CDS(liq) cavity-dispersion-solvent structure 
     free energy                                                3.5989 kcal/mol
(6)  G-S(liq) free energy of system                     -231.089849543 a.u.
(9)  DeltaG-S(liq) free energy of  solvation
     (9) = (6) - (0)                                           -6.8994 kcal/mol
 SCF   energy in the final basis set = -231.0898495432
 Total energy in the final basis set = -231.0898495432

 Components of the MP2 correlation energy:
        aaaa  correlation energy =        -0.1128158422 au
        abab  correlation energy =        -0.7628622775 au
        bbbb  correlation energy =        -0.1128158422 au
        non-Brillouin singles    =        -0.0000000000 au

 Total  MP2   correlation energy =        -0.9884939619 au
        MP2         total energy =      -232.0783435051 au

  Entering Z-vector solver.
 This version supports only Gaussian blurring of the apparent surface charges
 No PCM contribution added !! 
   1         0           1      0.000294    0.000294
 This version supports only Gaussian blurring of the apparent surface charges
 No PCM contribution added !! 
   2         0           1      0.000095    0.000095
 This version supports only Gaussian blurring of the apparent surface charges
 No PCM contribution added !! 
   3         0           1      0.000037    0.000037
 This version supports only Gaussian blurring of the apparent surface charges
 No PCM contribution added !! 
   4         0           1      0.000013    0.000013
 This version supports only Gaussian blurring of the apparent surface charges
 No PCM contribution added !! 
   5         0           1      0.000004    0.000004
 This version supports only Gaussian blurring of the apparent surface charges
 No PCM contribution added !! 
   6         0           1      0.000001    0.000001
 This version supports only Gaussian blurring of the apparent surface charges
 No PCM contribution added !! 
   7         1           0      0.000000    0.000000    Roots Converged

 --------------------------------------------------------------

                    Orbital Energies (a.u.)
 --------------------------------------------------------------

 Alpha MOs
 -- Occupied --
-20.545 -11.333 -11.219 -11.213 -11.205  -1.381  -1.063  -0.998
 -0.876  -0.733  -0.656  -0.635  -0.621  -0.575  -0.562  -0.515
 -0.505  -0.502  -0.483  -0.421
 -- Virtual --
  0.143   0.150   0.172   0.205   0.212   0.226   0.241   0.249
  0.259   0.300   0.334   0.351   0.374   0.388   0.403   0.417
  0.468   0.484   0.503   0.539   0.567   0.584   0.606   0.620
  0.633   0.643   0.646   0.651   0.679   0.681   0.696   0.707
  0.718   0.735   0.774   0.796   0.825   0.837   0.864   0.898
  0.939   0.954   0.985   1.023   1.042   1.073   1.093   1.118
  1.139   1.169   1.179   1.197   1.234   1.240   1.251   1.277
  1.304   1.313   1.329   1.353   1.367   1.370   1.414   1.431
  1.466   1.478   1.496   1.516   1.527   1.557   1.559   1.578
  1.598   1.616   1.628   1.631   1.673   1.727   1.753   1.769
  1.783   1.826   1.857   1.901   2.006   2.074   2.155   2.243
  2.406   2.421   2.467   2.485   2.580   2.612   2.635   2.651
  2.694   2.745   2.776   2.790   2.820   2.842   2.881   2.907
  2.939   2.960   2.992   3.010   3.091   3.095   3.100   3.124
  3.131   3.143   3.159   3.174   3.213   3.226   3.252   3.273
  3.290   3.320   3.342   3.355   3.385   3.394   3.408   3.413
  3.430   3.460   3.476   3.506   3.527   3.538   3.565   3.586
  3.612   3.638   3.668   3.674   3.717   3.755   3.766   3.781
  3.793   3.815   3.828   3.840   3.869   3.905   3.926   3.952
  3.999   4.028   4.055   4.062   4.087   4.111   4.129   4.145
  4.187   4.200   4.206   4.253   4.286   4.300   4.317   4.330
  4.341   4.367   4.406   4.416   4.421   4.442   4.462   4.482
  4.494   4.506   4.557   4.588   4.604   4.657   4.668   4.680
  4.713   4.740   4.768   4.806   4.858   4.904   4.926   4.953
  5.132   5.164   5.212   5.222   5.236   5.277   5.285   5.304
  5.332   5.378   5.453   5.465   5.513   5.537   5.562   5.601
  5.617   5.646   5.654   5.672   5.706   5.740   5.750   5.761
  5.770   5.790   5.812   5.894   5.939   6.033   6.073   6.163
  6.259   6.269   6.313   6.324   6.392   6.690   6.717   6.920
  6.993   7.088   7.360   7.549   7.554   9.723  13.295  13.900
 14.417  14.536
 --------------------------------------------------------------

          Ground-State Mulliken Net Atomic Charges

     Atom                 Charge (a.u.)
  ----------------------------------------
      1 C                     0.246828
      2 O                    -0.390285
      3 C                    -0.222702
      4 H                     0.160256
      5 H                     0.159045
      6 C                    -0.374186
      7 H                     0.149479
      8 H                     0.134071
      9 H                     0.157378
     10 C                    -0.413391
     11 H                     0.143499
     12 H                     0.125207
     13 H                     0.124800
  ----------------------------------------
  Sum of atomic charges =    -0.000000

 -----------------------------------------------------------------
                    Cartesian Multipole Moments
 -----------------------------------------------------------------
    Charge (ESU x 10^10)
                 0.0000
    Dipole Moment (Debye)
         X       0.0031      Y       0.0699      Z      -4.4153
       Tot       4.4158
    Quadrupole Moments (Debye-Ang)
        XX     -30.0339     XY      -0.1376     YY     -30.3635
        XZ      -0.4898     YZ       0.0018     ZZ     -34.9584
    Octopole Moments (Debye-Ang^2)
       XXX     -52.7364    XXY       0.1480    XYY     -17.3887
       YYY       1.1896    XXZ       0.3899    XYZ       0.2284
       YYZ       2.0367    XZZ     -17.2824    YZZ      -0.2144
       ZZZ       1.7520
    Hexadecapole Moments (Debye-Ang^3)
      XXXX    -492.5454   XXXY       0.8341   XXYY     -90.3907
      XYYY      -0.9687   YYYY     -49.2188   XXXZ     -16.5115
      XXYZ      -0.6582   XYYZ      -1.0134   YYYZ      -0.4603
      XXZZ    -108.1406   XYZZ       0.4986   YYZZ     -31.6885
      XZZZ      -7.4276   YZZZ       1.7277   ZZZZ    -167.3786
 -----------------------------------------------------------------
 DrvMan is completing analytic gradient of the MP2 energy
 MP2 relaxed dipole moment
            1
    1   0.0012067
    2   0.0275145
    3  -1.7371088
	Magnitude:	 1.737 au	 4.416 Debye
 MP2 energy read as -232.078344
 Full Analytical Gradient of MP2 Energy (in au.)
             1             2             3             4             5
    1    0.00114711   -0.00024743    0.00011850   -0.00064691    0.00039125
    2   -0.00670961    0.00240146    0.00181064    0.00016728    0.00022078
    3   -0.00014894   -0.00028055    0.00099399    0.00007888   -0.00032713
             6             7             8             9            10
    1    0.00059857    0.00004915   -0.00053470   -0.00081030   -0.00003118
    2    0.00168730   -0.00000048    0.00015984    0.00011181    0.00017540
    3   -0.00229762    0.00089096    0.00085635    0.00048069   -0.00013182
            11            12            13
    1    0.00000363   -0.00006494    0.00002725
    2    0.00002867   -0.00000053   -0.00005257
    3    0.00000224   -0.00005647   -0.00006057
 Gradient time:  CPU 0.15 s  wall 0.15 s
 Geometry Optimization Parameters
   NAtoms,    NIC,     NZ,  NCons,   NDum,   NFix, NCnnct, MaxDiis
       13      80       0       0       0       0       0       0

 Cartesian Hessian Update
 Hessian Updated using BFGS Update


** GEOMETRY OPTIMIZATION IN DELOCALIZED INTERNAL COORDINATES **
   Searching for a Minimum

   Optimization Cycle:   2

                       Coordinates (Angstroms)
     ATOM                X               Y               Z
      1  C        -0.0042169665   -0.0358099301    0.0100302989
      2  O         0.0063710976   -0.0124944541    1.2454338924
      3  C         1.2615198093   -0.0173685678   -0.7740670732
      4  H         1.2375470339   -0.8787791195   -1.4195117243
      5  H         1.2097797682    0.8380381500   -1.4272293691
      6  C        -1.3018568832    0.0089611758   -0.7251170377
      7  H        -1.2908949327   -0.6265643449   -1.5864626245
      8  H        -2.1004521948   -0.2710447977   -0.0510048230
      9  H        -1.4665042919    1.0239348301   -1.0472848401
     10  C         2.5231316365    0.0075901822    0.0594073524
     11  H         3.3979505724    0.0195624019   -0.5696781748
     12  H         2.5748959368   -0.8637569122    0.7070832014
     13  H         2.5463871144    0.8851921863    0.7002180217
   Point Group: c1    Number of degrees of freedom:    33


   Energy is   -232.078343505

 Hessian Updated using BFGS Update

 29 Hessian modes will be used to form the next step
  Hessian Eigenvalues:
     0.007561    0.009826    0.010263    0.021957    0.041379    0.053829
     0.054497    0.057758    0.058565    0.076591    0.100547    0.132885
     0.157524    0.165147    0.219314    0.241456    0.250392    0.311299
     0.328761    0.336325    0.351602    0.351611    0.358182    0.361924
     0.362841    0.363044    0.364579    0.372712    0.888533

 Minimum Search - Taking Simple RFO Step
 Searching for Lamda that Minimizes Along All modes
 Value Taken    Lamda =  -0.00037303
 Step Taken.  Stepsize is  0.131476

                             Maximum     Tolerance    Cnvgd?
         Gradient           0.001980      0.000300      NO
         Displacement       0.084813      0.001200      NO
         Energy change     -0.000349      0.000001      NO


 New Cartesian Coordinates Obtained by Inverse Iteration

 Displacement from previous Coordinates is:  0.114729
 ----------------------------------------------------------------
             Standard Nuclear Orientation (Angstroms)
    I     Atom           X                Y                Z
 ----------------------------------------------------------------
    1      C      -0.0070621537    -0.0157714561     0.0178259275
    2      O       0.0100742765    -0.0329429439     1.2535230495
    3      C       1.2567639345    -0.0169441577    -0.7721948880
    4      H       1.2287081060    -0.8845955519    -1.4087303283
    5      H       1.2090369038     0.8326338340    -1.4326829298
    6      C      -1.3024670334     0.0133243639    -0.7185126731
    7      H      -1.2615274053    -0.6079781834    -1.5913712532
    8      H      -2.1079642561    -0.2883715333    -0.0622028069
    9      H      -1.4711246144     1.0243745512    -1.0459405462
   10      C       2.5215795685     0.0085810705     0.0567967020
   11      H       3.3936789183     0.0078719656    -0.5761752477
   12      H       2.5705752073    -0.8558533633     0.7138284160
   13      H       2.5533862481     0.8931322043     0.6876536781
 ----------------------------------------------------------------
 Nuclear Repulsion Energy =   177.3759293227 hartrees
 There are       20 alpha and       20 beta electrons
 Discretize the solute cavity surface with Lebedev spheres
	Using 302 Lebedev grid points for each H atom
	Using 302 Lebedev grid points for other atoms
	Atomic van der Waals radii will be scaled by 1.20
 Removing interior tesserae...
 Keep 1331 surface tesserae and discard 2595 interior tesserae
 Molecular Surface Area = 113.434 Angst**2
 Applying Cartesian multipole field
    Component          Value
    ---------          -----
     (2,0,0)        1.00000E-11
     (0,2,0)        2.00000E-10
     (0,0,2)       -3.00000E-11
 Nucleus-field energy     =     0.0000000035 hartrees
 Requested basis set is cc-pVTZ
 There are 98 shells and 262 basis functions
 A cutoff of  1.0D-11 yielded   4550 shell pairs
 There are     32390 function pairs (     41147 Cartesian)
 Smallest overlap matrix eigenvalue = 4.53E-04
 Guess MOs from SCF MO coefficient file
 Reading MOs from coefficient file
 Reading MOs from coefficient file
 A restricted Hartree-Fock SCF calculation will be
 performed using Pulay DIIS extrapolation
 SCF converges when DIIS error is below 1.0E-08
 Geometry optimization detected.  Setting ReadMinima to 0
 Setting SaveMinima to 0
 ---------------------------------------
  Cycle       Energy         DIIS Error
 ---------------------------------------
    1    -231.0711945655      7.47E-04
    2    -231.0779337372      3.49E-04
    3    -231.0787010473      1.50E-04
    4    -231.0789249793      4.44E-05
    5    -231.0789656652      1.58E-05
    6    -231.0789727051      6.40E-06
    7    -231.0789736781      1.75E-06
    8    -231.0789737415      3.38E-07
    9    -231.0789737435      6.51E-08
   10    -231.0789737437      2.18E-08
   11    -231.0789737439      9.59E-09 Convergence criterion met
 ---------------------------------------
 SCF time:  CPU 212.35 s  wall 260.48 s
 Discretize the solute cavity surface with Lebedev spheres
	Using 302 Lebedev grid points for each H atom
	Using 302 Lebedev grid points for other atoms
	Atomic van der Waals radii will be scaled by 1.20
 Removing interior tesserae...
 Keep 1331 surface tesserae and discard 2595 interior tesserae
 Molecular Surface Area = 113.434 Angst**2
Using SCRF singleton
 A restricted Hartree-Fock SCF calculation will be
 performed using Pulay DIIS extrapolation
 Polarizable Continuum solvation model will be applied
 SCF converges when DIIS error is below 1.0E-08
 Geometry optimization detected.  Setting ReadMinima to 0
 Setting SaveMinima to 0

 Citation of the SMD model:
 Marenich, A.V.; Cramer, C.J.; Truhlar, D.G.
 J. Phys. Chem. B 2009, 113, 6378-6396.
 iSolventCode=           1
 Solvent: water                                                           

 vradii
            1           2           3           4           5           6
    1   1.8500000   1.5200000   1.8500000   1.2000000   1.2000000   1.8500000
            7           8           9          10          11          12
    1   1.2000000   1.2000000   1.2000000   1.8500000   1.2000000   1.2000000
           13
    1   1.2000000
 ---------------------------------------
  Cycle       Energy         DIIS Error
 ---------------------------------------
    1    -231.0789737435      4.83E-09
 Time req'd to invert C: 2.98 s (CPU) 4.00 s (wall)
    2    -231.0917814901      4.00E-04
    3    -231.0917814902      4.00E-04
    4    -231.0917814894      4.00E-04
    5    -231.0917814954      4.00E-04
    6    -231.0917814944      4.00E-04
    7    -231.0917814858      4.00E-04
    8    -231.0917814825      4.00E-04
    9    -231.0917814830      4.00E-04
   10    -231.0917814799      4.00E-04
   11    -231.0917814821      4.00E-04
   12    -231.0917814844      4.00E-04
   13    -231.0917814875      4.00E-04
   14    -231.0917814856      4.00E-04
   15    -231.0917814863      4.00E-04
   16    -231.0917814902      4.00E-04
   17    -231.0949084554      2.53E-04
   18    -231.0954942200      9.78E-05
   19    -231.0957541200      3.67E-05
   20    -231.0957948348      1.26E-05
   21    -231.0957995605      4.70E-06
   22    -231.0958000094      1.43E-06
   23    -231.0958000505      2.04E-07
   24    -231.0958000517      4.25E-08
   25    -231.0958000519      1.32E-08
   26    -231.0958000517      4.06E-09 Convergence criterion met
 ---------------------------------------
 SCF time:  CPU 369.96 s  wall 458.84 s
(0)  E-EN(g) gas-phase elect-nuc energy                 -231.078973743 a.u.
(3)  G-ENP(liq) elect-nuc-pol free energy of system     -231.095800052 a.u.
(4)  G-CDS(liq) cavity-dispersion-solvent structure 
     free energy                                                3.6016 kcal/mol
(6)  G-S(liq) free energy of system                     -231.090060565 a.u.
(9)  DeltaG-S(liq) free energy of  solvation
     (9) = (6) - (0)                                           -6.9571 kcal/mol
 SCF   energy in the final basis set = -231.0900605650
 Total energy in the final basis set = -231.0900605650

 Components of the MP2 correlation energy:
        aaaa  correlation energy =        -0.1128207524 au
        abab  correlation energy =        -0.7628658172 au
        bbbb  correlation energy =        -0.1128207524 au
        non-Brillouin singles    =        -0.0000000000 au

 Total  MP2   correlation energy =        -0.9885073220 au
        MP2         total energy =      -232.0785678870 au

  Entering Z-vector solver.
 This version supports only Gaussian blurring of the apparent surface charges
 No PCM contribution added !! 
   1         0           1      0.000294    0.000294
 This version supports only Gaussian blurring of the apparent surface charges
 No PCM contribution added !! 
   2         0           1      0.000095    0.000095
 This version supports only Gaussian blurring of the apparent surface charges
 No PCM contribution added !! 
   3         0           1      0.000037    0.000037
 This version supports only Gaussian blurring of the apparent surface charges
 No PCM contribution added !! 
   4         0           1      0.000013    0.000013
 This version supports only Gaussian blurring of the apparent surface charges
 No PCM contribution added !! 
   5         0           1      0.000004    0.000004
 This version supports only Gaussian blurring of the apparent surface charges
 No PCM contribution added !! 
   6         0           1      0.000001    0.000001
 This version supports only Gaussian blurring of the apparent surface charges
 No PCM contribution added !! 
   7         1           0      0.000000    0.000000    Roots Converged

 --------------------------------------------------------------

                    Orbital Energies (a.u.)
 --------------------------------------------------------------

 Alpha MOs
 -- Occupied --
-20.545 -11.333 -11.219 -11.213 -11.205  -1.381  -1.063  -0.999
 -0.876  -0.733  -0.656  -0.635  -0.622  -0.574  -0.563  -0.515
 -0.505  -0.501  -0.483  -0.421
 -- Virtual --
  0.145   0.149   0.172   0.205   0.212   0.226   0.241   0.249
  0.259   0.300   0.334   0.351   0.374   0.389   0.400   0.419
  0.470   0.484   0.503   0.540   0.567   0.583   0.607   0.620
  0.633   0.643   0.645   0.651   0.679   0.682   0.695   0.706
  0.718   0.735   0.775   0.792   0.827   0.838   0.863   0.899
  0.939   0.955   0.985   1.023   1.043   1.074   1.092   1.119
  1.141   1.171   1.179   1.197   1.235   1.241   1.250   1.278
  1.305   1.314   1.328   1.353   1.364   1.367   1.414   1.433
  1.463   1.480   1.496   1.515   1.528   1.557   1.559   1.582
  1.600   1.611   1.628   1.629   1.675   1.728   1.756   1.771
  1.783   1.826   1.857   1.901   2.008   2.075   2.167   2.230
  2.414   2.421   2.470   2.479   2.578   2.610   2.635   2.648
  2.694   2.748   2.779   2.792   2.820   2.840   2.885   2.905
  2.938   2.957   2.989   3.010   3.093   3.096   3.100   3.122
  3.132   3.143   3.158   3.174   3.214   3.224   3.253   3.274
  3.290   3.322   3.342   3.357   3.383   3.393   3.409   3.416
  3.432   3.460   3.476   3.506   3.529   3.536   3.564   3.587
  3.610   3.640   3.668   3.676   3.710   3.754   3.766   3.782
  3.795   3.822   3.824   3.840   3.869   3.902   3.925   3.956
  3.996   4.030   4.057   4.063   4.088   4.111   4.128   4.146
  4.179   4.199   4.207   4.261   4.287   4.302   4.318   4.336
  4.342   4.365   4.406   4.416   4.420   4.445   4.462   4.481
  4.494   4.509   4.552   4.588   4.602   4.660   4.668   4.678
  4.716   4.738   4.771   4.806   4.859   4.906   4.924   4.953
  5.129   5.163   5.214   5.224   5.230   5.278   5.292   5.309
  5.330   5.376   5.454   5.465   5.505   5.547   5.567   5.600
  5.619   5.645   5.646   5.667   5.709   5.739   5.749   5.761
  5.773   5.791   5.813   5.896   5.938   6.037   6.069   6.159
  6.257   6.273   6.313   6.324   6.392   6.691   6.720   6.918
  6.993   7.093   7.361   7.548   7.555   9.731  13.291  13.907
 14.413  14.545
 --------------------------------------------------------------

          Ground-State Mulliken Net Atomic Charges

     Atom                 Charge (a.u.)
  ----------------------------------------
      1 C                     0.248181
      2 O                    -0.390794
      3 C                    -0.224005
      4 H                     0.161709
      5 H                     0.157548
      6 C                    -0.374670
      7 H                     0.149622
      8 H                     0.135563
      9 H                     0.157323
     10 C                    -0.413678
     11 H                     0.143352
     12 H                     0.124525
     13 H                     0.125323
  ----------------------------------------
  Sum of atomic charges =    -0.000000

 -----------------------------------------------------------------
                    Cartesian Multipole Moments
 -----------------------------------------------------------------
    Charge (ESU x 10^10)
                 0.0000
    Dipole Moment (Debye)
         X      -0.0234      Y       0.1358      Z      -4.4399
       Tot       4.4421
    Quadrupole Moments (Debye-Ang)
        XX     -30.0496     XY      -0.1352     YY     -30.3926
        XZ      -0.5031     YZ       0.0804     ZZ     -34.9858
    Octopole Moments (Debye-Ang^2)
       XXX     -52.8749    XXY       0.0509    XYY     -17.3452
       YYY       1.1796    XXZ       0.3262    XYZ       0.3121
       YYZ       1.9743    XZZ     -17.2640    YZZ      -0.1476
       ZZZ       1.2653
    Hexadecapole Moments (Debye-Ang^3)
      XXXX    -491.7611   XXXY       0.9565   XXYY     -90.2752
      XYYY      -0.8873   YYYY     -49.2401   XXXZ     -16.4419
      XXYZ      -0.4284   XYYZ      -1.0387   YYYZ       0.0925
      XXZZ    -108.1396   XYZZ       0.3706   YYZZ     -31.8039
      XZZZ      -7.3019   YZZZ       2.3358   ZZZZ    -167.6933
 -----------------------------------------------------------------
 DrvMan is completing analytic gradient of the MP2 energy
 MP2 relaxed dipole moment
            1
    1  -0.0092003
    2   0.0534299
    3  -1.7468059
	Magnitude:	 1.748 au	 4.442 Debye
 MP2 energy read as -232.078568
 Full Analytical Gradient of MP2 Energy (in au.)
             1             2             3             4             5
    1    0.00006639    0.00027928   -0.00001733    0.00035405   -0.00014817
    2    0.00274088   -0.00049548   -0.00164803    0.00029023    0.00023334
    3   -0.00084855    0.00031542    0.00030332   -0.00036479    0.00022730
             6             7             8             9            10
    1   -0.00059844    0.00068132   -0.00131739    0.00077795   -0.00000268
    2    0.00020876    0.00042331   -0.00049757   -0.00124843   -0.00028111
    3    0.00088618   -0.00072447    0.00073544   -0.00023973   -0.00010406
            11            12            13
    1   -0.00006405   -0.00000831   -0.00000261
    2    0.00003113    0.00016633    0.00007664
    3   -0.00003238   -0.00012185   -0.00003182
 Gradient time:  CPU 0.15 s  wall 0.15 s
 Geometry Optimization Parameters
   NAtoms,    NIC,     NZ,  NCons,   NDum,   NFix, NCnnct, MaxDiis
       13      80       0       0       0       0       0       0

 Cartesian Hessian Update
 Hessian Updated using BFGS Update


** GEOMETRY OPTIMIZATION IN DELOCALIZED INTERNAL COORDINATES **
   Searching for a Minimum

   Optimization Cycle:   3

                       Coordinates (Angstroms)
     ATOM                X               Y               Z
      1  C        -0.0070621537   -0.0157714561    0.0178259275
      2  O         0.0100742765   -0.0329429439    1.2535230495
      3  C         1.2567639345   -0.0169441577   -0.7721948880
      4  H         1.2287081060   -0.8845955519   -1.4087303283
      5  H         1.2090369038    0.8326338340   -1.4326829298
      6  C        -1.3024670334    0.0133243639   -0.7185126731
      7  H        -1.2615274053   -0.6079781834   -1.5913712532
      8  H        -2.1079642561   -0.2883715333   -0.0622028069
      9  H        -1.4711246144    1.0243745512   -1.0459405462
     10  C         2.5215795685    0.0085810705    0.0567967020
     11  H         3.3936789183    0.0078719656   -0.5761752477
     12  H         2.5705752073   -0.8558533633    0.7138284160
     13  H         2.5533862481    0.8931322043    0.6876536781
   Point Group: c1    Number of degrees of freedom:    33


   Energy is   -232.078567887

 Hessian Updated using BFGS Update

 30 Hessian modes will be used to form the next step
  Hessian Eigenvalues:
     0.007562    0.009423    0.010037    0.028048    0.043605    0.054355
     0.057755    0.058501    0.063080    0.076661    0.100578    0.134752
     0.158404    0.160125    0.165538    0.219278    0.241178    0.250114
     0.311236    0.328098    0.336378    0.351603    0.351665    0.358914
     0.362827    0.363010    0.363221    0.363926    0.373153    0.888931

 Minimum Search - Taking Simple RFO Step
 Searching for Lamda that Minimizes Along All modes
 Value Taken    Lamda =  -0.00009401
 Step Taken.  Stepsize is  0.043972

                             Maximum     Tolerance    Cnvgd?
         Gradient           0.001758      0.000300      NO
         Displacement       0.022763      0.001200      NO
         Energy change     -0.000224      0.000001      NO


 New Cartesian Coordinates Obtained by Inverse Iteration

 Displacement from previous Coordinates is:  0.055810
 ----------------------------------------------------------------
             Standard Nuclear Orientation (Angstroms)
    I     Atom           X                Y                Z
 ----------------------------------------------------------------
    1      C      -0.0061662896    -0.0257787248     0.0149627709
    2      O       0.0078931374    -0.0427517130     1.2505392659
    3      C       1.2584254957    -0.0202078664    -0.7732806222
    4      H       1.2331919714    -0.8903151790    -1.4068411085
    5      H       1.2075955323     0.8270041799    -1.4364199659
    6      C      -1.3011370166     0.0157605976    -0.7216903005
    7      H      -1.2758858182    -0.6077668905    -1.5928488407
    8      H      -2.1018313128    -0.2802660084    -0.0600582191
    9      H      -1.4682617420     1.0313817990    -1.0408344046
   10      C       2.5219646343     0.0116339587     0.0578487392
   11      H       3.3953141353     0.0135184692    -0.5734937381
   12      H       2.5734665408    -0.8518240755     0.7162951953
   13      H       2.5490884317     0.8970722532     0.6876383282
 ----------------------------------------------------------------
 Nuclear Repulsion Energy =   177.3795385037 hartrees
 There are       20 alpha and       20 beta electrons
 Discretize the solute cavity surface with Lebedev spheres
	Using 302 Lebedev grid points for each H atom
	Using 302 Lebedev grid points for other atoms
	Atomic van der Waals radii will be scaled by 1.20
 Removing interior tesserae...
 Keep 1330 surface tesserae and discard 2596 interior tesserae
 Molecular Surface Area = 113.181 Angst**2
 Applying Cartesian multipole field
    Component          Value
    ---------          -----
     (2,0,0)        1.00000E-11
     (0,2,0)        2.00000E-10
     (0,0,2)       -3.00000E-11
 Nucleus-field energy     =     0.0000000036 hartrees
 Requested basis set is cc-pVTZ
 There are 98 shells and 262 basis functions
 A cutoff of  1.0D-11 yielded   4547 shell pairs
 There are     32383 function pairs (     41140 Cartesian)
 Smallest overlap matrix eigenvalue = 4.53E-04
 Guess MOs from SCF MO coefficient file
 Reading MOs from coefficient file
 Reading MOs from coefficient file
 A restricted Hartree-Fock SCF calculation will be
 performed using Pulay DIIS extrapolation
 SCF converges when DIIS error is below 1.0E-08
 Geometry optimization detected.  Setting ReadMinima to 0
 Setting SaveMinima to 0
 ---------------------------------------
  Cycle       Energy         DIIS Error
 ---------------------------------------
    1    -231.0736800746      5.64E-04
    2    -231.0781020003      3.46E-04
    3    -231.0788576569      1.02E-04
    4    -231.0790135876      4.10E-05
    5    -231.0790490960      1.50E-05
    6    -231.0790556792      6.17E-06
    7    -231.0790564579      1.78E-06
    8    -231.0790565232      3.13E-07
    9    -231.0790565251      7.40E-08
   10    -231.0790565252      2.90E-08
   11    -231.0790565255      1.44E-08
   12    -231.0790565256      6.70E-09 Convergence criterion met
 ---------------------------------------
 SCF time:  CPU 224.55 s  wall 280.29 s
 Discretize the solute cavity surface with Lebedev spheres
	Using 302 Lebedev grid points for each H atom
	Using 302 Lebedev grid points for other atoms
	Atomic van der Waals radii will be scaled by 1.20
 Removing interior tesserae...
 Keep 1330 surface tesserae and discard 2596 interior tesserae
 Molecular Surface Area = 113.181 Angst**2
Using SCRF singleton
 A restricted Hartree-Fock SCF calculation will be
 performed using Pulay DIIS extrapolation
 Polarizable Continuum solvation model will be applied
 SCF converges when DIIS error is below 1.0E-08
 Geometry optimization detected.  Setting ReadMinima to 0
 Setting SaveMinima to 0

 Citation of the SMD model:
 Marenich, A.V.; Cramer, C.J.; Truhlar, D.G.
 J. Phys. Chem. B 2009, 113, 6378-6396.
 iSolventCode=           1
 Solvent: water                                                           

 vradii
            1           2           3           4           5           6
    1   1.8500000   1.5200000   1.8500000   1.2000000   1.2000000   1.8500000
            7           8           9          10          11          12
    1   1.2000000   1.2000000   1.2000000   1.8500000   1.2000000   1.2000000
           13
    1   1.2000000
 ---------------------------------------
  Cycle       Energy         DIIS Error
 ---------------------------------------
    1    -231.0790565251      1.93E-09
 Time req'd to invert C: 2.98 s (CPU) 4.19 s (wall)
    2    -231.0918210597      3.99E-04
    3    -231.0918210594      3.99E-04
    4    -231.0918210609      3.99E-04
    5    -231.0918210622      3.99E-04
    6    -231.0918210633      3.99E-04
    7    -231.0918210633      3.99E-04
    8    -231.0949304726      2.52E-04
    9    -231.0955131763      9.76E-05
   10    -231.0957717593      3.66E-05
   11    -231.0958122375      1.25E-05
   12    -231.0958169319      4.68E-06
   13    -231.0958173770      1.42E-06
   14    -231.0958174177      2.03E-07
   15    -231.0958174189      4.24E-08
   16    -231.0958174185      1.33E-08
   17    -231.0958174169      4.15E-09 Convergence criterion met
 ---------------------------------------
 SCF time:  CPU 318.35 s  wall 405.97 s
(0)  E-EN(g) gas-phase elect-nuc energy                 -231.079056525 a.u.
(3)  G-ENP(liq) elect-nuc-pol free energy of system     -231.095817417 a.u.
(4)  G-CDS(liq) cavity-dispersion-solvent structure 
     free energy                                                3.5991 kcal/mol
(6)  G-S(liq) free energy of system                     -231.090081824 a.u.
(9)  DeltaG-S(liq) free energy of  solvation
     (9) = (6) - (0)                                           -6.9185 kcal/mol
 SCF   energy in the final basis set = -231.0900818243
 Total energy in the final basis set = -231.0900818243

 Components of the MP2 correlation energy:
        aaaa  correlation energy =        -0.1128176228 au
        abab  correlation energy =        -0.7628567785 au
        bbbb  correlation energy =        -0.1128176228 au
        non-Brillouin singles    =        -0.0000000000 au

 Total  MP2   correlation energy =        -0.9884920241 au
        MP2         total energy =      -232.0785738484 au

  Entering Z-vector solver.
 This version supports only Gaussian blurring of the apparent surface charges
 No PCM contribution added !! 
   1         0           1      0.000294    0.000294
 This version supports only Gaussian blurring of the apparent surface charges
 No PCM contribution added !! 
   2         0           1      0.000095    0.000095
 This version supports only Gaussian blurring of the apparent surface charges
 No PCM contribution added !! 
   3         0           1      0.000037    0.000037
 This version supports only Gaussian blurring of the apparent surface charges
 No PCM contribution added !! 
   4         0           1      0.000013    0.000013
 This version supports only Gaussian blurring of the apparent surface charges
 No PCM contribution added !! 
   5         0           1      0.000004    0.000004
 This version supports only Gaussian blurring of the apparent surface charges
 No PCM contribution added !! 
   6         0           1      0.000001    0.000001
 This version supports only Gaussian blurring of the apparent surface charges
 No PCM contribution added !! 
   7         1           0      0.000000    0.000000    Roots Converged

 --------------------------------------------------------------

                    Orbital Energies (a.u.)
 --------------------------------------------------------------

 Alpha MOs
 -- Occupied --
-20.545 -11.333 -11.219 -11.213 -11.205  -1.381  -1.063  -0.999
 -0.876  -0.733  -0.656  -0.635  -0.622  -0.575  -0.563  -0.515
 -0.505  -0.502  -0.483  -0.421
 -- Virtual --
  0.145   0.149   0.172   0.205   0.212   0.226   0.241   0.249
  0.258   0.300   0.334   0.351   0.374   0.389   0.401   0.418
  0.469   0.484   0.503   0.540   0.567   0.583   0.607   0.620
  0.633   0.643   0.645   0.651   0.679   0.681   0.696   0.706
  0.719   0.735   0.775   0.792   0.825   0.839   0.863   0.898
  0.938   0.955   0.985   1.024   1.043   1.073   1.092   1.119
  1.140   1.171   1.180   1.197   1.235   1.241   1.251   1.277
  1.305   1.313   1.329   1.353   1.365   1.367   1.414   1.433
  1.464   1.481   1.496   1.514   1.528   1.556   1.559   1.582
  1.599   1.611   1.628   1.629   1.675   1.727   1.755   1.769
  1.782   1.826   1.857   1.901   2.007   2.075   2.166   2.231
  2.413   2.422   2.470   2.479   2.579   2.610   2.634   2.650
  2.694   2.746   2.779   2.792   2.820   2.841   2.884   2.906
  2.940   2.957   2.989   3.010   3.094   3.096   3.099   3.123
  3.132   3.143   3.159   3.174   3.213   3.224   3.253   3.274
  3.290   3.321   3.341   3.357   3.383   3.393   3.409   3.416
  3.432   3.460   3.476   3.506   3.529   3.537   3.562   3.587
  3.611   3.639   3.668   3.675   3.713   3.754   3.766   3.780
  3.795   3.821   3.824   3.840   3.869   3.903   3.925   3.955
  3.997   4.029   4.057   4.063   4.087   4.112   4.128   4.146
  4.183   4.198   4.207   4.258   4.286   4.303   4.317   4.333
  4.341   4.366   4.407   4.416   4.420   4.445   4.462   4.481
  4.494   4.507   4.554   4.589   4.604   4.660   4.667   4.678
  4.716   4.739   4.769   4.807   4.859   4.906   4.924   4.951
  5.130   5.164   5.214   5.224   5.233   5.279   5.288   5.306
  5.331   5.378   5.454   5.465   5.508   5.543   5.563   5.601
  5.618   5.645   5.651   5.672   5.708   5.740   5.750   5.761
  5.772   5.791   5.813   5.895   5.938   6.036   6.070   6.161
  6.260   6.270   6.313   6.324   6.392   6.692   6.719   6.918
  6.993   7.092   7.360   7.549   7.555   9.729  13.293  13.904
 14.410  14.551
 --------------------------------------------------------------

          Ground-State Mulliken Net Atomic Charges

     Atom                 Charge (a.u.)
  ----------------------------------------
      1 C                     0.247879
      2 O                    -0.390471
      3 C                    -0.223588
      4 H                     0.161443
      5 H                     0.157868
      6 C                    -0.374642
      7 H                     0.149652
      8 H                     0.135278
      9 H                     0.156897
     10 C                    -0.413598
     11 H                     0.143344
     12 H                     0.124497
     13 H                     0.125442
  ----------------------------------------
  Sum of atomic charges =     0.000000

 -----------------------------------------------------------------
                    Cartesian Multipole Moments
 -----------------------------------------------------------------
    Charge (ESU x 10^10)
                 0.0000
    Dipole Moment (Debye)
         X      -0.0139      Y       0.1463      Z      -4.4275
       Tot       4.4299
    Quadrupole Moments (Debye-Ang)
        XX     -30.0547     XY      -0.1448     YY     -30.3768
        XZ      -0.4851     YZ       0.1234     ZZ     -34.9747
    Octopole Moments (Debye-Ang^2)
       XXX     -52.8252    XXY       0.1469    XYY     -17.3751
       YYY       1.4067    XXZ       0.3456    XYZ       0.2815
       YYZ       2.0000    XZZ     -17.2793    YZZ      -0.0306
       ZZZ       1.4648
    Hexadecapole Moments (Debye-Ang^3)
      XXXX    -492.0348   XXXY       0.8855   XXYY     -90.2826
      XYYY      -0.9246   YYYY     -49.2740   XXXZ     -16.3931
      XXYZ      -0.3379   XYYZ      -1.0269   YYYZ       0.3045
      XXZZ    -108.1022   XYZZ       0.4301   YYZZ     -31.8023
      XZZZ      -7.3067   YZZZ       2.5983   ZZZZ    -167.5959
 -----------------------------------------------------------------
 DrvMan is completing analytic gradient of the MP2 energy
 MP2 relaxed dipole moment
            1
    1  -0.0054868
    2   0.0575464
    3  -1.7419095
	Magnitude:	 1.743 au	 4.430 Debye
 MP2 energy read as -232.078574
 Full Analytical Gradient of MP2 Energy (in au.)
             1             2             3             4             5
    1   -0.00005611    0.00008763   -0.00005153    0.00004672   -0.00003880
    2    0.00031333    0.00017264   -0.00071584    0.00025901    0.00023196
    3   -0.00018519    0.00024492    0.00005353   -0.00015058    0.00007657
             6             7             8             9            10
    1   -0.00014356   -0.00000135    0.00012942    0.00000482    0.00000990
    2   -0.00034538    0.00003518   -0.00001261    0.00002171   -0.00010592
    3    0.00016173   -0.00004988   -0.00002146   -0.00002356   -0.00003910
            11            12            13
    1   -0.00002945    0.00001778    0.00002454
    2    0.00002005    0.00005808    0.00006777
    3   -0.00003905   -0.00002262   -0.00000530
 Gradient time:  CPU 0.15 s  wall 0.15 s
 Geometry Optimization Parameters
   NAtoms,    NIC,     NZ,  NCons,   NDum,   NFix, NCnnct, MaxDiis
       13      80       0       0       0       0       0       0

 Cartesian Hessian Update
 Hessian Updated using BFGS Update


** GEOMETRY OPTIMIZATION IN DELOCALIZED INTERNAL COORDINATES **
   Searching for a Minimum

   Optimization Cycle:   4

                       Coordinates (Angstroms)
     ATOM                X               Y               Z
      1  C        -0.0061662896   -0.0257787248    0.0149627709
      2  O         0.0078931374   -0.0427517130    1.2505392659
      3  C         1.2584254957   -0.0202078664   -0.7732806222
      4  H         1.2331919714   -0.8903151790   -1.4068411085
      5  H         1.2075955323    0.8270041799   -1.4364199659
      6  C        -1.3011370166    0.0157605976   -0.7216903005
      7  H        -1.2758858182   -0.6077668905   -1.5928488407
      8  H        -2.1018313128   -0.2802660084   -0.0600582191
      9  H        -1.4682617420    1.0313817990   -1.0408344046
     10  C         2.5219646343    0.0116339587    0.0578487392
     11  H         3.3953141353    0.0135184692   -0.5734937381
     12  H         2.5734665408   -0.8518240755    0.7162951953
     13  H         2.5490884317    0.8970722532    0.6876383282
   Point Group: c1    Number of degrees of freedom:    33


   Energy is   -232.078573848

 Hessian Updated using BFGS Update

 31 Hessian modes will be used to form the next step
  Hessian Eigenvalues:
     0.007537    0.008102    0.009995    0.028436    0.041251    0.054338
     0.057747    0.058482    0.063943    0.076651    0.100551    0.133371
     0.159372    0.159935    0.161410    0.165660    0.219321    0.240997
     0.249897    0.311258    0.328095    0.336401    0.351504    0.351619
     0.358934    0.362118    0.362853    0.363023    0.372065    0.380293
     0.888006

 Minimum Search - Taking Simple RFO Step
 Searching for Lamda that Minimizes Along All modes
 Value Taken    Lamda =  -0.00001722
 Step Taken.  Stepsize is  0.043932

                             Maximum     Tolerance    Cnvgd?
         Gradient           0.000283      0.000300     YES
         Displacement       0.022119      0.001200      NO
         Energy change     -0.000006      0.000001      NO


 New Cartesian Coordinates Obtained by Inverse Iteration

 Displacement from previous Coordinates is:  0.066178
 ----------------------------------------------------------------
             Standard Nuclear Orientation (Angstroms)
    I     Atom           X                Y                Z
 ----------------------------------------------------------------
    1      C      -0.0061603049    -0.0334391927     0.0146109916
    2      O       0.0072877254    -0.0608766279     1.2498352218
    3      C       1.2585662070    -0.0249765480    -0.7735554683
    4      H       1.2363770459    -0.9002233520    -1.4005047818
    5      H       1.2046177971     0.8170070680    -1.4426563603
    6      C      -1.3007247305     0.0202468323    -0.7217404010
    7      H      -1.2796468563    -0.5983788374    -1.5964531275
    8      H      -2.1028204962    -0.2756190488    -0.0619014005
    9      H      -1.4627248767     1.0389439445    -1.0339357356
   10      C       2.5218025800     0.0160541916     0.0577420202
   11      H       3.3954809022     0.0180586910    -0.5732213583
   12      H       2.5764249860    -0.8439831278     0.7205429280
   13      H       2.5451777210     0.9046468073     0.6830545717
 ----------------------------------------------------------------
 Nuclear Repulsion Energy =   177.3827748566 hartrees
 There are       20 alpha and       20 beta electrons
 Discretize the solute cavity surface with Lebedev spheres
	Using 302 Lebedev grid points for each H atom
	Using 302 Lebedev grid points for other atoms
	Atomic van der Waals radii will be scaled by 1.20
 Removing interior tesserae...
 Keep 1332 surface tesserae and discard 2594 interior tesserae
 Molecular Surface Area = 113.260 Angst**2
 Applying Cartesian multipole field
    Component          Value
    ---------          -----
     (2,0,0)        1.00000E-11
     (0,2,0)        2.00000E-10
     (0,0,2)       -3.00000E-11
 Nucleus-field energy     =     0.0000000036 hartrees
 Requested basis set is cc-pVTZ
 There are 98 shells and 262 basis functions
 A cutoff of  1.0D-11 yielded   4546 shell pairs
 There are     32390 function pairs (     41158 Cartesian)
 Smallest overlap matrix eigenvalue = 4.54E-04
 Guess MOs from SCF MO coefficient file
 Reading MOs from coefficient file
 Reading MOs from coefficient file
 A restricted Hartree-Fock SCF calculation will be
 performed using Pulay DIIS extrapolation
 SCF converges when DIIS error is below 1.0E-08
 Geometry optimization detected.  Setting ReadMinima to 0
 Setting SaveMinima to 0
 ---------------------------------------
  Cycle       Energy         DIIS Error
 ---------------------------------------
    1    -231.0734712054      5.73E-04
    2    -231.0781384743      3.45E-04
    3    -231.0788908519      1.05E-04
    4    -231.0790499341      4.11E-05
    5    -231.0790858348      1.51E-05
    6    -231.0790924533      6.17E-06
    7    -231.0790932414      1.76E-06
    8    -231.0790933051      3.16E-07
    9    -231.0790933071      8.35E-08
   10    -231.0790933073      3.90E-08
   11    -231.0790933077      2.07E-08
   12    -231.0790933078      8.03E-09 Convergence criterion met
 ---------------------------------------
 SCF time:  CPU 225.64 s  wall 272.93 s
 Discretize the solute cavity surface with Lebedev spheres
	Using 302 Lebedev grid points for each H atom
	Using 302 Lebedev grid points for other atoms
	Atomic van der Waals radii will be scaled by 1.20
 Removing interior tesserae...
 Keep 1332 surface tesserae and discard 2594 interior tesserae
 Molecular Surface Area = 113.260 Angst**2
Using SCRF singleton
 A restricted Hartree-Fock SCF calculation will be
 performed using Pulay DIIS extrapolation
 Polarizable Continuum solvation model will be applied
 SCF converges when DIIS error is below 1.0E-08
 Geometry optimization detected.  Setting ReadMinima to 0
 Setting SaveMinima to 0

 Citation of the SMD model:
 Marenich, A.V.; Cramer, C.J.; Truhlar, D.G.
 J. Phys. Chem. B 2009, 113, 6378-6396.
 iSolventCode=           1
 Solvent: water                                                           

 vradii
            1           2           3           4           5           6
    1   1.8500000   1.5200000   1.8500000   1.2000000   1.2000000   1.8500000
            7           8           9          10          11          12
    1   1.2000000   1.2000000   1.2000000   1.8500000   1.2000000   1.2000000
           13
    1   1.2000000
 ---------------------------------------
  Cycle       Energy         DIIS Error
 ---------------------------------------
    1    -231.0790933073      1.74E-09
 Time req'd to invert C: 2.93 s (CPU) 3.56 s (wall)
    2    -231.0918524414      3.99E-04
    3    -231.0918524412      3.99E-04
    4    -231.0918524358      3.99E-04
    5    -231.0918524352      3.99E-04
    6    -231.0918524257      3.99E-04
    7    -231.0918524239      3.99E-04
    8    -231.0918524206      3.99E-04
    9    -231.0918524205      3.99E-04
   10    -231.0918524218      3.99E-04
   11    -231.0918524227      3.99E-04
   12    -231.0918524217      3.99E-04
   13    -231.0918524199      3.99E-04
   14    -231.0918524186      3.99E-04
   15    -231.0918524183      3.99E-04
   16    -231.0918524414      3.99E-04
   17    -231.0949598127      2.52E-04
   18    -231.0955422291      9.76E-05
   19    -231.0958007786      3.65E-05
   20    -231.0958412450      1.25E-05
   21    -231.0958459317      4.67E-06
   22    -231.0958463751      1.42E-06
   23    -231.0958464156      2.03E-07
   24    -231.0958464167      4.24E-08
   25    -231.0958464169      1.33E-08
   26    -231.0958464168      4.27E-09 Convergence criterion met
 ---------------------------------------
 SCF time:  CPU 375.68 s  wall 460.35 s
(0)  E-EN(g) gas-phase elect-nuc energy                 -231.079093307 a.u.
(3)  G-ENP(liq) elect-nuc-pol free energy of system     -231.095846417 a.u.
(4)  G-CDS(liq) cavity-dispersion-solvent structure 
     free energy                                                3.5985 kcal/mol
(6)  G-S(liq) free energy of system                     -231.090111802 a.u.
(9)  DeltaG-S(liq) free energy of  solvation
     (9) = (6) - (0)                                           -6.9142 kcal/mol
 SCF   energy in the final basis set = -231.0901118018
 Total energy in the final basis set = -231.0901118018

 Components of the MP2 correlation energy:
        aaaa  correlation energy =        -0.1128153678 au
        abab  correlation energy =        -0.7628457919 au
        bbbb  correlation energy =        -0.1128153678 au
        non-Brillouin singles    =        -0.0000000000 au

 Total  MP2   correlation energy =        -0.9884765275 au
        MP2         total energy =      -232.0785883293 au

  Entering Z-vector solver.
 This version supports only Gaussian blurring of the apparent surface charges
 No PCM contribution added !! 
   1         0           1      0.000294    0.000294
 This version supports only Gaussian blurring of the apparent surface charges
 No PCM contribution added !! 
   2         0           1      0.000095    0.000095
 This version supports only Gaussian blurring of the apparent surface charges
 No PCM contribution added !! 
   3         0           1      0.000037    0.000037
 This version supports only Gaussian blurring of the apparent surface charges
 No PCM contribution added !! 
   4         0           1      0.000013    0.000013
 This version supports only Gaussian blurring of the apparent surface charges
 No PCM contribution added !! 
   5         0           1      0.000004    0.000004
 This version supports only Gaussian blurring of the apparent surface charges
 No PCM contribution added !! 
   6         0           1      0.000001    0.000001
 This version supports only Gaussian blurring of the apparent surface charges
 No PCM contribution added !! 
   7         1           0      0.000000    0.000000    Roots Converged

 --------------------------------------------------------------

                    Orbital Energies (a.u.)
 --------------------------------------------------------------

 Alpha MOs
 -- Occupied --
-20.545 -11.333 -11.219 -11.213 -11.205  -1.381  -1.063  -0.999
 -0.876  -0.733  -0.656  -0.635  -0.622  -0.575  -0.563  -0.515
 -0.505  -0.502  -0.483  -0.421
 -- Virtual --
  0.145   0.149   0.172   0.205   0.212   0.226   0.241   0.249
  0.258   0.300   0.334   0.351   0.374   0.388   0.401   0.418
  0.470   0.484   0.503   0.539   0.567   0.583   0.607   0.620
  0.633   0.642   0.645   0.651   0.679   0.681   0.696   0.706
  0.719   0.735   0.777   0.791   0.825   0.841   0.864   0.898
  0.937   0.954   0.984   1.025   1.042   1.073   1.092   1.120
  1.140   1.172   1.181   1.197   1.235   1.241   1.251   1.278
  1.305   1.313   1.330   1.353   1.364   1.367   1.413   1.433
  1.464   1.482   1.495   1.514   1.528   1.556   1.558   1.583
  1.599   1.609   1.628   1.630   1.675   1.728   1.755   1.769
  1.782   1.826   1.858   1.900   2.007   2.075   2.166   2.230
  2.413   2.422   2.470   2.479   2.579   2.610   2.633   2.650
  2.695   2.744   2.780   2.792   2.820   2.841   2.884   2.906
  2.941   2.956   2.989   3.010   3.094   3.096   3.099   3.123
  3.132   3.143   3.159   3.174   3.212   3.223   3.255   3.273
  3.290   3.321   3.341   3.357   3.383   3.393   3.409   3.416
  3.432   3.461   3.475   3.507   3.528   3.538   3.561   3.587
  3.611   3.640   3.668   3.675   3.712   3.754   3.766   3.780
  3.796   3.821   3.824   3.839   3.869   3.903   3.925   3.956
  3.997   4.030   4.056   4.062   4.087   4.112   4.128   4.147
  4.183   4.196   4.207   4.259   4.287   4.303   4.317   4.332
  4.341   4.367   4.407   4.416   4.420   4.445   4.462   4.479
  4.494   4.507   4.555   4.589   4.604   4.660   4.667   4.677
  4.716   4.740   4.769   4.808   4.859   4.907   4.924   4.950
  5.129   5.165   5.214   5.224   5.233   5.279   5.287   5.306
  5.331   5.378   5.454   5.466   5.509   5.543   5.562   5.601
  5.618   5.644   5.652   5.672   5.708   5.741   5.750   5.761
  5.771   5.791   5.812   5.895   5.936   6.036   6.069   6.162
  6.261   6.270   6.313   6.324   6.391   6.693   6.718   6.919
  6.992   7.092   7.360   7.549   7.555   9.731  13.295  13.901
 14.408  14.555
 --------------------------------------------------------------

          Ground-State Mulliken Net Atomic Charges

     Atom                 Charge (a.u.)
  ----------------------------------------
      1 C                     0.247827
      2 O                    -0.390354
      3 C                    -0.223683
      4 H                     0.161401
      5 H                     0.157799
      6 C                    -0.374701
      7 H                     0.149761
      8 H                     0.134987
      9 H                     0.156990
     10 C                    -0.413364
     11 H                     0.143365
     12 H                     0.124266
     13 H                     0.125706
  ----------------------------------------
  Sum of atomic charges =    -0.000000

 -----------------------------------------------------------------
                    Cartesian Multipole Moments
 -----------------------------------------------------------------
    Charge (ESU x 10^10)
                 0.0000
    Dipole Moment (Debye)
         X      -0.0103      Y       0.1802      Z      -4.4244
       Tot       4.4280
    Quadrupole Moments (Debye-Ang)
        XX     -30.0501     XY      -0.1567     YY     -30.3772
        XZ      -0.4818     YZ       0.1955     ZZ     -34.9722
    Octopole Moments (Debye-Ang^2)
       XXX     -52.7923    XXY       0.2370    XYY     -17.3726
       YYY       1.7071    XXZ       0.3533    XYZ       0.2796
       YYZ       2.0064    XZZ     -17.2748    YZZ       0.1581
       ZZZ       1.4975
    Hexadecapole Moments (Debye-Ang^3)
      XXXX    -491.8679   XXXY       0.8674   XXYY     -90.2892
      XYYY      -0.9492   YYYY     -49.3437   XXXZ     -16.3526
      XXYZ      -0.1816   XYYZ      -1.0285   YYYZ       0.7181
      XXZZ    -108.0796   XYZZ       0.4421   YYZZ     -31.8476
      XZZZ      -7.2550   YZZZ       3.0687   ZZZZ    -167.4883
 -----------------------------------------------------------------
 DrvMan is completing analytic gradient of the MP2 energy
 MP2 relaxed dipole moment
            1
    1  -0.0040343
    2   0.0708970
    3  -1.7406789
	Magnitude:	 1.742 au	 4.428 Debye
 MP2 energy read as -232.078588
 Full Analytical Gradient of MP2 Energy (in au.)
             1             2             3             4             5
    1   -0.00003980   -0.00000463   -0.00001501   -0.00001029   -0.00001457
    2   -0.00020008    0.00027982   -0.00043197    0.00022032    0.00019310
    3    0.00010419   -0.00004362   -0.00007589   -0.00004850    0.00007139
             6             7             8             9            10
    1   -0.00003020   -0.00006817    0.00022001   -0.00009251    0.00000115
    2   -0.00027230   -0.00000846    0.00003780    0.00012452   -0.00005740
    3    0.00011088    0.00006441   -0.00009770    0.00001229   -0.00002808
            11            12            13
    1    0.00001326    0.00001534    0.00002543
    2    0.00001517    0.00004267    0.00005680
    3   -0.00004591   -0.00000839   -0.00001506
 Gradient time:  CPU 0.14 s  wall 0.15 s
 Geometry Optimization Parameters
   NAtoms,    NIC,     NZ,  NCons,   NDum,   NFix, NCnnct, MaxDiis
       13      80       0       0       0       0       0       0

 Cartesian Hessian Update
 Hessian Updated using BFGS Update


** GEOMETRY OPTIMIZATION IN DELOCALIZED INTERNAL COORDINATES **
   Searching for a Minimum

   Optimization Cycle:   5

                       Coordinates (Angstroms)
     ATOM                X               Y               Z
      1  C        -0.0061603049   -0.0334391927    0.0146109916
      2  O         0.0072877254   -0.0608766279    1.2498352218
      3  C         1.2585662070   -0.0249765480   -0.7735554683
      4  H         1.2363770459   -0.9002233520   -1.4005047818
      5  H         1.2046177971    0.8170070680   -1.4426563603
      6  C        -1.3007247305    0.0202468323   -0.7217404010
      7  H        -1.2796468563   -0.5983788374   -1.5964531275
      8  H        -2.1028204962   -0.2756190488   -0.0619014005
      9  H        -1.4627248767    1.0389439445   -1.0339357356
     10  C         2.5218025800    0.0160541916    0.0577420202
     11  H         3.3954809022    0.0180586910   -0.5732213583
     12  H         2.5764249860   -0.8439831278    0.7205429280
     13  H         2.5451777210    0.9046468073    0.6830545717
   Point Group: c1    Number of degrees of freedom:    33


   Energy is   -232.078588329

 Hessian Updated using BFGS Update

 32 Hessian modes will be used to form the next step
  Hessian Eigenvalues:
     0.001875    0.007592    0.010006    0.030725    0.041526    0.054496
     0.057744    0.058540    0.069545    0.077032    0.100527    0.134022
     0.159315    0.159995    0.160301    0.161263    0.166953    0.219439
     0.242976    0.251208    0.311456    0.328662    0.336731    0.351324
     0.351619    0.358748    0.361416    0.362904    0.363366    0.371649
     0.386741    0.902130

 Minimum Search - Taking Simple RFO Step
 Searching for Lamda that Minimizes Along All modes
 Value Taken    Lamda =  -0.00004459
 Step Taken.  Stepsize is  0.150673

                             Maximum     Tolerance    Cnvgd?
         Gradient           0.000332      0.000300      NO
         Displacement       0.082304      0.001200      NO
         Energy change     -0.000014      0.000001      NO


 New Cartesian Coordinates Obtained by Inverse Iteration

 Displacement from previous Coordinates is:  0.222445
 ----------------------------------------------------------------
             Standard Nuclear Orientation (Angstroms)
    I     Atom           X                Y                Z
 ----------------------------------------------------------------
    1      C      -0.0064490721    -0.0556018326     0.0143503893
    2      O       0.0064407267    -0.1228212902     1.2479679064
    3      C       1.2582578018    -0.0408174329    -0.7740374053
    4      H       1.2458600095    -0.9334977733    -1.3778864084
    5      H       1.1951591841     0.7821715341    -1.4643106737
    6      C      -1.2992488104     0.0357200773    -0.7208417226
    7      H      -1.2868137104    -0.5643472478    -1.6087662913
    8      H      -2.1070891786    -0.2624645555    -0.0688612141
    9      H      -1.4445881099     1.0633347876    -1.0108514977
   10      C       2.5203746945     0.0307387719     0.0570389542
   11      H       3.3944823070     0.0324739432    -0.5733148153
   12      H       2.5853552274    -0.8173543954     0.7345494499
   13      H       2.5319166305     0.9299262138     0.6667804286
 ----------------------------------------------------------------
 Nuclear Repulsion Energy =   177.3859940970 hartrees
 There are       20 alpha and       20 beta electrons
 Discretize the solute cavity surface with Lebedev spheres
	Using 302 Lebedev grid points for each H atom
	Using 302 Lebedev grid points for other atoms
	Atomic van der Waals radii will be scaled by 1.20
 Removing interior tesserae...
 Keep 1329 surface tesserae and discard 2597 interior tesserae
 Molecular Surface Area = 112.824 Angst**2
 Applying Cartesian multipole field
    Component          Value
    ---------          -----
     (2,0,0)        1.00000E-11
     (0,2,0)        2.00000E-10
     (0,0,2)       -3.00000E-11
 Nucleus-field energy     =     0.0000000037 hartrees
 Requested basis set is cc-pVTZ
 There are 98 shells and 262 basis functions
 A cutoff of  1.0D-11 yielded   4546 shell pairs
 There are     32412 function pairs (     41186 Cartesian)
 Smallest overlap matrix eigenvalue = 4.57E-04
 Guess MOs from SCF MO coefficient file
 Reading MOs from coefficient file
 Reading MOs from coefficient file
 A restricted Hartree-Fock SCF calculation will be
 performed using Pulay DIIS extrapolation
 SCF converges when DIIS error is below 1.0E-08
 Geometry optimization detected.  Setting ReadMinima to 0
 Setting SaveMinima to 0
 ---------------------------------------
  Cycle       Energy         DIIS Error
 ---------------------------------------
    1    -231.0701899390      7.82E-04
    2    -231.0780451726      3.52E-04
    3    -231.0788306136      1.59E-04
    4    -231.0790754037      4.56E-05
    5    -231.0791189468      1.63E-05
    6    -231.0791265791      6.52E-06
    7    -231.0791276526      1.80E-06
    8    -231.0791277267      4.41E-07
    9    -231.0791277325      1.75E-07
   10    -231.0791277338      8.91E-08
   11    -231.0791277343      3.37E-08
   12    -231.0791277343      9.10E-09 Convergence criterion met
 ---------------------------------------
 SCF time:  CPU 229.33 s  wall 279.40 s
 Discretize the solute cavity surface with Lebedev spheres
	Using 302 Lebedev grid points for each H atom
	Using 302 Lebedev grid points for other atoms
	Atomic van der Waals radii will be scaled by 1.20
 Removing interior tesserae...
 Keep 1329 surface tesserae and discard 2597 interior tesserae
 Molecular Surface Area = 112.824 Angst**2
Using SCRF singleton
 A restricted Hartree-Fock SCF calculation will be
 performed using Pulay DIIS extrapolation
 Polarizable Continuum solvation model will be applied
 SCF converges when DIIS error is below 1.0E-08
 Geometry optimization detected.  Setting ReadMinima to 0
 Setting SaveMinima to 0

 Citation of the SMD model:
 Marenich, A.V.; Cramer, C.J.; Truhlar, D.G.
 J. Phys. Chem. B 2009, 113, 6378-6396.
 iSolventCode=           1
 Solvent: water                                                           

 vradii
            1           2           3           4           5           6
    1   1.8500000   1.5200000   1.8500000   1.2000000   1.2000000   1.8500000
            7           8           9          10          11          12
    1   1.2000000   1.2000000   1.2000000   1.8500000   1.2000000   1.2000000
           13
    1   1.2000000
 ---------------------------------------
  Cycle       Energy         DIIS Error
 ---------------------------------------
    1    -231.0791277345      1.82E-09
 Time req'd to invert C: 3.03 s (CPU) 4.04 s (wall)
    2    -231.0918957968      3.99E-04
    3    -231.0918957994      3.99E-04
    4    -231.0918957958      3.99E-04
    5    -231.0918957956      3.99E-04
    6    -231.0918957812      3.99E-04
    7    -231.0918957747      3.99E-04
    8    -231.0918957740      3.99E-04
    9    -231.0918957723      3.99E-04
   10    -231.0918957720      3.99E-04
   11    -231.0918957700      3.99E-04
   12    -231.0918957654      3.99E-04
   13    -231.0918957591      3.99E-04
   14    -231.0918957703      3.99E-04
   15    -231.0918957692      3.99E-04
   16    -231.0918957944      3.99E-04
   17    -231.0950051869      2.52E-04
   18    -231.0955880105      9.76E-05
   19    -231.0958467592      3.66E-05
   20    -231.0958872744      1.25E-05
   21    -231.0958919610      4.68E-06
   22    -231.0958924049      1.42E-06
   23    -231.0958924456      2.03E-07
   24    -231.0958924468      4.31E-08
   25    -231.0958924470      1.40E-08
   26    -231.0958924468      4.96E-09 Convergence criterion met
 ---------------------------------------
 SCF time:  CPU 385.68 s  wall 481.21 s
(0)  E-EN(g) gas-phase elect-nuc energy                 -231.079127734 a.u.
(3)  G-ENP(liq) elect-nuc-pol free energy of system     -231.095892447 a.u.
(4)  G-CDS(liq) cavity-dispersion-solvent structure 
     free energy                                                3.5964 kcal/mol
(6)  G-S(liq) free energy of system                     -231.090161219 a.u.
(9)  DeltaG-S(liq) free energy of  solvation
     (9) = (6) - (0)                                           -6.9236 kcal/mol
 SCF   energy in the final basis set = -231.0901612186
 Total energy in the final basis set = -231.0901612186

 Components of the MP2 correlation energy:
        aaaa  correlation energy =        -0.1128141850 au
        abab  correlation energy =        -0.7628382626 au
        bbbb  correlation energy =        -0.1128141850 au
        non-Brillouin singles    =        -0.0000000000 au

 Total  MP2   correlation energy =        -0.9884666325 au
        MP2         total energy =      -232.0786278511 au

  Entering Z-vector solver.
 This version supports only Gaussian blurring of the apparent surface charges
 No PCM contribution added !! 
   1         0           1      0.000294    0.000294
 This version supports only Gaussian blurring of the apparent surface charges
 No PCM contribution added !! 
   2         0           1      0.000095    0.000095
 This version supports only Gaussian blurring of the apparent surface charges
 No PCM contribution added !! 
   3         0           1      0.000037    0.000037
 This version supports only Gaussian blurring of the apparent surface charges
 No PCM contribution added !! 
   4         0           1      0.000013    0.000013
 This version supports only Gaussian blurring of the apparent surface charges
 No PCM contribution added !! 
   5         0           1      0.000004    0.000004
 This version supports only Gaussian blurring of the apparent surface charges
 No PCM contribution added !! 
   6         0           1      0.000001    0.000001
 This version supports only Gaussian blurring of the apparent surface charges
 No PCM contribution added !! 
   7         1           0      0.000000    0.000000    Roots Converged

 --------------------------------------------------------------

                    Orbital Energies (a.u.)
 --------------------------------------------------------------

 Alpha MOs
 -- Occupied --
-20.545 -11.333 -11.219 -11.213 -11.205  -1.381  -1.063  -0.999
 -0.876  -0.733  -0.656  -0.635  -0.622  -0.575  -0.562  -0.515
 -0.505  -0.502  -0.483  -0.421
 -- Virtual --
  0.145   0.149   0.172   0.205   0.213   0.226   0.241   0.249
  0.256   0.300   0.333   0.352   0.375   0.387   0.401   0.418
  0.470   0.486   0.504   0.539   0.566   0.583   0.607   0.619
  0.633   0.642   0.644   0.651   0.680   0.681   0.696   0.705
  0.719   0.735   0.780   0.787   0.823   0.846   0.865   0.897
  0.935   0.953   0.984   1.026   1.041   1.071   1.092   1.122
  1.140   1.172   1.184   1.197   1.235   1.240   1.252   1.280
  1.304   1.313   1.331   1.353   1.361   1.371   1.410   1.434
  1.462   1.485   1.494   1.512   1.528   1.554   1.556   1.587
  1.601   1.606   1.627   1.632   1.678   1.728   1.755   1.769
  1.781   1.825   1.858   1.900   2.006   2.074   2.171   2.227
  2.414   2.423   2.472   2.477   2.579   2.611   2.631   2.651
  2.696   2.737   2.783   2.792   2.820   2.840   2.886   2.905
  2.941   2.955   2.986   3.012   3.094   3.096   3.098   3.123
  3.132   3.144   3.162   3.175   3.209   3.221   3.260   3.273
  3.292   3.320   3.342   3.357   3.381   3.392   3.411   3.416
  3.434   3.464   3.474   3.508   3.528   3.540   3.556   3.589
  3.611   3.640   3.668   3.675   3.708   3.754   3.764   3.778
  3.798   3.824   3.825   3.837   3.869   3.904   3.926   3.960
  3.996   4.031   4.052   4.059   4.087   4.114   4.126   4.151
  4.182   4.191   4.209   4.264   4.289   4.305   4.317   4.332
  4.342   4.367   4.406   4.414   4.421   4.447   4.463   4.475
  4.494   4.508   4.557   4.591   4.607   4.661   4.666   4.675
  4.716   4.740   4.768   4.809   4.862   4.911   4.924   4.945
  5.128   5.164   5.214   5.225   5.231   5.279   5.287   5.306
  5.331   5.378   5.455   5.467   5.509   5.543   5.561   5.601
  5.619   5.641   5.652   5.673   5.708   5.740   5.751   5.761
  5.769   5.795   5.812   5.894   5.931   6.035   6.067   6.162
  6.262   6.269   6.313   6.324   6.391   6.694   6.718   6.919
  6.991   7.094   7.360   7.549   7.555   9.739  13.298  13.881
 14.401  14.570
 --------------------------------------------------------------

          Ground-State Mulliken Net Atomic Charges

     Atom                 Charge (a.u.)
  ----------------------------------------
      1 C                     0.248384
      2 O                    -0.390533
      3 C                    -0.224348
      4 H                     0.161546
      5 H                     0.157625
      6 C                    -0.374735
      7 H                     0.149952
      8 H                     0.134336
      9 H                     0.157178
     10 C                    -0.412873
     11 H                     0.143381
     12 H                     0.123450
     13 H                     0.126637
  ----------------------------------------
  Sum of atomic charges =    -0.000000

 -----------------------------------------------------------------
                    Cartesian Multipole Moments
 -----------------------------------------------------------------
    Charge (ESU x 10^10)
                 0.0000
    Dipole Moment (Debye)
         X      -0.0044      Y       0.2971      Z      -4.4179
       Tot       4.4279
    Quadrupole Moments (Debye-Ang)
        XX     -30.0538     XY      -0.1955     YY     -30.4000
        XZ      -0.4716     YZ       0.4367     ZZ     -34.9633
    Octopole Moments (Debye-Ang^2)
       XXX     -52.7460    XXY       0.5176    XYY     -17.3555
       YYY       2.6799    XXZ       0.3804    XYZ       0.2840
       YYZ       2.0061    XZZ     -17.2641    YZZ       0.7827
       ZZZ       1.5386
    Hexadecapole Moments (Debye-Ang^3)
      XXXX    -491.2022   XXXY       0.8355   XXYY     -90.3230
      XYYY      -1.0127   YYYY     -49.8096   XXXZ     -16.2003
      XXYZ       0.3426   XYYZ      -1.0416   YYYZ       2.1418
      XXZZ    -107.9727   XYZZ       0.4642   YYZZ     -32.0858
      XZZZ      -7.0536   YZZZ       4.6629   ZZZZ    -167.0840
 -----------------------------------------------------------------
 DrvMan is completing analytic gradient of the MP2 energy
 MP2 relaxed dipole moment
            1
    1  -0.0017214
    2   0.1168751
    3  -1.7381304
	Magnitude:	 1.742 au	 4.428 Debye
 MP2 energy read as -232.078628
 Full Analytical Gradient of MP2 Energy (in au.)
             1             2             3             4             5
    1   -0.00007951   -0.00002653    0.00011677   -0.00007362   -0.00001769
    2   -0.00052745    0.00021053    0.00007047    0.00002232    0.00007352
    3    0.00030047   -0.00012541   -0.00012013    0.00003570   -0.00002114
             6             7             8             9            10
    1    0.00017607   -0.00013496    0.00017028   -0.00014565   -0.00002201
    2   -0.00002364   -0.00010480    0.00003463    0.00015744    0.00004590
    3   -0.00004075    0.00010934   -0.00007966    0.00005048   -0.00006441
            11            12            13
    1    0.00000635    0.00001433    0.00001616
    2    0.00000446   -0.00000018    0.00003681
    3   -0.00004069    0.00002910   -0.00003290
 Gradient time:  CPU 0.15 s  wall 0.31 s
 Geometry Optimization Parameters
   NAtoms,    NIC,     NZ,  NCons,   NDum,   NFix, NCnnct, MaxDiis
       13      80       0       0       0       0       0       0

 Cartesian Hessian Update
 Hessian Updated using BFGS Update


** GEOMETRY OPTIMIZATION IN DELOCALIZED INTERNAL COORDINATES **
   Searching for a Minimum

   Optimization Cycle:   6

                       Coordinates (Angstroms)
     ATOM                X               Y               Z
      1  C        -0.0064490721   -0.0556018326    0.0143503893
      2  O         0.0064407267   -0.1228212902    1.2479679064
      3  C         1.2582578018   -0.0408174329   -0.7740374053
      4  H         1.2458600095   -0.9334977733   -1.3778864084
      5  H         1.1951591841    0.7821715341   -1.4643106737
      6  C        -1.2992488104    0.0357200773   -0.7208417226
      7  H        -1.2868137104   -0.5643472478   -1.6087662913
      8  H        -2.1070891786   -0.2624645555   -0.0688612141
      9  H        -1.4445881099    1.0633347876   -1.0108514977
     10  C         2.5203746945    0.0307387719    0.0570389542
     11  H         3.3944823070    0.0324739432   -0.5733148153
     12  H         2.5853552274   -0.8173543954    0.7345494499
     13  H         2.5319166305    0.9299262138    0.6667804286
   Point Group: c1    Number of degrees of freedom:    33


   Energy is   -232.078627851

 Hessian Updated using BFGS Update

 33 Hessian modes will be used to form the next step
  Hessian Eigenvalues:
     0.001608    0.007609    0.010006    0.030491    0.041892    0.054509
     0.057744    0.058543    0.069879    0.077116    0.100565    0.134358
     0.159314    0.159997    0.160012    0.160324    0.161160    0.166966
     0.219439    0.243079    0.251400    0.311480    0.328636    0.336803
     0.351347    0.351657    0.358799    0.361264    0.362907    0.363414
     0.371455    0.384364    0.902238

 Minimum Search - Taking Simple RFO Step
 Searching for Lamda that Minimizes Along All modes
 Value Taken    Lamda =  -0.00000353
 Step Taken.  Stepsize is  0.033162

                             Maximum     Tolerance    Cnvgd?
         Gradient           0.000255      0.000300     YES
         Displacement       0.019774      0.001200      NO
         Energy change     -0.000040      0.000001      NO


 New Cartesian Coordinates Obtained by Inverse Iteration

 Displacement from previous Coordinates is:  0.046042
 ----------------------------------------------------------------
             Standard Nuclear Orientation (Angstroms)
    I     Atom           X                Y                Z
 ----------------------------------------------------------------
    1      C      -0.0066454290    -0.0590517426     0.0143722090
    2      O       0.0064505112    -0.1356453857     1.2474817162
    3      C       1.2579662622    -0.0441102823    -0.7740333068
    4      H       1.2476179202    -0.9405154465    -1.3726980214
    5      H       1.1935426763     0.7744382349    -1.4690698652
    6      C      -1.2992200038     0.0390087434    -0.7202339859
    7      H      -1.2867467688    -0.5566032194    -1.6111995176
    8      H      -2.1085610631    -0.2602849471    -0.0703507926
    9      H      -1.4410956736     1.0680225026    -1.0062517035
   10      C       2.5199551410     0.0337035638     0.0568148630
   11      H       3.3940516043     0.0357410840    -0.5735594215
   12      H       2.5873269461    -0.8120685183     0.7369576877
   13      H       2.5290155769     0.9348262132     0.6635872385
 ----------------------------------------------------------------
 Nuclear Repulsion Energy =   177.3873228075 hartrees
 There are       20 alpha and       20 beta electrons
 Discretize the solute cavity surface with Lebedev spheres
	Using 302 Lebedev grid points for each H atom
	Using 302 Lebedev grid points for other atoms
	Atomic van der Waals radii will be scaled by 1.20
 Removing interior tesserae...
 Keep 1328 surface tesserae and discard 2598 interior tesserae
 Molecular Surface Area = 112.745 Angst**2
 Applying Cartesian multipole field
    Component          Value
    ---------          -----
     (2,0,0)        1.00000E-11
     (0,2,0)        2.00000E-10
     (0,0,2)       -3.00000E-11
 Nucleus-field energy     =     0.0000000037 hartrees
 Requested basis set is cc-pVTZ
 There are 98 shells and 262 basis functions
 A cutoff of  1.0D-11 yielded   4546 shell pairs
 There are     32412 function pairs (     41186 Cartesian)
 Smallest overlap matrix eigenvalue = 4.57E-04
 Guess MOs from SCF MO coefficient file
 Reading MOs from coefficient file
 Reading MOs from coefficient file
 A restricted Hartree-Fock SCF calculation will be
 performed using Pulay DIIS extrapolation
 SCF converges when DIIS error is below 1.0E-08
 Geometry optimization detected.  Setting ReadMinima to 0
 Setting SaveMinima to 0
 ---------------------------------------
  Cycle       Energy         DIIS Error
 ---------------------------------------
    1    -231.0734269540      5.65E-04
    2    -231.0781714317      3.44E-04
    3    -231.0789178661      1.03E-04
    4    -231.0790741325      4.10E-05
    5    -231.0791097600      1.50E-05
    6    -231.0791163074      6.11E-06
    7    -231.0791170760      1.75E-06
    8    -231.0791171382      3.09E-07
    9    -231.0791171401      7.79E-08
   10    -231.0791171403      3.45E-08
   11    -231.0791171407      1.82E-08
   12    -231.0791171407      7.64E-09 Convergence criterion met
 ---------------------------------------
 SCF time:  CPU 225.05 s  wall 281.92 s
 Discretize the solute cavity surface with Lebedev spheres
	Using 302 Lebedev grid points for each H atom
	Using 302 Lebedev grid points for other atoms
	Atomic van der Waals radii will be scaled by 1.20
 Removing interior tesserae...
 Keep 1328 surface tesserae and discard 2598 interior tesserae
 Molecular Surface Area = 112.745 Angst**2
Using SCRF singleton
 A restricted Hartree-Fock SCF calculation will be
 performed using Pulay DIIS extrapolation
 Polarizable Continuum solvation model will be applied
 SCF converges when DIIS error is below 1.0E-08
 Geometry optimization detected.  Setting ReadMinima to 0
 Setting SaveMinima to 0

 Citation of the SMD model:
 Marenich, A.V.; Cramer, C.J.; Truhlar, D.G.
 J. Phys. Chem. B 2009, 113, 6378-6396.
 iSolventCode=           1
 Solvent: water                                                           

 vradii
            1           2           3           4           5           6
    1   1.8500000   1.5200000   1.8500000   1.2000000   1.2000000   1.8500000
            7           8           9          10          11          12
    1   1.2000000   1.2000000   1.2000000   1.8500000   1.2000000   1.2000000
           13
    1   1.2000000
 ---------------------------------------
  Cycle       Energy         DIIS Error
 ---------------------------------------
    1    -231.0791171401      1.78E-09
 Time req'd to invert C: 2.88 s (CPU) 3.76 s (wall)
    2    -231.0918901754      3.99E-04
    3    -231.0918901749      3.99E-04
    4    -231.0918901737      3.99E-04
    5    -231.0918901733      3.99E-04
    6    -231.0918901743      3.99E-04
    7    -231.0918901675      3.99E-04
    8    -231.0918901671      3.99E-04
    9    -231.0918901664      3.99E-04
   10    -231.0918901649      3.99E-04
   11    -231.0918901633      3.99E-04
   12    -231.0918901627      3.99E-04
   13    -231.0918901631      3.99E-04
   14    -231.0949995584      2.52E-04
   15    -231.0955828186      9.76E-05
   16    -231.0958418710      3.65E-05
   17    -231.0958823459      1.25E-05
   18    -231.0958870242      4.66E-06
   19    -231.0958874654      1.42E-06
   20    -231.0958875056      2.02E-07
   21    -231.0958875069      4.27E-08
   22    -231.0958875070      1.39E-08
   23    -231.0958875067      5.02E-09 Convergence criterion met
 ---------------------------------------
 SCF time:  CPU 341.89 s  wall 423.98 s
(0)  E-EN(g) gas-phase elect-nuc energy                 -231.079117140 a.u.
(3)  G-ENP(liq) elect-nuc-pol free energy of system     -231.095887507 a.u.
(4)  G-CDS(liq) cavity-dispersion-solvent structure 
     free energy                                                3.5962 kcal/mol
(6)  G-S(liq) free energy of system                     -231.090156598 a.u.
(9)  DeltaG-S(liq) free energy of  solvation
     (9) = (6) - (0)                                           -6.9274 kcal/mol
 SCF   energy in the final basis set = -231.0901565981
 Total energy in the final basis set = -231.0901565981

 Components of the MP2 correlation energy:
        aaaa  correlation energy =        -0.1128148382 au
        abab  correlation energy =        -0.7628389370 au
        bbbb  correlation energy =        -0.1128148382 au
        non-Brillouin singles    =        -0.0000000000 au

 Total  MP2   correlation energy =        -0.9884686135 au
        MP2         total energy =      -232.0786252116 au

  Entering Z-vector solver.
 This version supports only Gaussian blurring of the apparent surface charges
 No PCM contribution added !! 
   1         0           1      0.000294    0.000294
 This version supports only Gaussian blurring of the apparent surface charges
 No PCM contribution added !! 
   2         0           1      0.000095    0.000095
 This version supports only Gaussian blurring of the apparent surface charges
 No PCM contribution added !! 
   3         0           1      0.000037    0.000037
 This version supports only Gaussian blurring of the apparent surface charges
 No PCM contribution added !! 
   4         0           1      0.000013    0.000013
 This version supports only Gaussian blurring of the apparent surface charges
 No PCM contribution added !! 
   5         0           1      0.000004    0.000004
 This version supports only Gaussian blurring of the apparent surface charges
 No PCM contribution added !! 
   6         0           1      0.000001    0.000001
 This version supports only Gaussian blurring of the apparent surface charges
 No PCM contribution added !! 
   7         1           0      0.000000    0.000000    Roots Converged

 --------------------------------------------------------------

                    Orbital Energies (a.u.)
 --------------------------------------------------------------

 Alpha MOs
 -- Occupied --
-20.545 -11.333 -11.219 -11.213 -11.205  -1.381  -1.063  -0.999
 -0.876  -0.733  -0.656  -0.635  -0.622  -0.575  -0.562  -0.515
 -0.505  -0.502  -0.483  -0.420
 -- Virtual --
  0.145   0.149   0.172   0.205   0.213   0.226   0.241   0.249
  0.256   0.300   0.333   0.352   0.375   0.387   0.401   0.418
  0.471   0.486   0.504   0.538   0.566   0.583   0.607   0.619
  0.633   0.642   0.644   0.651   0.680   0.681   0.696   0.705
  0.720   0.735   0.781   0.786   0.822   0.847   0.865   0.897
  0.934   0.953   0.983   1.026   1.040   1.071   1.092   1.123
  1.140   1.172   1.184   1.197   1.235   1.240   1.252   1.280
  1.304   1.313   1.331   1.352   1.360   1.372   1.409   1.434
  1.461   1.485   1.495   1.512   1.528   1.554   1.556   1.588
  1.602   1.606   1.626   1.632   1.678   1.729   1.755   1.769
  1.781   1.825   1.858   1.900   2.006   2.074   2.172   2.226
  2.414   2.424   2.473   2.477   2.578   2.611   2.630   2.652
  2.697   2.735   2.784   2.793   2.820   2.840   2.887   2.904
  2.941   2.954   2.986   3.013   3.093   3.096   3.098   3.122
  3.132   3.144   3.163   3.175   3.209   3.221   3.260   3.273
  3.293   3.320   3.342   3.357   3.380   3.392   3.411   3.416
  3.434   3.464   3.474   3.508   3.528   3.541   3.555   3.589
  3.610   3.640   3.668   3.674   3.707   3.753   3.764   3.778
  3.798   3.824   3.826   3.836   3.869   3.904   3.927   3.961
  3.996   4.032   4.051   4.059   4.087   4.114   4.126   4.152
  4.182   4.190   4.209   4.265   4.290   4.305   4.317   4.332
  4.342   4.367   4.406   4.413   4.421   4.447   4.463   4.474
  4.494   4.508   4.558   4.591   4.608   4.662   4.666   4.674
  4.716   4.740   4.767   4.810   4.862   4.912   4.924   4.945
  5.128   5.164   5.213   5.226   5.231   5.279   5.288   5.306
  5.330   5.378   5.455   5.467   5.509   5.543   5.561   5.602
  5.619   5.641   5.651   5.673   5.709   5.740   5.752   5.762
  5.769   5.796   5.812   5.894   5.931   6.036   6.067   6.162
  6.262   6.269   6.313   6.324   6.391   6.694   6.718   6.920
  6.991   7.094   7.360   7.549   7.555   9.742  13.298  13.876
 14.400  14.573
 --------------------------------------------------------------

          Ground-State Mulliken Net Atomic Charges

     Atom                 Charge (a.u.)
  ----------------------------------------
      1 C                     0.248549
      2 O                    -0.390618
      3 C                    -0.224431
      4 H                     0.161516
      5 H                     0.157642
      6 C                    -0.374834
      7 H                     0.149960
      8 H                     0.134268
      9 H                     0.157319
     10 C                    -0.412853
     11 H                     0.143368
     12 H                     0.123164
     13 H                     0.126950
  ----------------------------------------
  Sum of atomic charges =    -0.000000

 -----------------------------------------------------------------
                    Cartesian Multipole Moments
 -----------------------------------------------------------------
    Charge (ESU x 10^10)
                 0.0000
    Dipole Moment (Debye)
         X      -0.0030      Y       0.3243      Z      -4.4174
       Tot       4.4293
    Quadrupole Moments (Debye-Ang)
        XX     -30.0510     XY      -0.2027     YY     -30.4093
        XZ      -0.4743     YZ       0.4855     ZZ     -34.9604
    Octopole Moments (Debye-Ang^2)
       XXX     -52.7216    XXY       0.5711    XYY     -17.3454
       YYY       2.8690    XXZ       0.3847    XYZ       0.2888
       YYZ       2.0034    XZZ     -17.2557    YZZ       0.9115
       ZZZ       1.5356
    Hexadecapole Moments (Debye-Ang^3)
      XXXX    -490.9841   XXXY       0.8458   XXYY     -90.3321
      XYYY      -1.0201   YYYY     -49.9432   XXXZ     -16.1865
      XXYZ       0.4455   XYYZ      -1.0471   YYYZ       2.4378
      XXZZ    -107.9442   XYZZ       0.4685   YYZZ     -32.1468
      XZZZ      -7.0152   YZZZ       4.9858   ZZZZ    -166.9541
 -----------------------------------------------------------------
 DrvMan is completing analytic gradient of the MP2 energy
 MP2 relaxed dipole moment
            1
    1  -0.0011845
    2   0.1276078
    3  -1.7379310
	Magnitude:	 1.743 au	 4.429 Debye
 MP2 energy read as -232.078625
 Full Analytical Gradient of MP2 Energy (in au.)
             1             2             3             4             5
    1   -0.00001419   -0.00000087    0.00004698   -0.00003614   -0.00002825
    2   -0.00017936    0.00006863    0.00002610    0.00001339    0.00000865
    3    0.00013509   -0.00008862   -0.00006936    0.00003432   -0.00001126
             6             7             8             9            10
    1    0.00006475   -0.00004851    0.00003910   -0.00006030   -0.00000540
    2   -0.00003404   -0.00003720    0.00000245    0.00003706    0.00000491
    3   -0.00000402    0.00008554    0.00000223    0.00002819   -0.00001998
            11            12            13
    1    0.00001607    0.00000810    0.00001868
    2    0.00001505    0.00004373    0.00003062
    3   -0.00004518   -0.00000890   -0.00003804
 Gradient time:  CPU 0.15 s  wall 0.15 s
 Geometry Optimization Parameters
   NAtoms,    NIC,     NZ,  NCons,   NDum,   NFix, NCnnct, MaxDiis
       13      80       0       0       0       0       0       0

 Cartesian Hessian Update
 Hessian Updated using BFGS Update


** GEOMETRY OPTIMIZATION IN DELOCALIZED INTERNAL COORDINATES **
   Searching for a Minimum

   Optimization Cycle:   7

                       Coordinates (Angstroms)
     ATOM                X               Y               Z
      1  C        -0.0066454290   -0.0590517426    0.0143722090
      2  O         0.0064505112   -0.1356453857    1.2474817162
      3  C         1.2579662622   -0.0441102823   -0.7740333068
      4  H         1.2476179202   -0.9405154465   -1.3726980214
      5  H         1.1935426763    0.7744382349   -1.4690698652
      6  C        -1.2992200038    0.0390087434   -0.7202339859
      7  H        -1.2867467688   -0.5566032194   -1.6111995176
      8  H        -2.1085610631   -0.2602849471   -0.0703507926
      9  H        -1.4410956736    1.0680225026   -1.0062517035
     10  C         2.5199551410    0.0337035638    0.0568148630
     11  H         3.3940516043    0.0357410840   -0.5735594215
     12  H         2.5873269461   -0.8120685183    0.7369576877
     13  H         2.5290155769    0.9348262132    0.6635872385
   Point Group: c1    Number of degrees of freedom:    33


   Energy is   -232.078625212

 Hessian Updated using BFGS Update

 33 Hessian modes will be used to form the next step
  Hessian Eigenvalues:
     0.001730    0.007475    0.009997    0.028881    0.041232    0.054291
     0.057730    0.058416    0.063846    0.076618    0.100438    0.133457
     0.159031    0.159543    0.160035    0.160094    0.161010    0.165951
     0.219482    0.243267    0.249620    0.311570    0.328289    0.335848
     0.351311    0.352032    0.358705    0.360508    0.362859    0.363843
     0.371009    0.374988    0.896483

 Minimum Search - Taking Simple RFO Step
 Searching for Lamda that Minimizes Along All modes
 Value Taken    Lamda =   0.00000000
 Step Taken.  Stepsize is  0.004310

                             Maximum     Tolerance    Cnvgd?
         Gradient           0.000092      0.000300     YES
         Displacement       0.002665      0.001200      NO
         Energy change      0.000003      0.000001      NO


 New Cartesian Coordinates Obtained by Inverse Iteration

 Displacement from previous Coordinates is:  0.003304
 ----------------------------------------------------------------
             Standard Nuclear Orientation (Angstroms)
    I     Atom           X                Y                Z
 ----------------------------------------------------------------
    1      C      -0.0067047688    -0.0586514899     0.0144564508
    2      O       0.0065786143    -0.1357982355     1.2475905008
    3      C       1.2578481916    -0.0442672347    -0.7739682727
    4      H       1.2476112192    -0.9409694451    -1.3722821024
    5      H       1.1936524311     0.7738822787    -1.4694563068
    6      C      -1.2993212412     0.0391993096    -0.7201165593
    7      H      -1.2862691986    -0.5562565814    -1.6112485261
    8      H      -2.1087547016    -0.2602630920    -0.0703414976
    9      H      -1.4410324001     1.0680805102    -1.0063863155
   10      C       2.5198706245     0.0337662636     0.0568037366
   11      H       3.3938411861     0.0364583652    -0.5736946169
   12      H       2.5877858194    -0.8123430118     0.7365069576
   13      H       2.5285519243     0.9346231631     0.6639536516
 ----------------------------------------------------------------
 Nuclear Repulsion Energy =   177.3871202232 hartrees
 There are       20 alpha and       20 beta electrons
 Discretize the solute cavity surface with Lebedev spheres
	Using 302 Lebedev grid points for each H atom
	Using 302 Lebedev grid points for other atoms
	Atomic van der Waals radii will be scaled by 1.20
 Removing interior tesserae...
 Keep 1327 surface tesserae and discard 2599 interior tesserae
 Molecular Surface Area = 112.680 Angst**2
 Applying Cartesian multipole field
    Component          Value
    ---------          -----
     (2,0,0)        1.00000E-11
     (0,2,0)        2.00000E-10
     (0,0,2)       -3.00000E-11
 Nucleus-field energy     =     0.0000000037 hartrees
 Requested basis set is cc-pVTZ
 There are 98 shells and 262 basis functions
 A cutoff of  1.0D-11 yielded   4546 shell pairs
 There are     32412 function pairs (     41186 Cartesian)
 Smallest overlap matrix eigenvalue = 4.57E-04
 Guess MOs from SCF MO coefficient file
 Reading MOs from coefficient file
 Reading MOs from coefficient file
 A restricted Hartree-Fock SCF calculation will be
 performed using Pulay DIIS extrapolation
 SCF converges when DIIS error is below 1.0E-08
 Geometry optimization detected.  Setting ReadMinima to 0
 Setting SaveMinima to 0
 ---------------------------------------
  Cycle       Energy         DIIS Error
 ---------------------------------------
    1    -231.0735210648      5.52E-04
    2    -231.0781672800      3.44E-04
    3    -231.0789136554      9.93E-05
    4    -231.0790656030      4.07E-05
    5    -231.0791008978      1.49E-05
    6    -231.0791073900      6.10E-06
    7    -231.0791081419      1.75E-06
    8    -231.0791082032      2.98E-07
    9    -231.0791082048      6.51E-08
   10    -231.0791082049      2.10E-08
   11    -231.0791082051      7.70E-09 Convergence criterion met
 ---------------------------------------
 SCF time:  CPU 211.99 s  wall 262.35 s
 Discretize the solute cavity surface with Lebedev spheres
	Using 302 Lebedev grid points for each H atom
	Using 302 Lebedev grid points for other atoms
	Atomic van der Waals radii will be scaled by 1.20
 Removing interior tesserae...
 Keep 1327 surface tesserae and discard 2599 interior tesserae
 Molecular Surface Area = 112.680 Angst**2
Using SCRF singleton
 A restricted Hartree-Fock SCF calculation will be
 performed using Pulay DIIS extrapolation
 Polarizable Continuum solvation model will be applied
 SCF converges when DIIS error is below 1.0E-08
 Geometry optimization detected.  Setting ReadMinima to 0
 Setting SaveMinima to 0

 Citation of the SMD model:
 Marenich, A.V.; Cramer, C.J.; Truhlar, D.G.
 J. Phys. Chem. B 2009, 113, 6378-6396.
 iSolventCode=           1
 Solvent: water                                                           

 vradii
            1           2           3           4           5           6
    1   1.8500000   1.5200000   1.8500000   1.2000000   1.2000000   1.8500000
            7           8           9          10          11          12
    1   1.2000000   1.2000000   1.2000000   1.8500000   1.2000000   1.2000000
           13
    1   1.2000000
 ---------------------------------------
  Cycle       Energy         DIIS Error
 ---------------------------------------
    1    -231.0791082046      3.51E-09
 Time req'd to invert C: 2.93 s (CPU) 3.45 s (wall)
    2    -231.0918838627      3.99E-04
    3    -231.0918838642      3.99E-04
    4    -231.0918838600      3.99E-04
    5    -231.0918838577      3.99E-04
    6    -231.0918838511      3.99E-04
    7    -231.0918838599      3.99E-04
    8    -231.0918838636      3.99E-04
    9    -231.0918838634      3.99E-04
   10    -231.0918838743      3.99E-04
   11    -231.0918838727      3.99E-04
   12    -231.0918838703      3.99E-04
   13    -231.0918838688      3.99E-04
   14    -231.0918838636      3.99E-04
   15    -231.0918838595      3.99E-04
   16    -231.0918838494      3.99E-04
   17    -231.0949945537      2.52E-04
   18    -231.0955780149      9.77E-05
   19    -231.0958371391      3.65E-05
   20    -231.0958776392      1.25E-05
   21    -231.0958823221      4.66E-06
   22    -231.0958827638      1.42E-06
   23    -231.0958828041      2.03E-07
   24    -231.0958828053      4.28E-08
   25    -231.0958828054      1.39E-08
   26    -231.0958828051      5.02E-09 Convergence criterion met
 ---------------------------------------
 SCF time:  CPU 399.52 s  wall 498.36 s
(0)  E-EN(g) gas-phase elect-nuc energy                 -231.079108205 a.u.
(3)  G-ENP(liq) elect-nuc-pol free energy of system     -231.095882805 a.u.
(4)  G-CDS(liq) cavity-dispersion-solvent structure 
     free energy                                                3.5962 kcal/mol
(6)  G-S(liq) free energy of system                     -231.090151965 a.u.
(9)  DeltaG-S(liq) free energy of  solvation
     (9) = (6) - (0)                                           -6.9301 kcal/mol
 SCF   energy in the final basis set = -231.0901519650
 Total energy in the final basis set = -231.0901519650

 Components of the MP2 correlation energy:
        aaaa  correlation energy =        -0.1128155700 au
        abab  correlation energy =        -0.7628418929 au
        bbbb  correlation energy =        -0.1128155700 au
        non-Brillouin singles    =        -0.0000000000 au

 Total  MP2   correlation energy =        -0.9884730328 au
        MP2         total energy =      -232.0786249979 au

  Entering Z-vector solver.
 This version supports only Gaussian blurring of the apparent surface charges
 No PCM contribution added !! 
   1         0           1      0.000294    0.000294
 This version supports only Gaussian blurring of the apparent surface charges
 No PCM contribution added !! 
   2         0           1      0.000095    0.000095
 This version supports only Gaussian blurring of the apparent surface charges
 No PCM contribution added !! 
   3         0           1      0.000037    0.000037
 This version supports only Gaussian blurring of the apparent surface charges
 No PCM contribution added !! 
   4         0           1      0.000013    0.000013
 This version supports only Gaussian blurring of the apparent surface charges
 No PCM contribution added !! 
   5         0           1      0.000004    0.000004
 This version supports only Gaussian blurring of the apparent surface charges
 No PCM contribution added !! 
   6         0           1      0.000001    0.000001
 This version supports only Gaussian blurring of the apparent surface charges
 No PCM contribution added !! 
   7         1           0      0.000000    0.000000    Roots Converged

 --------------------------------------------------------------

                    Orbital Energies (a.u.)
 --------------------------------------------------------------

 Alpha MOs
 -- Occupied --
-20.545 -11.333 -11.219 -11.213 -11.205  -1.381  -1.063  -0.999
 -0.876  -0.733  -0.656  -0.635  -0.622  -0.575  -0.562  -0.515
 -0.505  -0.502  -0.483  -0.421
 -- Virtual --
  0.145   0.149   0.172   0.205   0.213   0.226   0.241   0.249
  0.256   0.300   0.333   0.352   0.375   0.387   0.401   0.418
  0.471   0.486   0.504   0.538   0.566   0.583   0.607   0.619
  0.633   0.642   0.644   0.651   0.680   0.681   0.696   0.705
  0.720   0.735   0.781   0.786   0.822   0.847   0.865   0.897
  0.934   0.953   0.983   1.026   1.040   1.071   1.092   1.123
  1.140   1.172   1.184   1.197   1.235   1.240   1.252   1.280
  1.304   1.313   1.331   1.352   1.361   1.372   1.409   1.434
  1.461   1.485   1.495   1.512   1.528   1.554   1.556   1.588
  1.602   1.606   1.626   1.632   1.678   1.729   1.755   1.769
  1.781   1.825   1.858   1.900   2.006   2.074   2.173   2.226
  2.414   2.424   2.473   2.477   2.578   2.611   2.630   2.652
  2.697   2.735   2.784   2.793   2.820   2.840   2.887   2.904
  2.941   2.954   2.986   3.013   3.093   3.096   3.098   3.122
  3.132   3.144   3.163   3.175   3.209   3.221   3.260   3.273
  3.293   3.320   3.342   3.357   3.380   3.392   3.411   3.416
  3.434   3.464   3.474   3.508   3.528   3.541   3.555   3.589
  3.610   3.640   3.668   3.674   3.706   3.753   3.764   3.778
  3.798   3.823   3.826   3.836   3.869   3.904   3.927   3.961
  3.996   4.032   4.051   4.059   4.087   4.114   4.126   4.152
  4.181   4.190   4.209   4.265   4.290   4.305   4.317   4.332
  4.342   4.367   4.406   4.413   4.421   4.447   4.463   4.474
  4.494   4.508   4.558   4.591   4.608   4.662   4.666   4.674
  4.716   4.740   4.767   4.810   4.862   4.912   4.924   4.945
  5.127   5.164   5.213   5.226   5.231   5.279   5.288   5.306
  5.330   5.378   5.455   5.467   5.509   5.544   5.562   5.602
  5.619   5.641   5.651   5.673   5.709   5.740   5.752   5.762
  5.769   5.796   5.812   5.894   5.931   6.036   6.067   6.162
  6.261   6.269   6.313   6.324   6.391   6.694   6.718   6.920
  6.991   7.094   7.360   7.549   7.555   9.742  13.298  13.876
 14.400  14.573
 --------------------------------------------------------------

          Ground-State Mulliken Net Atomic Charges

     Atom                 Charge (a.u.)
  ----------------------------------------
      1 C                     0.248545
      2 O                    -0.390670
      3 C                    -0.224430
      4 H                     0.161524
      5 H                     0.157632
      6 C                    -0.374792
      7 H                     0.149947
      8 H                     0.134281
      9 H                     0.157342
     10 C                    -0.412855
     11 H                     0.143370
     12 H                     0.123162
     13 H                     0.126943
  ----------------------------------------
  Sum of atomic charges =    -0.000000

 -----------------------------------------------------------------
                    Cartesian Multipole Moments
 -----------------------------------------------------------------
    Charge (ESU x 10^10)
                 0.0000
    Dipole Moment (Debye)
         X      -0.0034      Y       0.3251      Z      -4.4183
       Tot       4.4303
    Quadrupole Moments (Debye-Ang)
        XX     -30.0510     XY      -0.2032     YY     -30.4101
        XZ      -0.4757     YZ       0.4859     ZZ     -34.9602
    Octopole Moments (Debye-Ang^2)
       XXX     -52.7211    XXY       0.5677    XYY     -17.3429
       YYY       2.8632    XXZ       0.3831    XYZ       0.2898
       YYZ       2.0021    XZZ     -17.2543    YZZ       0.9126
       ZZZ       1.5248
    Hexadecapole Moments (Debye-Ang^3)
      XXXX    -490.9663   XXXY       0.8548   XXYY     -90.3284
      XYYY      -1.0175   YYYY     -49.9446   XXXZ     -16.1942
      XXYZ       0.4421   XYYZ      -1.0485   YYYZ       2.4420
      XXZZ    -107.9412   XYZZ       0.4710   YYZZ     -32.1486
      XZZZ      -7.0190   YZZZ       4.9876   ZZZZ    -166.9538
 -----------------------------------------------------------------
 DrvMan is completing analytic gradient of the MP2 energy
 MP2 relaxed dipole moment
            1
    1  -0.0013181
    2   0.1278885
    3  -1.7383012
	Magnitude:	 1.743 au	 4.430 Debye
 MP2 energy read as -232.078625
 Full Analytical Gradient of MP2 Energy (in au.)
             1             2             3             4             5
    1   -0.00000296    0.00002299    0.00000474   -0.00000349   -0.00002345
    2   -0.00001160    0.00001580    0.00000785   -0.00000805   -0.00001027
    3    0.00005639   -0.00001997   -0.00002717    0.00000263   -0.00000687
             6             7             8             9            10
    1    0.00000266   -0.00001558    0.00000583   -0.00001746    0.00000038
    2   -0.00001493   -0.00002867   -0.00001469   -0.00002330    0.00002694
    3    0.00002362    0.00003365    0.00003991    0.00001836   -0.00002951
            11            12            13
    1   -0.00000216    0.00001667    0.00001183
    2    0.00001180    0.00002465    0.00002448
    3   -0.00003619   -0.00000957   -0.00004528
 Gradient time:  CPU 0.15 s  wall 0.15 s
 Geometry Optimization Parameters
   NAtoms,    NIC,     NZ,  NCons,   NDum,   NFix, NCnnct, MaxDiis
       13      80       0       0       0       0       0       0

 Cartesian Hessian Update
 Hessian Updated using BFGS Update


** GEOMETRY OPTIMIZATION IN DELOCALIZED INTERNAL COORDINATES **
   Searching for a Minimum

   Optimization Cycle:   8

                       Coordinates (Angstroms)
     ATOM                X               Y               Z
      1  C        -0.0067047688   -0.0586514899    0.0144564508
      2  O         0.0065786143   -0.1357982355    1.2475905008
      3  C         1.2578481916   -0.0442672347   -0.7739682727
      4  H         1.2476112192   -0.9409694451   -1.3722821024
      5  H         1.1936524311    0.7738822787   -1.4694563068
      6  C        -1.2993212412    0.0391993096   -0.7201165593
      7  H        -1.2862691986   -0.5562565814   -1.6112485261
      8  H        -2.1087547016   -0.2602630920   -0.0703414976
      9  H        -1.4410324001    1.0680805102   -1.0063863155
     10  C         2.5198706245    0.0337662636    0.0568037366
     11  H         3.3938411861    0.0364583652   -0.5736946169
     12  H         2.5877858194   -0.8123430118    0.7365069576
     13  H         2.5285519243    0.9346231631    0.6639536516
   Point Group: c1    Number of degrees of freedom:    33


   Energy is   -232.078624998

 Hessian Updated using BFGS Update

 33 Hessian modes will be used to form the next step
  Hessian Eigenvalues:
     0.001779    0.005853    0.010015    0.029443    0.041259    0.053933
     0.057746    0.058487    0.065500    0.076826    0.100943    0.133819
     0.158501    0.159573    0.160043    0.160084    0.161045    0.166285
     0.220040    0.243312    0.249366    0.311870    0.327990    0.334464
     0.351556    0.352583    0.358888    0.361914    0.363091    0.363910
     0.371709    0.379849    0.883130

 Minimum Search - Taking Simple RFO Step
 Searching for Lamda that Minimizes Along All modes
 Value Taken    Lamda =   0.00000000
 Step Taken.  Stepsize is  0.002533

                             Maximum     Tolerance    Cnvgd?
         Gradient           0.000028      0.000300     YES
         Displacement       0.001602      0.001200      NO
         Energy change      0.000000      0.000001     YES


                       Distance Matrix (Angstroms)
             C (  1)   O (  2)   C (  3)   H (  4)   H (  5)   C (  6)
   O (  2)  1.235616
   C (  3)  1.490273  2.379234
   H (  4)  2.067568  3.008687  1.078035
   H (  5)  2.082298  3.101452  1.075729  1.718450
   C (  6)  1.489976  2.368094  2.559098  2.805872  2.704845
   H (  7)  2.127866  3.165628  2.726849  2.574036  2.817692  1.071846
   H (  8)  2.113398  2.495410  3.446122  3.663824  3.732676  1.080309
   H (  9)  2.090201  2.936888  2.928360  3.376235  2.691199  1.077325
   C ( 10)  2.528620  2.786281  1.512935  2.147333  2.153160  3.897417
   H ( 11)  3.452344  3.849714  2.146880  2.489861  2.487371  4.695447
   H ( 12)  2.796567  2.716901  2.154115  2.501920  3.053849  4.237508
   H ( 13)  2.799280  2.801211  2.154190  3.050396  2.521752  4.167739
             H (  7)   H (  8)   H (  9)   C ( 10)   H ( 11)   H ( 12)
   H (  8)  1.771578
   H (  9)  1.740196  1.756852
   C ( 10)  4.197288  4.639697  4.229531
   H ( 11)  4.830245  5.533531  4.962607  1.077664
   H ( 12)  4.537162  4.797217  4.775463  1.087433  1.756934
   H ( 13)  4.685310  4.844745  4.308764  1.086393  1.757043  1.749475


 Final energy is   -232.07862499787123     


 ******************************
 **  OPTIMIZATION CONVERGED  **
 ******************************

                       Coordinates (Angstroms)
     ATOM                X               Y               Z
      1  C        -0.0067047688   -0.0586514899    0.0144564508
      2  O         0.0065786143   -0.1357982355    1.2475905008
      3  C         1.2578481916   -0.0442672347   -0.7739682727
      4  H         1.2476112192   -0.9409694451   -1.3722821024
      5  H         1.1936524311    0.7738822787   -1.4694563068
      6  C        -1.2993212412    0.0391993096   -0.7201165593
      7  H        -1.2862691986   -0.5562565814   -1.6112485261
      8  H        -2.1087547016   -0.2602630920   -0.0703414976
      9  H        -1.4410324001    1.0680805102   -1.0063863155
     10  C         2.5198706245    0.0337662636    0.0568037366
     11  H         3.3938411861    0.0364583652   -0.5736946169
     12  H         2.5877858194   -0.8123430118    0.7365069576
     13  H         2.5285519243    0.9346231631    0.6639536516

Z-matrix Print:
$molecule
0 1
C 
O  1 1.235616
C  1 1.489976 2 120.360975
H  3 1.071846 1 111.274699 2 -139.511798 0
H  3 1.077325 1 107.929099 2 101.996326 0
H  3 1.080309 1 109.589516 2 -16.613224 0
C  1 1.490273 2 121.296355 3 179.260377 0
H  7 1.075729 1 107.382325 2 -131.295902 0
H  7 1.078035 1 106.113266 2 115.846179 0
C  7 1.512935 1 114.695978 2 -6.853233 0
H  10 1.077664 7 110.815078 1 179.779630 0
H  10 1.086393 7 110.874132 1 -59.586072 0
H  10 1.087433 7 110.805096 1 59.300367 0
$end


 --------------------------------------------------------------

                    Orbital Energies (a.u.)
 --------------------------------------------------------------

 Alpha MOs
 -- Occupied --
-20.545 -11.333 -11.219 -11.213 -11.205  -1.381  -1.063  -0.999
 -0.876  -0.733  -0.656  -0.635  -0.622  -0.575  -0.562  -0.515
 -0.505  -0.502  -0.483  -0.421
 -- Virtual --
  0.145   0.149   0.172   0.205   0.213   0.226   0.241   0.249
  0.256   0.300   0.333   0.352   0.375   0.387   0.401   0.418
  0.471   0.486   0.504   0.538   0.566   0.583   0.607   0.619
  0.633   0.642   0.644   0.651   0.680   0.681   0.696   0.705
  0.720   0.735   0.781   0.786   0.822   0.847   0.865   0.897
  0.934   0.953   0.983   1.026   1.040   1.071   1.092   1.123
  1.140   1.172   1.184   1.197   1.235   1.240   1.252   1.280
  1.304   1.313   1.331   1.352   1.361   1.372   1.409   1.434
  1.461   1.485   1.495   1.512   1.528   1.554   1.556   1.588
  1.602   1.606   1.626   1.632   1.678   1.729   1.755   1.769
  1.781   1.825   1.858   1.900   2.006   2.074   2.173   2.226
  2.414   2.424   2.473   2.477   2.578   2.611   2.630   2.652
  2.697   2.735   2.784   2.793   2.820   2.840   2.887   2.904
  2.941   2.954   2.986   3.013   3.093   3.096   3.098   3.122
  3.132   3.144   3.163   3.175   3.209   3.221   3.260   3.273
  3.293   3.320   3.342   3.357   3.380   3.392   3.411   3.416
  3.434   3.464   3.474   3.508   3.528   3.541   3.555   3.589
  3.610   3.640   3.668   3.674   3.706   3.753   3.764   3.778
  3.798   3.823   3.826   3.836   3.869   3.904   3.927   3.961
  3.996   4.032   4.051   4.059   4.087   4.114   4.126   4.152
  4.181   4.190   4.209   4.265   4.290   4.305   4.317   4.332
  4.342   4.367   4.406   4.413   4.421   4.447   4.463   4.474
  4.494   4.508   4.558   4.591   4.608   4.662   4.666   4.674
  4.716   4.740   4.767   4.810   4.862   4.912   4.924   4.945
  5.127   5.164   5.213   5.226   5.231   5.279   5.288   5.306
  5.330   5.378   5.455   5.467   5.509   5.544   5.562   5.602
  5.619   5.641   5.651   5.673   5.709   5.740   5.752   5.762
  5.769   5.796   5.812   5.894   5.931   6.036   6.067   6.162
  6.261   6.269   6.313   6.324   6.391   6.694   6.718   6.920
  6.991   7.094   7.360   7.549   7.555   9.742  13.298  13.876
 14.400  14.573
 --------------------------------------------------------------

          Ground-State Mulliken Net Atomic Charges

     Atom                 Charge (a.u.)
  ----------------------------------------
      1 C                     0.248545
      2 O                    -0.390670
      3 C                    -0.224430
      4 H                     0.161524
      5 H                     0.157632
      6 C                    -0.374792
      7 H                     0.149947
      8 H                     0.134281
      9 H                     0.157342
     10 C                    -0.412855
     11 H                     0.143370
     12 H                     0.123162
     13 H                     0.126943
  ----------------------------------------
  Sum of atomic charges =    -0.000000

 -----------------------------------------------------------------
                    Cartesian Multipole Moments
 -----------------------------------------------------------------
    Charge (ESU x 10^10)
                 0.0000
    Dipole Moment (Debye)
         X      -0.0034      Y       0.3251      Z      -4.4183
       Tot       4.4303
    Quadrupole Moments (Debye-Ang)
        XX     -30.0510     XY      -0.2032     YY     -30.4101
        XZ      -0.4757     YZ       0.4859     ZZ     -34.9602
    Octopole Moments (Debye-Ang^2)
       XXX     -52.7211    XXY       0.5677    XYY     -17.3429
       YYY       2.8632    XXZ       0.3831    XYZ       0.2898
       YYZ       2.0021    XZZ     -17.2543    YZZ       0.9126
       ZZZ       1.5248
    Hexadecapole Moments (Debye-Ang^3)
      XXXX    -490.9663   XXXY       0.8548   XXYY     -90.3284
      XYYY      -1.0175   YYYY     -49.9446   XXXZ     -16.1942
      XXYZ       0.4421   XYYZ      -1.0485   YYYZ       2.4420
      XXZZ    -107.9412   XYZZ       0.4710   YYZZ     -32.1486
      XZZZ      -7.0190   YZZZ       4.9876   ZZZZ    -166.9538
 -----------------------------------------------------------------
Archival summary:
1\1\pikachu\OPT\MP2\BasisUnspecified\148\taweetha\TueJul1110:44:352017TueJul1110:44:352017\0\\#,OPT,MP2,BasisUnspecified,\\0,1\C\O,1,1.23562\C,1,1.48998,2,120.361\H,3,1.07185,1,111.275,2,-139.512,0\H,3,1.07732,1,107.929,2,101.996,0\H,3,1.08031,1,109.59,2,-16.6132,0\C,1,1.49027,2,121.296,3,179.26,0\H,7,1.07573,1,107.382,2,-131.296,0\H,7,1.07803,1,106.113,2,115.846,0\C,7,1.51293,1,114.696,2,-6.85323,0\H,10,1.07766,7,110.815,1,179.78,0\H,10,1.08639,7,110.874,1,-59.5861,0\H,10,1.08743,7,110.805,1,59.3004,0\\HF=-231.090152\MP2=-232.078625\\@

 Total job time:  12353.80s(wall), 10443.02s(cpu) 
 Tue Jul 11 10:44:35 2017

        *************************************************************
        *                                                           *
        *  Thank you very much for using Q-Chem.  Have a nice day.  *
        *                                                           *
        *************************************************************


 
User input: 2 of 2 
 
pikachu 127.0.1
Q-Chem Developer Version! Running on 127.0.1.*
                  Welcome to Q-Chem
     A Quantum Leap Into The Future Of Chemistry


 Q-Chem 4.4, Q-Chem, Inc., Pleasanton, CA (2016)

 Y. Shao,  Z. Gan,  E. Epifanovsky,  A. T. B. Gilbert,  M. Wormit,  
 J. Kussmann,  A. W. Lange,  A. Behn,  J. Deng,  X. Feng,  D. Ghosh,  
 M. Goldey,  P. R. Horn,  L. D. Jacobson,  I. Kaliman,  F. Rob,  
 R. Z. Khaliullin,  T. Kus,  A. Landau,  J. Liu,  E. I. Proynov,  Y. M. Rhee,  
 R. M. Richard,  M. A. Rohrdanz,  R. P. Steele,  E. J. Sundstrom,  
 H. L. Woodcock III,  P. M. Zimmerman,  D. Zuev,  B. Albrecht,  E. Alguire,  
 B. Austin,  S. A. Baeppler,  G. J. O. Beran,  Y. A. Bernard,  
 E. J. Berquist,  K. Brandhorst,  K. B. Bravaya,  S. T. Brown,  D. Casanova,  
 C.-M. Chang,  Y. Chen,  S. H. Chien,  K. D. Closser,  M. P. Coons,  
 D. L. Crittenden,  S. Dasgupta,  M. Diedenhofen,  R. A. DiStasio Jr.,  
 H. Do,  A. D. Dutoi,  R. G. Edgar,  P.-T. Fang,  S. Fatehi,  Q. Feng,  
 L. Fusti-Molnar,  A. Ghysels,  A. Golubeva-Zadorozhnaya,  J. Gomes,  
 A. Gunina,  M. W. D. Hanson-Heine,  P. H. P. Harbach,  A. W. Hauser,  
 J. E. Herr,  E. G. Hohenstein,  Z. C. Holden,  K. Hui,  T.-C. Jagau,  H. Ji,  
 B. Kaduk,  K. Khistyaev,  Jaehoon Kim,  Jihan Kim,  R. A. King,  
 P. Klunzinger,  K. Koh,  D. Kosenkov,  T. Kowalczyk,  C. M. Krauter,  
 A. Kunitsa,  K. U. Lao,  A. Laurent,  K. V. Lawler,  J. Lee,  D. Lefrancois,  
 S. Lehtola,  S. V. Levchenko,  C. Y. Lin,  Y.-S. Lin,  F. Liu,  E. Livshits,  
 R. C. Lochan,  A. Luenser,  P. Manohar,  S. F. Manzer,  S.-P. Mao,  Y. Mao,  
 N. Mardirossian,  A. V. Marenich,  L. A. Martinez-Martinez,  S. A. Maurer,  
 N. J. Mayhall,  J.-M. Mewes,  A. F. Morrison,  K. Nanda,  T. S. Nguyen-Beck,  
 C. M. Oana,  R. Olivares-Amaya,  D. P. O'Neill,  J. A. Parkhill,  
 T. M. Perrine,  R. Peverati,  P. A. Pieniazek,  F. Plasser,  A. Prociuk,  
 D. R. Rehn,  E. Rosta,  N. J. Russ,  N. Sergueev,  S. M. Sharada,  
 S. Sharma,  D. W. Small,  A. Sodt,  T. Stauch,  T. Stein,  D. Stuck,  
 Y.-C. Su,  A. J. W. Thom,  T. Tsuchimochi,  L. Vogt,  O. Vydrov,  T. Wang,  
 M. A. Watson,  J. Wenzel,  A. White,  C. F. Williams,  V. Vanovschi,  
 K. Yao,  S. Yeganeh,  S. R. Yost,  Z.-Q. You,  I. Y. Zhang,  X. Zhang,  
 Y. Zhao,  B. R. Brooks,  G. K. L. Chan,  D. M. Chipman,  C. J. Cramer,  
 W. A. Goddard III,  M. S. Gordon,  W. J. Hehre,  A. Klamt,  
 H. F. Schaefer III,  M. W. Schmidt,  C. D. Sherrill,  D. G. Truhlar,  
 A. Warshel,  X. Xu,  A. Aspuru-Guzik,  R. Baer,  A. T. Bell,  N. A. Besley,  
 J.-D. Chai,  A. Dreuw,  B. D. Dunietz,  T. R. Furlani,  S. R. Gwaltney,  
 C.-P. Hsu,  Y. Jung,  J. Kong,  D. S. Lambrecht,  W. Liang,  C. Ochsenfeld,  
 V. A. Rassolov,  L. V. Slipchenko,  J. E. Subotnik,  T. Van Voorhis,  
 J. M. Herbert,  A. I. Krylov,  P. M. W. Gill,  M. Head-Gordon

 Contributors to earlier versions of Q-Chem not listed above: 
 R. D. Adamson,  J. Baker,  E. F. C. Byrd,  A. K. Chakraborty,  C.-L. Cheng,  
 H. Dachsel,  R. J. Doerksen,  G. Hawkins,  A. Heyden,  S. Hirata,  
 G. Kedziora,  F. J. Keil,  C. Kelley,  P. P. Korambath,  W. Kurlancheek,  
 A. M. Lee,  M. S. Lee,  D. Liotard,  I. Lotan,  P. E. Maslen,  N. Nair,  
 D. Neuhauser,  R. Olson,  B. Peters,  J. Ritchie,  N. E. Schultz,  
 N. Shenvi,  A. C. Simmonett,  K. S. Thanthiriwatte,  Q. Wu,  W. Zhang

 Please cite Q-Chem as follows:
 Y. Shao et al., Mol. Phys. 113, 184-215 (2015)
 DOI: 10.1080/00268976.2014.952696

 Q-Chem 4.4.2 for Intel X86 EM64T Linux

 Parts of Q-Chem use Armadillo 5.200.1 (Boston Tea Smuggler).
 http://arma.sourceforge.net/

 Q-Chem begins on Tue Jul 11 10:44:35 2017  


Host: 0

     Scratch files written to /scratch/taweetham/qchem5114//
The previous job contains 0 fragments, simply inherited here


!!********************************************.
!!******************Warning*******************.
!!Desired Analytical derivatives not available.
!!Finite difference job might take a long time.
!!********************************************.
!!********************************************.


 2-order derivative to be evaluated numerically with 1-order analytical derivatives

Checking the input file for inconsistencies... 	...done.

--------------------------------------------------------------
User input:
--------------------------------------------------------------

$molecule
   read
$end

$rem
   BASIS  =   cc-pVTZ
   method  =  MP2
   JOBTYPE = frequency
   SOLVENT_METHOD = SMD
   SCF_GUESS = read
   SYM_IGNORE = TRUE
   MEM_STATIC =2000
$end
--------------------------------------------------------------
 ----------------------------------------------------------------
             Standard Nuclear Orientation (Angstroms)
    I     Atom           X                Y                Z
 ----------------------------------------------------------------
    1      C      -0.0067047688    -0.0586514899     0.0144564508
    2      O       0.0065786143    -0.1357982355     1.2475905008
    3      C       1.2578481916    -0.0442672347    -0.7739682727
    4      H       1.2476112192    -0.9409694451    -1.3722821024
    5      H       1.1936524311     0.7738822787    -1.4694563068
    6      C      -1.2993212412     0.0391993096    -0.7201165593
    7      H      -1.2862691986    -0.5562565814    -1.6112485261
    8      H      -2.1087547016    -0.2602630920    -0.0703414976
    9      H      -1.4410324001     1.0680805102    -1.0063863155
   10      C       2.5198706245     0.0337662636     0.0568037366
   11      H       3.3938411861     0.0364583652    -0.5736946169
   12      H       2.5877858194    -0.8123430118     0.7365069576
   13      H       2.5285519243     0.9346231631     0.6639536516
 ----------------------------------------------------------------
 Nuclear Repulsion Energy =   177.3871202232 hartrees
 There are       20 alpha and       20 beta electrons
 Requested basis set is cc-pVTZ
 There are 98 shells and 262 basis functions

 Total QAlloc Memory Limit   2000 MB
 Mega-Array Size      1956 MB
 MEM_STATIC part      2000 MB

                       Distance Matrix (Angstroms)
             C (  1)   O (  2)   C (  3)   H (  4)   H (  5)   C (  6)
   O (  2)  1.235616
   C (  3)  1.490273  2.379234
   H (  4)  2.067568  3.008687  1.078035
   H (  5)  2.082298  3.101452  1.075729  1.718450
   C (  6)  1.489976  2.368094  2.559098  2.805872  2.704845
   H (  7)  2.127866  3.165628  2.726849  2.574036  2.817692  1.071846
   H (  8)  2.113398  2.495410  3.446122  3.663824  3.732676  1.080309
   H (  9)  2.090201  2.936888  2.928360  3.376235  2.691199  1.077325
   C ( 10)  2.528620  2.786281  1.512935  2.147333  2.153160  3.897417
   H ( 11)  3.452344  3.849714  2.146880  2.489861  2.487371  4.695447
   H ( 12)  2.796567  2.716901  2.154115  2.501920  3.053849  4.237508
   H ( 13)  2.799280  2.801211  2.154190  3.050396  2.521752  4.167739
             H (  7)   H (  8)   H (  9)   C ( 10)   H ( 11)   H ( 12)
   H (  8)  1.771578
   H (  9)  1.740196  1.756852
   C ( 10)  4.197288  4.639697  4.229531
   H ( 11)  4.830245  5.533531  4.962607  1.077664
   H ( 12)  4.537162  4.797217  4.775463  1.087433  1.756934
   H ( 13)  4.685310  4.844745  4.308764  1.086393  1.757043  1.749475


 A cutoff of  1.0D-11 yielded   4546 shell pairs
 There are     32412 function pairs (     41186 Cartesian)

 -------------------------------------------------------
 OpenMP Integral Computing Module                       
 Release: version 1.0, May 2013, Q-Chem Inc. Pittsburgh 
 -------------------------------------------------------
 Integral Job Info:
 Integral job number is                      11
 Integral operator is                         1
 short-range coefficients                     0
 long-range coefficients              100000000
 Omega coefficients                           0
 if combine SR and LR in K                    0
 Integral screening is                        0
 Integral computing path is                   2
 max size of driver memory is            800000
 size of driver memory is                776718
 size of scratch memory is              4556032
 max col of scratch BK array              10000
 max len of scratch array in speh3          662
 max len of scratch index in speh4           32
 max int batch size is                      520
 min int batch size is                       52
 fixed nKL is                                52
 max L of basis functions is                  3
 order of int derivative is                   0
 number of shells is                         98
 number of basis is                         295
 number of cartesian basis is               295
 number of contracted shell pairs          4546
 number of primitive shell pairs          11820
 maxK2 (contraction) of shell pair           49
 max number of K2 of shell pair               1
 max number of CS2 of shell pair            721
 max number of PS2 of shell pair           1862
 mem total for path MDJ                  100464
 -------------------------------------------------------
 Smallest overlap matrix eigenvalue = 4.57E-04
 Guess MOs from SCF MO coefficient file
 Reading MOs from coefficient file
 Reading MOs from coefficient file
 A restricted Hartree-Fock SCF calculation will be
 performed using Pulay DIIS extrapolation
 SCF converges when DIIS error is below 1.0E-08
 ---------------------------------------
  Cycle       Energy         DIIS Error
 ---------------------------------------
    1    -231.0735855667      5.52E-04
    2    -231.0781660052      3.44E-04
    3    -231.0789135336      9.93E-05
    4    -231.0790655483      4.08E-05
    5    -231.0791008826      1.49E-05
    6    -231.0791073835      6.11E-06
    7    -231.0791081377      1.75E-06
    8    -231.0791081991      2.98E-07
    9    -231.0791082007      6.49E-08
   10    -231.0791082008      2.05E-08
   11    -231.0791082011      7.08E-09 Convergence criterion met
 ---------------------------------------
 SCF time:  CPU 212.84 s  wall 265.52 s

 Citation of the SMD model:
 Marenich, A.V.; Cramer, C.J.; Truhlar, D.G.
 J. Phys. Chem. B 2009, 113, 6378-6396.
 iSolventCode=           1
 Solvent: water                                                           

 vradii
            1           2           3           4           5           6
    1   1.8500000   1.5200000   1.8500000   1.2000000   1.2000000   1.8500000
            7           8           9          10          11          12
    1   1.2000000   1.2000000   1.2000000   1.8500000   1.2000000   1.2000000
           13
    1   1.2000000
Changing PCM_TESSEL_METHOD to VTN
Changing PCM_VDW_RADII to SMD_RADIUS
 Discretize the solute cavity surface with Lebedev spheres
	Using 302 Lebedev grid points for each H atom
	Using 302 Lebedev grid points for other atoms
	Atomic van der Waals radii will be scaled by 1.20
 Removing interior tesserae...
 Keep 1327 surface tesserae and discard 2599 interior tesserae
 Molecular Surface Area = 112.680 Angst**2
Using SCRF singleton
 A restricted Hartree-Fock SCF calculation will be
 performed using Pulay DIIS extrapolation
 Polarizable Continuum solvation model will be applied
 SCF converges when DIIS error is below 1.0E-08

 Citation of the SMD model:
 Marenich, A.V.; Cramer, C.J.; Truhlar, D.G.
 J. Phys. Chem. B 2009, 113, 6378-6396.
 iSolventCode=           1
 Solvent: water                                                           

 vradii
            1           2           3           4           5           6
    1   1.8500000   1.5200000   1.8500000   1.2000000   1.2000000   1.8500000
            7           8           9          10          11          12
    1   1.2000000   1.2000000   1.2000000   1.8500000   1.2000000   1.2000000
           13
    1   1.2000000
 ---------------------------------------
  Cycle       Energy         DIIS Error
 ---------------------------------------
    1    -231.0791082006      3.06E-09
 Time req'd to invert C: 2.91 s (CPU) 3.34 s (wall)
    2    -231.0918838589      3.99E-04
    3    -231.0918838601      3.99E-04
    4    -231.0918838566      3.99E-04
    5    -231.0918838916      3.99E-04
    6    -231.0918838721      3.99E-04
    7    -231.0918838662      3.99E-04
    8    -231.0918838641      3.99E-04
    9    -231.0918838578      3.99E-04
   10    -231.0918838550      3.99E-04
   11    -231.0918838544      3.99E-04
   12    -231.0918838438      3.99E-04
   13    -231.0918838397      3.99E-04
   14    -231.0918838320      3.99E-04
   15    -231.0918839127      3.99E-04
   16    -231.0918838828      3.99E-04
   17    -231.0949945580      2.52E-04
   18    -231.0955780138      9.77E-05
   19    -231.0958371356      3.65E-05
   20    -231.0958776354      1.25E-05
   21    -231.0958823182      4.66E-06
   22    -231.0958827598      1.42E-06
   23    -231.0958828001      2.03E-07
   24    -231.0958828014      4.28E-08
   25    -231.0958828015      1.39E-08
   26    -231.0958828012      5.02E-09 Convergence criterion met
 ---------------------------------------
 SCF time:  CPU 418.55 s  wall 520.81 s
(0)  E-EN(g) gas-phase elect-nuc energy                 -231.079108201 a.u.
(3)  G-ENP(liq) elect-nuc-pol free energy of system     -231.095882801 a.u.
(4)  G-CDS(liq) cavity-dispersion-solvent structure 
     free energy                                                3.5962 kcal/mol
(6)  G-S(liq) free energy of system                     -231.090151961 a.u.
(9)  DeltaG-S(liq) free energy of  solvation
     (9) = (6) - (0)                                           -6.9301 kcal/mol
 SCF   energy in the final basis set = -231.0901519611
 Total energy in the final basis set = -231.0901519611

 Components of the MP2 correlation energy:
        aaaa  correlation energy =        -0.1128155700 au
        abab  correlation energy =        -0.7628418928 au
        bbbb  correlation energy =        -0.1128155700 au
        non-Brillouin singles    =        -0.0000000000 au

 Total  MP2   correlation energy =        -0.9884730328 au
        MP2         total energy =      -232.0786249939 au

  Entering Z-vector solver.
 This version supports only Gaussian blurring of the apparent surface charges
 No PCM contribution added !! 
   1         0           1      0.000294    0.000294
 This version supports only Gaussian blurring of the apparent surface charges
 No PCM contribution added !! 
   2         0           1      0.000095    0.000095
 This version supports only Gaussian blurring of the apparent surface charges
 No PCM contribution added !! 
   3         0           1      0.000037    0.000037
 This version supports only Gaussian blurring of the apparent surface charges
 No PCM contribution added !! 
   4         0           1      0.000013    0.000013
 This version supports only Gaussian blurring of the apparent surface charges
 No PCM contribution added !! 
   5         0           1      0.000004    0.000004
 This version supports only Gaussian blurring of the apparent surface charges
 No PCM contribution added !! 
   6         0           1      0.000001    0.000001
 This version supports only Gaussian blurring of the apparent surface charges
 No PCM contribution added !! 
   7         1           0      0.000000    0.000000    Roots Converged

 --------------------------------------------------------------

                    Orbital Energies (a.u.)
 --------------------------------------------------------------

 Alpha MOs
 -- Occupied --
-20.545 -11.333 -11.219 -11.213 -11.205  -1.381  -1.063  -0.999
 -0.876  -0.733  -0.656  -0.635  -0.622  -0.575  -0.562  -0.515
 -0.505  -0.502  -0.483  -0.421
 -- Virtual --
  0.145   0.149   0.172   0.205   0.213   0.226   0.241   0.249
  0.256   0.300   0.333   0.352   0.375   0.387   0.401   0.418
  0.471   0.486   0.504   0.538   0.566   0.583   0.607   0.619
  0.633   0.642   0.644   0.651   0.680   0.681   0.696   0.705
  0.720   0.735   0.781   0.786   0.822   0.847   0.865   0.897
  0.934   0.953   0.983   1.026   1.040   1.071   1.092   1.123
  1.140   1.172   1.184   1.197   1.235   1.240   1.252   1.280
  1.304   1.313   1.331   1.352   1.361   1.372   1.409   1.434
  1.461   1.485   1.495   1.512   1.528   1.554   1.556   1.588
  1.602   1.606   1.626   1.632   1.678   1.729   1.755   1.769
  1.781   1.825   1.858   1.900   2.006   2.074   2.173   2.226
  2.414   2.424   2.473   2.477   2.578   2.611   2.630   2.652
  2.697   2.735   2.784   2.793   2.820   2.840   2.887   2.904
  2.941   2.954   2.986   3.013   3.093   3.096   3.098   3.122
  3.132   3.144   3.163   3.175   3.209   3.221   3.260   3.273
  3.293   3.320   3.342   3.357   3.380   3.392   3.411   3.416
  3.434   3.464   3.474   3.508   3.528   3.541   3.555   3.589
  3.610   3.640   3.668   3.674   3.706   3.753   3.764   3.778
  3.798   3.823   3.826   3.836   3.869   3.904   3.927   3.961
  3.996   4.032   4.051   4.059   4.087   4.114   4.126   4.152
  4.181   4.190   4.209   4.265   4.290   4.305   4.317   4.332
  4.342   4.367   4.406   4.413   4.421   4.447   4.463   4.474
  4.494   4.508   4.558   4.591   4.608   4.662   4.666   4.674
  4.716   4.740   4.767   4.810   4.862   4.912   4.924   4.945
  5.127   5.164   5.213   5.226   5.231   5.279   5.288   5.306
  5.330   5.378   5.455   5.467   5.509   5.544   5.562   5.602
  5.619   5.641   5.651   5.673   5.709   5.740   5.752   5.762
  5.769   5.796   5.812   5.894   5.931   6.036   6.067   6.162
  6.261   6.269   6.313   6.324   6.391   6.694   6.718   6.920
  6.991   7.094   7.360   7.549   7.555   9.742  13.298  13.876
 14.400  14.573
 --------------------------------------------------------------

          Ground-State Mulliken Net Atomic Charges

     Atom                 Charge (a.u.)
  ----------------------------------------
      1 C                     0.248545
      2 O                    -0.390670
      3 C                    -0.224430
      4 H                     0.161524
      5 H                     0.157632
      6 C                    -0.374792
      7 H                     0.149947
      8 H                     0.134281
      9 H                     0.157342
     10 C                    -0.412855
     11 H                     0.143370
     12 H                     0.123162
     13 H                     0.126943
  ----------------------------------------
  Sum of atomic charges =     0.000000

 -----------------------------------------------------------------
                    Cartesian Multipole Moments
 -----------------------------------------------------------------
    Charge (ESU x 10^10)
                 0.0000
    Dipole Moment (Debye)
         X      -0.0034      Y       0.3251      Z      -4.4183
       Tot       4.4303
    Quadrupole Moments (Debye-Ang)
        XX     -30.0510     XY      -0.2032     YY     -30.4101
        XZ      -0.4757     YZ       0.4859     ZZ     -34.9602
    Octopole Moments (Debye-Ang^2)
       XXX     -52.7211    XXY       0.5677    XYY     -17.3429
       YYY       2.8632    XXZ       0.3831    XYZ       0.2898
       YYZ       2.0021    XZZ     -17.2543    YZZ       0.9126
       ZZZ       1.5248
    Hexadecapole Moments (Debye-Ang^3)
      XXXX    -490.9663   XXXY       0.8548   XXYY     -90.3284
      XYYY      -1.0175   YYYY     -49.9446   XXXZ     -16.1942
      XXYZ       0.4421   XYYZ      -1.0485   YYYZ       2.4420
      XXZZ    -107.9412   XYZZ       0.4710   YYZZ     -32.1486
      XZZZ      -7.0190   YZZZ       4.9876   ZZZZ    -166.9538
 -----------------------------------------------------------------
 DrvMan is completing analytic gradient of the MP2 energy
 MP2 relaxed dipole moment
            1
    1  -0.0013181
    2   0.1278885
    3  -1.7383012
	Magnitude:	 1.743 au	 4.430 Debye
 MP2 energy read as -232.078625
 Full Analytical Gradient of MP2 Energy (in au.)
             1             2             3             4             5
    1   -0.00000296    0.00002299    0.00000474   -0.00000349   -0.00002345
    2   -0.00001160    0.00001580    0.00000785   -0.00000805   -0.00001027
    3    0.00005639   -0.00001997   -0.00002717    0.00000263   -0.00000687
             6             7             8             9            10
    1    0.00000266   -0.00001558    0.00000583   -0.00001746    0.00000038
    2   -0.00001493   -0.00002867   -0.00001469   -0.00002330    0.00002694
    3    0.00002362    0.00003365    0.00003991    0.00001836   -0.00002951
            11            12            13
    1   -0.00000216    0.00001667    0.00001183
    2    0.00001180    0.00002465    0.00002448
    3   -0.00003619   -0.00000957   -0.00004528
 Gradient time:  CPU 0.14 s  wall 0.14 s
 ######################################################
 ######################################################
 # Starting finite difference calculation for IDERIV  #
 Finite diff step size:  1.88973e-03 a.u.
 ----------------------------------------------------------------
             Standard Nuclear Orientation (Angstroms)
    I     Atom           X                Y                Z
 ----------------------------------------------------------------
    1      C      -0.0057047688    -0.0586514899     0.0144564508
    2      O       0.0065786143    -0.1357982355     1.2475905008
    3      C       1.2578481916    -0.0442672347    -0.7739682727
    4      H       1.2476112192    -0.9409694451    -1.3722821024
    5      H       1.1936524311     0.7738822787    -1.4694563068
    6      C      -1.2993212412     0.0391993096    -0.7201165593
    7      H      -1.2862691986    -0.5562565814    -1.6112485261
    8      H      -2.1087547016    -0.2602630920    -0.0703414976
    9      H      -1.4410324001     1.0680805102    -1.0063863155
   10      C       2.5198706245     0.0337662636     0.0568037366
   11      H       3.3938411861     0.0364583652    -0.5736946169
   12      H       2.5877858194    -0.8123430118     0.7365069576
   13      H       2.5285519243     0.9346231631     0.6639536516
 ----------------------------------------------------------------
 Nuclear Repulsion Energy =   177.3903635719 hartrees
 There are       20 alpha and       20 beta electrons
 Discretize the solute cavity surface with Lebedev spheres
	Using 302 Lebedev grid points for each H atom
	Using 302 Lebedev grid points for other atoms
	Atomic van der Waals radii will be scaled by 1.20
 Removing interior tesserae...
 Keep 1327 surface tesserae and discard 2599 interior tesserae
 Molecular Surface Area = 112.680 Angst**2

                       Distance Matrix (Angstroms)
             C (  1)   O (  2)   C (  3)   H (  4)   H (  5)   C (  6)
   O (  2)  1.235606
   C (  3)  1.489425  2.379234
   H (  4)  2.066961  3.008687  1.078035
   H (  5)  2.081722  3.101452  1.075729  1.718450
   C (  6)  1.490844  2.368094  2.559098  2.805872  2.704845
   H (  7)  2.128467  3.165628  2.726849  2.574036  2.817692  1.071846
   H (  8)  2.114393  2.495410  3.446122  3.663824  3.732676  1.080309
   H (  9)  2.090887  2.936888  2.928360  3.376235  2.691199  1.077325
   C ( 10)  2.527621  2.786281  1.512935  2.147333  2.153160  3.897417
   H ( 11)  3.451359  3.849714  2.146880  2.489861  2.487371  4.695447
   H ( 12)  2.795640  2.716901  2.154115  2.501920  3.053849  4.237508
   H ( 13)  2.798374  2.801211  2.154190  3.050396  2.521752  4.167739
             H (  7)   H (  8)   H (  9)   C ( 10)   H ( 11)   H ( 12)
   H (  8)  1.771578
   H (  9)  1.740196  1.756852
   C ( 10)  4.197288  4.639697  4.229531
   H ( 11)  4.830245  5.533531  4.962607  1.077664
   H ( 12)  4.537162  4.797217  4.775463  1.087433  1.756934
   H ( 13)  4.685310  4.844745  4.308764  1.086393  1.757043  1.749475


 Requested basis set is cc-pVTZ
 There are 98 shells and 262 basis functions
 A cutoff of  1.0D-11 yielded   4546 shell pairs
 There are     32412 function pairs (     41186 Cartesian)
 Smallest overlap matrix eigenvalue = 4.57E-04
 Guess MOs from SCF MO coefficient file
 Reading MOs from coefficient file
 Reading MOs from coefficient file
 A restricted Hartree-Fock SCF calculation will be
 performed using Pulay DIIS extrapolation
 SCF converges when DIIS error is below 1.0E-08
 ---------------------------------------
  Cycle       Energy         DIIS Error
 ---------------------------------------
    1    -231.0735833456      5.53E-04
    2    -231.0781651559      3.44E-04
    3    -231.0789135980      9.94E-05
    4    -231.0790657682      4.08E-05
    5    -231.0791011094      1.49E-05
    6    -231.0791076189      6.12E-06
    7    -231.0791083766      1.76E-06
    8    -231.0791084385      3.03E-07
    9    -231.0791084402      6.71E-08
   10    -231.0791084402      2.12E-08
   11    -231.0791084405      7.12E-09 Convergence criterion met
 ---------------------------------------
 SCF time:  CPU 215.83 s  wall 215.96 s
 Discretize the solute cavity surface with Lebedev spheres
	Using 302 Lebedev grid points for each H atom
	Using 302 Lebedev grid points for other atoms
	Atomic van der Waals radii will be scaled by 1.20
 Removing interior tesserae...
 Keep 1327 surface tesserae and discard 2599 interior tesserae
 Molecular Surface Area = 112.680 Angst**2
Using SCRF singleton
 A restricted Hartree-Fock SCF calculation will be
 performed using Pulay DIIS extrapolation
 Polarizable Continuum solvation model will be applied
 SCF converges when DIIS error is below 1.0E-08

 Citation of the SMD model:
 Marenich, A.V.; Cramer, C.J.; Truhlar, D.G.
 J. Phys. Chem. B 2009, 113, 6378-6396.
 iSolventCode=           1
 Solvent: water                                                           

 vradii
            1           2           3           4           5           6
    1   1.8500000   1.5200000   1.8500000   1.2000000   1.2000000   1.8500000
            7           8           9          10          11          12
    1   1.2000000   1.2000000   1.2000000   1.8500000   1.2000000   1.2000000
           13
    1   1.2000000
 ---------------------------------------
  Cycle       Energy         DIIS Error
 ---------------------------------------
    1    -231.0791084400      3.06E-09
 Time req'd to invert C: 3.13 s (CPU) 3.13 s (wall)
    2    -231.0918836036      3.99E-04
    3    -231.0918836047      3.99E-04
    4    -231.0918836011      3.99E-04
    5    -231.0918836278      3.99E-04
    6    -231.0918836175      3.99E-04
    7    -231.0918836093      3.99E-04
    8    -231.0918836074      3.99E-04
    9    -231.0918836017      3.99E-04
   10    -231.0918835921      3.99E-04
   11    -231.0918835858      3.99E-04
   12    -231.0918835865      3.99E-04
   13    -231.0918835889      3.99E-04
   14    -231.0918835866      3.99E-04
   15    -231.0918835830      3.99E-04
   16    -231.0918836021      3.99E-04
   17    -231.0949943794      2.52E-04
   18    -231.0955778322      9.77E-05
   19    -231.0958369474      3.65E-05
   20    -231.0958774484      1.25E-05
   21    -231.0958821309      4.66E-06
   22    -231.0958825723      1.42E-06
   23    -231.0958826126      2.03E-07
   24    -231.0958826138      4.27E-08
   25    -231.0958826140      1.38E-08
   26    -231.0958826137      5.03E-09 Convergence criterion met
 ---------------------------------------
 SCF time:  CPU 406.42 s  wall 407.11 s
(0)  E-EN(g) gas-phase elect-nuc energy                 -231.079108440 a.u.
(3)  G-ENP(liq) elect-nuc-pol free energy of system     -231.095882614 a.u.
(4)  G-CDS(liq) cavity-dispersion-solvent structure 
     free energy                                                3.5965 kcal/mol
(6)  G-S(liq) free energy of system                     -231.090151270 a.u.
(9)  DeltaG-S(liq) free energy of  solvation
     (9) = (6) - (0)                                           -6.9295 kcal/mol
 SCF   energy in the final basis set = -231.0901512695
 Total energy in the final basis set = -231.0901512695

 Components of the MP2 correlation energy:
        aaaa  correlation energy =        -0.1128152503 au
        abab  correlation energy =        -0.7628418727 au
        bbbb  correlation energy =        -0.1128152503 au
        non-Brillouin singles    =        -0.0000000000 au

 Total  MP2   correlation energy =        -0.9884723734 au
        MP2         total energy =      -232.0786236429 au

  Entering Z-vector solver.
 This version supports only Gaussian blurring of the apparent surface charges
 No PCM contribution added !! 
   1         0           1      0.000294    0.000294
 This version supports only Gaussian blurring of the apparent surface charges
 No PCM contribution added !! 
   2         0           1      0.000095    0.000095
 This version supports only Gaussian blurring of the apparent surface charges
 No PCM contribution added !! 
   3         0           1      0.000037    0.000037
 This version supports only Gaussian blurring of the apparent surface charges
 No PCM contribution added !! 
   4         0           1      0.000013    0.000013
 This version supports only Gaussian blurring of the apparent surface charges
 No PCM contribution added !! 
   5         0           1      0.000004    0.000004
 This version supports only Gaussian blurring of the apparent surface charges
 No PCM contribution added !! 
   6         0           1      0.000001    0.000001
 This version supports only Gaussian blurring of the apparent surface charges
 No PCM contribution added !! 
   7         1           0      0.000000    0.000000    Roots Converged

 --------------------------------------------------------------

                    Orbital Energies (a.u.)
 --------------------------------------------------------------

 Alpha MOs
 -- Occupied --
-20.545 -11.333 -11.219 -11.213 -11.205  -1.381  -1.063  -0.999
 -0.876  -0.733  -0.656  -0.635  -0.622  -0.575  -0.562  -0.515
 -0.505  -0.502  -0.483  -0.421
 -- Virtual --
  0.145   0.149   0.172   0.205   0.213   0.226   0.241   0.249
  0.256   0.300   0.333   0.352   0.375   0.387   0.401   0.418
  0.471   0.486   0.504   0.538   0.566   0.583   0.607   0.619
  0.633   0.642   0.644   0.651   0.680   0.681   0.696   0.705
  0.720   0.735   0.781   0.786   0.822   0.847   0.865   0.897
  0.934   0.953   0.983   1.026   1.040   1.071   1.092   1.123
  1.140   1.172   1.184   1.197   1.235   1.240   1.252   1.280
  1.304   1.313   1.331   1.352   1.361   1.371   1.409   1.434
  1.461   1.485   1.495   1.512   1.528   1.554   1.556   1.588
  1.602   1.606   1.626   1.632   1.678   1.729   1.756   1.770
  1.781   1.825   1.858   1.900   2.006   2.074   2.173   2.226
  2.414   2.424   2.473   2.477   2.578   2.611   2.630   2.652
  2.697   2.735   2.784   2.793   2.820   2.839   2.887   2.904
  2.940   2.955   2.986   3.013   3.094   3.096   3.098   3.122
  3.132   3.144   3.163   3.175   3.209   3.221   3.260   3.273
  3.293   3.320   3.342   3.357   3.380   3.392   3.411   3.417
  3.434   3.464   3.474   3.508   3.528   3.541   3.555   3.589
  3.610   3.640   3.668   3.674   3.707   3.753   3.764   3.778
  3.798   3.823   3.826   3.836   3.869   3.904   3.927   3.961
  3.996   4.032   4.051   4.059   4.087   4.114   4.126   4.152
  4.181   4.190   4.209   4.265   4.290   4.305   4.317   4.332
  4.342   4.367   4.406   4.413   4.421   4.447   4.463   4.474
  4.494   4.508   4.558   4.591   4.608   4.662   4.666   4.674
  4.716   4.740   4.767   4.810   4.863   4.912   4.924   4.945
  5.128   5.164   5.213   5.226   5.231   5.279   5.288   5.306
  5.330   5.378   5.455   5.467   5.508   5.543   5.562   5.602
  5.619   5.641   5.651   5.673   5.709   5.740   5.752   5.762
  5.769   5.796   5.811   5.894   5.931   6.035   6.067   6.162
  6.261   6.269   6.313   6.324   6.391   6.694   6.718   6.920
  6.991   7.094   7.360   7.549   7.555   9.742  13.300  13.878
 14.400  14.569
 --------------------------------------------------------------

          Ground-State Mulliken Net Atomic Charges

     Atom                 Charge (a.u.)
  ----------------------------------------
      1 C                     0.248368
      2 O                    -0.390664
      3 C                    -0.224157
      4 H                     0.161641
      5 H                     0.157748
      6 C                    -0.374899
      7 H                     0.149843
      8 H                     0.134275
      9 H                     0.157239
     10 C                    -0.412875
     11 H                     0.143352
     12 H                     0.123173
     13 H                     0.126955
  ----------------------------------------
  Sum of atomic charges =     0.000000

 -----------------------------------------------------------------
                    Cartesian Multipole Moments
 -----------------------------------------------------------------
    Charge (ESU x 10^10)
                 0.0000
    Dipole Moment (Debye)
         X       0.0031      Y       0.3246      Z      -4.4184
       Tot       4.4303
    Quadrupole Moments (Debye-Ang)
        XX     -30.0514     XY      -0.2030     YY     -30.4099
        XZ      -0.4816     YZ       0.4862     ZZ     -34.9592
    Octopole Moments (Debye-Ang^2)
       XXX     -52.7199    XXY       0.5665    XYY     -17.3399
       YYY       2.8614    XXZ       0.3850    XYZ       0.2899
       YYZ       2.0019    XZZ     -17.2480    YZZ       0.9124
       ZZZ       1.5242
    Hexadecapole Moments (Debye-Ang^3)
      XXXX    -490.9667   XXXY       0.8570   XXYY     -90.3276
      XYYY      -1.0154   YYYY     -49.9440   XXXZ     -16.2079
      XXYZ       0.4434   XYYZ      -1.0559   YYYZ       2.4437
      XXZZ    -107.9389   XYZZ       0.4714   YYZZ     -32.1468
      XZZZ      -7.0463   YZZZ       4.9871   ZZZZ    -166.9490
 -----------------------------------------------------------------
 DrvMan is completing analytic gradient of the MP2 energy
 MP2 relaxed dipole moment
            1
    1   0.0012336
    2   0.1277190
    3  -1.7383158
	Magnitude:	 1.743 au	 4.430 Debye
 MP2 energy read as -232.078624
 Full Analytical Gradient of MP2 Energy (in au.)
             1             2             3             4             5
    1    0.00104587   -0.00017664   -0.00037313    0.00000291   -0.00001225
    2   -0.00002415    0.00001555    0.00000323   -0.00001881    0.00000175
    3    0.00006703   -0.00003122    0.00005926   -0.00000199   -0.00001652
             6             7             8             9            10
    1   -0.00040038   -0.00000021   -0.00003197   -0.00001830   -0.00006943
    2   -0.00001411   -0.00002046    0.00000070   -0.00003301    0.00002875
    3   -0.00005437    0.00004964    0.00000261    0.00001869   -0.00000664
            11            12            13
    1   -0.00000045    0.00001921    0.00001479
    2    0.00001105    0.00001814    0.00003135
    3   -0.00004642   -0.00000195   -0.00003811
 Gradient time:  CPU 0.14 s  wall 0.14 s
 ----------------------------------------------------------------
             Standard Nuclear Orientation (Angstroms)
    I     Atom           X                Y                Z
 ----------------------------------------------------------------
    1      C      -0.0077047688    -0.0586514899     0.0144564508
    2      O       0.0065786143    -0.1357982355     1.2475905008
    3      C       1.2578481916    -0.0442672347    -0.7739682727
    4      H       1.2476112192    -0.9409694451    -1.3722821024
    5      H       1.1936524311     0.7738822787    -1.4694563068
    6      C      -1.2993212412     0.0391993096    -0.7201165593
    7      H      -1.2862691986    -0.5562565814    -1.6112485261
    8      H      -2.1087547016    -0.2602630920    -0.0703414976
    9      H      -1.4410324001     1.0680805102    -1.0063863155
   10      C       2.5198706245     0.0337662636     0.0568037366
   11      H       3.3938411861     0.0364583652    -0.5736946169
   12      H       2.5877858194    -0.8123430118     0.7365069576
   13      H       2.5285519243     0.9346231631     0.6639536516
 ----------------------------------------------------------------
 Nuclear Repulsion Energy =   177.3838811453 hartrees
 There are       20 alpha and       20 beta electrons
 Discretize the solute cavity surface with Lebedev spheres
	Using 302 Lebedev grid points for each H atom
	Using 302 Lebedev grid points for other atoms
	Atomic van der Waals radii will be scaled by 1.20
 Removing interior tesserae...
 Keep 1327 surface tesserae and discard 2599 interior tesserae
 Molecular Surface Area = 112.680 Angst**2

                       Distance Matrix (Angstroms)
             C (  1)   O (  2)   C (  3)   H (  4)   H (  5)   C (  6)
   O (  2)  1.235627
   C (  3)  1.491122  2.379234
   H (  4)  2.068175  3.008687  1.078035
   H (  5)  2.082875  3.101452  1.075729  1.718450
   C (  6)  1.489109  2.368094  2.559098  2.805872  2.704845
   H (  7)  2.127265  3.165628  2.726849  2.574036  2.817692  1.071846
   H (  8)  2.112404  2.495410  3.446122  3.663824  3.732676  1.080309
   H (  9)  2.089515  2.936888  2.928360  3.376235  2.691199  1.077325
   C ( 10)  2.529619  2.786281  1.512935  2.147333  2.153160  3.897417
   H ( 11)  3.453329  3.849714  2.146880  2.489861  2.487371  4.695447
   H ( 12)  2.797495  2.716901  2.154115  2.501920  3.053849  4.237508
   H ( 13)  2.800186  2.801211  2.154190  3.050396  2.521752  4.167739
             H (  7)   H (  8)   H (  9)   C ( 10)   H ( 11)   H ( 12)
   H (  8)  1.771578
   H (  9)  1.740196  1.756852
   C ( 10)  4.197288  4.639697  4.229531
   H ( 11)  4.830245  5.533531  4.962607  1.077664
   H ( 12)  4.537162  4.797217  4.775463  1.087433  1.756934
   H ( 13)  4.685310  4.844745  4.308764  1.086393  1.757043  1.749475


 Requested basis set is cc-pVTZ
 There are 98 shells and 262 basis functions
 A cutoff of  1.0D-11 yielded   4546 shell pairs
 There are     32412 function pairs (     41186 Cartesian)
 Smallest overlap matrix eigenvalue = 4.58E-04
 Guess MOs from SCF MO coefficient file
 Reading MOs from coefficient file
 Reading MOs from coefficient file
 A restricted Hartree-Fock SCF calculation will be
 performed using Pulay DIIS extrapolation
 SCF converges when DIIS error is below 1.0E-08
 ---------------------------------------
  Cycle       Energy         DIIS Error
 ---------------------------------------
    1    -231.0735902304      5.54E-04
    2    -231.0781650657      3.44E-04
    3    -231.0789107057      9.98E-05
    4    -231.0790629028      4.08E-05
    5    -231.0790982871      1.49E-05
    6    -231.0791047857      6.10E-06
    7    -231.0791055405      1.74E-06
    8    -231.0791056019      2.91E-07
    9    -231.0791056035      6.01E-08
   10    -231.0791056035      1.86E-08
   11    -231.0791056038      6.91E-09 Convergence criterion met
 ---------------------------------------
 SCF time:  CPU 212.31 s  wall 212.39 s
 Discretize the solute cavity surface with Lebedev spheres
	Using 302 Lebedev grid points for each H atom
	Using 302 Lebedev grid points for other atoms
	Atomic van der Waals radii will be scaled by 1.20
 Removing interior tesserae...
 Keep 1327 surface tesserae and discard 2599 interior tesserae
 Molecular Surface Area = 112.680 Angst**2
Using SCRF singleton
 A restricted Hartree-Fock SCF calculation will be
 performed using Pulay DIIS extrapolation
 Polarizable Continuum solvation model will be applied
 SCF converges when DIIS error is below 1.0E-08

 Citation of the SMD model:
 Marenich, A.V.; Cramer, C.J.; Truhlar, D.G.
 J. Phys. Chem. B 2009, 113, 6378-6396.
 iSolventCode=           1
 Solvent: water                                                           

 vradii
            1           2           3           4           5           6
    1   1.8500000   1.5200000   1.8500000   1.2000000   1.2000000   1.8500000
            7           8           9          10          11          12
    1   1.2000000   1.2000000   1.2000000   1.8500000   1.2000000   1.2000000
           13
    1   1.2000000
 ---------------------------------------
  Cycle       Energy         DIIS Error
 ---------------------------------------
    1    -231.0791056033      3.05E-09
 Time req'd to invert C: 2.97 s (CPU) 2.97 s (wall)
    2    -231.0918818091      3.99E-04
    3    -231.0918818102      3.99E-04
    4    -231.0918818079      3.99E-04
    5    -231.0918818027      3.99E-04
    6    -231.0918818011      3.99E-04
    7    -231.0918817953      3.99E-04
    8    -231.0918817962      3.99E-04
    9    -231.0949924225      2.52E-04
   10    -231.0955758915      9.77E-05
   11    -231.0958350248      3.65E-05
   12    -231.0958755242      1.25E-05
   13    -231.0958802075      4.66E-06
   14    -231.0958806493      1.42E-06
   15    -231.0958806897      2.03E-07
   16    -231.0958807029      4.28E-08
   17    -231.0958807025      1.39E-08
   18    -231.0958807023      5.02E-09 Convergence criterion met
 ---------------------------------------
 SCF time:  CPU 310.86 s  wall 311.09 s
(0)  E-EN(g) gas-phase elect-nuc energy                 -231.079105603 a.u.
(3)  G-ENP(liq) elect-nuc-pol free energy of system     -231.095880702 a.u.
(4)  G-CDS(liq) cavity-dispersion-solvent structure 
     free energy                                                3.5958 kcal/mol
(6)  G-S(liq) free energy of system                     -231.090150366 a.u.
(9)  DeltaG-S(liq) free energy of  solvation
     (9) = (6) - (0)                                           -6.9307 kcal/mol
 SCF   energy in the final basis set = -231.0901503663
 Total energy in the final basis set = -231.0901503663

 Components of the MP2 correlation energy:
        aaaa  correlation energy =        -0.1128159437 au
        abab  correlation energy =        -0.7628421013 au
        bbbb  correlation energy =        -0.1128159437 au
        non-Brillouin singles    =        -0.0000000000 au

 Total  MP2   correlation energy =        -0.9884739887 au
        MP2         total energy =      -232.0786243550 au

  Entering Z-vector solver.
 This version supports only Gaussian blurring of the apparent surface charges
 No PCM contribution added !! 
   1         0           1      0.000294    0.000294
 This version supports only Gaussian blurring of the apparent surface charges
 No PCM contribution added !! 
   2         0           1      0.000095    0.000095
 This version supports only Gaussian blurring of the apparent surface charges
 No PCM contribution added !! 
   3         0           1      0.000037    0.000037
 This version supports only Gaussian blurring of the apparent surface charges
 No PCM contribution added !! 
   4         0           1      0.000013    0.000013
 This version supports only Gaussian blurring of the apparent surface charges
 No PCM contribution added !! 
   5         0           1      0.000004    0.000004
 This version supports only Gaussian blurring of the apparent surface charges
 No PCM contribution added !! 
   6         0           1      0.000001    0.000001
 This version supports only Gaussian blurring of the apparent surface charges
 No PCM contribution added !! 
   7         1           0      0.000000    0.000000    Roots Converged

 --------------------------------------------------------------

                    Orbital Energies (a.u.)
 --------------------------------------------------------------

 Alpha MOs
 -- Occupied --
-20.545 -11.333 -11.219 -11.213 -11.205  -1.381  -1.063  -0.999
 -0.876  -0.733  -0.656  -0.635  -0.622  -0.575  -0.562  -0.515
 -0.505  -0.501  -0.483  -0.420
 -- Virtual --
  0.145   0.149   0.172   0.205   0.213   0.226   0.241   0.249
  0.256   0.300   0.333   0.352   0.375   0.387   0.401   0.418
  0.471   0.486   0.504   0.539   0.566   0.583   0.607   0.619
  0.634   0.642   0.644   0.651   0.680   0.681   0.696   0.705
  0.720   0.735   0.781   0.786   0.822   0.847   0.865   0.897
  0.934   0.953   0.983   1.026   1.040   1.071   1.092   1.123
  1.140   1.172   1.184   1.197   1.235   1.240   1.252   1.280
  1.304   1.313   1.331   1.352   1.361   1.372   1.409   1.434
  1.461   1.485   1.495   1.512   1.528   1.554   1.556   1.588
  1.602   1.606   1.626   1.632   1.678   1.728   1.755   1.769
  1.781   1.825   1.858   1.900   2.006   2.074   2.173   2.226
  2.414   2.424   2.473   2.477   2.578   2.610   2.630   2.652
  2.697   2.735   2.784   2.793   2.820   2.840   2.887   2.904
  2.941   2.954   2.986   3.013   3.093   3.095   3.099   3.122
  3.132   3.144   3.163   3.175   3.209   3.221   3.261   3.273
  3.293   3.320   3.342   3.357   3.380   3.392   3.411   3.416
  3.434   3.464   3.474   3.508   3.528   3.541   3.555   3.589
  3.610   3.640   3.668   3.674   3.706   3.753   3.764   3.778
  3.798   3.823   3.826   3.836   3.869   3.904   3.927   3.961
  3.996   4.032   4.051   4.059   4.087   4.114   4.125   4.152
  4.182   4.190   4.209   4.265   4.290   4.305   4.317   4.332
  4.342   4.367   4.406   4.413   4.421   4.447   4.463   4.474
  4.494   4.508   4.558   4.591   4.608   4.662   4.665   4.674
  4.716   4.740   4.768   4.810   4.862   4.912   4.924   4.945
  5.127   5.164   5.213   5.226   5.231   5.279   5.288   5.307
  5.330   5.379   5.455   5.467   5.509   5.544   5.562   5.602
  5.619   5.641   5.651   5.673   5.709   5.740   5.752   5.762
  5.769   5.796   5.812   5.894   5.931   6.036   6.067   6.162
  6.261   6.269   6.313   6.324   6.391   6.694   6.718   6.920
  6.991   7.094   7.360   7.549   7.556   9.742  13.295  13.873
 14.400  14.578
 --------------------------------------------------------------

          Ground-State Mulliken Net Atomic Charges

     Atom                 Charge (a.u.)
  ----------------------------------------
      1 C                     0.248722
      2 O                    -0.390677
      3 C                    -0.224702
      4 H                     0.161407
      5 H                     0.157517
      6 C                    -0.374685
      7 H                     0.150052
      8 H                     0.134287
      9 H                     0.157445
     10 C                    -0.412835
     11 H                     0.143388
     12 H                     0.123151
     13 H                     0.126932
  ----------------------------------------
  Sum of atomic charges =    -0.000000

 -----------------------------------------------------------------
                    Cartesian Multipole Moments
 -----------------------------------------------------------------
    Charge (ESU x 10^10)
                 0.0000
    Dipole Moment (Debye)
         X      -0.0098      Y       0.3255      Z      -4.4183
       Tot       4.4303
    Quadrupole Moments (Debye-Ang)
        XX     -30.0506     XY      -0.2035     YY     -30.4103
        XZ      -0.4698     YZ       0.4856     ZZ     -34.9612
    Octopole Moments (Debye-Ang^2)
       XXX     -52.7224    XXY       0.5689    XYY     -17.3459
       YYY       2.8650    XXZ       0.3812    XYZ       0.2897
       YYZ       2.0024    XZZ     -17.2606    YZZ       0.9127
       ZZZ       1.5253
    Hexadecapole Moments (Debye-Ang^3)
      XXXX    -490.9660   XXXY       0.8525   XXYY     -90.3292
      XYYY      -1.0196   YYYY     -49.9452   XXXZ     -16.1806
      XXYZ       0.4407   XYYZ      -1.0412   YYYZ       2.4403
      XXZZ    -107.9435   XYZZ       0.4707   YYZZ     -32.1504
      XZZZ      -6.9916   YZZZ       4.9881   ZZZZ    -166.9586
 -----------------------------------------------------------------
 DrvMan is completing analytic gradient of the MP2 energy
 MP2 relaxed dipole moment
            1
    1  -0.0038695
    2   0.1280583
    3  -1.7382884
	Magnitude:	 1.743 au	 4.430 Debye
 MP2 energy read as -232.078624
 Full Analytical Gradient of MP2 Energy (in au.)
             1             2             3             4             5
    1   -0.00105194    0.00022266    0.00038095   -0.00000986   -0.00003465
    2    0.00000115    0.00001601    0.00001244    0.00000271   -0.00002228
    3    0.00004282   -0.00000803   -0.00011248    0.00000725    0.00000277
             6             7             8             9            10
    1    0.00040746   -0.00003095    0.00004379   -0.00001661    0.00007001
    2   -0.00001588   -0.00003690   -0.00003009   -0.00001359    0.00002512
    3    0.00010271    0.00001766    0.00007722    0.00001803   -0.00005237
            11            12            13
    1   -0.00000388    0.00001413    0.00000889
    2    0.00001255    0.00003116    0.00001761
    3   -0.00002597   -0.00001718   -0.00005244
 Gradient time:  CPU 0.14 s  wall 0.14 s
 ----------------------------------------------------------------
             Standard Nuclear Orientation (Angstroms)
    I     Atom           X                Y                Z
 ----------------------------------------------------------------
    1      C      -0.0067047688    -0.0576514899     0.0144564508
    2      O       0.0065786143    -0.1357982355     1.2475905008
    3      C       1.2578481916    -0.0442672347    -0.7739682727
    4      H       1.2476112192    -0.9409694451    -1.3722821024
    5      H       1.1936524311     0.7738822787    -1.4694563068
    6      C      -1.2993212412     0.0391993096    -0.7201165593
    7      H      -1.2862691986    -0.5562565814    -1.6112485261
    8      H      -2.1087547016    -0.2602630920    -0.0703414976
    9      H      -1.4410324001     1.0680805102    -1.0063863155
   10      C       2.5198706245     0.0337662636     0.0568037366
   11      H       3.3938411861     0.0364583652    -0.5736946169
   12      H       2.5877858194    -0.8123430118     0.7365069576
   13      H       2.5285519243     0.9346231631     0.6639536516
 ----------------------------------------------------------------
 Nuclear Repulsion Energy =   177.3870005806 hartrees
 There are       20 alpha and       20 beta electrons
 Discretize the solute cavity surface with Lebedev spheres
	Using 302 Lebedev grid points for each H atom
	Using 302 Lebedev grid points for other atoms
	Atomic van der Waals radii will be scaled by 1.20
 Removing interior tesserae...
 Keep 1327 surface tesserae and discard 2599 interior tesserae
 Molecular Surface Area = 112.680 Angst**2

                       Distance Matrix (Angstroms)
             C (  1)   O (  2)   C (  3)   H (  4)   H (  5)   C (  6)
   O (  2)  1.235679
   C (  3)  1.490264  2.379234
   H (  4)  2.067995  3.008687  1.078035
   H (  5)  2.081899  3.101452  1.075729  1.718450
   C (  6)  1.489911  2.368094  2.559098  2.805872  2.704845
   H (  7)  2.128100  3.165628  2.726849  2.574036  2.817692  1.071846
   H (  8)  2.113494  2.495410  3.446122  3.663824  3.732676  1.080309
   H (  9)  2.089662  2.936888  2.928360  3.376235  2.691199  1.077325
   C ( 10)  2.528583  2.786281  1.512935  2.147333  2.153160  3.897417
   H ( 11)  3.452317  3.849714  2.146880  2.489861  2.487371  4.695447
   H ( 12)  2.796837  2.716901  2.154115  2.501920  3.053849  4.237508
   H ( 13)  2.798925  2.801211  2.154190  3.050396  2.521752  4.167739
             H (  7)   H (  8)   H (  9)   C ( 10)   H ( 11)   H ( 12)
   H (  8)  1.771578
   H (  9)  1.740196  1.756852
   C ( 10)  4.197288  4.639697  4.229531
   H ( 11)  4.830245  5.533531  4.962607  1.077664
   H ( 12)  4.537162  4.797217  4.775463  1.087433  1.756934
   H ( 13)  4.685310  4.844745  4.308764  1.086393  1.757043  1.749475


 Requested basis set is cc-pVTZ
 There are 98 shells and 262 basis functions
 A cutoff of  1.0D-11 yielded   4546 shell pairs
 There are     32412 function pairs (     41186 Cartesian)
 Smallest overlap matrix eigenvalue = 4.57E-04
 Guess MOs from SCF MO coefficient file
 Reading MOs from coefficient file
 Reading MOs from coefficient file
 A restricted Hartree-Fock SCF calculation will be
 performed using Pulay DIIS extrapolation
 SCF converges when DIIS error is below 1.0E-08
 ---------------------------------------
  Cycle       Energy         DIIS Error
 ---------------------------------------
    1    -231.0735265403      5.53E-04
    2    -231.0781550781      3.44E-04
    3    -231.0789021712      9.94E-05
    4    -231.0790543201      4.08E-05
    5    -231.0790896317      1.49E-05
    6    -231.0790961384      6.11E-06
    7    -231.0790968941      1.76E-06
    8    -231.0790969559      3.02E-07
    9    -231.0790969576      6.69E-08
   10    -231.0790969577      2.09E-08
   11    -231.0790969579      6.82E-09 Convergence criterion met
 ---------------------------------------
 SCF time:  CPU 213.08 s  wall 213.39 s
 Discretize the solute cavity surface with Lebedev spheres
	Using 302 Lebedev grid points for each H atom
	Using 302 Lebedev grid points for other atoms
	Atomic van der Waals radii will be scaled by 1.20
 Removing interior tesserae...
 Keep 1327 surface tesserae and discard 2599 interior tesserae
 Molecular Surface Area = 112.680 Angst**2
Using SCRF singleton
 A restricted Hartree-Fock SCF calculation will be
 performed using Pulay DIIS extrapolation
 Polarizable Continuum solvation model will be applied
 SCF converges when DIIS error is below 1.0E-08

 Citation of the SMD model:
 Marenich, A.V.; Cramer, C.J.; Truhlar, D.G.
 J. Phys. Chem. B 2009, 113, 6378-6396.
 iSolventCode=           1
 Solvent: water                                                           

 vradii
            1           2           3           4           5           6
    1   1.8500000   1.5200000   1.8500000   1.2000000   1.2000000   1.8500000
            7           8           9          10          11          12
    1   1.2000000   1.2000000   1.2000000   1.8500000   1.2000000   1.2000000
           13
    1   1.2000000
 ---------------------------------------
  Cycle       Energy         DIIS Error
 ---------------------------------------
    1    -231.0790969575      2.83E-09
 Time req'd to invert C: 2.91 s (CPU) 2.91 s (wall)
    2    -231.0918754398      3.99E-04
    3    -231.0918754409      3.99E-04
    4    -231.0918754385      3.99E-04
    5    -231.0918754367      3.99E-04
    6    -231.0918754361      3.99E-04
    7    -231.0918754350      3.99E-04
    8    -231.0918754313      3.99E-04
    9    -231.0918754281      3.99E-04
   10    -231.0918754245      3.99E-04
   11    -231.0949870147      2.52E-04
   12    -231.0955706614      9.77E-05
   13    -231.0958298828      3.65E-05
   14    -231.0958704018      1.25E-05
   15    -231.0958750878      4.66E-06
   16    -231.0958755420      1.42E-06
   17    -231.0958755823      2.03E-07
   18    -231.0958755836      4.28E-08
   19    -231.0958755837      1.39E-08
   20    -231.0958755834      5.04E-09 Convergence criterion met
 ---------------------------------------
 SCF time:  CPU 329.60 s  wall 333.84 s
(0)  E-EN(g) gas-phase elect-nuc energy                 -231.079096957 a.u.
(3)  G-ENP(liq) elect-nuc-pol free energy of system     -231.095875583 a.u.
(4)  G-CDS(liq) cavity-dispersion-solvent structure 
     free energy                                                3.5961 kcal/mol
(6)  G-S(liq) free energy of system                     -231.090144898 a.u.
(9)  DeltaG-S(liq) free energy of  solvation
     (9) = (6) - (0)                                           -6.9327 kcal/mol
 SCF   energy in the final basis set = -231.0901448977
 Total energy in the final basis set = -231.0901448977

 Components of the MP2 correlation energy:
        aaaa  correlation energy =        -0.1128163718 au
        abab  correlation energy =        -0.7628442803 au
        bbbb  correlation energy =        -0.1128163718 au
        non-Brillouin singles    =        -0.0000000000 au

 Total  MP2   correlation energy =        -0.9884770240 au
        MP2         total energy =      -232.0786219217 au

  Entering Z-vector solver.
 This version supports only Gaussian blurring of the apparent surface charges
 No PCM contribution added !! 
   1         0           1      0.000294    0.000294
 This version supports only Gaussian blurring of the apparent surface charges
 No PCM contribution added !! 
   2         0           1      0.000095    0.000095
 This version supports only Gaussian blurring of the apparent surface charges
 No PCM contribution added !! 
   3         0           1      0.000037    0.000037
 This version supports only Gaussian blurring of the apparent surface charges
 No PCM contribution added !! 
   4         0           1      0.000013    0.000013
 This version supports only Gaussian blurring of the apparent surface charges
 No PCM contribution added !! 
   5         0           1      0.000004    0.000004
 This version supports only Gaussian blurring of the apparent surface charges
 No PCM contribution added !! 
   6         0           1      0.000001    0.000001
 This version supports only Gaussian blurring of the apparent surface charges
 No PCM contribution added !! 
   7         1           0      0.000000    0.000000    Roots Converged

 --------------------------------------------------------------

                    Orbital Energies (a.u.)
 --------------------------------------------------------------

 Alpha MOs
 -- Occupied --
-20.545 -11.333 -11.219 -11.213 -11.205  -1.381  -1.063  -0.999
 -0.876  -0.733  -0.656  -0.635  -0.622  -0.575  -0.562  -0.515
 -0.505  -0.502  -0.483  -0.421
 -- Virtual --
  0.145   0.149   0.172   0.205   0.213   0.226   0.241   0.249
  0.256   0.300   0.333   0.352   0.375   0.387   0.401   0.418
  0.471   0.486   0.504   0.538   0.566   0.583   0.607   0.619
  0.633   0.642   0.644   0.651   0.680   0.681   0.696   0.705
  0.720   0.735   0.781   0.786   0.822   0.847   0.865   0.897
  0.934   0.953   0.983   1.026   1.040   1.071   1.092   1.123
  1.140   1.172   1.184   1.197   1.235   1.240   1.252   1.280
  1.304   1.313   1.331   1.352   1.361   1.371   1.409   1.434
  1.461   1.485   1.495   1.512   1.528   1.554   1.556   1.588
  1.602   1.606   1.626   1.632   1.678   1.729   1.756   1.769
  1.781   1.825   1.858   1.900   2.006   2.074   2.173   2.225
  2.414   2.424   2.473   2.477   2.578   2.611   2.630   2.652
  2.697   2.736   2.784   2.793   2.820   2.839   2.887   2.904
  2.940   2.955   2.986   3.013   3.093   3.096   3.098   3.122
  3.132   3.144   3.163   3.175   3.209   3.221   3.260   3.273
  3.293   3.320   3.342   3.357   3.380   3.392   3.411   3.417
  3.434   3.464   3.474   3.508   3.528   3.541   3.555   3.589
  3.610   3.640   3.668   3.674   3.706   3.753   3.764   3.778
  3.798   3.823   3.826   3.836   3.869   3.904   3.927   3.961
  3.996   4.032   4.051   4.059   4.087   4.114   4.126   4.152
  4.181   4.190   4.209   4.265   4.290   4.305   4.317   4.332
  4.342   4.367   4.406   4.413   4.421   4.447   4.463   4.474
  4.494   4.508   4.558   4.591   4.608   4.662   4.666   4.674
  4.716   4.740   4.767   4.810   4.862   4.912   4.924   4.945
  5.127   5.164   5.214   5.226   5.231   5.279   5.288   5.307
  5.330   5.378   5.455   5.467   5.509   5.544   5.562   5.602
  5.619   5.641   5.651   5.673   5.709   5.740   5.752   5.762
  5.769   5.796   5.812   5.894   5.931   6.036   6.067   6.162
  6.261   6.269   6.313   6.324   6.391   6.694   6.718   6.920
  6.991   7.094   7.360   7.549   7.555   9.742  13.297  13.876
 14.400  14.574
 --------------------------------------------------------------

          Ground-State Mulliken Net Atomic Charges

     Atom                 Charge (a.u.)
  ----------------------------------------
      1 C                     0.248566
      2 O                    -0.390737
      3 C                    -0.224408
      4 H                     0.161592
      5 H                     0.157558
      6 C                    -0.374782
      7 H                     0.150005
      8 H                     0.134301
      9 H                     0.157295
     10 C                    -0.412864
     11 H                     0.143369
     12 H                     0.123155
     13 H                     0.126951
  ----------------------------------------
  Sum of atomic charges =    -0.000000

 -----------------------------------------------------------------
                    Cartesian Multipole Moments
 -----------------------------------------------------------------
    Charge (ESU x 10^10)
                 0.0000
    Dipole Moment (Debye)
         X      -0.0036      Y       0.3263      Z      -4.4189
       Tot       4.4309
    Quadrupole Moments (Debye-Ang)
        XX     -30.0503     XY      -0.2029     YY     -30.4105
        XZ      -0.4754     YZ       0.4873     ZZ     -34.9601
    Octopole Moments (Debye-Ang^2)
       XXX     -52.7233    XXY       0.5584    XYY     -17.3424
       YYY       2.8484    XXZ       0.3820    XYZ       0.2900
       YYZ       2.0021    XZZ     -17.2552    YZZ       0.9034
       ZZZ       1.5223
    Hexadecapole Moments (Debye-Ang^3)
      XXXX    -490.9611   XXXY       0.8588   XXYY     -90.3281
      XYYY      -1.0167   YYYY     -49.9415   XXXZ     -16.1932
      XXYZ       0.4492   XYYZ      -1.0493   YYYZ       2.4436
      XXZZ    -107.9395   XYZZ       0.4707   YYZZ     -32.1479
      XZZZ      -7.0167   YZZZ       4.9924   ZZZZ    -166.9522
 -----------------------------------------------------------------
 DrvMan is completing analytic gradient of the MP2 energy
 MP2 relaxed dipole moment
            1
    1  -0.0014322
    2   0.1283590
    3  -1.7385224
	Magnitude:	 1.743 au	 4.431 Debye
 MP2 energy read as -232.078622
 Full Analytical Gradient of MP2 Energy (in au.)
             1             2             3             4             5
    1   -0.00001621    0.00002444    0.00000424    0.00005161   -0.00007662
    2    0.00047739   -0.00011984   -0.00016931   -0.00000792   -0.00001002
    3   -0.00001498    0.00004369   -0.00002244   -0.00003517    0.00002578
             6             7             8             9            10
    1    0.00001305   -0.00005838   -0.00001119    0.00004655   -0.00000322
    2   -0.00018741   -0.00002773   -0.00001742   -0.00002476    0.00001931
    3    0.00002245    0.00001649    0.00002821    0.00005445   -0.00002716
            11            12            13
    1   -0.00000257    0.00001798    0.00001031
    2    0.00001387    0.00002703    0.00002681
    3   -0.00003653   -0.00001113   -0.00004366
 Gradient time:  CPU 0.14 s  wall 0.14 s
 ----------------------------------------------------------------
             Standard Nuclear Orientation (Angstroms)
    I     Atom           X                Y                Z
 ----------------------------------------------------------------
    1      C      -0.0067047688    -0.0596514899     0.0144564508
    2      O       0.0065786143    -0.1357982355     1.2475905008
    3      C       1.2578481916    -0.0442672347    -0.7739682727
    4      H       1.2476112192    -0.9409694451    -1.3722821024
    5      H       1.1936524311     0.7738822787    -1.4694563068
    6      C      -1.2993212412     0.0391993096    -0.7201165593
    7      H      -1.2862691986    -0.5562565814    -1.6112485261
    8      H      -2.1087547016    -0.2602630920    -0.0703414976
    9      H      -1.4410324001     1.0680805102    -1.0063863155
   10      C       2.5198706245     0.0337662636     0.0568037366
   11      H       3.3938411861     0.0364583652    -0.5736946169
   12      H       2.5877858194    -0.8123430118     0.7365069576
   13      H       2.5285519243     0.9346231631     0.6639536516
 ----------------------------------------------------------------
 Nuclear Repulsion Energy =   177.3872126724 hartrees
 There are       20 alpha and       20 beta electrons
 Discretize the solute cavity surface with Lebedev spheres
	Using 302 Lebedev grid points for each H atom
	Using 302 Lebedev grid points for other atoms
	Atomic van der Waals radii will be scaled by 1.20
 Removing interior tesserae...
 Keep 1327 surface tesserae and discard 2599 interior tesserae
 Molecular Surface Area = 112.680 Angst**2

                       Distance Matrix (Angstroms)
             C (  1)   O (  2)   C (  3)   H (  4)   H (  5)   C (  6)
   O (  2)  1.235554
   C (  3)  1.490283  2.379234
   H (  4)  2.067141  3.008687  1.078035
   H (  5)  2.082698  3.101452  1.075729  1.718450
   C (  6)  1.490042  2.368094  2.559098  2.805872  2.704845
   H (  7)  2.127632  3.165628  2.726849  2.574036  2.817692  1.071846
   H (  8)  2.113303  2.495410  3.446122  3.663824  3.732676  1.080309
   H (  9)  2.090740  2.936888  2.928360  3.376235  2.691199  1.077325
   C ( 10)  2.528656  2.786281  1.512935  2.147333  2.153160  3.897417
   H ( 11)  3.452372  3.849714  2.146880  2.489861  2.487371  4.695447
   H ( 12)  2.796298  2.716901  2.154115  2.501920  3.053849  4.237508
   H ( 13)  2.799635  2.801211  2.154190  3.050396  2.521752  4.167739
             H (  7)   H (  8)   H (  9)   C ( 10)   H ( 11)   H ( 12)
   H (  8)  1.771578
   H (  9)  1.740196  1.756852
   C ( 10)  4.197288  4.639697  4.229531
   H ( 11)  4.830245  5.533531  4.962607  1.077664
   H ( 12)  4.537162  4.797217  4.775463  1.087433  1.756934
   H ( 13)  4.685310  4.844745  4.308764  1.086393  1.757043  1.749475


 Requested basis set is cc-pVTZ
 There are 98 shells and 262 basis functions
 A cutoff of  1.0D-11 yielded   4546 shell pairs
 There are     32412 function pairs (     41186 Cartesian)
 Smallest overlap matrix eigenvalue = 4.57E-04
 Guess MOs from SCF MO coefficient file
 Reading MOs from coefficient file
 Reading MOs from coefficient file
 A restricted Hartree-Fock SCF calculation will be
 performed using Pulay DIIS extrapolation
 SCF converges when DIIS error is below 1.0E-08
 ---------------------------------------
  Cycle       Energy         DIIS Error
 ---------------------------------------
    1    -231.0736789981      5.53E-04
    2    -231.0781726097      3.45E-04
    3    -231.0789231790      9.95E-05
    4    -231.0790755395      4.08E-05
    5    -231.0791109698      1.49E-05
    6    -231.0791174842      6.13E-06
    7    -231.0791182439      1.75E-06
    8    -231.0791183057      2.99E-07
    9    -231.0791183074      6.55E-08
   10    -231.0791183075      2.11E-08
   11    -231.0791183077      7.71E-09 Convergence criterion met
 ---------------------------------------
 SCF time:  CPU 211.64 s  wall 211.71 s
 Discretize the solute cavity surface with Lebedev spheres
	Using 302 Lebedev grid points for each H atom
	Using 302 Lebedev grid points for other atoms
	Atomic van der Waals radii will be scaled by 1.20
 Removing interior tesserae...
 Keep 1327 surface tesserae and discard 2599 interior tesserae
 Molecular Surface Area = 112.680 Angst**2
Using SCRF singleton
 A restricted Hartree-Fock SCF calculation will be
 performed using Pulay DIIS extrapolation
 Polarizable Continuum solvation model will be applied
 SCF converges when DIIS error is below 1.0E-08

 Citation of the SMD model:
 Marenich, A.V.; Cramer, C.J.; Truhlar, D.G.
 J. Phys. Chem. B 2009, 113, 6378-6396.
 iSolventCode=           1
 Solvent: water                                                           

 vradii
            1           2           3           4           5           6
    1   1.8500000   1.5200000   1.8500000   1.2000000   1.2000000   1.8500000
            7           8           9          10          11          12
    1   1.2000000   1.2000000   1.2000000   1.8500000   1.2000000   1.2000000
           13
    1   1.2000000
 ---------------------------------------
  Cycle       Energy         DIIS Error
 ---------------------------------------
    1    -231.0791183072      3.52E-09
 Time req'd to invert C: 2.87 s (CPU) 2.87 s (wall)
    2    -231.0918911490      3.99E-04
    3    -231.0918911505      3.99E-04
    4    -231.0918911474      3.99E-04
    5    -231.0918911525      3.99E-04
    6    -231.0918911531      3.99E-04
    7    -231.0918911533      3.99E-04
    8    -231.0918911473      3.99E-04
    9    -231.0918911466      3.99E-04
   10    -231.0918911513      3.99E-04
   11    -231.0918911512      3.99E-04
   12    -231.0918911495      3.99E-04
   13    -231.0918911499      3.99E-04
   14    -231.0918911514      3.99E-04
   15    -231.0918911457      3.99E-04
   16    -231.0918911526      3.99E-04
   17    -231.0950009546      2.52E-04
   18    -231.0955842286      9.76E-05
   19    -231.0958432555      3.65E-05
   20    -231.0958837370      1.25E-05
   21    -231.0958884169      4.66E-06
   22    -231.0958888583      1.42E-06
   23    -231.0958888985      2.02E-07
   24    -231.0958888998      4.27E-08
   25    -231.0958888999      1.39E-08
   26    -231.0958888996      5.01E-09 Convergence criterion met
 ---------------------------------------
 SCF time:  CPU 393.51 s  wall 393.68 s
(0)  E-EN(g) gas-phase elect-nuc energy                 -231.079118307 a.u.
(3)  G-ENP(liq) elect-nuc-pol free energy of system     -231.095888900 a.u.
(4)  G-CDS(liq) cavity-dispersion-solvent structure 
     free energy                                                3.5963 kcal/mol
(6)  G-S(liq) free energy of system                     -231.090157906 a.u.
(9)  DeltaG-S(liq) free energy of  solvation
     (9) = (6) - (0)                                           -6.9275 kcal/mol
 SCF   energy in the final basis set = -231.0901579059
 Total energy in the final basis set = -231.0901579059

 Components of the MP2 correlation energy:
        aaaa  correlation energy =        -0.1128147911 au
        abab  correlation energy =        -0.7628396482 au
        bbbb  correlation energy =        -0.1128147911 au
        non-Brillouin singles    =        -0.0000000000 au

 Total  MP2   correlation energy =        -0.9884692305 au
        MP2         total energy =      -232.0786271363 au

  Entering Z-vector solver.
 This version supports only Gaussian blurring of the apparent surface charges
 No PCM contribution added !! 
   1         0           1      0.000294    0.000294
 This version supports only Gaussian blurring of the apparent surface charges
 No PCM contribution added !! 
   2         0           1      0.000095    0.000095
 This version supports only Gaussian blurring of the apparent surface charges
 No PCM contribution added !! 
   3         0           1      0.000037    0.000037
 This version supports only Gaussian blurring of the apparent surface charges
 No PCM contribution added !! 
   4         0           1      0.000013    0.000013
 This version supports only Gaussian blurring of the apparent surface charges
 No PCM contribution added !! 
   5         0           1      0.000004    0.000004
 This version supports only Gaussian blurring of the apparent surface charges
 No PCM contribution added !! 
   6         0           1      0.000001    0.000001
 This version supports only Gaussian blurring of the apparent surface charges
 No PCM contribution added !! 
   7         1           0      0.000000    0.000000    Roots Converged

 --------------------------------------------------------------

                    Orbital Energies (a.u.)
 --------------------------------------------------------------

 Alpha MOs
 -- Occupied --
-20.545 -11.333 -11.219 -11.213 -11.205  -1.381  -1.063  -0.999
 -0.876  -0.733  -0.656  -0.635  -0.622  -0.575  -0.562  -0.515
 -0.505  -0.502  -0.483  -0.420
 -- Virtual --
  0.145   0.149   0.172   0.205   0.213   0.226   0.241   0.249
  0.256   0.300   0.333   0.352   0.375   0.387   0.401   0.418
  0.471   0.486   0.504   0.538   0.566   0.583   0.607   0.619
  0.634   0.642   0.644   0.651   0.680   0.681   0.696   0.705
  0.720   0.735   0.781   0.786   0.822   0.847   0.865   0.897
  0.934   0.953   0.983   1.026   1.040   1.071   1.092   1.123
  1.140   1.172   1.184   1.197   1.235   1.240   1.252   1.280
  1.304   1.313   1.331   1.352   1.361   1.372   1.409   1.434
  1.461   1.485   1.495   1.512   1.528   1.554   1.556   1.588
  1.602   1.606   1.626   1.632   1.678   1.729   1.755   1.769
  1.781   1.825   1.858   1.900   2.006   2.074   2.172   2.226
  2.414   2.424   2.473   2.477   2.578   2.611   2.630   2.652
  2.697   2.735   2.784   2.793   2.820   2.840   2.887   2.904
  2.941   2.954   2.986   3.013   3.093   3.095   3.098   3.122
  3.132   3.144   3.163   3.175   3.209   3.221   3.261   3.273
  3.293   3.320   3.342   3.357   3.380   3.392   3.411   3.416
  3.434   3.464   3.474   3.508   3.528   3.541   3.555   3.589
  3.610   3.640   3.668   3.674   3.707   3.753   3.764   3.778
  3.798   3.824   3.826   3.836   3.869   3.904   3.927   3.961
  3.996   4.032   4.050   4.059   4.087   4.114   4.125   4.152
  4.182   4.190   4.209   4.265   4.290   4.305   4.317   4.332
  4.342   4.367   4.406   4.413   4.421   4.447   4.463   4.474
  4.494   4.508   4.558   4.591   4.608   4.662   4.666   4.674
  4.715   4.740   4.767   4.810   4.862   4.912   4.924   4.945
  5.128   5.164   5.213   5.226   5.231   5.279   5.288   5.306
  5.330   5.379   5.455   5.467   5.509   5.544   5.562   5.602
  5.619   5.641   5.651   5.673   5.709   5.740   5.752   5.762
  5.769   5.796   5.812   5.894   5.930   6.035   6.067   6.162
  6.261   6.269   6.313   6.324   6.391   6.694   6.718   6.920
  6.991   7.094   7.360   7.549   7.555   9.742  13.298  13.876
 14.400  14.573
 --------------------------------------------------------------

          Ground-State Mulliken Net Atomic Charges

     Atom                 Charge (a.u.)
  ----------------------------------------
      1 C                     0.248524
      2 O                    -0.390604
      3 C                    -0.224452
      4 H                     0.161456
      5 H                     0.157706
      6 C                    -0.374801
      7 H                     0.149889
      8 H                     0.134262
      9 H                     0.157389
     10 C                    -0.412845
     11 H                     0.143371
     12 H                     0.123169
     13 H                     0.126935
  ----------------------------------------
  Sum of atomic charges =    -0.000000

 -----------------------------------------------------------------
                    Cartesian Multipole Moments
 -----------------------------------------------------------------
    Charge (ESU x 10^10)
                 0.0000
    Dipole Moment (Debye)
         X      -0.0031      Y       0.3239      Z      -4.4178
       Tot       4.4296
    Quadrupole Moments (Debye-Ang)
        XX     -30.0517     XY      -0.2036     YY     -30.4098
        XZ      -0.4760     YZ       0.4845     ZZ     -34.9603
    Octopole Moments (Debye-Ang^2)
       XXX     -52.7190    XXY       0.5771    XYY     -17.3434
       YYY       2.8780    XXZ       0.3842    XYZ       0.2895
       YYZ       2.0022    XZZ     -17.2534    YZZ       0.9217
       ZZZ       1.5272
    Hexadecapole Moments (Debye-Ang^3)
      XXXX    -490.9716   XXXY       0.8507   XXYY     -90.3287
      XYYY      -1.0183   YYYY     -49.9477   XXXZ     -16.1953
      XXYZ       0.4350   XYYZ      -1.0478   YYYZ       2.4404
      XXZZ    -107.9429   XYZZ       0.4714   YYZZ     -32.1493
      XZZZ      -7.0213   YZZZ       4.9828   ZZZZ    -166.9554
 -----------------------------------------------------------------
 DrvMan is completing analytic gradient of the MP2 energy
 MP2 relaxed dipole moment
            1
    1  -0.0012040
    2   0.1274179
    3  -1.7380789
	Magnitude:	 1.743 au	 4.430 Debye
 MP2 energy read as -232.078627
 Full Analytical Gradient of MP2 Energy (in au.)
             1             2             3             4             5
    1    0.00001028    0.00002156    0.00000526   -0.00005861    0.00002970
    2   -0.00050048    0.00015130    0.00018502   -0.00000817   -0.00001053
    3    0.00012722   -0.00008307   -0.00003199    0.00004047   -0.00003949
             6             7             8             9            10
    1   -0.00000779    0.00002723    0.00002287   -0.00008143    0.00000397
    2    0.00015759   -0.00002963   -0.00001196   -0.00002186    0.00003456
    3    0.00002472    0.00005083    0.00005160   -0.00001770   -0.00003185
            11            12            13
    1   -0.00000176    0.00001536    0.00001336
    2    0.00000973    0.00002228    0.00002215
    3   -0.00003586   -0.00000801   -0.00004690
 Gradient time:  CPU 0.14 s  wall 0.14 s
 ----------------------------------------------------------------
             Standard Nuclear Orientation (Angstroms)
    I     Atom           X                Y                Z
 ----------------------------------------------------------------
    1      C      -0.0067047688    -0.0586514899     0.0154564508
    2      O       0.0065786143    -0.1357982355     1.2475905008
    3      C       1.2578481916    -0.0442672347    -0.7739682727
    4      H       1.2476112192    -0.9409694451    -1.3722821024
    5      H       1.1936524311     0.7738822787    -1.4694563068
    6      C      -1.2993212412     0.0391993096    -0.7201165593
    7      H      -1.2862691986    -0.5562565814    -1.6112485261
    8      H      -2.1087547016    -0.2602630920    -0.0703414976
    9      H      -1.4410324001     1.0680805102    -1.0063863155
   10      C       2.5198706245     0.0337662636     0.0568037366
   11      H       3.3938411861     0.0364583652    -0.5736946169
   12      H       2.5877858194    -0.8123430118     0.7365069576
   13      H       2.5285519243     0.9346231631     0.6639536516
 ----------------------------------------------------------------
 Nuclear Repulsion Energy =   177.3932308284 hartrees
 There are       20 alpha and       20 beta electrons
 Discretize the solute cavity surface with Lebedev spheres
	Using 302 Lebedev grid points for each H atom
	Using 302 Lebedev grid points for other atoms
	Atomic van der Waals radii will be scaled by 1.20
 Removing interior tesserae...
 Keep 1327 surface tesserae and discard 2599 interior tesserae
 Molecular Surface Area = 112.680 Angst**2

                       Distance Matrix (Angstroms)
             C (  1)   O (  2)   C (  3)   H (  4)   H (  5)   C (  6)
   O (  2)  1.234618
   C (  3)  1.490803  2.379234
   H (  4)  2.068239  3.008687  1.078035
   H (  5)  2.083011  3.101452  1.075729  1.718450
   C (  6)  1.490470  2.368094  2.559098  2.805872  2.704845
   H (  7)  2.128630  3.165628  2.726849  2.574036  2.817692  1.071846
   H (  8)  2.113439  2.495410  3.446122  3.663824  3.732676  1.080309
   H (  9)  2.090690  2.936888  2.928360  3.376235  2.691199  1.077325
   C ( 10)  2.528603  2.786281  1.512935  2.147333  2.153160  3.897417
   H ( 11)  3.452515  3.849714  2.146880  2.489861  2.487371  4.695447
   H ( 12)  2.796309  2.716901  2.154115  2.501920  3.053849  4.237508
   H ( 13)  2.799048  2.801211  2.154190  3.050396  2.521752  4.167739
             H (  7)   H (  8)   H (  9)   C ( 10)   H ( 11)   H ( 12)
   H (  8)  1.771578
   H (  9)  1.740196  1.756852
   C ( 10)  4.197288  4.639697  4.229531
   H ( 11)  4.830245  5.533531  4.962607  1.077664
   H ( 12)  4.537162  4.797217  4.775463  1.087433  1.756934
   H ( 13)  4.685310  4.844745  4.308764  1.086393  1.757043  1.749475


 Requested basis set is cc-pVTZ
 There are 98 shells and 262 basis functions
 A cutoff of  1.0D-11 yielded   4546 shell pairs
 There are     32412 function pairs (     41186 Cartesian)
 Smallest overlap matrix eigenvalue = 4.58E-04
 Guess MOs from SCF MO coefficient file
 Reading MOs from coefficient file
 Reading MOs from coefficient file
 A restricted Hartree-Fock SCF calculation will be
 performed using Pulay DIIS extrapolation
 SCF converges when DIIS error is below 1.0E-08
 ---------------------------------------
  Cycle       Energy         DIIS Error
 ---------------------------------------
    1    -231.0745581774      5.55E-04
    2    -231.0783112563      3.48E-04
    3    -231.0790763743      9.96E-05
    4    -231.0792290340      4.07E-05
    5    -231.0792646752      1.50E-05
    6    -231.0792711964      6.25E-06
    7    -231.0792719778      1.77E-06
    8    -231.0792720407      2.99E-07
    9    -231.0792720423      6.40E-08
   10    -231.0792720423      2.03E-08
   11    -231.0792720426      6.79E-09 Convergence criterion met
 ---------------------------------------
 SCF time:  CPU 212.01 s  wall 212.27 s
 Discretize the solute cavity surface with Lebedev spheres
	Using 302 Lebedev grid points for each H atom
	Using 302 Lebedev grid points for other atoms
	Atomic van der Waals radii will be scaled by 1.20
 Removing interior tesserae...
 Keep 1327 surface tesserae and discard 2599 interior tesserae
 Molecular Surface Area = 112.680 Angst**2
Using SCRF singleton
 A restricted Hartree-Fock SCF calculation will be
 performed using Pulay DIIS extrapolation
 Polarizable Continuum solvation model will be applied
 SCF converges when DIIS error is below 1.0E-08

 Citation of the SMD model:
 Marenich, A.V.; Cramer, C.J.; Truhlar, D.G.
 J. Phys. Chem. B 2009, 113, 6378-6396.
 iSolventCode=           1
 Solvent: water                                                           

 vradii
            1           2           3           4           5           6
    1   1.8500000   1.5200000   1.8500000   1.2000000   1.2000000   1.8500000
            7           8           9          10          11          12
    1   1.2000000   1.2000000   1.2000000   1.8500000   1.2000000   1.2000000
           13
    1   1.2000000
 ---------------------------------------
  Cycle       Energy         DIIS Error
 ---------------------------------------
    1    -231.0792720422      2.86E-09
 Time req'd to invert C: 2.90 s (CPU) 2.91 s (wall)
    2    -231.0920085232      3.99E-04
    3    -231.0920085243      3.99E-04
    4    -231.0920085217      3.99E-04
    5    -231.0920085161      3.99E-04
    6    -231.0920085165      3.99E-04
    7    -231.0920085092      3.99E-04
    8    -231.0920085083      3.99E-04
    9    -231.0920085025      3.99E-04
   10    -231.0920085007      3.99E-04
   11    -231.0920085010      3.99E-04
   12    -231.0920085062      3.99E-04
   13    -231.0920085056      3.99E-04
   14    -231.0920085042      3.99E-04
   15    -231.0920085011      3.99E-04
   16    -231.0920085272      3.99E-04
   17    -231.0951063310      2.52E-04
   18    -231.0956869021      9.74E-05
   19    -231.0959444320      3.64E-05
   20    -231.0959845935      1.25E-05
   21    -231.0959892229      4.64E-06
   22    -231.0959896592      1.41E-06
   23    -231.0959896990      2.01E-07
   24    -231.0959897003      4.25E-08
   25    -231.0959897004      1.38E-08
   26    -231.0959897001      5.01E-09 Convergence criterion met
 ---------------------------------------
 SCF time:  CPU 386.98 s  wall 387.13 s
(0)  E-EN(g) gas-phase elect-nuc energy                 -231.079272042 a.u.
(3)  G-ENP(liq) elect-nuc-pol free energy of system     -231.095989700 a.u.
(4)  G-CDS(liq) cavity-dispersion-solvent structure 
     free energy                                                3.5990 kcal/mol
(6)  G-S(liq) free energy of system                     -231.090254322 a.u.
(9)  DeltaG-S(liq) free energy of  solvation
     (9) = (6) - (0)                                           -6.8915 kcal/mol
 SCF   energy in the final basis set = -231.0902543219
 Total energy in the final basis set = -231.0902543219

 Components of the MP2 correlation energy:
        aaaa  correlation energy =        -0.1128040154 au
        abab  correlation energy =        -0.7628008571 au
        bbbb  correlation energy =        -0.1128040154 au
        non-Brillouin singles    =        -0.0000000000 au

 Total  MP2   correlation energy =        -0.9884088879 au
        MP2         total energy =      -232.0786632099 au

  Entering Z-vector solver.
 This version supports only Gaussian blurring of the apparent surface charges
 No PCM contribution added !! 
   1         0           1      0.000294    0.000294
 This version supports only Gaussian blurring of the apparent surface charges
 No PCM contribution added !! 
   2         0           1      0.000095    0.000095
 This version supports only Gaussian blurring of the apparent surface charges
 No PCM contribution added !! 
   3         0           1      0.000037    0.000037
 This version supports only Gaussian blurring of the apparent surface charges
 No PCM contribution added !! 
   4         0           1      0.000013    0.000013
 This version supports only Gaussian blurring of the apparent surface charges
 No PCM contribution added !! 
   5         0           1      0.000004    0.000004
 This version supports only Gaussian blurring of the apparent surface charges
 No PCM contribution added !! 
   6         0           1      0.000001    0.000001
 This version supports only Gaussian blurring of the apparent surface charges
 No PCM contribution added !! 
   7         1           0      0.000000    0.000000    Roots Converged

 --------------------------------------------------------------

                    Orbital Energies (a.u.)
 --------------------------------------------------------------

 Alpha MOs
 -- Occupied --
-20.545 -11.333 -11.219 -11.213 -11.205  -1.382  -1.063  -0.999
 -0.876  -0.733  -0.656  -0.635  -0.622  -0.575  -0.563  -0.515
 -0.505  -0.502  -0.483  -0.420
 -- Virtual --
  0.145   0.149   0.172   0.205   0.213   0.226   0.241   0.249
  0.256   0.300   0.333   0.352   0.375   0.387   0.401   0.418
  0.471   0.486   0.504   0.539   0.566   0.583   0.607   0.619
  0.633   0.642   0.644   0.651   0.680   0.681   0.695   0.705
  0.720   0.735   0.781   0.786   0.822   0.847   0.865   0.897
  0.934   0.953   0.983   1.026   1.040   1.071   1.092   1.123
  1.140   1.172   1.184   1.197   1.235   1.240   1.252   1.280
  1.304   1.313   1.331   1.352   1.361   1.372   1.409   1.434
  1.461   1.485   1.495   1.512   1.528   1.554   1.556   1.588
  1.602   1.606   1.626   1.632   1.678   1.729   1.755   1.769
  1.781   1.825   1.858   1.900   2.006   2.074   2.173   2.226
  2.414   2.424   2.473   2.477   2.578   2.611   2.630   2.652
  2.697   2.735   2.784   2.793   2.820   2.840   2.887   2.904
  2.940   2.955   2.985   3.013   3.093   3.095   3.098   3.122
  3.132   3.144   3.163   3.175   3.209   3.221   3.260   3.273
  3.293   3.320   3.342   3.357   3.380   3.392   3.411   3.417
  3.434   3.464   3.474   3.508   3.528   3.541   3.555   3.589
  3.610   3.640   3.668   3.675   3.707   3.753   3.764   3.778
  3.798   3.823   3.826   3.836   3.869   3.904   3.927   3.961
  3.996   4.032   4.050   4.059   4.087   4.114   4.126   4.152
  4.181   4.190   4.209   4.265   4.290   4.305   4.317   4.332
  4.342   4.367   4.406   4.413   4.421   4.447   4.462   4.474
  4.494   4.508   4.558   4.591   4.608   4.662   4.666   4.674
  4.716   4.740   4.767   4.810   4.862   4.912   4.924   4.945
  5.127   5.164   5.213   5.226   5.231   5.279   5.288   5.306
  5.330   5.378   5.454   5.467   5.508   5.543   5.562   5.601
  5.619   5.641   5.651   5.673   5.709   5.740   5.752   5.762
  5.769   5.796   5.812   5.894   5.930   6.036   6.066   6.163
  6.262   6.269   6.313   6.324   6.391   6.697   6.719   6.920
  6.991   7.097   7.360   7.550   7.555   9.738  13.310  13.877
 14.400  14.570
 --------------------------------------------------------------

          Ground-State Mulliken Net Atomic Charges

     Atom                 Charge (a.u.)
  ----------------------------------------
      1 C                     0.248498
      2 O                    -0.389744
      3 C                    -0.224761
      4 H                     0.161457
      5 H                     0.157584
      6 C                    -0.375011
      7 H                     0.149947
      8 H                     0.134183
      9 H                     0.157279
     10 C                    -0.412887
     11 H                     0.143357
     12 H                     0.123162
     13 H                     0.126938
  ----------------------------------------
  Sum of atomic charges =    -0.000000

 -----------------------------------------------------------------
                    Cartesian Multipole Moments
 -----------------------------------------------------------------
    Charge (ESU x 10^10)
                 0.0000
    Dipole Moment (Debye)
         X      -0.0034      Y       0.3245      Z      -4.4100
       Tot       4.4219
    Quadrupole Moments (Debye-Ang)
        XX     -30.0619     XY      -0.2028     YY     -30.4105
        XZ      -0.4760     YZ       0.4853     ZZ     -34.9576
    Octopole Moments (Debye-Ang^2)
       XXX     -52.7267    XXY       0.5669    XYY     -17.3430
       YYY       2.8613    XXZ       0.3866    XYZ       0.2890
       YYZ       2.0049    XZZ     -17.2553    YZZ       0.9119
       ZZZ       1.5276
    Hexadecapole Moments (Debye-Ang^3)
      XXXX    -491.0877   XXXY       0.8547   XXYY     -90.3382
      XYYY      -1.0158   YYYY     -49.9473   XXXZ     -16.1982
      XXYZ       0.4424   XYYZ      -1.0488   YYYZ       2.4416
      XXZZ    -107.9470   XYZZ       0.4720   YYZZ     -32.1491
      XZZZ      -7.0184   YZZZ       4.9871   ZZZZ    -166.9452
 -----------------------------------------------------------------
 DrvMan is completing analytic gradient of the MP2 energy
 MP2 relaxed dipole moment
            1
    1  -0.0013262
    2   0.1276645
    3  -1.7350159
	Magnitude:	 1.740 au	 4.422 Debye
 MP2 energy read as -232.078663
 Full Analytical Gradient of MP2 Energy (in au.)
             1             2             3             4             5
    1    0.00000829    0.00000634    0.00008039    0.00002336    0.00001021
    2   -0.00008341    0.00007939    0.00001438    0.00000349   -0.00002503
    3    0.00163460   -0.00117006   -0.00021334   -0.00001954   -0.00003072
             6             7             8             9            10
    1   -0.00007793   -0.00006132    0.00004893   -0.00002791   -0.00001590
    2   -0.00001823   -0.00000940   -0.00001599   -0.00003123    0.00002638
    3   -0.00017867    0.00001683    0.00005907    0.00000704   -0.00001815
            11            12            13
    1   -0.00001851    0.00001513    0.00000891
    2    0.00001131    0.00002242    0.00002592
    3   -0.00003958   -0.00000571   -0.00004175
 Gradient time:  CPU 0.14 s  wall 0.14 s
 ----------------------------------------------------------------
             Standard Nuclear Orientation (Angstroms)
    I     Atom           X                Y                Z
 ----------------------------------------------------------------
    1      C      -0.0067047688    -0.0586514899     0.0134564508
    2      O       0.0065786143    -0.1357982355     1.2475905008
    3      C       1.2578481916    -0.0442672347    -0.7739682727
    4      H       1.2476112192    -0.9409694451    -1.3722821024
    5      H       1.1936524311     0.7738822787    -1.4694563068
    6      C      -1.2993212412     0.0391993096    -0.7201165593
    7      H      -1.2862691986    -0.5562565814    -1.6112485261
    8      H      -2.1087547016    -0.2602630920    -0.0703414976
    9      H      -1.4410324001     1.0680805102    -1.0063863155
   10      C       2.5198706245     0.0337662636     0.0568037366
   11      H       3.3938411861     0.0364583652    -0.5736946169
   12      H       2.5877858194    -0.8123430118     0.7365069576
   13      H       2.5285519243     0.9346231631     0.6639536516
 ----------------------------------------------------------------
 Nuclear Repulsion Energy =   177.3810325408 hartrees
 There are       20 alpha and       20 beta electrons
 Discretize the solute cavity surface with Lebedev spheres
	Using 302 Lebedev grid points for each H atom
	Using 302 Lebedev grid points for other atoms
	Atomic van der Waals radii will be scaled by 1.20
 Removing interior tesserae...
 Keep 1327 surface tesserae and discard 2599 interior tesserae
 Molecular Surface Area = 112.680 Angst**2

                       Distance Matrix (Angstroms)
             C (  1)   O (  2)   C (  3)   H (  4)   H (  5)   C (  6)
   O (  2)  1.236614
   C (  3)  1.489745  2.379234
   H (  4)  2.066897  3.008687  1.078035
   H (  5)  2.081586  3.101452  1.075729  1.718450
   C (  6)  1.489484  2.368094  2.559098  2.805872  2.704845
   H (  7)  2.127102  3.165628  2.726849  2.574036  2.817692  1.071846
   H (  8)  2.113358  2.495410  3.446122  3.663824  3.732676  1.080309
   H (  9)  2.089713  2.936888  2.928360  3.376235  2.691199  1.077325
   C ( 10)  2.528637  2.786281  1.512935  2.147333  2.153160  3.897417
   H ( 11)  3.452174  3.849714  2.146880  2.489861  2.487371  4.695447
   H ( 12)  2.796826  2.716901  2.154115  2.501920  3.053849  4.237508
   H ( 13)  2.799512  2.801211  2.154190  3.050396  2.521752  4.167739
             H (  7)   H (  8)   H (  9)   C ( 10)   H ( 11)   H ( 12)
   H (  8)  1.771578
   H (  9)  1.740196  1.756852
   C ( 10)  4.197288  4.639697  4.229531
   H ( 11)  4.830245  5.533531  4.962607  1.077664
   H ( 12)  4.537162  4.797217  4.775463  1.087433  1.756934
   H ( 13)  4.685310  4.844745  4.308764  1.086393  1.757043  1.749475


 Requested basis set is cc-pVTZ
 There are 98 shells and 262 basis functions
 A cutoff of  1.0D-11 yielded   4546 shell pairs
 There are     32412 function pairs (     41186 Cartesian)
 Smallest overlap matrix eigenvalue = 4.57E-04
 Guess MOs from SCF MO coefficient file
 Reading MOs from coefficient file
 Reading MOs from coefficient file
 A restricted Hartree-Fock SCF calculation will be
 performed using Pulay DIIS extrapolation
 SCF converges when DIIS error is below 1.0E-08
 ---------------------------------------
  Cycle       Energy         DIIS Error
 ---------------------------------------
    1    -231.0717436907      5.51E-04
    2    -231.0780436014      3.34E-04
    3    -231.0787491376      9.97E-05
    4    -231.0788994800      4.08E-05
    5    -231.0789339225      1.47E-05
    6    -231.0789403270      5.79E-06
    7    -231.0789410266      1.70E-06
    8    -231.0789410843      2.98E-07
    9    -231.0789410859      6.57E-08
   10    -231.0789410861      2.03E-08
   11    -231.0789410864      7.00E-09 Convergence criterion met
 ---------------------------------------
 SCF time:  CPU 212.49 s  wall 212.56 s
 Discretize the solute cavity surface with Lebedev spheres
	Using 302 Lebedev grid points for each H atom
	Using 302 Lebedev grid points for other atoms
	Atomic van der Waals radii will be scaled by 1.20
 Removing interior tesserae...
 Keep 1327 surface tesserae and discard 2599 interior tesserae
 Molecular Surface Area = 112.680 Angst**2
Using SCRF singleton
 A restricted Hartree-Fock SCF calculation will be
 performed using Pulay DIIS extrapolation
 Polarizable Continuum solvation model will be applied
 SCF converges when DIIS error is below 1.0E-08

 Citation of the SMD model:
 Marenich, A.V.; Cramer, C.J.; Truhlar, D.G.
 J. Phys. Chem. B 2009, 113, 6378-6396.
 iSolventCode=           1
 Solvent: water                                                           

 vradii
            1           2           3           4           5           6
    1   1.8500000   1.5200000   1.8500000   1.2000000   1.2000000   1.8500000
            7           8           9          10          11          12
    1   1.2000000   1.2000000   1.2000000   1.8500000   1.2000000   1.2000000
           13
    1   1.2000000
 ---------------------------------------
  Cycle       Energy         DIIS Error
 ---------------------------------------
    1    -231.0789410858      2.95E-09
 Time req'd to invert C: 2.86 s (CPU) 2.86 s (wall)
    2    -231.0917559659      4.00E-04
    3    -231.0917559662      4.00E-04
    4    -231.0917559654      4.00E-04
    5    -231.0917559637      4.00E-04
    6    -231.0917559594      4.00E-04
    7    -231.0917559502      4.00E-04
    8    -231.0917559502      4.00E-04
    9    -231.0917559518      4.00E-04
   10    -231.0917559524      4.00E-04
   11    -231.0917559541      4.00E-04
   12    -231.0917559535      4.00E-04
   13    -231.0917559538      4.00E-04
   14    -231.0917559552      4.00E-04
   15    -231.0917559551      4.00E-04
   16    -231.0917559678      4.00E-04
   17    -231.0948795732      2.53E-04
   18    -231.0954659291      9.79E-05
   19    -231.0957266521      3.67E-05
   20    -231.0957674925      1.26E-05
   21    -231.0957722293      4.69E-06
   22    -231.0957726764      1.42E-06
   23    -231.0957727172      2.04E-07
   24    -231.0957727185      4.30E-08
   25    -231.0957727186      1.39E-08
   26    -231.0957727183      5.04E-09 Convergence criterion met
 ---------------------------------------
 SCF time:  CPU 366.32 s  wall 366.48 s
(0)  E-EN(g) gas-phase elect-nuc energy                 -231.078941086 a.u.
(3)  G-ENP(liq) elect-nuc-pol free energy of system     -231.095772718 a.u.
(4)  G-CDS(liq) cavity-dispersion-solvent structure 
     free energy                                                3.5933 kcal/mol
(6)  G-S(liq) free energy of system                     -231.090046445 a.u.
(9)  DeltaG-S(liq) free energy of  solvation
     (9) = (6) - (0)                                           -6.9687 kcal/mol
 SCF   energy in the final basis set = -231.0900464454
 Total energy in the final basis set = -231.0900464454

 Components of the MP2 correlation energy:
        aaaa  correlation energy =        -0.1128271534 au
        abab  correlation energy =        -0.7628829805 au
        bbbb  correlation energy =        -0.1128271534 au
        non-Brillouin singles    =        -0.0000000000 au

 Total  MP2   correlation energy =        -0.9885372873 au
        MP2         total energy =      -232.0785837327 au

  Entering Z-vector solver.
 This version supports only Gaussian blurring of the apparent surface charges
 No PCM contribution added !! 
   1         0           1      0.000295    0.000295
 This version supports only Gaussian blurring of the apparent surface charges
 No PCM contribution added !! 
   2         0           1      0.000095    0.000095
 This version supports only Gaussian blurring of the apparent surface charges
 No PCM contribution added !! 
   3         0           1      0.000038    0.000038
 This version supports only Gaussian blurring of the apparent surface charges
 No PCM contribution added !! 
   4         0           1      0.000013    0.000013
 This version supports only Gaussian blurring of the apparent surface charges
 No PCM contribution added !! 
   5         0           1      0.000004    0.000004
 This version supports only Gaussian blurring of the apparent surface charges
 No PCM contribution added !! 
   6         0           1      0.000001    0.000001
 This version supports only Gaussian blurring of the apparent surface charges
 No PCM contribution added !! 
   7         1           0      0.000000    0.000000    Roots Converged

 --------------------------------------------------------------

                    Orbital Energies (a.u.)
 --------------------------------------------------------------

 Alpha MOs
 -- Occupied --
-20.545 -11.333 -11.219 -11.213 -11.205  -1.381  -1.063  -0.999
 -0.876  -0.733  -0.656  -0.635  -0.622  -0.575  -0.562  -0.515
 -0.505  -0.501  -0.483  -0.421
 -- Virtual --
  0.145   0.149   0.172   0.205   0.213   0.226   0.241   0.249
  0.256   0.300   0.333   0.352   0.375   0.387   0.401   0.418
  0.471   0.486   0.504   0.538   0.566   0.583   0.607   0.619
  0.634   0.642   0.644   0.651   0.680   0.681   0.696   0.705
  0.720   0.735   0.781   0.786   0.822   0.847   0.865   0.897
  0.934   0.953   0.983   1.026   1.040   1.071   1.092   1.123
  1.140   1.172   1.184   1.197   1.235   1.240   1.252   1.280
  1.304   1.313   1.331   1.352   1.360   1.371   1.409   1.434
  1.461   1.485   1.495   1.512   1.528   1.554   1.556   1.588
  1.602   1.606   1.626   1.632   1.678   1.728   1.756   1.769
  1.781   1.825   1.858   1.900   2.006   2.073   2.172   2.226
  2.414   2.423   2.473   2.477   2.578   2.610   2.630   2.652
  2.697   2.735   2.784   2.793   2.820   2.839   2.887   2.904
  2.941   2.954   2.986   3.013   3.094   3.096   3.098   3.122
  3.132   3.144   3.163   3.175   3.209   3.221   3.260   3.273
  3.293   3.320   3.342   3.357   3.380   3.392   3.411   3.416
  3.434   3.464   3.474   3.508   3.528   3.541   3.556   3.589
  3.610   3.640   3.668   3.674   3.706   3.753   3.764   3.778
  3.798   3.824   3.826   3.836   3.869   3.904   3.927   3.961
  3.996   4.032   4.051   4.059   4.086   4.114   4.126   4.152
  4.182   4.190   4.209   4.265   4.290   4.305   4.317   4.332
  4.342   4.367   4.406   4.413   4.421   4.447   4.463   4.474
  4.494   4.508   4.558   4.591   4.608   4.662   4.666   4.674
  4.716   4.740   4.768   4.810   4.863   4.912   4.924   4.945
  5.128   5.164   5.214   5.226   5.231   5.279   5.288   5.307
  5.330   5.379   5.455   5.467   5.509   5.544   5.562   5.602
  5.619   5.641   5.651   5.673   5.709   5.740   5.752   5.762
  5.769   5.796   5.812   5.894   5.931   6.035   6.067   6.161
  6.261   6.269   6.313   6.324   6.391   6.691   6.716   6.919
  6.991   7.091   7.360   7.548   7.555   9.746  13.284  13.875
 14.400  14.577
 --------------------------------------------------------------

          Ground-State Mulliken Net Atomic Charges

     Atom                 Charge (a.u.)
  ----------------------------------------
      1 C                     0.248591
      2 O                    -0.391594
      3 C                    -0.224098
      4 H                     0.161591
      5 H                     0.157680
      6 C                    -0.374574
      7 H                     0.149948
      8 H                     0.134379
      9 H                     0.157405
     10 C                    -0.412822
     11 H                     0.143383
     12 H                     0.123162
     13 H                     0.126949
  ----------------------------------------
  Sum of atomic charges =     0.000000

 -----------------------------------------------------------------
                    Cartesian Multipole Moments
 -----------------------------------------------------------------
    Charge (ESU x 10^10)
                 0.0000
    Dipole Moment (Debye)
         X      -0.0033      Y       0.3256      Z      -4.4267
       Tot       4.4386
    Quadrupole Moments (Debye-Ang)
        XX     -30.0401     XY      -0.2037     YY     -30.4098
        XZ      -0.4754     YZ       0.4864     ZZ     -34.9628
    Octopole Moments (Debye-Ang^2)
       XXX     -52.7156    XXY       0.5686    XYY     -17.3428
       YYY       2.8651    XXZ       0.3796    XYZ       0.2905
       YYZ       1.9994    XZZ     -17.2533    YZZ       0.9132
       ZZZ       1.5220
    Hexadecapole Moments (Debye-Ang^3)
      XXXX    -490.8451   XXXY       0.8549   XXYY     -90.3186
      XYYY      -1.0192   YYYY     -49.9419   XXXZ     -16.1904
      XXYZ       0.4417   XYYZ      -1.0482   YYYZ       2.4423
      XXZZ    -107.9354   XYZZ       0.4701   YYZZ     -32.1481
      XZZZ      -7.0196   YZZZ       4.9881   ZZZZ    -166.9625
 -----------------------------------------------------------------
 DrvMan is completing analytic gradient of the MP2 energy
 MP2 relaxed dipole moment
            1
    1  -0.0013093
    2   0.1281123
    3  -1.7415833
	Magnitude:	 1.746 au	 4.439 Debye
 MP2 energy read as -232.078584
 Full Analytical Gradient of MP2 Energy (in au.)
             1             2             3             4             5
    1   -0.00001406    0.00003953   -0.00007155   -0.00003038   -0.00005718
    2    0.00005968   -0.00004719    0.00000128   -0.00001956    0.00000446
    3   -0.00151440    0.00112199    0.00015923    0.00002486    0.00001705
             6             7             8             9            10
    1    0.00008383    0.00003025   -0.00003727   -0.00000697    0.00001665
    2   -0.00001170   -0.00004793   -0.00001337   -0.00001539    0.00002750
    3    0.00022618    0.00005056    0.00002073    0.00002972   -0.00004086
            11            12            13
    1    0.00001417    0.00001821    0.00001476
    2    0.00001228    0.00002689    0.00002304
    3   -0.00003280   -0.00001343   -0.00004881
 Gradient time:  CPU 0.14 s  wall 0.14 s
 ----------------------------------------------------------------
             Standard Nuclear Orientation (Angstroms)
    I     Atom           X                Y                Z
 ----------------------------------------------------------------
    1      C      -0.0067047688    -0.0586514899     0.0144564508
    2      O       0.0075786143    -0.1357982355     1.2475905008
    3      C       1.2578481916    -0.0442672347    -0.7739682727
    4      H       1.2476112192    -0.9409694451    -1.3722821024
    5      H       1.1936524311     0.7738822787    -1.4694563068
    6      C      -1.2993212412     0.0391993096    -0.7201165593
    7      H      -1.2862691986    -0.5562565814    -1.6112485261
    8      H      -2.1087547016    -0.2602630920    -0.0703414976
    9      H      -1.4410324001     1.0680805102    -1.0063863155
   10      C       2.5198706245     0.0337662636     0.0568037366
   11      H       3.3938411861     0.0364583652    -0.5736946169
   12      H       2.5877858194    -0.8123430118     0.7365069576
   13      H       2.5285519243     0.9346231631     0.6639536516
 ----------------------------------------------------------------
 Nuclear Repulsion Energy =   177.3904015060 hartrees
 There are       20 alpha and       20 beta electrons
 Discretize the solute cavity surface with Lebedev spheres
	Using 302 Lebedev grid points for each H atom
	Using 302 Lebedev grid points for other atoms
	Atomic van der Waals radii will be scaled by 1.20
 Removing interior tesserae...
 Keep 1327 surface tesserae and discard 2599 interior tesserae
 Molecular Surface Area = 112.680 Angst**2

                       Distance Matrix (Angstroms)
             C (  1)   O (  2)   C (  3)   H (  4)   H (  5)   C (  6)
   O (  2)  1.235627
   C (  3)  1.490273  2.378708
   H (  4)  2.067568  3.008274  1.078035
   H (  5)  2.082298  3.101070  1.075729  1.718450
   C (  6)  1.489976  2.368646  2.559098  2.805872  2.704845
   H (  7)  2.127866  3.166037  2.726849  2.574036  2.817692  1.071846
   H (  8)  2.113398  2.496258  3.446122  3.663824  3.732676  1.080309
   H (  9)  2.090201  2.937381  2.928360  3.376235  2.691199  1.077325
   C ( 10)  2.528620  2.785379  1.512935  2.147333  2.153160  3.897417
   H ( 11)  3.452344  3.848834  2.146880  2.489861  2.487371  4.695447
   H ( 12)  2.796567  2.715951  2.154115  2.501920  3.053849  4.237508
   H ( 13)  2.799280  2.800311  2.154190  3.050396  2.521752  4.167739
             H (  7)   H (  8)   H (  9)   C ( 10)   H ( 11)   H ( 12)
   H (  8)  1.771578
   H (  9)  1.740196  1.756852
   C ( 10)  4.197288  4.639697  4.229531
   H ( 11)  4.830245  5.533531  4.962607  1.077664
   H ( 12)  4.537162  4.797217  4.775463  1.087433  1.756934
   H ( 13)  4.685310  4.844745  4.308764  1.086393  1.757043  1.749475


 Requested basis set is cc-pVTZ
 There are 98 shells and 262 basis functions
 A cutoff of  1.0D-11 yielded   4546 shell pairs
 There are     32412 function pairs (     41186 Cartesian)
 Smallest overlap matrix eigenvalue = 4.57E-04
 Guess MOs from SCF MO coefficient file
 Reading MOs from coefficient file
 Reading MOs from coefficient file
 A restricted Hartree-Fock SCF calculation will be
 performed using Pulay DIIS extrapolation
 SCF converges when DIIS error is below 1.0E-08
 ---------------------------------------
  Cycle       Energy         DIIS Error
 ---------------------------------------
    1    -231.0744013122      5.57E-04
    2    -231.0781365128      3.50E-04
    3    -231.0789083193      9.98E-05
    4    -231.0790620389      4.09E-05
    5    -231.0790980476      1.51E-05
    6    -231.0791046516      6.29E-06
    7    -231.0791054453      1.78E-06
    8    -231.0791055090      3.00E-07
    9    -231.0791055107      6.42E-08
   10    -231.0791055108      2.05E-08
   11    -231.0791055110      7.17E-09 Convergence criterion met
 ---------------------------------------
 SCF time:  CPU 211.67 s  wall 211.73 s
 Discretize the solute cavity surface with Lebedev spheres
	Using 302 Lebedev grid points for each H atom
	Using 302 Lebedev grid points for other atoms
	Atomic van der Waals radii will be scaled by 1.20
 Removing interior tesserae...
 Keep 1327 surface tesserae and discard 2599 interior tesserae
 Molecular Surface Area = 112.680 Angst**2
Using SCRF singleton
 A restricted Hartree-Fock SCF calculation will be
 performed using Pulay DIIS extrapolation
 Polarizable Continuum solvation model will be applied
 SCF converges when DIIS error is below 1.0E-08

 Citation of the SMD model:
 Marenich, A.V.; Cramer, C.J.; Truhlar, D.G.
 J. Phys. Chem. B 2009, 113, 6378-6396.
 iSolventCode=           1
 Solvent: water                                                           

 vradii
            1           2           3           4           5           6
    1   1.8500000   1.5200000   1.8500000   1.2000000   1.2000000   1.8500000
            7           8           9          10          11          12
    1   1.2000000   1.2000000   1.2000000   1.8500000   1.2000000   1.2000000
           13
    1   1.2000000
 ---------------------------------------
  Cycle       Energy         DIIS Error
 ---------------------------------------
    1    -231.0791055105      3.15E-09
 Time req'd to invert C: 2.88 s (CPU) 2.87 s (wall)
    2    -231.0918805732      3.99E-04
    3    -231.0918805746      3.99E-04
    4    -231.0918805706      3.99E-04
    5    -231.0918805625      3.99E-04
    6    -231.0918806240      3.99E-04
    7    -231.0918806157      3.99E-04
    8    -231.0918806127      3.99E-04
    9    -231.0918805953      3.99E-04
   10    -231.0918805415      3.99E-04
   11    -231.0918805122      3.99E-04
   12    -231.0949926924      2.52E-04
   13    -231.0955767849      9.77E-05
   14    -231.0958363233      3.65E-05
   15    -231.0958768222      1.25E-05
   16    -231.0958815074      4.66E-06
   17    -231.0958819475      1.42E-06
   18    -231.0958819876      2.02E-07
   19    -231.0958819889      4.25E-08
   20    -231.0958819890      1.38E-08
   21    -231.0958819886      5.04E-09 Convergence criterion met
 ---------------------------------------
 SCF time:  CPU 362.78 s  wall 362.91 s
(0)  E-EN(g) gas-phase elect-nuc energy                 -231.079105510 a.u.
(3)  G-ENP(liq) elect-nuc-pol free energy of system     -231.095881989 a.u.
(4)  G-CDS(liq) cavity-dispersion-solvent structure 
     free energy                                                3.5960 kcal/mol
(6)  G-S(liq) free energy of system                     -231.090151371 a.u.
(9)  DeltaG-S(liq) free energy of  solvation
     (9) = (6) - (0)                                           -6.9314 kcal/mol
 SCF   energy in the final basis set = -231.0901513708
 Total energy in the final basis set = -231.0901513708

 Components of the MP2 correlation energy:
        aaaa  correlation energy =        -0.1128170405 au
        abab  correlation energy =        -0.7628446705 au
        bbbb  correlation energy =        -0.1128170405 au
        non-Brillouin singles    =        -0.0000000000 au

 Total  MP2   correlation energy =        -0.9884787514 au
        MP2         total energy =      -232.0786301223 au

  Entering Z-vector solver.
 This version supports only Gaussian blurring of the apparent surface charges
 No PCM contribution added !! 
   1         0           1      0.000294    0.000294
 This version supports only Gaussian blurring of the apparent surface charges
 No PCM contribution added !! 
   2         0           1      0.000095    0.000095
 This version supports only Gaussian blurring of the apparent surface charges
 No PCM contribution added !! 
   3         0           1      0.000037    0.000037
 This version supports only Gaussian blurring of the apparent surface charges
 No PCM contribution added !! 
   4         0           1      0.000013    0.000013
 This version supports only Gaussian blurring of the apparent surface charges
 No PCM contribution added !! 
   5         0           1      0.000004    0.000004
 This version supports only Gaussian blurring of the apparent surface charges
 No PCM contribution added !! 
   6         0           1      0.000001    0.000001
 This version supports only Gaussian blurring of the apparent surface charges
 No PCM contribution added !! 
   7         1           0      0.000000    0.000000    Roots Converged

 --------------------------------------------------------------

                    Orbital Energies (a.u.)
 --------------------------------------------------------------

 Alpha MOs
 -- Occupied --
-20.545 -11.333 -11.219 -11.213 -11.205  -1.381  -1.063  -0.999
 -0.876  -0.733  -0.656  -0.635  -0.622  -0.575  -0.562  -0.515
 -0.505  -0.502  -0.483  -0.421
 -- Virtual --
  0.145   0.149   0.172   0.205   0.213   0.226   0.241   0.249
  0.256   0.300   0.333   0.352   0.375   0.387   0.401   0.418
  0.471   0.486   0.504   0.538   0.566   0.583   0.607   0.619
  0.633   0.642   0.644   0.651   0.680   0.681   0.696   0.705
  0.720   0.735   0.781   0.786   0.822   0.847   0.865   0.897
  0.934   0.953   0.983   1.026   1.040   1.071   1.092   1.123
  1.140   1.172   1.184   1.197   1.235   1.240   1.252   1.280
  1.304   1.313   1.331   1.352   1.361   1.371   1.409   1.434
  1.461   1.485   1.495   1.512   1.528   1.554   1.556   1.588
  1.602   1.606   1.626   1.632   1.678   1.728   1.756   1.769
  1.781   1.825   1.858   1.900   2.006   2.074   2.173   2.226
  2.414   2.423   2.473   2.477   2.578   2.611   2.630   2.652
  2.697   2.735   2.784   2.793   2.820   2.840   2.887   2.904
  2.941   2.955   2.986   3.013   3.093   3.096   3.098   3.122
  3.132   3.144   3.163   3.175   3.209   3.221   3.260   3.273
  3.293   3.320   3.342   3.357   3.380   3.392   3.411   3.416
  3.434   3.464   3.474   3.508   3.528   3.541   3.555   3.589
  3.610   3.640   3.668   3.674   3.706   3.753   3.764   3.778
  3.798   3.823   3.826   3.836   3.869   3.904   3.927   3.961
  3.996   4.032   4.051   4.059   4.087   4.114   4.125   4.152
  4.181   4.190   4.209   4.265   4.290   4.305   4.317   4.332
  4.342   4.367   4.406   4.413   4.421   4.447   4.463   4.474
  4.494   4.508   4.558   4.591   4.608   4.662   4.666   4.674
  4.716   4.740   4.767   4.810   4.862   4.912   4.924   4.945
  5.127   5.164   5.213   5.226   5.231   5.279   5.288   5.306
  5.330   5.378   5.455   5.467   5.509   5.544   5.562   5.602
  5.619   5.641   5.651   5.673   5.709   5.740   5.752   5.762
  5.769   5.796   5.812   5.894   5.931   6.036   6.067   6.162
  6.261   6.269   6.313   6.324   6.391   6.694   6.718   6.920
  6.991   7.094   7.360   7.549   7.555   9.742  13.297  13.876
 14.400  14.573
 --------------------------------------------------------------

          Ground-State Mulliken Net Atomic Charges

     Atom                 Charge (a.u.)
  ----------------------------------------
      1 C                     0.248549
      2 O                    -0.390658
      3 C                    -0.224352
      4 H                     0.161506
      5 H                     0.157605
      6 C                    -0.374757
      7 H                     0.150002
      8 H                     0.134299
      9 H                     0.157378
     10 C                    -0.413065
     11 H                     0.143344
     12 H                     0.123080
     13 H                     0.127069
  ----------------------------------------
  Sum of atomic charges =     0.000000

 -----------------------------------------------------------------
                    Cartesian Multipole Moments
 -----------------------------------------------------------------
    Charge (ESU x 10^10)
                 0.0000
    Dipole Moment (Debye)
         X      -0.0074      Y       0.3254      Z      -4.4194
       Tot       4.4314
    Quadrupole Moments (Debye-Ang)
        XX     -30.0478     XY      -0.2025     YY     -30.4094
        XZ      -0.4781     YZ       0.4861     ZZ     -34.9598
    Octopole Moments (Debye-Ang^2)
       XXX     -52.7335    XXY       0.5689    XYY     -17.3488
       YYY       2.8639    XXZ       0.3780    XYZ       0.2906
       YYZ       2.0018    XZZ     -17.2679    YZZ       0.9127
       ZZZ       1.5227
    Hexadecapole Moments (Debye-Ang^3)
      XXXX    -490.9081   XXXY       0.8585   XXYY     -90.3228
      XYYY      -1.0154   YYYY     -49.9420   XXXZ     -16.2211
      XXYZ       0.4424   XYYZ      -1.0533   YYYZ       2.4418
      XXZZ    -107.9391   XYZZ       0.4730   YYZZ     -32.1477
      XZZZ      -7.0372   YZZZ       4.9883   ZZZZ    -166.9507
 -----------------------------------------------------------------
 DrvMan is completing analytic gradient of the MP2 energy
 MP2 relaxed dipole moment
            1
    1  -0.0029054
    2   0.1280234
    3  -1.7387447
	Magnitude:	 1.743 au	 4.431 Debye
 MP2 energy read as -232.078630
 Full Analytical Gradient of MP2 Energy (in au.)
             1             2             3             4             5
    1   -0.00019035    0.00021554    0.00001803   -0.00001146   -0.00003418
    2   -0.00001321    0.00001379    0.00000248   -0.00000389   -0.00001253
    3    0.00007607   -0.00002762    0.00002518    0.00001034    0.00000241
             6             7             8             9            10
    1    0.00002067   -0.00002809    0.00000852   -0.00002318    0.00000414
    2   -0.00001020   -0.00002823   -0.00001809   -0.00001733    0.00000339
    3   -0.00005805    0.00001848    0.00004670    0.00001105    0.00002139
            11            12            13
    1   -0.00000184    0.00000953    0.00001266
    2    0.00001737    0.00005438    0.00001207
    3   -0.00004175   -0.00002882   -0.00005538
 Gradient time:  CPU 0.14 s  wall 0.14 s
 ----------------------------------------------------------------
             Standard Nuclear Orientation (Angstroms)
    I     Atom           X                Y                Z
 ----------------------------------------------------------------
    1      C      -0.0067047688    -0.0586514899     0.0144564508
    2      O       0.0055786143    -0.1357982355     1.2475905008
    3      C       1.2578481916    -0.0442672347    -0.7739682727
    4      H       1.2476112192    -0.9409694451    -1.3722821024
    5      H       1.1936524311     0.7738822787    -1.4694563068
    6      C      -1.2993212412     0.0391993096    -0.7201165593
    7      H      -1.2862691986    -0.5562565814    -1.6112485261
    8      H      -2.1087547016    -0.2602630920    -0.0703414976
    9      H      -1.4410324001     1.0680805102    -1.0063863155
   10      C       2.5198706245     0.0337662636     0.0568037366
   11      H       3.3938411861     0.0364583652    -0.5736946169
   12      H       2.5877858194    -0.8123430118     0.7365069576
   13      H       2.5285519243     0.9346231631     0.6639536516
 ----------------------------------------------------------------
 Nuclear Repulsion Energy =   177.3838274654 hartrees
 There are       20 alpha and       20 beta electrons
 Discretize the solute cavity surface with Lebedev spheres
	Using 302 Lebedev grid points for each H atom
	Using 302 Lebedev grid points for other atoms
	Atomic van der Waals radii will be scaled by 1.20
 Removing interior tesserae...
 Keep 1327 surface tesserae and discard 2599 interior tesserae
 Molecular Surface Area = 112.680 Angst**2

                       Distance Matrix (Angstroms)
             C (  1)   O (  2)   C (  3)   H (  4)   H (  5)   C (  6)
   O (  2)  1.235606
   C (  3)  1.490273  2.379760
   H (  4)  2.067568  3.009099  1.078035
   H (  5)  2.082298  3.101835  1.075729  1.718450
   C (  6)  1.489976  2.367543  2.559098  2.805872  2.704845
   H (  7)  2.127866  3.165220  2.726849  2.574036  2.817692  1.071846
   H (  8)  2.113398  2.494562  3.446122  3.663824  3.732676  1.080309
   H (  9)  2.090201  2.936396  2.928360  3.376235  2.691199  1.077325
   C ( 10)  2.528620  2.787183  1.512935  2.147333  2.153160  3.897417
   H ( 11)  3.452344  3.850594  2.146880  2.489861  2.487371  4.695447
   H ( 12)  2.796567  2.717851  2.154115  2.501920  3.053849  4.237508
   H ( 13)  2.799280  2.802111  2.154190  3.050396  2.521752  4.167739
             H (  7)   H (  8)   H (  9)   C ( 10)   H ( 11)   H ( 12)
   H (  8)  1.771578
   H (  9)  1.740196  1.756852
   C ( 10)  4.197288  4.639697  4.229531
   H ( 11)  4.830245  5.533531  4.962607  1.077664
   H ( 12)  4.537162  4.797217  4.775463  1.087433  1.756934
   H ( 13)  4.685310  4.844745  4.308764  1.086393  1.757043  1.749475


 Requested basis set is cc-pVTZ
 There are 98 shells and 262 basis functions
 A cutoff of  1.0D-11 yielded   4546 shell pairs
 There are     32412 function pairs (     41186 Cartesian)
 Smallest overlap matrix eigenvalue = 4.57E-04
 Guess MOs from SCF MO coefficient file
 Reading MOs from coefficient file
 Reading MOs from coefficient file
 A restricted Hartree-Fock SCF calculation will be
 performed using Pulay DIIS extrapolation
 SCF converges when DIIS error is below 1.0E-08
 ---------------------------------------
  Cycle       Energy         DIIS Error
 ---------------------------------------
    1    -231.0735934059      5.53E-04
    2    -231.0781682002      3.44E-04
    3    -231.0789155608      9.95E-05
    4    -231.0790677050      4.08E-05
    5    -231.0791030507      1.49E-05
    6    -231.0791095663      6.13E-06
    7    -231.0791103263      1.76E-06
    8    -231.0791103886      3.01E-07
    9    -231.0791103903      6.67E-08
   10    -231.0791103904      2.10E-08
   11    -231.0791103907      7.08E-09 Convergence criterion met
 ---------------------------------------
 SCF time:  CPU 211.42 s  wall 211.55 s
 Discretize the solute cavity surface with Lebedev spheres
	Using 302 Lebedev grid points for each H atom
	Using 302 Lebedev grid points for other atoms
	Atomic van der Waals radii will be scaled by 1.20
 Removing interior tesserae...
 Keep 1327 surface tesserae and discard 2599 interior tesserae
 Molecular Surface Area = 112.680 Angst**2
Using SCRF singleton
 A restricted Hartree-Fock SCF calculation will be
 performed using Pulay DIIS extrapolation
 Polarizable Continuum solvation model will be applied
 SCF converges when DIIS error is below 1.0E-08

 Citation of the SMD model:
 Marenich, A.V.; Cramer, C.J.; Truhlar, D.G.
 J. Phys. Chem. B 2009, 113, 6378-6396.
 iSolventCode=           1
 Solvent: water                                                           

 vradii
            1           2           3           4           5           6
    1   1.8500000   1.5200000   1.8500000   1.2000000   1.2000000   1.8500000
            7           8           9          10          11          12
    1   1.2000000   1.2000000   1.2000000   1.8500000   1.2000000   1.2000000
           13
    1   1.2000000
 ---------------------------------------
  Cycle       Energy         DIIS Error
 ---------------------------------------
    1    -231.0791103902      3.04E-09
 Time req'd to invert C: 2.84 s (CPU) 2.85 s (wall)
    2    -231.0918866965      3.99E-04
    3    -231.0918866977      3.99E-04
    4    -231.0918866949      3.99E-04
    5    -231.0918866920      3.99E-04
    6    -231.0918866912      3.99E-04
    7    -231.0918866839      3.99E-04
    8    -231.0918866871      3.99E-04
    9    -231.0918866836      3.99E-04
   10    -231.0918866871      3.99E-04
   11    -231.0918866894      3.99E-04
   12    -231.0918866889      3.99E-04
   13    -231.0918866889      3.99E-04
   14    -231.0918866835      3.99E-04
   15    -231.0918866892      3.99E-04
   16    -231.0918867014      3.99E-04
   17    -231.0949969934      2.52E-04
   18    -231.0955802735      9.76E-05
   19    -231.0958392821      3.65E-05
   20    -231.0958797857      1.25E-05
   21    -231.0958844695      4.67E-06
   22    -231.0958849116      1.42E-06
   23    -231.0958849519      2.03E-07
   24    -231.0958849532      4.28E-08
   25    -231.0958849533      1.39E-08
   26    -231.0958849530      5.02E-09 Convergence criterion met
 ---------------------------------------
 SCF time:  CPU 390.98 s  wall 391.15 s
(0)  E-EN(g) gas-phase elect-nuc energy                 -231.079110390 a.u.
(3)  G-ENP(liq) elect-nuc-pol free energy of system     -231.095884953 a.u.
(4)  G-CDS(liq) cavity-dispersion-solvent structure 
     free energy                                                3.5963 kcal/mol
(6)  G-S(liq) free energy of system                     -231.090153894 a.u.
(9)  DeltaG-S(liq) free energy of  solvation
     (9) = (6) - (0)                                           -6.9299 kcal/mol
 SCF   energy in the final basis set = -231.0901538936
 Total energy in the final basis set = -231.0901538936

 Components of the MP2 correlation energy:
        aaaa  correlation energy =        -0.1128144841 au
        abab  correlation energy =        -0.7628394698 au
        bbbb  correlation energy =        -0.1128144841 au
        non-Brillouin singles    =        -0.0000000000 au

 Total  MP2   correlation energy =        -0.9884684380 au
        MP2         total energy =      -232.0786223316 au

  Entering Z-vector solver.
 This version supports only Gaussian blurring of the apparent surface charges
 No PCM contribution added !! 
   1         0           1      0.000294    0.000294
 This version supports only Gaussian blurring of the apparent surface charges
 No PCM contribution added !! 
   2         0           1      0.000095    0.000095
 This version supports only Gaussian blurring of the apparent surface charges
 No PCM contribution added !! 
   3         0           1      0.000037    0.000037
 This version supports only Gaussian blurring of the apparent surface charges
 No PCM contribution added !! 
   4         0           1      0.000013    0.000013
 This version supports only Gaussian blurring of the apparent surface charges
 No PCM contribution added !! 
   5         0           1      0.000004    0.000004
 This version supports only Gaussian blurring of the apparent surface charges
 No PCM contribution added !! 
   6         0           1      0.000001    0.000001
 This version supports only Gaussian blurring of the apparent surface charges
 No PCM contribution added !! 
   7         1           0      0.000000    0.000000    Roots Converged

 --------------------------------------------------------------

                    Orbital Energies (a.u.)
 --------------------------------------------------------------

 Alpha MOs
 -- Occupied --
-20.545 -11.333 -11.219 -11.213 -11.205  -1.381  -1.063  -0.999
 -0.876  -0.733  -0.656  -0.635  -0.622  -0.575  -0.562  -0.515
 -0.505  -0.502  -0.483  -0.420
 -- Virtual --
  0.145   0.149   0.172   0.205   0.213   0.226   0.241   0.249
  0.256   0.300   0.333   0.352   0.375   0.387   0.401   0.418
  0.471   0.486   0.504   0.539   0.566   0.583   0.607   0.619
  0.633   0.642   0.644   0.651   0.680   0.681   0.696   0.705
  0.720   0.735   0.781   0.786   0.822   0.847   0.865   0.897
  0.934   0.953   0.983   1.026   1.040   1.071   1.092   1.123
  1.140   1.172   1.184   1.197   1.235   1.240   1.252   1.280
  1.304   1.313   1.331   1.352   1.360   1.372   1.409   1.434
  1.461   1.485   1.495   1.512   1.528   1.554   1.556   1.588
  1.602   1.606   1.626   1.632   1.678   1.729   1.755   1.769
  1.781   1.825   1.858   1.900   2.006   2.074   2.173   2.226
  2.414   2.424   2.473   2.477   2.578   2.611   2.630   2.652
  2.697   2.735   2.784   2.793   2.820   2.840   2.887   2.904
  2.940   2.954   2.986   3.013   3.093   3.096   3.098   3.122
  3.132   3.144   3.163   3.175   3.209   3.221   3.260   3.273
  3.293   3.320   3.342   3.357   3.380   3.392   3.411   3.416
  3.434   3.464   3.474   3.508   3.528   3.541   3.555   3.589
  3.610   3.640   3.668   3.674   3.707   3.753   3.764   3.778
  3.798   3.823   3.826   3.836   3.869   3.904   3.927   3.961
  3.996   4.032   4.051   4.059   4.087   4.114   4.126   4.152
  4.181   4.190   4.209   4.265   4.290   4.305   4.317   4.332
  4.342   4.367   4.406   4.413   4.421   4.447   4.463   4.474
  4.494   4.508   4.558   4.591   4.608   4.662   4.666   4.674
  4.716   4.740   4.767   4.810   4.862   4.912   4.924   4.945
  5.127   5.164   5.213   5.226   5.231   5.279   5.288   5.306
  5.330   5.378   5.455   5.467   5.509   5.544   5.562   5.602
  5.619   5.641   5.651   5.673   5.709   5.740   5.752   5.762
  5.769   5.796   5.812   5.894   5.931   6.036   6.067   6.162
  6.262   6.269   6.313   6.324   6.391   6.694   6.718   6.920
  6.991   7.094   7.360   7.549   7.555   9.742  13.298  13.875
 14.400  14.574
 --------------------------------------------------------------

          Ground-State Mulliken Net Atomic Charges

     Atom                 Charge (a.u.)
  ----------------------------------------
      1 C                     0.248556
      2 O                    -0.390689
      3 C                    -0.224426
      4 H                     0.161550
      5 H                     0.157664
      6 C                    -0.374826
      7 H                     0.149895
      8 H                     0.134267
      9 H                     0.157310
     10 C                    -0.412794
     11 H                     0.143389
     12 H                     0.123194
     13 H                     0.126909
  ----------------------------------------
  Sum of atomic charges =    -0.000000

 -----------------------------------------------------------------
                    Cartesian Multipole Moments
 -----------------------------------------------------------------
    Charge (ESU x 10^10)
                 0.0000
    Dipole Moment (Debye)
         X       0.0008      Y       0.3249      Z      -4.4180
       Tot       4.4299
    Quadrupole Moments (Debye-Ang)
        XX     -30.0514     XY      -0.2036     YY     -30.4103
        XZ      -0.4749     YZ       0.4859     ZZ     -34.9602
    Octopole Moments (Debye-Ang^2)
       XXX     -52.6973    XXY       0.5672    XYY     -17.3357
       YYY       2.8627    XXZ       0.3846    XYZ       0.2893
       YYZ       2.0023    XZZ     -17.2408    YZZ       0.9126
       ZZZ       1.5253
    Hexadecapole Moments (Debye-Ang^3)
      XXXX    -490.9723   XXXY       0.8521   XXYY     -90.3293
      XYYY      -1.0194   YYYY     -49.9451   XXXZ     -16.1760
      XXYZ       0.4420   XYYZ      -1.0438   YYYZ       2.4423
      XXZZ    -107.9408   XYZZ       0.4696   YYZZ     -32.1485
      XZZZ      -7.0035   YZZZ       4.9871   ZZZZ    -166.9543
 -----------------------------------------------------------------
 DrvMan is completing analytic gradient of the MP2 energy
 MP2 relaxed dipole moment
            1
    1   0.0003000
    2   0.1278332
    3  -1.7381808
	Magnitude:	 1.743 au	 4.430 Debye
 MP2 energy read as -232.078622
 Full Analytical Gradient of MP2 Energy (in au.)
             1             2             3             4             5
    1    0.00018970   -0.00016649   -0.00000768    0.00000409   -0.00001342
    2   -0.00001163    0.00001863    0.00001316   -0.00001182   -0.00000763
    3    0.00006004   -0.00003024   -0.00008702   -0.00000604   -0.00001766
             6             7             8             9            10
    1   -0.00001612   -0.00000347    0.00000274   -0.00001223   -0.00000802
    2   -0.00001923   -0.00002927   -0.00001131   -0.00002903    0.00003385
    3    0.00010508    0.00004818    0.00003294    0.00002529   -0.00005225
            11            12            13
    1    0.00000059    0.00001902    0.00001129
    2    0.00001019    0.00001318    0.00003092
    3   -0.00003846   -0.00000075   -0.00003912
 Gradient time:  CPU 0.14 s  wall 0.14 s
 ----------------------------------------------------------------
             Standard Nuclear Orientation (Angstroms)
    I     Atom           X                Y                Z
 ----------------------------------------------------------------
    1      C      -0.0067047688    -0.0586514899     0.0144564508
    2      O       0.0065786143    -0.1347982355     1.2475905008
    3      C       1.2578481916    -0.0442672347    -0.7739682727
    4      H       1.2476112192    -0.9409694451    -1.3722821024
    5      H       1.1936524311     0.7738822787    -1.4694563068
    6      C      -1.2993212412     0.0391993096    -0.7201165593
    7      H      -1.2862691986    -0.5562565814    -1.6112485261
    8      H      -2.1087547016    -0.2602630920    -0.0703414976
    9      H      -1.4410324001     1.0680805102    -1.0063863155
   10      C       2.5198706245     0.0337662636     0.0568037366
   11      H       3.3938411861     0.0364583652    -0.5736946169
   12      H       2.5877858194    -0.8123430118     0.7365069576
   13      H       2.5285519243     0.9346231631     0.6639536516
 ----------------------------------------------------------------
 Nuclear Repulsion Energy =   177.3890470155 hartrees
 There are       20 alpha and       20 beta electrons
 Discretize the solute cavity surface with Lebedev spheres
	Using 302 Lebedev grid points for each H atom
	Using 302 Lebedev grid points for other atoms
	Atomic van der Waals radii will be scaled by 1.20
 Removing interior tesserae...
 Keep 1327 surface tesserae and discard 2599 interior tesserae
 Molecular Surface Area = 112.680 Angst**2

                       Distance Matrix (Angstroms)
             C (  1)   O (  2)   C (  3)   H (  4)   H (  5)   C (  6)
   O (  2)  1.235554
   C (  3)  1.490273  2.379196
   H (  4)  2.067568  3.008954  1.078035
   H (  5)  2.082298  3.101159  1.075729  1.718450
   C (  6)  1.489976  2.368020  2.559098  2.805872  2.704845
   H (  7)  2.127866  3.165761  2.726849  2.574036  2.817692  1.071846
   H (  8)  2.113398  2.495460  3.446122  3.663824  3.732676  1.080309
   H (  9)  2.090201  2.936479  2.928360  3.376235  2.691199  1.077325
   C ( 10)  2.528620  2.786220  1.512935  2.147333  2.153160  3.897417
   H ( 11)  3.452344  3.849670  2.146880  2.489861  2.487371  4.695447
   H ( 12)  2.796567  2.717150  2.154115  2.501920  3.053849  4.237508
   H ( 13)  2.799280  2.800829  2.154190  3.050396  2.521752  4.167739
             H (  7)   H (  8)   H (  9)   C ( 10)   H ( 11)   H ( 12)
   H (  8)  1.771578
   H (  9)  1.740196  1.756852
   C ( 10)  4.197288  4.639697  4.229531
   H ( 11)  4.830245  5.533531  4.962607  1.077664
   H ( 12)  4.537162  4.797217  4.775463  1.087433  1.756934
   H ( 13)  4.685310  4.844745  4.308764  1.086393  1.757043  1.749475


 Requested basis set is cc-pVTZ
 There are 98 shells and 262 basis functions
 A cutoff of  1.0D-11 yielded   4546 shell pairs
 There are     32412 function pairs (     41186 Cartesian)
 Smallest overlap matrix eigenvalue = 4.57E-04
 Guess MOs from SCF MO coefficient file
 Reading MOs from coefficient file
 Reading MOs from coefficient file
 A restricted Hartree-Fock SCF calculation will be
 performed using Pulay DIIS extrapolation
 SCF converges when DIIS error is below 1.0E-08
 ---------------------------------------
  Cycle       Energy         DIIS Error
 ---------------------------------------
    1    -231.0736558030      5.52E-04
    2    -231.0781732579      3.44E-04
    3    -231.0789215816      9.94E-05
    4    -231.0790737023      4.08E-05
    5    -231.0791090728      1.49E-05
    6    -231.0791155719      6.11E-06
    7    -231.0791163259      1.75E-06
    8    -231.0791163871      2.97E-07
    9    -231.0791163887      6.40E-08
   10    -231.0791163888      2.03E-08
   11    -231.0791163891      7.13E-09 Convergence criterion met
 ---------------------------------------
 SCF time:  CPU 211.28 s  wall 211.36 s
 Discretize the solute cavity surface with Lebedev spheres
	Using 302 Lebedev grid points for each H atom
	Using 302 Lebedev grid points for other atoms
	Atomic van der Waals radii will be scaled by 1.20
 Removing interior tesserae...
 Keep 1327 surface tesserae and discard 2599 interior tesserae
 Molecular Surface Area = 112.680 Angst**2
Using SCRF singleton
 A restricted Hartree-Fock SCF calculation will be
 performed using Pulay DIIS extrapolation
 Polarizable Continuum solvation model will be applied
 SCF converges when DIIS error is below 1.0E-08

 Citation of the SMD model:
 Marenich, A.V.; Cramer, C.J.; Truhlar, D.G.
 J. Phys. Chem. B 2009, 113, 6378-6396.
 iSolventCode=           1
 Solvent: water                                                           

 vradii
            1           2           3           4           5           6
    1   1.8500000   1.5200000   1.8500000   1.2000000   1.2000000   1.8500000
            7           8           9          10          11          12
    1   1.2000000   1.2000000   1.2000000   1.8500000   1.2000000   1.2000000
           13
    1   1.2000000
 ---------------------------------------
  Cycle       Energy         DIIS Error
 ---------------------------------------
    1    -231.0791163886      3.11E-09
 Time req'd to invert C: 2.86 s (CPU) 2.85 s (wall)
    2    -231.0918903460      3.99E-04
    3    -231.0918903472      3.99E-04
    4    -231.0918903456      3.99E-04
    5    -231.0918903506      3.99E-04
    6    -231.0918903476      3.99E-04
    7    -231.0918903392      3.99E-04
    8    -231.0918903416      3.99E-04
    9    -231.0918903391      3.99E-04
   10    -231.0918903397      3.99E-04
   11    -231.0918903305      3.99E-04
   12    -231.0918903373      3.99E-04
   13    -231.0918903374      3.99E-04
   14    -231.0918903354      3.99E-04
   15    -231.0918903344      3.99E-04
   16    -231.0918903478      3.99E-04
   17    -231.0950009081      2.52E-04
   18    -231.0955844989      9.77E-05
   19    -231.0958437302      3.65E-05
   20    -231.0958842097      1.25E-05
   21    -231.0958888881      4.66E-06
   22    -231.0958893285      1.42E-06
   23    -231.0958893686      2.02E-07
   24    -231.0958893699      4.26E-08
   25    -231.0958893700      1.38E-08
   26    -231.0958893697      5.02E-09 Convergence criterion met
 ---------------------------------------
 SCF time:  CPU 382.34 s  wall 382.52 s
(0)  E-EN(g) gas-phase elect-nuc energy                 -231.079116389 a.u.
(3)  G-ENP(liq) elect-nuc-pol free energy of system     -231.095889370 a.u.
(4)  G-CDS(liq) cavity-dispersion-solvent structure 
     free energy                                                3.5962 kcal/mol
(6)  G-S(liq) free energy of system                     -231.090158393 a.u.
(9)  DeltaG-S(liq) free energy of  solvation
     (9) = (6) - (0)                                           -6.9290 kcal/mol
 SCF   energy in the final basis set = -231.0901583929
 Total energy in the final basis set = -231.0901583929

 Components of the MP2 correlation energy:
        aaaa  correlation energy =        -0.1128153141 au
        abab  correlation energy =        -0.7628394304 au
        bbbb  correlation energy =        -0.1128153141 au
        non-Brillouin singles    =        -0.0000000000 au

 Total  MP2   correlation energy =        -0.9884700586 au
        MP2         total energy =      -232.0786284515 au

  Entering Z-vector solver.
 This version supports only Gaussian blurring of the apparent surface charges
 No PCM contribution added !! 
   1         0           1      0.000294    0.000294
 This version supports only Gaussian blurring of the apparent surface charges
 No PCM contribution added !! 
   2         0           1      0.000095    0.000095
 This version supports only Gaussian blurring of the apparent surface charges
 No PCM contribution added !! 
   3         0           1      0.000037    0.000037
 This version supports only Gaussian blurring of the apparent surface charges
 No PCM contribution added !! 
   4         0           1      0.000013    0.000013
 This version supports only Gaussian blurring of the apparent surface charges
 No PCM contribution added !! 
   5         0           1      0.000004    0.000004
 This version supports only Gaussian blurring of the apparent surface charges
 No PCM contribution added !! 
   6         0           1      0.000001    0.000001
 This version supports only Gaussian blurring of the apparent surface charges
 No PCM contribution added !! 
   7         1           0      0.000000    0.000000    Roots Converged

 --------------------------------------------------------------

                    Orbital Energies (a.u.)
 --------------------------------------------------------------

 Alpha MOs
 -- Occupied --
-20.545 -11.333 -11.219 -11.213 -11.205  -1.381  -1.063  -0.999
 -0.876  -0.733  -0.656  -0.635  -0.622  -0.575  -0.562  -0.515
 -0.505  -0.502  -0.483  -0.421
 -- Virtual --
  0.145   0.149   0.172   0.205   0.213   0.226   0.241   0.249
  0.256   0.300   0.333   0.352   0.375   0.387   0.401   0.418
  0.471   0.486   0.504   0.538   0.566   0.583   0.607   0.619
  0.633   0.642   0.644   0.651   0.680   0.681   0.696   0.705
  0.720   0.735   0.781   0.786   0.822   0.847   0.865   0.897
  0.934   0.953   0.983   1.026   1.040   1.071   1.092   1.123
  1.140   1.172   1.184   1.197   1.235   1.240   1.252   1.280
  1.304   1.313   1.331   1.352   1.361   1.372   1.409   1.434
  1.461   1.485   1.495   1.512   1.528   1.554   1.556   1.588
  1.602   1.606   1.626   1.632   1.678   1.729   1.755   1.769
  1.781   1.825   1.858   1.900   2.006   2.074   2.172   2.226
  2.414   2.424   2.473   2.477   2.578   2.611   2.630   2.652
  2.697   2.735   2.784   2.793   2.820   2.840   2.887   2.904
  2.941   2.954   2.986   3.013   3.093   3.096   3.098   3.122
  3.132   3.144   3.163   3.175   3.209   3.221   3.260   3.273
  3.293   3.320   3.342   3.357   3.380   3.392   3.411   3.416
  3.434   3.464   3.474   3.508   3.528   3.541   3.555   3.589
  3.610   3.640   3.668   3.674   3.707   3.753   3.764   3.778
  3.798   3.824   3.826   3.836   3.869   3.904   3.927   3.961
  3.996   4.032   4.051   4.059   4.087   4.114   4.126   4.152
  4.181   4.190   4.209   4.265   4.290   4.305   4.317   4.332
  4.342   4.367   4.406   4.413   4.421   4.447   4.463   4.474
  4.494   4.508   4.558   4.591   4.608   4.662   4.666   4.674
  4.716   4.740   4.767   4.810   4.862   4.912   4.924   4.945
  5.128   5.164   5.213   5.226   5.231   5.279   5.288   5.306
  5.330   5.378   5.455   5.467   5.509   5.544   5.562   5.602
  5.619   5.641   5.651   5.673   5.709   5.740   5.752   5.762
  5.769   5.796   5.812   5.894   5.931   6.036   6.067   6.162
  6.261   6.269   6.313   6.324   6.391   6.694   6.718   6.920
  6.991   7.094   7.360   7.549   7.555   9.742  13.298  13.876
 14.400  14.573
 --------------------------------------------------------------

          Ground-State Mulliken Net Atomic Charges

     Atom                 Charge (a.u.)
  ----------------------------------------
      1 C                     0.248548
      2 O                    -0.390632
      3 C                    -0.224402
      4 H                     0.161508
      5 H                     0.157655
      6 C                    -0.374798
      7 H                     0.149925
      8 H                     0.134292
      9 H                     0.157356
     10 C                    -0.412948
     11 H                     0.143365
     12 H                     0.123143
     13 H                     0.126987
  ----------------------------------------
  Sum of atomic charges =    -0.000000

 -----------------------------------------------------------------
                    Cartesian Multipole Moments
 -----------------------------------------------------------------
    Charge (ESU x 10^10)
                 0.0000
    Dipole Moment (Debye)
         X      -0.0033      Y       0.3228      Z      -4.4185
       Tot       4.4303
    Quadrupole Moments (Debye-Ang)
        XX     -30.0494     XY      -0.2030     YY     -30.4088
        XZ      -0.4769     YZ       0.4817     ZZ     -34.9603
    Octopole Moments (Debye-Ang^2)
       XXX     -52.7142    XXY       0.5626    XYY     -17.3423
       YYY       2.8464    XXZ       0.3816    XYZ       0.2898
       YYZ       2.0033    XZZ     -17.2541    YZZ       0.9034
       ZZZ       1.5251
    Hexadecapole Moments (Debye-Ang^3)
      XXXX    -490.9359   XXXY       0.8546   XXYY     -90.3239
      XYYY      -1.0176   YYYY     -49.9337   XXXZ     -16.2001
      XXYZ       0.4324   XYYZ      -1.0485   YYYZ       2.4191
      XXZZ    -107.9407   XYZZ       0.4715   YYZZ     -32.1452
      XZZZ      -7.0216   YZZZ       4.9577   ZZZZ    -166.9538
 -----------------------------------------------------------------
 DrvMan is completing analytic gradient of the MP2 energy
 MP2 relaxed dipole moment
            1
    1  -0.0012918
    2   0.1270072
    3  -1.7383630
	Magnitude:	 1.743 au	 4.430 Debye
 MP2 energy read as -232.078628
 Full Analytical Gradient of MP2 Energy (in au.)
             1             2             3             4             5
    1   -0.00000044    0.00002172    0.00000321   -0.00001176   -0.00001612
    2   -0.00014719    0.00006400    0.00006019   -0.00001132   -0.00001312
    3    0.00013234   -0.00011152   -0.00002935    0.00000789   -0.00001009
             6             7             8             9            10
    1    0.00000418   -0.00000759    0.00000644   -0.00002435   -0.00000081
    2    0.00003340   -0.00002973   -0.00001608   -0.00002643    0.00002037
    3    0.00004057    0.00003525    0.00004006    0.00001185   -0.00001169
            11            12            13
    1   -0.00000033    0.00001387    0.00001199
    2    0.00001408    0.00003372    0.00001813
    3   -0.00004074   -0.00001525   -0.00004932
 Gradient time:  CPU 0.14 s  wall 0.14 s
 ----------------------------------------------------------------
             Standard Nuclear Orientation (Angstroms)
    I     Atom           X                Y                Z
 ----------------------------------------------------------------
    1      C      -0.0067047688    -0.0586514899     0.0144564508
    2      O       0.0065786143    -0.1367982355     1.2475905008
    3      C       1.2578481916    -0.0442672347    -0.7739682727
    4      H       1.2476112192    -0.9409694451    -1.3722821024
    5      H       1.1936524311     0.7738822787    -1.4694563068
    6      C      -1.2993212412     0.0391993096    -0.7201165593
    7      H      -1.2862691986    -0.5562565814    -1.6112485261
    8      H      -2.1087547016    -0.2602630920    -0.0703414976
    9      H      -1.4410324001     1.0680805102    -1.0063863155
   10      C       2.5198706245     0.0337662636     0.0568037366
   11      H       3.3938411861     0.0364583652    -0.5736946169
   12      H       2.5877858194    -0.8123430118     0.7365069576
   13      H       2.5285519243     0.9346231631     0.6639536516
 ----------------------------------------------------------------
 Nuclear Repulsion Energy =   177.3851741429 hartrees
 There are       20 alpha and       20 beta electrons
 Discretize the solute cavity surface with Lebedev spheres
	Using 302 Lebedev grid points for each H atom
	Using 302 Lebedev grid points for other atoms
	Atomic van der Waals radii will be scaled by 1.20
 Removing interior tesserae...
 Keep 1327 surface tesserae and discard 2599 interior tesserae
 Molecular Surface Area = 112.680 Angst**2

                       Distance Matrix (Angstroms)
             C (  1)   O (  2)   C (  3)   H (  4)   H (  5)   C (  6)
   O (  2)  1.235679
   C (  3)  1.490273  2.379272
   H (  4)  2.067568  3.008419  1.078035
   H (  5)  2.082298  3.101746  1.075729  1.718450
   C (  6)  1.489976  2.368168  2.559098  2.805872  2.704845
   H (  7)  2.127866  3.165495  2.726849  2.574036  2.817692  1.071846
   H (  8)  2.113398  2.495360  3.446122  3.663824  3.732676  1.080309
   H (  9)  2.090201  2.937298  2.928360  3.376235  2.691199  1.077325
   C ( 10)  2.528620  2.786342  1.512935  2.147333  2.153160  3.897417
   H ( 11)  3.452344  3.849759  2.146880  2.489861  2.487371  4.695447
   H ( 12)  2.796567  2.716652  2.154115  2.501920  3.053849  4.237508
   H ( 13)  2.799280  2.801593  2.154190  3.050396  2.521752  4.167739
             H (  7)   H (  8)   H (  9)   C ( 10)   H ( 11)   H ( 12)
   H (  8)  1.771578
   H (  9)  1.740196  1.756852
   C ( 10)  4.197288  4.639697  4.229531
   H ( 11)  4.830245  5.533531  4.962607  1.077664
   H ( 12)  4.537162  4.797217  4.775463  1.087433  1.756934
   H ( 13)  4.685310  4.844745  4.308764  1.086393  1.757043  1.749475


 Requested basis set is cc-pVTZ
 There are 98 shells and 262 basis functions
 A cutoff of  1.0D-11 yielded   4546 shell pairs
 There are     32412 function pairs (     41186 Cartesian)
 Smallest overlap matrix eigenvalue = 4.57E-04
 Guess MOs from SCF MO coefficient file
 Reading MOs from coefficient file
 Reading MOs from coefficient file
 A restricted Hartree-Fock SCF calculation will be
 performed using Pulay DIIS extrapolation
 SCF converges when DIIS error is below 1.0E-08
 ---------------------------------------
  Cycle       Energy         DIIS Error
 ---------------------------------------
    1    -231.0734356799      5.53E-04
    2    -231.0781590517      3.44E-04
    3    -231.0789051097      9.94E-05
    4    -231.0790571804      4.08E-05
    5    -231.0790924851      1.49E-05
    6    -231.0790989857      6.10E-06
    7    -231.0790997378      1.75E-06
    8    -231.0790997992      2.98E-07
    9    -231.0790998008      6.50E-08
   10    -231.0790998009      2.05E-08
   11    -231.0790998011      7.01E-09 Convergence criterion met
 ---------------------------------------
 SCF time:  CPU 212.69 s  wall 212.78 s
 Discretize the solute cavity surface with Lebedev spheres
	Using 302 Lebedev grid points for each H atom
	Using 302 Lebedev grid points for other atoms
	Atomic van der Waals radii will be scaled by 1.20
 Removing interior tesserae...
 Keep 1327 surface tesserae and discard 2599 interior tesserae
 Molecular Surface Area = 112.680 Angst**2
Using SCRF singleton
 A restricted Hartree-Fock SCF calculation will be
 performed using Pulay DIIS extrapolation
 Polarizable Continuum solvation model will be applied
 SCF converges when DIIS error is below 1.0E-08

 Citation of the SMD model:
 Marenich, A.V.; Cramer, C.J.; Truhlar, D.G.
 J. Phys. Chem. B 2009, 113, 6378-6396.
 iSolventCode=           1
 Solvent: water                                                           

 vradii
            1           2           3           4           5           6
    1   1.8500000   1.5200000   1.8500000   1.2000000   1.2000000   1.8500000
            7           8           9          10          11          12
    1   1.2000000   1.2000000   1.2000000   1.8500000   1.2000000   1.2000000
           13
    1   1.2000000
 ---------------------------------------
  Cycle       Energy         DIIS Error
 ---------------------------------------
    1    -231.0790998007      3.00E-09
 Time req'd to invert C: 2.87 s (CPU) 2.87 s (wall)
    2    -231.0918771824      3.99E-04
    3    -231.0918771835      3.99E-04
    4    -231.0918771818      3.99E-04
    5    -231.0918771916      3.99E-04
    6    -231.0918771898      3.99E-04
    7    -231.0918771814      3.99E-04
    8    -231.0918771857      3.99E-04
    9    -231.0918771873      3.99E-04
   10    -231.0918771885      3.99E-04
   11    -231.0918771902      3.99E-04
   12    -231.0918771892      3.99E-04
   13    -231.0918771894      3.99E-04
   14    -231.0918771894      3.99E-04
   15    -231.0918771888      3.99E-04
   16    -231.0918771834      3.99E-04
   17    -231.0949882703      2.52E-04
   18    -231.0955717475      9.77E-05
   19    -231.0958308669      3.65E-05
   20    -231.0958713862      1.25E-05
   21    -231.0958760727      4.67E-06
   22    -231.0958765151      1.42E-06
   23    -231.0958765555      2.03E-07
   24    -231.0958765568      4.28E-08
   25    -231.0958765569      1.39E-08
   26    -231.0958765566      5.03E-09 Convergence criterion met
 ---------------------------------------
 SCF time:  CPU 375.46 s  wall 375.60 s
(0)  E-EN(g) gas-phase elect-nuc energy                 -231.079099801 a.u.
(3)  G-ENP(liq) elect-nuc-pol free energy of system     -231.095876557 a.u.
(4)  G-CDS(liq) cavity-dispersion-solvent structure 
     free energy                                                3.5961 kcal/mol
(6)  G-S(liq) free energy of system                     -231.090145856 a.u.
(9)  DeltaG-S(liq) free energy of  solvation
     (9) = (6) - (0)                                           -6.9315 kcal/mol
 SCF   energy in the final basis set = -231.0901458560
 Total energy in the final basis set = -231.0901458560

 Components of the MP2 correlation energy:
        aaaa  correlation energy =        -0.1128159578 au
        abab  correlation energy =        -0.7628445136 au
        bbbb  correlation energy =        -0.1128159578 au
        non-Brillouin singles    =        -0.0000000000 au

 Total  MP2   correlation energy =        -0.9884764292 au
        MP2         total energy =      -232.0786222852 au

  Entering Z-vector solver.
 This version supports only Gaussian blurring of the apparent surface charges
 No PCM contribution added !! 
   1         0           1      0.000294    0.000294
 This version supports only Gaussian blurring of the apparent surface charges
 No PCM contribution added !! 
   2         0           1      0.000095    0.000095
 This version supports only Gaussian blurring of the apparent surface charges
 No PCM contribution added !! 
   3         0           1      0.000037    0.000037
 This version supports only Gaussian blurring of the apparent surface charges
 No PCM contribution added !! 
   4         0           1      0.000013    0.000013
 This version supports only Gaussian blurring of the apparent surface charges
 No PCM contribution added !! 
   5         0           1      0.000004    0.000004
 This version supports only Gaussian blurring of the apparent surface charges
 No PCM contribution added !! 
   6         0           1      0.000001    0.000001
 This version supports only Gaussian blurring of the apparent surface charges
 No PCM contribution added !! 
   7         1           0      0.000000    0.000000    Roots Converged

 --------------------------------------------------------------

                    Orbital Energies (a.u.)
 --------------------------------------------------------------

 Alpha MOs
 -- Occupied --
-20.545 -11.333 -11.219 -11.213 -11.205  -1.381  -1.063  -0.999
 -0.876  -0.733  -0.656  -0.635  -0.622  -0.575  -0.562  -0.515
 -0.505  -0.502  -0.483  -0.421
 -- Virtual --
  0.145   0.149   0.172   0.205   0.213   0.226   0.241   0.249
  0.256   0.300   0.333   0.352   0.375   0.387   0.401   0.418
  0.471   0.486   0.504   0.539   0.566   0.583   0.607   0.619
  0.633   0.642   0.644   0.651   0.680   0.681   0.696   0.705
  0.720   0.735   0.781   0.786   0.822   0.847   0.865   0.897
  0.934   0.953   0.983   1.026   1.040   1.071   1.092   1.123
  1.140   1.172   1.184   1.197   1.235   1.240   1.252   1.280
  1.304   1.313   1.331   1.352   1.361   1.372   1.409   1.434
  1.461   1.485   1.495   1.512   1.528   1.554   1.556   1.588
  1.602   1.606   1.626   1.632   1.678   1.728   1.756   1.769
  1.781   1.825   1.858   1.900   2.006   2.074   2.173   2.226
  2.414   2.424   2.473   2.477   2.578   2.611   2.630   2.652
  2.697   2.735   2.784   2.793   2.820   2.840   2.887   2.904
  2.940   2.955   2.986   3.013   3.093   3.096   3.098   3.122
  3.132   3.144   3.163   3.175   3.209   3.221   3.260   3.273
  3.293   3.320   3.342   3.357   3.380   3.392   3.411   3.416
  3.434   3.464   3.474   3.508   3.528   3.541   3.555   3.589
  3.610   3.640   3.668   3.674   3.706   3.753   3.764   3.778
  3.798   3.823   3.826   3.836   3.869   3.904   3.927   3.961
  3.996   4.032   4.051   4.059   4.087   4.114   4.126   4.152
  4.181   4.190   4.209   4.265   4.290   4.305   4.317   4.332
  4.342   4.367   4.406   4.413   4.421   4.447   4.463   4.474
  4.494   4.508   4.558   4.591   4.608   4.662   4.666   4.674
  4.716   4.740   4.767   4.810   4.862   4.912   4.924   4.945
  5.127   5.164   5.213   5.226   5.231   5.279   5.288   5.306
  5.330   5.378   5.455   5.467   5.509   5.544   5.562   5.602
  5.619   5.641   5.651   5.673   5.709   5.740   5.752   5.762
  5.769   5.796   5.812   5.894   5.931   6.036   6.067   6.162
  6.261   6.269   6.313   6.324   6.391   6.694   6.718   6.920
  6.991   7.094   7.360   7.549   7.555   9.742  13.297  13.875
 14.400  14.574
 --------------------------------------------------------------

          Ground-State Mulliken Net Atomic Charges

     Atom                 Charge (a.u.)
  ----------------------------------------
      1 C                     0.248545
      2 O                    -0.390710
      3 C                    -0.224431
      4 H                     0.161543
      5 H                     0.157611
      6 C                    -0.374784
      7 H                     0.149970
      8 H                     0.134271
      9 H                     0.157329
     10 C                    -0.412810
     11 H                     0.143372
     12 H                     0.123164
     13 H                     0.126929
  ----------------------------------------
  Sum of atomic charges =    -0.000000

 -----------------------------------------------------------------
                    Cartesian Multipole Moments
 -----------------------------------------------------------------
    Charge (ESU x 10^10)
                 0.0000
    Dipole Moment (Debye)
         X      -0.0034      Y       0.3274      Z      -4.4184
       Tot       4.4305
    Quadrupole Moments (Debye-Ang)
        XX     -30.0517     XY      -0.2033     YY     -30.4112
        XZ      -0.4750     YZ       0.4902     ZZ     -34.9600
    Octopole Moments (Debye-Ang^2)
       XXX     -52.7244    XXY       0.5731    XYY     -17.3431
       YYY       2.8801    XXZ       0.3834    XYZ       0.2899
       YYZ       2.0009    XZZ     -17.2546    YZZ       0.9218
       ZZZ       1.5239
    Hexadecapole Moments (Debye-Ang^3)
      XXXX    -490.9798   XXXY       0.8553   XXYY     -90.3314
      XYYY      -1.0174   YYYY     -49.9549   XXXZ     -16.1911
      XXYZ       0.4519   XYYZ      -1.0486   YYYZ       2.4648
      XXZZ    -107.9409   XYZZ       0.4708   YYZZ     -32.1517
      XZZZ      -7.0172   YZZZ       5.0176   ZZZZ    -166.9530
 -----------------------------------------------------------------
 DrvMan is completing analytic gradient of the MP2 energy
 MP2 relaxed dipole moment
            1
    1  -0.0013331
    2   0.1287958
    3  -1.7383436
	Magnitude:	 1.743 au	 4.431 Debye
 MP2 energy read as -232.078622
 Full Analytical Gradient of MP2 Energy (in au.)
             1             2             3             4             5
    1   -0.00000378    0.00002522    0.00000653    0.00000465   -0.00003101
    2    0.00012362   -0.00003232   -0.00004449   -0.00000465   -0.00000730
    3   -0.00001279    0.00006665   -0.00002739   -0.00000295   -0.00000415
             6             7             8             9            10
    1    0.00000088   -0.00002369    0.00000510   -0.00001072    0.00000011
    2   -0.00006313   -0.00002765   -0.00001330   -0.00002010    0.00002808
    3    0.00000655    0.00003185    0.00003969    0.00002475   -0.00003825
            11            12            13
    1   -0.00000300    0.00001792    0.00001177
    2    0.00001081    0.00002152    0.00002891
    3   -0.00003419   -0.00000727   -0.00004249
 Gradient time:  CPU 0.14 s  wall 0.14 s
 ----------------------------------------------------------------
             Standard Nuclear Orientation (Angstroms)
    I     Atom           X                Y                Z
 ----------------------------------------------------------------
    1      C      -0.0067047688    -0.0586514899     0.0144564508
    2      O       0.0065786143    -0.1357982355     1.2485905008
    3      C       1.2578481916    -0.0442672347    -0.7739682727
    4      H       1.2476112192    -0.9409694451    -1.3722821024
    5      H       1.1936524311     0.7738822787    -1.4694563068
    6      C      -1.2993212412     0.0391993096    -0.7201165593
    7      H      -1.2862691986    -0.5562565814    -1.6112485261
    8      H      -2.1087547016    -0.2602630920    -0.0703414976
    9      H      -1.4410324001     1.0680805102    -1.0063863155
   10      C       2.5198706245     0.0337662636     0.0568037366
   11      H       3.3938411861     0.0364583652    -0.5736946169
   12      H       2.5877858194    -0.8123430118     0.7365069576
   13      H       2.5285519243     0.9346231631     0.6639536516
 ----------------------------------------------------------------
 Nuclear Repulsion Energy =   177.3592920530 hartrees
 There are       20 alpha and       20 beta electrons
 Discretize the solute cavity surface with Lebedev spheres
	Using 302 Lebedev grid points for each H atom
	Using 302 Lebedev grid points for other atoms
	Atomic van der Waals radii will be scaled by 1.20
 Removing interior tesserae...
 Keep 1327 surface tesserae and discard 2599 interior tesserae
 Molecular Surface Area = 112.680 Angst**2

                       Distance Matrix (Angstroms)
             C (  1)   O (  2)   C (  3)   H (  4)   H (  5)   C (  6)
   O (  2)  1.236614
   C (  3)  1.490273  2.380084
   H (  4)  2.067568  3.009557  1.078035
   H (  5)  2.082298  3.102328  1.075729  1.718450
   C (  6)  1.489976  2.368925  2.559098  2.805872  2.704845
   H (  7)  2.127866  3.166531  2.726849  2.574036  2.817692  1.071846
   H (  8)  2.113398  2.495938  3.446122  3.663824  3.732676  1.080309
   H (  9)  2.090201  2.937656  2.928360  3.376235  2.691199  1.077325
   C ( 10)  2.528620  2.786709  1.512935  2.147333  2.153160  3.897417
   H ( 11)  3.452344  3.850187  2.146880  2.489861  2.487371  4.695447
   H ( 12)  2.796567  2.717089  2.154115  2.501920  3.053849  4.237508
   H ( 13)  2.799280  2.801420  2.154190  3.050396  2.521752  4.167739
             H (  7)   H (  8)   H (  9)   C ( 10)   H ( 11)   H ( 12)
   H (  8)  1.771578
   H (  9)  1.740196  1.756852
   C ( 10)  4.197288  4.639697  4.229531
   H ( 11)  4.830245  5.533531  4.962607  1.077664
   H ( 12)  4.537162  4.797217  4.775463  1.087433  1.756934
   H ( 13)  4.685310  4.844745  4.308764  1.086393  1.757043  1.749475


 Requested basis set is cc-pVTZ
 There are 98 shells and 262 basis functions
 A cutoff of  1.0D-11 yielded   4546 shell pairs
 There are     32412 function pairs (     41186 Cartesian)
 Smallest overlap matrix eigenvalue = 4.57E-04
 Guess MOs from SCF MO coefficient file
 Reading MOs from coefficient file
 Reading MOs from coefficient file
 A restricted Hartree-Fock SCF calculation will be
 performed using Pulay DIIS extrapolation
 SCF converges when DIIS error is below 1.0E-08
 ---------------------------------------
  Cycle       Energy         DIIS Error
 ---------------------------------------
    1    -231.0724403967      5.51E-04
    2    -231.0780385005      3.42E-04
    3    -231.0787761249      9.93E-05
    4    -231.0789276393      4.07E-05
    5    -231.0789626236      1.48E-05
    6    -231.0789690979      5.99E-06
    7    -231.0789698319      1.73E-06
    8    -231.0789698918      2.99E-07
    9    -231.0789698935      6.53E-08
   10    -231.0789698935      2.05E-08
   11    -231.0789698938      7.09E-09 Convergence criterion met
 ---------------------------------------
 SCF time:  CPU 211.04 s  wall 211.11 s
 Discretize the solute cavity surface with Lebedev spheres
	Using 302 Lebedev grid points for each H atom
	Using 302 Lebedev grid points for other atoms
	Atomic van der Waals radii will be scaled by 1.20
 Removing interior tesserae...
 Keep 1327 surface tesserae and discard 2599 interior tesserae
 Molecular Surface Area = 112.680 Angst**2
Using SCRF singleton
 A restricted Hartree-Fock SCF calculation will be
 performed using Pulay DIIS extrapolation
 Polarizable Continuum solvation model will be applied
 SCF converges when DIIS error is below 1.0E-08

 Citation of the SMD model:
 Marenich, A.V.; Cramer, C.J.; Truhlar, D.G.
 J. Phys. Chem. B 2009, 113, 6378-6396.
 iSolventCode=           1
 Solvent: water                                                           

 vradii
            1           2           3           4           5           6
    1   1.8500000   1.5200000   1.8500000   1.2000000   1.2000000   1.8500000
            7           8           9          10          11          12
    1   1.2000000   1.2000000   1.2000000   1.8500000   1.2000000   1.2000000
           13
    1   1.2000000
 ---------------------------------------
  Cycle       Energy         DIIS Error
 ---------------------------------------
    1    -231.0789698933      3.04E-09
 Time req'd to invert C: 2.84 s (CPU) 2.85 s (wall)
    2    -231.0917751031      4.00E-04
    3    -231.0917751042      4.00E-04
    4    -231.0917751018      4.00E-04
    5    -231.0917750981      4.00E-04
    6    -231.0917750963      4.00E-04
    7    -231.0917750896      4.00E-04
    8    -231.0917750889      4.00E-04
    9    -231.0917750813      4.00E-04
   10    -231.0917750847      4.00E-04
   11    -231.0917750998      4.00E-04
   12    -231.0917750890      4.00E-04
   13    -231.0917750900      4.00E-04
   14    -231.0917750873      4.00E-04
   15    -231.0917750896      4.00E-04
   16    -231.0917751042      4.00E-04
   17    -231.0948958552      2.53E-04
   18    -231.0954816470      9.78E-05
   19    -231.0957421115      3.66E-05
   20    -231.0957829074      1.26E-05
   21    -231.0957876386      4.69E-06
   22    -231.0957880859      1.43E-06
   23    -231.0957881267      2.04E-07
   24    -231.0957881280      4.30E-08
   25    -231.0957881281      1.39E-08
   26    -231.0957881278      5.03E-09 Convergence criterion met
 ---------------------------------------
 SCF time:  CPU 405.22 s  wall 405.37 s
(0)  E-EN(g) gas-phase elect-nuc energy                 -231.078969893 a.u.
(3)  G-ENP(liq) elect-nuc-pol free energy of system     -231.095788128 a.u.
(4)  G-CDS(liq) cavity-dispersion-solvent structure 
     free energy                                                3.5941 kcal/mol
(6)  G-S(liq) free energy of system                     -231.090060521 a.u.
(9)  DeltaG-S(liq) free energy of  solvation
     (9) = (6) - (0)                                           -6.9595 kcal/mol
 SCF   energy in the final basis set = -231.0900605212
 Total energy in the final basis set = -231.0900605212

 Components of the MP2 correlation energy:
        aaaa  correlation energy =        -0.1128239514 au
        abab  correlation energy =        -0.7628865629 au
        bbbb  correlation energy =        -0.1128239514 au
        non-Brillouin singles    =        -0.0000000000 au

 Total  MP2   correlation energy =        -0.9885344657 au
        MP2         total energy =      -232.0785949870 au

  Entering Z-vector solver.
 This version supports only Gaussian blurring of the apparent surface charges
 No PCM contribution added !! 
   1         0           1      0.000295    0.000295
 This version supports only Gaussian blurring of the apparent surface charges
 No PCM contribution added !! 
   2         0           1      0.000095    0.000095
 This version supports only Gaussian blurring of the apparent surface charges
 No PCM contribution added !! 
   3         0           1      0.000038    0.000038
 This version supports only Gaussian blurring of the apparent surface charges
 No PCM contribution added !! 
   4         0           1      0.000013    0.000013
 This version supports only Gaussian blurring of the apparent surface charges
 No PCM contribution added !! 
   5         0           1      0.000004    0.000004
 This version supports only Gaussian blurring of the apparent surface charges
 No PCM contribution added !! 
   6         0           1      0.000001    0.000001
 This version supports only Gaussian blurring of the apparent surface charges
 No PCM contribution added !! 
   7         1           0      0.000000    0.000000    Roots Converged

 --------------------------------------------------------------

                    Orbital Energies (a.u.)
 --------------------------------------------------------------

 Alpha MOs
 -- Occupied --
-20.545 -11.333 -11.219 -11.213 -11.205  -1.381  -1.063  -0.999
 -0.876  -0.733  -0.656  -0.635  -0.621  -0.575  -0.562  -0.515
 -0.505  -0.501  -0.483  -0.421
 -- Virtual --
  0.145   0.149   0.172   0.205   0.213   0.226   0.241   0.249
  0.256   0.300   0.333   0.352   0.375   0.387   0.401   0.418
  0.471   0.486   0.504   0.538   0.566   0.583   0.607   0.619
  0.633   0.642   0.644   0.651   0.680   0.681   0.696   0.705
  0.720   0.735   0.781   0.786   0.822   0.847   0.865   0.897
  0.934   0.953   0.983   1.026   1.040   1.071   1.092   1.123
  1.140   1.172   1.184   1.197   1.235   1.240   1.252   1.280
  1.304   1.313   1.331   1.352   1.361   1.371   1.409   1.434
  1.461   1.485   1.495   1.512   1.528   1.554   1.556   1.588
  1.602   1.606   1.626   1.632   1.678   1.728   1.755   1.769
  1.781   1.825   1.858   1.900   2.006   2.073   2.172   2.226
  2.414   2.423   2.473   2.477   2.578   2.611   2.630   2.652
  2.697   2.735   2.784   2.793   2.820   2.839   2.887   2.904
  2.941   2.954   2.985   3.013   3.094   3.096   3.098   3.122
  3.132   3.144   3.163   3.175   3.209   3.221   3.260   3.273
  3.293   3.320   3.342   3.357   3.380   3.392   3.411   3.416
  3.434   3.464   3.474   3.508   3.527   3.541   3.555   3.589
  3.610   3.640   3.668   3.674   3.706   3.753   3.764   3.778
  3.798   3.823   3.826   3.836   3.869   3.904   3.927   3.961
  3.996   4.032   4.051   4.059   4.086   4.114   4.125   4.152
  4.181   4.190   4.209   4.265   4.290   4.305   4.317   4.332
  4.342   4.367   4.406   4.413   4.421   4.447   4.463   4.474
  4.494   4.508   4.557   4.591   4.608   4.662   4.666   4.674
  4.716   4.740   4.767   4.809   4.862   4.911   4.923   4.945
  5.127   5.164   5.213   5.226   5.231   5.279   5.288   5.306
  5.330   5.378   5.455   5.467   5.509   5.543   5.562   5.602
  5.619   5.641   5.651   5.673   5.708   5.740   5.751   5.762
  5.769   5.796   5.811   5.894   5.930   6.034   6.066   6.161
  6.261   6.269   6.313   6.324   6.391   6.691   6.716   6.919
  6.990   7.091   7.359   7.548   7.555   9.741  13.282  13.872
 14.400  14.573
 --------------------------------------------------------------

          Ground-State Mulliken Net Atomic Charges

     Atom                 Charge (a.u.)
  ----------------------------------------
      1 C                     0.248530
      2 O                    -0.391384
      3 C                    -0.224239
      4 H                     0.161592
      5 H                     0.157700
      6 C                    -0.374600
      7 H                     0.150006
      8 H                     0.134316
      9 H                     0.157403
     10 C                    -0.412778
     11 H                     0.143374
     12 H                     0.123171
     13 H                     0.126911
  ----------------------------------------
  Sum of atomic charges =     0.000000

 -----------------------------------------------------------------
                    Cartesian Multipole Moments
 -----------------------------------------------------------------
    Charge (ESU x 10^10)
                 0.0000
    Dipole Moment (Debye)
         X      -0.0035      Y       0.3254      Z      -4.4257
       Tot       4.4377
    Quadrupole Moments (Debye-Ang)
        XX     -30.0473     XY      -0.2037     YY     -30.4115
        XZ      -0.4751     YZ       0.4863     ZZ     -34.9653
    Octopole Moments (Debye-Ang^2)
       XXX     -52.7241    XXY       0.5683    XYY     -17.3433
       YYY       2.8648    XXZ       0.3680    XYZ       0.2901
       YYZ       1.9906    XZZ     -17.2538    YZZ       0.9136
       ZZZ       1.4791
    Hexadecapole Moments (Debye-Ang^3)
      XXXX    -490.9380   XXXY       0.8536   XXYY     -90.3246
      XYYY      -1.0189   YYYY     -49.9457   XXXZ     -16.1888
      XXYZ       0.4428   XYYZ      -1.0486   YYYZ       2.4449
      XXZZ    -107.9467   XYZZ       0.4706   YYZZ     -32.1621
      XZZZ      -7.0187   YZZZ       4.9924   ZZZZ    -167.0539
 -----------------------------------------------------------------
 DrvMan is completing analytic gradient of the MP2 energy
 MP2 relaxed dipole moment
            1
    1  -0.0013579
    2   0.1280234
    3  -1.7412105
	Magnitude:	 1.746 au	 4.438 Debye
 MP2 energy read as -232.078595
 Full Analytical Gradient of MP2 Energy (in au.)
             1             2             3             4             5
    1   -0.00001533    0.00004039    0.00003119    0.00000377   -0.00001335
    2    0.00005117   -0.00006474    0.00001397   -0.00001517   -0.00000242
    3   -0.00106930    0.00130810   -0.00011278   -0.00000795   -0.00002018
             6             7             8             9            10
    1   -0.00002330   -0.00002738    0.00000785   -0.00002401   -0.00001311
    2   -0.00000329   -0.00003352   -0.00001801   -0.00001655    0.00003173
    3   -0.00005408    0.00001706    0.00004366    0.00001082   -0.00002636
            11            12            13
    1    0.00000135    0.00001893    0.00001301
    2    0.00001051    0.00002089    0.00002542
    3   -0.00003634   -0.00000772   -0.00004494
 Gradient time:  CPU 0.14 s  wall 0.14 s
 ----------------------------------------------------------------
             Standard Nuclear Orientation (Angstroms)
    I     Atom           X                Y                Z
 ----------------------------------------------------------------
    1      C      -0.0067047688    -0.0586514899     0.0144564508
    2      O       0.0065786143    -0.1357982355     1.2465905008
    3      C       1.2578481916    -0.0442672347    -0.7739682727
    4      H       1.2476112192    -0.9409694451    -1.3722821024
    5      H       1.1936524311     0.7738822787    -1.4694563068
    6      C      -1.2993212412     0.0391993096    -0.7201165593
    7      H      -1.2862691986    -0.5562565814    -1.6112485261
    8      H      -2.1087547016    -0.2602630920    -0.0703414976
    9      H      -1.4410324001     1.0680805102    -1.0063863155
   10      C       2.5198706245     0.0337662636     0.0568037366
   11      H       3.3938411861     0.0364583652    -0.5736946169
   12      H       2.5877858194    -0.8123430118     0.7365069576
   13      H       2.5285519243     0.9346231631     0.6639536516
 ----------------------------------------------------------------
 Nuclear Repulsion Energy =   177.4149791565 hartrees
 There are       20 alpha and       20 beta electrons
 Discretize the solute cavity surface with Lebedev spheres
	Using 302 Lebedev grid points for each H atom
	Using 302 Lebedev grid points for other atoms
	Atomic van der Waals radii will be scaled by 1.20
 Removing interior tesserae...
 Keep 1327 surface tesserae and discard 2599 interior tesserae
 Molecular Surface Area = 112.680 Angst**2

                       Distance Matrix (Angstroms)
             C (  1)   O (  2)   C (  3)   H (  4)   H (  5)   C (  6)
   O (  2)  1.234618
   C (  3)  1.490273  2.378384
   H (  4)  2.067568  3.007816  1.078035
   H (  5)  2.082298  3.100576  1.075729  1.718450
   C (  6)  1.489976  2.367263  2.559098  2.805872  2.704845
   H (  7)  2.127866  3.164725  2.726849  2.574036  2.817692  1.071846
   H (  8)  2.113398  2.494882  3.446122  3.663824  3.732676  1.080309
   H (  9)  2.090201  2.936121  2.928360  3.376235  2.691199  1.077325
   C ( 10)  2.528620  2.785854  1.512935  2.147333  2.153160  3.897417
   H ( 11)  3.452344  3.849241  2.146880  2.489861  2.487371  4.695447
   H ( 12)  2.796567  2.716713  2.154115  2.501920  3.053849  4.237508
   H ( 13)  2.799280  2.801003  2.154190  3.050396  2.521752  4.167739
             H (  7)   H (  8)   H (  9)   C ( 10)   H ( 11)   H ( 12)
   H (  8)  1.771578
   H (  9)  1.740196  1.756852
   C ( 10)  4.197288  4.639697  4.229531
   H ( 11)  4.830245  5.533531  4.962607  1.077664
   H ( 12)  4.537162  4.797217  4.775463  1.087433  1.756934
   H ( 13)  4.685310  4.844745  4.308764  1.086393  1.757043  1.749475


 Requested basis set is cc-pVTZ
 There are 98 shells and 262 basis functions
 A cutoff of  1.0D-11 yielded   4546 shell pairs
 There are     32412 function pairs (     41186 Cartesian)
 Smallest overlap matrix eigenvalue = 4.57E-04
 Guess MOs from SCF MO coefficient file
 Reading MOs from coefficient file
 Reading MOs from coefficient file
 A restricted Hartree-Fock SCF calculation will be
 performed using Pulay DIIS extrapolation
 SCF converges when DIIS error is below 1.0E-08
 ---------------------------------------
  Cycle       Energy         DIIS Error
 ---------------------------------------
    1    -231.0758548349      5.59E-04
    2    -231.0782718305      3.50E-04
    3    -231.0790453154      1.00E-04
    4    -231.0791998839      4.11E-05
    5    -231.0792363247      1.52E-05
    6    -231.0792429772      6.40E-06
    7    -231.0792437957      1.80E-06
    8    -231.0792438611      3.01E-07
    9    -231.0792438628      6.47E-08
   10    -231.0792438628      2.08E-08
   11    -231.0792438632      7.15E-09 Convergence criterion met
 ---------------------------------------
 SCF time:  CPU 210.62 s  wall 210.67 s
 Discretize the solute cavity surface with Lebedev spheres
	Using 302 Lebedev grid points for each H atom
	Using 302 Lebedev grid points for other atoms
	Atomic van der Waals radii will be scaled by 1.20
 Removing interior tesserae...
 Keep 1327 surface tesserae and discard 2599 interior tesserae
 Molecular Surface Area = 112.680 Angst**2
Using SCRF singleton
 A restricted Hartree-Fock SCF calculation will be
 performed using Pulay DIIS extrapolation
 Polarizable Continuum solvation model will be applied
 SCF converges when DIIS error is below 1.0E-08

 Citation of the SMD model:
 Marenich, A.V.; Cramer, C.J.; Truhlar, D.G.
 J. Phys. Chem. B 2009, 113, 6378-6396.
 iSolventCode=           1
 Solvent: water                                                           

 vradii
            1           2           3           4           5           6
    1   1.8500000   1.5200000   1.8500000   1.2000000   1.2000000   1.8500000
            7           8           9          10          11          12
    1   1.2000000   1.2000000   1.2000000   1.8500000   1.2000000   1.2000000
           13
    1   1.2000000
 ---------------------------------------
  Cycle       Energy         DIIS Error
 ---------------------------------------
    1    -231.0792438625      3.16E-09
 Time req'd to invert C: 2.78 s (CPU) 2.78 s (wall)
    2    -231.0919899956      3.99E-04
    3    -231.0919899970      3.99E-04
    4    -231.0919899940      3.99E-04
    5    -231.0919899847      3.99E-04
    6    -231.0919899832      3.99E-04
    7    -231.0919899738      3.99E-04
    8    -231.0919899686      3.99E-04
    9    -231.0919899678      3.99E-04
   10    -231.0919899671      3.99E-04
   11    -231.0919899666      3.99E-04
   12    -231.0919899734      3.99E-04
   13    -231.0919899729      3.99E-04
   14    -231.0919899736      3.99E-04
   15    -231.0919899735      3.99E-04
   16    -231.0919899951      3.99E-04
   17    -231.0950909706      2.52E-04
   18    -231.0956722980      9.75E-05
   19    -231.0959302199      3.64E-05
   20    -231.0959704233      1.25E-05
   21    -231.0959750571      4.64E-06
   22    -231.0959754924      1.41E-06
   23    -231.0959755322      2.01E-07
   24    -231.0959755334      4.24E-08
   25    -231.0959755336      1.38E-08
   26    -231.0959755332      5.03E-09 Convergence criterion met
 ---------------------------------------
 SCF time:  CPU 382.42 s  wall 382.56 s
(0)  E-EN(g) gas-phase elect-nuc energy                 -231.079243863 a.u.
(3)  G-ENP(liq) elect-nuc-pol free energy of system     -231.095975533 a.u.
(4)  G-CDS(liq) cavity-dispersion-solvent structure 
     free energy                                                3.5982 kcal/mol
(6)  G-S(liq) free energy of system                     -231.090241493 a.u.
(9)  DeltaG-S(liq) free energy of  solvation
     (9) = (6) - (0)                                           -6.9011 kcal/mol
 SCF   energy in the final basis set = -231.0902414928
 Total energy in the final basis set = -231.0902414928

 Components of the MP2 correlation energy:
        aaaa  correlation energy =        -0.1128073563 au
        abab  correlation energy =        -0.7627973672 au
        bbbb  correlation energy =        -0.1128073563 au
        non-Brillouin singles    =        -0.0000000000 au

 Total  MP2   correlation energy =        -0.9884120798 au
        MP2         total energy =      -232.0786535726 au

  Entering Z-vector solver.
 This version supports only Gaussian blurring of the apparent surface charges
 No PCM contribution added !! 
   1         0           1      0.000294    0.000294
 This version supports only Gaussian blurring of the apparent surface charges
 No PCM contribution added !! 
   2         0           1      0.000095    0.000095
 This version supports only Gaussian blurring of the apparent surface charges
 No PCM contribution added !! 
   3         0           1      0.000037    0.000037
 This version supports only Gaussian blurring of the apparent surface charges
 No PCM contribution added !! 
   4         0           1      0.000013    0.000013
 This version supports only Gaussian blurring of the apparent surface charges
 No PCM contribution added !! 
   5         0           1      0.000004    0.000004
 This version supports only Gaussian blurring of the apparent surface charges
 No PCM contribution added !! 
   6         0           1      0.000001    0.000001
 This version supports only Gaussian blurring of the apparent surface charges
 No PCM contribution added !! 
   7         1           0      0.000000    0.000000    Roots Converged

 --------------------------------------------------------------

                    Orbital Energies (a.u.)
 --------------------------------------------------------------

 Alpha MOs
 -- Occupied --
-20.545 -11.333 -11.219 -11.213 -11.205  -1.382  -1.063  -0.999
 -0.876  -0.733  -0.656  -0.635  -0.622  -0.575  -0.563  -0.515
 -0.505  -0.502  -0.483  -0.420
 -- Virtual --
  0.145   0.149   0.172   0.205   0.213   0.226   0.241   0.249
  0.256   0.300   0.333   0.352   0.375   0.387   0.401   0.418
  0.471   0.486   0.504   0.538   0.566   0.583   0.607   0.619
  0.633   0.642   0.644   0.651   0.680   0.681   0.696   0.705
  0.720   0.735   0.782   0.786   0.823   0.847   0.865   0.897
  0.934   0.953   0.983   1.026   1.040   1.071   1.092   1.123
  1.140   1.172   1.184   1.197   1.235   1.240   1.252   1.280
  1.304   1.313   1.331   1.352   1.361   1.372   1.409   1.434
  1.461   1.485   1.495   1.512   1.528   1.554   1.556   1.588
  1.602   1.606   1.626   1.632   1.678   1.729   1.756   1.769
  1.781   1.825   1.858   1.900   2.006   2.074   2.173   2.226
  2.415   2.424   2.473   2.477   2.578   2.611   2.630   2.652
  2.697   2.735   2.784   2.793   2.820   2.840   2.887   2.904
  2.941   2.955   2.986   3.013   3.093   3.095   3.098   3.122
  3.132   3.144   3.163   3.175   3.209   3.221   3.261   3.273
  3.293   3.320   3.342   3.357   3.380   3.392   3.411   3.417
  3.434   3.464   3.474   3.508   3.528   3.541   3.555   3.589
  3.610   3.640   3.668   3.675   3.707   3.753   3.764   3.778
  3.798   3.824   3.826   3.836   3.869   3.904   3.927   3.961
  3.996   4.032   4.051   4.059   4.088   4.114   4.126   4.152
  4.181   4.190   4.209   4.265   4.290   4.305   4.317   4.332
  4.342   4.367   4.406   4.413   4.421   4.447   4.463   4.474
  4.494   4.508   4.558   4.592   4.608   4.662   4.666   4.674
  4.716   4.740   4.768   4.810   4.862   4.912   4.925   4.945
  5.128   5.164   5.214   5.226   5.231   5.279   5.288   5.307
  5.330   5.379   5.455   5.467   5.509   5.544   5.562   5.602
  5.619   5.641   5.651   5.673   5.709   5.740   5.752   5.762
  5.769   5.796   5.812   5.894   5.931   6.037   6.067   6.164
  6.262   6.269   6.313   6.324   6.392   6.697   6.720   6.920
  6.991   7.097   7.360   7.550   7.556   9.743  13.313  13.880
 14.400  14.574
 --------------------------------------------------------------

          Ground-State Mulliken Net Atomic Charges

     Atom                 Charge (a.u.)
  ----------------------------------------
      1 C                     0.248564
      2 O                    -0.389955
      3 C                    -0.224585
      4 H                     0.161460
      5 H                     0.157566
      6 C                    -0.374983
      7 H                     0.149890
      8 H                     0.134248
      9 H                     0.157282
     10 C                    -0.412996
     11 H                     0.143363
     12 H                     0.123132
     13 H                     0.127015
  ----------------------------------------
  Sum of atomic charges =    -0.000000

 -----------------------------------------------------------------
                    Cartesian Multipole Moments
 -----------------------------------------------------------------
    Charge (ESU x 10^10)
                -0.0000
    Dipole Moment (Debye)
         X      -0.0032      Y       0.3248      Z      -4.4113
       Tot       4.4232
    Quadrupole Moments (Debye-Ang)
        XX     -30.0535     XY      -0.2026     YY     -30.4085
        XZ      -0.4770     YZ       0.4856     ZZ     -34.9550
    Octopole Moments (Debye-Ang^2)
       XXX     -52.7133    XXY       0.5675    XYY     -17.3419
       YYY       2.8617    XXZ       0.3966    XYZ       0.2896
       YYZ       2.0136    XZZ     -17.2549    YZZ       0.9116
       ZZZ       1.5698
    Hexadecapole Moments (Debye-Ang^3)
      XXXX    -490.9726   XXXY       0.8564   XXYY     -90.3303
      XYYY      -1.0160   YYYY     -49.9426   XXXZ     -16.2033
      XXYZ       0.4414   XYYZ      -1.0485   YYYZ       2.4391
      XXZZ    -107.9347   XYZZ       0.4717   YYZZ     -32.1347
      XZZZ      -7.0204   YZZZ       4.9829   ZZZZ    -166.8527
 -----------------------------------------------------------------
 DrvMan is completing analytic gradient of the MP2 energy
 MP2 relaxed dipole moment
            1
    1  -0.0012631
    2   0.1277868
    3  -1.7355247
	Magnitude:	 1.740 au	 4.423 Debye
 MP2 energy read as -232.078654
 Full Analytical Gradient of MP2 Energy (in au.)
             1             2             3             4             5
    1    0.00001174    0.00000672   -0.00002151   -0.00001092   -0.00003387
    2   -0.00007569    0.00009735    0.00000167   -0.00000076   -0.00001797
    3    0.00120009   -0.00136431    0.00005560    0.00001282    0.00000582
             6             7             8             9            10
    1    0.00002844   -0.00000392    0.00000364   -0.00001110    0.00001201
    2   -0.00002641   -0.00002388   -0.00001137   -0.00002996    0.00001505
    3    0.00010143    0.00005001    0.00003607    0.00002575   -0.00002075
            11            12            13
    1   -0.00000437    0.00001238    0.00001076
    2    0.00001478    0.00003619    0.00002101
    3   -0.00003940   -0.00001586   -0.00004727
 Gradient time:  CPU 0.14 s  wall 0.14 s
 ----------------------------------------------------------------
             Standard Nuclear Orientation (Angstroms)
    I     Atom           X                Y                Z
 ----------------------------------------------------------------
    1      C      -0.0067047688    -0.0586514899     0.0144564508
    2      O       0.0065786143    -0.1357982355     1.2475905008
    3      C       1.2588481916    -0.0442672347    -0.7739682727
    4      H       1.2476112192    -0.9409694451    -1.3722821024
    5      H       1.1936524311     0.7738822787    -1.4694563068
    6      C      -1.2993212412     0.0391993096    -0.7201165593
    7      H      -1.2862691986    -0.5562565814    -1.6112485261
    8      H      -2.1087547016    -0.2602630920    -0.0703414976
    9      H      -1.4410324001     1.0680805102    -1.0063863155
   10      C       2.5198706245     0.0337662636     0.0568037366
   11      H       3.3938411861     0.0364583652    -0.5736946169
   12      H       2.5877858194    -0.8123430118     0.7365069576
   13      H       2.5285519243     0.9346231631     0.6639536516
 ----------------------------------------------------------------
 Nuclear Repulsion Energy =   177.3818439012 hartrees
 There are       20 alpha and       20 beta electrons
 Discretize the solute cavity surface with Lebedev spheres
	Using 302 Lebedev grid points for each H atom
	Using 302 Lebedev grid points for other atoms
	Atomic van der Waals radii will be scaled by 1.20
 Removing interior tesserae...
 Keep 1328 surface tesserae and discard 2598 interior tesserae
 Molecular Surface Area = 112.737 Angst**2

                       Distance Matrix (Angstroms)
             C (  1)   O (  2)   C (  3)   H (  4)   H (  5)   C (  6)
   O (  2)  1.235616
   C (  3)  1.491122  2.379760
   H (  4)  2.067568  3.008687  1.078045
   H (  5)  2.082298  3.101452  1.075789  1.718450
   C (  6)  1.489976  2.368094  2.560097  2.805872  2.704845
   H (  7)  2.127866  3.165628  2.727782  2.574036  2.817692  1.071846
   H (  8)  2.113398  2.495410  3.447099  3.663824  3.732676  1.080309
   H (  9)  2.090201  2.936888  2.929282  3.376235  2.691199  1.077325
   C ( 10)  2.528620  2.786281  1.512101  2.147333  2.153160  3.897417
   H ( 11)  3.452344  3.849714  2.145885  2.489861  2.487371  4.695447
   H ( 12)  2.796567  2.716901  2.153497  2.501920  3.053849  4.237508
   H ( 13)  2.799280  2.801211  2.153600  3.050396  2.521752  4.167739
             H (  7)   H (  8)   H (  9)   C ( 10)   H ( 11)   H ( 12)
   H (  8)  1.771578
   H (  9)  1.740196  1.756852
   C ( 10)  4.197288  4.639697  4.229531
   H ( 11)  4.830245  5.533531  4.962607  1.077664
   H ( 12)  4.537162  4.797217  4.775463  1.087433  1.756934
   H ( 13)  4.685310  4.844745  4.308764  1.086393  1.757043  1.749475


 Requested basis set is cc-pVTZ
 There are 98 shells and 262 basis functions
 A cutoff of  1.0D-11 yielded   4546 shell pairs
 There are     32412 function pairs (     41186 Cartesian)
 Smallest overlap matrix eigenvalue = 4.58E-04
 Guess MOs from SCF MO coefficient file
 Reading MOs from coefficient file
 Reading MOs from coefficient file
 A restricted Hartree-Fock SCF calculation will be
 performed using Pulay DIIS extrapolation
 SCF converges when DIIS error is below 1.0E-08
 ---------------------------------------
  Cycle       Energy         DIIS Error
 ---------------------------------------
    1    -231.0724715113      5.51E-04
    2    -231.0781850071      3.42E-04
    3    -231.0789205407      9.91E-05
    4    -231.0790711634      4.06E-05
    5    -231.0791058711      1.48E-05
    6    -231.0791122905      5.96E-06
    7    -231.0791130155      1.72E-06
    8    -231.0791130748      2.97E-07
    9    -231.0791130765      6.53E-08
   10    -231.0791130766      2.05E-08
   11    -231.0791130768      7.01E-09 Convergence criterion met
 ---------------------------------------
 SCF time:  CPU 210.46 s  wall 210.52 s
 Discretize the solute cavity surface with Lebedev spheres
	Using 302 Lebedev grid points for each H atom
	Using 302 Lebedev grid points for other atoms
	Atomic van der Waals radii will be scaled by 1.20
 Removing interior tesserae...
 Keep 1328 surface tesserae and discard 2598 interior tesserae
 Molecular Surface Area = 112.737 Angst**2
Using SCRF singleton
 A restricted Hartree-Fock SCF calculation will be
 performed using Pulay DIIS extrapolation
 Polarizable Continuum solvation model will be applied
 SCF converges when DIIS error is below 1.0E-08

 Citation of the SMD model:
 Marenich, A.V.; Cramer, C.J.; Truhlar, D.G.
 J. Phys. Chem. B 2009, 113, 6378-6396.
 iSolventCode=           1
 Solvent: water                                                           

 vradii
            1           2           3           4           5           6
    1   1.8500000   1.5200000   1.8500000   1.2000000   1.2000000   1.8500000
            7           8           9          10          11          12
    1   1.2000000   1.2000000   1.2000000   1.8500000   1.2000000   1.2000000
           13
    1   1.2000000
 ---------------------------------------
  Cycle       Energy         DIIS Error
 ---------------------------------------
    1    -231.0791130763      2.98E-09
 Time req'd to invert C: 2.78 s (CPU) 2.78 s (wall)
    2    -231.0918892995      3.99E-04
    3    -231.0918893003      3.99E-04
    4    -231.0918892978      3.99E-04
    5    -231.0918892923      3.99E-04
    6    -231.0918892915      3.99E-04
    7    -231.0918892845      3.99E-04
    8    -231.0918892876      3.99E-04
    9    -231.0918892883      3.99E-04
   10    -231.0918892874      3.99E-04
   11    -231.0918892868      3.99E-04
   12    -231.0918892986      3.99E-04
   13    -231.0918892958      3.99E-04
   14    -231.0918892940      3.99E-04
   15    -231.0918892971      3.99E-04
   16    -231.0918893046      3.99E-04
   17    -231.0950000549      2.52E-04
   18    -231.0955835188      9.77E-05
   19    -231.0958426200      3.65E-05
   20    -231.0958831116      1.25E-05
   21    -231.0958877933      4.66E-06
   22    -231.0958882353      1.42E-06
   23    -231.0958882756      2.03E-07
   24    -231.0958882769      4.28E-08
   25    -231.0958882770      1.40E-08
   26    -231.0958882767      5.03E-09 Convergence criterion met
 ---------------------------------------
 SCF time:  CPU 384.90 s  wall 385.08 s
(0)  E-EN(g) gas-phase elect-nuc energy                 -231.079113076 a.u.
(3)  G-ENP(liq) elect-nuc-pol free energy of system     -231.095888277 a.u.
(4)  G-CDS(liq) cavity-dispersion-solvent structure 
     free energy                                                3.5962 kcal/mol
(6)  G-S(liq) free energy of system                     -231.090157430 a.u.
(9)  DeltaG-S(liq) free energy of  solvation
     (9) = (6) - (0)                                           -6.9304 kcal/mol
 SCF   energy in the final basis set = -231.0901574302
 Total energy in the final basis set = -231.0901574302

 Components of the MP2 correlation energy:
        aaaa  correlation energy =        -0.1128155664 au
        abab  correlation energy =        -0.7628410266 au
        bbbb  correlation energy =        -0.1128155664 au
        non-Brillouin singles    =        -0.0000000000 au

 Total  MP2   correlation energy =        -0.9884721594 au
        MP2         total energy =      -232.0786295896 au

  Entering Z-vector solver.
 This version supports only Gaussian blurring of the apparent surface charges
 No PCM contribution added !! 
   1         0           1      0.000294    0.000294
 This version supports only Gaussian blurring of the apparent surface charges
 No PCM contribution added !! 
   2         0           1      0.000095    0.000095
 This version supports only Gaussian blurring of the apparent surface charges
 No PCM contribution added !! 
   3         0           1      0.000037    0.000037
 This version supports only Gaussian blurring of the apparent surface charges
 No PCM contribution added !! 
   4         0           1      0.000013    0.000013
 This version supports only Gaussian blurring of the apparent surface charges
 No PCM contribution added !! 
   5         0           1      0.000004    0.000004
 This version supports only Gaussian blurring of the apparent surface charges
 No PCM contribution added !! 
   6         0           1      0.000001    0.000001
 This version supports only Gaussian blurring of the apparent surface charges
 No PCM contribution added !! 
   7         1           0      0.000000    0.000000    Roots Converged

 --------------------------------------------------------------

                    Orbital Energies (a.u.)
 --------------------------------------------------------------

 Alpha MOs
 -- Occupied --
-20.545 -11.333 -11.219 -11.213 -11.205  -1.381  -1.063  -0.999
 -0.876  -0.733  -0.656  -0.635  -0.622  -0.575  -0.562  -0.515
 -0.505  -0.502  -0.483  -0.420
 -- Virtual --
  0.145   0.149   0.172   0.205   0.213   0.226   0.241   0.249
  0.256   0.300   0.333   0.352   0.375   0.387   0.401   0.418
  0.471   0.486   0.504   0.538   0.566   0.583   0.607   0.619
  0.634   0.642   0.644   0.651   0.680   0.681   0.696   0.705
  0.720   0.735   0.781   0.786   0.822   0.847   0.865   0.897
  0.935   0.953   0.983   1.026   1.040   1.071   1.092   1.123
  1.140   1.172   1.184   1.197   1.235   1.240   1.252   1.280
  1.304   1.313   1.331   1.352   1.360   1.372   1.409   1.434
  1.461   1.485   1.495   1.512   1.528   1.554   1.556   1.588
  1.602   1.606   1.626   1.632   1.678   1.729   1.756   1.769
  1.781   1.825   1.858   1.900   2.006   2.073   2.172   2.226
  2.414   2.424   2.473   2.477   2.578   2.611   2.631   2.651
  2.697   2.735   2.784   2.793   2.820   2.840   2.887   2.904
  2.940   2.955   2.986   3.013   3.093   3.095   3.098   3.122
  3.132   3.144   3.163   3.175   3.210   3.221   3.261   3.273
  3.293   3.320   3.342   3.357   3.380   3.392   3.411   3.416
  3.434   3.464   3.474   3.508   3.528   3.541   3.555   3.590
  3.610   3.640   3.668   3.674   3.706   3.753   3.764   3.778
  3.798   3.823   3.826   3.836   3.869   3.904   3.927   3.961
  3.995   4.032   4.050   4.059   4.087   4.114   4.125   4.152
  4.181   4.191   4.209   4.265   4.290   4.305   4.318   4.332
  4.342   4.367   4.406   4.413   4.421   4.447   4.463   4.474
  4.494   4.508   4.558   4.591   4.608   4.662   4.666   4.674
  4.715   4.740   4.767   4.810   4.862   4.912   4.924   4.945
  5.127   5.164   5.214   5.226   5.231   5.279   5.288   5.307
  5.331   5.378   5.455   5.467   5.509   5.543   5.562   5.602
  5.619   5.641   5.651   5.673   5.709   5.740   5.751   5.762
  5.769   5.796   5.812   5.895   5.931   6.036   6.067   6.162
  6.261   6.269   6.313   6.324   6.392   6.694   6.718   6.919
  6.991   7.093   7.360   7.549   7.555   9.740  13.295  13.873
 14.404  14.573
 --------------------------------------------------------------

          Ground-State Mulliken Net Atomic Charges

     Atom                 Charge (a.u.)
  ----------------------------------------
      1 C                     0.248485
      2 O                    -0.390636
      3 C                    -0.224341
      4 H                     0.161477
      5 H                     0.157515
      6 C                    -0.374786
      7 H                     0.149962
      8 H                     0.134300
      9 H                     0.157349
     10 C                    -0.412807
     11 H                     0.143371
     12 H                     0.123162
     13 H                     0.126948
  ----------------------------------------
  Sum of atomic charges =    -0.000000

 -----------------------------------------------------------------
                    Cartesian Multipole Moments
 -----------------------------------------------------------------
    Charge (ESU x 10^10)
                 0.0000
    Dipole Moment (Debye)
         X      -0.0045      Y       0.3250      Z      -4.4174
       Tot       4.4294
    Quadrupole Moments (Debye-Ang)
        XX     -30.0512     XY      -0.2031     YY     -30.4107
        XZ      -0.4727     YZ       0.4861     ZZ     -34.9613
    Octopole Moments (Debye-Ang^2)
       XXX     -52.7423    XXY       0.5680    XYY     -17.3489
       YYY       2.8634    XXZ       0.3882    XYZ       0.2898
       YYZ       2.0038    XZZ     -17.2632    YZZ       0.9122
       ZZZ       1.5289
    Hexadecapole Moments (Debye-Ang^3)
      XXXX    -491.0511   XXXY       0.8561   XXYY     -90.3403
      XYYY      -1.0163   YYYY     -49.9464   XXXZ     -16.1700
      XXYZ       0.4418   XYYZ      -1.0403   YYYZ       2.4420
      XXZZ    -107.9576   XYZZ       0.4714   YYZZ     -32.1511
      XZZZ      -6.9949   YZZZ       4.9885   ZZZZ    -166.9615
 -----------------------------------------------------------------
 DrvMan is completing analytic gradient of the MP2 energy
 MP2 relaxed dipole moment
            1
    1  -0.0017810
    2   0.1278524
    3  -1.7379456
	Magnitude:	 1.743 au	 4.429 Debye
 MP2 energy read as -232.078630
 Full Analytical Gradient of MP2 Energy (in au.)
             1             2             3             4             5
    1   -0.00038100    0.00003834    0.00099696   -0.00009794   -0.00012544
    2   -0.00001221    0.00001427    0.00001274   -0.00000783    0.00000274
    3    0.00014042    0.00000448    0.00002060    0.00000069   -0.00002354
             6             7             8             9            10
    1   -0.00004160   -0.00001559   -0.00000224   -0.00001825   -0.00032540
    2   -0.00001311   -0.00003056   -0.00001402   -0.00002231    0.00001226
    3    0.00005360    0.00003254    0.00003734    0.00001811   -0.00015326
            11            12            13
    1   -0.00004793    0.00001169    0.00000840
    2    0.00000937    0.00002400    0.00002464
    3   -0.00007328   -0.00001172   -0.00004598
 Gradient time:  CPU 0.14 s  wall 0.14 s
 ----------------------------------------------------------------
             Standard Nuclear Orientation (Angstroms)
    I     Atom           X                Y                Z
 ----------------------------------------------------------------
    1      C      -0.0067047688    -0.0586514899     0.0144564508
    2      O       0.0065786143    -0.1357982355     1.2475905008
    3      C       1.2568481916    -0.0442672347    -0.7739682727
    4      H       1.2476112192    -0.9409694451    -1.3722821024
    5      H       1.1936524311     0.7738822787    -1.4694563068
    6      C      -1.2993212412     0.0391993096    -0.7201165593
    7      H      -1.2862691986    -0.5562565814    -1.6112485261
    8      H      -2.1087547016    -0.2602630920    -0.0703414976
    9      H      -1.4410324001     1.0680805102    -1.0063863155
   10      C       2.5198706245     0.0337662636     0.0568037366
   11      H       3.3938411861     0.0364583652    -0.5736946169
   12      H       2.5877858194    -0.8123430118     0.7365069576
   13      H       2.5285519243     0.9346231631     0.6639536516
 ----------------------------------------------------------------
 Nuclear Repulsion Energy =   177.3924073787 hartrees
 There are       20 alpha and       20 beta electrons
 Discretize the solute cavity surface with Lebedev spheres
	Using 302 Lebedev grid points for each H atom
	Using 302 Lebedev grid points for other atoms
	Atomic van der Waals radii will be scaled by 1.20
 Removing interior tesserae...
 Keep 1327 surface tesserae and discard 2599 interior tesserae
 Molecular Surface Area = 112.680 Angst**2

                       Distance Matrix (Angstroms)
             C (  1)   O (  2)   C (  3)   H (  4)   H (  5)   C (  6)
   O (  2)  1.235616
   C (  3)  1.489425  2.378708
   H (  4)  2.067568  3.008687  1.078026
   H (  5)  2.082298  3.101452  1.075670  1.718450
   C (  6)  1.489976  2.368094  2.558099  2.805872  2.704845
   H (  7)  2.127866  3.165628  2.725916  2.574036  2.817692  1.071846
   H (  8)  2.113398  2.495410  3.445146  3.663824  3.732676  1.080309
   H (  9)  2.090201  2.936888  2.927438  3.376235  2.691199  1.077325
   C ( 10)  2.528620  2.786281  1.513769  2.147333  2.153160  3.897417
   H ( 11)  3.452344  3.849714  2.147875  2.489861  2.487371  4.695447
   H ( 12)  2.796567  2.716901  2.154732  2.501920  3.053849  4.237508
   H ( 13)  2.799280  2.801211  2.154780  3.050396  2.521752  4.167739
             H (  7)   H (  8)   H (  9)   C ( 10)   H ( 11)   H ( 12)
   H (  8)  1.771578
   H (  9)  1.740196  1.756852
   C ( 10)  4.197288  4.639697  4.229531
   H ( 11)  4.830245  5.533531  4.962607  1.077664
   H ( 12)  4.537162  4.797217  4.775463  1.087433  1.756934
   H ( 13)  4.685310  4.844745  4.308764  1.086393  1.757043  1.749475


 Requested basis set is cc-pVTZ
 There are 98 shells and 262 basis functions
 A cutoff of  1.0D-11 yielded   4546 shell pairs
 There are     32412 function pairs (     41186 Cartesian)
 Smallest overlap matrix eigenvalue = 4.57E-04
 Guess MOs from SCF MO coefficient file
 Reading MOs from coefficient file
 Reading MOs from coefficient file
 A restricted Hartree-Fock SCF calculation will be
 performed using Pulay DIIS extrapolation
 SCF converges when DIIS error is below 1.0E-08
 ---------------------------------------
  Cycle       Energy         DIIS Error
 ---------------------------------------
    1    -231.0737055259      5.54E-04
    2    -231.0781639753      3.43E-04
    3    -231.0789061207      9.99E-05
    4    -231.0790585616      4.08E-05
    5    -231.0790939488      1.49E-05
    6    -231.0791004398      6.11E-06
    7    -231.0791011969      1.75E-06
    8    -231.0791012585      2.99E-07
    9    -231.0791012602      6.46E-08
   10    -231.0791012603      2.04E-08
   11    -231.0791012605      7.17E-09 Convergence criterion met
 ---------------------------------------
 SCF time:  CPU 210.89 s  wall 210.95 s
 Discretize the solute cavity surface with Lebedev spheres
	Using 302 Lebedev grid points for each H atom
	Using 302 Lebedev grid points for other atoms
	Atomic van der Waals radii will be scaled by 1.20
 Removing interior tesserae...
 Keep 1327 surface tesserae and discard 2599 interior tesserae
 Molecular Surface Area = 112.680 Angst**2
Using SCRF singleton
 A restricted Hartree-Fock SCF calculation will be
 performed using Pulay DIIS extrapolation
 Polarizable Continuum solvation model will be applied
 SCF converges when DIIS error is below 1.0E-08

 Citation of the SMD model:
 Marenich, A.V.; Cramer, C.J.; Truhlar, D.G.
 J. Phys. Chem. B 2009, 113, 6378-6396.
 iSolventCode=           1
 Solvent: water                                                           

 vradii
            1           2           3           4           5           6
    1   1.8500000   1.5200000   1.8500000   1.2000000   1.2000000   1.8500000
            7           8           9          10          11          12
    1   1.2000000   1.2000000   1.2000000   1.8500000   1.2000000   1.2000000
           13
    1   1.2000000
 ---------------------------------------
  Cycle       Energy         DIIS Error
 ---------------------------------------
    1    -231.0791012600      3.14E-09
 Time req'd to invert C: 2.78 s (CPU) 2.78 s (wall)
    2    -231.0918773103      3.99E-04
    3    -231.0918773114      3.99E-04
    4    -231.0918773086      3.99E-04
    5    -231.0918773080      3.99E-04
    6    -231.0918773037      3.99E-04
    7    -231.0918773026      3.99E-04
    8    -231.0918773003      3.99E-04
    9    -231.0918773035      3.99E-04
   10    -231.0918773013      3.99E-04
   11    -231.0949885696      2.52E-04
   12    -231.0955721360      9.77E-05
   13    -231.0958313231      3.65E-05
   14    -231.0958718373      1.25E-05
   15    -231.0958765220      4.66E-06
   16    -231.0958769725      1.42E-06
   17    -231.0958770128      2.03E-07
   18    -231.0958770141      4.27E-08
   19    -231.0958770142      1.38E-08
   20    -231.0958770139      5.02E-09 Convergence criterion met
 ---------------------------------------
 SCF time:  CPU 329.35 s  wall 329.45 s
(0)  E-EN(g) gas-phase elect-nuc energy                 -231.079101260 a.u.
(3)  G-ENP(liq) elect-nuc-pol free energy of system     -231.095877014 a.u.
(4)  G-CDS(liq) cavity-dispersion-solvent structure 
     free energy                                                3.5962 kcal/mol
(6)  G-S(liq) free energy of system                     -231.090146177 a.u.
(9)  DeltaG-S(liq) free energy of  solvation
     (9) = (6) - (0)                                           -6.9308 kcal/mol
 SCF   energy in the final basis set = -231.0901461770
 Total energy in the final basis set = -231.0901461770

 Components of the MP2 correlation energy:
        aaaa  correlation energy =        -0.1128155690 au
        abab  correlation energy =        -0.7628426678 au
        bbbb  correlation energy =        -0.1128155690 au
        non-Brillouin singles    =        -0.0000000000 au

 Total  MP2   correlation energy =        -0.9884738058 au
        MP2         total energy =      -232.0786199828 au

  Entering Z-vector solver.
 This version supports only Gaussian blurring of the apparent surface charges
 No PCM contribution added !! 
   1         0           1      0.000294    0.000294
 This version supports only Gaussian blurring of the apparent surface charges
 No PCM contribution added !! 
   2         0           1      0.000095    0.000095
 This version supports only Gaussian blurring of the apparent surface charges
 No PCM contribution added !! 
   3         0           1      0.000037    0.000037
 This version supports only Gaussian blurring of the apparent surface charges
 No PCM contribution added !! 
   4         0           1      0.000013    0.000013
 This version supports only Gaussian blurring of the apparent surface charges
 No PCM contribution added !! 
   5         0           1      0.000004    0.000004
 This version supports only Gaussian blurring of the apparent surface charges
 No PCM contribution added !! 
   6         0           1      0.000001    0.000001
 This version supports only Gaussian blurring of the apparent surface charges
 No PCM contribution added !! 
   7         1           0      0.000000    0.000000    Roots Converged

 --------------------------------------------------------------

                    Orbital Energies (a.u.)
 --------------------------------------------------------------

 Alpha MOs
 -- Occupied --
-20.545 -11.333 -11.219 -11.213 -11.205  -1.381  -1.063  -0.999
 -0.876  -0.733  -0.656  -0.635  -0.622  -0.575  -0.562  -0.515
 -0.505  -0.502  -0.483  -0.421
 -- Virtual --
  0.145   0.149   0.172   0.205   0.213   0.226   0.241   0.249
  0.256   0.300   0.333   0.352   0.375   0.387   0.401   0.418
  0.471   0.486   0.504   0.539   0.566   0.583   0.607   0.619
  0.633   0.642   0.644   0.651   0.680   0.681   0.696   0.705
  0.720   0.735   0.781   0.786   0.822   0.847   0.865   0.897
  0.934   0.953   0.984   1.026   1.040   1.071   1.092   1.123
  1.140   1.172   1.184   1.197   1.235   1.240   1.252   1.280
  1.304   1.313   1.331   1.352   1.361   1.371   1.409   1.434
  1.461   1.485   1.495   1.512   1.528   1.554   1.556   1.588
  1.602   1.606   1.626   1.632   1.678   1.728   1.755   1.769
  1.781   1.825   1.858   1.900   2.006   2.074   2.173   2.226
  2.414   2.424   2.473   2.477   2.578   2.611   2.630   2.652
  2.697   2.735   2.784   2.793   2.820   2.839   2.887   2.904
  2.941   2.954   2.985   3.013   3.094   3.096   3.098   3.122
  3.132   3.144   3.163   3.175   3.209   3.221   3.260   3.273
  3.293   3.320   3.342   3.357   3.380   3.392   3.412   3.417
  3.434   3.464   3.474   3.508   3.528   3.541   3.555   3.589
  3.610   3.640   3.668   3.674   3.706   3.754   3.764   3.778
  3.798   3.823   3.826   3.836   3.869   3.904   3.927   3.961
  3.996   4.032   4.051   4.059   4.087   4.114   4.126   4.152
  4.182   4.190   4.209   4.265   4.290   4.305   4.317   4.332
  4.342   4.367   4.406   4.413   4.421   4.447   4.462   4.474
  4.494   4.508   4.558   4.592   4.608   4.662   4.666   4.674
  4.716   4.740   4.767   4.810   4.863   4.912   4.924   4.945
  5.128   5.164   5.213   5.226   5.231   5.279   5.287   5.306
  5.329   5.379   5.455   5.467   5.509   5.544   5.562   5.602
  5.619   5.641   5.651   5.673   5.709   5.740   5.752   5.761
  5.769   5.796   5.811   5.894   5.930   6.036   6.067   6.162
  6.261   6.269   6.313   6.323   6.391   6.694   6.718   6.920
  6.991   7.095   7.360   7.549   7.555   9.744  13.300  13.879
 14.395  14.574
 --------------------------------------------------------------

          Ground-State Mulliken Net Atomic Charges

     Atom                 Charge (a.u.)
  ----------------------------------------
      1 C                     0.248617
      2 O                    -0.390711
      3 C                    -0.224531
      4 H                     0.161608
      5 H                     0.157740
      6 C                    -0.374814
      7 H                     0.149941
      8 H                     0.134260
      9 H                     0.157333
     10 C                    -0.412906
     11 H                     0.143367
     12 H                     0.123161
     13 H                     0.126935
  ----------------------------------------
  Sum of atomic charges =    -0.000000

 -----------------------------------------------------------------
                    Cartesian Multipole Moments
 -----------------------------------------------------------------
    Charge (ESU x 10^10)
                 0.0000
    Dipole Moment (Debye)
         X      -0.0023      Y       0.3250      Z      -4.4194
       Tot       4.4314
    Quadrupole Moments (Debye-Ang)
        XX     -30.0516     XY      -0.2034     YY     -30.4096
        XZ      -0.4788     YZ       0.4860     ZZ     -34.9590
    Octopole Moments (Debye-Ang^2)
       XXX     -52.7014    XXY       0.5673    XYY     -17.3371
       YYY       2.8627    XXZ       0.3781    XYZ       0.2898
       YYZ       2.0003    XZZ     -17.2455    YZZ       0.9125
       ZZZ       1.5201
    Hexadecapole Moments (Debye-Ang^3)
      XXXX    -490.8888   XXXY       0.8533   XXYY     -90.3173
      XYYY      -1.0188   YYYY     -49.9429   XXXZ     -16.2187
      XXYZ       0.4423   XYYZ      -1.0569   YYYZ       2.4423
      XXZZ    -107.9258   XYZZ       0.4705   YYZZ     -32.1461
      XZZZ      -7.0432   YZZZ       4.9874   ZZZZ    -166.9461
 -----------------------------------------------------------------
 DrvMan is completing analytic gradient of the MP2 energy
 MP2 relaxed dipole moment
            1
    1  -0.0008918
    2   0.1278521
    3  -1.7387418
	Magnitude:	 1.743 au	 4.431 Debye
 MP2 energy read as -232.078620
 Full Analytical Gradient of MP2 Energy (in au.)
             1             2             3             4             5
    1    0.00037492    0.00000810   -0.00098522    0.00009193    0.00007811
    2   -0.00001070    0.00001764    0.00001037   -0.00001447   -0.00002287
    3   -0.00002552   -0.00004505   -0.00006746    0.00000014    0.00000902
             6             7             8             9            10
    1    0.00004613   -0.00001566    0.00001429   -0.00001637    0.00032462
    2   -0.00001480   -0.00002821   -0.00001575   -0.00002449    0.00003974
    3   -0.00000435    0.00003244    0.00004219    0.00001828    0.00009234
            11            12            13
    1    0.00004311    0.00002145    0.00001460
    2    0.00001420    0.00002539    0.00002395
    3    0.00000087   -0.00000766   -0.00004525
 Gradient time:  CPU 0.14 s  wall 0.14 s
 ----------------------------------------------------------------
             Standard Nuclear Orientation (Angstroms)
    I     Atom           X                Y                Z
 ----------------------------------------------------------------
    1      C      -0.0067047688    -0.0586514899     0.0144564508
    2      O       0.0065786143    -0.1357982355     1.2475905008
    3      C       1.2578481916    -0.0432672347    -0.7739682727
    4      H       1.2476112192    -0.9409694451    -1.3722821024
    5      H       1.1936524311     0.7738822787    -1.4694563068
    6      C      -1.2993212412     0.0391993096    -0.7201165593
    7      H      -1.2862691986    -0.5562565814    -1.6112485261
    8      H      -2.1087547016    -0.2602630920    -0.0703414976
    9      H      -1.4410324001     1.0680805102    -1.0063863155
   10      C       2.5198706245     0.0337662636     0.0568037366
   11      H       3.3938411861     0.0364583652    -0.5736946169
   12      H       2.5877858194    -0.8123430118     0.7365069576
   13      H       2.5285519243     0.9346231631     0.6639536516
 ----------------------------------------------------------------
 Nuclear Repulsion Energy =   177.3873345065 hartrees
 There are       20 alpha and       20 beta electrons
 Discretize the solute cavity surface with Lebedev spheres
	Using 302 Lebedev grid points for each H atom
	Using 302 Lebedev grid points for other atoms
	Atomic van der Waals radii will be scaled by 1.20
 Removing interior tesserae...
 Keep 1328 surface tesserae and discard 2598 interior tesserae
 Molecular Surface Area = 112.737 Angst**2

                       Distance Matrix (Angstroms)
             C (  1)   O (  2)   C (  3)   H (  4)   H (  5)   C (  6)
   O (  2)  1.235616
   C (  3)  1.490283  2.379272
   H (  4)  2.067568  3.008687  1.078867
   H (  5)  2.082298  3.101452  1.074969  1.718450
   C (  6)  1.489976  2.368094  2.559066  2.805872  2.704845
   H (  7)  2.127866  3.165628  2.727037  2.574036  2.817692  1.071846
   H (  8)  2.113398  2.495410  3.446185  3.663824  3.732676  1.080309
   H (  9)  2.090201  2.936888  2.927980  3.376235  2.691199  1.077325
   C ( 10)  2.528620  2.786281  1.512884  2.147333  2.153160  3.897417
   H ( 11)  3.452344  3.849714  2.146842  2.489861  2.487371  4.695447
   H ( 12)  2.796567  2.716901  2.154471  2.501920  3.053849  4.237508
   H ( 13)  2.799280  2.801211  2.153736  3.050396  2.521752  4.167739
             H (  7)   H (  8)   H (  9)   C ( 10)   H ( 11)   H ( 12)
   H (  8)  1.771578
   H (  9)  1.740196  1.756852
   C ( 10)  4.197288  4.639697  4.229531
   H ( 11)  4.830245  5.533531  4.962607  1.077664
   H ( 12)  4.537162  4.797217  4.775463  1.087433  1.756934
   H ( 13)  4.685310  4.844745  4.308764  1.086393  1.757043  1.749475


 Requested basis set is cc-pVTZ
 There are 98 shells and 262 basis functions
 A cutoff of  1.0D-11 yielded   4546 shell pairs
 There are     32412 function pairs (     41186 Cartesian)
 Smallest overlap matrix eigenvalue = 4.57E-04
 Guess MOs from SCF MO coefficient file
 Reading MOs from coefficient file
 Reading MOs from coefficient file
 A restricted Hartree-Fock SCF calculation will be
 performed using Pulay DIIS extrapolation
 SCF converges when DIIS error is below 1.0E-08
 ---------------------------------------
  Cycle       Energy         DIIS Error
 ---------------------------------------
    1    -231.0735068503      5.53E-04
    2    -231.0781608280      3.45E-04
    3    -231.0789111559      9.94E-05
    4    -231.0790632048      4.07E-05
    5    -231.0790985351      1.49E-05
    6    -231.0791050391      6.11E-06
    7    -231.0791057934      1.75E-06
    8    -231.0791058548      2.97E-07
    9    -231.0791058565      6.40E-08
   10    -231.0791058565      1.93E-08
   11    -231.0791058567      5.22E-09 Convergence criterion met
 ---------------------------------------
 SCF time:  CPU 210.56 s  wall 210.62 s
 Discretize the solute cavity surface with Lebedev spheres
	Using 302 Lebedev grid points for each H atom
	Using 302 Lebedev grid points for other atoms
	Atomic van der Waals radii will be scaled by 1.20
 Removing interior tesserae...
 Keep 1328 surface tesserae and discard 2598 interior tesserae
 Molecular Surface Area = 112.737 Angst**2
Using SCRF singleton
 A restricted Hartree-Fock SCF calculation will be
 performed using Pulay DIIS extrapolation
 Polarizable Continuum solvation model will be applied
 SCF converges when DIIS error is below 1.0E-08

 Citation of the SMD model:
 Marenich, A.V.; Cramer, C.J.; Truhlar, D.G.
 J. Phys. Chem. B 2009, 113, 6378-6396.
 iSolventCode=           1
 Solvent: water                                                           

 vradii
            1           2           3           4           5           6
    1   1.8500000   1.5200000   1.8500000   1.2000000   1.2000000   1.8500000
            7           8           9          10          11          12
    1   1.2000000   1.2000000   1.2000000   1.8500000   1.2000000   1.2000000
           13
    1   1.2000000
 ---------------------------------------
  Cycle       Energy         DIIS Error
 ---------------------------------------
    1    -231.0791058563      1.10E-09
 Time req'd to invert C: 2.78 s (CPU) 2.78 s (wall)
    2    -231.0918825314      3.99E-04
    3    -231.0918825313      3.99E-04
    4    -231.0918825306      3.99E-04
    5    -231.0918825278      3.99E-04
    6    -231.0918825188      3.99E-04
    7    -231.0918825165      3.99E-04
    8    -231.0918825129      3.99E-04
    9    -231.0918825135      3.99E-04
   10    -231.0918825137      3.99E-04
   11    -231.0918825127      3.99E-04
   12    -231.0918825124      3.99E-04
   13    -231.0918825108      3.99E-04
   14    -231.0949939755      2.52E-04
   15    -231.0955775598      9.77E-05
   16    -231.0958367462      3.65E-05
   17    -231.0958772512      1.25E-05
   18    -231.0958819348      4.66E-06
   19    -231.0958823766      1.42E-06
   20    -231.0958824169      2.03E-07
   21    -231.0958824182      4.28E-08
   22    -231.0958824183      1.39E-08
   23    -231.0958824180      5.06E-09 Convergence criterion met
 ---------------------------------------
 SCF time:  CPU 336.68 s  wall 336.78 s
(0)  E-EN(g) gas-phase elect-nuc energy                 -231.079105856 a.u.
(3)  G-ENP(liq) elect-nuc-pol free energy of system     -231.095882418 a.u.
(4)  G-CDS(liq) cavity-dispersion-solvent structure 
     free energy                                                3.5961 kcal/mol
(6)  G-S(liq) free energy of system                     -231.090151603 a.u.
(9)  DeltaG-S(liq) free energy of  solvation
     (9) = (6) - (0)                                           -6.9313 kcal/mol
 SCF   energy in the final basis set = -231.0901516025
 Total energy in the final basis set = -231.0901516025

 Components of the MP2 correlation energy:
        aaaa  correlation energy =        -0.1128159433 au
        abab  correlation energy =        -0.7628423058 au
        bbbb  correlation energy =        -0.1128159433 au
        non-Brillouin singles    =        -0.0000000000 au

 Total  MP2   correlation energy =        -0.9884741924 au
        MP2         total energy =      -232.0786257949 au

  Entering Z-vector solver.
 This version supports only Gaussian blurring of the apparent surface charges
 No PCM contribution added !! 
   1         0           1      0.000294    0.000294
 This version supports only Gaussian blurring of the apparent surface charges
 No PCM contribution added !! 
   2         0           1      0.000095    0.000095
 This version supports only Gaussian blurring of the apparent surface charges
 No PCM contribution added !! 
   3         0           1      0.000037    0.000037
 This version supports only Gaussian blurring of the apparent surface charges
 No PCM contribution added !! 
   4         0           1      0.000013    0.000013
 This version supports only Gaussian blurring of the apparent surface charges
 No PCM contribution added !! 
   5         0           1      0.000004    0.000004
 This version supports only Gaussian blurring of the apparent surface charges
 No PCM contribution added !! 
   6         0           1      0.000001    0.000001
 This version supports only Gaussian blurring of the apparent surface charges
 No PCM contribution added !! 
   7         1           0      0.000000    0.000000    Roots Converged

 --------------------------------------------------------------

                    Orbital Energies (a.u.)
 --------------------------------------------------------------

 Alpha MOs
 -- Occupied --
-20.545 -11.333 -11.219 -11.213 -11.205  -1.381  -1.063  -0.999
 -0.876  -0.733  -0.656  -0.635  -0.622  -0.575  -0.562  -0.515
 -0.505  -0.502  -0.483  -0.421
 -- Virtual --
  0.145   0.149   0.172   0.205   0.213   0.226   0.241   0.249
  0.256   0.300   0.333   0.352   0.375   0.387   0.401   0.418
  0.471   0.486   0.504   0.539   0.566   0.583   0.607   0.619
  0.633   0.642   0.644   0.651   0.680   0.681   0.696   0.705
  0.720   0.735   0.781   0.786   0.822   0.847   0.865   0.897
  0.934   0.953   0.983   1.026   1.040   1.071   1.092   1.123
  1.140   1.172   1.184   1.197   1.235   1.240   1.252   1.280
  1.304   1.313   1.331   1.352   1.361   1.372   1.409   1.434
  1.461   1.485   1.495   1.512   1.528   1.554   1.556   1.588
  1.602   1.606   1.626   1.632   1.678   1.729   1.755   1.769
  1.781   1.825   1.858   1.900   2.006   2.074   2.173   2.226
  2.414   2.423   2.473   2.477   2.578   2.611   2.630   2.652
  2.697   2.735   2.784   2.792   2.820   2.840   2.887   2.904
  2.941   2.955   2.986   3.013   3.094   3.096   3.098   3.122
  3.132   3.144   3.163   3.175   3.209   3.221   3.260   3.274
  3.293   3.320   3.342   3.357   3.380   3.392   3.412   3.416
  3.434   3.465   3.474   3.508   3.528   3.541   3.555   3.589
  3.610   3.640   3.668   3.674   3.706   3.753   3.764   3.778
  3.798   3.824   3.826   3.836   3.869   3.904   3.927   3.961
  3.996   4.032   4.051   4.059   4.087   4.114   4.125   4.153
  4.181   4.190   4.209   4.265   4.290   4.305   4.318   4.332
  4.342   4.367   4.406   4.413   4.421   4.447   4.463   4.474
  4.494   4.508   4.558   4.591   4.608   4.662   4.666   4.674
  4.716   4.740   4.767   4.810   4.862   4.912   4.924   4.945
  5.127   5.164   5.213   5.226   5.231   5.279   5.288   5.307
  5.330   5.379   5.455   5.466   5.509   5.544   5.562   5.602
  5.619   5.641   5.651   5.673   5.709   5.740   5.752   5.762
  5.769   5.796   5.812   5.895   5.930   6.036   6.067   6.162
  6.261   6.269   6.313   6.324   6.391   6.694   6.718   6.920
  6.991   7.094   7.360   7.549   7.555   9.742  13.298  13.875
 14.400  14.574
 --------------------------------------------------------------

          Ground-State Mulliken Net Atomic Charges

     Atom                 Charge (a.u.)
  ----------------------------------------
      1 C                     0.248540
      2 O                    -0.390690
      3 C                    -0.224393
      4 H                     0.161095
      5 H                     0.158082
      6 C                    -0.374807
      7 H                     0.149948
      8 H                     0.134268
      9 H                     0.157348
     10 C                    -0.412860
     11 H                     0.143371
     12 H                     0.123216
     13 H                     0.126881
  ----------------------------------------
  Sum of atomic charges =    -0.000000

 -----------------------------------------------------------------
                    Cartesian Multipole Moments
 -----------------------------------------------------------------
    Charge (ESU x 10^10)
                 0.0000
    Dipole Moment (Debye)
         X      -0.0032      Y       0.3254      Z      -4.4187
       Tot       4.4307
    Quadrupole Moments (Debye-Ang)
        XX     -30.0515     XY      -0.2047     YY     -30.4106
        XZ      -0.4759     YZ       0.4841     ZZ     -34.9597
    Octopole Moments (Debye-Ang^2)
       XXX     -52.7205    XXY       0.5592    XYY     -17.3435
       YYY       2.8509    XXZ       0.3834    XYZ       0.2858
       YYZ       2.0021    XZZ     -17.2537    YZZ       0.9113
       ZZZ       1.5234
    Hexadecapole Moments (Debye-Ang^3)
      XXXX    -490.9682   XXXY       0.8177   XXYY     -90.3302
      XYYY      -1.0363   YYYY     -49.9442   XXXZ     -16.1934
      XXYZ       0.4348   XYYZ      -1.0483   YYYZ       2.4478
      XXZZ    -107.9411   XYZZ       0.4659   YYZZ     -32.1490
      XZZZ      -7.0201   YZZZ       4.9882   ZZZZ    -166.9506
 -----------------------------------------------------------------
 DrvMan is completing analytic gradient of the MP2 energy
 MP2 relaxed dipole moment
            1
    1  -0.0012681
    2   0.1280177
    3  -1.7384519
	Magnitude:	 1.743 au	 4.431 Debye
 MP2 energy read as -232.078626
 Full Analytical Gradient of MP2 Energy (in au.)
             1             2             3             4             5
    1   -0.00001025    0.00001803    0.00000512    0.00001058   -0.00001200
    2   -0.00018434    0.00006603    0.00112134   -0.00046997   -0.00041478
    3    0.00006874   -0.00001593   -0.00005068   -0.00024945    0.00026137
             6             7             8             9            10
    1    0.00000602   -0.00001149    0.00000846   -0.00002357   -0.00001268
    2    0.00001636   -0.00002963   -0.00001265   -0.00002228   -0.00013090
    3    0.00002691    0.00003321    0.00004093    0.00001419   -0.00003422
            11            12            13
    1   -0.00000260    0.00006236   -0.00003798
    2    0.00000888    0.00002892    0.00002299
    3   -0.00003689    0.00001795   -0.00007614
 Gradient time:  CPU 0.14 s  wall 0.14 s
 ----------------------------------------------------------------
             Standard Nuclear Orientation (Angstroms)
    I     Atom           X                Y                Z
 ----------------------------------------------------------------
    1      C      -0.0067047688    -0.0586514899     0.0144564508
    2      O       0.0065786143    -0.1357982355     1.2475905008
    3      C       1.2578481916    -0.0452672347    -0.7739682727
    4      H       1.2476112192    -0.9409694451    -1.3722821024
    5      H       1.1936524311     0.7738822787    -1.4694563068
    6      C      -1.2993212412     0.0391993096    -0.7201165593
    7      H      -1.2862691986    -0.5562565814    -1.6112485261
    8      H      -2.1087547016    -0.2602630920    -0.0703414976
    9      H      -1.4410324001     1.0680805102    -1.0063863155
   10      C       2.5198706245     0.0337662636     0.0568037366
   11      H       3.3938411861     0.0364583652    -0.5736946169
   12      H       2.5877858194    -0.8123430118     0.7365069576
   13      H       2.5285519243     0.9346231631     0.6639536516
 ----------------------------------------------------------------
 Nuclear Repulsion Energy =   177.3868953943 hartrees
 There are       20 alpha and       20 beta electrons
 Discretize the solute cavity surface with Lebedev spheres
	Using 302 Lebedev grid points for each H atom
	Using 302 Lebedev grid points for other atoms
	Atomic van der Waals radii will be scaled by 1.20
 Removing interior tesserae...
 Keep 1327 surface tesserae and discard 2599 interior tesserae
 Molecular Surface Area = 112.680 Angst**2

                       Distance Matrix (Angstroms)
             C (  1)   O (  2)   C (  3)   H (  4)   H (  5)   C (  6)
   O (  2)  1.235616
   C (  3)  1.490264  2.379196
   H (  4)  2.067568  3.008687  1.077203
   H (  5)  2.082298  3.101452  1.076490  1.718450
   C (  6)  1.489976  2.368094  2.559131  2.805872  2.704845
   H (  7)  2.127866  3.165628  2.726661  2.574036  2.817692  1.071846
   H (  8)  2.113398  2.495410  3.446060  3.663824  3.732676  1.080309
   H (  9)  2.090201  2.936888  2.928740  3.376235  2.691199  1.077325
   C ( 10)  2.528620  2.786281  1.512987  2.147333  2.153160  3.897417
   H ( 11)  3.452344  3.849714  2.146917  2.489861  2.487371  4.695447
   H ( 12)  2.796567  2.716901  2.153758  2.501920  3.053849  4.237508
   H ( 13)  2.799280  2.801211  2.154644  3.050396  2.521752  4.167739
             H (  7)   H (  8)   H (  9)   C ( 10)   H ( 11)   H ( 12)
   H (  8)  1.771578
   H (  9)  1.740196  1.756852
   C ( 10)  4.197288  4.639697  4.229531
   H ( 11)  4.830245  5.533531  4.962607  1.077664
   H ( 12)  4.537162  4.797217  4.775463  1.087433  1.756934
   H ( 13)  4.685310  4.844745  4.308764  1.086393  1.757043  1.749475


 Requested basis set is cc-pVTZ
 There are 98 shells and 262 basis functions
 A cutoff of  1.0D-11 yielded   4546 shell pairs
 There are     32412 function pairs (     41186 Cartesian)
 Smallest overlap matrix eigenvalue = 4.57E-04
 Guess MOs from SCF MO coefficient file
 Reading MOs from coefficient file
 Reading MOs from coefficient file
 A restricted Hartree-Fock SCF calculation will be
 performed using Pulay DIIS extrapolation
 SCF converges when DIIS error is below 1.0E-08
 ---------------------------------------
  Cycle       Energy         DIIS Error
 ---------------------------------------
    1    -231.0736127829      5.53E-04
    2    -231.0781654302      3.44E-04
    3    -231.0789132460      9.95E-05
    4    -231.0790655553      4.08E-05
    5    -231.0791009752      1.49E-05
    6    -231.0791075093      6.12E-06
    7    -231.0791082686      1.75E-06
    8    -231.0791083305      3.04E-07
    9    -231.0791083322      7.18E-08
   10    -231.0791083323      2.81E-08
   11    -231.0791083326      1.39E-08
   12    -231.0791083325      6.53E-09 Convergence criterion met
 ---------------------------------------
 SCF time:  CPU 222.87 s  wall 222.93 s
 Discretize the solute cavity surface with Lebedev spheres
	Using 302 Lebedev grid points for each H atom
	Using 302 Lebedev grid points for other atoms
	Atomic van der Waals radii will be scaled by 1.20
 Removing interior tesserae...
 Keep 1327 surface tesserae and discard 2599 interior tesserae
 Molecular Surface Area = 112.680 Angst**2
Using SCRF singleton
 A restricted Hartree-Fock SCF calculation will be
 performed using Pulay DIIS extrapolation
 Polarizable Continuum solvation model will be applied
 SCF converges when DIIS error is below 1.0E-08

 Citation of the SMD model:
 Marenich, A.V.; Cramer, C.J.; Truhlar, D.G.
 J. Phys. Chem. B 2009, 113, 6378-6396.
 iSolventCode=           1
 Solvent: water                                                           

 vradii
            1           2           3           4           5           6
    1   1.8500000   1.5200000   1.8500000   1.2000000   1.2000000   1.8500000
            7           8           9          10          11          12
    1   1.2000000   1.2000000   1.2000000   1.8500000   1.2000000   1.2000000
           13
    1   1.2000000
 ---------------------------------------
  Cycle       Energy         DIIS Error
 ---------------------------------------
    1    -231.0791083321      1.94E-09
 Time req'd to invert C: 2.77 s (CPU) 2.77 s (wall)
    2    -231.0918839154      3.99E-04
    3    -231.0918839153      3.99E-04
    4    -231.0918839137      3.99E-04
    5    -231.0918839030      3.99E-04
    6    -231.0918839061      3.99E-04
    7    -231.0918839028      3.99E-04
    8    -231.0918839046      3.99E-04
    9    -231.0918838985      3.99E-04
   10    -231.0918838954      3.99E-04
   11    -231.0918838953      3.99E-04
   12    -231.0918838978      3.99E-04
   13    -231.0918839002      3.99E-04
   14    -231.0918839037      3.99E-04
   15    -231.0918838992      3.99E-04
   16    -231.0918839146      3.99E-04
   17    -231.0949944606      2.52E-04
   18    -231.0955779049      9.77E-05
   19    -231.0958370267      3.65E-05
   20    -231.0958775273      1.25E-05
   21    -231.0958822102      4.66E-06
   22    -231.0958826518      1.42E-06
   23    -231.0958826921      2.03E-07
   24    -231.0958826933      4.27E-08
   25    -231.0958826935      1.38E-08
   26    -231.0958826932      5.00E-09 Convergence criterion met
 ---------------------------------------
 SCF time:  CPU 380.78 s  wall 380.92 s
(0)  E-EN(g) gas-phase elect-nuc energy                 -231.079108332 a.u.
(3)  G-ENP(liq) elect-nuc-pol free energy of system     -231.095882693 a.u.
(4)  G-CDS(liq) cavity-dispersion-solvent structure 
     free energy                                                3.5962 kcal/mol
(6)  G-S(liq) free energy of system                     -231.090151825 a.u.
(9)  DeltaG-S(liq) free energy of  solvation
     (9) = (6) - (0)                                           -6.9299 kcal/mol
 SCF   energy in the final basis set = -231.0901518246
 Total energy in the final basis set = -231.0901518246

 Components of the MP2 correlation energy:
        aaaa  correlation energy =        -0.1128151557 au
        abab  correlation energy =        -0.7628413465 au
        bbbb  correlation energy =        -0.1128151557 au
        non-Brillouin singles    =        -0.0000000000 au

 Total  MP2   correlation energy =        -0.9884716579 au
        MP2         total energy =      -232.0786234825 au

  Entering Z-vector solver.
 This version supports only Gaussian blurring of the apparent surface charges
 No PCM contribution added !! 
   1         0           1      0.000294    0.000294
 This version supports only Gaussian blurring of the apparent surface charges
 No PCM contribution added !! 
   2         0           1      0.000095    0.000095
 This version supports only Gaussian blurring of the apparent surface charges
 No PCM contribution added !! 
   3         0           1      0.000037    0.000037
 This version supports only Gaussian blurring of the apparent surface charges
 No PCM contribution added !! 
   4         0           1      0.000013    0.000013
 This version supports only Gaussian blurring of the apparent surface charges
 No PCM contribution added !! 
   5         0           1      0.000004    0.000004
 This version supports only Gaussian blurring of the apparent surface charges
 No PCM contribution added !! 
   6         0           1      0.000001    0.000001
 This version supports only Gaussian blurring of the apparent surface charges
 No PCM contribution added !! 
   7         1           0      0.000000    0.000000    Roots Converged

 --------------------------------------------------------------

                    Orbital Energies (a.u.)
 --------------------------------------------------------------

 Alpha MOs
 -- Occupied --
-20.545 -11.333 -11.219 -11.213 -11.205  -1.381  -1.063  -0.999
 -0.876  -0.733  -0.656  -0.635  -0.622  -0.575  -0.562  -0.515
 -0.505  -0.501  -0.483  -0.421
 -- Virtual --
  0.145   0.149   0.172   0.205   0.213   0.226   0.241   0.249
  0.256   0.300   0.333   0.352   0.375   0.387   0.401   0.418
  0.471   0.486   0.504   0.538   0.566   0.583   0.607   0.619
  0.633   0.642   0.644   0.651   0.680   0.681   0.696   0.705
  0.720   0.735   0.781   0.786   0.822   0.847   0.865   0.897
  0.934   0.953   0.983   1.026   1.040   1.071   1.092   1.123
  1.140   1.172   1.184   1.197   1.235   1.240   1.252   1.280
  1.304   1.313   1.331   1.352   1.361   1.371   1.409   1.434
  1.461   1.485   1.495   1.512   1.528   1.554   1.556   1.588
  1.602   1.606   1.626   1.632   1.678   1.729   1.755   1.769
  1.781   1.825   1.858   1.900   2.006   2.074   2.173   2.226
  2.414   2.424   2.473   2.477   2.578   2.611   2.630   2.652
  2.697   2.736   2.784   2.793   2.820   2.839   2.887   2.904
  2.941   2.954   2.986   3.013   3.093   3.096   3.098   3.122
  3.132   3.144   3.163   3.175   3.209   3.221   3.260   3.273
  3.293   3.320   3.342   3.357   3.381   3.392   3.411   3.416
  3.434   3.464   3.474   3.508   3.527   3.541   3.555   3.589
  3.610   3.640   3.668   3.674   3.706   3.753   3.764   3.778
  3.798   3.823   3.826   3.836   3.869   3.904   3.927   3.961
  3.995   4.032   4.051   4.059   4.087   4.114   4.126   4.152
  4.181   4.190   4.209   4.265   4.290   4.305   4.317   4.332
  4.342   4.367   4.406   4.413   4.421   4.447   4.463   4.474
  4.494   4.508   4.558   4.591   4.608   4.662   4.666   4.674
  4.716   4.740   4.767   4.810   4.862   4.912   4.924   4.945
  5.128   5.164   5.214   5.226   5.231   5.279   5.288   5.306
  5.331   5.378   5.455   5.467   5.509   5.544   5.562   5.602
  5.619   5.641   5.651   5.673   5.709   5.740   5.752   5.762
  5.769   5.796   5.812   5.894   5.931   6.036   6.067   6.162
  6.261   6.269   6.313   6.324   6.391   6.694   6.718   6.920
  6.991   7.094   7.360   7.549   7.555   9.742  13.298  13.877
 14.399  14.573
 --------------------------------------------------------------

          Ground-State Mulliken Net Atomic Charges

     Atom                 Charge (a.u.)
  ----------------------------------------
      1 C                     0.248563
      2 O                    -0.390657
      3 C                    -0.224480
      4 H                     0.161991
      5 H                     0.157174
      6 C                    -0.374793
      7 H                     0.149955
      8 H                     0.134292
      9 H                     0.157334
     10 C                    -0.412853
     11 H                     0.143367
     12 H                     0.123106
     13 H                     0.127002
  ----------------------------------------
  Sum of atomic charges =    -0.000000

 -----------------------------------------------------------------
                    Cartesian Multipole Moments
 -----------------------------------------------------------------
    Charge (ESU x 10^10)
                 0.0000
    Dipole Moment (Debye)
         X      -0.0036      Y       0.3245      Z      -4.4181
       Tot       4.4301
    Quadrupole Moments (Debye-Ang)
        XX     -30.0513     XY      -0.2018     YY     -30.4097
        XZ      -0.4756     YZ       0.4880     ZZ     -34.9606
    Octopole Moments (Debye-Ang^2)
       XXX     -52.7232    XXY       0.5761    XYY     -17.3424
       YYY       2.8752    XXZ       0.3829    XYZ       0.2938
       YYZ       2.0021    XZZ     -17.2550    YZZ       0.9134
       ZZZ       1.5256
    Hexadecapole Moments (Debye-Ang^3)
      XXXX    -490.9716   XXXY       0.8916   XXYY     -90.3274
      XYYY      -0.9988   YYYY     -49.9452   XXXZ     -16.1953
      XXYZ       0.4493   XYYZ      -1.0488   YYYZ       2.4365
      XXZZ    -107.9423   XYZZ       0.4760   YYZZ     -32.1481
      XZZZ      -7.0179   YZZZ       4.9877   ZZZZ    -166.9570
 -----------------------------------------------------------------
 DrvMan is completing analytic gradient of the MP2 energy
 MP2 relaxed dipole moment
            1
    1  -0.0014057
    2   0.1276873
    3  -1.7382333
	Magnitude:	 1.743 au	 4.430 Debye
 MP2 energy read as -232.078623
 Full Analytical Gradient of MP2 Energy (in au.)
             1             2             3             4             5
    1    0.00000222    0.00002838    0.00000679   -0.00001650   -0.00003509
    2    0.00016144   -0.00003414   -0.00109907    0.00045002    0.00039301
    3    0.00004757   -0.00002455   -0.00000343    0.00025251   -0.00027373
             6             7             8             9            10
    1   -0.00000163   -0.00001977    0.00000356   -0.00001105    0.00001345
    2   -0.00004429   -0.00002913   -0.00001712   -0.00002452    0.00018303
    3    0.00002235    0.00003179    0.00003861    0.00002221   -0.00002539
            11            12            13
    1   -0.00000212   -0.00002923    0.00006096
    2    0.00001469    0.00002046    0.00002561
    3   -0.00003548   -0.00003734   -0.00001512
 Gradient time:  CPU 0.14 s  wall 0.14 s
 ----------------------------------------------------------------
             Standard Nuclear Orientation (Angstroms)
    I     Atom           X                Y                Z
 ----------------------------------------------------------------
    1      C      -0.0067047688    -0.0586514899     0.0144564508
    2      O       0.0065786143    -0.1357982355     1.2475905008
    3      C       1.2578481916    -0.0442672347    -0.7729682727
    4      H       1.2476112192    -0.9409694451    -1.3722821024
    5      H       1.1936524311     0.7738822787    -1.4694563068
    6      C      -1.2993212412     0.0391993096    -0.7201165593
    7      H      -1.2862691986    -0.5562565814    -1.6112485261
    8      H      -2.1087547016    -0.2602630920    -0.0703414976
    9      H      -1.4410324001     1.0680805102    -1.0063863155
   10      C       2.5198706245     0.0337662636     0.0568037366
   11      H       3.3938411861     0.0364583652    -0.5736946169
   12      H       2.5877858194    -0.8123430118     0.7365069576
   13      H       2.5285519243     0.9346231631     0.6639536516
 ----------------------------------------------------------------
 Nuclear Repulsion Energy =   177.3977066115 hartrees
 There are       20 alpha and       20 beta electrons
 Discretize the solute cavity surface with Lebedev spheres
	Using 302 Lebedev grid points for each H atom
	Using 302 Lebedev grid points for other atoms
	Atomic van der Waals radii will be scaled by 1.20
 Removing interior tesserae...
 Keep 1328 surface tesserae and discard 2598 interior tesserae
 Molecular Surface Area = 112.737 Angst**2

                       Distance Matrix (Angstroms)
             C (  1)   O (  2)   C (  3)   H (  4)   H (  5)   C (  6)
   O (  2)  1.235616
   C (  3)  1.489745  2.378384
   H (  4)  2.067568  3.008687  1.078590
   H (  5)  2.082298  3.101452  1.076376  1.718450
   C (  6)  1.489976  2.368094  2.559077  2.805872  2.704845
   H (  7)  2.127866  3.165628  2.727156  2.574036  2.817692  1.071846
   H (  8)  2.113398  2.495410  3.445918  3.663824  3.732676  1.080309
   H (  9)  2.090201  2.936888  2.928440  3.376235  2.691199  1.077325
   C ( 10)  2.528620  2.786281  1.512386  2.147333  2.153160  3.897417
   H ( 11)  3.452344  3.849714  2.146787  2.489861  2.487371  4.695447
   H ( 12)  2.796567  2.716901  2.153414  2.501920  3.053849  4.237508
   H ( 13)  2.799280  2.801211  2.153522  3.050396  2.521752  4.167739
             H (  7)   H (  8)   H (  9)   C ( 10)   H ( 11)   H ( 12)
   H (  8)  1.771578
   H (  9)  1.740196  1.756852
   C ( 10)  4.197288  4.639697  4.229531
   H ( 11)  4.830245  5.533531  4.962607  1.077664
   H ( 12)  4.537162  4.797217  4.775463  1.087433  1.756934
   H ( 13)  4.685310  4.844745  4.308764  1.086393  1.757043  1.749475


 Requested basis set is cc-pVTZ
 There are 98 shells and 262 basis functions
 A cutoff of  1.0D-11 yielded   4546 shell pairs
 There are     32412 function pairs (     41186 Cartesian)
 Smallest overlap matrix eigenvalue = 4.57E-04
 Guess MOs from SCF MO coefficient file
 Reading MOs from coefficient file
 Reading MOs from coefficient file
 A restricted Hartree-Fock SCF calculation will be
 performed using Pulay DIIS extrapolation
 SCF converges when DIIS error is below 1.0E-08
 ---------------------------------------
  Cycle       Energy         DIIS Error
 ---------------------------------------
    1    -231.0733756489      5.53E-04
    2    -231.0781658179      3.44E-04
    3    -231.0789121342      9.96E-05
    4    -231.0790643613      4.09E-05
    5    -231.0790997072      1.49E-05
    6    -231.0791062211      6.12E-06
    7    -231.0791069807      1.76E-06
    8    -231.0791070429      2.99E-07
    9    -231.0791070445      6.41E-08
   10    -231.0791070446      1.93E-08
   11    -231.0791070449      5.24E-09 Convergence criterion met
 ---------------------------------------
 SCF time:  CPU 210.33 s  wall 210.38 s
 Discretize the solute cavity surface with Lebedev spheres
	Using 302 Lebedev grid points for each H atom
	Using 302 Lebedev grid points for other atoms
	Atomic van der Waals radii will be scaled by 1.20
 Removing interior tesserae...
 Keep 1328 surface tesserae and discard 2598 interior tesserae
 Molecular Surface Area = 112.737 Angst**2
Using SCRF singleton
 A restricted Hartree-Fock SCF calculation will be
 performed using Pulay DIIS extrapolation
 Polarizable Continuum solvation model will be applied
 SCF converges when DIIS error is below 1.0E-08

 Citation of the SMD model:
 Marenich, A.V.; Cramer, C.J.; Truhlar, D.G.
 J. Phys. Chem. B 2009, 113, 6378-6396.
 iSolventCode=           1
 Solvent: water                                                           

 vradii
            1           2           3           4           5           6
    1   1.8500000   1.5200000   1.8500000   1.2000000   1.2000000   1.8500000
            7           8           9          10          11          12
    1   1.2000000   1.2000000   1.2000000   1.8500000   1.2000000   1.2000000
           13
    1   1.2000000
 ---------------------------------------
  Cycle       Energy         DIIS Error
 ---------------------------------------
    1    -231.0791070444      1.09E-09
 Time req'd to invert C: 2.77 s (CPU) 2.77 s (wall)
    2    -231.0918842993      3.99E-04
    3    -231.0918842993      3.99E-04
    4    -231.0918842985      3.99E-04
    5    -231.0918842975      3.99E-04
    6    -231.0918843036      3.99E-04
    7    -231.0918843047      3.99E-04
    8    -231.0918842984      3.99E-04
    9    -231.0918843002      3.99E-04
   10    -231.0918843000      3.99E-04
   11    -231.0918843014      3.99E-04
   12    -231.0949962785      2.52E-04
   13    -231.0955799707      9.77E-05
   14    -231.0958392227      3.65E-05
   15    -231.0958797524      1.25E-05
   16    -231.0958844368      4.66E-06
   17    -231.0958848784      1.42E-06
   18    -231.0958849187      2.03E-07
   19    -231.0958849200      4.28E-08
   20    -231.0958849201      1.39E-08
   21    -231.0958849198      5.04E-09 Convergence criterion met
 ---------------------------------------
 SCF time:  CPU 321.56 s  wall 321.63 s
(0)  E-EN(g) gas-phase elect-nuc energy                 -231.079107044 a.u.
(3)  G-ENP(liq) elect-nuc-pol free energy of system     -231.095884920 a.u.
(4)  G-CDS(liq) cavity-dispersion-solvent structure 
     free energy                                                3.5957 kcal/mol
(6)  G-S(liq) free energy of system                     -231.090154817 a.u.
(9)  DeltaG-S(liq) free energy of  solvation
     (9) = (6) - (0)                                           -6.9326 kcal/mol
 SCF   energy in the final basis set = -231.0901548172
 Total energy in the final basis set = -231.0901548172

 Components of the MP2 correlation energy:
        aaaa  correlation energy =        -0.1128193805 au
        abab  correlation energy =        -0.7628446050 au
        bbbb  correlation energy =        -0.1128193805 au
        non-Brillouin singles    =        -0.0000000000 au

 Total  MP2   correlation energy =        -0.9884833660 au
        MP2         total energy =      -232.0786381832 au

  Entering Z-vector solver.
 This version supports only Gaussian blurring of the apparent surface charges
 No PCM contribution added !! 
   1         0           1      0.000294    0.000294
 This version supports only Gaussian blurring of the apparent surface charges
 No PCM contribution added !! 
   2         0           1      0.000095    0.000095
 This version supports only Gaussian blurring of the apparent surface charges
 No PCM contribution added !! 
   3         0           1      0.000037    0.000037
 This version supports only Gaussian blurring of the apparent surface charges
 No PCM contribution added !! 
   4         0           1      0.000013    0.000013
 This version supports only Gaussian blurring of the apparent surface charges
 No PCM contribution added !! 
   5         0           1      0.000004    0.000004
 This version supports only Gaussian blurring of the apparent surface charges
 No PCM contribution added !! 
   6         0           1      0.000001    0.000001
 This version supports only Gaussian blurring of the apparent surface charges
 No PCM contribution added !! 
   7         1           0      0.000000    0.000000    Roots Converged

 --------------------------------------------------------------

                    Orbital Energies (a.u.)
 --------------------------------------------------------------

 Alpha MOs
 -- Occupied --
-20.545 -11.333 -11.219 -11.213 -11.205  -1.381  -1.063  -0.999
 -0.876  -0.733  -0.656  -0.635  -0.622  -0.575  -0.563  -0.515
 -0.505  -0.501  -0.483  -0.421
 -- Virtual --
  0.145   0.149   0.172   0.205   0.213   0.226   0.241   0.249
  0.256   0.300   0.333   0.352   0.375   0.387   0.401   0.418
  0.471   0.486   0.504   0.539   0.566   0.583   0.607   0.619
  0.633   0.642   0.644   0.651   0.680   0.681   0.696   0.705
  0.720   0.735   0.781   0.786   0.822   0.847   0.865   0.897
  0.934   0.953   0.983   1.026   1.040   1.071   1.092   1.123
  1.140   1.172   1.184   1.197   1.235   1.240   1.252   1.280
  1.304   1.313   1.331   1.352   1.361   1.372   1.409   1.434
  1.461   1.485   1.495   1.512   1.528   1.554   1.556   1.588
  1.602   1.606   1.626   1.632   1.678   1.728   1.755   1.769
  1.781   1.825   1.858   1.900   2.006   2.074   2.173   2.226
  2.415   2.424   2.473   2.477   2.578   2.611   2.630   2.652
  2.697   2.735   2.784   2.793   2.820   2.840   2.887   2.904
  2.941   2.955   2.986   3.013   3.094   3.096   3.098   3.122
  3.132   3.144   3.163   3.175   3.209   3.221   3.260   3.273
  3.293   3.320   3.342   3.357   3.380   3.392   3.411   3.416
  3.434   3.464   3.474   3.508   3.528   3.541   3.556   3.589
  3.610   3.640   3.668   3.674   3.706   3.753   3.764   3.778
  3.798   3.824   3.826   3.836   3.869   3.904   3.927   3.961
  3.996   4.032   4.051   4.059   4.086   4.114   4.125   4.153
  4.181   4.191   4.209   4.265   4.290   4.305   4.317   4.332
  4.342   4.367   4.406   4.413   4.421   4.447   4.463   4.474
  4.494   4.508   4.558   4.591   4.608   4.662   4.666   4.674
  4.716   4.740   4.767   4.810   4.862   4.912   4.924   4.944
  5.126   5.164   5.213   5.226   5.231   5.279   5.288   5.306
  5.329   5.379   5.455   5.466   5.508   5.544   5.562   5.602
  5.619   5.641   5.651   5.673   5.709   5.740   5.752   5.762
  5.769   5.796   5.811   5.894   5.930   6.036   6.067   6.162
  6.261   6.269   6.313   6.324   6.391   6.694   6.718   6.920
  6.991   7.094   7.360   7.549   7.556   9.744  13.299  13.871
 14.403  14.573
 --------------------------------------------------------------

          Ground-State Mulliken Net Atomic Charges

     Atom                 Charge (a.u.)
  ----------------------------------------
      1 C                     0.248476
      2 O                    -0.390758
      3 C                    -0.223932
      4 H                     0.161401
      5 H                     0.157387
      6 C                    -0.374827
      7 H                     0.149957
      8 H                     0.134302
      9 H                     0.157341
     10 C                    -0.412814
     11 H                     0.143421
     12 H                     0.123132
     13 H                     0.126914
  ----------------------------------------
  Sum of atomic charges =    -0.000000

 -----------------------------------------------------------------
                    Cartesian Multipole Moments
 -----------------------------------------------------------------
    Charge (ESU x 10^10)
                 0.0000
    Dipole Moment (Debye)
         X      -0.0023      Y       0.3248      Z      -4.4195
       Tot       4.4315
    Quadrupole Moments (Debye-Ang)
        XX     -30.0457     XY      -0.2033     YY     -30.4120
        XZ      -0.4767     YZ       0.4866     ZZ     -34.9618
    Octopole Moments (Debye-Ang^2)
       XXX     -52.7054    XXY       0.5678    XYY     -17.3446
       YYY       2.8632    XXZ       0.3734    XYZ       0.2902
       YYZ       1.9990    XZZ     -17.2545    YZZ       0.9116
       ZZZ       1.5066
    Hexadecapole Moments (Debye-Ang^3)
      XXXX    -490.8770   XXXY       0.8568   XXYY     -90.3298
      XYYY      -1.0172   YYYY     -49.9541   XXXZ     -16.2268
      XXYZ       0.4429   XYYZ      -1.0529   YYYZ       2.4435
      XXZZ    -107.9366   XYZZ       0.4700   YYZZ     -32.1454
      XZZZ      -7.0389   YZZZ       4.9909   ZZZZ    -166.9174
 -----------------------------------------------------------------
 DrvMan is completing analytic gradient of the MP2 energy
 MP2 relaxed dipole moment
            1
    1  -0.0009139
    2   0.1277980
    3  -1.7387805
	Magnitude:	 1.743 au	 4.431 Debye
 MP2 energy read as -232.078638
 Full Analytical Gradient of MP2 Energy (in au.)
             1             2             3             4             5
    1    0.00007465    0.00009358    0.00005120    0.00000541   -0.00003812
    2   -0.00000696    0.00001902   -0.00000792   -0.00026316    0.00026078
    3   -0.00012150   -0.00011585    0.00104841   -0.00024696   -0.00031534
             6             7             8             9            10
    1   -0.00002460   -0.00001302   -0.00000396   -0.00001559   -0.00012758
    2   -0.00001545   -0.00003024   -0.00001304   -0.00002211    0.00002051
    3    0.00004981    0.00003226    0.00003742    0.00001717   -0.00026944
            11            12            13
    1    0.00003497   -0.00001789   -0.00001906
    2    0.00001423    0.00001800    0.00002634
    3   -0.00001450   -0.00003392   -0.00006756
 Gradient time:  CPU 0.14 s  wall 0.14 s
 ----------------------------------------------------------------
             Standard Nuclear Orientation (Angstroms)
    I     Atom           X                Y                Z
 ----------------------------------------------------------------
    1      C      -0.0067047688    -0.0586514899     0.0144564508
    2      O       0.0065786143    -0.1357982355     1.2475905008
    3      C       1.2578481916    -0.0442672347    -0.7749682727
    4      H       1.2476112192    -0.9409694451    -1.3722821024
    5      H       1.1936524311     0.7738822787    -1.4694563068
    6      C      -1.2993212412     0.0391993096    -0.7201165593
    7      H      -1.2862691986    -0.5562565814    -1.6112485261
    8      H      -2.1087547016    -0.2602630920    -0.0703414976
    9      H      -1.4410324001     1.0680805102    -1.0063863155
   10      C       2.5198706245     0.0337662636     0.0568037366
   11      H       3.3938411861     0.0364583652    -0.5736946169
   12      H       2.5877858194    -0.8123430118     0.7365069576
   13      H       2.5285519243     0.9346231631     0.6639536516
 ----------------------------------------------------------------
 Nuclear Repulsion Energy =   177.3765335473 hartrees
 There are       20 alpha and       20 beta electrons
 Discretize the solute cavity surface with Lebedev spheres
	Using 302 Lebedev grid points for each H atom
	Using 302 Lebedev grid points for other atoms
	Atomic van der Waals radii will be scaled by 1.20
 Removing interior tesserae...
 Keep 1327 surface tesserae and discard 2599 interior tesserae
 Molecular Surface Area = 112.680 Angst**2

                       Distance Matrix (Angstroms)
             C (  1)   O (  2)   C (  3)   H (  4)   H (  5)   C (  6)
   O (  2)  1.235616
   C (  3)  1.490803  2.380084
   H (  4)  2.067568  3.008687  1.077480
   H (  5)  2.082298  3.101452  1.075083  1.718450
   C (  6)  1.489976  2.368094  2.559119  2.805872  2.704845
   H (  7)  2.127866  3.165628  2.726542  2.574036  2.817692  1.071846
   H (  8)  2.113398  2.495410  3.446327  3.663824  3.732676  1.080309
   H (  9)  2.090201  2.936888  2.928281  3.376235  2.691199  1.077325
   C ( 10)  2.528620  2.786281  1.513484  2.147333  2.153160  3.897417
   H ( 11)  3.452344  3.849714  2.146973  2.489861  2.487371  4.695447
   H ( 12)  2.796567  2.716901  2.154816  2.501920  3.053849  4.237508
   H ( 13)  2.799280  2.801211  2.154857  3.050396  2.521752  4.167739
             H (  7)   H (  8)   H (  9)   C ( 10)   H ( 11)   H ( 12)
   H (  8)  1.771578
   H (  9)  1.740196  1.756852
   C ( 10)  4.197288  4.639697  4.229531
   H ( 11)  4.830245  5.533531  4.962607  1.077664
   H ( 12)  4.537162  4.797217  4.775463  1.087433  1.756934
   H ( 13)  4.685310  4.844745  4.308764  1.086393  1.757043  1.749475


 Requested basis set is cc-pVTZ
 There are 98 shells and 262 basis functions
 A cutoff of  1.0D-11 yielded   4546 shell pairs
 There are     32412 function pairs (     41186 Cartesian)
 Smallest overlap matrix eigenvalue = 4.58E-04
 Guess MOs from SCF MO coefficient file
 Reading MOs from coefficient file
 Reading MOs from coefficient file
 A restricted Hartree-Fock SCF calculation will be
 performed using Pulay DIIS extrapolation
 SCF converges when DIIS error is below 1.0E-08
 ---------------------------------------
  Cycle       Energy         DIIS Error
 ---------------------------------------
    1    -231.0739693964      5.53E-04
    2    -231.0781622598      3.45E-04
    3    -231.0789125552      9.93E-05
    4    -231.0790645335      4.06E-05
    5    -231.0790998712      1.49E-05
    6    -231.0791063406      6.08E-06
    7    -231.0791070843      1.73E-06
    8    -231.0791071443      2.95E-07
    9    -231.0791071458      6.48E-08
   10    -231.0791071459      2.07E-08
   11    -231.0791071462      7.31E-09 Convergence criterion met
 ---------------------------------------
 SCF time:  CPU 210.36 s  wall 210.47 s
 Discretize the solute cavity surface with Lebedev spheres
	Using 302 Lebedev grid points for each H atom
	Using 302 Lebedev grid points for other atoms
	Atomic van der Waals radii will be scaled by 1.20
 Removing interior tesserae...
 Keep 1327 surface tesserae and discard 2599 interior tesserae
 Molecular Surface Area = 112.680 Angst**2
Using SCRF singleton
 A restricted Hartree-Fock SCF calculation will be
 performed using Pulay DIIS extrapolation
 Polarizable Continuum solvation model will be applied
 SCF converges when DIIS error is below 1.0E-08

 Citation of the SMD model:
 Marenich, A.V.; Cramer, C.J.; Truhlar, D.G.
 J. Phys. Chem. B 2009, 113, 6378-6396.
 iSolventCode=           1
 Solvent: water                                                           

 vradii
            1           2           3           4           5           6
    1   1.8500000   1.5200000   1.8500000   1.2000000   1.2000000   1.8500000
            7           8           9          10          11          12
    1   1.2000000   1.2000000   1.2000000   1.8500000   1.2000000   1.2000000
           13
    1   1.2000000
 ---------------------------------------
  Cycle       Energy         DIIS Error
 ---------------------------------------
    1    -231.0791071457      3.25E-09
 Time req'd to invert C: 2.77 s (CPU) 2.77 s (wall)
    2    -231.0918821689      3.99E-04
    3    -231.0918821703      3.99E-04
[truncated: 929,576 more chars]
