# Supplementary material for: A DFT investigation of the blue bottle experiment: E∘half-cell analysis of autoxidation catalysed by redox indicators
Source: R Soc Open Sci. 2017 Nov 8;4(11):170708. doi: 10.1098/rsos.170708 (PMC5717635; doi:10.1098/rsos.170708)
Supplement: output.zip [file rsos170708supp2.zip › MP2_cc-pVTZ/C4H8O2.out]

TWL02 127.0.1
Q-Chem Developer Version! Running on 127.0.1.*
                  Welcome to Q-Chem
     A Quantum Leap Into The Future Of Chemistry


 Q-Chem 4.4, Q-Chem, Inc., Pleasanton, CA (2016)

 Y. Shao,  Z. Gan,  E. Epifanovsky,  A. T. B. Gilbert,  M. Wormit,  
 J. Kussmann,  A. W. Lange,  A. Behn,  J. Deng,  X. Feng,  D. Ghosh,  
 M. Goldey,  P. R. Horn,  L. D. Jacobson,  I. Kaliman,  F. Rob,  
 R. Z. Khaliullin,  T. Kus,  A. Landau,  J. Liu,  E. I. Proynov,  Y. M. Rhee,  
 R. M. Richard,  M. A. Rohrdanz,  R. P. Steele,  E. J. Sundstrom,  
 H. L. Woodcock III,  P. M. Zimmerman,  D. Zuev,  B. Albrecht,  E. Alguire,  
 B. Austin,  S. A. Baeppler,  G. J. O. Beran,  Y. A. Bernard,  E. Berquist,  
 K. Brandhorst,  K. B. Bravaya,  S. T. Brown,  D. Casanova,  C.-M. Chang,  
 Y. Chen,  S. H. Chien,  K. D. Closser,  M. P. Coons,  D. L. Crittenden,  
 S. Dasgupta,  M. Diedenhofen,  R. A. DiStasio Jr.,  H. Do,  A. D. Dutoi,  
 R. G. Edgar,  P.-T. Fang,  S. Fatehi,  Q. Feng,  L. Fusti-Molnar,  
 A. Ghysels,  A. Golubeva-Zadorozhnaya,  J. Gomes,  A. Gunina,  
 M. W. D. Hanson-Heine,  P. H. P. Harbach,  A. W. Hauser,  J. E. Herr,  
 E. G. Hohenstein,  Z. C. Holden,  K. Hui,  T.-C. Jagau,  H. Ji,  B. Kaduk,  
 K. Khistyaev,  Jaehoon Kim,  Jihan Kim,  R. A. King,  P. Klunzinger,  
 K. Koh,  D. Kosenkov,  T. Kowalczyk,  C. M. Krauter,  A. Kunitsa,  
 K. U. Lao,  A. Laurent,  K. V. Lawler,  J. Lee,  D. Lefrancois,  S. Lehtola,  
 S. V. Levchenko,  C. Y. Lin,  Y.-S. Lin,  F. Liu,  E. Livshits,  
 R. C. Lochan,  A. Luenser,  P. Manohar,  S. F. Manzer,  S.-P. Mao,  Y. Mao,  
 N. Mardirossian,  A. V. Marenich,  L. A. Martinez-Martinez,  S. A. Maurer,  
 N. J. Mayhall,  J.-M. Mewes,  A. F. Morrison,  K. Nanda,  T. S. Nguyen-Beck,  
 C. M. Oana,  R. Olivares-Amaya,  D. P. O'Neill,  J. A. Parkhill,  
 T. M. Perrine,  R. Peverati,  P. A. Pieniazek,  F. Plasser,  A. Prociuk,  
 D. R. Rehn,  E. Rosta,  N. J. Russ,  N. Sergueev,  S. M. Sharada,  
 S. Sharma,  D. W. Small,  A. Sodt,  T. Stauch,  T. Stein,  D. Stuck,  
 Y.-C. Su,  A. J. W. Thom,  T. Tsuchimochi,  L. Vogt,  O. Vydrov,  T. Wang,  
 M. A. Watson,  J. Wenzel,  A. White,  C. F. Williams,  V. Vanovschi,  
 K. Yao,  S. Yeganeh,  S. R. Yost,  Z.-Q. You,  I. Y. Zhang,  X. Zhang,  
 Y. Zhao,  B. R. Brooks,  G. K. L. Chan,  D. M. Chipman,  C. J. Cramer,  
 W. A. Goddard III,  M. S. Gordon,  W. J. Hehre,  A. Klamt,  
 H. F. Schaefer III,  M. W. Schmidt,  C. D. Sherrill,  D. G. Truhlar,  
 A. Warshel,  X. Xu,  A. Aspuru-Guzik,  R. Baer,  A. T. Bell,  N. A. Besley,  
 J.-D. Chai,  A. Dreuw,  B. D. Dunietz,  T. R. Furlani,  S. R. Gwaltney,  
 C.-P. Hsu,  Y. Jung,  J. Kong,  D. S. Lambrecht,  W. Liang,  C. Ochsenfeld,  
 V. A. Rassolov,  L. V. Slipchenko,  J. E. Subotnik,  T. Van Voorhis,  
 J. M. Herbert,  A. I. Krylov,  P. M. W. Gill,  M. Head-Gordon

 Contributors to earlier versions of Q-Chem not listed above: 
 R. D. Adamson,  J. Baker,  E. F. C. Byrd,  A. K. Chakraborty,  C.-L. Cheng,  
 H. Dachsel,  R. J. Doerksen,  G. Hawkins,  A. Heyden,  S. Hirata,  
 G. Kedziora,  F. J. Keil,  C. Kelley,  P. P. Korambath,  W. Kurlancheek,  
 A. M. Lee,  M. S. Lee,  D. Liotard,  I. Lotan,  P. E. Maslen,  N. Nair,  
 D. Neuhauser,  R. Olson,  B. Peters,  J. Ritchie,  N. E. Schultz,  
 N. Shenvi,  A. C. Simmonett,  K. S. Thanthiriwatte,  Q. Wu,  W. Zhang

 Please cite Q-Chem as follows:
 Y. Shao et al., Mol. Phys. 113, 184-215 (2015)
 DOI: 10.1080/00268976.2014.952696

 Q-Chem 4.4.2 for Intel X86 EM64T Linux

 Parts of Q-Chem use Armadillo 5.200.1 (Boston Tea Smuggler).
 http://arma.sourceforge.net/

 Q-Chem begins on Sun Jun 11 12:49:52 2017  


Host: 0

     Scratch files written to /scratch/taweetham/qchem40152//
FILE_GEOM_ORG=        593

Checking the input file for inconsistencies... 	...done.

--------------------------------------------------------------
User input:
--------------------------------------------------------------
$molecule
0 1
  C   -0.6416490   -0.2916753   -0.3761761
  C    0.7223259    0.3385209   -0.0191321
  O    0.7976120    1.4511962    0.4674882
  O   -0.8246905   -1.4541640    0.4452855
  C   -1.7970659    0.6915825   -0.2590431
  C    1.9405639   -0.5280843   -0.2675937
  H   -0.5831087   -0.6898876   -1.3970095
  H   -0.9950611   -1.1388915    1.3484110
  H   -1.8407375    1.1178692    0.7493347
  H   -2.7408736    0.1828823   -0.4771690
  H   -1.6745361    1.5265682   -0.9563971
  H    2.8217186   -0.0770821    0.1932313
  H    2.1094545   -0.6215159   -1.3489993
  H    1.7747226   -1.5382640    0.1180785
$end

$rem
   BASIS  =   cc-pVTZ
   method  =  MP2
   JOBTYPE = optimization
   SOLVENT_METHOD = SMD
   MEM_STATIC = 3000
   MEM_TOTAL  = 4000
$end

--------------------------------------------------------------
 ----------------------------------------------------------------
             Standard Nuclear Orientation (Angstroms)
    I     Atom           X                Y                Z
 ----------------------------------------------------------------
    1      C      -0.6416490000    -0.2916753000    -0.3761761000
    2      C       0.7223259000     0.3385209000    -0.0191321000
    3      O       0.7976120000     1.4511962000     0.4674882000
    4      O      -0.8246905000    -1.4541640000     0.4452855000
    5      C      -1.7970659000     0.6915825000    -0.2590431000
    6      C       1.9405639000    -0.5280843000    -0.2675937000
    7      H      -0.5831087000    -0.6898876000    -1.3970095000
    8      H      -0.9950611000    -1.1388915000     1.3484110000
    9      H      -1.8407375000     1.1178692000     0.7493347000
   10      H      -2.7408736000     0.1828823000    -0.4771690000
   11      H      -1.6745361000     1.5265682000    -0.9563971000
   12      H       2.8217186000    -0.0770821000     0.1932313000
   13      H       2.1094545000    -0.6215159000    -1.3489993000
   14      H       1.7747226000    -1.5382640000     0.1180785000
 ----------------------------------------------------------------
 Nuclear Repulsion Energy =   245.0881033958 hartrees
 There are       24 alpha and       24 beta electrons
 Requested basis set is cc-pVTZ
 There are 108 shells and 292 basis functions

 Total QAlloc Memory Limit   4000 MB
 Mega-Array Size      2933 MB
 MEM_STATIC part      3000 MB
 A cutoff of  1.0D-11 yielded   5449 shell pairs
 There are     39633 function pairs (     50678 Cartesian)

 -------------------------------------------------------
 OpenMP Integral Computing Module                       
 Release: version 1.0, May 2013, Q-Chem Inc. Pittsburgh 
 -------------------------------------------------------
 Integral Job Info:
 Integral job number is                      11
 Integral operator is                         1
 short-range coefficients                     0
 long-range coefficients              100000000
 Omega coefficients                           0
 if combine SR and LR in K                    0
 Integral screening is                        0
 Integral computing path is                   2
 max size of driver memory is            800000
 size of driver memory is                776718
 size of scratch memory is              4556032
 max col of scratch BK array              10000
 max len of scratch array in speh3          662
 max len of scratch index in speh4           32
 max int batch size is                      520
 min int batch size is                       52
 fixed nKL is                                52
 max L of basis functions is                  3
 order of int derivative is                   0
 number of shells is                        108
 number of basis is                         330
 number of cartesian basis is               330
 number of contracted shell pairs          5449
 number of primitive shell pairs          14247
 maxK2 (contraction) of shell pair           49
 max number of K2 of shell pair               1
 max number of CS2 of shell pair            838
 max number of PS2 of shell pair           2331
 mem total for path MDJ                  127400
 -------------------------------------------------------
 Smallest overlap matrix eigenvalue = 4.55E-04

 Scale SEOQF with 1.000000e-01/1.000000e-01/1.000000e+00

 Standard Electronic Orientation quadrupole field applied
 Nucleus-field energy     =    -0.0000000067 hartrees
 Guess from superposition of atomic densities
 Warning:  Energy on first SCF cycle will be non-variational
 A restricted Hartree-Fock SCF calculation will be
 performed using Pulay DIIS extrapolation
 SCF converges when DIIS error is below 1.0E-08
 ---------------------------------------
  Cycle       Energy         DIIS Error
 ---------------------------------------
    1    -307.4535606508      2.96E-02
    2    -305.8204188170      3.66E-03
    3    -305.9059739633      2.70E-03
    4    -305.9590169140      3.98E-04
    5    -305.9615264906      1.47E-04
    6    -305.9618078864      5.10E-05
    7    -305.9618673431      2.42E-05
    8    -305.9618825552      8.53E-06
    9    -305.9618843412      2.56E-06
   10    -305.9618845191      4.98E-07
   11    -305.9618845261      1.38E-07
   12    -305.9618845266      4.95E-08
   13    -305.9618845265      2.60E-08
   14    -305.9618845269      1.26E-08
   15    -305.9618845266      3.44E-09 Convergence criterion met
 ---------------------------------------
 SCF time:  CPU 198.65 s  wall 199.31 s

 Citation of the SMD model:
 Marenich, A.V.; Cramer, C.J.; Truhlar, D.G.
 J. Phys. Chem. B 2009, 113, 6378-6396.
 iSolventCode=           1
 Solvent: water                                                           

 vradii
            1           2           3           4           5           6
    1   1.8500000   1.8500000   1.5200000   1.5200000   1.8500000   1.8500000
            7           8           9          10          11          12
    1   1.2000000   1.2000000   1.2000000   1.2000000   1.2000000   1.2000000
           13          14
    1   1.2000000   1.2000000
Changing PCM_TESSEL_METHOD to VTN
Changing PCM_VDW_RADII to SMD_RADIUS
 Discretize the solute cavity surface with Lebedev spheres
	Using 302 Lebedev grid points for each H atom
	Using 302 Lebedev grid points for other atoms
	Atomic van der Waals radii will be scaled by 1.20
 Removing interior tesserae...
 Keep 1471 surface tesserae and discard 2757 interior tesserae
 Molecular Surface Area = 125.615 Angst**2
 A restricted Hartree-Fock SCF calculation will be
 performed using Pulay DIIS extrapolation
 Polarizable Continuum solvation model will be applied
 SCF converges when DIIS error is below 1.0E-08

 Citation of the SMD model:
 Marenich, A.V.; Cramer, C.J.; Truhlar, D.G.
 J. Phys. Chem. B 2009, 113, 6378-6396.
 iSolventCode=           1
 Solvent: water                                                           

 vradii
            1           2           3           4           5           6
    1   1.8500000   1.8500000   1.5200000   1.5200000   1.8500000   1.8500000
            7           8           9          10          11          12
    1   1.2000000   1.2000000   1.2000000   1.2000000   1.2000000   1.2000000
           13          14
    1   1.2000000   1.2000000
 ---------------------------------------
  Cycle       Energy         DIIS Error
 ---------------------------------------
    1    -305.9618845280      1.19E-09
 Time req'd to invert C: 2.00 s (CPU) 2.00 s (wall)
    2    -305.9804553690      3.79E-04
    3    -305.9804553691      3.79E-04
    4    -305.9804553711      3.79E-04
    5    -305.9804553584      3.79E-04
    6    -305.9804553602      3.79E-04
    7    -305.9804553595      3.79E-04
    8    -305.9834172768      2.14E-04
    9    -305.9839302206      8.62E-05
   10    -305.9841291999      3.14E-05
   11    -305.9841610095      1.07E-05
   12    -305.9841650534      5.40E-06
   13    -305.9841656762      1.89E-06
   14    -305.9841657804      4.84E-07
   15    -305.9841657862      1.25E-07
   16    -305.9841657960      4.59E-08
   17    -305.9841657947      2.06E-08
   18    -305.9841657958      9.46E-09 Convergence criterion met
 ---------------------------------------
 SCF time:  CPU 234.50 s  wall 240.39 s
(0)  E-EN(g) gas-phase elect-nuc energy                 -305.961884528 a.u.
(3)  G-ENP(liq) elect-nuc-pol free energy of system     -305.984165796 a.u.
(4)  G-CDS(liq) cavity-dispersion-solvent structure 
     free energy                                                3.9857 kcal/mol
(6)  G-S(liq) free energy of system                     -305.977814156 a.u.
(9)  DeltaG-S(liq) free energy of  solvation
     (9) = (6) - (0)                                           -9.9960 kcal/mol
 SCF   energy in the final basis set = -305.9778141558
 Total energy in the final basis set = -305.9778141558

 Components of the MP2 correlation energy:
        aaaa  correlation energy =        -0.1458456195 au
        abab  correlation energy =        -0.9433877491 au
        bbbb  correlation energy =        -0.1458456195 au
        non-Brillouin singles    =        -0.0000000000 au

 Total  MP2   correlation energy =        -1.2350789881 au
        MP2         total energy =      -307.2128931439 au

  Entering Z-vector solver.
 This version supports only Gaussian blurring of the apparent surface charges
 No PCM contribution added !! 
   1         0           1      0.000267    0.000267
 This version supports only Gaussian blurring of the apparent surface charges
 No PCM contribution added !! 
   2         0           1      0.000084    0.000084
 This version supports only Gaussian blurring of the apparent surface charges
 No PCM contribution added !! 
   3         0           1      0.000032    0.000032
 This version supports only Gaussian blurring of the apparent surface charges
 No PCM contribution added !! 
   4         0           1      0.000011    0.000011
 This version supports only Gaussian blurring of the apparent surface charges
 No PCM contribution added !! 
   5         0           1      0.000004    0.000004
 This version supports only Gaussian blurring of the apparent surface charges
 No PCM contribution added !! 
   6         0           1      0.000002    0.000002
 This version supports only Gaussian blurring of the apparent surface charges
 No PCM contribution added !! 
   7         1           0      0.000000    0.000000    Roots Converged

 --------------------------------------------------------------

                    Orbital Energies (a.u.)
 --------------------------------------------------------------

 Alpha MOs
 -- Occupied --
-20.567 -20.558 -11.339 -11.290 -11.222 -11.211  -1.402  -1.365
 -1.033  -0.992  -0.869  -0.759  -0.686  -0.643  -0.638  -0.624
 -0.579  -0.558  -0.535  -0.520  -0.506  -0.503  -0.479  -0.408
 -- Virtual --
  0.135   0.155   0.174   0.185   0.218   0.225   0.235   0.240
  0.254   0.303   0.322   0.341   0.360   0.384   0.398   0.440
  0.466   0.472   0.492   0.526   0.542   0.558   0.587   0.601
  0.614   0.627   0.633   0.644   0.655   0.660   0.667   0.673
  0.687   0.713   0.717   0.751   0.761   0.800   0.807   0.849
  0.860   0.867   0.902   0.927   0.954   0.973   0.982   1.032
  1.063   1.070   1.092   1.127   1.144   1.172   1.180   1.199
  1.209   1.228   1.257   1.265   1.273   1.300   1.327   1.348
  1.367   1.398   1.412   1.426   1.464   1.476   1.482   1.504
  1.520   1.529   1.542   1.560   1.580   1.587   1.603   1.636
  1.659   1.695   1.733   1.740   1.780   1.795   1.818   1.845
  1.884   1.984   2.010   2.055   2.206   2.218   2.228   2.283
  2.337   2.384   2.430   2.514   2.522   2.588   2.616   2.631
  2.642   2.681   2.726   2.758   2.818   2.828   2.847   2.897
  2.897   2.928   2.941   2.984   3.008   3.053   3.076   3.100
  3.116   3.136   3.140   3.163   3.169   3.187   3.227   3.240
  3.271   3.294   3.306   3.324   3.338   3.345   3.371   3.395
  3.405   3.420   3.439   3.460   3.482   3.495   3.523   3.544
  3.559   3.578   3.613   3.626   3.656   3.673   3.686   3.698
  3.731   3.753   3.766   3.782   3.790   3.804   3.836   3.850
  3.872   3.919   3.928   3.953   3.982   4.028   4.037   4.063
  4.103   4.110   4.117   4.142   4.151   4.170   4.205   4.218
  4.238   4.258   4.294   4.296   4.314   4.330   4.352   4.366
  4.400   4.407   4.421   4.435   4.451   4.485   4.496   4.528
  4.551   4.556   4.574   4.613   4.636   4.656   4.698   4.717
  4.743   4.787   4.839   4.851   4.891   4.936   5.033   5.131
  5.137   5.162   5.169   5.199   5.208   5.232   5.275   5.320
  5.333   5.422   5.440   5.492   5.495   5.519   5.546   5.563
  5.599   5.599   5.617   5.636   5.675   5.690   5.712   5.737
  5.754   5.823   5.826   5.961   6.024   6.042   6.113   6.137
  6.223   6.236   6.252   6.289   6.355   6.656   6.717   6.730
  6.906   6.952   6.989   7.080   7.127   7.167   7.266   7.337
  7.402   7.457   7.541   7.558   7.728   7.902   9.433  12.181
 12.853  13.637  14.064  14.303
 --------------------------------------------------------------

          Ground-State Mulliken Net Atomic Charges

     Atom                 Charge (a.u.)
  ----------------------------------------
      1 C                     0.074834
      2 C                     0.233669
      3 O                    -0.345180
      4 O                    -0.457826
      5 C                    -0.395872
      6 C                    -0.379412
      7 H                     0.149083
      8 H                     0.290248
      9 H                     0.133096
     10 H                     0.138192
     11 H                     0.127632
     12 H                     0.134780
     13 H                     0.153916
     14 H                     0.142839
  ----------------------------------------
  Sum of atomic charges =     0.000000

 -----------------------------------------------------------------
                    Cartesian Multipole Moments
 -----------------------------------------------------------------
    Charge (ESU x 10^10)
                 0.0000
    Dipole Moment (Debye)
         X      -0.3267      Y      -1.4604      Z      -0.8668
       Tot       1.7294
    Quadrupole Moments (Debye-Ang)
        XX     -35.3847     XY      -4.4139     YY     -45.9084
        XZ      -2.4905     YZ      -2.2178     ZZ     -32.7189
    Octopole Moments (Debye-Ang^2)
       XXX       2.6931    XXY      -2.6930    XYY      -0.5681
       YYY      -2.0204    XXZ       0.3633    XYZ      -0.1281
       YYZ      -2.2341    XZZ      -3.2896    YZZ      -5.0164
       ZZZ       5.8681
    Hexadecapole Moments (Debye-Ang^3)
      XXXX    -452.8060   XXXY       6.7859   XXYY    -126.4559
      XYYY      -7.4712   YYYY    -272.0747   XXXZ      -1.7228
      XXYZ      -1.7145   XYYZ      -2.8021   YYYZ      -6.5338
      XXZZ     -86.6021   XYZZ       4.4867   YYZZ     -51.3634
      XZZZ     -10.2197   YZZZ      -5.3305   ZZZZ     -74.7882
 -----------------------------------------------------------------
 DrvMan is completing analytic gradient of the MP2 energy
 MP2 relaxed dipole moment
            1
    1  -0.1285391
    2  -0.5745634
    3  -0.3410428
	Magnitude:	 0.680 au	 1.729 Debye
 MP2 energy read as -307.212893
 Full Analytical Gradient of MP2 Energy (in au.)
             1             2             3             4             5
    1   -0.00194250    0.00163036   -0.00045757    0.00200643    0.00201659
    2   -0.00380089    0.02800928   -0.00860574   -0.01326843   -0.00067672
    3    0.01174170    0.00966537   -0.00297448   -0.01683472   -0.00279262
             6             7             8             9            10
    1   -0.00012446   -0.00082913   -0.00295232   -0.00104894   -0.00952751
    2   -0.00041564   -0.00595342    0.00622455    0.00526330   -0.00405695
    3    0.00474978   -0.01379698    0.01621650    0.00861408   -0.00168101
            11            12            13            14
    1   -0.00013398    0.00742114    0.00413942   -0.00019754
    2    0.00746619    0.00348668   -0.00288315   -0.01078907
    3   -0.00476790    0.00286394   -0.01360178    0.00259812
 Gradient time:  CPU 0.16 s  wall 1.26 s
 Geometry Optimization Parameters
   NAtoms,    NIC,     NZ,  NCons,   NDum,   NFix, NCnnct, MaxDiis
       14      87       0       0       0       0       0       0


** GEOMETRY OPTIMIZATION IN DELOCALIZED INTERNAL COORDINATES **
   Searching for a Minimum

   Optimization Cycle:   1

                       Coordinates (Angstroms)
     ATOM                X               Y               Z
      1  C        -0.6416490000   -0.2916753000   -0.3761761000
      2  C         0.7223259000    0.3385209000   -0.0191321000
      3  O         0.7976120000    1.4511962000    0.4674882000
      4  O        -0.8246905000   -1.4541640000    0.4452855000
      5  C        -1.7970659000    0.6915825000   -0.2590431000
      6  C         1.9405639000   -0.5280843000   -0.2675937000
      7  H        -0.5831087000   -0.6898876000   -1.3970095000
      8  H        -0.9950611000   -1.1388915000    1.3484110000
      9  H        -1.8407375000    1.1178692000    0.7493347000
     10  H        -2.7408736000    0.1828823000   -0.4771690000
     11  H        -1.6745361000    1.5265682000   -0.9563971000
     12  H         2.8217186000   -0.0770821000    0.1932313000
     13  H         2.1094545000   -0.6215159000   -1.3489993000
     14  H         1.7747226000   -1.5382640000    0.1180785000
   Point Group: c1    Number of degrees of freedom:    36


   Energy is   -307.212893144


 Attempting to Generate Delocalized Internal Coordinates

 36 Hessian modes will be used to form the next step
  Hessian Eigenvalues:
     0.003310    0.005270    0.006311    0.007124    0.010994    0.046312
     0.051832    0.057773    0.058040    0.072802    0.075234    0.083293
     0.160000    0.160000    0.160000    0.160000    0.160000    0.160000
     0.160000    0.181634    0.201071    0.249823    0.250000    0.281360
     0.302055    0.308009    0.338491    0.339808    0.341676    0.342674
     0.343393    0.343610    0.345966    0.402568    0.530459    0.968317

 Minimum Search - Taking Simple RFO Step
 Searching for Lamda that Minimizes Along All modes
 Value Taken    Lamda =  -0.00611669
 Step Taken.  Stepsize is  0.182561

                             Maximum     Tolerance    Cnvgd?
         Gradient           0.020627      0.000300      NO
         Displacement       0.072033      0.001200      NO
         Energy change     *********      0.000001      NO


 New Cartesian Coordinates Obtained by Inverse Iteration

 Displacement from previous Coordinates is:  0.294188
 ----------------------------------------------------------------
             Standard Nuclear Orientation (Angstroms)
    I     Atom           X                Y                Z
 ----------------------------------------------------------------
    1      C      -0.6330801912    -0.2983332638    -0.3767829291
    2      C       0.7072278528     0.3106768480    -0.0132536353
    3      O       0.7783183467     1.4283957520     0.4748405577
    4      O      -0.8265982192    -1.4291293436     0.4737387340
    5      C      -1.7671437673     0.6794136130    -0.2640394338
    6      C       1.9138702936    -0.5207196098    -0.2778652477
    7      H      -0.5602907805    -0.6967010484    -1.3720426929
    8      H      -1.0014460851    -1.0991627231     1.3516422382
    9      H      -1.8115503756     1.0830785759     0.7372447519
   10      H      -2.6952303970     0.1807493818    -0.4937623089
   11      H      -1.6268887837     1.5048119232    -0.9485902323
   12      H       2.7796322790    -0.0783200426     0.1899253101
   13      H       2.0625579584    -0.5729853836    -1.3428688854
   14      H       1.7492969690    -1.5227200790     0.0821230734
 ----------------------------------------------------------------
 Nuclear Repulsion Energy =   248.1648394949 hartrees
 There are       24 alpha and       24 beta electrons
 Discretize the solute cavity surface with Lebedev spheres
	Using 302 Lebedev grid points for each H atom
	Using 302 Lebedev grid points for other atoms
	Atomic van der Waals radii will be scaled by 1.20
 Removing interior tesserae...
 Keep 1440 surface tesserae and discard 2788 interior tesserae
 Molecular Surface Area = 123.103 Angst**2
 Applying Cartesian multipole field
    Component          Value
    ---------          -----
     (2,0,0)        1.00000E-11
     (0,2,0)        2.00000E-11
     (0,0,2)       -3.00000E-10
 Nucleus-field energy     =    -0.0000000071 hartrees
 Requested basis set is cc-pVTZ
 There are 108 shells and 292 basis functions
 A cutoff of  1.0D-11 yielded   5486 shell pairs
 There are     39988 function pairs (     51162 Cartesian)
 Smallest overlap matrix eigenvalue = 3.97E-04
 Guess MOs from SCF MO coefficient file
 Reading MOs from coefficient file
 Reading MOs from coefficient file
 A restricted Hartree-Fock SCF calculation will be
 performed using Pulay DIIS extrapolation
 SCF converges when DIIS error is below 1.0E-08
 Geometry optimization detected.  Setting ReadMinima to 0
 Setting SaveMinima to 0
 ---------------------------------------
  Cycle       Energy         DIIS Error
 ---------------------------------------
    1    -306.0269487603      8.68E-04
    2    -305.9622742901      2.18E-04
    3    -305.9627521730      1.10E-04
    4    -305.9628852503      4.13E-05
    5    -305.9629173332      1.33E-05
    6    -305.9629221471      7.33E-06
    7    -305.9629233849      2.47E-06
    8    -305.9629235654      9.54E-07
    9    -305.9629235877      2.27E-07
   10    -305.9629235901      1.01E-07
   11    -305.9629235905      5.18E-08
   12    -305.9629235912      2.01E-08
   13    -305.9629235907      5.30E-09 Convergence criterion met
 ---------------------------------------
 SCF time:  CPU 184.26 s  wall 185.25 s
 Discretize the solute cavity surface with Lebedev spheres
	Using 302 Lebedev grid points for each H atom
	Using 302 Lebedev grid points for other atoms
	Atomic van der Waals radii will be scaled by 1.20
 Removing interior tesserae...
 Keep 1440 surface tesserae and discard 2788 interior tesserae
 Molecular Surface Area = 123.103 Angst**2
 A restricted Hartree-Fock SCF calculation will be
 performed using Pulay DIIS extrapolation
 Polarizable Continuum solvation model will be applied
 SCF converges when DIIS error is below 1.0E-08
 Geometry optimization detected.  Setting ReadMinima to 0
 Setting SaveMinima to 0

 Citation of the SMD model:
 Marenich, A.V.; Cramer, C.J.; Truhlar, D.G.
 J. Phys. Chem. B 2009, 113, 6378-6396.
 iSolventCode=           1
 Solvent: water                                                           

 vradii
            1           2           3           4           5           6
    1   1.8500000   1.8500000   1.5200000   1.5200000   1.8500000   1.8500000
            7           8           9          10          11          12
    1   1.2000000   1.2000000   1.2000000   1.2000000   1.2000000   1.2000000
           13          14
    1   1.2000000   1.2000000
 ---------------------------------------
  Cycle       Energy         DIIS Error
 ---------------------------------------
    1    -305.9629235915      1.33E-09
 Time req'd to invert C: 1.84 s (CPU) 1.84 s (wall)
    2    -305.9815272592      3.81E-04
    3    -305.9815272620      3.81E-04
    4    -305.9815272630      3.81E-04
    5    -305.9815272726      3.81E-04
    6    -305.9815272686      3.81E-04
    7    -305.9815272518      3.81E-04
    8    -305.9815272518      3.81E-04
    9    -305.9815272601      3.81E-04
   10    -305.9815272601      3.81E-04
   11    -305.9815272613      3.81E-04
   12    -305.9815272604      3.81E-04
   13    -305.9815272605      3.81E-04
   14    -305.9845430548      2.13E-04
   15    -305.9850568992      8.71E-05
   16    -305.9852551249      3.16E-05
   17    -305.9852872075      1.09E-05
   18    -305.9852913971      5.48E-06
   19    -305.9852920486      1.88E-06
   20    -305.9852921500      4.71E-07
   21    -305.9852921554      1.18E-07
   22    -305.9852921559      4.09E-08
   23    -305.9852921560      1.80E-08
   24    -305.9852921559      8.22E-09 Convergence criterion met
 ---------------------------------------
 SCF time:  CPU 252.41 s  wall 253.30 s
(0)  E-EN(g) gas-phase elect-nuc energy                 -305.962923592 a.u.
(3)  G-ENP(liq) elect-nuc-pol free energy of system     -305.985292156 a.u.
(4)  G-CDS(liq) cavity-dispersion-solvent structure 
     free energy                                                3.8943 kcal/mol
(6)  G-S(liq) free energy of system                     -305.979086217 a.u.
(9)  DeltaG-S(liq) free energy of  solvation
     (9) = (6) - (0)                                          -10.1422 kcal/mol
 SCF   energy in the final basis set = -305.9790862171
 Total energy in the final basis set = -305.9790862171

 Components of the MP2 correlation energy:
        aaaa  correlation energy =        -0.1461075093 au
        abab  correlation energy =        -0.9426662984 au
        bbbb  correlation energy =        -0.1461075093 au
        non-Brillouin singles    =        -0.0000000000 au

 Total  MP2   correlation energy =        -1.2348813170 au
        MP2         total energy =      -307.2139675341 au

  Entering Z-vector solver.
 This version supports only Gaussian blurring of the apparent surface charges
 No PCM contribution added !! 
   1         0           1      0.000262    0.000262
 This version supports only Gaussian blurring of the apparent surface charges
 No PCM contribution added !! 
   2         0           1      0.000084    0.000084
 This version supports only Gaussian blurring of the apparent surface charges
 No PCM contribution added !! 
   3         0           1      0.000032    0.000032
 This version supports only Gaussian blurring of the apparent surface charges
 No PCM contribution added !! 
   4         0           1      0.000011    0.000011
 This version supports only Gaussian blurring of the apparent surface charges
 No PCM contribution added !! 
   5         0           1      0.000004    0.000004
 This version supports only Gaussian blurring of the apparent surface charges
 No PCM contribution added !! 
   6         0           1      0.000002    0.000002
 This version supports only Gaussian blurring of the apparent surface charges
 No PCM contribution added !! 
   7         1           0      0.000000    0.000000    Roots Converged

 --------------------------------------------------------------

                    Orbital Energies (a.u.)
 --------------------------------------------------------------

 Alpha MOs
 -- Occupied --
-20.565 -20.555 -11.334 -11.282 -11.214 -11.205  -1.400  -1.371
 -1.044  -1.004  -0.877  -0.763  -0.689  -0.649  -0.647  -0.624
 -0.587  -0.564  -0.538  -0.523  -0.507  -0.504  -0.482  -0.411
 -- Virtual --
  0.137   0.156   0.176   0.187   0.219   0.225   0.237   0.241
  0.256   0.304   0.323   0.341   0.362   0.384   0.396   0.438
  0.472   0.481   0.495   0.529   0.547   0.559   0.589   0.609
  0.618   0.630   0.637   0.647   0.663   0.666   0.674   0.682
  0.692   0.715   0.730   0.759   0.764   0.809   0.813   0.850
  0.867   0.874   0.900   0.935   0.960   0.981   0.989   1.035
  1.066   1.074   1.096   1.132   1.142   1.180   1.183   1.207
  1.213   1.234   1.261   1.275   1.277   1.307   1.330   1.359
  1.378   1.399   1.421   1.435   1.472   1.489   1.492   1.514
  1.525   1.540   1.554   1.566   1.586   1.599   1.617   1.650
  1.668   1.709   1.742   1.746   1.793   1.815   1.835   1.871
  1.895   1.995   2.018   2.065   2.208   2.218   2.239   2.283
  2.339   2.396   2.434   2.515   2.521   2.592   2.618   2.643
  2.658   2.685   2.731   2.757   2.828   2.833   2.858   2.900
  2.916   2.941   2.954   3.000   3.017   3.067   3.087   3.110
  3.126   3.145   3.154   3.172   3.177   3.188   3.238   3.247
  3.280   3.302   3.319   3.335   3.348   3.360   3.381   3.415
  3.416   3.429   3.456   3.479   3.491   3.511   3.540   3.553
  3.568   3.602   3.622   3.637   3.669   3.694   3.703   3.717
  3.746   3.773   3.786   3.801   3.809   3.838   3.857   3.875
  3.908   3.945   3.967   3.980   4.013   4.056   4.065   4.081
  4.115   4.135   4.148   4.164   4.176   4.192   4.227   4.241
  4.263   4.293   4.317   4.329   4.344   4.363   4.384   4.395
  4.423   4.436   4.452   4.457   4.488   4.523   4.527   4.570
  4.582   4.590   4.604   4.643   4.676   4.687   4.743   4.759
  4.786   4.822   4.881   4.907   4.938   4.972   5.091   5.182
  5.186   5.213   5.218   5.243   5.261   5.291   5.328   5.369
  5.380   5.472   5.504   5.546   5.566   5.576   5.595   5.611
  5.644   5.648   5.657   5.683   5.727   5.736   5.755   5.789
  5.794   5.875   5.884   5.992   6.051   6.086   6.151   6.158
  6.242   6.260   6.275   6.313   6.386   6.690   6.729   6.736
  6.916   6.984   7.033   7.102   7.151   7.228   7.271   7.344
  7.417   7.492   7.551   7.567   7.746   7.948   9.710  12.624
 13.156  13.664  14.562  14.708
 --------------------------------------------------------------

          Ground-State Mulliken Net Atomic Charges

     Atom                 Charge (a.u.)
  ----------------------------------------
      1 C                     0.081790
      2 C                     0.233342
      3 O                    -0.355545
      4 O                    -0.453081
      5 C                    -0.401954
      6 C                    -0.384713
      7 H                     0.159094
      8 H                     0.284316
      9 H                     0.124400
     10 H                     0.140796
     11 H                     0.131514
     12 H                     0.136144
     13 H                     0.159432
     14 H                     0.144464
  ----------------------------------------
  Sum of atomic charges =    -0.000000

 -----------------------------------------------------------------
                    Cartesian Multipole Moments
 -----------------------------------------------------------------
    Charge (ESU x 10^10)
                -0.0000
    Dipole Moment (Debye)
         X      -0.3256      Y      -1.5547      Z      -1.0568
       Tot       1.9079
    Quadrupole Moments (Debye-Ang)
        XX     -35.1867     XY      -4.3053     YY     -45.8205
        XZ      -2.4410     YZ      -2.0985     ZZ     -32.5554
    Octopole Moments (Debye-Ang^2)
       XXX       2.5924    XXY      -2.5062    XYY      -0.2963
       YYY      -1.7663    XXZ       0.1894    XYZ      -0.3497
       YYZ      -2.8615    XZZ      -3.2464    YZZ      -4.6906
       ZZZ       5.1596
    Hexadecapole Moments (Debye-Ang^3)
      XXXX    -436.7638   XXXY       6.2155   XXYY    -122.6536
      XYYY      -7.6525   YYYY    -263.6571   XXXZ      -0.8443
      XXYZ      -1.6760   XYYZ      -2.1962   YYYZ      -5.4752
      XXZZ     -83.7378   XYZZ       4.1946   YYZZ     -50.7456
      XZZZ      -9.5384   YZZZ      -5.0438   ZZZZ     -74.6615
 -----------------------------------------------------------------
 DrvMan is completing analytic gradient of the MP2 energy
 MP2 relaxed dipole moment
            1
    1  -0.1281098
    2  -0.6116608
    3  -0.4157745
	Magnitude:	 0.751 au	 1.908 Debye
 MP2 energy read as -307.213968
 Full Analytical Gradient of MP2 Energy (in au.)
             1             2             3             4             5
    1   -0.00132149   -0.00050076   -0.00067588   -0.00032275    0.00163574
    2   -0.00301308    0.00845511   -0.00639698    0.00078293    0.00055319
    3   -0.00004661    0.00654594   -0.00370045   -0.00133966    0.00251210
             6             7             8             9            10
    1    0.00018461    0.00049213    0.00010446    0.00032190    0.00006591
    2   -0.00087442    0.00100899   -0.00005414   -0.00015091   -0.00043243
    3   -0.00122681   -0.00105346   -0.00007874   -0.00151563   -0.00017457
            11            12            13            14
    1    0.00018089   -0.00004567    0.00019922   -0.00031830
    2   -0.00044539    0.00041154   -0.00023672    0.00039230
    3    0.00029747   -0.00014819    0.00006482   -0.00013620
 Gradient time:  CPU 0.12 s  wall 6.51 s
 Geometry Optimization Parameters
   NAtoms,    NIC,     NZ,  NCons,   NDum,   NFix, NCnnct, MaxDiis
       14      87       0       0       0       0       0       0

 Cartesian Hessian Update
 Hessian Updated using BFGS Update


** GEOMETRY OPTIMIZATION IN DELOCALIZED INTERNAL COORDINATES **
   Searching for a Minimum

   Optimization Cycle:   2

                       Coordinates (Angstroms)
     ATOM                X               Y               Z
      1  C        -0.6330801912   -0.2983332638   -0.3767829291
      2  C         0.7072278528    0.3106768480   -0.0132536353
      3  O         0.7783183467    1.4283957520    0.4748405577
      4  O        -0.8265982192   -1.4291293436    0.4737387340
      5  C        -1.7671437673    0.6794136130   -0.2640394338
      6  C         1.9138702936   -0.5207196098   -0.2778652477
      7  H        -0.5602907805   -0.6967010484   -1.3720426929
      8  H        -1.0014460851   -1.0991627231    1.3516422382
      9  H        -1.8115503756    1.0830785759    0.7372447519
     10  H        -2.6952303970    0.1807493818   -0.4937623089
     11  H        -1.6268887837    1.5048119232   -0.9485902323
     12  H         2.7796322790   -0.0783200426    0.1899253101
     13  H         2.0625579584   -0.5729853836   -1.3428688854
     14  H         1.7492969690   -1.5227200790    0.0821230734
   Point Group: c1    Number of degrees of freedom:    36


   Energy is   -307.213967534

 Hessian Updated using BFGS Update

 31 Hessian modes will be used to form the next step
  Hessian Eigenvalues:
     0.003296    0.005406    0.006300    0.007100    0.010992    0.046321
     0.053014    0.057780    0.057986    0.072813    0.075244    0.083183
     0.158214    0.161331    0.181828    0.197295    0.246389    0.249857
     0.281874    0.302685    0.310561    0.335179    0.339021    0.342146
     0.342896    0.343458    0.345658    0.354911    0.407015    0.528813
     0.959887

 Minimum Search - Taking Simple RFO Step
 Searching for Lamda that Minimizes Along All modes
 Value Taken    Lamda =  -0.00058054
 Step Taken.  Stepsize is  0.271179

                             Maximum     Tolerance    Cnvgd?
         Gradient           0.004281      0.000300      NO
         Displacement       0.148064      0.001200      NO
         Energy change     -0.001074      0.000001      NO


 New Cartesian Coordinates Obtained by Inverse Iteration

 Displacement from previous Coordinates is:  0.306739
 ----------------------------------------------------------------
             Standard Nuclear Orientation (Angstroms)
    I     Atom           X                Y                Z
 ----------------------------------------------------------------
    1      C      -0.6320483084    -0.2959597763    -0.3729554407
    2      C       0.7127038187     0.3144287237    -0.0388648610
    3      O       0.7844554169     1.3970828888     0.5323589340
    4      O      -0.8125343644    -1.4043280748     0.5113448998
    5      C      -1.7744348926     0.6762351378    -0.2779122071
    6      C       1.9148854256    -0.5203923066    -0.2939288011
    7      H      -0.5690353394    -0.7264743880    -1.3521052275
    8      H      -0.9855342620    -1.0534734607     1.3795630148
    9      H      -1.8263792268     1.0858048712     0.7216538971
   10      H      -2.6975997881     0.1706023008    -0.5041430951
   11      H      -1.6391275950     1.4965022733    -0.9687598805
   12      H       2.7674433542    -0.1148895076     0.2258090779
   13      H       2.0998895306    -0.5208798958    -1.3525297417
   14      H       1.7259913306    -1.5352041856     0.0107787310
 ----------------------------------------------------------------
 Nuclear Repulsion Energy =   248.2483136514 hartrees
 There are       24 alpha and       24 beta electrons
 Discretize the solute cavity surface with Lebedev spheres
	Using 302 Lebedev grid points for each H atom
	Using 302 Lebedev grid points for other atoms
	Atomic van der Waals radii will be scaled by 1.20
 Removing interior tesserae...
 Keep 1434 surface tesserae and discard 2794 interior tesserae
 Molecular Surface Area = 122.146 Angst**2
 Applying Cartesian multipole field
    Component          Value
    ---------          -----
     (2,0,0)        1.00000E-11
     (0,2,0)        2.00000E-11
     (0,0,2)       -3.00000E-10
 Nucleus-field energy     =    -0.0000000082 hartrees
 Requested basis set is cc-pVTZ
 There are 108 shells and 292 basis functions
 A cutoff of  1.0D-11 yielded   5482 shell pairs
 There are     39928 function pairs (     51076 Cartesian)
 Smallest overlap matrix eigenvalue = 4.15E-04
 Guess MOs from SCF MO coefficient file
 Reading MOs from coefficient file
 Reading MOs from coefficient file
 A restricted Hartree-Fock SCF calculation will be
 performed using Pulay DIIS extrapolation
 SCF converges when DIIS error is below 1.0E-08
 Geometry optimization detected.  Setting ReadMinima to 0
 Setting SaveMinima to 0
 ---------------------------------------
  Cycle       Energy         DIIS Error
 ---------------------------------------
    1    -305.9440400963      1.14E-03
    2    -305.9605400929      2.90E-04
    3    -305.9614892642      1.62E-04
    4    -305.9617817250      5.61E-05
    5    -305.9618460149      1.78E-05
    6    -305.9618547860      9.15E-06
    7    -305.9618572819      3.19E-06
    8    -305.9618575664      1.08E-06
    9    -305.9618575931      2.60E-07
   10    -305.9618575962      1.16E-07
   11    -305.9618575971      5.68E-08
   12    -305.9618575974      2.15E-08
   13    -305.9618575971      5.58E-09 Convergence criterion met
 ---------------------------------------
 SCF time:  CPU 181.68 s  wall 184.62 s
 Discretize the solute cavity surface with Lebedev spheres
	Using 302 Lebedev grid points for each H atom
	Using 302 Lebedev grid points for other atoms
	Atomic van der Waals radii will be scaled by 1.20
 Removing interior tesserae...
 Keep 1434 surface tesserae and discard 2794 interior tesserae
 Molecular Surface Area = 122.146 Angst**2
 A restricted Hartree-Fock SCF calculation will be
 performed using Pulay DIIS extrapolation
 Polarizable Continuum solvation model will be applied
 SCF converges when DIIS error is below 1.0E-08
 Geometry optimization detected.  Setting ReadMinima to 0
 Setting SaveMinima to 0

 Citation of the SMD model:
 Marenich, A.V.; Cramer, C.J.; Truhlar, D.G.
 J. Phys. Chem. B 2009, 113, 6378-6396.
 iSolventCode=           1
 Solvent: water                                                           

 vradii
            1           2           3           4           5           6
    1   1.8500000   1.8500000   1.5200000   1.5200000   1.8500000   1.8500000
            7           8           9          10          11          12
    1   1.2000000   1.2000000   1.2000000   1.2000000   1.2000000   1.2000000
           13          14
    1   1.2000000   1.2000000
 ---------------------------------------
  Cycle       Energy         DIIS Error
 ---------------------------------------
    1    -305.9618575975      1.44E-09
 Time req'd to invert C: 2.88 s (CPU) 2.88 s (wall)
    2    -305.9804261812      3.79E-04
    3    -305.9804261818      3.79E-04
    4    -305.9804261745      3.79E-04
    5    -305.9804261531      3.79E-04
    6    -305.9804261558      3.79E-04
    7    -305.9804261699      3.79E-04
    8    -305.9804261681      3.79E-04
    9    -305.9804261686      3.79E-04
   10    -305.9804261688      3.79E-04
   11    -305.9804261687      3.79E-04
   12    -305.9804261680      3.79E-04
   13    -305.9804261695      3.79E-04
   14    -305.9804261713      3.79E-04
   15    -305.9804261743      3.79E-04
   16    -305.9804261813      3.79E-04
   17    -305.9834261454      2.13E-04
   18    -305.9839400894      8.70E-05
   19    -305.9841399110      3.16E-05
   20    -305.9841724351      1.11E-05
   21    -305.9841767085      5.58E-06
   22    -305.9841773888      1.89E-06
   23    -305.9841774935      4.66E-07
   24    -305.9841774987      1.14E-07
   25    -305.9841774992      3.74E-08
   26    -305.9841774992      1.61E-08
   27    -305.9841774990      7.60E-09 Convergence criterion met
 ---------------------------------------
 SCF time:  CPU 291.90 s  wall 293.16 s
(0)  E-EN(g) gas-phase elect-nuc energy                 -305.961857597 a.u.
(3)  G-ENP(liq) elect-nuc-pol free energy of system     -305.984177499 a.u.
(4)  G-CDS(liq) cavity-dispersion-solvent structure 
     free energy                                                3.8879 kcal/mol
(6)  G-S(liq) free energy of system                     -305.977981684 a.u.
(9)  DeltaG-S(liq) free energy of  solvation
     (9) = (6) - (0)                                          -10.1180 kcal/mol
 SCF   energy in the final basis set = -305.9779816842
 Total energy in the final basis set = -305.9779816842

 Components of the MP2 correlation energy:
        aaaa  correlation energy =        -0.1461729728 au
        abab  correlation energy =        -0.9428974544 au
        bbbb  correlation energy =        -0.1461729728 au
        non-Brillouin singles    =        -0.0000000000 au

 Total  MP2   correlation energy =        -1.2352433999 au
        MP2         total energy =      -307.2132250841 au

  Entering Z-vector solver.
 This version supports only Gaussian blurring of the apparent surface charges
 No PCM contribution added !! 
   1         0           1      0.000264    0.000264
 This version supports only Gaussian blurring of the apparent surface charges
 No PCM contribution added !! 
   2         0           1      0.000086    0.000086
 This version supports only Gaussian blurring of the apparent surface charges
 No PCM contribution added !! 
   3         0           1      0.000033    0.000033
 This version supports only Gaussian blurring of the apparent surface charges
 No PCM contribution added !! 
   4         0           1      0.000012    0.000012
 This version supports only Gaussian blurring of the apparent surface charges
 No PCM contribution added !! 
   5         0           1      0.000004    0.000004
 This version supports only Gaussian blurring of the apparent surface charges
 No PCM contribution added !! 
   6         0           1      0.000002    0.000002
 This version supports only Gaussian blurring of the apparent surface charges
 No PCM contribution added !! 
   7         1           0      0.000000    0.000000    Roots Converged

 --------------------------------------------------------------

                    Orbital Energies (a.u.)
 --------------------------------------------------------------

 Alpha MOs
 -- Occupied --
-20.566 -20.555 -11.335 -11.283 -11.214 -11.205  -1.398  -1.370
 -1.045  -1.004  -0.879  -0.764  -0.689  -0.650  -0.647  -0.623
 -0.589  -0.564  -0.538  -0.524  -0.506  -0.502  -0.482  -0.413
 -- Virtual --
  0.139   0.152   0.176   0.187   0.219   0.225   0.237   0.241
  0.254   0.304   0.325   0.341   0.358   0.385   0.393   0.440
  0.469   0.481   0.493   0.532   0.548   0.561   0.591   0.611
  0.617   0.630   0.638   0.645   0.660   0.664   0.673   0.685
  0.692   0.717   0.729   0.758   0.769   0.804   0.815   0.842
  0.865   0.879   0.903   0.934   0.966   0.979   0.998   1.023
  1.069   1.073   1.097   1.137   1.146   1.178   1.182   1.207
  1.214   1.231   1.256   1.270   1.275   1.303   1.331   1.358
  1.377   1.403   1.422   1.442   1.459   1.486   1.504   1.510
  1.526   1.543   1.553   1.568   1.583   1.594   1.617   1.649
  1.674   1.714   1.740   1.747   1.798   1.814   1.845   1.875
  1.892   1.996   2.024   2.052   2.192   2.217   2.235   2.290
  2.342   2.391   2.433   2.513   2.518   2.593   2.616   2.636
  2.661   2.687   2.730   2.755   2.820   2.831   2.860   2.898
  2.911   2.933   2.967   2.996   3.024   3.071   3.082   3.105
  3.125   3.141   3.152   3.170   3.186   3.190   3.239   3.249
  3.288   3.297   3.322   3.334   3.353   3.361   3.381   3.412
  3.419   3.430   3.452   3.480   3.493   3.508   3.536   3.553
  3.566   3.605   3.621   3.639   3.666   3.696   3.700   3.711
  3.746   3.773   3.785   3.801   3.805   3.825   3.861   3.882
  3.900   3.949   3.972   3.979   4.018   4.051   4.065   4.088
  4.121   4.137   4.151   4.162   4.179   4.192   4.225   4.240
  4.266   4.297   4.319   4.332   4.344   4.362   4.378   4.401
  4.427   4.436   4.454   4.459   4.491   4.518   4.525   4.573
  4.582   4.591   4.607   4.640   4.683   4.694   4.742   4.763
  4.790   4.825   4.879   4.909   4.952   4.963   5.091   5.179
  5.193   5.218   5.223   5.245   5.262   5.293   5.336   5.374
  5.385   5.477   5.503   5.545   5.569   5.581   5.599   5.616
  5.647   5.649   5.656   5.690   5.726   5.735   5.752   5.790
  5.801   5.876   5.887   5.992   6.049   6.083   6.144   6.158
  6.240   6.262   6.278   6.312   6.387   6.681   6.719   6.731
  6.916   6.977   7.035   7.093   7.150   7.235   7.267   7.343
  7.413   7.492   7.549   7.565   7.739   7.952   9.738  12.633
 13.100  13.606  14.620  14.681
 --------------------------------------------------------------

          Ground-State Mulliken Net Atomic Charges

     Atom                 Charge (a.u.)
  ----------------------------------------
      1 C                     0.080183
      2 C                     0.235413
      3 O                    -0.361611
      4 O                    -0.449179
      5 C                    -0.400846
      6 C                    -0.385405
      7 H                     0.159115
      8 H                     0.282583
      9 H                     0.123016
     10 H                     0.142227
     11 H                     0.132703
     12 H                     0.136781
     13 H                     0.159125
     14 H                     0.145894
  ----------------------------------------
  Sum of atomic charges =     0.000000

 -----------------------------------------------------------------
                    Cartesian Multipole Moments
 -----------------------------------------------------------------
    Charge (ESU x 10^10)
                 0.0000
    Dipole Moment (Debye)
         X      -0.3574      Y      -1.4971      Z      -1.2961
       Tot       2.0122
    Quadrupole Moments (Debye-Ang)
        XX     -35.0482     XY      -4.2811     YY     -45.5145
        XZ      -2.5246     YZ      -2.1307     ZZ     -32.7384
    Octopole Moments (Debye-Ang^2)
       XXX       2.1961    XXY      -2.5130    XYY      -0.3922
       YYY      -1.6579    XXZ      -0.2832    XYZ      -0.7258
       YYZ      -3.7708    XZZ      -3.4251    YZZ      -4.5489
       ZZZ       4.6028
    Hexadecapole Moments (Debye-Ang^3)
      XXXX    -436.7842   XXXY       6.6893   XXYY    -121.5610
      XYYY      -6.2572   YYYY    -255.9037   XXXZ      -0.6154
      XXYZ      -1.8952   XYYZ      -1.9984   YYYZ      -5.3449
      XXZZ     -84.3541   XYZZ       4.2810   YYZZ     -51.2513
      XZZZ      -9.8721   YZZZ      -5.8611   ZZZZ     -78.3215
 -----------------------------------------------------------------
 DrvMan is completing analytic gradient of the MP2 energy
 MP2 relaxed dipole moment
            1
    1  -0.1406023
    2  -0.5890234
    3  -0.5099325
	Magnitude:	 0.792 au	 2.012 Debye
 MP2 energy read as -307.213225
 Full Analytical Gradient of MP2 Energy (in au.)
             1             2             3             4             5
    1    0.00033245    0.00065244    0.00009029   -0.00135944   -0.00049685
    2   -0.00256427    0.00733361   -0.00430783    0.00075818   -0.00005926
    3    0.00409751   -0.01064131    0.00219143    0.00120824    0.00109600
             6             7             8             9            10
    1   -0.00001869    0.00105432    0.00028802    0.00015839    0.00075838
    2   -0.00197234    0.00163657   -0.00146537   -0.00048215    0.00038764
    3    0.00330867    0.00099478   -0.00247683   -0.00104840    0.00010788
            11            12            13            14
    1   -0.00013462   -0.00060891   -0.00124194    0.00052615
    2   -0.00036550   -0.00039582    0.00068386    0.00081266
    3    0.00026315   -0.00031495    0.00157768   -0.00036385
 Gradient time:  CPU 0.11 s  wall 0.50 s
 Geometry Optimization Parameters
   NAtoms,    NIC,     NZ,  NCons,   NDum,   NFix, NCnnct, MaxDiis
       14      87       0       0       0       0       0       0

 Cartesian Hessian Update
 Hessian Updated using BFGS Update


** GEOMETRY OPTIMIZATION IN DELOCALIZED INTERNAL COORDINATES **
   Searching for a Minimum

   Optimization Cycle:   3

                       Coordinates (Angstroms)
     ATOM                X               Y               Z
      1  C        -0.6320483084   -0.2959597763   -0.3729554407
      2  C         0.7127038187    0.3144287237   -0.0388648610
      3  O         0.7844554169    1.3970828888    0.5323589340
      4  O        -0.8125343644   -1.4043280748    0.5113448998
      5  C        -1.7744348926    0.6762351378   -0.2779122071
      6  C         1.9148854256   -0.5203923066   -0.2939288011
      7  H        -0.5690353394   -0.7264743880   -1.3521052275
      8  H        -0.9855342620   -1.0534734607    1.3795630148
      9  H        -1.8263792268    1.0858048712    0.7216538971
     10  H        -2.6975997881    0.1706023008   -0.5041430951
     11  H        -1.6391275950    1.4965022733   -0.9687598805
     12  H         2.7674433542   -0.1148895076    0.2258090779
     13  H         2.0998895306   -0.5208798958   -1.3525297417
     14  H         1.7259913306   -1.5352041856    0.0107787310
   Point Group: c1    Number of degrees of freedom:    36


   Energy is   -307.213225084

 Hessian Updated using BFGS Update

 32 Hessian modes will be used to form the next step
  Hessian Eigenvalues:
     0.002251    0.005789    0.006852    0.010966    0.024512    0.046474
     0.054581    0.057610    0.057803    0.073161    0.075201    0.084028
     0.157437    0.160655    0.163008    0.178183    0.192406    0.241889
     0.251351    0.282190    0.302718    0.309435    0.337466    0.339176
     0.342238    0.343002    0.343475    0.345561    0.353001    0.403430
     0.534839    0.876005

 Minimum Search - Taking Simple RFO Step
 Searching for Lamda that Minimizes Along All modes
 Value Taken    Lamda =  -0.00098856
 Step Taken.  Stepsize is  0.272190

                             Maximum     Tolerance    Cnvgd?
         Gradient           0.003991      0.000300      NO
         Displacement       0.144092      0.001200      NO
         Energy change      0.000742      0.000001      NO


 New Cartesian Coordinates Obtained by Inverse Iteration

 Displacement from previous Coordinates is:  0.462599
 ----------------------------------------------------------------
             Standard Nuclear Orientation (Angstroms)
    I     Atom           X                Y                Z
 ----------------------------------------------------------------
    1      C      -0.6325805680    -0.3107317135    -0.3397380931
    2      C       0.7156494448     0.2811494500     0.0157151878
    3      O       0.7909901584     1.3618006026     0.5999202206
    4      O      -0.8457937458    -1.3896861743     0.5760109400
    5      C      -1.7711237899     0.6750913857    -0.3030787400
    6      C       1.9253824665    -0.5105964354    -0.3252008639
    7      H      -0.5566353284    -0.7794826826    -1.3001469406
    8      H      -1.0363033593    -1.0094288239     1.4289505362
    9      H      -1.8583210929     1.0950809228     0.6928604374
   10      H      -2.6912594252     0.1761699325    -0.5557670632
   11      H      -1.6046711445     1.4879565878    -0.9971335281
   12      H       2.7833957740    -0.1279366766     0.2035449020
   13      H       2.0865916827    -0.4311785145    -1.3857640493
   14      H       1.7633540277    -1.5491532606    -0.0898636457
 ----------------------------------------------------------------
 Nuclear Repulsion Energy =   247.6355745687 hartrees
 There are       24 alpha and       24 beta electrons
 Discretize the solute cavity surface with Lebedev spheres
	Using 302 Lebedev grid points for each H atom
	Using 302 Lebedev grid points for other atoms
	Atomic van der Waals radii will be scaled by 1.20
 Removing interior tesserae...
 Keep 1450 surface tesserae and discard 2778 interior tesserae
 Molecular Surface Area = 123.564 Angst**2
 Applying Cartesian multipole field
    Component          Value
    ---------          -----
     (2,0,0)        1.00000E-11
     (0,2,0)        2.00000E-11
     (0,0,2)       -3.00000E-10
 Nucleus-field energy     =    -0.0000000098 hartrees
 Requested basis set is cc-pVTZ
 There are 108 shells and 292 basis functions
 A cutoff of  1.0D-11 yielded   5475 shell pairs
 There are     39895 function pairs (     51042 Cartesian)
 Smallest overlap matrix eigenvalue = 4.20E-04
 Guess MOs from SCF MO coefficient file
 Reading MOs from coefficient file
 Reading MOs from coefficient file
 A restricted Hartree-Fock SCF calculation will be
 performed using Pulay DIIS extrapolation
 SCF converges when DIIS error is below 1.0E-08
 Geometry optimization detected.  Setting ReadMinima to 0
 Setting SaveMinima to 0
 ---------------------------------------
  Cycle       Energy         DIIS Error
 ---------------------------------------
    1    -305.9389591457      8.43E-04
    2    -305.9606370367      2.94E-04
    3    -305.9614306508      1.67E-04
    4    -305.9617245994      4.31E-05
    5    -305.9617649464      1.38E-05
    6    -305.9617703629      7.29E-06
    7    -305.9617718488      2.80E-06
    8    -305.9617721305      1.03E-06
    9    -305.9617721697      3.77E-07
   10    -305.9617721781      1.84E-07
   11    -305.9617721804      7.32E-08
   12    -305.9617721810      2.07E-08
   13    -305.9617721810      5.28E-09 Convergence criterion met
 ---------------------------------------
 SCF time:  CPU 184.91 s  wall 187.29 s
 Discretize the solute cavity surface with Lebedev spheres
	Using 302 Lebedev grid points for each H atom
	Using 302 Lebedev grid points for other atoms
	Atomic van der Waals radii will be scaled by 1.20
 Removing interior tesserae...
 Keep 1450 surface tesserae and discard 2778 interior tesserae
 Molecular Surface Area = 123.564 Angst**2
 A restricted Hartree-Fock SCF calculation will be
 performed using Pulay DIIS extrapolation
 Polarizable Continuum solvation model will be applied
 SCF converges when DIIS error is below 1.0E-08
 Geometry optimization detected.  Setting ReadMinima to 0
 Setting SaveMinima to 0

 Citation of the SMD model:
 Marenich, A.V.; Cramer, C.J.; Truhlar, D.G.
 J. Phys. Chem. B 2009, 113, 6378-6396.
 iSolventCode=           1
 Solvent: water                                                           

 vradii
            1           2           3           4           5           6
    1   1.8500000   1.8500000   1.5200000   1.5200000   1.8500000   1.8500000
            7           8           9          10          11          12
    1   1.2000000   1.2000000   1.2000000   1.2000000   1.2000000   1.2000000
           13          14
    1   1.2000000   1.2000000
 ---------------------------------------
  Cycle       Energy         DIIS Error
 ---------------------------------------
    1    -305.9617721817      1.54E-09
 Time req'd to invert C: 1.82 s (CPU) 1.82 s (wall)
    2    -305.9806849672      3.82E-04
    3    -305.9806849698      3.82E-04
    4    -305.9806849724      3.82E-04
    5    -305.9806849624      3.82E-04
    6    -305.9806849418      3.82E-04
    7    -305.9806849377      3.82E-04
    8    -305.9806849362      3.82E-04
    9    -305.9806849323      3.82E-04
   10    -305.9806849309      3.82E-04
   11    -305.9806849350      3.82E-04
   12    -305.9806849317      3.82E-04
   13    -305.9806849348      3.82E-04
   14    -305.9806849327      3.82E-04
   15    -305.9806849371      3.82E-04
   16    -305.9806849691      3.82E-04
   17    -305.9837537267      2.15E-04
   18    -305.9842806283      8.82E-05
   19    -305.9844865527      3.19E-05
   20    -305.9845199629      1.12E-05
   21    -305.9845243634      5.75E-06
   22    -305.9845250845      1.94E-06
   23    -305.9845251968      4.64E-07
   24    -305.9845252019      1.17E-07
   25    -305.9845252023      3.88E-08
   26    -305.9845252023      1.66E-08
   27    -305.9845252022      7.79E-09 Convergence criterion met
 ---------------------------------------
 SCF time:  CPU 313.76 s  wall 314.37 s
(0)  E-EN(g) gas-phase elect-nuc energy                 -305.961772182 a.u.
(3)  G-ENP(liq) elect-nuc-pol free energy of system     -305.984525202 a.u.
(4)  G-CDS(liq) cavity-dispersion-solvent structure 
     free energy                                                3.8744 kcal/mol
(6)  G-S(liq) free energy of system                     -305.978351025 a.u.
(9)  DeltaG-S(liq) free energy of  solvation
     (9) = (6) - (0)                                          -10.4034 kcal/mol
 SCF   energy in the final basis set = -305.9783510245
 Total energy in the final basis set = -305.9783510245

 Components of the MP2 correlation energy:
        aaaa  correlation energy =        -0.1461120432 au
        abab  correlation energy =        -0.9430087118 au
        bbbb  correlation energy =        -0.1461120432 au
        non-Brillouin singles    =        -0.0000000000 au

 Total  MP2   correlation energy =        -1.2352327982 au
        MP2         total energy =      -307.2135838227 au

  Entering Z-vector solver.
 This version supports only Gaussian blurring of the apparent surface charges
 No PCM contribution added !! 
   1         0           1      0.000266    0.000266
 This version supports only Gaussian blurring of the apparent surface charges
 No PCM contribution added !! 
   2         0           1      0.000088    0.000088
 This version supports only Gaussian blurring of the apparent surface charges
 No PCM contribution added !! 
   3         0           1      0.000034    0.000034
 This version supports only Gaussian blurring of the apparent surface charges
 No PCM contribution added !! 
   4         0           1      0.000012    0.000012
 This version supports only Gaussian blurring of the apparent surface charges
 No PCM contribution added !! 
   5         0           1      0.000004    0.000004
 This version supports only Gaussian blurring of the apparent surface charges
 No PCM contribution added !! 
   6         0           1      0.000002    0.000002
 This version supports only Gaussian blurring of the apparent surface charges
 No PCM contribution added !! 
   7         1           0      0.000000    0.000000    Roots Converged

 --------------------------------------------------------------

                    Orbital Energies (a.u.)
 --------------------------------------------------------------

 Alpha MOs
 -- Occupied --
-20.566 -20.554 -11.336 -11.284 -11.215 -11.207  -1.396  -1.369
 -1.045  -1.004  -0.879  -0.763  -0.688  -0.650  -0.646  -0.621
 -0.588  -0.565  -0.540  -0.524  -0.505  -0.500  -0.482  -0.414
 -- Virtual --
  0.138   0.152   0.175   0.188   0.217   0.225   0.238   0.241
  0.252   0.304   0.323   0.342   0.356   0.383   0.395   0.442
  0.470   0.478   0.499   0.528   0.548   0.559   0.587   0.612
  0.616   0.628   0.639   0.644   0.656   0.665   0.675   0.684
  0.693   0.717   0.729   0.755   0.771   0.799   0.821   0.841
  0.872   0.879   0.900   0.931   0.964   0.982   0.999   1.020
  1.058   1.072   1.096   1.141   1.149   1.172   1.185   1.197
  1.209   1.231   1.254   1.267   1.277   1.299   1.327   1.360
  1.379   1.399   1.417   1.444   1.455   1.483   1.505   1.516
  1.526   1.542   1.556   1.564   1.582   1.590   1.613   1.651
  1.675   1.712   1.738   1.747   1.801   1.811   1.843   1.879
  1.892   1.998   2.034   2.042   2.185   2.215   2.243   2.277
  2.341   2.394   2.435   2.512   2.519   2.590   2.617   2.634
  2.656   2.682   2.733   2.751   2.820   2.823   2.852   2.899
  2.904   2.931   2.960   2.995   3.026   3.069   3.079   3.101
  3.124   3.132   3.152   3.168   3.183   3.191   3.240   3.251
  3.284   3.296   3.315   3.331   3.355   3.360   3.380   3.410
  3.419   3.427   3.453   3.478   3.488   3.506   3.533   3.541
  3.571   3.608   3.624   3.639   3.664   3.692   3.698   3.713
  3.743   3.767   3.781   3.800   3.803   3.827   3.860   3.878
  3.895   3.941   3.980   3.984   4.002   4.040   4.057   4.087
  4.110   4.135   4.145   4.154   4.183   4.189   4.224   4.234
  4.265   4.297   4.325   4.332   4.342   4.356   4.373   4.394
  4.423   4.431   4.449   4.457   4.490   4.505   4.522   4.572
  4.582   4.585   4.610   4.632   4.677   4.697   4.734   4.761
  4.789   4.817   4.875   4.901   4.955   4.961   5.093   5.166
  5.189   5.213   5.219   5.242   5.257   5.286   5.330   5.378
  5.388   5.475   5.502   5.541   5.566   5.576   5.597   5.609
  5.642   5.648   5.653   5.684   5.721   5.727   5.743   5.783
  5.802   5.871   5.880   5.990   6.042   6.078   6.136   6.149
  6.238   6.263   6.273   6.309   6.381   6.676   6.700   6.727
  6.918   6.972   7.033   7.083   7.149   7.231   7.264   7.338
  7.409   7.491   7.546   7.564   7.732   7.948   9.766  12.592
 13.052  13.542  14.607  14.625
 --------------------------------------------------------------

          Ground-State Mulliken Net Atomic Charges

     Atom                 Charge (a.u.)
  ----------------------------------------
      1 C                     0.081578
      2 C                     0.234655
      3 O                    -0.366689
      4 O                    -0.452920
      5 C                    -0.399727
      6 C                    -0.381970
      7 H                     0.160164
      8 H                     0.282988
      9 H                     0.122021
     10 H                     0.143408
     11 H                     0.133210
     12 H                     0.137560
     13 H                     0.160746
     14 H                     0.144977
  ----------------------------------------
  Sum of atomic charges =    -0.000000

 -----------------------------------------------------------------
                    Cartesian Multipole Moments
 -----------------------------------------------------------------
    Charge (ESU x 10^10)
                 0.0000
    Dipole Moment (Debye)
         X      -0.3483      Y      -1.4484      Z      -1.5055
       Tot       2.1179
    Quadrupole Moments (Debye-Ang)
        XX     -34.8482     XY      -4.3870     YY     -45.3438
        XZ      -2.7299     YZ      -1.9919     ZZ     -32.9735
    Octopole Moments (Debye-Ang^2)
       XXX       2.4563    XXY      -2.1770    XYY       0.0220
       YYY      -0.4727    XXZ      -1.1224    XYZ      -1.1165
       YYZ      -5.4436    XZZ      -3.7688    YZZ      -4.2319
       ZZZ       2.5802
    Hexadecapole Moments (Debye-Ang^3)
      XXXX    -439.2508   XXXY       5.6020   XXYY    -121.4003
      XYYY      -6.9119   YYYY    -248.9126   XXXZ      -0.2649
      XXYZ      -1.9882   XYYZ      -1.5838   YYYZ      -4.2333
      XXZZ     -85.4013   XYZZ       4.0938   YYZZ     -52.4297
      XZZZ     -10.2795   YZZZ      -6.4603   ZZZZ     -83.5292
 -----------------------------------------------------------------
 DrvMan is completing analytic gradient of the MP2 energy
 MP2 relaxed dipole moment
            1
    1  -0.1370310
    2  -0.5698321
    3  -0.5923066
	Magnitude:	 0.833 au	 2.118 Debye
 MP2 energy read as -307.213584
 Full Analytical Gradient of MP2 Energy (in au.)
             1             2             3             4             5
    1    0.00079370    0.00068928    0.00095829   -0.00076575   -0.00214579
    2   -0.00073568   -0.00350685    0.00253403    0.00126157   -0.00072784
    3    0.00148511   -0.00227005    0.00142656    0.00065208   -0.00126706
             6             7             8             9            10
    1    0.00104537    0.00018946    0.00002589   -0.00018137    0.00021524
    2    0.00093782    0.00062288   -0.00148295   -0.00013275    0.00074314
    3   -0.00017131    0.00088479   -0.00195367    0.00080306    0.00018004
            11            12            13            14
    1   -0.00034156   -0.00036913   -0.00021670    0.00010307
    2    0.00037733   -0.00038172    0.00010705    0.00038398
    3   -0.00014410   -0.00022635    0.00059601    0.00000490
 Gradient time:  CPU 0.10 s  wall 0.24 s
 Geometry Optimization Parameters
   NAtoms,    NIC,     NZ,  NCons,   NDum,   NFix, NCnnct, MaxDiis
       14      87       0       0       0       0       0       0

 Cartesian Hessian Update
 Hessian Updated using BFGS Update


** GEOMETRY OPTIMIZATION IN DELOCALIZED INTERNAL COORDINATES **
   Searching for a Minimum

   Optimization Cycle:   4

                       Coordinates (Angstroms)
     ATOM                X               Y               Z
      1  C        -0.6325805680   -0.3107317135   -0.3397380931
      2  C         0.7156494448    0.2811494500    0.0157151878
      3  O         0.7909901584    1.3618006026    0.5999202206
      4  O        -0.8457937458   -1.3896861743    0.5760109400
      5  C        -1.7711237899    0.6750913857   -0.3030787400
      6  C         1.9253824665   -0.5105964354   -0.3252008639
      7  H        -0.5566353284   -0.7794826826   -1.3001469406
      8  H        -1.0363033593   -1.0094288239    1.4289505362
      9  H        -1.8583210929    1.0950809228    0.6928604374
     10  H        -2.6912594252    0.1761699325   -0.5557670632
     11  H        -1.6046711445    1.4879565878   -0.9971335281
     12  H         2.7833957740   -0.1279366766    0.2035449020
     13  H         2.0865916827   -0.4311785145   -1.3857640493
     14  H         1.7633540277   -1.5491532606   -0.0898636457
   Point Group: c1    Number of degrees of freedom:    36


   Energy is   -307.213583823

 Hessian Updated using BFGS Update

 33 Hessian modes will be used to form the next step
  Hessian Eigenvalues:
     0.002267    0.005828    0.006811    0.011005    0.028717    0.043857
     0.053056    0.057673    0.057784    0.073375    0.075216    0.083438
     0.157830    0.159858    0.160861    0.163630    0.175174    0.193794
     0.243294    0.249905    0.285356    0.302634    0.315029    0.335622
     0.339069    0.342050    0.342968    0.343501    0.345742    0.354844
     0.403489    0.527513    0.898562

 Minimum Search - Taking Simple RFO Step
 Searching for Lamda that Minimizes Along All modes
 Value Taken    Lamda =  -0.00020122
 Step Taken.  Stepsize is  0.104124

                             Maximum     Tolerance    Cnvgd?
         Gradient           0.002712      0.000300      NO
         Displacement       0.059475      0.001200      NO
         Energy change     -0.000359      0.000001      NO


 New Cartesian Coordinates Obtained by Inverse Iteration

 Displacement from previous Coordinates is:  0.186273
 ----------------------------------------------------------------
             Standard Nuclear Orientation (Angstroms)
    I     Atom           X                Y                Z
 ----------------------------------------------------------------
    1      C      -0.6353141775    -0.3211117790    -0.3393935548
    2      C       0.7066258213     0.2728109718     0.0248560364
    3      O       0.7714087633     1.3402718495     0.6319488930
    4      O      -0.8497495739    -1.3825285278     0.5978978486
    5      C      -1.7629298492     0.6732753439    -0.3107739131
    6      C       1.9200892195    -0.5061664522    -0.3334505052
    7      H      -0.5603335232    -0.8032761760    -1.2953384385
    8      H      -1.0234782340    -0.9803875071     1.4470169987
    9      H      -1.8475226534     1.1033031944     0.6806176990
   10      H      -2.6863486013     0.1769870489    -0.5611086824
   11      H      -1.5869619072     1.4780735726    -1.0113518660
   12      H       2.7738306437    -0.1370572488     0.2136152915
   13      H       2.0898361992    -0.3920530095    -1.3908816143
   14      H       1.7595229727    -1.5530866805    -0.1333448930
 ----------------------------------------------------------------
 Nuclear Repulsion Energy =   248.0173203684 hartrees
 There are       24 alpha and       24 beta electrons
 Discretize the solute cavity surface with Lebedev spheres
	Using 302 Lebedev grid points for each H atom
	Using 302 Lebedev grid points for other atoms
	Atomic van der Waals radii will be scaled by 1.20
 Removing interior tesserae...
 Keep 1449 surface tesserae and discard 2779 interior tesserae
 Molecular Surface Area = 123.672 Angst**2
 Applying Cartesian multipole field
    Component          Value
    ---------          -----
     (2,0,0)        1.00000E-11
     (0,2,0)        2.00000E-11
     (0,0,2)       -3.00000E-10
 Nucleus-field energy     =    -0.0000000105 hartrees
 Requested basis set is cc-pVTZ
 There are 108 shells and 292 basis functions
 A cutoff of  1.0D-11 yielded   5486 shell pairs
 There are     39958 function pairs (     51107 Cartesian)
 Smallest overlap matrix eigenvalue = 4.16E-04
 Guess MOs from SCF MO coefficient file
 Reading MOs from coefficient file
 Reading MOs from coefficient file
 A restricted Hartree-Fock SCF calculation will be
 performed using Pulay DIIS extrapolation
 SCF converges when DIIS error is below 1.0E-08
 Geometry optimization detected.  Setting ReadMinima to 0
 Setting SaveMinima to 0
 ---------------------------------------
  Cycle       Energy         DIIS Error
 ---------------------------------------
    1    -305.9540745941      6.32E-04
    2    -305.9607516332      2.88E-04
    3    -305.9614330574      1.33E-04
    4    -305.9616529301      3.71E-05
    5    -305.9616888546      1.31E-05
    6    -305.9616938113      6.94E-06
    7    -305.9616948463      2.30E-06
    8    -305.9616950088      5.69E-07
    9    -305.9616950169      1.64E-07
   10    -305.9616950180      6.39E-08
   11    -305.9616950186      3.14E-08
   12    -305.9616950186      1.44E-08
   13    -305.9616950186      4.40E-09 Convergence criterion met
 ---------------------------------------
 SCF time:  CPU 174.72 s  wall 176.75 s
 Discretize the solute cavity surface with Lebedev spheres
	Using 302 Lebedev grid points for each H atom
	Using 302 Lebedev grid points for other atoms
	Atomic van der Waals radii will be scaled by 1.20
 Removing interior tesserae...
 Keep 1449 surface tesserae and discard 2779 interior tesserae
 Molecular Surface Area = 123.672 Angst**2
 A restricted Hartree-Fock SCF calculation will be
 performed using Pulay DIIS extrapolation
 Polarizable Continuum solvation model will be applied
 SCF converges when DIIS error is below 1.0E-08
 Geometry optimization detected.  Setting ReadMinima to 0
 Setting SaveMinima to 0

 Citation of the SMD model:
 Marenich, A.V.; Cramer, C.J.; Truhlar, D.G.
 J. Phys. Chem. B 2009, 113, 6378-6396.
 iSolventCode=           1
 Solvent: water                                                           

 vradii
            1           2           3           4           5           6
    1   1.8500000   1.8500000   1.5200000   1.5200000   1.8500000   1.8500000
            7           8           9          10          11          12
    1   1.2000000   1.2000000   1.2000000   1.2000000   1.2000000   1.2000000
           13          14
    1   1.2000000   1.2000000
 ---------------------------------------
  Cycle       Energy         DIIS Error
 ---------------------------------------
    1    -305.9616950185      1.32E-09
 Time req'd to invert C: 1.84 s (CPU) 1.83 s (wall)
    2    -305.9805461745      3.81E-04
    3    -305.9805461763      3.81E-04
    4    -305.9805461821      3.81E-04
    5    -305.9805461786      3.81E-04
    6    -305.9805461715      3.81E-04
    7    -305.9805461640      3.81E-04
    8    -305.9805461587      3.81E-04
    9    -305.9805461537      3.81E-04
   10    -305.9805461558      3.81E-04
   11    -305.9805461555      3.81E-04
   12    -305.9805461569      3.81E-04
   13    -305.9805461556      3.81E-04
   14    -305.9805461572      3.81E-04
   15    -305.9805461555      3.81E-04
   16    -305.9805461755      3.81E-04
   17    -305.9835918933      2.14E-04
   18    -305.9841127282      8.79E-05
   19    -305.9843151389      3.15E-05
   20    -305.9843476028      1.10E-05
   21    -305.9843518475      5.69E-06
   22    -305.9843525531      1.92E-06
   23    -305.9843526642      4.65E-07
   24    -305.9843526694      1.17E-07
   25    -305.9843526696      3.88E-08
   26    -305.9843526696      1.65E-08
   27    -305.9843526694      7.73E-09 Convergence criterion met
 ---------------------------------------
 SCF time:  CPU 286.63 s  wall 289.26 s
(0)  E-EN(g) gas-phase elect-nuc energy                 -305.961695018 a.u.
(3)  G-ENP(liq) elect-nuc-pol free energy of system     -305.984352669 a.u.
(4)  G-CDS(liq) cavity-dispersion-solvent structure 
     free energy                                                3.8606 kcal/mol
(6)  G-S(liq) free energy of system                     -305.978200335 a.u.
(9)  DeltaG-S(liq) free energy of  solvation
     (9) = (6) - (0)                                          -10.3572 kcal/mol
 SCF   energy in the final basis set = -305.9782003345
 Total energy in the final basis set = -305.9782003345

 Components of the MP2 correlation energy:
        aaaa  correlation energy =        -0.1461790952 au
        abab  correlation energy =        -0.9431811941 au
        bbbb  correlation energy =        -0.1461790952 au
        non-Brillouin singles    =        -0.0000000000 au

 Total  MP2   correlation energy =        -1.2355393845 au
        MP2         total energy =      -307.2137397190 au

  Entering Z-vector solver.
 This version supports only Gaussian blurring of the apparent surface charges
 No PCM contribution added !! 
   1         0           1      0.000267    0.000267
 This version supports only Gaussian blurring of the apparent surface charges
 No PCM contribution added !! 
   2         0           1      0.000088    0.000088
 This version supports only Gaussian blurring of the apparent surface charges
 No PCM contribution added !! 
   3         0           1      0.000033    0.000033
 This version supports only Gaussian blurring of the apparent surface charges
 No PCM contribution added !! 
   4         0           1      0.000012    0.000012
 This version supports only Gaussian blurring of the apparent surface charges
 No PCM contribution added !! 
   5         0           1      0.000004    0.000004
 This version supports only Gaussian blurring of the apparent surface charges
 No PCM contribution added !! 
   6         0           1      0.000002    0.000002
 This version supports only Gaussian blurring of the apparent surface charges
 No PCM contribution added !! 
   7         1           0      0.000000    0.000000    Roots Converged

 --------------------------------------------------------------

                    Orbital Energies (a.u.)
 --------------------------------------------------------------

 Alpha MOs
 -- Occupied --
-20.566 -20.554 -11.336 -11.283 -11.216 -11.206  -1.397  -1.369
 -1.046  -1.004  -0.879  -0.764  -0.688  -0.650  -0.645  -0.621
 -0.589  -0.565  -0.540  -0.524  -0.506  -0.500  -0.482  -0.414
 -- Virtual --
  0.139   0.152   0.175   0.188   0.216   0.225   0.238   0.241
  0.251   0.304   0.323   0.343   0.355   0.382   0.395   0.442
  0.470   0.480   0.500   0.526   0.550   0.558   0.586   0.611
  0.616   0.628   0.639   0.643   0.654   0.664   0.675   0.684
  0.692   0.718   0.730   0.756   0.772   0.797   0.824   0.840
  0.873   0.882   0.900   0.930   0.965   0.982   0.999   1.020
  1.056   1.072   1.097   1.144   1.153   1.169   1.184   1.199
  1.209   1.233   1.255   1.269   1.277   1.297   1.328   1.361
  1.379   1.401   1.416   1.443   1.455   1.481   1.503   1.520
  1.527   1.542   1.555   1.563   1.582   1.590   1.612   1.652
  1.680   1.708   1.736   1.749   1.801   1.812   1.845   1.882
  1.894   1.998   2.039   2.043   2.181   2.214   2.244   2.275
  2.344   2.394   2.436   2.511   2.516   2.591   2.617   2.634
  2.662   2.685   2.735   2.750   2.819   2.821   2.854   2.900
  2.905   2.930   2.963   2.994   3.027   3.071   3.079   3.098
  3.124   3.132   3.154   3.166   3.183   3.190   3.241   3.253
  3.284   3.297   3.317   3.330   3.354   3.363   3.380   3.411
  3.422   3.428   3.452   3.475   3.491   3.507   3.533   3.540
  3.572   3.608   3.622   3.639   3.665   3.693   3.699   3.718
  3.740   3.768   3.780   3.798   3.803   3.829   3.861   3.880
  3.895   3.941   3.983   3.990   4.007   4.040   4.056   4.090
  4.105   4.134   4.144   4.153   4.183   4.191   4.225   4.238
  4.267   4.297   4.327   4.333   4.340   4.352   4.376   4.394
  4.425   4.428   4.450   4.455   4.490   4.502   4.521   4.570
  4.582   4.588   4.612   4.632   4.677   4.697   4.732   4.761
  4.789   4.822   4.873   4.902   4.954   4.969   5.091   5.161
  5.192   5.214   5.218   5.241   5.258   5.287   5.327   5.373
  5.388   5.475   5.500   5.544   5.562   5.575   5.597   5.610
  5.643   5.648   5.652   5.682   5.723   5.726   5.741   5.785
  5.801   5.870   5.881   5.988   6.043   6.080   6.135   6.153
  6.235   6.262   6.272   6.309   6.379   6.675   6.700   6.730
  6.922   6.974   7.023   7.088   7.150   7.219   7.267   7.340
  7.406   7.490   7.547   7.569   7.731   7.939   9.782  12.589
 13.042  13.573  14.593  14.643
 --------------------------------------------------------------

          Ground-State Mulliken Net Atomic Charges

     Atom                 Charge (a.u.)
  ----------------------------------------
      1 C                     0.081854
      2 C                     0.235099
      3 O                    -0.367132
      4 O                    -0.454188
      5 C                    -0.398605
      6 C                    -0.381316
      7 H                     0.161042
      8 H                     0.283344
      9 H                     0.121649
     10 H                     0.142061
     11 H                     0.133479
     12 H                     0.136752
     13 H                     0.160705
     14 H                     0.145256
  ----------------------------------------
  Sum of atomic charges =    -0.000000

 -----------------------------------------------------------------
                    Cartesian Multipole Moments
 -----------------------------------------------------------------
    Charge (ESU x 10^10)
                 0.0000
    Dipole Moment (Debye)
         X      -0.2758      Y      -1.3821      Z      -1.6187
       Tot       2.1462
    Quadrupole Moments (Debye-Ang)
        XX     -34.9489     XY      -4.3339     YY     -45.1889
        XZ      -2.7031     YZ      -1.9040     ZZ     -33.0687
    Octopole Moments (Debye-Ang^2)
       XXX       3.1840    XXY      -1.7981    XYY       0.4697
       YYY       0.2580    XXZ      -1.4951    XYZ      -1.3804
       YYZ      -6.0668    XZZ      -3.6131    YZZ      -4.0292
       ZZZ       1.9244
    Hexadecapole Moments (Debye-Ang^3)
      XXXX    -436.8808   XXXY       5.9882   XXYY    -120.3123
      XYYY      -6.3964   YYYY    -245.0055   XXXZ      -0.0705
      XXYZ      -1.7641   XYYZ      -1.3152   YYYZ      -3.7730
      XXZZ     -85.4505   XYZZ       4.0346   YYZZ     -52.9075
      XZZZ     -10.3096   YZZZ      -6.8250   ZZZZ     -86.1138
 -----------------------------------------------------------------
 DrvMan is completing analytic gradient of the MP2 energy
 MP2 relaxed dipole moment
            1
    1  -0.1085100
    2  -0.5437713
    3  -0.6368263
	Magnitude:	 0.844 au	 2.146 Debye
 MP2 energy read as -307.213740
 Full Analytical Gradient of MP2 Energy (in au.)
             1             2             3             4             5
    1    0.00047056   -0.00072723    0.00007690   -0.00006549    0.00017417
    2   -0.00082546   -0.00184585    0.00178993    0.00078253   -0.00008489
    3    0.00104591   -0.00028398    0.00076943   -0.00042714    0.00013994
             6             7             8             9            10
    1    0.00004266    0.00015464   -0.00018695   -0.00015189    0.00011523
    2    0.00052471    0.00010498   -0.00039892   -0.00001443   -0.00011246
    3   -0.00021276   -0.00096086   -0.00023973    0.00045039   -0.00001645
            11            12            13            14
    1   -0.00000133   -0.00008239    0.00014586    0.00003525
    2    0.00031895    0.00009766    0.00002569   -0.00036243
    3    0.00003405    0.00017819   -0.00040024   -0.00007676
 Gradient time:  CPU 0.16 s  wall 0.96 s
 Geometry Optimization Parameters
   NAtoms,    NIC,     NZ,  NCons,   NDum,   NFix, NCnnct, MaxDiis
       14      87       0       0       0       0       0       0

 Cartesian Hessian Update
 Hessian Updated using BFGS Update


** GEOMETRY OPTIMIZATION IN DELOCALIZED INTERNAL COORDINATES **
   Searching for a Minimum

   Optimization Cycle:   5

                       Coordinates (Angstroms)
     ATOM                X               Y               Z
      1  C        -0.6353141775   -0.3211117790   -0.3393935548
      2  C         0.7066258213    0.2728109718    0.0248560364
      3  O         0.7714087633    1.3402718495    0.6319488930
      4  O        -0.8497495739   -1.3825285278    0.5978978486
      5  C        -1.7629298492    0.6732753439   -0.3107739131
      6  C         1.9200892195   -0.5061664522   -0.3334505052
      7  H        -0.5603335232   -0.8032761760   -1.2953384385
      8  H        -1.0234782340   -0.9803875071    1.4470169987
      9  H        -1.8475226534    1.1033031944    0.6806176990
     10  H        -2.6863486013    0.1769870489   -0.5611086824
     11  H        -1.5869619072    1.4780735726   -1.0113518660
     12  H         2.7738306437   -0.1370572488    0.2136152915
     13  H         2.0898361992   -0.3920530095   -1.3908816143
     14  H         1.7595229727   -1.5530866805   -0.1333448930
   Point Group: c1    Number of degrees of freedom:    36


   Energy is   -307.213739719

 Hessian Updated using BFGS Update

 34 Hessian modes will be used to form the next step
  Hessian Eigenvalues:
     0.001811    0.005833    0.006713    0.010499    0.028241    0.042669
     0.056987    0.057551    0.058513    0.073235    0.075183    0.084294
     0.156245    0.159374    0.160663    0.162991    0.165125    0.170412
     0.198542    0.242214    0.250267    0.289653    0.306248    0.323611
     0.338190    0.340696    0.342275    0.343105    0.345314    0.350752
     0.368387    0.405410    0.526835    0.865943

 Minimum Search - Taking Simple RFO Step
 Searching for Lamda that Minimizes Along All modes
 Value Taken    Lamda =  -0.00007054
 Step Taken.  Stepsize is  0.151708

                             Maximum     Tolerance    Cnvgd?
         Gradient           0.001082      0.000300      NO
         Displacement       0.069610      0.001200      NO
         Energy change     -0.000156      0.000001      NO


 New Cartesian Coordinates Obtained by Inverse Iteration

 Displacement from previous Coordinates is:  0.266545
 ----------------------------------------------------------------
             Standard Nuclear Orientation (Angstroms)
    I     Atom           X                Y                Z
 ----------------------------------------------------------------
    1      C      -0.6374346378    -0.3288311455    -0.3293447010
    2      C       0.7044097963     0.2620541740     0.0401302112
    3      O       0.7662678165     1.3047633333     0.6878589329
    4      O      -0.8579302928    -1.3707642186     0.6305577049
    5      C      -1.7599482825     0.6709373167    -0.3261367036
    6      C       1.9189449258    -0.4995321510    -0.3481792104
    7      H      -0.5609420015    -0.8329643772    -1.2724821805
    8      H      -1.0188644805    -0.9473956842     1.4727896195
    9      H      -1.8477335733     1.1188437467     0.6564896366
   10      H      -2.6850774787     0.1758403774    -0.5734506238
   11      H      -1.5741725309     1.4615511622    -1.0392505037
   12      H       2.7717253621    -0.1561354812     0.2171215378
   13      H       2.0917253597    -0.3352585275    -1.3981082738
   14      H       1.7577051177    -1.5540539253    -0.1976861461
 ----------------------------------------------------------------
 Nuclear Repulsion Energy =   248.1074418335 hartrees
 There are       24 alpha and       24 beta electrons
 Discretize the solute cavity surface with Lebedev spheres
	Using 302 Lebedev grid points for each H atom
	Using 302 Lebedev grid points for other atoms
	Atomic van der Waals radii will be scaled by 1.20
 Removing interior tesserae...
 Keep 1445 surface tesserae and discard 2783 interior tesserae
 Molecular Surface Area = 123.285 Angst**2
 Applying Cartesian multipole field
    Component          Value
    ---------          -----
     (2,0,0)        1.00000E-11
     (0,2,0)        2.00000E-11
     (0,0,2)       -3.00000E-10
 Nucleus-field energy     =    -0.0000000118 hartrees
 Requested basis set is cc-pVTZ
 There are 108 shells and 292 basis functions
 A cutoff of  1.0D-11 yielded   5484 shell pairs
 There are     39958 function pairs (     51109 Cartesian)
 Smallest overlap matrix eigenvalue = 4.22E-04
 Guess MOs from SCF MO coefficient file
 Reading MOs from coefficient file
 Reading MOs from coefficient file
 A restricted Hartree-Fock SCF calculation will be
 performed using Pulay DIIS extrapolation
 SCF converges when DIIS error is below 1.0E-08
 Geometry optimization detected.  Setting ReadMinima to 0
 Setting SaveMinima to 0
 ---------------------------------------
  Cycle       Energy         DIIS Error
 ---------------------------------------
    1    -305.9527107053      7.72E-04
    2    -305.9605280558      2.86E-04
    3    -305.9612322035      1.55E-04
    4    -305.9614951130      4.13E-05
    5    -305.9615374517      1.39E-05
    6    -305.9615430021      7.40E-06
    7    -305.9615442973      2.37E-06
    8    -305.9615444666      6.40E-07
    9    -305.9615444754      1.50E-07
   10    -305.9615444762      4.29E-08
   11    -305.9615444765      1.38E-08
   12    -305.9615444765      5.20E-09 Convergence criterion met
 ---------------------------------------
 SCF time:  CPU 177.67 s  wall 178.70 s
 Discretize the solute cavity surface with Lebedev spheres
	Using 302 Lebedev grid points for each H atom
	Using 302 Lebedev grid points for other atoms
	Atomic van der Waals radii will be scaled by 1.20
 Removing interior tesserae...
 Keep 1445 surface tesserae and discard 2783 interior tesserae
 Molecular Surface Area = 123.285 Angst**2
 A restricted Hartree-Fock SCF calculation will be
 performed using Pulay DIIS extrapolation
 Polarizable Continuum solvation model will be applied
 SCF converges when DIIS error is below 1.0E-08
 Geometry optimization detected.  Setting ReadMinima to 0
 Setting SaveMinima to 0

 Citation of the SMD model:
 Marenich, A.V.; Cramer, C.J.; Truhlar, D.G.
 J. Phys. Chem. B 2009, 113, 6378-6396.
 iSolventCode=           1
 Solvent: water                                                           

 vradii
            1           2           3           4           5           6
    1   1.8500000   1.8500000   1.5200000   1.5200000   1.8500000   1.8500000
            7           8           9          10          11          12
    1   1.2000000   1.2000000   1.2000000   1.2000000   1.2000000   1.2000000
           13          14
    1   1.2000000   1.2000000
 ---------------------------------------
  Cycle       Energy         DIIS Error
 ---------------------------------------
    1    -305.9615444770      2.64E-09
 Time req'd to invert C: 1.82 s (CPU) 1.81 s (wall)
    2    -305.9803729400      3.80E-04
    3    -305.9803729412      3.80E-04
    4    -305.9803729398      3.80E-04
    5    -305.9803729363      3.80E-04
    6    -305.9803729315      3.80E-04
    7    -305.9803729238      3.80E-04
    8    -305.9803729246      3.80E-04
    9    -305.9803729157      3.80E-04
   10    -305.9803729128      3.80E-04
   11    -305.9803729077      3.80E-04
   12    -305.9803729114      3.80E-04
   13    -305.9803729068      3.80E-04
   14    -305.9803729057      3.80E-04
   15    -305.9803729031      3.80E-04
   16    -305.9803729414      3.80E-04
   17    -305.9834021257      2.13E-04
   18    -305.9839186733      8.76E-05
   19    -305.9841185767      3.12E-05
   20    -305.9841503033      1.09E-05
   21    -305.9841544286      5.67E-06
   22    -305.9841551242      1.91E-06
   23    -305.9841552350      4.63E-07
   24    -305.9841552402      1.16E-07
   25    -305.9841552404      3.82E-08
   26    -305.9841552403      1.61E-08
   27    -305.9841552402      7.55E-09 Convergence criterion met
 ---------------------------------------
 SCF time:  CPU 285.06 s  wall 286.93 s
(0)  E-EN(g) gas-phase elect-nuc energy                 -305.961544477 a.u.
(3)  G-ENP(liq) elect-nuc-pol free energy of system     -305.984155240 a.u.
(4)  G-CDS(liq) cavity-dispersion-solvent structure 
     free energy                                                3.8548 kcal/mol
(6)  G-S(liq) free energy of system                     -305.978012274 a.u.
(9)  DeltaG-S(liq) free energy of  solvation
     (9) = (6) - (0)                                          -10.3337 kcal/mol
 SCF   energy in the final basis set = -305.9780122742
 Total energy in the final basis set = -305.9780122742

 Components of the MP2 correlation energy:
        aaaa  correlation energy =        -0.1461930925 au
        abab  correlation energy =        -0.9432316510 au
        bbbb  correlation energy =        -0.1461930925 au
        non-Brillouin singles    =        -0.0000000000 au

 Total  MP2   correlation energy =        -1.2356178360 au
        MP2         total energy =      -307.2136301102 au

  Entering Z-vector solver.
 This version supports only Gaussian blurring of the apparent surface charges
 No PCM contribution added !! 
   1         0           1      0.000267    0.000267
 This version supports only Gaussian blurring of the apparent surface charges
 No PCM contribution added !! 
   2         0           1      0.000088    0.000088
 This version supports only Gaussian blurring of the apparent surface charges
 No PCM contribution added !! 
   3         0           1      0.000033    0.000033
 This version supports only Gaussian blurring of the apparent surface charges
 No PCM contribution added !! 
   4         0           1      0.000012    0.000012
 This version supports only Gaussian blurring of the apparent surface charges
 No PCM contribution added !! 
   5         0           1      0.000004    0.000004
 This version supports only Gaussian blurring of the apparent surface charges
 No PCM contribution added !! 
   6         0           1      0.000002    0.000002
 This version supports only Gaussian blurring of the apparent surface charges
 No PCM contribution added !! 
   7         1           0      0.000000    0.000000    Roots Converged

 --------------------------------------------------------------

                    Orbital Energies (a.u.)
 --------------------------------------------------------------

 Alpha MOs
 -- Occupied --
-20.566 -20.554 -11.336 -11.283 -11.216 -11.206  -1.398  -1.368
 -1.046  -1.004  -0.879  -0.764  -0.689  -0.650  -0.644  -0.621
 -0.590  -0.566  -0.541  -0.524  -0.506  -0.500  -0.482  -0.414
 -- Virtual --
  0.140   0.151   0.176   0.189   0.214   0.225   0.238   0.242
  0.250   0.303   0.323   0.344   0.352   0.382   0.395   0.443
  0.469   0.480   0.501   0.524   0.553   0.558   0.585   0.612
  0.616   0.627   0.640   0.643   0.651   0.664   0.675   0.684
  0.692   0.719   0.730   0.754   0.773   0.794   0.829   0.839
  0.873   0.886   0.900   0.928   0.967   0.982   0.996   1.022
  1.053   1.073   1.098   1.145   1.157   1.164   1.185   1.197
  1.209   1.233   1.255   1.269   1.277   1.296   1.328   1.360
  1.378   1.403   1.415   1.443   1.455   1.478   1.502   1.522
  1.531   1.543   1.554   1.562   1.584   1.589   1.613   1.652
  1.684   1.709   1.734   1.752   1.802   1.810   1.846   1.880
  1.903   1.998   2.029   2.057   2.177   2.214   2.245   2.275
  2.346   2.393   2.439   2.509   2.515   2.591   2.616   2.632
  2.663   2.686   2.734   2.750   2.814   2.817   2.852   2.902
  2.903   2.928   2.967   2.993   3.030   3.073   3.079   3.093
  3.124   3.129   3.156   3.165   3.184   3.193   3.243   3.253
  3.282   3.299   3.318   3.328   3.352   3.369   3.381   3.413
  3.424   3.428   3.450   3.472   3.495   3.506   3.532   3.541
  3.575   3.610   3.621   3.640   3.665   3.689   3.699   3.722
  3.738   3.766   3.779   3.795   3.804   3.827   3.864   3.882
  3.893   3.942   3.984   3.996   4.006   4.038   4.054   4.091
  4.102   4.131   4.147   4.153   4.185   4.194   4.225   4.241
  4.268   4.298   4.329   4.335   4.340   4.350   4.376   4.395
  4.425   4.428   4.449   4.454   4.493   4.500   4.521   4.569
  4.583   4.590   4.616   4.632   4.679   4.701   4.729   4.761
  4.789   4.825   4.871   4.899   4.954   4.979   5.092   5.156
  5.195   5.215   5.219   5.243   5.260   5.288   5.328   5.374
  5.393   5.476   5.499   5.546   5.563   5.577   5.599   5.611
  5.643   5.648   5.654   5.682   5.722   5.724   5.741   5.786
  5.804   5.869   5.884   5.986   6.043   6.080   6.132   6.155
  6.233   6.263   6.273   6.309   6.378   6.671   6.698   6.734
  6.924   6.972   7.018   7.092   7.151   7.215   7.268   7.342
  7.403   7.489   7.547   7.573   7.728   7.935   9.801  12.570
 13.016  13.601  14.599  14.650
 --------------------------------------------------------------

          Ground-State Mulliken Net Atomic Charges

     Atom                 Charge (a.u.)
  ----------------------------------------
      1 C                     0.080641
      2 C                     0.235909
      3 O                    -0.368736
      4 O                    -0.454960
      5 C                    -0.397590
      6 C                    -0.380727
      7 H                     0.162053
      8 H                     0.283124
      9 H                     0.121060
     10 H                     0.141948
     11 H                     0.134086
     12 H                     0.136664
     13 H                     0.160637
     14 H                     0.145892
  ----------------------------------------
  Sum of atomic charges =     0.000000

 -----------------------------------------------------------------
                    Cartesian Multipole Moments
 -----------------------------------------------------------------
    Charge (ESU x 10^10)
                -0.0000
    Dipole Moment (Debye)
         X      -0.2319      Y      -1.2891      Z      -1.7916
       Tot       2.2193
    Quadrupole Moments (Debye-Ang)
        XX     -34.9648     XY      -4.3171     YY     -44.9251
        XZ      -2.7313     YZ      -1.8673     ZZ     -33.2904
    Octopole Moments (Debye-Ang^2)
       XXX       3.5574    XXY      -1.4094    XYY       0.8253
       YYY       1.1631    XXZ      -2.1034    XYZ      -1.7260
       YYZ      -6.9725    XZZ      -3.6556    YZZ      -3.7989
       ZZZ       0.7549
    Hexadecapole Moments (Debye-Ang^3)
      XXXX    -436.1455   XXXY       5.9364   XXYY    -119.3403
      XYYY      -5.9316   YYYY    -238.7455   XXXZ      -0.0188
      XXYZ      -1.7589   XYYZ      -1.1657   YYYZ      -3.2177
      XXZZ     -86.2605   XYZZ       3.8344   YYZZ     -53.5673
      XZZZ     -10.6859   YZZZ      -7.5077   ZZZZ     -90.5871
 -----------------------------------------------------------------
 DrvMan is completing analytic gradient of the MP2 energy
 MP2 relaxed dipole moment
            1
    1  -0.0912350
    2  -0.5071544
    3  -0.7048843
	Magnitude:	 0.873 au	 2.219 Debye
 MP2 energy read as -307.213630
 Full Analytical Gradient of MP2 Energy (in au.)
             1             2             3             4             5
    1    0.00029252   -0.00062093    0.00022076    0.00018119    0.00023037
    2   -0.00038700   -0.00069271    0.00071135    0.00016036    0.00001414
    3    0.00063831   -0.00058806    0.00058700   -0.00037097    0.00027940
             6             7             8             9            10
    1   -0.00018248   -0.00007308   -0.00017928   -0.00003855   -0.00002043
    2    0.00025032    0.00006625   -0.00015087   -0.00017141   -0.00014141
    3   -0.00000620   -0.00043416   -0.00014229    0.00000594   -0.00007777
            11            12            13            14
    1    0.00005254    0.00005817    0.00007730    0.00000189
    2    0.00023547    0.00005543    0.00020334   -0.00015327
    3    0.00018839    0.00016954   -0.00008620   -0.00016292
 Gradient time:  CPU 0.14 s  wall 0.78 s
 Geometry Optimization Parameters
   NAtoms,    NIC,     NZ,  NCons,   NDum,   NFix, NCnnct, MaxDiis
       14      87       0       0       0       0       0       0

 Cartesian Hessian Update
 Hessian Updated using BFGS Update


** GEOMETRY OPTIMIZATION IN DELOCALIZED INTERNAL COORDINATES **
   Searching for a Minimum

   Optimization Cycle:   6

                       Coordinates (Angstroms)
     ATOM                X               Y               Z
      1  C        -0.6374346378   -0.3288311455   -0.3293447010
      2  C         0.7044097963    0.2620541740    0.0401302112
      3  O         0.7662678165    1.3047633333    0.6878589329
      4  O        -0.8579302928   -1.3707642186    0.6305577049
      5  C        -1.7599482825    0.6709373167   -0.3261367036
      6  C         1.9189449258   -0.4995321510   -0.3481792104
      7  H        -0.5609420015   -0.8329643772   -1.2724821805
      8  H        -1.0188644805   -0.9473956842    1.4727896195
      9  H        -1.8477335733    1.1188437467    0.6564896366
     10  H        -2.6850774787    0.1758403774   -0.5734506238
     11  H        -1.5741725309    1.4615511622   -1.0392505037
     12  H         2.7717253621   -0.1561354812    0.2171215378
     13  H         2.0917253597   -0.3352585275   -1.3981082738
     14  H         1.7577051177   -1.5540539253   -0.1976861461
   Point Group: c1    Number of degrees of freedom:    36


   Energy is   -307.213630110

 Hessian Updated using BFGS Update

 35 Hessian modes will be used to form the next step
  Hessian Eigenvalues:
     0.001621    0.005767    0.006887    0.009841    0.029102    0.042218
     0.057012    0.057427    0.058630    0.073200    0.075199    0.083941
     0.155252    0.159412    0.160290    0.160624    0.162623    0.163713
     0.168657    0.198381    0.241894    0.252295    0.288511    0.306652
     0.324110    0.338379    0.341824    0.342495    0.343574    0.346007
     0.352717    0.359642    0.398334    0.527033    0.831034

 Minimum Search - Taking Simple RFO Step
 Searching for Lamda that Minimizes Along All modes
 Value Taken    Lamda =  -0.00001804
 Step Taken.  Stepsize is  0.066874

                             Maximum     Tolerance    Cnvgd?
         Gradient           0.000612      0.000300      NO
         Displacement       0.027002      0.001200      NO
         Energy change      0.000110      0.000001      NO


 New Cartesian Coordinates Obtained by Inverse Iteration

 Displacement from previous Coordinates is:  0.100915
 ----------------------------------------------------------------
             Standard Nuclear Orientation (Angstroms)
    I     Atom           X                Y                Z
 ----------------------------------------------------------------
    1      C      -0.6390053347    -0.3310649448    -0.3266720047
    2      C       0.7032588326     0.2568940592     0.0486202050
    3      O       0.7621087259     1.2879321397     0.7133694537
    4      O      -0.8635661250    -1.3679510127     0.6393114723
    5      C      -1.7591728303     0.6714305864    -0.3327251966
    6      C       1.9186548078    -0.4969667117    -0.3525418867
    7      H      -0.5600244801    -0.8416468137    -1.2653600695
    8      H      -1.0116158504    -0.9393957092     1.4816747765
    9      H      -1.8446528233     1.1298910862     0.6452924718
   10      H      -2.6862605924     0.1772031964    -0.5741127668
   11      H      -1.5715193536     1.4533169604    -1.0543512884
   12      H       2.7725184326    -0.1598010158     0.2146105247
   13      H       2.0881679655    -0.3174206381    -1.4003431472
   14      H       1.7597837253    -1.5533665822    -0.2164632442
 ----------------------------------------------------------------
 Nuclear Repulsion Energy =   248.1212863867 hartrees
 There are       24 alpha and       24 beta electrons
 Discretize the solute cavity surface with Lebedev spheres
	Using 302 Lebedev grid points for each H atom
	Using 302 Lebedev grid points for other atoms
	Atomic van der Waals radii will be scaled by 1.20
 Removing interior tesserae...
 Keep 1449 surface tesserae and discard 2779 interior tesserae
 Molecular Surface Area = 123.920 Angst**2
 Applying Cartesian multipole field
    Component          Value
    ---------          -----
     (2,0,0)        1.00000E-11
     (0,2,0)        2.00000E-11
     (0,0,2)       -3.00000E-10
 Nucleus-field energy     =    -0.0000000123 hartrees
 Requested basis set is cc-pVTZ
 There are 108 shells and 292 basis functions
 A cutoff of  1.0D-11 yielded   5485 shell pairs
 There are     39967 function pairs (     51118 Cartesian)
 Smallest overlap matrix eigenvalue = 4.26E-04
 Guess MOs from SCF MO coefficient file
 Reading MOs from coefficient file
 Reading MOs from coefficient file
 A restricted Hartree-Fock SCF calculation will be
 performed using Pulay DIIS extrapolation
 SCF converges when DIIS error is below 1.0E-08
 Geometry optimization detected.  Setting ReadMinima to 0
 Setting SaveMinima to 0
 ---------------------------------------
  Cycle       Energy         DIIS Error
 ---------------------------------------
    1    -305.9568955098      5.37E-04
    2    -305.9607589489      2.73E-04
    3    -305.9613628613      1.10E-04
    4    -305.9615362026      3.41E-05
    5    -305.9615663994      1.24E-05
    6    -305.9615708933      6.64E-06
    7    -305.9615717883      2.13E-06
    8    -305.9615719223      4.67E-07
    9    -305.9615719276      1.34E-07
   10    -305.9615719284      4.65E-08
   11    -305.9615719288      2.09E-08
   12    -305.9615719286      9.91E-09 Convergence criterion met
 ---------------------------------------
 SCF time:  CPU 165.69 s  wall 171.54 s
 Discretize the solute cavity surface with Lebedev spheres
	Using 302 Lebedev grid points for each H atom
	Using 302 Lebedev grid points for other atoms
	Atomic van der Waals radii will be scaled by 1.20
 Removing interior tesserae...
 Keep 1449 surface tesserae and discard 2779 interior tesserae
 Molecular Surface Area = 123.920 Angst**2
 A restricted Hartree-Fock SCF calculation will be
 performed using Pulay DIIS extrapolation
 Polarizable Continuum solvation model will be applied
 SCF converges when DIIS error is below 1.0E-08
 Geometry optimization detected.  Setting ReadMinima to 0
 Setting SaveMinima to 0

 Citation of the SMD model:
 Marenich, A.V.; Cramer, C.J.; Truhlar, D.G.
 J. Phys. Chem. B 2009, 113, 6378-6396.
 iSolventCode=           1
 Solvent: water                                                           

 vradii
            1           2           3           4           5           6
    1   1.8500000   1.8500000   1.5200000   1.5200000   1.8500000   1.8500000
            7           8           9          10          11          12
    1   1.2000000   1.2000000   1.2000000   1.2000000   1.2000000   1.2000000
           13          14
    1   1.2000000   1.2000000
 ---------------------------------------
  Cycle       Energy         DIIS Error
 ---------------------------------------
    1    -305.9615719287      3.74E-09
 Time req'd to invert C: 1.84 s (CPU) 1.84 s (wall)
    2    -305.9802423245      3.77E-04
    3    -305.9802423261      3.77E-04
    4    -305.9802423189      3.77E-04
    5    -305.9802423108      3.77E-04
    6    -305.9802423018      3.77E-04
    7    -305.9802422981      3.77E-04
    8    -305.9802422975      3.77E-04
    9    -305.9802422907      3.77E-04
   10    -305.9802422842      3.77E-04
   11    -305.9802422765      3.77E-04
   12    -305.9802422704      3.77E-04
   13    -305.9802422676      3.77E-04
   14    -305.9802422699      3.77E-04
   15    -305.9802422645      3.77E-04
   16    -305.9802423245      3.77E-04
   17    -305.9832367560      2.12E-04
   18    -305.9837471463      8.71E-05
   19    -305.9839445259      3.08E-05
   20    -305.9839755189      1.08E-05
   21    -305.9839795057      5.61E-06
   22    -305.9839801856      1.88E-06
   23    -305.9839802942      4.58E-07
   24    -305.9839802991      1.15E-07
   25    -305.9839802993      3.77E-08
   26    -305.9839802992      1.57E-08
   27    -305.9839802990      7.29E-09 Convergence criterion met
 ---------------------------------------
 SCF time:  CPU 307.50 s  wall 308.36 s
(0)  E-EN(g) gas-phase elect-nuc energy                 -305.961571929 a.u.
(3)  G-ENP(liq) elect-nuc-pol free energy of system     -305.983980299 a.u.
(4)  G-CDS(liq) cavity-dispersion-solvent structure 
     free energy                                                3.8554 kcal/mol
(6)  G-S(liq) free energy of system                     -305.977836349 a.u.
(9)  DeltaG-S(liq) free energy of  solvation
     (9) = (6) - (0)                                          -10.2061 kcal/mol
 SCF   energy in the final basis set = -305.9778363491
 Total energy in the final basis set = -305.9778363491

 Components of the MP2 correlation energy:
        aaaa  correlation energy =        -0.1461940051 au
        abab  correlation energy =        -0.9432345118 au
        bbbb  correlation energy =        -0.1461940051 au
        non-Brillouin singles    =        -0.0000000000 au

 Total  MP2   correlation energy =        -1.2356225220 au
        MP2         total energy =      -307.2134588711 au

  Entering Z-vector solver.
 This version supports only Gaussian blurring of the apparent surface charges
 No PCM contribution added !! 
   1         0           1      0.000267    0.000267
 This version supports only Gaussian blurring of the apparent surface charges
 No PCM contribution added !! 
   2         0           1      0.000087    0.000087
 This version supports only Gaussian blurring of the apparent surface charges
 No PCM contribution added !! 
   3         0           1      0.000033    0.000033
 This version supports only Gaussian blurring of the apparent surface charges
 No PCM contribution added !! 
   4         0           1      0.000012    0.000012
 This version supports only Gaussian blurring of the apparent surface charges
 No PCM contribution added !! 
   5         0           1      0.000004    0.000004
 This version supports only Gaussian blurring of the apparent surface charges
 No PCM contribution added !! 
   6         0           1      0.000002    0.000002
 This version supports only Gaussian blurring of the apparent surface charges
 No PCM contribution added !! 
   7         1           0      0.000000    0.000000    Roots Converged

 --------------------------------------------------------------

                    Orbital Energies (a.u.)
 --------------------------------------------------------------

 Alpha MOs
 -- Occupied --
-20.567 -20.554 -11.336 -11.283 -11.216 -11.207  -1.398  -1.368
 -1.046  -1.004  -0.879  -0.764  -0.689  -0.650  -0.644  -0.620
 -0.590  -0.566  -0.542  -0.525  -0.507  -0.500  -0.482  -0.414
 -- Virtual --
  0.141   0.150   0.176   0.189   0.213   0.225   0.238   0.242
  0.250   0.303   0.323   0.344   0.351   0.381   0.395   0.443
  0.467   0.479   0.501   0.523   0.555   0.558   0.585   0.612
  0.616   0.627   0.639   0.642   0.651   0.664   0.675   0.683
  0.692   0.719   0.731   0.753   0.772   0.793   0.831   0.839
  0.873   0.887   0.900   0.927   0.967   0.982   0.994   1.024
  1.052   1.072   1.098   1.145   1.157   1.163   1.185   1.196
  1.210   1.233   1.254   1.269   1.278   1.296   1.327   1.358
  1.377   1.405   1.415   1.443   1.456   1.476   1.501   1.523
  1.531   1.544   1.554   1.561   1.585   1.589   1.613   1.652
  1.685   1.709   1.733   1.753   1.801   1.809   1.846   1.879
  1.906   1.998   2.026   2.062   2.175   2.213   2.245   2.275
  2.347   2.392   2.440   2.507   2.516   2.590   2.614   2.632
  2.662   2.687   2.732   2.749   2.812   2.815   2.851   2.901
  2.902   2.927   2.968   2.992   3.031   3.073   3.079   3.090
  3.124   3.127   3.156   3.164   3.183   3.194   3.243   3.254
  3.280   3.299   3.319   3.327   3.351   3.371   3.382   3.413
  3.425   3.428   3.449   3.470   3.496   3.504   3.532   3.541
  3.576   3.609   3.621   3.640   3.664   3.687   3.699   3.723
  3.736   3.766   3.779   3.794   3.803   3.825   3.863   3.883
  3.892   3.943   3.984   3.997   4.006   4.037   4.053   4.091
  4.102   4.130   4.147   4.153   4.186   4.194   4.224   4.243
  4.269   4.299   4.329   4.335   4.341   4.348   4.375   4.395
  4.423   4.429   4.449   4.453   4.493   4.500   4.522   4.568
  4.583   4.590   4.615   4.632   4.679   4.701   4.727   4.761
  4.789   4.827   4.870   4.898   4.953   4.982   5.092   5.154
  5.196   5.215   5.219   5.243   5.261   5.289   5.329   5.374
  5.394   5.477   5.500   5.546   5.563   5.577   5.600   5.611
  5.643   5.648   5.655   5.682   5.721   5.723   5.741   5.786
  5.804   5.869   5.886   5.984   6.043   6.079   6.132   6.156
  6.230   6.264   6.273   6.309   6.377   6.670   6.698   6.737
  6.925   6.971   7.015   7.095   7.152   7.212   7.268   7.344
  7.401   7.487   7.547   7.574   7.726   7.934   9.804  12.561
 13.003  13.626  14.601  14.650
 --------------------------------------------------------------

          Ground-State Mulliken Net Atomic Charges

     Atom                 Charge (a.u.)
  ----------------------------------------
      1 C                     0.075971
      2 C                     0.237218
      3 O                    -0.368264
      4 O                    -0.453847
      5 C                    -0.393174
      6 C                    -0.380655
      7 H                     0.162397
      8 H                     0.281997
      9 H                     0.117962
     10 H                     0.142101
     11 H                     0.134567
     12 H                     0.136581
     13 H                     0.160577
     14 H                     0.146569
  ----------------------------------------
  Sum of atomic charges =    -0.000000

 -----------------------------------------------------------------
                    Cartesian Multipole Moments
 -----------------------------------------------------------------
    Charge (ESU x 10^10)
                -0.0000
    Dipole Moment (Debye)
         X      -0.1872      Y      -1.2448      Z      -1.8742
       Tot       2.2577
    Quadrupole Moments (Debye-Ang)
        XX     -34.9789     XY      -4.3265     YY     -44.7723
        XZ      -2.6930     YZ      -1.8926     ZZ     -33.3786
    Octopole Moments (Debye-Ang^2)
       XXX       3.7996    XXY      -1.1639    XYY       1.0249
       YYY       1.6363    XXZ      -2.4368    XYZ      -1.8355
       YYZ      -7.2793    XZZ      -3.6377    YZZ      -3.7448
       ZZZ       0.2064
    Hexadecapole Moments (Debye-Ang^3)
      XXXX    -435.6742   XXXY       5.9103   XXYY    -118.8805
      XYYY      -5.6894   YYYY    -236.1763   XXXZ      -0.0047
      XXYZ      -1.7802   XYYZ      -1.1482   YYYZ      -3.1328
      XXZZ     -86.7346   XYZZ       3.7356   YYZZ     -53.7455
      XZZZ     -10.9017   YZZZ      -7.9230   ZZZZ     -92.4344
 -----------------------------------------------------------------
 DrvMan is completing analytic gradient of the MP2 energy
 MP2 relaxed dipole moment
            1
    1  -0.0736516
    2  -0.4897372
    3  -0.7373855
	Magnitude:	 0.888 au	 2.258 Debye
 MP2 energy read as -307.213459
 Full Analytical Gradient of MP2 Energy (in au.)
             1             2             3             4             5
    1   -0.00015393   -0.00018603   -0.00006168    0.00022470    0.00001125
    2   -0.00003130    0.00037187   -0.00038511    0.00007703    0.00019047
    3    0.00011560    0.00010574   -0.00004776    0.00002442    0.00075650
             6             7             8             9            10
    1   -0.00005053   -0.00001130   -0.00004659    0.00006813   -0.00000038
    2   -0.00011394    0.00011908   -0.00024973   -0.00040212    0.00000800
    3    0.00011104   -0.00008643   -0.00030356   -0.00043896   -0.00012804
            11            12            13            14
    1    0.00001290    0.00007340    0.00006803    0.00005204
    2    0.00009445    0.00001465    0.00027526    0.00003140
    3    0.00005711    0.00005777   -0.00000699   -0.00021643
 Gradient time:  CPU 0.11 s  wall 0.79 s
 Geometry Optimization Parameters
   NAtoms,    NIC,     NZ,  NCons,   NDum,   NFix, NCnnct, MaxDiis
       14      87       0       0       0       0       0       0

 Cartesian Hessian Update
 Hessian Updated using BFGS Update


** GEOMETRY OPTIMIZATION IN DELOCALIZED INTERNAL COORDINATES **
   Searching for a Minimum

   Optimization Cycle:   7

                       Coordinates (Angstroms)
     ATOM                X               Y               Z
      1  C        -0.6390053347   -0.3310649448   -0.3266720047
      2  C         0.7032588326    0.2568940592    0.0486202050
      3  O         0.7621087259    1.2879321397    0.7133694537
      4  O        -0.8635661250   -1.3679510127    0.6393114723
      5  C        -1.7591728303    0.6714305864   -0.3327251966
      6  C         1.9186548078   -0.4969667117   -0.3525418867
      7  H        -0.5600244801   -0.8416468137   -1.2653600695
      8  H        -1.0116158504   -0.9393957092    1.4816747765
      9  H        -1.8446528233    1.1298910862    0.6452924718
     10  H        -2.6862605924    0.1772031964   -0.5741127668
     11  H        -1.5715193536    1.4533169604   -1.0543512884
     12  H         2.7725184326   -0.1598010158    0.2146105247
     13  H         2.0881679655   -0.3174206381   -1.4003431472
     14  H         1.7597837253   -1.5533665822   -0.2164632442
   Point Group: c1    Number of degrees of freedom:    36


   Energy is   -307.213458871

 Hessian Updated using BFGS Update

 36 Hessian modes will be used to form the next step
  Hessian Eigenvalues:
     0.002206    0.004103    0.006982    0.009030    0.029185    0.042162
     0.056884    0.057877    0.058887    0.073762    0.075282    0.084087
     0.157318    0.159514    0.159929    0.160596    0.160691    0.163207
     0.166027    0.172981    0.197335    0.241573    0.249194    0.288474
     0.309482    0.323409    0.335702    0.340181    0.342638    0.343149
     0.345410    0.349672    0.372189    0.394150    0.528987    0.879275

 Minimum Search - Taking Simple RFO Step
 Searching for Lamda that Minimizes Along All modes
 Value Taken    Lamda =  -0.00000808
 Step Taken.  Stepsize is  0.036312

                             Maximum     Tolerance    Cnvgd?
         Gradient           0.000327      0.000300      NO
         Displacement       0.015228      0.001200      NO
         Energy change      0.000171      0.000001      NO


 New Cartesian Coordinates Obtained by Inverse Iteration

 Displacement from previous Coordinates is:  0.047230
 ----------------------------------------------------------------
             Standard Nuclear Orientation (Angstroms)
    I     Atom           X                Y                Z
 ----------------------------------------------------------------
    1      C      -0.6390239537    -0.3292716520    -0.3292672383
    2      C       0.7035461341     0.2578251459     0.0486661226
    3      O       0.7618910138     1.2892997602     0.7122555914
    4      O      -0.8643763363    -1.3706729223     0.6321490637
    5      C      -1.7599628697     0.6727253709    -0.3320887433
    6      C       1.9186890990    -0.4976645374    -0.3499923031
    7      H      -0.5591654148    -0.8363462201    -1.2695797842
    8      H      -1.0064290135    -0.9462319440     1.4778591546
    9      H      -1.8430186490     1.1319617680     0.6466928794
   10      H      -2.6876322781     0.1780088806    -0.5700292255
   11      H      -1.5750972164     1.4544436062    -1.0542950783
   12      H       2.7739266100    -0.1541493497     0.2109455421
   13      H       2.0839951182    -0.3281892297    -1.3999886462
   14      H       1.7613328563    -1.5526840767    -0.2030180350
 ----------------------------------------------------------------
 Nuclear Repulsion Energy =   248.0913805464 hartrees
 There are       24 alpha and       24 beta electrons
 Discretize the solute cavity surface with Lebedev spheres
	Using 302 Lebedev grid points for each H atom
	Using 302 Lebedev grid points for other atoms
	Atomic van der Waals radii will be scaled by 1.20
 Removing interior tesserae...
 Keep 1450 surface tesserae and discard 2778 interior tesserae
 Molecular Surface Area = 123.894 Angst**2
 Applying Cartesian multipole field
    Component          Value
    ---------          -----
     (2,0,0)        1.00000E-11
     (0,2,0)        2.00000E-11
     (0,0,2)       -3.00000E-10
 Nucleus-field energy     =    -0.0000000122 hartrees
 Requested basis set is cc-pVTZ
 There are 108 shells and 292 basis functions
 A cutoff of  1.0D-11 yielded   5484 shell pairs
 There are     39964 function pairs (     51115 Cartesian)
 Smallest overlap matrix eigenvalue = 4.26E-04
 Guess MOs from SCF MO coefficient file
 Reading MOs from coefficient file
 Reading MOs from coefficient file
 A restricted Hartree-Fock SCF calculation will be
 performed using Pulay DIIS extrapolation
 SCF converges when DIIS error is below 1.0E-08
 Geometry optimization detected.  Setting ReadMinima to 0
 Setting SaveMinima to 0
 ---------------------------------------
  Cycle       Energy         DIIS Error
 ---------------------------------------
    1    -305.9565859331      4.75E-04
    2    -305.9608561885      2.68E-04
    3    -305.9614366262      9.36E-05
    4    -305.9615864376      3.22E-05
    5    -305.9616131606      1.19E-05
    6    -305.9616174036      6.49E-06
    7    -305.9616182199      2.13E-06
    8    -305.9616183535      4.30E-07
    9    -305.9616183588      1.43E-07
   10    -305.9616183598      6.35E-08
   11    -305.9616183604      3.14E-08
   12    -305.9616183603      1.27E-08
   13    -305.9616183605      3.35E-09 Convergence criterion met
 ---------------------------------------
 SCF time:  CPU 175.13 s  wall 175.80 s
 Discretize the solute cavity surface with Lebedev spheres
	Using 302 Lebedev grid points for each H atom
	Using 302 Lebedev grid points for other atoms
	Atomic van der Waals radii will be scaled by 1.20
 Removing interior tesserae...
 Keep 1450 surface tesserae and discard 2778 interior tesserae
 Molecular Surface Area = 123.894 Angst**2
 A restricted Hartree-Fock SCF calculation will be
 performed using Pulay DIIS extrapolation
 Polarizable Continuum solvation model will be applied
 SCF converges when DIIS error is below 1.0E-08
 Geometry optimization detected.  Setting ReadMinima to 0
 Setting SaveMinima to 0

 Citation of the SMD model:
 Marenich, A.V.; Cramer, C.J.; Truhlar, D.G.
 J. Phys. Chem. B 2009, 113, 6378-6396.
 iSolventCode=           1
 Solvent: water                                                           

 vradii
            1           2           3           4           5           6
    1   1.8500000   1.8500000   1.5200000   1.5200000   1.8500000   1.8500000
            7           8           9          10          11          12
    1   1.2000000   1.2000000   1.2000000   1.2000000   1.2000000   1.2000000
           13          14
    1   1.2000000   1.2000000
 ---------------------------------------
  Cycle       Energy         DIIS Error
 ---------------------------------------
    1    -305.9616183601      9.77E-10
 Time req'd to invert C: 2.31 s (CPU) 2.31 s (wall)
    2    -305.9803902207      3.79E-04
    3    -305.9803902201      3.79E-04
    4    -305.9803902192      3.79E-04
    5    -305.9803902055      3.79E-04
    6    -305.9803902034      3.79E-04
    7    -305.9803902072      3.79E-04
    8    -305.9803902117      3.79E-04
    9    -305.9803902118      3.79E-04
   10    -305.9803902094      3.79E-04
   11    -305.9803902106      3.79E-04
   12    -305.9803902106      3.79E-04
   13    -305.9803902111      3.79E-04
   14    -305.9803902099      3.79E-04
   15    -305.9803902154      3.79E-04
   16    -305.9803902202      3.79E-04
   17    -305.9834024482      2.13E-04
   18    -305.9839152307      8.73E-05
   19    -305.9841129059      3.09E-05
   20    -305.9841440494      1.08E-05
   21    -305.9841480858      5.62E-06
   22    -305.9841487694      1.90E-06
   23    -305.9841488790      4.67E-07
   24    -305.9841488842      1.17E-07
   25    -305.9841488844      3.86E-08
   26    -305.9841488844      1.63E-08
   27    -305.9841488843      7.63E-09 Convergence criterion met
 ---------------------------------------
 SCF time:  CPU 302.51 s  wall 305.74 s
(0)  E-EN(g) gas-phase elect-nuc energy                 -305.961618360 a.u.
(3)  G-ENP(liq) elect-nuc-pol free energy of system     -305.984148884 a.u.
(4)  G-CDS(liq) cavity-dispersion-solvent structure 
     free energy                                                3.8580 kcal/mol
(6)  G-S(liq) free energy of system                     -305.978000778 a.u.
(9)  DeltaG-S(liq) free energy of  solvation
     (9) = (6) - (0)                                          -10.2801 kcal/mol
 SCF   energy in the final basis set = -305.9780007783
 Total energy in the final basis set = -305.9780007783

 Components of the MP2 correlation energy:
        aaaa  correlation energy =        -0.1461851215 au
        abab  correlation energy =        -0.9432249610 au
        bbbb  correlation energy =        -0.1461851215 au
        non-Brillouin singles    =        -0.0000000000 au

 Total  MP2   correlation energy =        -1.2355952041 au
        MP2         total energy =      -307.2135959825 au

  Entering Z-vector solver.
 This version supports only Gaussian blurring of the apparent surface charges
 No PCM contribution added !! 
   1         0           1      0.000267    0.000267
 This version supports only Gaussian blurring of the apparent surface charges
 No PCM contribution added !! 
   2         0           1      0.000087    0.000087
 This version supports only Gaussian blurring of the apparent surface charges
 No PCM contribution added !! 
   3         0           1      0.000033    0.000033
 This version supports only Gaussian blurring of the apparent surface charges
 No PCM contribution added !! 
   4         0           1      0.000012    0.000012
 This version supports only Gaussian blurring of the apparent surface charges
 No PCM contribution added !! 
   5         0           1      0.000004    0.000004
 This version supports only Gaussian blurring of the apparent surface charges
 No PCM contribution added !! 
   6         0           1      0.000002    0.000002
 This version supports only Gaussian blurring of the apparent surface charges
 No PCM contribution added !! 
   7         1           0      0.000000    0.000000    Roots Converged

 --------------------------------------------------------------

                    Orbital Energies (a.u.)
 --------------------------------------------------------------

 Alpha MOs
 -- Occupied --
-20.566 -20.554 -11.336 -11.283 -11.216 -11.206  -1.398  -1.368
 -1.046  -1.004  -0.878  -0.764  -0.689  -0.650  -0.643  -0.620
 -0.590  -0.566  -0.542  -0.524  -0.506  -0.500  -0.481  -0.414
 -- Virtual --
  0.141   0.150   0.176   0.189   0.214   0.225   0.238   0.242
  0.250   0.304   0.323   0.344   0.351   0.382   0.395   0.443
  0.467   0.479   0.501   0.524   0.555   0.559   0.585   0.612
  0.616   0.627   0.640   0.642   0.651   0.665   0.675   0.683
  0.691   0.719   0.732   0.753   0.772   0.794   0.830   0.839
  0.874   0.887   0.900   0.927   0.967   0.982   0.995   1.024
  1.052   1.072   1.098   1.145   1.158   1.164   1.185   1.197
  1.210   1.233   1.254   1.268   1.278   1.297   1.326   1.358
  1.377   1.405   1.415   1.443   1.456   1.475   1.501   1.523
  1.530   1.544   1.554   1.561   1.585   1.590   1.613   1.652
  1.685   1.710   1.733   1.753   1.801   1.810   1.845   1.880
  1.905   1.998   2.027   2.061   2.176   2.213   2.245   2.276
  2.347   2.392   2.440   2.506   2.516   2.591   2.614   2.632
  2.661   2.687   2.732   2.749   2.813   2.815   2.853   2.902
  2.903   2.927   2.968   2.992   3.031   3.073   3.080   3.091
  3.124   3.128   3.157   3.165   3.183   3.193   3.243   3.254
  3.280   3.299   3.320   3.328   3.351   3.370   3.383   3.413
  3.426   3.428   3.449   3.470   3.495   3.504   3.533   3.541
  3.576   3.609   3.621   3.640   3.665   3.687   3.700   3.723
  3.736   3.766   3.779   3.795   3.803   3.825   3.863   3.883
  3.894   3.943   3.984   3.997   4.006   4.038   4.053   4.091
  4.102   4.131   4.147   4.154   4.186   4.194   4.224   4.243
  4.269   4.299   4.329   4.335   4.341   4.348   4.375   4.396
  4.424   4.429   4.449   4.453   4.494   4.501   4.522   4.568
  4.583   4.590   4.615   4.632   4.679   4.701   4.728   4.760
  4.790   4.827   4.870   4.898   4.953   4.981   5.092   5.155
  5.196   5.214   5.220   5.243   5.261   5.289   5.330   5.374
  5.394   5.477   5.501   5.545   5.563   5.578   5.600   5.612
  5.642   5.648   5.655   5.683   5.722   5.724   5.741   5.786
  5.804   5.869   5.886   5.984   6.044   6.078   6.132   6.155
  6.230   6.265   6.273   6.310   6.378   6.670   6.699   6.737
  6.925   6.972   7.014   7.095   7.153   7.212   7.268   7.344
  7.401   7.487   7.547   7.574   7.726   7.934   9.799  12.561
 12.999  13.631  14.606  14.645
 --------------------------------------------------------------

          Ground-State Mulliken Net Atomic Charges

     Atom                 Charge (a.u.)
  ----------------------------------------
      1 C                     0.080332
      2 C                     0.235515
      3 O                    -0.367775
      4 O                    -0.455758
      5 C                    -0.397895
      6 C                    -0.380582
      7 H                     0.162381
      8 H                     0.283043
      9 H                     0.120907
     10 H                     0.141899
     11 H                     0.134507
     12 H                     0.136482
     13 H                     0.160514
     14 H                     0.146431
  ----------------------------------------
  Sum of atomic charges =     0.000000

 -----------------------------------------------------------------
                    Cartesian Multipole Moments
 -----------------------------------------------------------------
    Charge (ESU x 10^10)
                 0.0000
    Dipole Moment (Debye)
         X      -0.1722      Y      -1.2482      Z      -1.8366
       Tot       2.2273
    Quadrupole Moments (Debye-Ang)
        XX     -35.0362     XY      -4.3279     YY     -44.8165
        XZ      -2.7060     YZ      -1.9192     ZZ     -33.3708
    Octopole Moments (Debye-Ang^2)
       XXX       3.9458    XXY      -1.1747    XYY       1.0877
       YYY       1.6181    XXZ      -2.3608    XYZ      -1.8259
       YYZ      -7.1452    XZZ      -3.5969    YZZ      -3.8178
       ZZZ       0.3221
    Hexadecapole Moments (Debye-Ang^3)
      XXXX    -436.2285   XXXY       6.0403   XXYY    -119.0894
      XYYY      -5.6261   YYYY    -236.9452   XXXZ      -0.2844
      XXYZ      -1.7753   XYYZ      -1.2524   YYYZ      -3.3585
      XXZZ     -86.8479   XYZZ       3.7492   YYZZ     -53.6867
      XZZZ     -11.0886   YZZZ      -7.9948   ZZZZ     -92.0917
 -----------------------------------------------------------------
 DrvMan is completing analytic gradient of the MP2 energy
 MP2 relaxed dipole moment
            1
    1  -0.0677671
    2  -0.4910699
    3  -0.7225890
	Magnitude:	 0.876 au	 2.227 Debye
 MP2 energy read as -307.213596
 Full Analytical Gradient of MP2 Energy (in au.)
             1             2             3             4             5
    1   -0.00001083    0.00022084   -0.00012193    0.00011919   -0.00017798
    2   -0.00006854    0.00048149   -0.00045848   -0.00042575   -0.00011815
    3   -0.00031522    0.00035037   -0.00017883   -0.00044874   -0.00051634
             6             7             8             9            10
    1   -0.00003636   -0.00000707   -0.00003628   -0.00010496    0.00002129
    2   -0.00028499    0.00018014   -0.00002539    0.00015466    0.00007650
    3    0.00011566    0.00007628    0.00019008    0.00046782    0.00004846
            11            12            13            14
    1    0.00001394    0.00001854    0.00003372    0.00006789
    2   -0.00003494    0.00002696    0.00028979    0.00020669
    3    0.00035959   -0.00000491    0.00005344   -0.00019765
 Gradient time:  CPU 0.16 s  wall 0.87 s
 Geometry Optimization Parameters
   NAtoms,    NIC,     NZ,  NCons,   NDum,   NFix, NCnnct, MaxDiis
       14      87       0       0       0       0       0       0

 Cartesian Hessian Update
 Hessian Updated using BFGS Update


** GEOMETRY OPTIMIZATION IN DELOCALIZED INTERNAL COORDINATES **
   Searching for a Minimum

   Optimization Cycle:   8

                       Coordinates (Angstroms)
     ATOM                X               Y               Z
      1  C        -0.6390239537   -0.3292716520   -0.3292672383
      2  C         0.7035461341    0.2578251459    0.0486661226
      3  O         0.7618910138    1.2892997602    0.7122555914
      4  O        -0.8643763363   -1.3706729223    0.6321490637
      5  C        -1.7599628697    0.6727253709   -0.3320887433
      6  C         1.9186890990   -0.4976645374   -0.3499923031
      7  H        -0.5591654148   -0.8363462201   -1.2695797842
      8  H        -1.0064290135   -0.9462319440    1.4778591546
      9  H        -1.8430186490    1.1319617680    0.6466928794
     10  H        -2.6876322781    0.1780088806   -0.5700292255
     11  H        -1.5750972164    1.4544436062   -1.0542950783
     12  H         2.7739266100   -0.1541493497    0.2109455421
     13  H         2.0839951182   -0.3281892297   -1.3999886462
     14  H         1.7613328563   -1.5526840767   -0.2030180350
   Point Group: c1    Number of degrees of freedom:    36


   Energy is   -307.213595982

 Hessian Updated using BFGS Update

 36 Hessian modes will be used to form the next step
  Hessian Eigenvalues:
     0.002118    0.003660    0.006466    0.009874    0.028870    0.042571
     0.056075    0.057624    0.059945    0.072785    0.074985    0.084208
     0.155760    0.159844    0.160253    0.160461    0.162210    0.163831
     0.164882    0.170245    0.196229    0.241680    0.253903    0.288553
     0.308555    0.325058    0.338701    0.342199    0.343125    0.344813
     0.348067    0.362923    0.393732    0.433097    0.590679    0.858525

 Minimum Search - Taking Simple RFO Step
 Searching for Lamda that Minimizes Along All modes
 Value Taken    Lamda =  -0.00000453
 Step Taken.  Stepsize is  0.030113

                             Maximum     Tolerance    Cnvgd?
         Gradient           0.000344      0.000300      NO
         Displacement       0.014075      0.001200      NO
         Energy change     -0.000137      0.000001      NO


 New Cartesian Coordinates Obtained by Inverse Iteration

 Displacement from previous Coordinates is:  0.035354
 ----------------------------------------------------------------
             Standard Nuclear Orientation (Angstroms)
    I     Atom           X                Y                Z
 ----------------------------------------------------------------
    1      C      -0.6387143201    -0.3296141051    -0.3278280578
    2      C       0.7037122475     0.2561648211     0.0524140818
    3      O       0.7621515968     1.2834119456     0.7229411482
    4      O      -0.8681552883    -1.3699690799     0.6339040181
    5      C      -1.7587563349     0.6730689011    -0.3339815828
    6      C       1.9187039463    -0.4961884945    -0.3520583925
    7      H      -0.5571202943    -0.8376047085    -1.2676626829
    8      H      -1.0090531918    -0.9451425809     1.4794144978
    9      H      -1.8422951238     1.1341138326     0.6438312217
   10      H      -2.6863476679     0.1777053586    -0.5711077954
   11      H      -1.5736374298     1.4530193968    -1.0582832411
   12      H       2.7755448581    -0.1507222301     0.2050479736
   13      H       2.0786080301    -0.3276608945    -1.4030054649
   14      H       1.7640340722    -1.5515275622    -0.2033164239
 ----------------------------------------------------------------
 Nuclear Repulsion Energy =   248.0780680419 hartrees
 There are       24 alpha and       24 beta electrons
 Discretize the solute cavity surface with Lebedev spheres
	Using 302 Lebedev grid points for each H atom
	Using 302 Lebedev grid points for other atoms
	Atomic van der Waals radii will be scaled by 1.20
 Removing interior tesserae...
 Keep 1453 surface tesserae and discard 2775 interior tesserae
 Molecular Surface Area = 124.194 Angst**2
 Applying Cartesian multipole field
    Component          Value
    ---------          -----
     (2,0,0)        1.00000E-11
     (0,2,0)        2.00000E-11
     (0,0,2)       -3.00000E-10
 Nucleus-field energy     =    -0.0000000124 hartrees
 Requested basis set is cc-pVTZ
 There are 108 shells and 292 basis functions
 A cutoff of  1.0D-11 yielded   5484 shell pairs
 There are     39964 function pairs (     51115 Cartesian)
 Smallest overlap matrix eigenvalue = 4.28E-04
 Guess MOs from SCF MO coefficient file
 Reading MOs from coefficient file
 Reading MOs from coefficient file
 A restricted Hartree-Fock SCF calculation will be
 performed using Pulay DIIS extrapolation
 SCF converges when DIIS error is below 1.0E-08
 Geometry optimization detected.  Setting ReadMinima to 0
 Setting SaveMinima to 0
 ---------------------------------------
  Cycle       Energy         DIIS Error
 ---------------------------------------
    1    -305.9566088048      4.80E-04
    2    -305.9608386969      2.68E-04
    3    -305.9614198459      9.46E-05
    4    -305.9615706566      3.23E-05
    5    -305.9615972912      1.20E-05
    6    -305.9616014798      6.54E-06
    7    -305.9616023222      2.10E-06
    8    -305.9616024510      4.36E-07
    9    -305.9616024555      1.19E-07
   10    -305.9616024561      3.78E-08
   11    -305.9616024563      1.61E-08
   12    -305.9616024559      7.60E-09 Convergence criterion met
 ---------------------------------------
 SCF time:  CPU 168.71 s  wall 169.32 s
 Discretize the solute cavity surface with Lebedev spheres
	Using 302 Lebedev grid points for each H atom
	Using 302 Lebedev grid points for other atoms
	Atomic van der Waals radii will be scaled by 1.20
 Removing interior tesserae...
 Keep 1453 surface tesserae and discard 2775 interior tesserae
 Molecular Surface Area = 124.194 Angst**2
 A restricted Hartree-Fock SCF calculation will be
 performed using Pulay DIIS extrapolation
 Polarizable Continuum solvation model will be applied
 SCF converges when DIIS error is below 1.0E-08
 Geometry optimization detected.  Setting ReadMinima to 0
 Setting SaveMinima to 0

 Citation of the SMD model:
 Marenich, A.V.; Cramer, C.J.; Truhlar, D.G.
 J. Phys. Chem. B 2009, 113, 6378-6396.
 iSolventCode=           1
 Solvent: water                                                           

 vradii
            1           2           3           4           5           6
    1   1.8500000   1.8500000   1.5200000   1.5200000   1.8500000   1.8500000
            7           8           9          10          11          12
    1   1.2000000   1.2000000   1.2000000   1.2000000   1.2000000   1.2000000
           13          14
    1   1.2000000   1.2000000
 ---------------------------------------
  Cycle       Energy         DIIS Error
 ---------------------------------------
    1    -305.9616024564      3.29E-09
 Time req'd to invert C: 1.83 s (CPU) 1.83 s (wall)
    2    -305.9803966370      3.79E-04
    3    -305.9803966387      3.79E-04
    4    -305.9803966360      3.79E-04
    5    -305.9803966359      3.79E-04
    6    -305.9803966285      3.79E-04
    7    -305.9803966205      3.79E-04
    8    -305.9803966151      3.79E-04
    9    -305.9803966112      3.79E-04
   10    -305.9803966096      3.79E-04
   11    -305.9803966032      3.79E-04
   12    -305.9803965992      3.79E-04
   13    -305.9803966035      3.79E-04
   14    -305.9803966050      3.79E-04
   15    -305.9803966031      3.79E-04
   16    -305.9803966350      3.79E-04
   17    -305.9834133476      2.13E-04
   18    -305.9839271727      8.74E-05
   19    -305.9841253252      3.10E-05
   20    -305.9841565341      1.08E-05
   21    -305.9841605788      5.63E-06
   22    -305.9841612653      1.90E-06
   23    -305.9841613754      4.68E-07
   24    -305.9841613806      1.17E-07
   25    -305.9841613808      3.86E-08
   26    -305.9841613808      1.63E-08
   27    -305.9841613807      7.63E-09 Convergence criterion met
 ---------------------------------------
 SCF time:  CPU 294.35 s  wall 294.97 s
(0)  E-EN(g) gas-phase elect-nuc energy                 -305.961602456 a.u.
(3)  G-ENP(liq) elect-nuc-pol free energy of system     -305.984161381 a.u.
(4)  G-CDS(liq) cavity-dispersion-solvent structure 
     free energy                                                3.8575 kcal/mol
(6)  G-S(liq) free energy of system                     -305.978014100 a.u.
(9)  DeltaG-S(liq) free energy of  solvation
     (9) = (6) - (0)                                          -10.2985 kcal/mol
 SCF   energy in the final basis set = -305.9780141001
 Total energy in the final basis set = -305.9780141001

 Components of the MP2 correlation energy:
        aaaa  correlation energy =        -0.1461847958 au
        abab  correlation energy =        -0.9432279477 au
        bbbb  correlation energy =        -0.1461847958 au
        non-Brillouin singles    =        -0.0000000000 au

 Total  MP2   correlation energy =        -1.2355975392 au
        MP2         total energy =      -307.2136116393 au

  Entering Z-vector solver.
 This version supports only Gaussian blurring of the apparent surface charges
 No PCM contribution added !! 
   1         0           1      0.000267    0.000267
 This version supports only Gaussian blurring of the apparent surface charges
 No PCM contribution added !! 
   2         0           1      0.000087    0.000087
 This version supports only Gaussian blurring of the apparent surface charges
 No PCM contribution added !! 
   3         0           1      0.000033    0.000033
 This version supports only Gaussian blurring of the apparent surface charges
 No PCM contribution added !! 
   4         0           1      0.000012    0.000012
 This version supports only Gaussian blurring of the apparent surface charges
 No PCM contribution added !! 
   5         0           1      0.000004    0.000004
 This version supports only Gaussian blurring of the apparent surface charges
 No PCM contribution added !! 
   6         0           1      0.000002    0.000002
 This version supports only Gaussian blurring of the apparent surface charges
 No PCM contribution added !! 
   7         1           0      0.000000    0.000000    Roots Converged

 --------------------------------------------------------------

                    Orbital Energies (a.u.)
 --------------------------------------------------------------

 Alpha MOs
 -- Occupied --
-20.566 -20.554 -11.336 -11.283 -11.216 -11.206  -1.398  -1.368
 -1.046  -1.004  -0.878  -0.764  -0.689  -0.650  -0.643  -0.620
 -0.590  -0.566  -0.542  -0.524  -0.507  -0.500  -0.481  -0.414
 -- Virtual --
  0.141   0.150   0.176   0.189   0.214   0.225   0.238   0.242
  0.250   0.304   0.323   0.344   0.351   0.382   0.395   0.444
  0.467   0.479   0.501   0.524   0.555   0.559   0.585   0.612
  0.616   0.627   0.640   0.642   0.651   0.665   0.675   0.683
  0.691   0.720   0.732   0.753   0.772   0.793   0.831   0.840
  0.875   0.888   0.900   0.926   0.967   0.982   0.994   1.024
  1.052   1.072   1.098   1.145   1.158   1.165   1.186   1.196
  1.211   1.233   1.254   1.268   1.278   1.298   1.326   1.358
  1.377   1.406   1.415   1.444   1.457   1.475   1.500   1.523
  1.530   1.545   1.555   1.560   1.586   1.590   1.613   1.651
  1.684   1.709   1.733   1.752   1.801   1.810   1.845   1.880
  1.906   1.998   2.026   2.062   2.175   2.213   2.246   2.276
  2.347   2.392   2.440   2.505   2.517   2.591   2.613   2.633
  2.660   2.687   2.732   2.749   2.813   2.814   2.853   2.902
  2.903   2.927   2.968   2.992   3.031   3.072   3.080   3.091
  3.124   3.128   3.157   3.165   3.183   3.193   3.243   3.254
  3.279   3.300   3.320   3.329   3.351   3.371   3.383   3.414
  3.426   3.428   3.449   3.470   3.495   3.503   3.533   3.541
  3.576   3.609   3.621   3.640   3.665   3.685   3.700   3.724
  3.736   3.766   3.779   3.795   3.803   3.824   3.864   3.884
  3.894   3.944   3.984   3.998   4.005   4.038   4.053   4.091
  4.101   4.132   4.147   4.155   4.185   4.193   4.224   4.244
  4.269   4.299   4.329   4.335   4.342   4.348   4.375   4.396
  4.424   4.429   4.448   4.453   4.494   4.501   4.522   4.568
  4.584   4.590   4.615   4.632   4.679   4.701   4.727   4.760
  4.789   4.827   4.870   4.897   4.952   4.982   5.092   5.155
  5.196   5.213   5.220   5.244   5.260   5.288   5.331   5.374
  5.394   5.477   5.501   5.545   5.564   5.577   5.601   5.612
  5.642   5.648   5.655   5.682   5.722   5.723   5.741   5.786
  5.804   5.869   5.887   5.984   6.043   6.078   6.132   6.155
  6.229   6.265   6.273   6.310   6.378   6.669   6.698   6.737
  6.925   6.971   7.014   7.095   7.153   7.212   7.268   7.344
  7.401   7.486   7.547   7.575   7.726   7.934   9.798  12.558
 12.997  13.632  14.609  14.645
 --------------------------------------------------------------

          Ground-State Mulliken Net Atomic Charges

     Atom                 Charge (a.u.)
  ----------------------------------------
      1 C                     0.080735
      2 C                     0.235543
      3 O                    -0.368005
      4 O                    -0.455922
      5 C                    -0.397768
      6 C                    -0.380546
      7 H                     0.162273
      8 H                     0.283095
      9 H                     0.120795
     10 H                     0.141803
     11 H                     0.134478
     12 H                     0.136447
     13 H                     0.160530
     14 H                     0.146542
  ----------------------------------------
  Sum of atomic charges =    -0.000000

 -----------------------------------------------------------------
                    Cartesian Multipole Moments
 -----------------------------------------------------------------
    Charge (ESU x 10^10)
                 0.0000
    Dipole Moment (Debye)
         X      -0.1649      Y      -1.2377      Z      -1.8599
       Tot       2.2401
    Quadrupole Moments (Debye-Ang)
        XX     -35.0504     XY      -4.3318     YY     -44.7747
        XZ      -2.7239     YZ      -1.9397     ZZ     -33.4121
    Octopole Moments (Debye-Ang^2)
       XXX       3.9910    XXY      -1.1254    XYY       1.1574
       YYY       1.7679    XXZ      -2.4344    XYZ      -1.8503
       YYZ      -7.2380    XZZ      -3.6351    YZZ      -3.8337
       ZZZ       0.0855
    Hexadecapole Moments (Debye-Ang^3)
      XXXX    -436.3201   XXXY       5.9701   XXYY    -118.9658
      XYYY      -5.6666   YYYY    -236.1364   XXXZ      -0.3705
      XXYZ      -1.8244   XYYZ      -1.2665   YYYZ      -3.4569
      XXZZ     -87.0277   XYZZ       3.6810   YYZZ     -53.7666
      XZZZ     -11.2222   YZZZ      -8.1874   ZZZZ     -92.8092
 -----------------------------------------------------------------
 DrvMan is completing analytic gradient of the MP2 energy
 MP2 relaxed dipole moment
            1
    1  -0.0648601
    2  -0.4869352
    3  -0.7317240
	Magnitude:	 0.881 au	 2.240 Debye
 MP2 energy read as -307.213612
 Full Analytical Gradient of MP2 Energy (in au.)
             1             2             3             4             5
    1    0.00004328    0.00013584   -0.00000539   -0.00006805   -0.00011316
    2    0.00005917    0.00032636   -0.00021911   -0.00031918   -0.00024600
    3   -0.00020740    0.00018391   -0.00001376   -0.00019409   -0.00037317
             6             7             8             9            10
    1   -0.00003087    0.00003489   -0.00000343   -0.00009320    0.00002605
    2   -0.00020796    0.00014776   -0.00017822    0.00008252    0.00004128
    3    0.00010527   -0.00006247    0.00002022    0.00043350    0.00005968
            11            12            13            14
    1    0.00001348   -0.00003464    0.00003174    0.00006345
    2    0.00006586    0.00002253    0.00029167    0.00013334
    3    0.00021649   -0.00000326    0.00000429   -0.00016920
 Gradient time:  CPU 0.13 s  wall 1.62 s
 Geometry Optimization Parameters
   NAtoms,    NIC,     NZ,  NCons,   NDum,   NFix, NCnnct, MaxDiis
       14      87       0       0       0       0       0       0

 Cartesian Hessian Update
 Hessian Updated using BFGS Update


** GEOMETRY OPTIMIZATION IN DELOCALIZED INTERNAL COORDINATES **
   Searching for a Minimum

   Optimization Cycle:   9

                       Coordinates (Angstroms)
     ATOM                X               Y               Z
      1  C        -0.6387143201   -0.3296141051   -0.3278280578
      2  C         0.7037122475    0.2561648211    0.0524140818
      3  O         0.7621515968    1.2834119456    0.7229411482
      4  O        -0.8681552883   -1.3699690799    0.6339040181
      5  C        -1.7587563349    0.6730689011   -0.3339815828
      6  C         1.9187039463   -0.4961884945   -0.3520583925
      7  H        -0.5571202943   -0.8376047085   -1.2676626829
      8  H        -1.0090531918   -0.9451425809    1.4794144978
      9  H        -1.8422951238    1.1341138326    0.6438312217
     10  H        -2.6863476679    0.1777053586   -0.5711077954
     11  H        -1.5736374298    1.4530193968   -1.0582832411
     12  H         2.7755448581   -0.1507222301    0.2050479736
     13  H         2.0786080301   -0.3276608945   -1.4030054649
     14  H         1.7640340722   -1.5515275622   -0.2033164239
   Point Group: c1    Number of degrees of freedom:    36


   Energy is   -307.213611639

 Hessian Updated using BFGS Update

 36 Hessian modes will be used to form the next step
  Hessian Eigenvalues:
     0.000818    0.003835    0.005874    0.009298    0.029301    0.043886
     0.057200    0.057602    0.059508    0.070253    0.074728    0.084235
     0.156669    0.159829    0.160180    0.160726    0.161807    0.163654
     0.164673    0.183216    0.197521    0.242741    0.268007    0.293018
     0.310776    0.326858    0.339039    0.342260    0.343163    0.346639
     0.349716    0.365674    0.390819    0.415313    0.576007    0.859060

 Minimum Search - Taking Simple RFO Step
 Searching for Lamda that Minimizes Along All modes
 Value Taken    Lamda =  -0.00001054
 Step Taken.  Stepsize is  0.101384

                             Maximum     Tolerance    Cnvgd?
         Gradient           0.000219      0.000300     YES
         Displacement       0.049068      0.001200      NO
         Energy change     -0.000016      0.000001      NO


 New Cartesian Coordinates Obtained by Inverse Iteration

 Displacement from previous Coordinates is:  0.125149
 ----------------------------------------------------------------
             Standard Nuclear Orientation (Angstroms)
    I     Atom           X                Y                Z
 ----------------------------------------------------------------
    1      C      -0.6385748982    -0.3325367229    -0.3232555989
    2      C       0.7031345760     0.2486212767     0.0647820351
    3      O       0.7596124003     1.2595465703     0.7607831407
    4      O      -0.8791209118    -1.3665921834     0.6425530143
    5      C      -1.7546304089     0.6741476000    -0.3410463113
    6      C       1.9188643982    -0.4906476330    -0.3596954215
    7      H      -0.5526136472    -0.8460507614    -1.2597319757
    8      H      -1.0153639671    -0.9364650430     1.4860428323
    9      H      -1.8398642203     1.1415832049     0.6332567144
   10      H      -2.6828145885     0.1788326274    -0.5768879429
   11      H      -1.5662422698     1.4478630252    -1.0712185393
   12      H       2.7802401679    -0.1404047750     0.1871571000
   13      H       2.0624548293    -0.3212945767    -1.4125930813
   14      H       1.7735936401    -1.5475480091    -0.2098366660
 ----------------------------------------------------------------
 Nuclear Repulsion Energy =   248.0957624000 hartrees
 There are       24 alpha and       24 beta electrons
 Discretize the solute cavity surface with Lebedev spheres
	Using 302 Lebedev grid points for each H atom
	Using 302 Lebedev grid points for other atoms
	Atomic van der Waals radii will be scaled by 1.20
 Removing interior tesserae...
 Keep 1448 surface tesserae and discard 2780 interior tesserae
 Molecular Surface Area = 123.777 Angst**2
 Applying Cartesian multipole field
    Component          Value
    ---------          -----
     (2,0,0)        1.00000E-11
     (0,2,0)        2.00000E-11
     (0,0,2)       -3.00000E-10
 Nucleus-field energy     =    -0.0000000131 hartrees
 Requested basis set is cc-pVTZ
 There are 108 shells and 292 basis functions
 A cutoff of  1.0D-11 yielded   5483 shell pairs
 There are     39935 function pairs (     51083 Cartesian)
 Smallest overlap matrix eigenvalue = 4.31E-04
 Guess MOs from SCF MO coefficient file
 Reading MOs from coefficient file
 Reading MOs from coefficient file
 A restricted Hartree-Fock SCF calculation will be
 performed using Pulay DIIS extrapolation
 SCF converges when DIIS error is below 1.0E-08
 Geometry optimization detected.  Setting ReadMinima to 0
 Setting SaveMinima to 0
 ---------------------------------------
  Cycle       Energy         DIIS Error
 ---------------------------------------
    1    -305.9552759788      5.95E-04
    2    -305.9606809835      2.71E-04
    3    -305.9612815964      1.21E-04
    4    -305.9614708844      3.58E-05
    5    -305.9615031670      1.27E-05
    6    -305.9615078785      6.83E-06
    7    -305.9615088846      2.16E-06
    8    -305.9615090263      5.20E-07
    9    -305.9615090323      1.36E-07
   10    -305.9615090331      4.69E-08
   11    -305.9615090337      2.11E-08
   12    -305.9615090335      1.03E-08
   13    -305.9615090350      3.79E-09 Convergence criterion met
 ---------------------------------------
 SCF time:  CPU 176.68 s  wall 183.03 s
 Discretize the solute cavity surface with Lebedev spheres
	Using 302 Lebedev grid points for each H atom
	Using 302 Lebedev grid points for other atoms
	Atomic van der Waals radii will be scaled by 1.20
 Removing interior tesserae...
 Keep 1448 surface tesserae and discard 2780 interior tesserae
 Molecular Surface Area = 123.777 Angst**2
 A restricted Hartree-Fock SCF calculation will be
 performed using Pulay DIIS extrapolation
 Polarizable Continuum solvation model will be applied
 SCF converges when DIIS error is below 1.0E-08
 Geometry optimization detected.  Setting ReadMinima to 0
 Setting SaveMinima to 0

 Citation of the SMD model:
 Marenich, A.V.; Cramer, C.J.; Truhlar, D.G.
 J. Phys. Chem. B 2009, 113, 6378-6396.
 iSolventCode=           1
 Solvent: water                                                           

 vradii
            1           2           3           4           5           6
    1   1.8500000   1.8500000   1.5200000   1.5200000   1.8500000   1.8500000
            7           8           9          10          11          12
    1   1.2000000   1.2000000   1.2000000   1.2000000   1.2000000   1.2000000
           13          14
    1   1.2000000   1.2000000
 ---------------------------------------
  Cycle       Energy         DIIS Error
 ---------------------------------------
    1    -305.9615090337      1.40E-09
 Time req'd to invert C: 2.53 s (CPU) 2.53 s (wall)
    2    -305.9802768923      3.79E-04
    3    -305.9802768945      3.79E-04
    4    -305.9802768871      3.79E-04
    5    -305.9802768798      3.79E-04
    6    -305.9802768655      3.79E-04
    7    -305.9802768644      3.79E-04
    8    -305.9802768609      3.79E-04
    9    -305.9802768516      3.79E-04
   10    -305.9802768458      3.79E-04
   11    -305.9802768427      3.79E-04
   12    -305.9802768436      3.79E-04
   13    -305.9802768476      3.79E-04
   14    -305.9802768554      3.79E-04
   15    -305.9802768581      3.79E-04
   16    -305.9802768939      3.79E-04
   17    -305.9832885127      2.12E-04
   18    -305.9838011996      8.74E-05
   19    -305.9839987952      3.09E-05
   20    -305.9840297961      1.08E-05
   21    -305.9840338111      5.64E-06
   22    -305.9840345001      1.90E-06
   23    -305.9840346112      4.66E-07
   24    -305.9840346164      1.17E-07
   25    -305.9840346167      3.85E-08
   26    -305.9840346166      1.62E-08
   27    -305.9840346165      7.58E-09 Convergence criterion met
 ---------------------------------------
 SCF time:  CPU 294.70 s  wall 295.18 s
(0)  E-EN(g) gas-phase elect-nuc energy                 -305.961509034 a.u.
(3)  G-ENP(liq) elect-nuc-pol free energy of system     -305.984034617 a.u.
(4)  G-CDS(liq) cavity-dispersion-solvent structure 
     free energy                                                3.8537 kcal/mol
(6)  G-S(liq) free energy of system                     -305.977893388 a.u.
(9)  DeltaG-S(liq) free energy of  solvation
     (9) = (6) - (0)                                          -10.2813 kcal/mol
 SCF   energy in the final basis set = -305.9778933882
 Total energy in the final basis set = -305.9778933882

 Components of the MP2 correlation energy:
        aaaa  correlation energy =        -0.1461951888 au
        abab  correlation energy =        -0.9432642029 au
        bbbb  correlation energy =        -0.1461951888 au
        non-Brillouin singles    =        -0.0000000000 au

 Total  MP2   correlation energy =        -1.2356545806 au
        MP2         total energy =      -307.2135479687 au

  Entering Z-vector solver.
 This version supports only Gaussian blurring of the apparent surface charges
 No PCM contribution added !! 
   1         0           1      0.000268    0.000268
 This version supports only Gaussian blurring of the apparent surface charges
 No PCM contribution added !! 
   2         0           1      0.000088    0.000088
 This version supports only Gaussian blurring of the apparent surface charges
 No PCM contribution added !! 
   3         0           1      0.000033    0.000033
 This version supports only Gaussian blurring of the apparent surface charges
 No PCM contribution added !! 
   4         0           1      0.000012    0.000012
 This version supports only Gaussian blurring of the apparent surface charges
 No PCM contribution added !! 
   5         0           1      0.000004    0.000004
 This version supports only Gaussian blurring of the apparent surface charges
 No PCM contribution added !! 
   6         0           1      0.000002    0.000002
 This version supports only Gaussian blurring of the apparent surface charges
 No PCM contribution added !! 
   7         1           0      0.000000    0.000000    Roots Converged

 --------------------------------------------------------------

                    Orbital Energies (a.u.)
 --------------------------------------------------------------

 Alpha MOs
 -- Occupied --
-20.566 -20.554 -11.336 -11.283 -11.216 -11.206  -1.398  -1.367
 -1.046  -1.004  -0.878  -0.764  -0.689  -0.650  -0.642  -0.620
 -0.590  -0.566  -0.543  -0.524  -0.507  -0.499  -0.481  -0.414
 -- Virtual --
  0.141   0.150   0.176   0.189   0.214   0.225   0.239   0.243
  0.250   0.304   0.322   0.345   0.350   0.382   0.395   0.444
  0.466   0.480   0.502   0.524   0.555   0.560   0.584   0.612
  0.616   0.628   0.639   0.642   0.649   0.665   0.675   0.683
  0.691   0.720   0.733   0.752   0.771   0.792   0.832   0.840
  0.877   0.890   0.900   0.926   0.967   0.983   0.992   1.025
  1.051   1.072   1.097   1.143   1.159   1.165   1.186   1.194
  1.212   1.233   1.253   1.268   1.278   1.299   1.324   1.357
  1.376   1.407   1.416   1.444   1.457   1.471   1.499   1.524
  1.528   1.546   1.556   1.559   1.588   1.591   1.615   1.650
  1.684   1.708   1.733   1.752   1.801   1.810   1.844   1.880
  1.909   1.997   2.023   2.069   2.172   2.213   2.248   2.277
  2.347   2.390   2.441   2.503   2.520   2.591   2.610   2.633
  2.659   2.688   2.731   2.748   2.812   2.813   2.853   2.901
  2.904   2.927   2.969   2.992   3.032   3.072   3.080   3.090
  3.123   3.127   3.158   3.166   3.181   3.193   3.244   3.255
  3.277   3.300   3.321   3.329   3.351   3.372   3.386   3.415
  3.426   3.429   3.448   3.469   3.494   3.501   3.534   3.541
  3.578   3.608   3.623   3.641   3.665   3.680   3.701   3.725
  3.735   3.765   3.779   3.795   3.803   3.822   3.866   3.885
  3.896   3.944   3.984   3.999   4.006   4.039   4.052   4.091
  4.100   4.132   4.146   4.157   4.185   4.194   4.223   4.246
  4.270   4.300   4.330   4.335   4.344   4.346   4.373   4.395
  4.423   4.429   4.446   4.452   4.494   4.503   4.523   4.567
  4.585   4.591   4.616   4.632   4.679   4.702   4.726   4.757
  4.787   4.829   4.871   4.893   4.950   4.984   5.094   5.154
  5.197   5.209   5.222   5.245   5.260   5.286   5.333   5.374
  5.396   5.476   5.502   5.546   5.565   5.575   5.601   5.612
  5.641   5.648   5.657   5.682   5.720   5.723   5.741   5.786
  5.805   5.869   5.888   5.984   6.042   6.078   6.130   6.157
  6.229   6.266   6.271   6.310   6.378   6.667   6.696   6.738
  6.926   6.970   7.013   7.095   7.154   7.211   7.268   7.347
  7.400   7.485   7.547   7.576   7.725   7.934   9.800  12.549
 12.990  13.643  14.619  14.644
 --------------------------------------------------------------

          Ground-State Mulliken Net Atomic Charges

     Atom                 Charge (a.u.)
  ----------------------------------------
      1 C                     0.080712
      2 C                     0.235423
      3 O                    -0.368539
      4 O                    -0.455899
      5 C                    -0.396695
      6 C                    -0.380202
      7 H                     0.162177
      8 H                     0.282931
      9 H                     0.120307
     10 H                     0.141446
     11 H                     0.134595
     12 H                     0.136033
     13 H                     0.160488
     14 H                     0.147224
  ----------------------------------------
  Sum of atomic charges =    -0.000000

 -----------------------------------------------------------------
                    Cartesian Multipole Moments
 -----------------------------------------------------------------
    Charge (ESU x 10^10)
                -0.0000
    Dipole Moment (Debye)
         X      -0.1363      Y      -1.1928      Z      -1.9503
       Tot       2.2902
    Quadrupole Moments (Debye-Ang)
        XX     -35.0767     XY      -4.3373     YY     -44.5991
        XZ      -2.7686     YZ      -1.9769     ZZ     -33.5744
    Octopole Moments (Debye-Ang^2)
       XXX       4.2037    XXY      -0.9025    XYY       1.4324
       YYY       2.3922    XXZ      -2.7236    XYZ      -1.9560
       YYZ      -7.5984    XZZ      -3.7371    YZZ      -3.8278
       ZZZ      -0.7643
    Hexadecapole Moments (Debye-Ang^3)
      XXXX    -436.1732   XXXY       5.8583   XXYY    -118.3725
      XYYY      -5.6026   YYYY    -232.7868   XXXZ      -0.5721
      XXYZ      -1.9126   XYYZ      -1.2488   YYYZ      -3.5858
      XXZZ     -87.6489   XYZZ       3.4784   YYZZ     -54.0666
      XZZZ     -11.6205   YZZZ      -8.7556   ZZZZ     -95.5860
 -----------------------------------------------------------------
 DrvMan is completing analytic gradient of the MP2 energy
 MP2 relaxed dipole moment
            1
    1  -0.0536153
    2  -0.4692861
    3  -0.7673094
	Magnitude:	 0.901 au	 2.290 Debye
 MP2 energy read as -307.213548
 Full Analytical Gradient of MP2 Energy (in au.)
             1             2             3             4             5
    1    0.00015590   -0.00016457    0.00012405   -0.00026211    0.00007351
    2    0.00021817   -0.00026737    0.00027957   -0.00002010   -0.00022654
    3    0.00000700   -0.00019100    0.00034130    0.00011382    0.00004849
             6             7             8             9            10
    1    0.00001047    0.00014049    0.00007985   -0.00006108   -0.00000851
    2    0.00004687    0.00007312   -0.00035793   -0.00009966   -0.00004780
    3    0.00001260   -0.00018535   -0.00031844    0.00022464    0.00003651
            11            12            13            14
    1   -0.00004365   -0.00008479    0.00000319    0.00003726
    2    0.00017693    0.00000379    0.00023979   -0.00001884
    3    0.00002767    0.00002555   -0.00000866   -0.00013414
 Gradient time:  CPU 0.09 s  wall 0.13 s
 Geometry Optimization Parameters
   NAtoms,    NIC,     NZ,  NCons,   NDum,   NFix, NCnnct, MaxDiis
       14      87       0       0       0       0       0       0

 Cartesian Hessian Update
 Hessian Updated using BFGS Update


** GEOMETRY OPTIMIZATION IN DELOCALIZED INTERNAL COORDINATES **
   Searching for a Minimum

   Optimization Cycle:  10

                       Coordinates (Angstroms)
     ATOM                X               Y               Z
      1  C        -0.6385748982   -0.3325367229   -0.3232555989
      2  C         0.7031345760    0.2486212767    0.0647820351
      3  O         0.7596124003    1.2595465703    0.7607831407
      4  O        -0.8791209118   -1.3665921834    0.6425530143
      5  C        -1.7546304089    0.6741476000   -0.3410463113
      6  C         1.9188643982   -0.4906476330   -0.3596954215
      7  H        -0.5526136472   -0.8460507614   -1.2597319757
      8  H        -1.0153639671   -0.9364650430    1.4860428323
      9  H        -1.8398642203    1.1415832049    0.6332567144
     10  H        -2.6828145885    0.1788326274   -0.5768879429
     11  H        -1.5662422698    1.4478630252   -1.0712185393
     12  H         2.7802401679   -0.1404047750    0.1871571000
     13  H         2.0624548293   -0.3212945767   -1.4125930813
     14  H         1.7735936401   -1.5475480091   -0.2098366660
   Point Group: c1    Number of degrees of freedom:    36


   Energy is   -307.213547969

 Hessian Updated using BFGS Update

 36 Hessian modes will be used to form the next step
  Hessian Eigenvalues:
     0.000478    0.003838    0.005608    0.009127    0.029346    0.043919
     0.057532    0.058806    0.059170    0.070147    0.074628    0.084414
     0.157736    0.159979    0.160323    0.160554    0.162045    0.163686
     0.164731    0.184415    0.202297    0.241964    0.272601    0.292762
     0.310537    0.327554    0.340793    0.342320    0.343038    0.345718
     0.349231    0.375314    0.384987    0.414848    0.613556    0.913808

 Minimum Search - Taking Simple RFO Step
 Searching for Lamda that Minimizes Along All modes
 Value Taken    Lamda =  -0.00000603
 Step Taken.  Stepsize is  0.091421

                             Maximum     Tolerance    Cnvgd?
         Gradient           0.000312      0.000300      NO
         Displacement       0.046914      0.001200      NO
         Energy change      0.000064      0.000001      NO


 New Cartesian Coordinates Obtained by Inverse Iteration

 Displacement from previous Coordinates is:  0.117052
 ----------------------------------------------------------------
             Standard Nuclear Orientation (Angstroms)
    I     Atom           X                Y                Z
 ----------------------------------------------------------------
    1      C      -0.6391451254    -0.3364177259    -0.3188929908
    2      C       0.7023015911     0.2411610348     0.0755044287
    3      O       0.7560278201     1.2361777334     0.7944284988
    4      O      -0.8884831849    -1.3641100637     0.6515668663
    5      C      -1.7506552455     0.6750519808    -0.3474147709
    6      C       1.9192924559    -0.4850387741    -0.3668743103
    7      H      -0.5507471285    -0.8552508347    -1.2520706507
    8      H      -1.0223129482    -0.9282844789     1.4928741044
    9      H      -1.8373170744     1.1484693140     0.6236368218
   10      H      -2.6800600564     0.1818822785    -0.5834454734
   11      H      -1.5566820782     1.4429449323    -1.0819565750
   12      H       2.7843901021    -0.1296888041     0.1707864534
   13      H       2.0484951339    -0.3145375270    -1.4212678397
   14      H       1.7835708385    -1.5433044655    -0.2165652627
 ----------------------------------------------------------------
 Nuclear Repulsion Energy =   248.1120768892 hartrees
 There are       24 alpha and       24 beta electrons
 Discretize the solute cavity surface with Lebedev spheres
	Using 302 Lebedev grid points for each H atom
	Using 302 Lebedev grid points for other atoms
	Atomic van der Waals radii will be scaled by 1.20
 Removing interior tesserae...
 Keep 1453 surface tesserae and discard 2775 interior tesserae
 Molecular Surface Area = 124.574 Angst**2
 Applying Cartesian multipole field
    Component          Value
    ---------          -----
     (2,0,0)        1.00000E-11
     (0,2,0)        2.00000E-11
     (0,0,2)       -3.00000E-10
 Nucleus-field energy     =    -0.0000000138 hartrees
 Requested basis set is cc-pVTZ
 There are 108 shells and 292 basis functions
 A cutoff of  1.0D-11 yielded   5483 shell pairs
 There are     39935 function pairs (     51083 Cartesian)
 Smallest overlap matrix eigenvalue = 4.35E-04
 Guess MOs from SCF MO coefficient file
 Reading MOs from coefficient file
 Reading MOs from coefficient file
 A restricted Hartree-Fock SCF calculation will be
 performed using Pulay DIIS extrapolation
 SCF converges when DIIS error is below 1.0E-08
 Geometry optimization detected.  Setting ReadMinima to 0
 Setting SaveMinima to 0
 ---------------------------------------
  Cycle       Energy         DIIS Error
 ---------------------------------------
    1    -305.9555644739      5.77E-04
    2    -305.9606387420      2.72E-04
    3    -305.9612393580      1.18E-04
    4    -305.9614228085      3.51E-05
    5    -305.9614540338      1.26E-05
    6    -305.9614586272      6.79E-06
    7    -305.9614596072      2.15E-06
    8    -305.9614597477      5.07E-07
    9    -305.9614597535      1.34E-07
   10    -305.9614597543      4.63E-08
   11    -305.9614597549      2.08E-08
   12    -305.9614597548      1.01E-08
   13    -305.9614597564      3.72E-09 Convergence criterion met
 ---------------------------------------
 SCF time:  CPU 178.87 s  wall 183.93 s
 Discretize the solute cavity surface with Lebedev spheres
	Using 302 Lebedev grid points for each H atom
	Using 302 Lebedev grid points for other atoms
	Atomic van der Waals radii will be scaled by 1.20
 Removing interior tesserae...
 Keep 1453 surface tesserae and discard 2775 interior tesserae
 Molecular Surface Area = 124.574 Angst**2
 A restricted Hartree-Fock SCF calculation will be
 performed using Pulay DIIS extrapolation
 Polarizable Continuum solvation model will be applied
 SCF converges when DIIS error is below 1.0E-08
 Geometry optimization detected.  Setting ReadMinima to 0
 Setting SaveMinima to 0

 Citation of the SMD model:
 Marenich, A.V.; Cramer, C.J.; Truhlar, D.G.
 J. Phys. Chem. B 2009, 113, 6378-6396.
 iSolventCode=           1
 Solvent: water                                                           

 vradii
            1           2           3           4           5           6
    1   1.8500000   1.8500000   1.5200000   1.5200000   1.8500000   1.8500000
            7           8           9          10          11          12
    1   1.2000000   1.2000000   1.2000000   1.2000000   1.2000000   1.2000000
           13          14
    1   1.2000000   1.2000000
 ---------------------------------------
  Cycle       Energy         DIIS Error
 ---------------------------------------
    1    -305.9614597549      1.40E-09
 Time req'd to invert C: 1.90 s (CPU) 1.90 s (wall)
    2    -305.9802342267      3.79E-04
    3    -305.9802342289      3.79E-04
    4    -305.9802342226      3.79E-04
    5    -305.9802342139      3.79E-04
    6    -305.9802342128      3.79E-04
    7    -305.9802342116      3.79E-04
    8    -305.9802342071      3.79E-04
    9    -305.9802342013      3.79E-04
   10    -305.9802341994      3.79E-04
   11    -305.9802342054      3.79E-04
   12    -305.9802342028      3.79E-04
   13    -305.9802341999      3.79E-04
   14    -305.9802341978      3.79E-04
   15    -305.9802341928      3.79E-04
   16    -305.9832423271      2.12E-04
   17    -305.9837544559      8.73E-05
   18    -305.9839515754      3.07E-05
   19    -305.9839823465      1.07E-05
   20    -305.9839863252      5.63E-06
   21    -305.9839870128      1.90E-06
   22    -305.9839871241      4.68E-07
   23    -305.9839871294      1.17E-07
   24    -305.9839871296      3.83E-08
   25    -305.9839871295      1.60E-08
   26    -305.9839871294      7.52E-09 Convergence criterion met
 ---------------------------------------
 SCF time:  CPU 284.43 s  wall 284.75 s
(0)  E-EN(g) gas-phase elect-nuc energy                 -305.961459755 a.u.
(3)  G-ENP(liq) elect-nuc-pol free energy of system     -305.983987129 a.u.
(4)  G-CDS(liq) cavity-dispersion-solvent structure 
     free energy                                                3.8509 kcal/mol
(6)  G-S(liq) free energy of system                     -305.977850378 a.u.
(9)  DeltaG-S(liq) free energy of  solvation
     (9) = (6) - (0)                                          -10.2853 kcal/mol
 SCF   energy in the final basis set = -305.9778503776
 Total energy in the final basis set = -305.9778503776

 Components of the MP2 correlation energy:
        aaaa  correlation energy =        -0.1461978861 au
        abab  correlation energy =        -0.9432761583 au
        bbbb  correlation energy =        -0.1461978861 au
        non-Brillouin singles    =        -0.0000000000 au

 Total  MP2   correlation energy =        -1.2356719305 au
        MP2         total energy =      -307.2135223081 au

  Entering Z-vector solver.
 This version supports only Gaussian blurring of the apparent surface charges
 No PCM contribution added !! 
   1         0           1      0.000268    0.000268
 This version supports only Gaussian blurring of the apparent surface charges
 No PCM contribution added !! 
   2         0           1      0.000088    0.000088
 This version supports only Gaussian blurring of the apparent surface charges
 No PCM contribution added !! 
   3         0           1      0.000033    0.000033
 This version supports only Gaussian blurring of the apparent surface charges
 No PCM contribution added !! 
   4         0           1      0.000012    0.000012
 This version supports only Gaussian blurring of the apparent surface charges
 No PCM contribution added !! 
   5         0           1      0.000004    0.000004
 This version supports only Gaussian blurring of the apparent surface charges
 No PCM contribution added !! 
   6         0           1      0.000002    0.000002
 This version supports only Gaussian blurring of the apparent surface charges
 No PCM contribution added !! 
   7         1           0      0.000000    0.000000    Roots Converged

 --------------------------------------------------------------

                    Orbital Energies (a.u.)
 --------------------------------------------------------------

 Alpha MOs
 -- Occupied --
-20.566 -20.554 -11.336 -11.283 -11.216 -11.206  -1.398  -1.367
 -1.047  -1.004  -0.878  -0.764  -0.690  -0.650  -0.642  -0.619
 -0.590  -0.566  -0.544  -0.525  -0.507  -0.499  -0.480  -0.414
 -- Virtual --
  0.141   0.150   0.176   0.189   0.213   0.225   0.239   0.243
  0.250   0.304   0.322   0.345   0.350   0.383   0.395   0.444
  0.465   0.480   0.503   0.523   0.555   0.561   0.584   0.613
  0.617   0.628   0.639   0.642   0.648   0.666   0.674   0.682
  0.692   0.720   0.735   0.751   0.770   0.791   0.834   0.840
  0.879   0.892   0.899   0.928   0.966   0.983   0.990   1.025
  1.052   1.072   1.097   1.142   1.160   1.167   1.187   1.192
  1.214   1.233   1.252   1.267   1.278   1.300   1.323   1.357
  1.375   1.407   1.418   1.445   1.458   1.468   1.499   1.524
  1.526   1.547   1.557   1.558   1.588   1.593   1.616   1.649
  1.684   1.708   1.733   1.752   1.801   1.809   1.843   1.880
  1.912   1.996   2.021   2.076   2.170   2.213   2.249   2.278
  2.347   2.389   2.443   2.500   2.522   2.592   2.608   2.634
  2.658   2.689   2.731   2.748   2.811   2.812   2.853   2.901
  2.905   2.927   2.970   2.992   3.033   3.072   3.081   3.089
  3.123   3.126   3.159   3.166   3.179   3.193   3.244   3.255
  3.275   3.301   3.321   3.329   3.350   3.372   3.388   3.415
  3.426   3.429   3.448   3.469   3.492   3.500   3.534   3.542
  3.579   3.608   3.624   3.641   3.665   3.676   3.702   3.726
  3.735   3.764   3.779   3.793   3.803   3.820   3.867   3.886
  3.898   3.945   3.984   3.997   4.008   4.039   4.052   4.091
  4.100   4.132   4.146   4.158   4.186   4.195   4.223   4.248
  4.271   4.300   4.330   4.335   4.343   4.347   4.373   4.395
  4.422   4.430   4.444   4.452   4.493   4.503   4.523   4.566
  4.587   4.592   4.617   4.632   4.679   4.703   4.726   4.755
  4.786   4.830   4.870   4.888   4.948   4.987   5.094   5.152
  5.199   5.206   5.224   5.247   5.260   5.286   5.334   5.374
  5.398   5.476   5.503   5.547   5.567   5.573   5.602   5.613
  5.640   5.648   5.659   5.682   5.718   5.723   5.741   5.786
  5.806   5.870   5.889   5.984   6.042   6.077   6.129   6.158
  6.228   6.266   6.270   6.310   6.378   6.666   6.694   6.739
  6.926   6.970   7.011   7.096   7.155   7.209   7.268   7.349
  7.398   7.484   7.548   7.578   7.725   7.934   9.800  12.538
 12.983  13.656  14.626  14.642
 --------------------------------------------------------------

          Ground-State Mulliken Net Atomic Charges

     Atom                 Charge (a.u.)
  ----------------------------------------
      1 C                     0.080291
      2 C                     0.236057
      3 O                    -0.369012
      4 O                    -0.456176
      5 C                    -0.396147
      6 C                    -0.380196
      7 H                     0.162192
      8 H                     0.282886
      9 H                     0.120317
     10 H                     0.141209
     11 H                     0.134674
     12 H                     0.135673
     13 H                     0.160547
     14 H                     0.147686
  ----------------------------------------
  Sum of atomic charges =    -0.000000

 -----------------------------------------------------------------
                    Cartesian Multipole Moments
 -----------------------------------------------------------------
    Charge (ESU x 10^10)
                -0.0000
    Dipole Moment (Debye)
         X      -0.1105      Y      -1.1431      Z      -2.0335
       Tot       2.3354
    Quadrupole Moments (Debye-Ang)
        XX     -35.0960     XY      -4.3307     YY     -44.4391
        XZ      -2.8112     YZ      -1.9941     ZZ     -33.7316
    Octopole Moments (Debye-Ang^2)
       XXX       4.4139    XXY      -0.6702    XYY       1.6949
       YYY       3.0410    XXZ      -2.9767    XYZ      -2.0511
       YYZ      -7.9147    XZZ      -3.8320    YZZ      -3.7949
       ZZZ      -1.5409
    Hexadecapole Moments (Debye-Ang^3)
      XXXX    -436.0206   XXXY       5.8044   XXYY    -117.8211
      XYYY      -5.5221   YYYY    -229.7192   XXXZ      -0.6904
      XXYZ      -1.9430   XYYZ      -1.1941   YYYZ      -3.5374
      XXZZ     -88.2225   XYZZ       3.3185   YYZZ     -54.3579
      XZZZ     -11.9365   YZZZ      -9.1749   ZZZZ     -98.2595
 -----------------------------------------------------------------
 DrvMan is completing analytic gradient of the MP2 energy
 MP2 relaxed dipole moment
            1
    1  -0.0434867
    2  -0.4497188
    3  -0.8000447
	Magnitude:	 0.919 au	 2.335 Debye
 MP2 energy read as -307.213522
 Full Analytical Gradient of MP2 Energy (in au.)
             1             2             3             4             5
    1    0.00010794   -0.00029679    0.00012716   -0.00020623    0.00013927
    2    0.00023133   -0.00029808    0.00031244    0.00000703   -0.00013643
    3    0.00006953   -0.00024722    0.00042688    0.00009959    0.00015878
             6             7             8             9            10
    1    0.00001898    0.00013335    0.00006246   -0.00004845   -0.00001874
    2    0.00001442    0.00007151   -0.00033334   -0.00018102   -0.00006914
    3    0.00007100   -0.00024939   -0.00027168    0.00011006    0.00002900
            11            12            13            14
    1   -0.00005396   -0.00001975    0.00002582    0.00002894
    2    0.00016252    0.00003065    0.00021068   -0.00002257
    3    0.00001216    0.00004681   -0.00011259   -0.00014292
 Gradient time:  CPU 0.10 s  wall 0.24 s
 Geometry Optimization Parameters
   NAtoms,    NIC,     NZ,  NCons,   NDum,   NFix, NCnnct, MaxDiis
       14      87       0       0       0       0       0       0

 Cartesian Hessian Update
 Hessian Updated using BFGS Update


** GEOMETRY OPTIMIZATION IN DELOCALIZED INTERNAL COORDINATES **
   Searching for a Minimum

   Optimization Cycle:  11

                       Coordinates (Angstroms)
     ATOM                X               Y               Z
      1  C        -0.6391451254   -0.3364177259   -0.3188929908
      2  C         0.7023015911    0.2411610348    0.0755044287
      3  O         0.7560278201    1.2361777334    0.7944284988
      4  O        -0.8884831849   -1.3641100637    0.6515668663
      5  C        -1.7506552455    0.6750519808   -0.3474147709
      6  C         1.9192924559   -0.4850387741   -0.3668743103
      7  H        -0.5507471285   -0.8552508347   -1.2520706507
      8  H        -1.0223129482   -0.9282844789    1.4928741044
      9  H        -1.8373170744    1.1484693140    0.6236368218
     10  H        -2.6800600564    0.1818822785   -0.5834454734
     11  H        -1.5566820782    1.4429449323   -1.0819565750
     12  H         2.7843901021   -0.1296888041    0.1707864534
     13  H         2.0484951339   -0.3145375270   -1.4212678397
     14  H         1.7835708385   -1.5433044655   -0.2165652627
   Point Group: c1    Number of degrees of freedom:    36


   Energy is   -307.213522308

 Hessian Updated using BFGS Update

 36 Hessian modes will be used to form the next step
  Hessian Eigenvalues:
     0.000322    0.003802    0.005280    0.008916    0.029495    0.043935
     0.057598    0.057910    0.059384    0.070008    0.074753    0.084053
     0.157754    0.159720    0.160052    0.160585    0.161927    0.163755
     0.164865    0.180955    0.197082    0.240630    0.260231    0.292761
     0.312246    0.325921    0.341815    0.342520    0.343098    0.348043
     0.349914    0.369395    0.388535    0.413918    0.593491    0.878360

 Minimum Search - Taking Simple RFO Step
 Searching for Lamda that Minimizes Along All modes
 Value Taken    Lamda =  -0.00000527
 Step Taken.  Stepsize is  0.095921

                             Maximum     Tolerance    Cnvgd?
         Gradient           0.000340      0.000300      NO
         Displacement       0.050716      0.001200      NO
         Energy change      0.000026      0.000001      NO


 New Cartesian Coordinates Obtained by Inverse Iteration

 Displacement from previous Coordinates is:  0.127406
 ----------------------------------------------------------------
             Standard Nuclear Orientation (Angstroms)
    I     Atom           X                Y                Z
 ----------------------------------------------------------------
    1      C      -0.6401602867    -0.3417250029    -0.3139505551
    2      C       0.7012805199     0.2324463850     0.0864705123
    3      O       0.7513707253     1.2102306229     0.8286376262
    4      O      -0.8984051283    -1.3621102325     0.6618809363
    5      C      -1.7460054541     0.6759433691    -0.3539576434
    6      C       1.9197859692    -0.4784411591    -0.3747458333
    7      H      -0.5502427479    -0.8668190391    -1.2430755371
    8      H      -1.0308976568    -0.9195161304     1.5003450743
    9      H      -1.8339528750     1.1559230274     0.6136075996
   10      H      -2.6772834190     0.1869100341    -0.5914443129
   11      H      -1.5439771628     1.4375959587    -1.0923552267
   12      H       2.7881165768    -0.1170269021     0.1534560027
   13      H       2.0337607369    -0.3061406937    -1.4301312443
   14      H       1.7952853024    -1.5382156373    -0.2244280986
 ----------------------------------------------------------------
 Nuclear Repulsion Energy =   248.1411780822 hartrees
 There are       24 alpha and       24 beta electrons
 Discretize the solute cavity surface with Lebedev spheres
	Using 302 Lebedev grid points for each H atom
	Using 302 Lebedev grid points for other atoms
	Atomic van der Waals radii will be scaled by 1.20
 Removing interior tesserae...
 Keep 1453 surface tesserae and discard 2775 interior tesserae
 Molecular Surface Area = 124.610 Angst**2
 Applying Cartesian multipole field
    Component          Value
    ---------          -----
     (2,0,0)        1.00000E-11
     (0,2,0)        2.00000E-11
     (0,0,2)       -3.00000E-10
 Nucleus-field energy     =    -0.0000000145 hartrees
 Requested basis set is cc-pVTZ
 There are 108 shells and 292 basis functions
 A cutoff of  1.0D-11 yielded   5485 shell pairs
 There are     39963 function pairs (     51136 Cartesian)
 Smallest overlap matrix eigenvalue = 4.39E-04
 Guess MOs from SCF MO coefficient file
 Reading MOs from coefficient file
 Reading MOs from coefficient file
 A restricted Hartree-Fock SCF calculation will be
 performed using Pulay DIIS extrapolation
 SCF converges when DIIS error is below 1.0E-08
 Geometry optimization detected.  Setting ReadMinima to 0
 Setting SaveMinima to 0
 ---------------------------------------
  Cycle       Energy         DIIS Error
 ---------------------------------------
    1    -305.9558150510      5.87E-04
    2    -305.9605962000      2.73E-04
    3    -305.9612017978      1.20E-04
    4    -305.9613885715      3.53E-05
    5    -305.9614200161      1.26E-05
    6    -305.9614246282      6.82E-06
    7    -305.9614256272      2.17E-06
    8    -305.9614257714      5.23E-07
    9    -305.9614257778      1.45E-07
   10    -305.9614257787      5.64E-08
   11    -305.9614257794      2.74E-08
   12    -305.9614257793      1.25E-08
   13    -305.9614257810      3.83E-09 Convergence criterion met
 ---------------------------------------
 SCF time:  CPU 173.51 s  wall 174.40 s
 Discretize the solute cavity surface with Lebedev spheres
	Using 302 Lebedev grid points for each H atom
	Using 302 Lebedev grid points for other atoms
	Atomic van der Waals radii will be scaled by 1.20
 Removing interior tesserae...
 Keep 1453 surface tesserae and discard 2775 interior tesserae
 Molecular Surface Area = 124.610 Angst**2
 A restricted Hartree-Fock SCF calculation will be
 performed using Pulay DIIS extrapolation
 Polarizable Continuum solvation model will be applied
 SCF converges when DIIS error is below 1.0E-08
 Geometry optimization detected.  Setting ReadMinima to 0
 Setting SaveMinima to 0

 Citation of the SMD model:
 Marenich, A.V.; Cramer, C.J.; Truhlar, D.G.
 J. Phys. Chem. B 2009, 113, 6378-6396.
 iSolventCode=           1
 Solvent: water                                                           

 vradii
            1           2           3           4           5           6
    1   1.8500000   1.8500000   1.5200000   1.5200000   1.8500000   1.8500000
            7           8           9          10          11          12
    1   1.2000000   1.2000000   1.2000000   1.2000000   1.2000000   1.2000000
           13          14
    1   1.2000000   1.2000000
 ---------------------------------------
  Cycle       Energy         DIIS Error
 ---------------------------------------
    1    -305.9614257795      1.34E-09
 Time req'd to invert C: 1.90 s (CPU) 1.90 s (wall)
    2    -305.9801580714      3.78E-04
    3    -305.9801580735      3.78E-04
    4    -305.9801580672      3.78E-04
    5    -305.9801580630      3.78E-04
    6    -305.9801580586      3.78E-04
    7    -305.9801580561      3.78E-04
    8    -305.9801580546      3.78E-04
    9    -305.9801580540      3.78E-04
   10    -305.9801580606      3.78E-04
   11    -305.9801580504      3.78E-04
   12    -305.9801580503      3.78E-04
   13    -305.9801580480      3.78E-04
   14    -305.9801580518      3.78E-04
   15    -305.9801580470      3.78E-04
   16    -305.9801580740      3.78E-04
   17    -305.9831573442      2.12E-04
   18    -305.9836672435      8.72E-05
   19    -305.9838631973      3.05E-05
   20    -305.9838936018      1.07E-05
   21    -305.9838975171      5.62E-06
   22    -305.9838981996      1.89E-06
   23    -305.9838983107      4.64E-07
   24    -305.9838983159      1.16E-07
   25    -305.9838983160      3.77E-08
   26    -305.9838983159      1.56E-08
   27    -305.9838983158      7.32E-09 Convergence criterion met
 ---------------------------------------
 SCF time:  CPU 301.89 s  wall 305.62 s
(0)  E-EN(g) gas-phase elect-nuc energy                 -305.961425779 a.u.
(3)  G-ENP(liq) elect-nuc-pol free energy of system     -305.983898316 a.u.
(4)  G-CDS(liq) cavity-dispersion-solvent structure 
     free energy                                                3.8477 kcal/mol
(6)  G-S(liq) free energy of system                     -305.977766638 a.u.
(9)  DeltaG-S(liq) free energy of  solvation
     (9) = (6) - (0)                                          -10.2540 kcal/mol
 SCF   energy in the final basis set = -305.9777666384
 Total energy in the final basis set = -305.9777666384

 Components of the MP2 correlation energy:
        aaaa  correlation energy =        -0.1462034425 au
        abab  correlation energy =        -0.9432854958 au
        bbbb  correlation energy =        -0.1462034425 au
        non-Brillouin singles    =        -0.0000000000 au

 Total  MP2   correlation energy =        -1.2356923808 au
        MP2         total energy =      -307.2134590192 au

  Entering Z-vector solver.
 This version supports only Gaussian blurring of the apparent surface charges
 No PCM contribution added !! 
   1         0           1      0.000268    0.000268
 This version supports only Gaussian blurring of the apparent surface charges
 No PCM contribution added !! 
   2         0           1      0.000088    0.000088
 This version supports only Gaussian blurring of the apparent surface charges
 No PCM contribution added !! 
   3         0           1      0.000033    0.000033
 This version supports only Gaussian blurring of the apparent surface charges
 No PCM contribution added !! 
   4         0           1      0.000012    0.000012
 This version supports only Gaussian blurring of the apparent surface charges
 No PCM contribution added !! 
   5         0           1      0.000004    0.000004
 This version supports only Gaussian blurring of the apparent surface charges
 No PCM contribution added !! 
   6         0           1      0.000002    0.000002
 This version supports only Gaussian blurring of the apparent surface charges
 No PCM contribution added !! 
   7         1           0      0.000000    0.000000    Roots Converged

 --------------------------------------------------------------

                    Orbital Energies (a.u.)
 --------------------------------------------------------------

 Alpha MOs
 -- Occupied --
-20.567 -20.554 -11.336 -11.283 -11.216 -11.206  -1.399  -1.367
 -1.047  -1.004  -0.878  -0.764  -0.690  -0.651  -0.641  -0.619
 -0.590  -0.567  -0.544  -0.525  -0.507  -0.499  -0.480  -0.414
 -- Virtual --
  0.142   0.149   0.176   0.190   0.213   0.225   0.239   0.243
  0.250   0.304   0.322   0.344   0.350   0.383   0.394   0.444
  0.463   0.480   0.505   0.522   0.556   0.562   0.583   0.613
  0.617   0.628   0.638   0.642   0.647   0.666   0.674   0.682
  0.692   0.720   0.736   0.750   0.769   0.790   0.836   0.841
  0.880   0.893   0.898   0.930   0.966   0.983   0.989   1.025
  1.053   1.072   1.097   1.140   1.160   1.168   1.187   1.190
  1.215   1.233   1.251   1.267   1.278   1.301   1.323   1.357
  1.373   1.407   1.419   1.445   1.458   1.466   1.499   1.523
  1.525   1.548   1.557   1.559   1.588   1.595   1.617   1.648
  1.684   1.707   1.733   1.752   1.800   1.809   1.843   1.879
  1.916   1.995   2.019   2.083   2.169   2.213   2.250   2.278
  2.347   2.387   2.444   2.499   2.524   2.593   2.605   2.634
  2.658   2.691   2.730   2.747   2.809   2.812   2.852   2.900
  2.905   2.928   2.970   2.992   3.034   3.073   3.082   3.088
  3.122   3.125   3.159   3.167   3.178   3.194   3.244   3.256
  3.273   3.302   3.321   3.329   3.348   3.372   3.391   3.416
  3.426   3.430   3.447   3.469   3.491   3.499   3.535   3.544
  3.581   3.608   3.625   3.642   3.665   3.671   3.704   3.726
  3.734   3.763   3.779   3.792   3.803   3.818   3.869   3.887
  3.900   3.946   3.985   3.996   4.011   4.040   4.052   4.092
  4.099   4.132   4.146   4.159   4.186   4.196   4.223   4.249
  4.272   4.300   4.330   4.335   4.341   4.350   4.372   4.394
  4.421   4.430   4.442   4.452   4.492   4.505   4.524   4.566
  4.588   4.593   4.618   4.634   4.679   4.704   4.725   4.752
  4.784   4.832   4.870   4.884   4.946   4.991   5.095   5.150
  5.201   5.204   5.224   5.249   5.261   5.285   5.336   5.375
  5.399   5.476   5.503   5.548   5.568   5.572   5.602   5.613
  5.640   5.648   5.661   5.682   5.717   5.724   5.742   5.787
  5.806   5.870   5.891   5.984   6.041   6.076   6.128   6.160
  6.228   6.267   6.269   6.310   6.378   6.664   6.693   6.741
  6.927   6.970   7.009   7.097   7.156   7.207   7.267   7.351
  7.396   7.483   7.549   7.581   7.724   7.932   9.800  12.526
 12.977  13.672  14.635  14.640
 --------------------------------------------------------------

          Ground-State Mulliken Net Atomic Charges

     Atom                 Charge (a.u.)
  ----------------------------------------
      1 C                     0.079246
      2 C                     0.236426
      3 O                    -0.369209
      4 O                    -0.456315
      5 C                    -0.395679
      6 C                    -0.380071
      7 H                     0.162204
      8 H                     0.282770
      9 H                     0.119925
     10 H                     0.141085
     11 H                     0.135313
     12 H                     0.135391
     13 H                     0.160638
     14 H                     0.148276
  ----------------------------------------
  Sum of atomic charges =     0.000000

 -----------------------------------------------------------------
                    Cartesian Multipole Moments
 -----------------------------------------------------------------
    Charge (ESU x 10^10)
                 0.0000
    Dipole Moment (Debye)
         X      -0.0811      Y      -1.0881      Z      -2.1223
       Tot       2.3864
    Quadrupole Moments (Debye-Ang)
        XX     -35.0925     XY      -4.3211     YY     -44.2620
        XZ      -2.8465     YZ      -1.9961     ZZ     -33.8976
    Octopole Moments (Debye-Ang^2)
       XXX       4.6486    XXY      -0.4073    XYY       1.9909
       YYY       3.7783    XXZ      -3.2417    XYZ      -2.1406
       YYZ      -8.2353    XZZ      -3.9267    YZZ      -3.7270
       ZZZ      -2.3630
    Hexadecapole Moments (Debye-Ang^3)
      XXXX    -435.5701   XXXY       5.6958   XXYY    -117.1929
      XYYY      -5.4795   YYYY    -226.4670   XXXZ      -0.7134
      XXYZ      -1.9242   XYYZ      -1.0866   YYYZ      -3.3264
      XXZZ     -88.7818   XYZZ       3.1558   YYZZ     -54.6542
      XZZZ     -12.1924   YZZZ      -9.5088   ZZZZ    -101.1443
 -----------------------------------------------------------------
 DrvMan is completing analytic gradient of the MP2 energy
 MP2 relaxed dipole moment
            1
    1  -0.0319159
    2  -0.4281091
    3  -0.8349652
	Magnitude:	 0.939 au	 2.386 Debye
 MP2 energy read as -307.213459
 Full Analytical Gradient of MP2 Energy (in au.)
             1             2             3             4             5
    1    0.00004414   -0.00015122    0.00001899   -0.00002606    0.00008580
    2    0.00009568   -0.00004518   -0.00003986   -0.00000881    0.00003142
    3   -0.00006804   -0.00001164    0.00019986    0.00000664    0.00036050
             6             7             8             9            10
    1   -0.00000906    0.00005747    0.00001800    0.00000347   -0.00002395
    2    0.00009253    0.00009650   -0.00026187   -0.00021861   -0.00005073
    3   -0.00001432   -0.00011196   -0.00020922   -0.00006549   -0.00003873
            11            12            13            14
    1   -0.00005072   -0.00000738    0.00001746    0.00002308
    2    0.00011329    0.00002851    0.00017219   -0.00000505
    3    0.00004826    0.00003575   -0.00000245   -0.00012915
 Gradient time:  CPU 0.14 s  wall 0.99 s
 Geometry Optimization Parameters
   NAtoms,    NIC,     NZ,  NCons,   NDum,   NFix, NCnnct, MaxDiis
       14      87       0       0       0       0       0       0

 Cartesian Hessian Update
 Hessian Updated using BFGS Update


** GEOMETRY OPTIMIZATION IN DELOCALIZED INTERNAL COORDINATES **
   Searching for a Minimum

   Optimization Cycle:  12

                       Coordinates (Angstroms)
     ATOM                X               Y               Z
      1  C        -0.6401602867   -0.3417250029   -0.3139505551
      2  C         0.7012805199    0.2324463850    0.0864705123
      3  O         0.7513707253    1.2102306229    0.8286376262
      4  O        -0.8984051283   -1.3621102325    0.6618809363
      5  C        -1.7460054541    0.6759433691   -0.3539576434
      6  C         1.9197859692   -0.4784411591   -0.3747458333
      7  H        -0.5502427479   -0.8668190391   -1.2430755371
      8  H        -1.0308976568   -0.9195161304    1.5003450743
      9  H        -1.8339528750    1.1559230274    0.6136075996
     10  H        -2.6772834190    0.1869100341   -0.5914443129
     11  H        -1.5439771628    1.4375959587   -1.0923552267
     12  H         2.7881165768   -0.1170269021    0.1534560027
     13  H         2.0337607369   -0.3061406937   -1.4301312443
     14  H         1.7952853024   -1.5382156373   -0.2244280986
   Point Group: c1    Number of degrees of freedom:    36


   Energy is   -307.213459019

 Hessian Updated using BFGS Update

 36 Hessian modes will be used to form the next step
  Hessian Eigenvalues:
     0.000358    0.003743    0.005071    0.008933    0.029591    0.044062
     0.057085    0.057866    0.059543    0.069995    0.074760    0.083780
     0.156971    0.158469    0.160040    0.160583    0.161663    0.163815
     0.164699    0.180399    0.193124    0.238239    0.251844    0.293611
     0.312264    0.324830    0.341926    0.342541    0.343867    0.348017
     0.349819    0.368438    0.393321    0.405707    0.574070    0.869689

 Minimum Search - Taking Simple RFO Step
 Searching for Lamda that Minimizes Along All modes
 Value Taken    Lamda =   0.00000000
 Step Taken.  Stepsize is  0.005472

                             Maximum     Tolerance    Cnvgd?
         Gradient           0.000159      0.000300     YES
         Displacement       0.002219      0.001200      NO
         Energy change      0.000063      0.000001      NO


 New Cartesian Coordinates Obtained by Inverse Iteration

 Displacement from previous Coordinates is:  0.008108
 ----------------------------------------------------------------
             Standard Nuclear Orientation (Angstroms)
    I     Atom           X                Y                Z
 ----------------------------------------------------------------
    1      C      -0.6404308258    -0.3424300357    -0.3134262979
    2      C       0.7012549290     0.2318940816     0.0866673491
    3      O       0.7508976701     1.2094572165     0.8290946255
    4      O      -0.8989446290    -1.3623981090     0.6627081710
    5      C      -1.7458132908     0.6759215704    -0.3541500185
    6      C       1.9200675272    -0.4780673632    -0.3752272717
    7      H      -0.5507901977    -0.8678444428    -1.2423730792
    8      H      -1.0320407976    -0.9192666392     1.5009175674
    9      H      -1.8344189491     1.1558265514     0.6136283875
   10      H      -2.6772671183     0.1879445243    -0.5927580736
   11      H      -1.5420821959     1.4376732479    -1.0918271992
   12      H       2.7884374516    -0.1160466668     0.1525021318
   13      H       2.0333624743    -0.3057404740    -1.4306741627
   14      H       1.7964430520    -1.5378688615    -0.2247728296
 ----------------------------------------------------------------
 Nuclear Repulsion Energy =   248.1311528886 hartrees
 There are       24 alpha and       24 beta electrons
 Discretize the solute cavity surface with Lebedev spheres
	Using 302 Lebedev grid points for each H atom
	Using 302 Lebedev grid points for other atoms
	Atomic van der Waals radii will be scaled by 1.20
 Removing interior tesserae...
 Keep 1455 surface tesserae and discard 2773 interior tesserae
 Molecular Surface Area = 124.834 Angst**2
 Applying Cartesian multipole field
    Component          Value
    ---------          -----
     (2,0,0)        1.00000E-11
     (0,2,0)        2.00000E-11
     (0,0,2)       -3.00000E-10
 Nucleus-field energy     =    -0.0000000146 hartrees
 Requested basis set is cc-pVTZ
 There are 108 shells and 292 basis functions
 A cutoff of  1.0D-11 yielded   5485 shell pairs
 There are     39963 function pairs (     51136 Cartesian)
 Smallest overlap matrix eigenvalue = 4.39E-04
 Guess MOs from SCF MO coefficient file
 Reading MOs from coefficient file
 Reading MOs from coefficient file
 A restricted Hartree-Fock SCF calculation will be
 performed using Pulay DIIS extrapolation
 SCF converges when DIIS error is below 1.0E-08
 Geometry optimization detected.  Setting ReadMinima to 0
 Setting SaveMinima to 0
 ---------------------------------------
  Cycle       Energy         DIIS Error
 ---------------------------------------
    1    -305.9566357665      4.70E-04
    2    -305.9606743037      2.68E-04
    3    -305.9612551992      9.18E-05
    4    -305.9614012495      3.18E-05
    5    -305.9614268998      1.18E-05
    6    -305.9614309952      6.55E-06
    7    -305.9614318371      2.13E-06
    8    -305.9614319696      4.46E-07
    9    -305.9614319745      1.25E-07
   10    -305.9614319754      4.57E-08
   11    -305.9614319758      2.23E-08
   12    -305.9614319753      1.03E-08
   13    -305.9614319758      3.48E-09 Convergence criterion met
 ---------------------------------------
 SCF time:  CPU 183.26 s  wall 184.18 s
 Discretize the solute cavity surface with Lebedev spheres
	Using 302 Lebedev grid points for each H atom
	Using 302 Lebedev grid points for other atoms
	Atomic van der Waals radii will be scaled by 1.20
 Removing interior tesserae...
 Keep 1455 surface tesserae and discard 2773 interior tesserae
 Molecular Surface Area = 124.834 Angst**2
 A restricted Hartree-Fock SCF calculation will be
 performed using Pulay DIIS extrapolation
 Polarizable Continuum solvation model will be applied
 SCF converges when DIIS error is below 1.0E-08
 Geometry optimization detected.  Setting ReadMinima to 0
 Setting SaveMinima to 0

 Citation of the SMD model:
 Marenich, A.V.; Cramer, C.J.; Truhlar, D.G.
 J. Phys. Chem. B 2009, 113, 6378-6396.
 iSolventCode=           1
 Solvent: water                                                           

 vradii
            1           2           3           4           5           6
    1   1.8500000   1.8500000   1.5200000   1.5200000   1.8500000   1.8500000
            7           8           9          10          11          12
    1   1.2000000   1.2000000   1.2000000   1.2000000   1.2000000   1.2000000
           13          14
    1   1.2000000   1.2000000
 ---------------------------------------
  Cycle       Energy         DIIS Error
 ---------------------------------------
    1    -305.9614319755      1.09E-09
 Time req'd to invert C: 1.84 s (CPU) 1.84 s (wall)
    2    -305.9801731679      3.78E-04
    3    -305.9801731693      3.78E-04
    4    -305.9801731661      3.78E-04
    5    -305.9801731622      3.78E-04
    6    -305.9801731525      3.78E-04
    7    -305.9801731519      3.78E-04
    8    -305.9801731550      3.78E-04
    9    -305.9801731537      3.78E-04
   10    -305.9801731500      3.78E-04
   11    -305.9801731475      3.78E-04
   12    -305.9801731468      3.78E-04
   13    -305.9801731492      3.78E-04
   14    -305.9801731470      3.78E-04
   15    -305.9801731442      3.78E-04
   16    -305.9801731681      3.78E-04
   17    -305.9831736485      2.12E-04
   18    -305.9836838400      8.72E-05
   19    -305.9838798832      3.05E-05
   20    -305.9839102949      1.07E-05
   21    -305.9839142096      5.61E-06
   22    -305.9839148917      1.89E-06
   23    -305.9839150027      4.65E-07
   24    -305.9839150079      1.16E-07
   25    -305.9839150080      3.77E-08
   26    -305.9839150079      1.56E-08
   27    -305.9839150078      7.32E-09 Convergence criterion met
 ---------------------------------------
 SCF time:  CPU 279.97 s  wall 281.21 s
(0)  E-EN(g) gas-phase elect-nuc energy                 -305.961431976 a.u.
(3)  G-ENP(liq) elect-nuc-pol free energy of system     -305.983915008 a.u.
(4)  G-CDS(liq) cavity-dispersion-solvent structure 
     free energy                                                3.8477 kcal/mol
(6)  G-S(liq) free energy of system                     -305.977783369 a.u.
(9)  DeltaG-S(liq) free energy of  solvation
     (9) = (6) - (0)                                          -10.2607 kcal/mol
 SCF   energy in the final basis set = -305.9777833695
 Total energy in the final basis set = -305.9777833695

 Components of the MP2 correlation energy:
        aaaa  correlation energy =        -0.1462009657 au
        abab  correlation energy =        -0.9432816254 au
        bbbb  correlation energy =        -0.1462009657 au
        non-Brillouin singles    =        -0.0000000000 au

 Total  MP2   correlation energy =        -1.2356835569 au
        MP2         total energy =      -307.2134669264 au

  Entering Z-vector solver.
 This version supports only Gaussian blurring of the apparent surface charges
 No PCM contribution added !! 
   1         0           1      0.000268    0.000268
 This version supports only Gaussian blurring of the apparent surface charges
 No PCM contribution added !! 
   2         0           1      0.000088    0.000088
 This version supports only Gaussian blurring of the apparent surface charges
 No PCM contribution added !! 
   3         0           1      0.000033    0.000033
 This version supports only Gaussian blurring of the apparent surface charges
 No PCM contribution added !! 
   4         0           1      0.000012    0.000012
 This version supports only Gaussian blurring of the apparent surface charges
 No PCM contribution added !! 
   5         0           1      0.000004    0.000004
 This version supports only Gaussian blurring of the apparent surface charges
 No PCM contribution added !! 
   6         0           1      0.000002    0.000002
 This version supports only Gaussian blurring of the apparent surface charges
 No PCM contribution added !! 
   7         1           0      0.000000    0.000000    Roots Converged

 --------------------------------------------------------------

                    Orbital Energies (a.u.)
 --------------------------------------------------------------

 Alpha MOs
 -- Occupied --
-20.567 -20.554 -11.336 -11.283 -11.216 -11.206  -1.398  -1.367
 -1.047  -1.004  -0.878  -0.764  -0.690  -0.651  -0.641  -0.619
 -0.590  -0.567  -0.544  -0.525  -0.507  -0.499  -0.480  -0.414
 -- Virtual --
  0.142   0.149   0.176   0.190   0.213   0.225   0.239   0.243
  0.250   0.304   0.322   0.344   0.350   0.383   0.394   0.444
  0.463   0.480   0.505   0.522   0.556   0.562   0.583   0.613
  0.617   0.628   0.638   0.643   0.647   0.666   0.674   0.682
  0.692   0.720   0.736   0.750   0.769   0.790   0.836   0.841
  0.880   0.893   0.898   0.930   0.965   0.983   0.989   1.025
  1.053   1.072   1.097   1.140   1.160   1.168   1.187   1.190
  1.216   1.233   1.251   1.267   1.278   1.301   1.323   1.357
  1.373   1.407   1.419   1.445   1.458   1.466   1.499   1.523
  1.525   1.548   1.557   1.559   1.588   1.595   1.617   1.647
  1.685   1.707   1.734   1.752   1.800   1.809   1.842   1.879
  1.917   1.995   2.019   2.083   2.169   2.214   2.250   2.278
  2.347   2.386   2.444   2.499   2.524   2.593   2.605   2.634
  2.658   2.691   2.730   2.747   2.809   2.812   2.852   2.900
  2.905   2.928   2.970   2.992   3.034   3.073   3.082   3.088
  3.122   3.125   3.159   3.167   3.178   3.194   3.244   3.256
  3.273   3.302   3.321   3.329   3.348   3.372   3.391   3.416
  3.426   3.430   3.447   3.469   3.491   3.499   3.535   3.545
  3.582   3.608   3.625   3.642   3.665   3.671   3.703   3.726
  3.734   3.763   3.779   3.791   3.803   3.818   3.869   3.887
  3.900   3.945   3.985   3.996   4.012   4.040   4.052   4.092
  4.099   4.132   4.146   4.159   4.186   4.196   4.223   4.249
  4.272   4.300   4.330   4.335   4.341   4.350   4.372   4.394
  4.421   4.430   4.442   4.452   4.492   4.505   4.523   4.566
  4.588   4.593   4.618   4.634   4.679   4.704   4.725   4.752
  4.784   4.832   4.870   4.884   4.946   4.991   5.095   5.150
  5.201   5.204   5.224   5.249   5.261   5.285   5.336   5.375
  5.399   5.476   5.503   5.548   5.568   5.572   5.602   5.613
  5.639   5.648   5.660   5.682   5.717   5.724   5.742   5.787
  5.806   5.870   5.891   5.984   6.041   6.076   6.128   6.160
  6.229   6.267   6.269   6.310   6.378   6.664   6.693   6.741
  6.927   6.970   7.008   7.097   7.156   7.207   7.267   7.351
  7.396   7.483   7.549   7.581   7.724   7.932   9.799  12.523
 12.976  13.672  14.634  14.639
 --------------------------------------------------------------

          Ground-State Mulliken Net Atomic Charges

     Atom                 Charge (a.u.)
  ----------------------------------------
      1 C                     0.079468
      2 C                     0.236323
      3 O                    -0.369197
      4 O                    -0.456427
      5 C                    -0.395707
      6 C                    -0.380198
      7 H                     0.162094
      8 H                     0.282778
      9 H                     0.119870
     10 H                     0.141153
     11 H                     0.135350
     12 H                     0.135330
     13 H                     0.160707
     14 H                     0.148456
  ----------------------------------------
  Sum of atomic charges =    -0.000000

 -----------------------------------------------------------------
                    Cartesian Multipole Moments
 -----------------------------------------------------------------
    Charge (ESU x 10^10)
                -0.0000
    Dipole Moment (Debye)
         X      -0.0798      Y      -1.0869      Z      -2.1245
       Tot       2.3877
    Quadrupole Moments (Debye-Ang)
        XX     -35.0904     XY      -4.3207     YY     -44.2598
        XZ      -2.8491     YZ      -1.9919     ZZ     -33.9031
    Octopole Moments (Debye-Ang^2)
       XXX       4.6585    XXY      -0.3937    XYY       2.0075
       YYY       3.8171    XXZ      -3.2455    XYZ      -2.1447
       YYZ      -8.2474    XZZ      -3.9274    YZZ      -3.7156
       ZZZ      -2.3795
    Hexadecapole Moments (Debye-Ang^3)
      XXXX    -435.6014   XXXY       5.6777   XXYY    -117.1979
      XYYY      -5.5008   YYYY    -226.4214   XXXZ      -0.6746
      XXYZ      -1.9102   XYYZ      -1.0658   YYYZ      -3.2813
      XXZZ     -88.7950   XYZZ       3.1551   YYZZ     -54.6743
      XZZZ     -12.1675   YZZZ      -9.4864   ZZZZ    -101.2227
 -----------------------------------------------------------------
 DrvMan is completing analytic gradient of the MP2 energy
 MP2 relaxed dipole moment
            1
    1  -0.0313954
    2  -0.4276004
    3  -0.8358307
	Magnitude:	 0.939 au	 2.388 Debye
 MP2 energy read as -307.213467
 Full Analytical Gradient of MP2 Energy (in au.)
             1             2             3             4             5
    1    0.00000209   -0.00005448   -0.00003157    0.00000302    0.00000468
    2    0.00007086   -0.00000377   -0.00007996   -0.00010477    0.00001778
    3   -0.00004165    0.00003415    0.00015080   -0.00008051    0.00014406
             6             7             8             9            10
    1    0.00002954    0.00003844    0.00000101   -0.00001801    0.00000092
    2    0.00009424    0.00010214   -0.00020198   -0.00014628   -0.00000993
    3   -0.00001679   -0.00010409   -0.00012480    0.00005096   -0.00001918
            11            12            13            14
    1   -0.00003122    0.00000069    0.00001999    0.00003490
    2    0.00006523    0.00001520    0.00016961    0.00001164
    3    0.00011377    0.00003998   -0.00001514   -0.00013156
 Gradient time:  CPU 0.12 s  wall 1.06 s
 Geometry Optimization Parameters
   NAtoms,    NIC,     NZ,  NCons,   NDum,   NFix, NCnnct, MaxDiis
       14      87       0       0       0       0       0       0

 Cartesian Hessian Update
 Hessian Updated using BFGS Update


** GEOMETRY OPTIMIZATION IN DELOCALIZED INTERNAL COORDINATES **
   Searching for a Minimum

   Optimization Cycle:  13

                       Coordinates (Angstroms)
     ATOM                X               Y               Z
      1  C        -0.6404308258   -0.3424300357   -0.3134262979
      2  C         0.7012549290    0.2318940816    0.0866673491
      3  O         0.7508976701    1.2094572165    0.8290946255
      4  O        -0.8989446290   -1.3623981090    0.6627081710
      5  C        -1.7458132908    0.6759215704   -0.3541500185
      6  C         1.9200675272   -0.4780673632   -0.3752272717
      7  H        -0.5507901977   -0.8678444428   -1.2423730792
      8  H        -1.0320407976   -0.9192666392    1.5009175674
      9  H        -1.8344189491    1.1558265514    0.6136283875
     10  H        -2.6772671183    0.1879445243   -0.5927580736
     11  H        -1.5420821959    1.4376732479   -1.0918271992
     12  H         2.7884374516   -0.1160466668    0.1525021318
     13  H         2.0333624743   -0.3057404740   -1.4306741627
     14  H         1.7964430520   -1.5378688615   -0.2247728296
   Point Group: c1    Number of degrees of freedom:    36


   Energy is   -307.213466926

 Hessian Updated using BFGS Update

 36 Hessian modes will be used to form the next step
  Hessian Eigenvalues:
     0.000363    0.003937    0.004362    0.008955    0.029299    0.044274
     0.055256    0.058047    0.058575    0.070179    0.074692    0.083488
     0.150928    0.158178    0.160040    0.161040    0.161698    0.163618
     0.165130    0.180969    0.187865    0.238359    0.251999    0.294335
     0.311222    0.329611    0.336200    0.342539    0.345053    0.347993
     0.351949    0.366431    0.375846    0.404178    0.557879    0.870277

 Minimum Search - Taking Simple RFO Step
 Searching for Lamda that Minimizes Along All modes
 Value Taken    Lamda =   0.00000000
 Step Taken.  Stepsize is  0.005775

                             Maximum     Tolerance    Cnvgd?
         Gradient           0.000048      0.000300     YES
         Displacement       0.001995      0.001200      NO
         Energy change     -0.000008      0.000001      NO


 New Cartesian Coordinates Obtained by Inverse Iteration

 Displacement from previous Coordinates is:  0.008669
 ----------------------------------------------------------------
             Standard Nuclear Orientation (Angstroms)
    I     Atom           X                Y                Z
 ----------------------------------------------------------------
    1      C      -0.6404372060    -0.3423941685    -0.3136858491
    2      C       0.7013130257     0.2322581875     0.0859613473
    3      O       0.7509573789     1.2109493202     0.8268690704
    4      O      -0.8984358400    -1.3628169550     0.6619513858
    5      C      -1.7459711648     0.6759080475    -0.3536775653
    6      C       1.9201083552    -0.4783695453    -0.3748014524
    7      H      -0.5510514692    -0.8673351722    -1.2429080387
    8      H      -1.0320562944    -0.9200859528     1.5002994631
    9      H      -1.8348464189     1.1549631345     0.6145851831
   10      H      -2.6774043266     0.1882701527    -0.5929533250
   11      H      -1.5418929713     1.4384707512    -1.0904233021
   12      H       2.7883994036    -0.1156470121     0.1525740834
   13      H       2.0336077370    -0.3072048907    -1.4303997930
   14      H       1.7963848907    -1.5379112970    -0.2230819075
 ----------------------------------------------------------------
 Nuclear Repulsion Energy =   248.1311116539 hartrees
 There are       24 alpha and       24 beta electrons
 Discretize the solute cavity surface with Lebedev spheres
	Using 302 Lebedev grid points for each H atom
	Using 302 Lebedev grid points for other atoms
	Atomic van der Waals radii will be scaled by 1.20
 Removing interior tesserae...
 Keep 1456 surface tesserae and discard 2772 interior tesserae
 Molecular Surface Area = 124.988 Angst**2
 Applying Cartesian multipole field
    Component          Value
    ---------          -----
     (2,0,0)        1.00000E-11
     (0,2,0)        2.00000E-11
     (0,0,2)       -3.00000E-10
 Nucleus-field energy     =    -0.0000000145 hartrees
 Requested basis set is cc-pVTZ
 There are 108 shells and 292 basis functions
 A cutoff of  1.0D-11 yielded   5485 shell pairs
 There are     39975 function pairs (     51151 Cartesian)
 Smallest overlap matrix eigenvalue = 4.39E-04
 Guess MOs from SCF MO coefficient file
 Reading MOs from coefficient file
 Reading MOs from coefficient file
 A restricted Hartree-Fock SCF calculation will be
 performed using Pulay DIIS extrapolation
 SCF converges when DIIS error is below 1.0E-08
 Geometry optimization detected.  Setting ReadMinima to 0
 Setting SaveMinima to 0
 ---------------------------------------
  Cycle       Energy         DIIS Error
 ---------------------------------------
    1    -305.9567794967      4.71E-04
    2    -305.9606815436      2.68E-04
    3    -305.9612625248      9.19E-05
    4    -305.9614086674      3.18E-05
    5    -305.9614343932      1.19E-05
    6    -305.9614385121      6.56E-06
    7    -305.9614393586      2.13E-06
    8    -305.9614394930      4.50E-07
    9    -305.9614394982      1.32E-07
   10    -305.9614394990      5.28E-08
   11    -305.9614394995      2.68E-08
   12    -305.9614394992      1.17E-08
   13    -305.9614394995      3.47E-09 Convergence criterion met
 ---------------------------------------
 SCF time:  CPU 174.89 s  wall 189.71 s
 Discretize the solute cavity surface with Lebedev spheres
	Using 302 Lebedev grid points for each H atom
	Using 302 Lebedev grid points for other atoms
	Atomic van der Waals radii will be scaled by 1.20
 Removing interior tesserae...
 Keep 1456 surface tesserae and discard 2772 interior tesserae
 Molecular Surface Area = 124.988 Angst**2
 A restricted Hartree-Fock SCF calculation will be
 performed using Pulay DIIS extrapolation
 Polarizable Continuum solvation model will be applied
 SCF converges when DIIS error is below 1.0E-08
 Geometry optimization detected.  Setting ReadMinima to 0
 Setting SaveMinima to 0

 Citation of the SMD model:
 Marenich, A.V.; Cramer, C.J.; Truhlar, D.G.
 J. Phys. Chem. B 2009, 113, 6378-6396.
 iSolventCode=           1
 Solvent: water                                                           

 vradii
            1           2           3           4           5           6
    1   1.8500000   1.8500000   1.5200000   1.5200000   1.8500000   1.8500000
            7           8           9          10          11          12
    1   1.2000000   1.2000000   1.2000000   1.2000000   1.2000000   1.2000000
           13          14
    1   1.2000000   1.2000000
 ---------------------------------------
  Cycle       Energy         DIIS Error
 ---------------------------------------
    1    -305.9614394992      1.05E-09
 Time req'd to invert C: 2.83 s (CPU) 2.83 s (wall)
    2    -305.9801819158      3.78E-04
    3    -305.9801819167      3.78E-04
    4    -305.9801819136      3.78E-04
    5    -305.9801819023      3.78E-04
    6    -305.9801818990      3.78E-04
    7    -305.9801819037      3.78E-04
    8    -305.9801819044      3.78E-04
    9    -305.9801818988      3.78E-04
   10    -305.9801819036      3.78E-04
   11    -305.9801818985      3.78E-04
   12    -305.9801819012      3.78E-04
   13    -305.9801818987      3.78E-04
   14    -305.9801818993      3.78E-04
   15    -305.9801819007      3.78E-04
   16    -305.9801819160      3.78E-04
   17    -305.9831827686      2.12E-04
   18    -305.9836930902      8.72E-05
   19    -305.9838892162      3.06E-05
   20    -305.9839196581      1.07E-05
   21    -305.9839235780      5.61E-06
   22    -305.9839242604      1.89E-06
   23    -305.9839243714      4.65E-07
   24    -305.9839243766      1.16E-07
   25    -305.9839243767      3.77E-08
   26    -305.9839243766      1.56E-08
   27    -305.9839243765      7.34E-09 Convergence criterion met
 ---------------------------------------
 SCF time:  CPU 297.87 s  wall 298.10 s
(0)  E-EN(g) gas-phase elect-nuc energy                 -305.961439499 a.u.
(3)  G-ENP(liq) elect-nuc-pol free energy of system     -305.983924377 a.u.
(4)  G-CDS(liq) cavity-dispersion-solvent structure 
     free energy                                                3.8478 kcal/mol
(6)  G-S(liq) free energy of system                     -305.977792465 a.u.
(9)  DeltaG-S(liq) free energy of  solvation
     (9) = (6) - (0)                                          -10.2616 kcal/mol
 SCF   energy in the final basis set = -305.9777924653
 Total energy in the final basis set = -305.9777924653

 Components of the MP2 correlation energy:
        aaaa  correlation energy =        -0.1462001847 au
        abab  correlation energy =        -0.9432778951 au
        bbbb  correlation energy =        -0.1462001847 au
        non-Brillouin singles    =        -0.0000000000 au

 Total  MP2   correlation energy =        -1.2356782645 au
        MP2         total energy =      -307.2134707298 au

  Entering Z-vector solver.
 This version supports only Gaussian blurring of the apparent surface charges
 No PCM contribution added !! 
   1         0           1      0.000268    0.000268
 This version supports only Gaussian blurring of the apparent surface charges
 No PCM contribution added !! 
   2         0           1      0.000088    0.000088
 This version supports only Gaussian blurring of the apparent surface charges
 No PCM contribution added !! 
   3         0           1      0.000033    0.000033
 This version supports only Gaussian blurring of the apparent surface charges
 No PCM contribution added !! 
   4         0           1      0.000012    0.000012
 This version supports only Gaussian blurring of the apparent surface charges
 No PCM contribution added !! 
   5         0           1      0.000004    0.000004
 This version supports only Gaussian blurring of the apparent surface charges
 No PCM contribution added !! 
   6         0           1      0.000002    0.000002
 This version supports only Gaussian blurring of the apparent surface charges
 No PCM contribution added !! 
   7         1           0      0.000000    0.000000    Roots Converged

 --------------------------------------------------------------

                    Orbital Energies (a.u.)
 --------------------------------------------------------------

 Alpha MOs
 -- Occupied --
-20.567 -20.554 -11.336 -11.283 -11.216 -11.206  -1.398  -1.367
 -1.047  -1.004  -0.878  -0.764  -0.690  -0.651  -0.641  -0.619
 -0.590  -0.567  -0.544  -0.525  -0.507  -0.499  -0.480  -0.414
 -- Virtual --
  0.142   0.149   0.176   0.190   0.213   0.225   0.239   0.243
  0.250   0.304   0.322   0.344   0.350   0.383   0.394   0.444
  0.463   0.480   0.505   0.522   0.555   0.562   0.583   0.613
  0.617   0.628   0.638   0.643   0.647   0.666   0.674   0.682
  0.692   0.720   0.736   0.750   0.769   0.790   0.836   0.841
  0.880   0.893   0.898   0.930   0.965   0.984   0.989   1.025
  1.053   1.072   1.097   1.140   1.160   1.168   1.187   1.190
  1.215   1.233   1.251   1.267   1.278   1.301   1.323   1.357
  1.373   1.407   1.419   1.445   1.458   1.466   1.499   1.523
  1.525   1.548   1.557   1.559   1.588   1.595   1.617   1.647
  1.685   1.707   1.734   1.752   1.800   1.809   1.843   1.879
  1.917   1.995   2.019   2.083   2.169   2.214   2.250   2.278
  2.347   2.387   2.444   2.499   2.524   2.593   2.605   2.634
  2.658   2.690   2.730   2.747   2.809   2.812   2.852   2.900
  2.905   2.927   2.970   2.992   3.034   3.073   3.082   3.088
  3.122   3.125   3.159   3.167   3.178   3.194   3.244   3.256
  3.274   3.302   3.321   3.329   3.348   3.372   3.391   3.416
  3.426   3.429   3.447   3.469   3.491   3.499   3.535   3.545
  3.582   3.608   3.625   3.642   3.665   3.671   3.703   3.726
  3.734   3.763   3.780   3.791   3.803   3.818   3.869   3.887
  3.900   3.945   3.985   3.996   4.012   4.040   4.052   4.092
  4.099   4.132   4.146   4.159   4.186   4.196   4.223   4.249
  4.272   4.300   4.330   4.335   4.341   4.350   4.372   4.394
  4.422   4.430   4.442   4.452   4.492   4.505   4.523   4.566
  4.588   4.593   4.618   4.634   4.679   4.704   4.725   4.752
  4.784   4.832   4.870   4.884   4.946   4.990   5.095   5.150
  5.201   5.204   5.224   5.249   5.261   5.285   5.336   5.375
  5.399   5.476   5.502   5.548   5.568   5.573   5.602   5.613
  5.640   5.648   5.660   5.682   5.717   5.723   5.742   5.787
  5.806   5.870   5.890   5.984   6.042   6.076   6.128   6.160
  6.229   6.267   6.269   6.310   6.378   6.664   6.693   6.741
  6.927   6.970   7.008   7.097   7.156   7.207   7.267   7.351
  7.396   7.483   7.549   7.581   7.724   7.932   9.799  12.524
 12.977  13.672  14.635  14.639
 --------------------------------------------------------------

          Ground-State Mulliken Net Atomic Charges

     Atom                 Charge (a.u.)
  ----------------------------------------
      1 C                     0.079436
      2 C                     0.236323
      3 O                    -0.369166
      4 O                    -0.456384
      5 C                    -0.395730
      6 C                    -0.380202
      7 H                     0.162080
      8 H                     0.282793
      9 H                     0.119844
     10 H                     0.141189
     11 H                     0.135334
     12 H                     0.135332
     13 H                     0.160700
     14 H                     0.148451
  ----------------------------------------
  Sum of atomic charges =    -0.000000

 -----------------------------------------------------------------
                    Cartesian Multipole Moments
 -----------------------------------------------------------------
    Charge (ESU x 10^10)
                -0.0000
    Dipole Moment (Debye)
         X      -0.0815      Y      -1.0905      Z      -2.1184
       Tot       2.3840
    Quadrupole Moments (Debye-Ang)
        XX     -35.0871     XY      -4.3201     YY     -44.2705
        XZ      -2.8478     YZ      -1.9921     ZZ     -33.8933
    Octopole Moments (Debye-Ang^2)
       XXX       4.6446    XXY      -0.4056    XYY       1.9949
       YYY       3.7866    XXZ      -3.2244    XYZ      -2.1371
       YYZ      -8.2242    XZZ      -3.9229    YZZ      -3.7194
       ZZZ      -2.3261
    Hexadecapole Moments (Debye-Ang^3)
      XXXX    -435.5931   XXXY       5.6836   XXYY    -117.2340
      XYYY      -5.5139   YYYY    -226.6473   XXXZ      -0.6643
      XXYZ      -1.9091   XYYZ      -1.0667   YYYZ      -3.2969
      XXZZ     -88.7537   XYZZ       3.1670   YYZZ     -54.6551
      XZZZ     -12.1439   YZZZ      -9.4565   ZZZZ    -101.0274
 -----------------------------------------------------------------
 DrvMan is completing analytic gradient of the MP2 energy
 MP2 relaxed dipole moment
            1
    1  -0.0320456
    2  -0.4290175
    3  -0.8334618
	Magnitude:	 0.938 au	 2.384 Debye
 MP2 energy read as -307.213471
 Full Analytical Gradient of MP2 Energy (in au.)
             1             2             3             4             5
    1   -0.00000360    0.00000531   -0.00004377    0.00001764   -0.00001877
    2    0.00001124   -0.00000695   -0.00009783   -0.00010453    0.00000723
    3   -0.00002378    0.00005355    0.00012401   -0.00014940    0.00007325
             6             7             8             9            10
    1    0.00001242    0.00002826   -0.00000371   -0.00002776    0.00000089
    2    0.00005678    0.00010661   -0.00018074   -0.00011906    0.00000055
    3   -0.00001722   -0.00008231   -0.00010122    0.00009144   -0.00000708
            11            12            13            14
    1   -0.00001806   -0.00000049    0.00002123    0.00003041
    2    0.00006264    0.00002591    0.00017827    0.00005988
    3    0.00013451    0.00003006    0.00000516   -0.00013096
 Gradient time:  CPU 0.10 s  wall 0.58 s
 Geometry Optimization Parameters
   NAtoms,    NIC,     NZ,  NCons,   NDum,   NFix, NCnnct, MaxDiis
       14      87       0       0       0       0       0       0

 Cartesian Hessian Update
 Hessian Updated using BFGS Update


** GEOMETRY OPTIMIZATION IN DELOCALIZED INTERNAL COORDINATES **
   Searching for a Minimum

   Optimization Cycle:  14

                       Coordinates (Angstroms)
     ATOM                X               Y               Z
      1  C        -0.6404372060   -0.3423941685   -0.3136858491
      2  C         0.7013130257    0.2322581875    0.0859613473
      3  O         0.7509573789    1.2109493202    0.8268690704
      4  O        -0.8984358400   -1.3628169550    0.6619513858
      5  C        -1.7459711648    0.6759080475   -0.3536775653
      6  C         1.9201083552   -0.4783695453   -0.3748014524
      7  H        -0.5510514692   -0.8673351722   -1.2429080387
      8  H        -1.0320562944   -0.9200859528    1.5002994631
      9  H        -1.8348464189    1.1549631345    0.6145851831
     10  H        -2.6774043266    0.1882701527   -0.5929533250
     11  H        -1.5418929713    1.4384707512   -1.0904233021
     12  H         2.7883994036   -0.1156470121    0.1525740834
     13  H         2.0336077370   -0.3072048907   -1.4303997930
     14  H         1.7963848907   -1.5379112970   -0.2230819075
   Point Group: c1    Number of degrees of freedom:    36


   Energy is   -307.213470730

 Hessian Updated using BFGS Update

 36 Hessian modes will be used to form the next step
  Hessian Eigenvalues:
     0.000342    0.003478    0.003991    0.008866    0.030196    0.044503
     0.054906    0.057899    0.058719    0.070465    0.074797    0.083840
     0.155186    0.158756    0.160452    0.160650    0.161467    0.163934
     0.165528    0.180957    0.193270    0.243137    0.260498    0.294499
     0.312057    0.326987    0.338453    0.344047    0.345944    0.347762
     0.348790    0.370885    0.374701    0.411213    0.560174    0.878588

 Minimum Search - Taking Simple RFO Step
 Searching for Lamda that Minimizes Along All modes
 Value Taken    Lamda =   0.00000000
 Step Taken.  Stepsize is  0.003257

                             Maximum     Tolerance    Cnvgd?
         Gradient           0.000026      0.000300     YES
         Displacement       0.001446      0.001200      NO
         Energy change     -0.000004      0.000001      NO


 New Cartesian Coordinates Obtained by Inverse Iteration

 Displacement from previous Coordinates is:  0.005395
 ----------------------------------------------------------------
             Standard Nuclear Orientation (Angstroms)
    I     Atom           X                Y                Z
 ----------------------------------------------------------------
    1      C      -0.6403781132    -0.3421762176    -0.3139369725
    2      C       0.7013564490     0.2326348215     0.0855200505
    3      O       0.7511106013     1.2119360208     0.8256268560
    4      O      -0.8979868643    -1.3629242308     0.6614406911
    5      C      -1.7461435237     0.6758972373    -0.3534097280
    6      C       1.9200801150    -0.4786196645    -0.3744962496
    7      H      -0.5510603113    -0.8668064267    -1.2433514010
    8      H      -1.0317341141    -0.9205344154     1.4999343382
    9      H      -1.8351594016     1.1544527475     0.6151153084
   10      H      -2.6774672766     0.1881784933    -0.5929279211
   11      H      -1.5422254777     1.4389411204    -1.0897180640
   12      H       2.7883309842    -0.1157519984     0.1528420668
   13      H       2.0338757089    -0.3081212086    -1.4301798825
   14      H       1.7960763242    -1.5380516787    -0.2221497924
 ----------------------------------------------------------------
 Nuclear Repulsion Energy =   248.1305784423 hartrees
 There are       24 alpha and       24 beta electrons
 Discretize the solute cavity surface with Lebedev spheres
	Using 302 Lebedev grid points for each H atom
	Using 302 Lebedev grid points for other atoms
	Atomic van der Waals radii will be scaled by 1.20
 Removing interior tesserae...
 Keep 1456 surface tesserae and discard 2772 interior tesserae
 Molecular Surface Area = 124.988 Angst**2
 Applying Cartesian multipole field
    Component          Value
    ---------          -----
     (2,0,0)        1.00000E-11
     (0,2,0)        2.00000E-11
     (0,0,2)       -3.00000E-10
 Nucleus-field energy     =    -0.0000000145 hartrees
 Requested basis set is cc-pVTZ
 There are 108 shells and 292 basis functions
 A cutoff of  1.0D-11 yielded   5486 shell pairs
 There are     39978 function pairs (     51154 Cartesian)
 Smallest overlap matrix eigenvalue = 4.39E-04
 Guess MOs from SCF MO coefficient file
 Reading MOs from coefficient file
 Reading MOs from coefficient file
 A restricted Hartree-Fock SCF calculation will be
 performed using Pulay DIIS extrapolation
 SCF converges when DIIS error is below 1.0E-08
 Geometry optimization detected.  Setting ReadMinima to 0
 Setting SaveMinima to 0
 ---------------------------------------
  Cycle       Energy         DIIS Error
 ---------------------------------------
    1    -305.9567279103      4.70E-04
    2    -305.9606835161      2.68E-04
    3    -305.9612645080      9.18E-05
    4    -305.9614105666      3.18E-05
    5    -305.9614362704      1.19E-05
    6    -305.9614403861      6.55E-06
    7    -305.9614412302      2.13E-06
    8    -305.9614413643      4.50E-07
    9    -305.9614413696      1.33E-07
   10    -305.9614413703      5.33E-08
   11    -305.9614413709      2.70E-08
   12    -305.9614413706      1.18E-08
   13    -305.9614413709      3.46E-09 Convergence criterion met
 ---------------------------------------
 SCF time:  CPU 178.96 s  wall 183.19 s
 Discretize the solute cavity surface with Lebedev spheres
	Using 302 Lebedev grid points for each H atom
	Using 302 Lebedev grid points for other atoms
	Atomic van der Waals radii will be scaled by 1.20
 Removing interior tesserae...
 Keep 1456 surface tesserae and discard 2772 interior tesserae
 Molecular Surface Area = 124.988 Angst**2
 A restricted Hartree-Fock SCF calculation will be
 performed using Pulay DIIS extrapolation
 Polarizable Continuum solvation model will be applied
 SCF converges when DIIS error is below 1.0E-08
 Geometry optimization detected.  Setting ReadMinima to 0
 Setting SaveMinima to 0

 Citation of the SMD model:
 Marenich, A.V.; Cramer, C.J.; Truhlar, D.G.
 J. Phys. Chem. B 2009, 113, 6378-6396.
 iSolventCode=           1
 Solvent: water                                                           

 vradii
            1           2           3           4           5           6
    1   1.8500000   1.8500000   1.5200000   1.5200000   1.8500000   1.8500000
            7           8           9          10          11          12
    1   1.2000000   1.2000000   1.2000000   1.2000000   1.2000000   1.2000000
           13          14
    1   1.2000000   1.2000000
 ---------------------------------------
  Cycle       Energy         DIIS Error
 ---------------------------------------
    1    -305.9614413706      1.05E-09
 Time req'd to invert C: 1.88 s (CPU) 1.88 s (wall)
    2    -305.9801849395      3.78E-04
    3    -305.9801849403      3.78E-04
    4    -305.9801849390      3.78E-04
    5    -305.9801849277      3.78E-04
    6    -305.9801849271      3.78E-04
    7    -305.9801849249      3.78E-04
    8    -305.9801849244      3.78E-04
    9    -305.9801849255      3.78E-04
   10    -305.9801849315      3.78E-04
   11    -305.9801849357      3.78E-04
   12    -305.9801849357      3.78E-04
   13    -305.9801849346      3.78E-04
   14    -305.9801849301      3.78E-04
   15    -305.9801849288      3.78E-04
   16    -305.9801849397      3.78E-04
   17    -305.9831860713      2.12E-04
   18    -305.9836964648      8.72E-05
   19    -305.9838926330      3.06E-05
   20    -305.9839230884      1.07E-05
   21    -305.9839270106      5.61E-06
   22    -305.9839276931      1.89E-06
   23    -305.9839278041      4.65E-07
   24    -305.9839278093      1.16E-07
   25    -305.9839278095      3.77E-08
   26    -305.9839278094      1.56E-08
   27    -305.9839278093      7.34E-09 Convergence criterion met
 ---------------------------------------
 SCF time:  CPU 293.52 s  wall 296.61 s
(0)  E-EN(g) gas-phase elect-nuc energy                 -305.961441371 a.u.
(3)  G-ENP(liq) elect-nuc-pol free energy of system     -305.983927809 a.u.
(4)  G-CDS(liq) cavity-dispersion-solvent structure 
     free energy                                                3.8480 kcal/mol
(6)  G-S(liq) free energy of system                     -305.977795671 a.u.
(9)  DeltaG-S(liq) free energy of  solvation
     (9) = (6) - (0)                                          -10.2625 kcal/mol
 SCF   energy in the final basis set = -305.9777956713
 Total energy in the final basis set = -305.9777956713

 Components of the MP2 correlation energy:
        aaaa  correlation energy =        -0.1462000147 au
        abab  correlation energy =        -0.9432776372 au
        bbbb  correlation energy =        -0.1462000147 au
        non-Brillouin singles    =        -0.0000000000 au

 Total  MP2   correlation energy =        -1.2356776666 au
        MP2         total energy =      -307.2134733379 au

  Entering Z-vector solver.
 This version supports only Gaussian blurring of the apparent surface charges
 No PCM contribution added !! 
   1         0           1      0.000268    0.000268
 This version supports only Gaussian blurring of the apparent surface charges
 No PCM contribution added !! 
   2         0           1      0.000088    0.000088
 This version supports only Gaussian blurring of the apparent surface charges
 No PCM contribution added !! 
   3         0           1      0.000033    0.000033
 This version supports only Gaussian blurring of the apparent surface charges
 No PCM contribution added !! 
   4         0           1      0.000012    0.000012
 This version supports only Gaussian blurring of the apparent surface charges
 No PCM contribution added !! 
   5         0           1      0.000004    0.000004
 This version supports only Gaussian blurring of the apparent surface charges
 No PCM contribution added !! 
   6         0           1      0.000002    0.000002
 This version supports only Gaussian blurring of the apparent surface charges
 No PCM contribution added !! 
   7         1           0      0.000000    0.000000    Roots Converged

 --------------------------------------------------------------

                    Orbital Energies (a.u.)
 --------------------------------------------------------------

 Alpha MOs
 -- Occupied --
-20.567 -20.554 -11.336 -11.283 -11.216 -11.206  -1.398  -1.367
 -1.047  -1.004  -0.878  -0.764  -0.690  -0.651  -0.641  -0.619
 -0.590  -0.567  -0.544  -0.525  -0.507  -0.499  -0.480  -0.414
 -- Virtual --
  0.142   0.149   0.176   0.190   0.213   0.225   0.239   0.243
  0.250   0.304   0.322   0.345   0.350   0.383   0.394   0.444
  0.464   0.480   0.505   0.522   0.555   0.562   0.583   0.613
  0.617   0.628   0.638   0.642   0.647   0.666   0.674   0.682
  0.692   0.720   0.736   0.750   0.769   0.790   0.836   0.841
  0.880   0.893   0.898   0.930   0.966   0.984   0.989   1.025
  1.052   1.072   1.097   1.140   1.160   1.168   1.187   1.190
  1.215   1.233   1.251   1.267   1.278   1.301   1.323   1.357
  1.373   1.407   1.419   1.445   1.458   1.466   1.499   1.523
  1.525   1.548   1.557   1.559   1.588   1.595   1.617   1.648
  1.685   1.707   1.734   1.752   1.800   1.809   1.843   1.879
  1.917   1.995   2.019   2.082   2.169   2.214   2.250   2.278
  2.347   2.387   2.444   2.499   2.524   2.593   2.605   2.634
  2.658   2.690   2.730   2.747   2.809   2.812   2.852   2.900
  2.905   2.927   2.970   2.992   3.033   3.073   3.082   3.088
  3.122   3.126   3.159   3.167   3.178   3.194   3.244   3.256
  3.274   3.302   3.321   3.329   3.348   3.372   3.391   3.416
  3.426   3.429   3.447   3.469   3.491   3.499   3.535   3.544
  3.581   3.608   3.625   3.642   3.665   3.671   3.703   3.726
  3.734   3.763   3.779   3.792   3.803   3.818   3.869   3.887
  3.900   3.945   3.985   3.996   4.012   4.040   4.052   4.092
  4.099   4.132   4.146   4.159   4.186   4.196   4.223   4.249
  4.272   4.300   4.330   4.335   4.341   4.350   4.372   4.394
  4.422   4.430   4.442   4.452   4.492   4.505   4.523   4.566
  4.588   4.593   4.618   4.634   4.679   4.704   4.725   4.752
  4.784   4.832   4.870   4.884   4.946   4.990   5.095   5.150
  5.201   5.204   5.224   5.249   5.261   5.285   5.336   5.375
  5.399   5.476   5.502   5.548   5.568   5.573   5.602   5.613
  5.639   5.649   5.660   5.682   5.717   5.723   5.742   5.787
  5.806   5.870   5.890   5.984   6.042   6.076   6.128   6.160
  6.229   6.267   6.269   6.310   6.378   6.664   6.693   6.741
  6.927   6.970   7.009   7.097   7.156   7.207   7.267   7.351
  7.396   7.483   7.549   7.581   7.724   7.932   9.799  12.524
 12.977  13.671  14.635  14.639
 --------------------------------------------------------------

          Ground-State Mulliken Net Atomic Charges

     Atom                 Charge (a.u.)
  ----------------------------------------
      1 C                     0.079465
      2 C                     0.236312
      3 O                    -0.369156
      4 O                    -0.456367
      5 C                    -0.395758
      6 C                    -0.380212
      7 H                     0.162077
      8 H                     0.282799
      9 H                     0.119850
     10 H                     0.141201
     11 H                     0.135326
     12 H                     0.135337
     13 H                     0.160694
     14 H                     0.148431
  ----------------------------------------
  Sum of atomic charges =    -0.000000

 -----------------------------------------------------------------
                    Cartesian Multipole Moments
 -----------------------------------------------------------------
    Charge (ESU x 10^10)
                 0.0000
    Dipole Moment (Debye)
         X      -0.0827      Y      -1.0927      Z      -2.1150
       Tot       2.3821
    Quadrupole Moments (Debye-Ang)
        XX     -35.0870     XY      -4.3202     YY     -44.2767
        XZ      -2.8467     YZ      -1.9929     ZZ     -33.8871
    Octopole Moments (Debye-Ang^2)
       XXX       4.6332    XXY      -0.4161    XYY       1.9836
       YYY       3.7590    XXZ      -3.2133    XYZ      -2.1327
       YYZ      -8.2101    XZZ      -3.9208    YZZ      -3.7249
       ZZZ      -2.2940
    Hexadecapole Moments (Debye-Ang^3)
      XXXX    -435.6008   XXXY       5.6931   XXYY    -117.2541
      XYYY      -5.5124   YYYY    -226.7751   XXXZ      -0.6665
      XXYZ      -1.9108   XYYZ      -1.0719   YYYZ      -3.3155
      XXZZ     -88.7319   XYZZ       3.1740   YYZZ     -54.6430
      XZZZ     -12.1381   YZZZ      -9.4459   ZZZZ    -100.9139
 -----------------------------------------------------------------
 DrvMan is completing analytic gradient of the MP2 energy
 MP2 relaxed dipole moment
            1
    1  -0.0325558
    2  -0.4299180
    3  -0.8321091
	Magnitude:	 0.937 au	 2.382 Debye
 MP2 energy read as -307.213473
 Full Analytical Gradient of MP2 Energy (in au.)
             1             2             3             4             5
    1    0.00000146    0.00000243   -0.00003972    0.00001618   -0.00001615
    2   -0.00000628   -0.00000592   -0.00008549   -0.00009346   -0.00000330
    3   -0.00002742    0.00004369    0.00013679   -0.00015082    0.00005336
             6             7             8             9            10
    1    0.00001044    0.00002895   -0.00000355   -0.00003250    0.00000131
    2    0.00005720    0.00010782   -0.00018583   -0.00010991   -0.00000059
    3   -0.00001406   -0.00008609   -0.00009697    0.00010644   -0.00000409
            11            12            13            14
    1   -0.00001708   -0.00000345    0.00002117    0.00003051
    2    0.00006778    0.00002764    0.00017855    0.00005177
    3    0.00013825    0.00002835    0.00000288   -0.00013030
 Gradient time:  CPU 0.10 s  wall 0.30 s
 Geometry Optimization Parameters
   NAtoms,    NIC,     NZ,  NCons,   NDum,   NFix, NCnnct, MaxDiis
       14      87       0       0       0       0       0       0

 Cartesian Hessian Update
 Hessian Updated using BFGS Update


** GEOMETRY OPTIMIZATION IN DELOCALIZED INTERNAL COORDINATES **
   Searching for a Minimum

   Optimization Cycle:  15

                       Coordinates (Angstroms)
     ATOM                X               Y               Z
      1  C        -0.6403781132   -0.3421762176   -0.3139369725
      2  C         0.7013564490    0.2326348215    0.0855200505
      3  O         0.7511106013    1.2119360208    0.8256268560
      4  O        -0.8979868643   -1.3629242308    0.6614406911
      5  C        -1.7461435237    0.6758972373   -0.3534097280
      6  C         1.9200801150   -0.4786196645   -0.3744962496
      7  H        -0.5510603113   -0.8668064267   -1.2433514010
      8  H        -1.0317341141   -0.9205344154    1.4999343382
      9  H        -1.8351594016    1.1544527475    0.6151153084
     10  H        -2.6774672766    0.1881784933   -0.5929279211
     11  H        -1.5422254777    1.4389411204   -1.0897180640
     12  H         2.7883309842   -0.1157519984    0.1528420668
     13  H         2.0338757089   -0.3081212086   -1.4301798825
     14  H         1.7960763242   -1.5380516787   -0.2221497924
   Point Group: c1    Number of degrees of freedom:    36


   Energy is   -307.213473338

 Hessian Updated using BFGS Update

 36 Hessian modes will be used to form the next step
  Hessian Eigenvalues:
     0.000314    0.002620    0.004038    0.008786    0.028858    0.044028
     0.055654    0.057794    0.058956    0.070809    0.074749    0.083480
     0.155215    0.159144    0.159484    0.160582    0.161501    0.163942
     0.168398    0.181558    0.189082    0.232814    0.251413    0.293973
     0.313785    0.325761    0.340265    0.341809    0.345887    0.347827
     0.351572    0.368767    0.380769    0.406942    0.560161    0.875449

 Minimum Search - Taking Simple RFO Step
 Searching for Lamda that Minimizes Along All modes
 Value Taken    Lamda =   0.00000000
 Step Taken.  Stepsize is  0.002451

                             Maximum     Tolerance    Cnvgd?
         Gradient           0.000016      0.000300     YES
         Displacement       0.001210      0.001200      NO
         Energy change     -0.000003      0.000001      NO


 New Cartesian Coordinates Obtained by Inverse Iteration

 Displacement from previous Coordinates is:  0.004391
 ----------------------------------------------------------------
             Standard Nuclear Orientation (Angstroms)
    I     Atom           X                Y                Z
 ----------------------------------------------------------------
    1      C      -0.6403160743    -0.3419498503    -0.3141596108
    2      C       0.7013945518     0.2329486878     0.0851879011
    3      O       0.7512396655     1.2126813542     0.8247228553
    4      O      -0.8976053239    -1.3630020315     0.6609862081
    5      C      -1.7462895532     0.6758951447    -0.3531898105
    6      C       1.9200566008    -0.4788108350    -0.3742510926
    7      H      -0.5510403252    -0.8663288419    -1.2437295921
    8      H      -1.0314549366    -0.9208697477     1.4995848521
    9      H      -1.8353831606     1.1540471594     0.6155257851
   10      H      -2.6775137556     0.1880601404    -0.5928621491
   11      H      -1.5425755775     1.4393062242    -1.0891888297
   12      H       2.7883024738    -0.1158328831     0.1530251585
   13      H       2.0340529648    -0.3089465824    -1.4300214712
   14      H       1.7958075502    -1.5381433387    -0.2213209043
 ----------------------------------------------------------------
 Nuclear Repulsion Energy =   248.1308338907 hartrees
 There are       24 alpha and       24 beta electrons
 Discretize the solute cavity surface with Lebedev spheres
	Using 302 Lebedev grid points for each H atom
	Using 302 Lebedev grid points for other atoms
	Atomic van der Waals radii will be scaled by 1.20
 Removing interior tesserae...
 Keep 1456 surface tesserae and discard 2772 interior tesserae
 Molecular Surface Area = 124.895 Angst**2
 Applying Cartesian multipole field
    Component          Value
    ---------          -----
     (2,0,0)        1.00000E-11
     (0,2,0)        2.00000E-11
     (0,0,2)       -3.00000E-10
 Nucleus-field energy     =    -0.0000000145 hartrees
 Requested basis set is cc-pVTZ
 There are 108 shells and 292 basis functions
 A cutoff of  1.0D-11 yielded   5486 shell pairs
 There are     39978 function pairs (     51154 Cartesian)
 Smallest overlap matrix eigenvalue = 4.39E-04
 Guess MOs from SCF MO coefficient file
 Reading MOs from coefficient file
 Reading MOs from coefficient file
 A restricted Hartree-Fock SCF calculation will be
 performed using Pulay DIIS extrapolation
 SCF converges when DIIS error is below 1.0E-08
 Geometry optimization detected.  Setting ReadMinima to 0
 Setting SaveMinima to 0
 ---------------------------------------
  Cycle       Energy         DIIS Error
 ---------------------------------------
    1    -305.9567412100      4.70E-04
    2    -305.9606844330      2.68E-04
    3    -305.9612654463      9.18E-05
    4    -305.9614115230      3.18E-05
    5    -305.9614372316      1.19E-05
    6    -305.9614413473      6.55E-06
    7    -305.9614421905      2.13E-06
    8    -305.9614423245      4.49E-07
    9    -305.9614423297      1.32E-07
   10    -305.9614423304      5.29E-08
   11    -305.9614423310      2.68E-08
   12    -305.9614423307      1.17E-08
   13    -305.9614423310      3.46E-09 Convergence criterion met
 ---------------------------------------
 SCF time:  CPU 172.64 s  wall 173.25 s
 Discretize the solute cavity surface with Lebedev spheres
	Using 302 Lebedev grid points for each H atom
	Using 302 Lebedev grid points for other atoms
	Atomic van der Waals radii will be scaled by 1.20
 Removing interior tesserae...
 Keep 1456 surface tesserae and discard 2772 interior tesserae
 Molecular Surface Area = 124.895 Angst**2
 A restricted Hartree-Fock SCF calculation will be
 performed using Pulay DIIS extrapolation
 Polarizable Continuum solvation model will be applied
 SCF converges when DIIS error is below 1.0E-08
 Geometry optimization detected.  Setting ReadMinima to 0
 Setting SaveMinima to 0

 Citation of the SMD model:
 Marenich, A.V.; Cramer, C.J.; Truhlar, D.G.
 J. Phys. Chem. B 2009, 113, 6378-6396.
 iSolventCode=           1
 Solvent: water                                                           

 vradii
            1           2           3           4           5           6
    1   1.8500000   1.8500000   1.5200000   1.5200000   1.8500000   1.8500000
            7           8           9          10          11          12
    1   1.2000000   1.2000000   1.2000000   1.2000000   1.2000000   1.2000000
           13          14
    1   1.2000000   1.2000000
 ---------------------------------------
  Cycle       Energy         DIIS Error
 ---------------------------------------
    1    -305.9614423307      1.05E-09
 Time req'd to invert C: 1.91 s (CPU) 1.91 s (wall)
    2    -305.9801794129      3.78E-04
    3    -305.9801794138      3.78E-04
    4    -305.9801794125      3.78E-04
    5    -305.9801794014      3.78E-04
    6    -305.9801794010      3.78E-04
    7    -305.9801794036      3.78E-04
    8    -305.9801794025      3.78E-04
    9    -305.9801794025      3.78E-04
   10    -305.9801794020      3.78E-04
   11    -305.9801794041      3.78E-04
   12    -305.9801794032      3.78E-04
   13    -305.9801794010      3.78E-04
   14    -305.9801794030      3.78E-04
   15    -305.9801794045      3.78E-04
   16    -305.9801794129      3.78E-04
   17    -305.9831798347      2.12E-04
   18    -305.9836899925      8.72E-05
   19    -305.9838860800      3.06E-05
   20    -305.9839165259      1.07E-05
   21    -305.9839204474      5.62E-06
   22    -305.9839211300      1.89E-06
   23    -305.9839212411      4.64E-07
   24    -305.9839212463      1.16E-07
   25    -305.9839212464      3.78E-08
   26    -305.9839212464      1.56E-08
   27    -305.9839212462      7.34E-09 Convergence criterion met
 ---------------------------------------
 SCF time:  CPU 292.21 s  wall 292.51 s
(0)  E-EN(g) gas-phase elect-nuc energy                 -305.961442331 a.u.
(3)  G-ENP(liq) elect-nuc-pol free energy of system     -305.983921246 a.u.
(4)  G-CDS(liq) cavity-dispersion-solvent structure 
     free energy                                                3.8481 kcal/mol
(6)  G-S(liq) free energy of system                     -305.977788935 a.u.
(9)  DeltaG-S(liq) free energy of  solvation
     (9) = (6) - (0)                                          -10.2576 kcal/mol
 SCF   energy in the final basis set = -305.9777889351
 Total energy in the final basis set = -305.9777889351

 Components of the MP2 correlation energy:
        aaaa  correlation energy =        -0.1462006425 au
        abab  correlation energy =        -0.9432796158 au
        bbbb  correlation energy =        -0.1462006425 au
        non-Brillouin singles    =        -0.0000000000 au

 Total  MP2   correlation energy =        -1.2356809009 au
        MP2         total energy =      -307.2134698360 au

  Entering Z-vector solver.
 This version supports only Gaussian blurring of the apparent surface charges
 No PCM contribution added !! 
   1         0           1      0.000268    0.000268
 This version supports only Gaussian blurring of the apparent surface charges
 No PCM contribution added !! 
   2         0           1      0.000088    0.000088
 This version supports only Gaussian blurring of the apparent surface charges
 No PCM contribution added !! 
   3         0           1      0.000033    0.000033
 This version supports only Gaussian blurring of the apparent surface charges
 No PCM contribution added !! 
   4         0           1      0.000012    0.000012
 This version supports only Gaussian blurring of the apparent surface charges
 No PCM contribution added !! 
   5         0           1      0.000004    0.000004
 This version supports only Gaussian blurring of the apparent surface charges
 No PCM contribution added !! 
   6         0           1      0.000002    0.000002
 This version supports only Gaussian blurring of the apparent surface charges
 No PCM contribution added !! 
   7         1           0      0.000000    0.000000    Roots Converged

 --------------------------------------------------------------

                    Orbital Energies (a.u.)
 --------------------------------------------------------------

 Alpha MOs
 -- Occupied --
-20.567 -20.554 -11.336 -11.283 -11.216 -11.206  -1.398  -1.367
 -1.047  -1.004  -0.878  -0.764  -0.690  -0.651  -0.641  -0.619
 -0.590  -0.567  -0.544  -0.525  -0.507  -0.499  -0.480  -0.414
 -- Virtual --
  0.142   0.149   0.176   0.190   0.213   0.225   0.239   0.243
  0.250   0.304   0.322   0.344   0.350   0.383   0.394   0.444
  0.464   0.480   0.505   0.522   0.555   0.562   0.583   0.613
  0.617   0.628   0.638   0.642   0.647   0.666   0.674   0.682
  0.692   0.720   0.736   0.750   0.769   0.790   0.836   0.841
  0.880   0.893   0.898   0.930   0.966   0.984   0.989   1.025
  1.052   1.072   1.097   1.140   1.160   1.168   1.187   1.190
  1.215   1.233   1.251   1.267   1.278   1.301   1.323   1.357
  1.373   1.407   1.419   1.445   1.457   1.466   1.499   1.523
  1.525   1.548   1.557   1.559   1.588   1.595   1.617   1.648
  1.685   1.707   1.734   1.752   1.800   1.809   1.843   1.879
  1.916   1.995   2.019   2.082   2.169   2.214   2.250   2.278
  2.347   2.387   2.444   2.499   2.524   2.593   2.605   2.634
  2.658   2.690   2.730   2.747   2.809   2.812   2.852   2.900
  2.905   2.927   2.970   2.992   3.033   3.073   3.082   3.088
  3.122   3.126   3.159   3.167   3.178   3.194   3.244   3.256
  3.274   3.302   3.321   3.329   3.348   3.372   3.391   3.416
  3.426   3.429   3.447   3.469   3.491   3.499   3.535   3.544
  3.581   3.608   3.625   3.642   3.665   3.671   3.703   3.726
  3.734   3.763   3.779   3.792   3.803   3.818   3.868   3.887
  3.900   3.945   3.985   3.996   4.012   4.040   4.052   4.092
  4.099   4.132   4.146   4.159   4.186   4.196   4.223   4.249
  4.272   4.300   4.330   4.335   4.341   4.350   4.372   4.394
  4.422   4.430   4.442   4.452   4.492   4.504   4.523   4.566
  4.588   4.593   4.618   4.634   4.679   4.704   4.725   4.752
  4.784   4.832   4.870   4.884   4.946   4.990   5.094   5.150
  5.201   5.204   5.224   5.249   5.261   5.285   5.336   5.375
  5.399   5.476   5.502   5.548   5.568   5.573   5.602   5.613
  5.639   5.648   5.660   5.682   5.717   5.723   5.742   5.787
  5.806   5.870   5.890   5.984   6.042   6.076   6.128   6.160
  6.229   6.267   6.269   6.310   6.378   6.664   6.693   6.741
  6.927   6.970   7.009   7.097   7.156   7.207   7.267   7.351
  7.396   7.483   7.549   7.580   7.724   7.932   9.799  12.525
 12.977  13.671  14.635  14.638
 --------------------------------------------------------------

          Ground-State Mulliken Net Atomic Charges

     Atom                 Charge (a.u.)
  ----------------------------------------
      1 C                     0.079239
      2 C                     0.236311
      3 O                    -0.369115
      4 O                    -0.456307
      5 C                    -0.395842
      6 C                    -0.380025
      7 H                     0.162165
      8 H                     0.282818
      9 H                     0.119915
     10 H                     0.141209
     11 H                     0.135320
     12 H                     0.135357
     13 H                     0.160702
     14 H                     0.148253
  ----------------------------------------
  Sum of atomic charges =     0.000000

 -----------------------------------------------------------------
                    Cartesian Multipole Moments
 -----------------------------------------------------------------
    Charge (ESU x 10^10)
                -0.0000
    Dipole Moment (Debye)
         X      -0.0838      Y      -1.0932      Z      -2.1121
       Tot       2.3797
    Quadrupole Moments (Debye-Ang)
        XX     -35.0834     XY      -4.3197     YY     -44.2818
        XZ      -2.8464     YZ      -1.9938     ZZ     -33.8813
    Octopole Moments (Debye-Ang^2)
       XXX       4.6310    XXY      -0.4251    XYY       1.9739
       YYY       3.7397    XXZ      -3.2051    XYZ      -2.1289
       YYZ      -8.1982    XZZ      -3.9189    YZZ      -3.7297
       ZZZ      -2.2706
    Hexadecapole Moments (Debye-Ang^3)
      XXXX    -435.5753   XXXY       5.7007   XXYY    -117.2652
      XYYY      -5.5075   YYYY    -226.8705   XXXZ      -0.6741
      XXYZ      -1.9128   XYYZ      -1.0775   YYYZ      -3.3333
      XXZZ     -88.7116   XYZZ       3.1792   YYZZ     -54.6317
      XZZZ     -12.1379   YZZZ      -9.4389   ZZZZ    -100.8235
 -----------------------------------------------------------------
 DrvMan is completing analytic gradient of the MP2 energy
 MP2 relaxed dipole moment
            1
    1  -0.0329529
    2  -0.4300888
    3  -0.8309617
	Magnitude:	 0.936 au	 2.380 Debye
 MP2 energy read as -307.213470
 Full Analytical Gradient of MP2 Energy (in au.)
             1             2             3             4             5
    1    0.00001244   -0.00000076   -0.00003665    0.00002286   -0.00001367
    2   -0.00001876   -0.00002553   -0.00007570   -0.00007887   -0.00001153
    3   -0.00002343    0.00002875    0.00014829   -0.00016088    0.00004493
             6             7             8             9            10
    1   -0.00000323    0.00002886   -0.00000709   -0.00003653   -0.00000048
    2    0.00003270    0.00011318   -0.00018636   -0.00010639   -0.00000181
    3   -0.00000675   -0.00007923   -0.00009937    0.00011290   -0.00000182
            11            12            13            14
    1   -0.00001731    0.00000160    0.00002334    0.00002662
    2    0.00007255    0.00003446    0.00017935    0.00007270
    3    0.00013998    0.00002795   -0.00000031   -0.00013101
 Gradient time:  CPU 0.13 s  wall 0.84 s
 Geometry Optimization Parameters
   NAtoms,    NIC,     NZ,  NCons,   NDum,   NFix, NCnnct, MaxDiis
       14      87       0       0       0       0       0       0

 Cartesian Hessian Update
 Hessian Updated using BFGS Update


** GEOMETRY OPTIMIZATION IN DELOCALIZED INTERNAL COORDINATES **
   Searching for a Minimum

   Optimization Cycle:  16

                       Coordinates (Angstroms)
     ATOM                X               Y               Z
      1  C        -0.6403160743   -0.3419498503   -0.3141596108
      2  C         0.7013945518    0.2329486878    0.0851879011
      3  O         0.7512396655    1.2126813542    0.8247228553
      4  O        -0.8976053239   -1.3630020315    0.6609862081
      5  C        -1.7462895532    0.6758951447   -0.3531898105
      6  C         1.9200566008   -0.4788108350   -0.3742510926
      7  H        -0.5510403252   -0.8663288419   -1.2437295921
      8  H        -1.0314549366   -0.9208697477    1.4995848521
      9  H        -1.8353831606    1.1540471594    0.6155257851
     10  H        -2.6775137556    0.1880601404   -0.5928621491
     11  H        -1.5425755775    1.4393062242   -1.0891888297
     12  H         2.7883024738   -0.1158328831    0.1530251585
     13  H         2.0340529648   -0.3089465824   -1.4300214712
     14  H         1.7958075502   -1.5381433387   -0.2213209043
   Point Group: c1    Number of degrees of freedom:    36


   Energy is   -307.213469836

 Hessian Updated using BFGS Update
**WARNING** Small Scalar Product
 Hessian Update Skipped this cycle

 36 Hessian modes will be used to form the next step
  Hessian Eigenvalues:
     0.000314    0.002620    0.004038    0.008786    0.028858    0.044028
     0.055654    0.057794    0.058956    0.070809    0.074749    0.083480
     0.155215    0.159144    0.159484    0.160582    0.161501    0.163942
     0.168398    0.181558    0.189082    0.232814    0.251413    0.293973
     0.313785    0.325761    0.340265    0.341809    0.345887    0.347827
     0.351572    0.368767    0.380769    0.406942    0.560161    0.875449

 Minimum Search - Taking Simple RFO Step
 Searching for Lamda that Minimizes Along All modes
 Value Taken    Lamda =   0.00000000
 Step Taken.  Stepsize is  0.002218

                             Maximum     Tolerance    Cnvgd?
         Gradient           0.000015      0.000300     YES
         Displacement       0.000849      0.001200     YES
         Energy change      0.000004      0.000001      NO


                       Distance Matrix (Angstroms)
             C (  1)   C (  2)   O (  3)   O (  4)   C (  5)   C (  6)
   C (  2)  1.513332
   O (  3)  2.377048  1.228525
   O (  4)  1.435150  2.331395  3.062621
   C (  5)  1.503565  2.525774  2.813053  2.430210
   C (  6)  2.564732  1.484191  2.380088  3.129334  3.843941
   H (  7)  1.071001  2.131438  3.208849  1.998683  2.144793  2.648109
   H (  8)  1.943658  2.516860  2.861028  0.957415  2.548219  3.523932
   H (  9)  2.128499  2.750440  2.595731  2.686453  1.083964  4.212981
   H ( 10)  2.123384  3.446562  3.849123  2.673201  1.078241  4.650824
   H ( 11)  2.141872  2.805327  2.995998  3.366308  1.079810  4.022453
   H ( 12)  3.467682  2.116940  2.523044  3.924203  4.630941  1.078714
   H ( 13)  2.898014  2.089375  3.007463  3.752062  4.052218  1.075407
   H ( 14)  2.715547  2.104389  3.122878  2.839650  4.179211  1.077502
             H (  7)   H (  8)   H (  9)   H ( 10)   H ( 11)   H ( 12)
   H (  8)  2.785596
   H (  9)  3.031219  2.394398
   H ( 10)  2.461149  2.884020  1.761396
   H ( 11)  2.514553  3.540258  1.753043  1.760694
   H ( 12)  3.696671  4.129389  4.817154  5.524839  4.766346
   H ( 13)  2.651054  4.284201  4.614884  4.811103  3.995601  1.764149
   H ( 14)  2.646573  3.366891  4.597146  4.809202  4.556666  1.774302
             H ( 13)
   H ( 14)  1.740300

 Final energy is   -307.21346983603456     


 ******************************
 **  OPTIMIZATION CONVERGED  **
 ******************************

                       Coordinates (Angstroms)
     ATOM                X               Y               Z
      1  C        -0.6403160743   -0.3419498503   -0.3141596108
      2  C         0.7013945518    0.2329486878    0.0851879011
      3  O         0.7512396655    1.2126813542    0.8247228553
      4  O        -0.8976053239   -1.3630020315    0.6609862081
      5  C        -1.7462895532    0.6758951447   -0.3531898105
      6  C         1.9200566008   -0.4788108350   -0.3742510926
      7  H        -0.5510403252   -0.8663288419   -1.2437295921
      8  H        -1.0314549366   -0.9208697477    1.4995848521
      9  H        -1.8353831606    1.1540471594    0.6155257851
     10  H        -2.6775137556    0.1880601404   -0.5928621491
     11  H        -1.5425755775    1.4393062242   -1.0891888297
     12  H         2.7883024738   -0.1158328831    0.1530251585
     13  H         2.0340529648   -0.3089465824   -1.4300214712
     14  H         1.7958075502   -1.5381433387   -0.2213209043

Z-matrix Print:
$molecule
0 1
C 
O  1 1.228525
C  1 1.484191 2 122.375925
H  3 1.075407 1 108.372470 2 -111.360404 0
H  3 1.077502 1 109.442241 2 131.244793 0
H  3 1.078714 1 110.378007 2 9.112373 0
C  1 1.513332 2 119.853254 3 175.953929 0
H  7 1.071001 1 109.945999 2 155.142475 0
O  7 1.435150 1 104.472677 2 -92.813962 0
H  9 0.957415 7 106.957494 1 67.427427 0
C  7 1.503565 1 113.692736 2 29.030981 0
H  11 1.078241 7 109.558254 1 -177.031602 0
H  11 1.079810 7 110.948003 1 62.140315 0
H  11 1.083964 7 109.625686 1 -57.336993 0
$end


 --------------------------------------------------------------

                    Orbital Energies (a.u.)
 --------------------------------------------------------------

 Alpha MOs
 -- Occupied --
-20.567 -20.554 -11.336 -11.283 -11.216 -11.206  -1.398  -1.367
 -1.047  -1.004  -0.878  -0.764  -0.690  -0.651  -0.641  -0.619
 -0.590  -0.567  -0.544  -0.525  -0.507  -0.499  -0.480  -0.414
 -- Virtual --
  0.142   0.149   0.176   0.190   0.213   0.225   0.239   0.243
  0.250   0.304   0.322   0.344   0.350   0.383   0.394   0.444
  0.464   0.480   0.505   0.522   0.555   0.562   0.583   0.613
  0.617   0.628   0.638   0.642   0.647   0.666   0.674   0.682
  0.692   0.720   0.736   0.750   0.769   0.790   0.836   0.841
  0.880   0.893   0.898   0.930   0.966   0.984   0.989   1.025
  1.052   1.072   1.097   1.140   1.160   1.168   1.187   1.190
  1.215   1.233   1.251   1.267   1.278   1.301   1.323   1.357
  1.373   1.407   1.419   1.445   1.457   1.466   1.499   1.523
  1.525   1.548   1.557   1.559   1.588   1.595   1.617   1.648
  1.685   1.707   1.734   1.752   1.800   1.809   1.843   1.879
  1.916   1.995   2.019   2.082   2.169   2.214   2.250   2.278
  2.347   2.387   2.444   2.499   2.524   2.593   2.605   2.634
  2.658   2.690   2.730   2.747   2.809   2.812   2.852   2.900
  2.905   2.927   2.970   2.992   3.033   3.073   3.082   3.088
  3.122   3.126   3.159   3.167   3.178   3.194   3.244   3.256
  3.274   3.302   3.321   3.329   3.348   3.372   3.391   3.416
  3.426   3.429   3.447   3.469   3.491   3.499   3.535   3.544
  3.581   3.608   3.625   3.642   3.665   3.671   3.703   3.726
  3.734   3.763   3.779   3.792   3.803   3.818   3.868   3.887
  3.900   3.945   3.985   3.996   4.012   4.040   4.052   4.092
  4.099   4.132   4.146   4.159   4.186   4.196   4.223   4.249
  4.272   4.300   4.330   4.335   4.341   4.350   4.372   4.394
  4.422   4.430   4.442   4.452   4.492   4.504   4.523   4.566
  4.588   4.593   4.618   4.634   4.679   4.704   4.725   4.752
  4.784   4.832   4.870   4.884   4.946   4.990   5.094   5.150
  5.201   5.204   5.224   5.249   5.261   5.285   5.336   5.375
  5.399   5.476   5.502   5.548   5.568   5.573   5.602   5.613
  5.639   5.648   5.660   5.682   5.717   5.723   5.742   5.787
  5.806   5.870   5.890   5.984   6.042   6.076   6.128   6.160
  6.229   6.267   6.269   6.310   6.378   6.664   6.693   6.741
  6.927   6.970   7.009   7.097   7.156   7.207   7.267   7.351
  7.396   7.483   7.549   7.580   7.724   7.932   9.799  12.525
 12.977  13.671  14.635  14.638
 --------------------------------------------------------------

          Ground-State Mulliken Net Atomic Charges

     Atom                 Charge (a.u.)
  ----------------------------------------
      1 C                     0.079239
      2 C                     0.236311
      3 O                    -0.369115
      4 O                    -0.456307
      5 C                    -0.395842
      6 C                    -0.380025
      7 H                     0.162165
      8 H                     0.282818
      9 H                     0.119915
     10 H                     0.141209
     11 H                     0.135320
     12 H                     0.135357
     13 H                     0.160702
     14 H                     0.148253
  ----------------------------------------
  Sum of atomic charges =     0.000000

 -----------------------------------------------------------------
                    Cartesian Multipole Moments
 -----------------------------------------------------------------
    Charge (ESU x 10^10)
                -0.0000
    Dipole Moment (Debye)
         X      -0.0838      Y      -1.0932      Z      -2.1121
       Tot       2.3797
    Quadrupole Moments (Debye-Ang)
        XX     -35.0834     XY      -4.3197     YY     -44.2818
        XZ      -2.8464     YZ      -1.9938     ZZ     -33.8813
    Octopole Moments (Debye-Ang^2)
       XXX       4.6310    XXY      -0.4251    XYY       1.9739
       YYY       3.7397    XXZ      -3.2051    XYZ      -2.1289
       YYZ      -8.1982    XZZ      -3.9189    YZZ      -3.7297
       ZZZ      -2.2706
    Hexadecapole Moments (Debye-Ang^3)
      XXXX    -435.5753   XXXY       5.7007   XXYY    -117.2652
      XYYY      -5.5075   YYYY    -226.8705   XXXZ      -0.6741
      XXYZ      -1.9128   XYYZ      -1.0775   YYYZ      -3.3333
      XXZZ     -88.7116   XYZZ       3.1792   YYZZ     -54.6317
      XZZZ     -12.1379   YZZZ      -9.4389   ZZZZ    -100.8235
 -----------------------------------------------------------------
Archival summary:
1\1\TWL02\OPT\MP2\BasisUnspecified\248\taweetha\SunJun1119:24:412017SunJun1119:24:412017\0\\#,OPT,MP2,BasisUnspecified,\\0,1\C\O,1,1.22852\C,1,1.48419,2,122.376\H,3,1.07541,1,108.372,2,-111.36,0\H,3,1.0775,1,109.442,2,131.245,0\H,3,1.07871,1,110.378,2,9.11237,0\C,1,1.51333,2,119.853,3,175.954,0\H,7,1.071,1,109.946,2,155.142,0\O,7,1.43515,1,104.473,2,-92.814,0\H,9,0.957415,7,106.957,1,67.4274,0\C,7,1.50357,1,113.693,2,29.031,0\H,11,1.07824,7,109.558,1,-177.032,0\H,11,1.07981,7,110.948,1,62.1403,0\H,11,1.08396,7,109.626,1,-57.337,0\\HF=-305.977789\MP2=-307.21347\\@

 Total job time:  23689.41s(wall), 22328.68s(cpu) 
 Sun Jun 11 19:24:41 2017

        *************************************************************
        *                                                           *
        *  Thank you very much for using Q-Chem.  Have a nice day.  *
        *                                                           *
        *************************************************************


 
User input: 2 of 2 
 
TWL02 127.0.1
Q-Chem Developer Version! Running on 127.0.1.*
                  Welcome to Q-Chem
     A Quantum Leap Into The Future Of Chemistry


 Q-Chem 4.4, Q-Chem, Inc., Pleasanton, CA (2016)

 Y. Shao,  Z. Gan,  E. Epifanovsky,  A. T. B. Gilbert,  M. Wormit,  
 J. Kussmann,  A. W. Lange,  A. Behn,  J. Deng,  X. Feng,  D. Ghosh,  
 M. Goldey,  P. R. Horn,  L. D. Jacobson,  I. Kaliman,  F. Rob,  
 R. Z. Khaliullin,  T. Kus,  A. Landau,  J. Liu,  E. I. Proynov,  Y. M. Rhee,  
 R. M. Richard,  M. A. Rohrdanz,  R. P. Steele,  E. J. Sundstrom,  
 H. L. Woodcock III,  P. M. Zimmerman,  D. Zuev,  B. Albrecht,  E. Alguire,  
 B. Austin,  S. A. Baeppler,  G. J. O. Beran,  Y. A. Bernard,  E. Berquist,  
 K. Brandhorst,  K. B. Bravaya,  S. T. Brown,  D. Casanova,  C.-M. Chang,  
 Y. Chen,  S. H. Chien,  K. D. Closser,  M. P. Coons,  D. L. Crittenden,  
 S. Dasgupta,  M. Diedenhofen,  R. A. DiStasio Jr.,  H. Do,  A. D. Dutoi,  
 R. G. Edgar,  P.-T. Fang,  S. Fatehi,  Q. Feng,  L. Fusti-Molnar,  
 A. Ghysels,  A. Golubeva-Zadorozhnaya,  J. Gomes,  A. Gunina,  
 M. W. D. Hanson-Heine,  P. H. P. Harbach,  A. W. Hauser,  J. E. Herr,  
 E. G. Hohenstein,  Z. C. Holden,  K. Hui,  T.-C. Jagau,  H. Ji,  B. Kaduk,  
 K. Khistyaev,  Jaehoon Kim,  Jihan Kim,  R. A. King,  P. Klunzinger,  
 K. Koh,  D. Kosenkov,  T. Kowalczyk,  C. M. Krauter,  A. Kunitsa,  
 K. U. Lao,  A. Laurent,  K. V. Lawler,  J. Lee,  D. Lefrancois,  S. Lehtola,  
 S. V. Levchenko,  C. Y. Lin,  Y.-S. Lin,  F. Liu,  E. Livshits,  
 R. C. Lochan,  A. Luenser,  P. Manohar,  S. F. Manzer,  S.-P. Mao,  Y. Mao,  
 N. Mardirossian,  A. V. Marenich,  L. A. Martinez-Martinez,  S. A. Maurer,  
 N. J. Mayhall,  J.-M. Mewes,  A. F. Morrison,  K. Nanda,  T. S. Nguyen-Beck,  
 C. M. Oana,  R. Olivares-Amaya,  D. P. O'Neill,  J. A. Parkhill,  
 T. M. Perrine,  R. Peverati,  P. A. Pieniazek,  F. Plasser,  A. Prociuk,  
 D. R. Rehn,  E. Rosta,  N. J. Russ,  N. Sergueev,  S. M. Sharada,  
 S. Sharma,  D. W. Small,  A. Sodt,  T. Stauch,  T. Stein,  D. Stuck,  
 Y.-C. Su,  A. J. W. Thom,  T. Tsuchimochi,  L. Vogt,  O. Vydrov,  T. Wang,  
 M. A. Watson,  J. Wenzel,  A. White,  C. F. Williams,  V. Vanovschi,  
 K. Yao,  S. Yeganeh,  S. R. Yost,  Z.-Q. You,  I. Y. Zhang,  X. Zhang,  
 Y. Zhao,  B. R. Brooks,  G. K. L. Chan,  D. M. Chipman,  C. J. Cramer,  
 W. A. Goddard III,  M. S. Gordon,  W. J. Hehre,  A. Klamt,  
 H. F. Schaefer III,  M. W. Schmidt,  C. D. Sherrill,  D. G. Truhlar,  
 A. Warshel,  X. Xu,  A. Aspuru-Guzik,  R. Baer,  A. T. Bell,  N. A. Besley,  
 J.-D. Chai,  A. Dreuw,  B. D. Dunietz,  T. R. Furlani,  S. R. Gwaltney,  
 C.-P. Hsu,  Y. Jung,  J. Kong,  D. S. Lambrecht,  W. Liang,  C. Ochsenfeld,  
 V. A. Rassolov,  L. V. Slipchenko,  J. E. Subotnik,  T. Van Voorhis,  
 J. M. Herbert,  A. I. Krylov,  P. M. W. Gill,  M. Head-Gordon

 Contributors to earlier versions of Q-Chem not listed above: 
 R. D. Adamson,  J. Baker,  E. F. C. Byrd,  A. K. Chakraborty,  C.-L. Cheng,  
 H. Dachsel,  R. J. Doerksen,  G. Hawkins,  A. Heyden,  S. Hirata,  
 G. Kedziora,  F. J. Keil,  C. Kelley,  P. P. Korambath,  W. Kurlancheek,  
 A. M. Lee,  M. S. Lee,  D. Liotard,  I. Lotan,  P. E. Maslen,  N. Nair,  
 D. Neuhauser,  R. Olson,  B. Peters,  J. Ritchie,  N. E. Schultz,  
 N. Shenvi,  A. C. Simmonett,  K. S. Thanthiriwatte,  Q. Wu,  W. Zhang

 Please cite Q-Chem as follows:
 Y. Shao et al., Mol. Phys. 113, 184-215 (2015)
 DOI: 10.1080/00268976.2014.952696

 Q-Chem 4.4.2 for Intel X86 EM64T Linux

 Parts of Q-Chem use Armadillo 5.200.1 (Boston Tea Smuggler).
 http://arma.sourceforge.net/

 Q-Chem begins on Sun Jun 11 19:24:43 2017  


Host: 0

     Scratch files written to /scratch/taweetham/qchem40152//
The previous job contains 0 fragments, simply inherited here
FILE_GEOM_ORG=        593


!!********************************************.
!!******************Warning*******************.
!!Desired Analytical derivatives not available.
!!Finite difference job might take a long time.
!!********************************************.
!!********************************************.


 2-order derivative to be evaluated numerically with 1-order analytical derivatives

Checking the input file for inconsistencies... 	...done.

--------------------------------------------------------------
User input:
--------------------------------------------------------------

$molecule
read
$end

$rem
   BASIS  =   cc-pVTZ
   method  =  MP2
   JOBTYPE	= FREQUENCY
   SOLVENT_METHOD = SMD
   MEM_STATIC = 3000
   MEM_TOTAL  = 4000
$end


--------------------------------------------------------------
 ----------------------------------------------------------------
             Standard Nuclear Orientation (Angstroms)
    I     Atom           X                Y                Z
 ----------------------------------------------------------------
    1      C      -0.6403160743    -0.3419498503    -0.3141596108
    2      C       0.7013945518     0.2329486878     0.0851879011
    3      O       0.7512396655     1.2126813542     0.8247228553
    4      O      -0.8976053239    -1.3630020315     0.6609862081
    5      C      -1.7462895532     0.6758951447    -0.3531898105
    6      C       1.9200566008    -0.4788108350    -0.3742510926
    7      H      -0.5510403252    -0.8663288419    -1.2437295921
    8      H      -1.0314549366    -0.9208697477     1.4995848521
    9      H      -1.8353831606     1.1540471594     0.6155257851
   10      H      -2.6775137556     0.1880601404    -0.5928621491
   11      H      -1.5425755775     1.4393062242    -1.0891888297
   12      H       2.7883024738    -0.1158328831     0.1530251585
   13      H       2.0340529648    -0.3089465824    -1.4300214712
   14      H       1.7958075502    -1.5381433387    -0.2213209043
 ----------------------------------------------------------------
 Nuclear Repulsion Energy =   248.1308338907 hartrees
 There are       24 alpha and       24 beta electrons
 Requested basis set is cc-pVTZ
 There are 108 shells and 292 basis functions

 Total QAlloc Memory Limit   4000 MB
 Mega-Array Size      2933 MB
 MEM_STATIC part      3000 MB

                       Distance Matrix (Angstroms)
             C (  1)   C (  2)   O (  3)   O (  4)   C (  5)   C (  6)
   C (  2)  1.513332
   O (  3)  2.377048  1.228525
   O (  4)  1.435150  2.331395  3.062621
   C (  5)  1.503565  2.525774  2.813053  2.430210
   C (  6)  2.564732  1.484191  2.380088  3.129334  3.843941
   H (  7)  1.071001  2.131438  3.208849  1.998683  2.144793  2.648109
   H (  8)  1.943658  2.516860  2.861028  0.957415  2.548219  3.523932
   H (  9)  2.128499  2.750440  2.595731  2.686453  1.083964  4.212981
   H ( 10)  2.123384  3.446562  3.849123  2.673201  1.078241  4.650824
   H ( 11)  2.141872  2.805327  2.995998  3.366308  1.079810  4.022453
   H ( 12)  3.467682  2.116940  2.523044  3.924203  4.630941  1.078714
   H ( 13)  2.898014  2.089375  3.007463  3.752062  4.052218  1.075407
   H ( 14)  2.715547  2.104389  3.122878  2.839650  4.179211  1.077502
             H (  7)   H (  8)   H (  9)   H ( 10)   H ( 11)   H ( 12)
   H (  8)  2.785596
   H (  9)  3.031219  2.394398
   H ( 10)  2.461149  2.884020  1.761396
   H ( 11)  2.514553  3.540258  1.753043  1.760694
   H ( 12)  3.696671  4.129389  4.817154  5.524839  4.766346
   H ( 13)  2.651054  4.284201  4.614884  4.811103  3.995601  1.764149
   H ( 14)  2.646573  3.366891  4.597146  4.809202  4.556666  1.774302
             H ( 13)
   H ( 14)  1.740300

 A cutoff of  1.0D-11 yielded   5486 shell pairs
 There are     39978 function pairs (     51154 Cartesian)

 -------------------------------------------------------
 OpenMP Integral Computing Module                       
 Release: version 1.0, May 2013, Q-Chem Inc. Pittsburgh 
 -------------------------------------------------------
 Integral Job Info:
 Integral job number is                      11
 Integral operator is                         1
 short-range coefficients                     0
 long-range coefficients              100000000
 Omega coefficients                           0
 if combine SR and LR in K                    0
 Integral screening is                        0
 Integral computing path is                   2
 max size of driver memory is            800000
 size of driver memory is                776718
 size of scratch memory is              4556032
 max col of scratch BK array              10000
 max len of scratch array in speh3          662
 max len of scratch index in speh4           32
 max int batch size is                      520
 min int batch size is                       52
 fixed nKL is                                52
 max L of basis functions is                  3
 order of int derivative is                   0
 number of shells is                        108
 number of basis is                         330
 number of cartesian basis is               330
 number of contracted shell pairs          5486
 number of primitive shell pairs          14437
 maxK2 (contraction) of shell pair           49
 max number of K2 of shell pair               1
 max number of CS2 of shell pair            843
 max number of PS2 of shell pair           2345
 mem total for path MDJ                  128436
 -------------------------------------------------------
 Smallest overlap matrix eigenvalue = 4.39E-04
 Guess from superposition of atomic densities
 Warning:  Energy on first SCF cycle will be non-variational
 A restricted Hartree-Fock SCF calculation will be
 performed using Pulay DIIS extrapolation
 SCF converges when DIIS error is below 1.0E-08
 ---------------------------------------
  Cycle       Energy         DIIS Error
 ---------------------------------------
    1    -307.6831038234      3.06E-02
    2    -305.8203500066      3.66E-03
    3    -305.9058086560      2.70E-03
    4    -305.9585789509      4.03E-04
    5    -305.9610924000      1.46E-04
    6    -305.9613672550      5.03E-05
    7    -305.9614250707      2.40E-05
    8    -305.9614402063      8.75E-06
    9    -305.9614421385      2.62E-06
   10    -305.9614423296      4.91E-07
   11    -305.9614423361      1.35E-07
   12    -305.9614423368      3.41E-08
   13    -305.9614423366      1.21E-08
   14    -305.9614423373      6.08E-09 Convergence criterion met
 ---------------------------------------
 SCF time:  CPU 201.15 s  wall 201.60 s

 Citation of the SMD model:
 Marenich, A.V.; Cramer, C.J.; Truhlar, D.G.
 J. Phys. Chem. B 2009, 113, 6378-6396.
 iSolventCode=           1
 Solvent: water                                                           

 vradii
            1           2           3           4           5           6
    1   1.8500000   1.8500000   1.5200000   1.5200000   1.8500000   1.8500000
            7           8           9          10          11          12
    1   1.2000000   1.2000000   1.2000000   1.2000000   1.2000000   1.2000000
           13          14
    1   1.2000000   1.2000000
Changing PCM_TESSEL_METHOD to VTN
Changing PCM_VDW_RADII to SMD_RADIUS
 Discretize the solute cavity surface with Lebedev spheres
	Using 302 Lebedev grid points for each H atom
	Using 302 Lebedev grid points for other atoms
	Atomic van der Waals radii will be scaled by 1.20
 Removing interior tesserae...
 Keep 1456 surface tesserae and discard 2772 interior tesserae
 Molecular Surface Area = 124.895 Angst**2
 A restricted Hartree-Fock SCF calculation will be
 performed using Pulay DIIS extrapolation
 Polarizable Continuum solvation model will be applied
 SCF converges when DIIS error is below 1.0E-08

 Citation of the SMD model:
 Marenich, A.V.; Cramer, C.J.; Truhlar, D.G.
 J. Phys. Chem. B 2009, 113, 6378-6396.
 iSolventCode=           1
 Solvent: water                                                           

 vradii
            1           2           3           4           5           6
    1   1.8500000   1.8500000   1.5200000   1.5200000   1.8500000   1.8500000
            7           8           9          10          11          12
    1   1.2000000   1.2000000   1.2000000   1.2000000   1.2000000   1.2000000
           13          14
    1   1.2000000   1.2000000
 ---------------------------------------
  Cycle       Energy         DIIS Error
 ---------------------------------------
    1    -305.9614423375      2.92E-09
 Time req'd to invert C: 1.87 s (CPU) 1.89 s (wall)
    2    -305.9801794181      3.78E-04
    3    -305.9801794162      3.78E-04
    4    -305.9801794132      3.78E-04
    5    -305.9801794139      3.78E-04
    6    -305.9801794080      3.78E-04
    7    -305.9801794001      3.78E-04
    8    -305.9801793953      3.78E-04
    9    -305.9801793965      3.78E-04
   10    -305.9801794030      3.78E-04
   11    -305.9801794010      3.78E-04
   12    -305.9801794022      3.78E-04
   13    -305.9801794014      3.78E-04
   14    -305.9801794076      3.78E-04
   15    -305.9801794018      3.78E-04
   16    -305.9801794178      3.78E-04
   17    -305.9831798406      2.12E-04
   18    -305.9836899987      8.72E-05
   19    -305.9838860865      3.06E-05
   20    -305.9839165324      1.07E-05
   21    -305.9839204540      5.62E-06
   22    -305.9839211366      1.89E-06
   23    -305.9839212477      4.64E-07
   24    -305.9839212529      1.16E-07
   25    -305.9839212530      3.78E-08
   26    -305.9839212530      1.56E-08
   27    -305.9839212528      7.34E-09 Convergence criterion met
 ---------------------------------------
 SCF time:  CPU 305.39 s  wall 305.62 s
(0)  E-EN(g) gas-phase elect-nuc energy                 -305.961442337 a.u.
(3)  G-ENP(liq) elect-nuc-pol free energy of system     -305.983921253 a.u.
(4)  G-CDS(liq) cavity-dispersion-solvent structure 
     free energy                                                3.8481 kcal/mol
(6)  G-S(liq) free energy of system                     -305.977788942 a.u.
(9)  DeltaG-S(liq) free energy of  solvation
     (9) = (6) - (0)                                          -10.2576 kcal/mol
 SCF   energy in the final basis set = -305.9777889418
 Total energy in the final basis set = -305.9777889418

 Components of the MP2 correlation energy:
        aaaa  correlation energy =        -0.1462006425 au
        abab  correlation energy =        -0.9432796158 au
        bbbb  correlation energy =        -0.1462006425 au
        non-Brillouin singles    =        -0.0000000000 au

 Total  MP2   correlation energy =        -1.2356809009 au
        MP2         total energy =      -307.2134698427 au

  Entering Z-vector solver.
 This version supports only Gaussian blurring of the apparent surface charges
 No PCM contribution added !! 
   1         0           1      0.000268    0.000268
 This version supports only Gaussian blurring of the apparent surface charges
 No PCM contribution added !! 
   2         0           1      0.000088    0.000088
 This version supports only Gaussian blurring of the apparent surface charges
 No PCM contribution added !! 
   3         0           1      0.000033    0.000033
 This version supports only Gaussian blurring of the apparent surface charges
 No PCM contribution added !! 
   4         0           1      0.000012    0.000012
 This version supports only Gaussian blurring of the apparent surface charges
 No PCM contribution added !! 
   5         0           1      0.000004    0.000004
 This version supports only Gaussian blurring of the apparent surface charges
 No PCM contribution added !! 
   6         0           1      0.000002    0.000002
 This version supports only Gaussian blurring of the apparent surface charges
 No PCM contribution added !! 
   7         1           0      0.000000    0.000000    Roots Converged

 --------------------------------------------------------------

                    Orbital Energies (a.u.)
 --------------------------------------------------------------

 Alpha MOs
 -- Occupied --
-20.567 -20.554 -11.336 -11.283 -11.216 -11.206  -1.398  -1.367
 -1.047  -1.004  -0.878  -0.764  -0.690  -0.651  -0.641  -0.619
 -0.590  -0.567  -0.544  -0.525  -0.507  -0.499  -0.480  -0.414
 -- Virtual --
  0.142   0.149   0.176   0.190   0.213   0.225   0.239   0.243
  0.250   0.304   0.322   0.344   0.350   0.383   0.394   0.444
  0.464   0.480   0.505   0.522   0.555   0.562   0.583   0.613
  0.617   0.628   0.638   0.642   0.647   0.666   0.674   0.682
  0.692   0.720   0.736   0.750   0.769   0.790   0.836   0.841
  0.880   0.893   0.898   0.930   0.966   0.984   0.989   1.025
  1.052   1.072   1.097   1.140   1.160   1.168   1.187   1.190
  1.215   1.233   1.251   1.267   1.278   1.301   1.323   1.357
  1.373   1.407   1.419   1.445   1.457   1.466   1.499   1.523
  1.525   1.548   1.557   1.559   1.588   1.595   1.617   1.648
  1.685   1.707   1.734   1.752   1.800   1.809   1.843   1.879
  1.916   1.995   2.019   2.082   2.169   2.214   2.250   2.278
  2.347   2.387   2.444   2.499   2.524   2.593   2.605   2.634
  2.658   2.690   2.730   2.747   2.809   2.812   2.852   2.900
  2.905   2.927   2.970   2.992   3.033   3.073   3.082   3.088
  3.122   3.126   3.159   3.167   3.178   3.194   3.244   3.256
  3.274   3.302   3.321   3.329   3.348   3.372   3.391   3.416
  3.426   3.429   3.447   3.469   3.491   3.499   3.535   3.544
  3.581   3.608   3.625   3.642   3.665   3.671   3.703   3.726
  3.734   3.763   3.779   3.792   3.803   3.818   3.868   3.887
  3.900   3.945   3.985   3.996   4.012   4.040   4.052   4.092
  4.099   4.132   4.146   4.159   4.186   4.196   4.223   4.249
  4.272   4.300   4.330   4.335   4.341   4.350   4.372   4.394
  4.422   4.430   4.442   4.452   4.492   4.504   4.523   4.566
  4.588   4.593   4.618   4.634   4.679   4.704   4.725   4.752
  4.784   4.832   4.870   4.884   4.946   4.990   5.094   5.150
  5.201   5.204   5.224   5.249   5.261   5.285   5.336   5.375
  5.399   5.476   5.502   5.548   5.568   5.573   5.602   5.613
  5.639   5.648   5.660   5.682   5.717   5.723   5.742   5.787
  5.806   5.870   5.890   5.984   6.042   6.076   6.128   6.160
  6.229   6.267   6.269   6.310   6.378   6.664   6.693   6.741
  6.927   6.970   7.009   7.097   7.156   7.207   7.267   7.351
  7.396   7.483   7.549   7.580   7.724   7.932   9.799  12.525
 12.977  13.671  14.635  14.638
 --------------------------------------------------------------

          Ground-State Mulliken Net Atomic Charges

     Atom                 Charge (a.u.)
  ----------------------------------------
      1 C                     0.079239
      2 C                     0.236311
      3 O                    -0.369115
      4 O                    -0.456307
      5 C                    -0.395842
      6 C                    -0.380025
      7 H                     0.162165
      8 H                     0.282818
      9 H                     0.119915
     10 H                     0.141209
     11 H                     0.135320
     12 H                     0.135357
     13 H                     0.160702
     14 H                     0.148253
  ----------------------------------------
  Sum of atomic charges =     0.000000

 -----------------------------------------------------------------
                    Cartesian Multipole Moments
 -----------------------------------------------------------------
    Charge (ESU x 10^10)
                -0.0000
    Dipole Moment (Debye)
         X      -0.0838      Y      -1.0932      Z      -2.1121
       Tot       2.3797
    Quadrupole Moments (Debye-Ang)
        XX     -35.0834     XY      -4.3197     YY     -44.2818
        XZ      -2.8464     YZ      -1.9938     ZZ     -33.8813
    Octopole Moments (Debye-Ang^2)
       XXX       4.6310    XXY      -0.4251    XYY       1.9739
       YYY       3.7397    XXZ      -3.2051    XYZ      -2.1289
       YYZ      -8.1982    XZZ      -3.9189    YZZ      -3.7297
       ZZZ      -2.2706
    Hexadecapole Moments (Debye-Ang^3)
      XXXX    -435.5753   XXXY       5.7007   XXYY    -117.2652
      XYYY      -5.5075   YYYY    -226.8705   XXXZ      -0.6741
      XXYZ      -1.9128   XYYZ      -1.0775   YYYZ      -3.3333
      XXZZ     -88.7116   XYZZ       3.1792   YYZZ     -54.6317
      XZZZ     -12.1379   YZZZ      -9.4389   ZZZZ    -100.8235
 -----------------------------------------------------------------
 DrvMan is completing analytic gradient of the MP2 energy
 MP2 relaxed dipole moment
            1
    1  -0.0329529
    2  -0.4300888
    3  -0.8309617
	Magnitude:	 0.936 au	 2.380 Debye
 MP2 energy read as -307.213470
 Full Analytical Gradient of MP2 Energy (in au.)
             1             2             3             4             5
    1    0.00001244   -0.00000076   -0.00003665    0.00002286   -0.00001367
    2   -0.00001876   -0.00002553   -0.00007570   -0.00007887   -0.00001153
    3   -0.00002343    0.00002875    0.00014829   -0.00016088    0.00004493
             6             7             8             9            10
    1   -0.00000323    0.00002886   -0.00000709   -0.00003653   -0.00000048
    2    0.00003270    0.00011318   -0.00018636   -0.00010639   -0.00000181
    3   -0.00000675   -0.00007923   -0.00009937    0.00011290   -0.00000182
            11            12            13            14
    1   -0.00001731    0.00000160    0.00002334    0.00002662
    2    0.00007255    0.00003446    0.00017935    0.00007270
    3    0.00013998    0.00002795   -0.00000031   -0.00013101
 Gradient time:  CPU 0.12 s  wall 2.97 s
 ######################################################
 ######################################################
 # Starting finite difference calculation for IDERIV  #
 Finite diff step size: 1.89e-03 a.u.
 ----------------------------------------------------------------
             Standard Nuclear Orientation (Angstroms)
    I     Atom           X                Y                Z
 ----------------------------------------------------------------
    1      C      -0.6393160743    -0.3419498503    -0.3141596108
    2      C       0.7013945518     0.2329486878     0.0851879011
    3      O       0.7512396655     1.2126813542     0.8247228553
    4      O      -0.8976053239    -1.3630020315     0.6609862081
    5      C      -1.7462895532     0.6758951447    -0.3531898105
    6      C       1.9200566008    -0.4788108350    -0.3742510926
    7      H      -0.5510403252    -0.8663288419    -1.2437295921
    8      H      -1.0314549366    -0.9208697477     1.4995848521
    9      H      -1.8353831606     1.1540471594     0.6155257851
   10      H      -2.6775137556     0.1880601404    -0.5928621491
   11      H      -1.5425755775     1.4393062242    -1.0891888297
   12      H       2.7883024738    -0.1158328831     0.1530251585
   13      H       2.0340529648    -0.3089465824    -1.4300214712
   14      H       1.7958075502    -1.5381433387    -0.2213209043
 ----------------------------------------------------------------
 Nuclear Repulsion Energy =   248.1350213420 hartrees
 There are       24 alpha and       24 beta electrons
 Discretize the solute cavity surface with Lebedev spheres
	Using 302 Lebedev grid points for each H atom
	Using 302 Lebedev grid points for other atoms
	Atomic van der Waals radii will be scaled by 1.20
 Removing interior tesserae...
 Keep 1456 surface tesserae and discard 2772 interior tesserae
 Molecular Surface Area = 124.895 Angst**2

                       Distance Matrix (Angstroms)
             C (  1)   C (  2)   O (  3)   O (  4)   C (  5)   C (  6)
   C (  2)  1.512446
   O (  3)  2.376463  1.228525
   O (  4)  1.435329  2.331395  3.062621
   C (  5)  1.504301  2.525774  2.813053  2.430210
   C (  6)  2.563734  1.484191  2.380088  3.129334  3.843941
   H (  7)  1.070918  2.131438  3.208849  1.998683  2.144793  2.648109
   H (  8)  1.943860  2.516860  2.861028  0.957415  2.548219  3.523932
   H (  9)  2.129060  2.750440  2.595731  2.686453  1.083964  4.212981
   H ( 10)  2.124344  3.446562  3.849123  2.673201  1.078241  4.650824
   H ( 11)  2.142293  2.805327  2.995998  3.366308  1.079810  4.022453
   H ( 12)  3.466693  2.116940  2.523044  3.924203  4.630941  1.078714
   H ( 13)  2.897091  2.089375  3.007463  3.752062  4.052218  1.075407
   H ( 14)  2.714650  2.104389  3.122878  2.839650  4.179211  1.077502
             H (  7)   H (  8)   H (  9)   H ( 10)   H ( 11)   H ( 12)
   H (  8)  2.785596
   H (  9)  3.031219  2.394398
   H ( 10)  2.461149  2.884020  1.761396
   H ( 11)  2.514553  3.540258  1.753043  1.760694
   H ( 12)  3.696671  4.129389  4.817154  5.524839  4.766346
   H ( 13)  2.651054  4.284201  4.614884  4.811103  3.995601  1.764149
   H ( 14)  2.646573  3.366891  4.597146  4.809202  4.556666  1.774302
             H ( 13)
   H ( 14)  1.740300

 Requested basis set is cc-pVTZ
 There are 108 shells and 292 basis functions
 A cutoff of  1.0D-11 yielded   5486 shell pairs
 There are     39978 function pairs (     51154 Cartesian)
 Smallest overlap matrix eigenvalue = 4.39E-04
 Guess MOs from SCF MO coefficient file
 Reading MOs from coefficient file
 Reading MOs from coefficient file
 A restricted Hartree-Fock SCF calculation will be
 performed using Pulay DIIS extrapolation
 SCF converges when DIIS error is below 1.0E-08
 ---------------------------------------
  Cycle       Energy         DIIS Error
 ---------------------------------------
    1    -305.9567192174      4.70E-04
    2    -305.9606810943      2.67E-04
    3    -305.9612586743      9.20E-05
    4    -305.9614048522      3.18E-05
    5    -305.9614305886      1.18E-05
    6    -305.9614346876      6.54E-06
    7    -305.9614355273      2.12E-06
    8    -305.9614356607      4.40E-07
    9    -305.9614356657      1.28E-07
   10    -305.9614356664      5.01E-08
   11    -305.9614356669      2.53E-08
   12    -305.9614356665      1.13E-08
   13    -305.9614356669      3.46E-09 Convergence criterion met
 ---------------------------------------
 SCF time:  CPU 175.23 s  wall 185.17 s
 Discretize the solute cavity surface with Lebedev spheres
	Using 302 Lebedev grid points for each H atom
	Using 302 Lebedev grid points for other atoms
	Atomic van der Waals radii will be scaled by 1.20
 Removing interior tesserae...
 Keep 1456 surface tesserae and discard 2772 interior tesserae
 Molecular Surface Area = 124.895 Angst**2
 A restricted Hartree-Fock SCF calculation will be
 performed using Pulay DIIS extrapolation
 Polarizable Continuum solvation model will be applied
 SCF converges when DIIS error is below 1.0E-08

 Citation of the SMD model:
 Marenich, A.V.; Cramer, C.J.; Truhlar, D.G.
 J. Phys. Chem. B 2009, 113, 6378-6396.
 iSolventCode=           1
 Solvent: water                                                           

 vradii
            1           2           3           4           5           6
    1   1.8500000   1.8500000   1.5200000   1.5200000   1.8500000   1.8500000
            7           8           9          10          11          12
    1   1.2000000   1.2000000   1.2000000   1.2000000   1.2000000   1.2000000
           13          14
    1   1.2000000   1.2000000
 ---------------------------------------
  Cycle       Energy         DIIS Error
 ---------------------------------------
    1    -305.9614356666      1.05E-09
 Time req'd to invert C: 2.89 s (CPU) 2.89 s (wall)
    2    -305.9801687128      3.78E-04
    3    -305.9801687143      3.78E-04
    4    -305.9801687069      3.78E-04
    5    -305.9801687064      3.78E-04
    6    -305.9801686916      3.78E-04
    7    -305.9801686924      3.78E-04
    8    -305.9801686901      3.78E-04
    9    -305.9801686945      3.78E-04
   10    -305.9801686942      3.78E-04
   11    -305.9801686943      3.78E-04
   12    -305.9801686937      3.78E-04
   13    -305.9801686945      3.78E-04
   14    -305.9801686936      3.78E-04
   15    -305.9801686930      3.78E-04
   16    -305.9801687132      3.78E-04
   17    -305.9831681823      2.12E-04
   18    -305.9836781031      8.72E-05
   19    -305.9838740774      3.06E-05
   20    -305.9839044953      1.07E-05
   21    -305.9839084125      5.62E-06
   22    -305.9839090947      1.89E-06
   23    -305.9839092058      4.64E-07
   24    -305.9839092110      1.16E-07
   25    -305.9839092111      3.77E-08
   26    -305.9839092111      1.56E-08
   27    -305.9839092110      7.32E-09 Convergence criterion met
 ---------------------------------------
 SCF time:  CPU 296.44 s  wall 297.00 s
(0)  E-EN(g) gas-phase elect-nuc energy                 -305.961435667 a.u.
(3)  G-ENP(liq) elect-nuc-pol free energy of system     -305.983909211 a.u.
(4)  G-CDS(liq) cavity-dispersion-solvent structure 
     free energy                                                3.8480 kcal/mol
(6)  G-S(liq) free energy of system                     -305.977776964 a.u.
(9)  DeltaG-S(liq) free energy of  solvation
     (9) = (6) - (0)                                          -10.2543 kcal/mol
 SCF   energy in the final basis set = -305.9777769642
 Total energy in the final basis set = -305.9777769642

 Components of the MP2 correlation energy:
        aaaa  correlation energy =        -0.1462008663 au
        abab  correlation energy =        -0.9432868721 au
        bbbb  correlation energy =        -0.1462008663 au
        non-Brillouin singles    =        -0.0000000000 au

 Total  MP2   correlation energy =        -1.2356886047 au
        MP2         total energy =      -307.2134655689 au

  Entering Z-vector solver.
 This version supports only Gaussian blurring of the apparent surface charges
 No PCM contribution added !! 
   1         0           1      0.000268    0.000268
 This version supports only Gaussian blurring of the apparent surface charges
 No PCM contribution added !! 
   2         0           1      0.000088    0.000088
 This version supports only Gaussian blurring of the apparent surface charges
 No PCM contribution added !! 
   3         0           1      0.000033    0.000033
 This version supports only Gaussian blurring of the apparent surface charges
 No PCM contribution added !! 
   4         0           1      0.000012    0.000012
 This version supports only Gaussian blurring of the apparent surface charges
 No PCM contribution added !! 
   5         0           1      0.000004    0.000004
 This version supports only Gaussian blurring of the apparent surface charges
 No PCM contribution added !! 
   6         0           1      0.000002    0.000002
 This version supports only Gaussian blurring of the apparent surface charges
 No PCM contribution added !! 
   7         1           0      0.000000    0.000000    Roots Converged

 --------------------------------------------------------------

                    Orbital Energies (a.u.)
 --------------------------------------------------------------

 Alpha MOs
 -- Occupied --
-20.567 -20.554 -11.336 -11.283 -11.216 -11.206  -1.399  -1.367
 -1.047  -1.004  -0.878  -0.764  -0.690  -0.651  -0.641  -0.619
 -0.590  -0.567  -0.544  -0.525  -0.507  -0.499  -0.480  -0.414
 -- Virtual --
  0.142   0.149   0.176   0.190   0.213   0.225   0.239   0.243
  0.250   0.304   0.322   0.344   0.350   0.383   0.394   0.444
  0.464   0.480   0.505   0.522   0.555   0.562   0.583   0.613
  0.617   0.628   0.638   0.642   0.647   0.666   0.674   0.682
  0.692   0.720   0.736   0.750   0.769   0.790   0.836   0.841
  0.880   0.893   0.898   0.930   0.965   0.984   0.989   1.025
  1.052   1.072   1.097   1.140   1.160   1.168   1.187   1.190
  1.215   1.233   1.251   1.267   1.278   1.301   1.322   1.357
  1.373   1.407   1.419   1.445   1.457   1.466   1.499   1.523
  1.525   1.548   1.557   1.559   1.588   1.595   1.617   1.648
  1.685   1.707   1.734   1.752   1.800   1.809   1.843   1.880
  1.917   1.995   2.020   2.082   2.168   2.214   2.250   2.278
  2.347   2.387   2.444   2.499   2.524   2.593   2.605   2.634
  2.658   2.691   2.730   2.747   2.809   2.812   2.852   2.900
  2.905   2.927   2.970   2.992   3.033   3.073   3.082   3.088
  3.122   3.126   3.159   3.167   3.178   3.193   3.244   3.256
  3.274   3.302   3.321   3.329   3.348   3.372   3.391   3.416
  3.426   3.430   3.447   3.469   3.491   3.499   3.535   3.544
  3.581   3.608   3.625   3.642   3.665   3.672   3.703   3.726
  3.734   3.763   3.780   3.792   3.803   3.818   3.868   3.887
  3.900   3.945   3.985   3.996   4.012   4.039   4.052   4.092
  4.100   4.132   4.147   4.159   4.186   4.196   4.223   4.249
  4.272   4.300   4.330   4.335   4.340   4.350   4.372   4.394
  4.422   4.430   4.442   4.452   4.492   4.505   4.523   4.566
  4.588   4.593   4.618   4.634   4.679   4.704   4.725   4.752
  4.784   4.832   4.870   4.884   4.946   4.990   5.095   5.150
  5.201   5.204   5.223   5.249   5.261   5.285   5.336   5.376
  5.399   5.476   5.503   5.548   5.568   5.573   5.602   5.613
  5.639   5.649   5.660   5.682   5.717   5.723   5.742   5.787
  5.806   5.870   5.890   5.984   6.042   6.076   6.128   6.160
  6.229   6.267   6.270   6.310   6.378   6.664   6.694   6.741
  6.927   6.970   7.009   7.097   7.156   7.207   7.267   7.351
  7.396   7.483   7.549   7.580   7.724   7.932   9.801  12.527
 12.980  13.670  14.632  14.638
 --------------------------------------------------------------

          Ground-State Mulliken Net Atomic Charges

     Atom                 Charge (a.u.)
  ----------------------------------------
      1 C                     0.079199
      2 C                     0.236271
      3 O                    -0.369038
      4 O                    -0.456357
      5 C                    -0.395920
      6 C                    -0.380064
      7 H                     0.162278
      8 H                     0.282835
      9 H                     0.119924
     10 H                     0.141220
     11 H                     0.135347
     12 H                     0.135348
     13 H                     0.160705
     14 H                     0.148252
  ----------------------------------------
  Sum of atomic charges =    -0.000000

 -----------------------------------------------------------------
                    Cartesian Multipole Moments
 -----------------------------------------------------------------
    Charge (ESU x 10^10)
                -0.0000
    Dipole Moment (Debye)
         X      -0.0821      Y      -1.0934      Z      -2.1121
       Tot       2.3798
    Quadrupole Moments (Debye-Ang)
        XX     -35.0858     XY      -4.3181     YY     -44.2823
        XZ      -2.8460     YZ      -1.9922     ZZ     -33.8804
    Octopole Moments (Debye-Ang^2)
       XXX       4.6183    XXY      -0.4266    XYY       1.9723
       YYY       3.7375    XXZ      -3.2042    XYZ      -2.1293
       YYZ      -8.1973    XZZ      -3.9231    YZZ      -3.7307
       ZZZ      -2.2710
    Hexadecapole Moments (Debye-Ang^3)
      XXXX    -435.5372   XXXY       5.7088   XXYY    -117.2623
      XYYY      -5.4919   YYYY    -226.8760   XXXZ      -0.6695
      XXYZ      -1.9115   XYYZ      -1.0779   YYYZ      -3.3268
      XXZZ     -88.7050   XYZZ       3.1861   YYZZ     -54.6320
      XZZZ     -12.1324   YZZZ      -9.4332   ZZZZ    -100.8199
 -----------------------------------------------------------------
 DrvMan is completing analytic gradient of the MP2 energy
 MP2 relaxed dipole moment
            1
    1  -0.0323126
    2  -0.4301874
    3  -0.8309793
	Magnitude:	 0.936 au	 2.380 Debye
 MP2 energy read as -307.213466
 Full Analytical Gradient of MP2 Energy (in au.)
             1             2             3             4             5
    1    0.00102194   -0.00038373   -0.00002195   -0.00010778   -0.00033159
    2   -0.00009234   -0.00005351   -0.00009662   -0.00009649    0.00009975
    3   -0.00004256   -0.00003270    0.00014054   -0.00011308    0.00006412
             6             7             8             9            10
    1   -0.00004403   -0.00008478   -0.00001040   -0.00004203   -0.00004399
    2    0.00001167    0.00013371   -0.00020199   -0.00010016    0.00005029
    3   -0.00001881   -0.00005160   -0.00009249    0.00010938    0.00000114
            11            12            13            14
    1   -0.00000298   -0.00000057    0.00002342    0.00002847
    2    0.00005829    0.00003748    0.00018005    0.00006987
    3    0.00013609    0.00003234   -0.00000080   -0.00013157
 Gradient time:  CPU 0.10 s  wall 0.52 s
 ----------------------------------------------------------------
             Standard Nuclear Orientation (Angstroms)
    I     Atom           X                Y                Z
 ----------------------------------------------------------------
    1      C      -0.6413160743    -0.3419498503    -0.3141596108
    2      C       0.7013945518     0.2329486878     0.0851879011
    3      O       0.7512396655     1.2126813542     0.8247228553
    4      O      -0.8976053239    -1.3630020315     0.6609862081
    5      C      -1.7462895532     0.6758951447    -0.3531898105
    6      C       1.9200566008    -0.4788108350    -0.3742510926
    7      H      -0.5510403252    -0.8663288419    -1.2437295921
    8      H      -1.0314549366    -0.9208697477     1.4995848521
    9      H      -1.8353831606     1.1540471594     0.6155257851
   10      H      -2.6775137556     0.1880601404    -0.5928621491
   11      H      -1.5425755775     1.4393062242    -1.0891888297
   12      H       2.7883024738    -0.1158328831     0.1530251585
   13      H       2.0340529648    -0.3089465824    -1.4300214712
   14      H       1.7958075502    -1.5381433387    -0.2213209043
 ----------------------------------------------------------------
 Nuclear Repulsion Energy =   248.1266500117 hartrees
 There are       24 alpha and       24 beta electrons
 Discretize the solute cavity surface with Lebedev spheres
	Using 302 Lebedev grid points for each H atom
	Using 302 Lebedev grid points for other atoms
	Atomic van der Waals radii will be scaled by 1.20
 Removing interior tesserae...
 Keep 1457 surface tesserae and discard 2771 interior tesserae
 Molecular Surface Area = 125.041 Angst**2

                       Distance Matrix (Angstroms)
             C (  1)   C (  2)   O (  3)   O (  4)   C (  5)   C (  6)
   C (  2)  1.514219
   O (  3)  2.377634  1.228525
   O (  4)  1.434971  2.331395  3.062621
   C (  5)  1.502830  2.525774  2.813053  2.430210
   C (  6)  2.565730  1.484191  2.380088  3.129334  3.843941
   H (  7)  1.071085  2.131438  3.208849  1.998683  2.144793  2.648109
   H (  8)  1.943457  2.516860  2.861028  0.957415  2.548219  3.523932
   H (  9)  2.127938  2.750440  2.595731  2.686453  1.083964  4.212981
   H ( 10)  2.122425  3.446562  3.849123  2.673201  1.078241  4.650824
   H ( 11)  2.141451  2.805327  2.995998  3.366308  1.079810  4.022453
   H ( 12)  3.468670  2.116940  2.523044  3.924203  4.630941  1.078714
   H ( 13)  2.898937  2.089375  3.007463  3.752062  4.052218  1.075407
   H ( 14)  2.716444  2.104389  3.122878  2.839650  4.179211  1.077502
             H (  7)   H (  8)   H (  9)   H ( 10)   H ( 11)   H ( 12)
   H (  8)  2.785596
   H (  9)  3.031219  2.394398
   H ( 10)  2.461149  2.884020  1.761396
   H ( 11)  2.514553  3.540258  1.753043  1.760694
   H ( 12)  3.696671  4.129389  4.817154  5.524839  4.766346
   H ( 13)  2.651054  4.284201  4.614884  4.811103  3.995601  1.764149
   H ( 14)  2.646573  3.366891  4.597146  4.809202  4.556666  1.774302
             H ( 13)
   H ( 14)  1.740300

 Requested basis set is cc-pVTZ
 There are 108 shells and 292 basis functions
 A cutoff of  1.0D-11 yielded   5485 shell pairs
 There are     39975 function pairs (     51151 Cartesian)
 Smallest overlap matrix eigenvalue = 4.39E-04
 Guess MOs from SCF MO coefficient file
 Reading MOs from coefficient file
 Reading MOs from coefficient file
 A restricted Hartree-Fock SCF calculation will be
 performed using Pulay DIIS extrapolation
 SCF converges when DIIS error is below 1.0E-08
 ---------------------------------------
  Cycle       Energy         DIIS Error
 ---------------------------------------
    1    -305.9568170688      4.72E-04
    2    -305.9606849786      2.69E-04
    3    -305.9612701280      9.20E-05
    4    -305.9614161003      3.18E-05
    5    -305.9614417643      1.19E-05
    6    -305.9614458928      6.55E-06
    7    -305.9614467407      2.13E-06
    8    -305.9614468748      4.66E-07
    9    -305.9614468803      1.34E-07
   10    -305.9614468811      5.29E-08
   11    -305.9614468815      2.67E-08
   12    -305.9614468813      1.16E-08
   13    -305.9614468815      3.47E-09 Convergence criterion met
 ---------------------------------------
 SCF time:  CPU 178.69 s  wall 180.78 s
 Discretize the solute cavity surface with Lebedev spheres
	Using 302 Lebedev grid points for each H atom
	Using 302 Lebedev grid points for other atoms
	Atomic van der Waals radii will be scaled by 1.20
 Removing interior tesserae...
 Keep 1457 surface tesserae and discard 2771 interior tesserae
 Molecular Surface Area = 125.041 Angst**2
 A restricted Hartree-Fock SCF calculation will be
 performed using Pulay DIIS extrapolation
 Polarizable Continuum solvation model will be applied
 SCF converges when DIIS error is below 1.0E-08

 Citation of the SMD model:
 Marenich, A.V.; Cramer, C.J.; Truhlar, D.G.
 J. Phys. Chem. B 2009, 113, 6378-6396.
 iSolventCode=           1
 Solvent: water                                                           

 vradii
            1           2           3           4           5           6
    1   1.8500000   1.8500000   1.5200000   1.5200000   1.8500000   1.8500000
            7           8           9          10          11          12
    1   1.2000000   1.2000000   1.2000000   1.2000000   1.2000000   1.2000000
           13          14
    1   1.2000000   1.2000000
 ---------------------------------------
  Cycle       Energy         DIIS Error
 ---------------------------------------
    1    -305.9614468813      1.07E-09
 Time req'd to invert C: 1.90 s (CPU) 1.90 s (wall)
    2    -305.9801890090      3.78E-04
    3    -305.9801890098      3.78E-04
    4    -305.9801890065      3.78E-04
    5    -305.9801889969      3.78E-04
    6    -305.9801890001      3.78E-04
    7    -305.9801889922      3.78E-04
    8    -305.9801889822      3.78E-04
    9    -305.9801889789      3.78E-04
   10    -305.9801889810      3.78E-04
   11    -305.9801889825      3.78E-04
   12    -305.9801889845      3.78E-04
   13    -305.9801889841      3.78E-04
   14    -305.9801889865      3.78E-04
   15    -305.9801889860      3.78E-04
   16    -305.9801890091      3.78E-04
   17    -305.9831900702      2.12E-04
   18    -305.9837004258      8.72E-05
   19    -305.9838966196      3.06E-05
   20    -305.9839270828      1.07E-05
   21    -305.9839310048      5.62E-06
   22    -305.9839316875      1.89E-06
   23    -305.9839317985      4.64E-07
   24    -305.9839318037      1.16E-07
   25    -305.9839318038      3.78E-08
   26    -305.9839318037      1.57E-08
   27    -305.9839318036      7.35E-09 Convergence criterion met
 ---------------------------------------
 SCF time:  CPU 291.56 s  wall 295.17 s
(0)  E-EN(g) gas-phase elect-nuc energy                 -305.961446881 a.u.
(3)  G-ENP(liq) elect-nuc-pol free energy of system     -305.983931804 a.u.
(4)  G-CDS(liq) cavity-dispersion-solvent structure 
     free energy                                                3.8481 kcal/mol
(6)  G-S(liq) free energy of system                     -305.977799426 a.u.
(9)  DeltaG-S(liq) free energy of  solvation
     (9) = (6) - (0)                                          -10.2614 kcal/mol
 SCF   energy in the final basis set = -305.9777994258
 Total energy in the final basis set = -305.9777994258

 Components of the MP2 correlation energy:
        aaaa  correlation energy =        -0.1462007421 au
        abab  correlation energy =        -0.9432733975 au
        bbbb  correlation energy =        -0.1462007421 au
        non-Brillouin singles    =        -0.0000000000 au

 Total  MP2   correlation energy =        -1.2356748817 au
        MP2         total energy =      -307.2134743075 au

  Entering Z-vector solver.
 This version supports only Gaussian blurring of the apparent surface charges
 No PCM contribution added !! 
   1         0           1      0.000268    0.000268
 This version supports only Gaussian blurring of the apparent surface charges
 No PCM contribution added !! 
   2         0           1      0.000088    0.000088
 This version supports only Gaussian blurring of the apparent surface charges
 No PCM contribution added !! 
   3         0           1      0.000033    0.000033
 This version supports only Gaussian blurring of the apparent surface charges
 No PCM contribution added !! 
   4         0           1      0.000012    0.000012
 This version supports only Gaussian blurring of the apparent surface charges
 No PCM contribution added !! 
   5         0           1      0.000004    0.000004
 This version supports only Gaussian blurring of the apparent surface charges
 No PCM contribution added !! 
   6         0           1      0.000002    0.000002
 This version supports only Gaussian blurring of the apparent surface charges
 No PCM contribution added !! 
   7         1           0      0.000000    0.000000    Roots Converged

 --------------------------------------------------------------

                    Orbital Energies (a.u.)
 --------------------------------------------------------------

 Alpha MOs
 -- Occupied --
-20.567 -20.554 -11.336 -11.283 -11.216 -11.206  -1.398  -1.367
 -1.047  -1.004  -0.878  -0.764  -0.690  -0.651  -0.641  -0.619
 -0.590  -0.567  -0.544  -0.525  -0.507  -0.499  -0.480  -0.413
 -- Virtual --
  0.142   0.149   0.176   0.190   0.213   0.225   0.239   0.243
  0.250   0.304   0.322   0.345   0.350   0.383   0.394   0.444
  0.464   0.480   0.505   0.522   0.555   0.562   0.583   0.613
  0.617   0.628   0.638   0.643   0.647   0.666   0.674   0.682
  0.692   0.720   0.736   0.750   0.769   0.790   0.836   0.841
  0.880   0.893   0.898   0.930   0.966   0.984   0.989   1.025
  1.052   1.072   1.097   1.140   1.160   1.168   1.187   1.190
  1.215   1.233   1.251   1.267   1.278   1.301   1.323   1.357
  1.373   1.407   1.419   1.445   1.458   1.466   1.499   1.523
  1.525   1.548   1.557   1.559   1.588   1.595   1.617   1.648
  1.685   1.707   1.734   1.752   1.800   1.809   1.843   1.879
  1.916   1.995   2.019   2.082   2.169   2.214   2.250   2.278
  2.347   2.387   2.444   2.499   2.524   2.593   2.605   2.634
  2.658   2.690   2.730   2.747   2.810   2.812   2.852   2.901
  2.905   2.927   2.969   2.992   3.034   3.072   3.082   3.088
  3.122   3.126   3.159   3.167   3.178   3.194   3.244   3.256
  3.274   3.302   3.321   3.329   3.348   3.372   3.391   3.416
  3.426   3.429   3.447   3.469   3.491   3.499   3.535   3.545
  3.582   3.608   3.625   3.642   3.665   3.671   3.703   3.726
  3.734   3.763   3.779   3.792   3.803   3.818   3.869   3.887
  3.900   3.945   3.985   3.995   4.012   4.040   4.052   4.092
  4.099   4.132   4.146   4.159   4.186   4.196   4.223   4.249
  4.272   4.300   4.330   4.335   4.341   4.349   4.372   4.394
  4.422   4.430   4.442   4.452   4.492   4.504   4.523   4.566
  4.588   4.593   4.618   4.633   4.679   4.704   4.725   4.752
  4.784   4.832   4.870   4.884   4.946   4.990   5.094   5.150
  5.200   5.204   5.224   5.249   5.261   5.285   5.336   5.375
  5.399   5.476   5.502   5.548   5.568   5.573   5.602   5.613
  5.640   5.648   5.660   5.682   5.717   5.724   5.742   5.787
  5.806   5.870   5.891   5.984   6.041   6.077   6.129   6.160
  6.229   6.267   6.269   6.310   6.379   6.665   6.693   6.740
  6.927   6.970   7.009   7.096   7.155   7.207   7.267   7.351
  7.396   7.483   7.548   7.581   7.724   7.932   9.796  12.523
 12.975  13.671  14.636  14.641
 --------------------------------------------------------------

          Ground-State Mulliken Net Atomic Charges

     Atom                 Charge (a.u.)
  ----------------------------------------
      1 C                     0.079298
      2 C                     0.236277
      3 O                    -0.369177
      4 O                    -0.456262
      5 C                    -0.395819
      6 C                    -0.379994
      7 H                     0.162131
      8 H                     0.282789
      9 H                     0.119899
     10 H                     0.141196
     11 H                     0.135343
     12 H                     0.135366
     13 H                     0.160699
     14 H                     0.148254
  ----------------------------------------
  Sum of atomic charges =     0.000000

 -----------------------------------------------------------------
                    Cartesian Multipole Moments
 -----------------------------------------------------------------
    Charge (ESU x 10^10)
                 0.0000
    Dipole Moment (Debye)
         X      -0.0854      Y      -1.0934      Z      -2.1123
       Tot       2.3801
    Quadrupole Moments (Debye-Ang)
        XX     -35.0818     XY      -4.3207     YY     -44.2810
        XZ      -2.8464     YZ      -1.9948     ZZ     -33.8823
    Octopole Moments (Debye-Ang^2)
       XXX       4.6456    XXY      -0.4244    XYY       1.9755
       YYY       3.7406    XXZ      -3.2061    XYZ      -2.1287
       YYZ      -8.1999    XZZ      -3.9146    YZZ      -3.7289
       ZZZ      -2.2707
    Hexadecapole Moments (Debye-Ang^3)
      XXXX    -435.6209   XXXY       5.6945   XXYY    -117.2690
      XYYY      -5.5215   YYYY    -226.8643   XXXZ      -0.6786
      XXYZ      -1.9135   XYYZ      -1.0764   YYYZ      -3.3384
      XXZZ     -88.7189   XYZZ       3.1727   YYZZ     -54.6311
      XZZZ     -12.1426   YZZZ      -9.4436   ZZZZ    -100.8277
 -----------------------------------------------------------------
 DrvMan is completing analytic gradient of the MP2 energy
 MP2 relaxed dipole moment
            1
    1  -0.0335920
    2  -0.4301957
    3  -0.8310536
	Magnitude:	 0.936 au	 2.380 Debye
 MP2 energy read as -307.213474
 Full Analytical Gradient of MP2 Energy (in au.)
             1             2             3             4             5
    1   -0.00099354    0.00038136   -0.00005432    0.00015017    0.00030412
    2    0.00007280    0.00000680   -0.00006254   -0.00006520   -0.00012796
    3    0.00001186    0.00009103    0.00015068   -0.00019990    0.00002826
             6             7             8             9            10
    1    0.00003764    0.00014444   -0.00000393   -0.00002953    0.00004381
    2    0.00005475    0.00008598   -0.00017182   -0.00011303   -0.00005361
    3    0.00000489   -0.00012217   -0.00010762    0.00011452   -0.00000590
            11            12            13            14
    1   -0.00003131    0.00000334    0.00002306    0.00002469
    2    0.00008945    0.00003128    0.00017841    0.00007469
    3    0.00014087    0.00002344    0.00000046   -0.00013043
 Gradient time:  CPU 0.09 s  wall 0.14 s
 ----------------------------------------------------------------
             Standard Nuclear Orientation (Angstroms)
    I     Atom           X                Y                Z
 ----------------------------------------------------------------
    1      C      -0.6403160743    -0.3409498503    -0.3141596108
    2      C       0.7013945518     0.2329486878     0.0851879011
    3      O       0.7512396655     1.2126813542     0.8247228553
    4      O      -0.8976053239    -1.3630020315     0.6609862081
    5      C      -1.7462895532     0.6758951447    -0.3531898105
    6      C       1.9200566008    -0.4788108350    -0.3742510926
    7      H      -0.5510403252    -0.8663288419    -1.2437295921
    8      H      -1.0314549366    -0.9208697477     1.4995848521
    9      H      -1.8353831606     1.1540471594     0.6155257851
   10      H      -2.6775137556     0.1880601404    -0.5928621491
   11      H      -1.5425755775     1.4393062242    -1.0891888297
   12      H       2.7883024738    -0.1158328831     0.1530251585
   13      H       2.0340529648    -0.3089465824    -1.4300214712
   14      H       1.7958075502    -1.5381433387    -0.2213209043
 ----------------------------------------------------------------
 Nuclear Repulsion Energy =   248.1331809752 hartrees
 There are       24 alpha and       24 beta electrons
 Discretize the solute cavity surface with Lebedev spheres
	Using 302 Lebedev grid points for each H atom
	Using 302 Lebedev grid points for other atoms
	Atomic van der Waals radii will be scaled by 1.20
 Removing interior tesserae...
 Keep 1456 surface tesserae and discard 2772 interior tesserae
 Molecular Surface Area = 124.895 Angst**2

                       Distance Matrix (Angstroms)
             C (  1)   C (  2)   O (  3)   O (  4)   C (  5)   C (  6)
   C (  2)  1.512953
   O (  3)  2.376394  1.228525
   O (  4)  1.435861  2.331395  3.062621
   C (  5)  1.502889  2.525774  2.813053  2.430210
   C (  6)  2.564786  1.484191  2.380088  3.129334  3.843941
   H (  7)  1.071491  2.131438  3.208849  1.998683  2.144793  2.648109
   H (  8)  1.943956  2.516860  2.861028  0.957415  2.548219  3.523932
   H (  9)  2.127796  2.750440  2.595731  2.686453  1.083964  4.212981
   H ( 10)  2.123135  3.446562  3.849123  2.673201  1.078241  4.650824
   H ( 11)  2.141040  2.805327  2.995998  3.366308  1.079810  4.022453
   H ( 12)  3.467617  2.116940  2.523044  3.924203  4.630941  1.078714
   H ( 13)  2.898003  2.089375  3.007463  3.752062  4.052218  1.075407
   H ( 14)  2.715988  2.104389  3.122878  2.839650  4.179211  1.077502
             H (  7)   H (  8)   H (  9)   H ( 10)   H ( 11)   H ( 12)
   H (  8)  2.785596
   H (  9)  3.031219  2.394398
   H ( 10)  2.461149  2.884020  1.761396
   H ( 11)  2.514553  3.540258  1.753043  1.760694
   H ( 12)  3.696671  4.129389  4.817154  5.524839  4.766346
   H ( 13)  2.651054  4.284201  4.614884  4.811103  3.995601  1.764149
   H ( 14)  2.646573  3.366891  4.597146  4.809202  4.556666  1.774302
             H ( 13)
   H ( 14)  1.740300

 Requested basis set is cc-pVTZ
 There are 108 shells and 292 basis functions
 A cutoff of  1.0D-11 yielded   5486 shell pairs
 There are     39978 function pairs (     51154 Cartesian)
 Smallest overlap matrix eigenvalue = 4.39E-04
 Guess MOs from SCF MO coefficient file
 Reading MOs from coefficient file
 Reading MOs from coefficient file
 A restricted Hartree-Fock SCF calculation will be
 performed using Pulay DIIS extrapolation
 SCF converges when DIIS error is below 1.0E-08
 ---------------------------------------
  Cycle       Energy         DIIS Error
 ---------------------------------------
    1    -305.9563668531      4.71E-04
    2    -305.9606619027      2.67E-04
    3    -305.9612366674      9.22E-05
    4    -305.9613831644      3.19E-05
    5    -305.9614090171      1.18E-05
    6    -305.9614131268      6.50E-06
    7    -305.9614139535      2.13E-06
    8    -305.9614140872      4.45E-07
    9    -305.9614140923      1.32E-07
   10    -305.9614140930      5.26E-08
   11    -305.9614140934      2.67E-08
   12    -305.9614140931      1.17E-08
   13    -305.9614140934      3.46E-09 Convergence criterion met
 ---------------------------------------
 SCF time:  CPU 172.08 s  wall 172.66 s
 Discretize the solute cavity surface with Lebedev spheres
	Using 302 Lebedev grid points for each H atom
	Using 302 Lebedev grid points for other atoms
	Atomic van der Waals radii will be scaled by 1.20
 Removing interior tesserae...
 Keep 1456 surface tesserae and discard 2772 interior tesserae
 Molecular Surface Area = 124.895 Angst**2
 A restricted Hartree-Fock SCF calculation will be
 performed using Pulay DIIS extrapolation
 Polarizable Continuum solvation model will be applied
 SCF converges when DIIS error is below 1.0E-08

 Citation of the SMD model:
 Marenich, A.V.; Cramer, C.J.; Truhlar, D.G.
 J. Phys. Chem. B 2009, 113, 6378-6396.
 iSolventCode=           1
 Solvent: water                                                           

 vradii
            1           2           3           4           5           6
    1   1.8500000   1.8500000   1.5200000   1.5200000   1.8500000   1.8500000
            7           8           9          10          11          12
    1   1.2000000   1.2000000   1.2000000   1.2000000   1.2000000   1.2000000
           13          14
    1   1.2000000   1.2000000
 ---------------------------------------
  Cycle       Energy         DIIS Error
 ---------------------------------------
    1    -305.9614140934      1.05E-09
 Time req'd to invert C: 2.00 s (CPU) 2.00 s (wall)
    2    -305.9801532461      3.78E-04
    3    -305.9801532478      3.78E-04
    4    -305.9801532424      3.78E-04
    5    -305.9801532359      3.78E-04
    6    -305.9801532257      3.78E-04
    7    -305.9801532264      3.78E-04
    8    -305.9801532234      3.78E-04
    9    -305.9801532197      3.78E-04
   10    -305.9801532199      3.78E-04
   11    -305.9801532191      3.78E-04
   12    -305.9801532199      3.78E-04
   13    -305.9801532206      3.78E-04
   14    -305.9801532161      3.78E-04
   15    -305.9801532202      3.78E-04
   16    -305.9801532463      3.78E-04
   17    -305.9831539907      2.12E-04
   18    -305.9836641812      8.72E-05
   19    -305.9838602758      3.06E-05
   20    -305.9838907213      1.07E-05
   21    -305.9838946422      5.62E-06
   22    -305.9838953245      1.89E-06
   23    -305.9838954357      4.64E-07
   24    -305.9838954409      1.16E-07
   25    -305.9838954410      3.78E-08
   26    -305.9838954409      1.56E-08
   27    -305.9838954408      7.34E-09 Convergence criterion met
 ---------------------------------------
 SCF time:  CPU 286.41 s  wall 286.96 s
(0)  E-EN(g) gas-phase elect-nuc energy                 -305.961414093 a.u.
(3)  G-ENP(liq) elect-nuc-pol free energy of system     -305.983895441 a.u.
(4)  G-CDS(liq) cavity-dispersion-solvent structure 
     free energy                                                3.8478 kcal/mol
(6)  G-S(liq) free energy of system                     -305.977763648 a.u.
(9)  DeltaG-S(liq) free energy of  solvation
     (9) = (6) - (0)                                          -10.2595 kcal/mol
 SCF   energy in the final basis set = -305.9777636477
 Total energy in the final basis set = -305.9777636477

 Components of the MP2 correlation energy:
        aaaa  correlation energy =        -0.1462050462 au
        abab  correlation energy =        -0.9432983383 au
        bbbb  correlation energy =        -0.1462050462 au
        non-Brillouin singles    =        -0.0000000000 au

 Total  MP2   correlation energy =        -1.2357084307 au
        MP2         total energy =      -307.2134720783 au

  Entering Z-vector solver.
 This version supports only Gaussian blurring of the apparent surface charges
 No PCM contribution added !! 
   1         0           1      0.000268    0.000268
 This version supports only Gaussian blurring of the apparent surface charges
 No PCM contribution added !! 
   2         0           1      0.000088    0.000088
 This version supports only Gaussian blurring of the apparent surface charges
 No PCM contribution added !! 
   3         0           1      0.000033    0.000033
 This version supports only Gaussian blurring of the apparent surface charges
 No PCM contribution added !! 
   4         0           1      0.000012    0.000012
 This version supports only Gaussian blurring of the apparent surface charges
 No PCM contribution added !! 
   5         0           1      0.000004    0.000004
 This version supports only Gaussian blurring of the apparent surface charges
 No PCM contribution added !! 
   6         0           1      0.000002    0.000002
 This version supports only Gaussian blurring of the apparent surface charges
 No PCM contribution added !! 
   7         1           0      0.000000    0.000000    Roots Converged

 --------------------------------------------------------------

                    Orbital Energies (a.u.)
 --------------------------------------------------------------

 Alpha MOs
 -- Occupied --
-20.567 -20.554 -11.336 -11.283 -11.216 -11.206  -1.398  -1.367
 -1.047  -1.004  -0.878  -0.764  -0.690  -0.651  -0.641  -0.619
 -0.590  -0.567  -0.544  -0.525  -0.507  -0.499  -0.480  -0.414
 -- Virtual --
  0.142   0.149   0.176   0.190   0.213   0.225   0.239   0.243
  0.250   0.304   0.322   0.345   0.350   0.383   0.394   0.444
  0.463   0.480   0.505   0.522   0.555   0.562   0.583   0.613
  0.617   0.628   0.638   0.642   0.647   0.666   0.674   0.682
  0.692   0.720   0.736   0.750   0.769   0.790   0.836   0.841
  0.880   0.893   0.898   0.930   0.966   0.984   0.989   1.025
  1.052   1.072   1.097   1.140   1.160   1.168   1.187   1.190
  1.215   1.233   1.251   1.267   1.278   1.301   1.323   1.357
  1.373   1.407   1.419   1.445   1.458   1.466   1.499   1.523
  1.525   1.548   1.557   1.559   1.588   1.595   1.617   1.648
  1.684   1.707   1.734   1.752   1.800   1.809   1.842   1.879
  1.917   1.995   2.020   2.082   2.169   2.214   2.250   2.278
  2.346   2.387   2.444   2.499   2.524   2.593   2.605   2.634
  2.658   2.690   2.730   2.747   2.810   2.812   2.852   2.900
  2.905   2.928   2.970   2.992   3.034   3.073   3.082   3.088
  3.122   3.125   3.159   3.167   3.178   3.194   3.244   3.256
  3.273   3.302   3.321   3.329   3.348   3.372   3.391   3.416
  3.426   3.429   3.447   3.469   3.491   3.499   3.535   3.544
  3.582   3.608   3.625   3.642   3.665   3.671   3.703   3.726
  3.734   3.763   3.779   3.792   3.803   3.818   3.868   3.887
  3.900   3.945   3.985   3.996   4.011   4.040   4.052   4.092
  4.100   4.132   4.146   4.159   4.186   4.196   4.223   4.249
  4.272   4.300   4.330   4.335   4.340   4.350   4.372   4.394
  4.422   4.430   4.442   4.452   4.492   4.505   4.523   4.566
  4.588   4.593   4.618   4.634   4.679   4.704   4.725   4.752
  4.784   4.831   4.870   4.884   4.946   4.990   5.094   5.150
  5.200   5.204   5.224   5.248   5.261   5.286   5.336   5.375
  5.399   5.476   5.502   5.548   5.568   5.573   5.602   5.613
  5.639   5.648   5.660   5.682   5.717   5.724   5.742   5.787
  5.806   5.871   5.890   5.984   6.042   6.076   6.128   6.160
  6.228   6.267   6.269   6.310   6.378   6.664   6.693   6.740
  6.927   6.970   7.009   7.097   7.155   7.207   7.267   7.351
  7.396   7.483   7.549   7.580   7.724   7.932   9.800  12.524
 12.974  13.671  14.636  14.641
 --------------------------------------------------------------

          Ground-State Mulliken Net Atomic Charges

     Atom                 Charge (a.u.)
  ----------------------------------------
      1 C                     0.079578
      2 C                     0.236295
      3 O                    -0.369123
      4 O                    -0.456536
      5 C                    -0.395742
      6 C                    -0.380029
      7 H                     0.161923
      8 H                     0.282766
      9 H                     0.119902
     10 H                     0.141282
     11 H                     0.135337
     12 H                     0.135389
     13 H                     0.160714
     14 H                     0.148244
  ----------------------------------------
  Sum of atomic charges =     0.000000

 -----------------------------------------------------------------
                    Cartesian Multipole Moments
 -----------------------------------------------------------------
    Charge (ESU x 10^10)
                -0.0000
    Dipole Moment (Debye)
         X      -0.0840      Y      -1.0901      Z      -2.1135
       Tot       2.3796
    Quadrupole Moments (Debye-Ang)
        XX     -35.0768     XY      -4.3233     YY     -44.2838
        XZ      -2.8449     YZ      -1.9938     ZZ     -33.8832
    Octopole Moments (Debye-Ang^2)
       XXX       4.6240    XXY      -0.4245    XYY       1.9748
       YYY       3.7309    XXZ      -3.2108    XYZ      -2.1288
       YYZ      -8.2001    XZZ      -3.9187    YZZ      -3.7308
       ZZZ      -2.2737
    Hexadecapole Moments (Debye-Ang^3)
      XXXX    -435.4896   XXXY       5.6918   XXYY    -117.2604
      XYYY      -5.5042   YYYY    -226.8558   XXXZ      -0.6637
      XXYZ      -1.9124   XYYZ      -1.0765   YYYZ      -3.3303
      XXZZ     -88.7080   XYZZ       3.1773   YYZZ     -54.6304
      XZZZ     -12.1339   YZZZ      -9.4333   ZZZZ    -100.8359
 -----------------------------------------------------------------
 DrvMan is completing analytic gradient of the MP2 energy
 MP2 relaxed dipole moment
            1
    1  -0.0330626
    2  -0.4288599
    3  -0.8315304
	Magnitude:	 0.936 au	 2.380 Debye
 MP2 energy read as -307.213472
 Full Analytical Gradient of MP2 Energy (in au.)
             1             2             3             4             5
    1   -0.00006404   -0.00004270   -0.00009327   -0.00003356    0.00012945
    2    0.00095026   -0.00018259   -0.00011340   -0.00035261   -0.00027920
    3    0.00021550   -0.00002390    0.00010837   -0.00000725    0.00001807
             6             7             8             9            10
    1    0.00002399    0.00005173   -0.00000246   -0.00001325   -0.00002901
    2    0.00005179   -0.00012397   -0.00017723   -0.00013055    0.00001551
    3   -0.00000108   -0.00031429   -0.00013674    0.00011964   -0.00000191
            11            12            13            14
    1    0.00001017    0.00001393    0.00002465    0.00002439
    2    0.00005240    0.00003318    0.00017925    0.00007717
    3    0.00013212    0.00002465   -0.00000344   -0.00012975
 Gradient time:  CPU 0.12 s  wall 1.20 s
 ----------------------------------------------------------------
             Standard Nuclear Orientation (Angstroms)
    I     Atom           X                Y                Z
 ----------------------------------------------------------------
    1      C      -0.6403160743    -0.3429498503    -0.3141596108
    2      C       0.7013945518     0.2329486878     0.0851879011
    3      O       0.7512396655     1.2126813542     0.8247228553
    4      O      -0.8976053239    -1.3630020315     0.6609862081
    5      C      -1.7462895532     0.6758951447    -0.3531898105
    6      C       1.9200566008    -0.4788108350    -0.3742510926
    7      H      -0.5510403252    -0.8663288419    -1.2437295921
    8      H      -1.0314549366    -0.9208697477     1.4995848521
    9      H      -1.8353831606     1.1540471594     0.6155257851
   10      H      -2.6775137556     0.1880601404    -0.5928621491
   11      H      -1.5425755775     1.4393062242    -1.0891888297
   12      H       2.7883024738    -0.1158328831     0.1530251585
   13      H       2.0340529648    -0.3089465824    -1.4300214712
   14      H       1.7958075502    -1.5381433387    -0.2213209043
 ----------------------------------------------------------------
 Nuclear Repulsion Energy =   248.1284885830 hartrees
 There are       24 alpha and       24 beta electrons
 Discretize the solute cavity surface with Lebedev spheres
	Using 302 Lebedev grid points for each H atom
	Using 302 Lebedev grid points for other atoms
	Atomic van der Waals radii will be scaled by 1.20
 Removing interior tesserae...
 Keep 1457 surface tesserae and discard 2771 interior tesserae
 Molecular Surface Area = 125.041 Angst**2

                       Distance Matrix (Angstroms)
             C (  1)   C (  2)   O (  3)   O (  4)   C (  5)   C (  6)
   C (  2)  1.513712
   O (  3)  2.377702  1.228525
   O (  4)  1.434438  2.331395  3.062621
   C (  5)  1.504243  2.525774  2.813053  2.430210
   C (  6)  2.564679  1.484191  2.380088  3.129334  3.843941
   H (  7)  1.070512  2.131438  3.208849  1.998683  2.144793  2.648109
   H (  8)  1.943360  2.516860  2.861028  0.957415  2.548219  3.523932
   H (  9)  2.129202  2.750440  2.595731  2.686453  1.083964  4.212981
   H ( 10)  2.123634  3.446562  3.849123  2.673201  1.078241  4.650824
   H ( 11)  2.142704  2.805327  2.995998  3.366308  1.079810  4.022453
   H ( 12)  3.467747  2.116940  2.523044  3.924203  4.630941  1.078714
   H ( 13)  2.898026  2.089375  3.007463  3.752062  4.052218  1.075407
   H ( 14)  2.715107  2.104389  3.122878  2.839650  4.179211  1.077502
             H (  7)   H (  8)   H (  9)   H ( 10)   H ( 11)   H ( 12)
   H (  8)  2.785596
   H (  9)  3.031219  2.394398
   H ( 10)  2.461149  2.884020  1.761396
   H ( 11)  2.514553  3.540258  1.753043  1.760694
   H ( 12)  3.696671  4.129389  4.817154  5.524839  4.766346
   H ( 13)  2.651054  4.284201  4.614884  4.811103  3.995601  1.764149
   H ( 14)  2.646573  3.366891  4.597146  4.809202  4.556666  1.774302
             H ( 13)
   H ( 14)  1.740300

 Requested basis set is cc-pVTZ
 There are 108 shells and 292 basis functions
 A cutoff of  1.0D-11 yielded   5486 shell pairs
 There are     39978 function pairs (     51154 Cartesian)
 Smallest overlap matrix eigenvalue = 4.39E-04
 Guess MOs from SCF MO coefficient file
 Reading MOs from coefficient file
 Reading MOs from coefficient file
 A restricted Hartree-Fock SCF calculation will be
 performed using Pulay DIIS extrapolation
 SCF converges when DIIS error is below 1.0E-08
 ---------------------------------------
  Cycle       Energy         DIIS Error
 ---------------------------------------
    1    -305.9574418264      4.72E-04
    2    -305.9607055869      2.70E-04
    3    -305.9612919886      9.19E-05
    4    -305.9614378400      3.17E-05
    5    -305.9614634241      1.19E-05
    6    -305.9614675241      6.62E-06
    7    -305.9614683930      2.13E-06
    8    -305.9614685263      4.44E-07
    9    -305.9614685312      1.23E-07
   10    -305.9614685319      4.65E-08
   11    -305.9614685323      2.30E-08
   12    -305.9614685319      1.06E-08
   13    -305.9614685325      3.47E-09 Convergence criterion met
 ---------------------------------------
 SCF time:  CPU 185.90 s  wall 187.79 s
 Discretize the solute cavity surface with Lebedev spheres
	Using 302 Lebedev grid points for each H atom
	Using 302 Lebedev grid points for other atoms
	Atomic van der Waals radii will be scaled by 1.20
 Removing interior tesserae...
 Keep 1457 surface tesserae and discard 2771 interior tesserae
 Molecular Surface Area = 125.041 Angst**2
 A restricted Hartree-Fock SCF calculation will be
 performed using Pulay DIIS extrapolation
 Polarizable Continuum solvation model will be applied
 SCF converges when DIIS error is below 1.0E-08

 Citation of the SMD model:
 Marenich, A.V.; Cramer, C.J.; Truhlar, D.G.
 J. Phys. Chem. B 2009, 113, 6378-6396.
 iSolventCode=           1
 Solvent: water                                                           

 vradii
            1           2           3           4           5           6
    1   1.8500000   1.8500000   1.5200000   1.5200000   1.8500000   1.8500000
            7           8           9          10          11          12
    1   1.2000000   1.2000000   1.2000000   1.2000000   1.2000000   1.2000000
           13          14
    1   1.2000000   1.2000000
 ---------------------------------------
  Cycle       Energy         DIIS Error
 ---------------------------------------
    1    -305.9614685322      1.07E-09
 Time req'd to invert C: 1.93 s (CPU) 1.93 s (wall)
    2    -305.9802062175      3.78E-04
    3    -305.9802062184      3.78E-04
    4    -305.9802062180      3.78E-04
    5    -305.9802062094      3.78E-04
    6    -305.9802062157      3.78E-04
    7    -305.9802062119      3.78E-04
    8    -305.9802062112      3.78E-04
    9    -305.9802062103      3.78E-04
   10    -305.9802062104      3.78E-04
   11    -305.9802062098      3.78E-04
   12    -305.9832064210      2.12E-04
   13    -305.9837166284      8.72E-05
   14    -305.9839127620      3.06E-05
   15    -305.9839432131      1.07E-05
   16    -305.9839471434      5.62E-06
   17    -305.9839478261      1.89E-06
   18    -305.9839479371      4.64E-07
   19    -305.9839479423      1.16E-07
   20    -305.9839479424      3.77E-08
   21    -305.9839479424      1.56E-08
   22    -305.9839479422      7.35E-09 Convergence criterion met
 ---------------------------------------
 SCF time:  CPU 251.84 s  wall 252.22 s
(0)  E-EN(g) gas-phase elect-nuc energy                 -305.961468532 a.u.
(3)  G-ENP(liq) elect-nuc-pol free energy of system     -305.983947942 a.u.
(4)  G-CDS(liq) cavity-dispersion-solvent structure 
     free energy                                                3.8484 kcal/mol
(6)  G-S(liq) free energy of system                     -305.977815110 a.u.
(9)  DeltaG-S(liq) free energy of  solvation
     (9) = (6) - (0)                                          -10.2576 kcal/mol
 SCF   energy in the final basis set = -305.9778151096
 Total energy in the final basis set = -305.9778151096

 Components of the MP2 correlation energy:
        aaaa  correlation energy =        -0.1461962301 au
        abab  correlation energy =        -0.9432607840 au
        bbbb  correlation energy =        -0.1461962301 au
        non-Brillouin singles    =        -0.0000000000 au

 Total  MP2   correlation energy =        -1.2356532441 au
        MP2         total energy =      -307.2134683537 au

  Entering Z-vector solver.
 This version supports only Gaussian blurring of the apparent surface charges
 No PCM contribution added !! 
   1         0           1      0.000268    0.000268
 This version supports only Gaussian blurring of the apparent surface charges
 No PCM contribution added !! 
   2         0           1      0.000088    0.000088
 This version supports only Gaussian blurring of the apparent surface charges
 No PCM contribution added !! 
   3         0           1      0.000033    0.000033
 This version supports only Gaussian blurring of the apparent surface charges
 No PCM contribution added !! 
   4         0           1      0.000012    0.000012
 This version supports only Gaussian blurring of the apparent surface charges
 No PCM contribution added !! 
   5         0           1      0.000004    0.000004
 This version supports only Gaussian blurring of the apparent surface charges
 No PCM contribution added !! 
   6         0           1      0.000002    0.000002
 This version supports only Gaussian blurring of the apparent surface charges
 No PCM contribution added !! 
   7         1           0      0.000000    0.000000    Roots Converged

 --------------------------------------------------------------

                    Orbital Energies (a.u.)
 --------------------------------------------------------------

 Alpha MOs
 -- Occupied --
-20.567 -20.554 -11.336 -11.283 -11.216 -11.206  -1.399  -1.367
 -1.046  -1.004  -0.878  -0.764  -0.690  -0.651  -0.641  -0.619
 -0.590  -0.567  -0.544  -0.525  -0.507  -0.499  -0.480  -0.414
 -- Virtual --
  0.142   0.149   0.176   0.190   0.213   0.225   0.239   0.243
  0.250   0.304   0.322   0.344   0.350   0.383   0.394   0.444
  0.464   0.480   0.505   0.522   0.555   0.562   0.583   0.613
  0.617   0.628   0.638   0.642   0.647   0.666   0.674   0.682
  0.692   0.720   0.736   0.750   0.769   0.790   0.836   0.841
  0.880   0.893   0.898   0.930   0.966   0.984   0.989   1.025
  1.052   1.072   1.097   1.140   1.160   1.168   1.187   1.190
  1.215   1.233   1.251   1.267   1.278   1.301   1.323   1.357
  1.373   1.407   1.419   1.445   1.457   1.466   1.499   1.523
  1.525   1.548   1.557   1.559   1.588   1.595   1.617   1.648
  1.685   1.707   1.734   1.752   1.800   1.809   1.843   1.879
  1.916   1.995   2.019   2.082   2.169   2.214   2.250   2.278
  2.347   2.387   2.444   2.499   2.524   2.593   2.605   2.634
  2.658   2.690   2.730   2.747   2.809   2.812   2.852   2.900
  2.905   2.927   2.969   2.991   3.033   3.073   3.082   3.088
  3.123   3.126   3.159   3.167   3.178   3.194   3.244   3.256
  3.274   3.302   3.321   3.329   3.348   3.372   3.391   3.416
  3.426   3.429   3.447   3.469   3.491   3.499   3.535   3.545
  3.581   3.608   3.625   3.642   3.665   3.671   3.703   3.726
  3.734   3.763   3.779   3.792   3.803   3.818   3.869   3.887
  3.900   3.945   3.985   3.996   4.012   4.040   4.052   4.092
  4.099   4.132   4.146   4.159   4.186   4.196   4.223   4.249
  4.272   4.300   4.330   4.335   4.341   4.350   4.372   4.394
  4.422   4.430   4.442   4.452   4.492   4.504   4.523   4.566
  4.588   4.593   4.618   4.634   4.679   4.704   4.724   4.753
  4.784   4.832   4.870   4.884   4.947   4.990   5.095   5.150
  5.201   5.205   5.224   5.249   5.260   5.285   5.336   5.375
  5.399   5.476   5.503   5.548   5.568   5.573   5.602   5.613
  5.640   5.649   5.660   5.682   5.717   5.723   5.742   5.787
  5.806   5.870   5.890   5.984   6.042   6.076   6.129   6.160
  6.229   6.267   6.269   6.310   6.379   6.665   6.694   6.741
  6.927   6.970   7.009   7.097   7.156   7.207   7.267   7.351
  7.396   7.483   7.548   7.581   7.725   7.933   9.797  12.525
 12.980  13.670  14.632  14.638
 --------------------------------------------------------------

          Ground-State Mulliken Net Atomic Charges

     Atom                 Charge (a.u.)
  ----------------------------------------
      1 C                     0.078904
      2 C                     0.236320
      3 O                    -0.369116
      4 O                    -0.456088
      5 C                    -0.395954
      6 C                    -0.380031
      7 H                     0.162479
      8 H                     0.282858
      9 H                     0.119920
     10 H                     0.141134
     11 H                     0.135299
     12 H                     0.135324
     13 H                     0.160690
     14 H                     0.148262
  ----------------------------------------
  Sum of atomic charges =    -0.000000

 -----------------------------------------------------------------
                    Cartesian Multipole Moments
 -----------------------------------------------------------------
    Charge (ESU x 10^10)
                -0.0000
    Dipole Moment (Debye)
         X      -0.0836      Y      -1.0968      Z      -2.1110
       Tot       2.3804
    Quadrupole Moments (Debye-Ang)
        XX     -35.0907     XY      -4.3156     YY     -44.2796
        XZ      -2.8476     YZ      -1.9932     ZZ     -33.8797
    Octopole Moments (Debye-Ang^2)
       XXX       4.6385    XXY      -0.4263    XYY       1.9728
       YYY       3.7472    XXZ      -3.1995    XYZ      -2.1295
       YYZ      -8.1972    XZZ      -3.9191    YZZ      -3.7290
       ZZZ      -2.2680
    Hexadecapole Moments (Debye-Ang^3)
      XXXX    -435.6667   XXXY       5.7110   XXYY    -117.2708
      XYYY      -5.5097   YYYY    -226.8852   XXXZ      -0.6841
      XXYZ      -1.9127   XYYZ      -1.0779   YYYZ      -3.3350
      XXZZ     -88.7161   XYZZ       3.1814   YYZZ     -54.6331
      XZZZ     -12.1414   YZZZ      -9.4435   ZZZZ    -100.8123
 -----------------------------------------------------------------
 DrvMan is completing analytic gradient of the MP2 energy
 MP2 relaxed dipole moment
            1
    1  -0.0328735
    2  -0.4315187
    3  -0.8305247
	Magnitude:	 0.937 au	 2.380 Debye
 MP2 energy read as -307.213468
 Full Analytical Gradient of MP2 Energy (in au.)
             1             2             3             4             5
    1    0.00008551    0.00004520    0.00001727    0.00007817   -0.00015576
    2   -0.00097259    0.00013232   -0.00004103    0.00019277    0.00025527
    3   -0.00024730    0.00007968    0.00018632   -0.00030720    0.00006956
             6             7             8             9            10
    1   -0.00002986    0.00000777   -0.00001201   -0.00005873    0.00002800
    2    0.00001432    0.00034370   -0.00019634   -0.00008322   -0.00001967
    3   -0.00001200    0.00014130   -0.00006323    0.00010550   -0.00000192
            11            12            13            14
    1   -0.00004456   -0.00001127    0.00002176    0.00002852
    2    0.00009205    0.00003568    0.00017936    0.00006738
    3    0.00014803    0.00003112    0.00000249   -0.00013235
 Gradient time:  CPU 0.09 s  wall 0.09 s
 ----------------------------------------------------------------
             Standard Nuclear Orientation (Angstroms)
    I     Atom           X                Y                Z
 ----------------------------------------------------------------
    1      C      -0.6403160743    -0.3419498503    -0.3131596108
    2      C       0.7013945518     0.2329486878     0.0851879011
    3      O       0.7512396655     1.2126813542     0.8247228553
    4      O      -0.8976053239    -1.3630020315     0.6609862081
    5      C      -1.7462895532     0.6758951447    -0.3531898105
    6      C       1.9200566008    -0.4788108350    -0.3742510926
    7      H      -0.5510403252    -0.8663288419    -1.2437295921
    8      H      -1.0314549366    -0.9208697477     1.4995848521
    9      H      -1.8353831606     1.1540471594     0.6155257851
   10      H      -2.6775137556     0.1880601404    -0.5928621491
   11      H      -1.5425755775     1.4393062242    -1.0891888297
   12      H       2.7883024738    -0.1158328831     0.1530251585
   13      H       2.0340529648    -0.3089465824    -1.4300214712
   14      H       1.7958075502    -1.5381433387    -0.2213209043
 ----------------------------------------------------------------
 Nuclear Repulsion Energy =   248.1415227904 hartrees
 There are       24 alpha and       24 beta electrons
 Discretize the solute cavity surface with Lebedev spheres
	Using 302 Lebedev grid points for each H atom
	Using 302 Lebedev grid points for other atoms
	Atomic van der Waals radii will be scaled by 1.20
 Removing interior tesserae...
 Keep 1457 surface tesserae and discard 2771 interior tesserae
 Molecular Surface Area = 125.041 Angst**2

                       Distance Matrix (Angstroms)
             C (  1)   C (  2)   O (  3)   O (  4)   C (  5)   C (  6)
   C (  2)  1.513069
   O (  3)  2.376569  1.228525
   O (  4)  1.434470  2.331395  3.062621
   C (  5)  1.503592  2.525774  2.813053  2.430210
   C (  6)  2.564756  1.484191  2.380088  3.129334  3.843941
   H (  7)  1.071869  2.131438  3.208849  1.998683  2.144793  2.648109
   H (  8)  1.942725  2.516860  2.861028  0.957415  2.548219  3.523932
   H (  9)  2.128062  2.750440  2.595731  2.686453  1.083964  4.212981
   H ( 10)  2.123516  3.446562  3.849123  2.673201  1.078241  4.650824
   H ( 11)  2.142234  2.805327  2.995998  3.366308  1.079810  4.022453
   H ( 12)  3.467547  2.116940  2.523044  3.924203  4.630941  1.078714
   H ( 13)  2.898399  2.089375  3.007463  3.752062  4.052218  1.075407
   H ( 14)  2.715513  2.104389  3.122878  2.839650  4.179211  1.077502
             H (  7)   H (  8)   H (  9)   H ( 10)   H ( 11)   H ( 12)
   H (  8)  2.785596
   H (  9)  3.031219  2.394398
   H ( 10)  2.461149  2.884020  1.761396
   H ( 11)  2.514553  3.540258  1.753043  1.760694
   H ( 12)  3.696671  4.129389  4.817154  5.524839  4.766346
   H ( 13)  2.651054  4.284201  4.614884  4.811103  3.995601  1.764149
   H ( 14)  2.646573  3.366891  4.597146  4.809202  4.556666  1.774302
             H ( 13)
   H ( 14)  1.740300

 Requested basis set is cc-pVTZ
 There are 108 shells and 292 basis functions
 A cutoff of  1.0D-11 yielded   5486 shell pairs
 There are     39978 function pairs (     51154 Cartesian)
 Smallest overlap matrix eigenvalue = 4.39E-04
 Guess MOs from SCF MO coefficient file
 Reading MOs from coefficient file
 Reading MOs from coefficient file
 A restricted Hartree-Fock SCF calculation will be
 performed using Pulay DIIS extrapolation
 SCF converges when DIIS error is below 1.0E-08
 ---------------------------------------
  Cycle       Energy         DIIS Error
 ---------------------------------------
    1    -305.9564285428      4.71E-04
    2    -305.9607172781      2.68E-04
    3    -305.9612973409      9.21E-05
    4    -305.9614440294      3.20E-05
    5    -305.9614698777      1.19E-05
    6    -305.9614740160      6.54E-06
    7    -305.9614748571      2.13E-06
    8    -305.9614749908      4.59E-07
    9    -305.9614749960      1.30E-07
   10    -305.9614749967      4.95E-08
   11    -305.9614749972      2.47E-08
   12    -305.9614749968      1.11E-08
   13    -305.9614749972      3.52E-09 Convergence criterion met
 ---------------------------------------
 SCF time:  CPU 178.92 s  wall 182.93 s
 Discretize the solute cavity surface with Lebedev spheres
	Using 302 Lebedev grid points for each H atom
	Using 302 Lebedev grid points for other atoms
	Atomic van der Waals radii will be scaled by 1.20
 Removing interior tesserae...
 Keep 1457 surface tesserae and discard 2771 interior tesserae
 Molecular Surface Area = 125.041 Angst**2
 A restricted Hartree-Fock SCF calculation will be
 performed using Pulay DIIS extrapolation
 Polarizable Continuum solvation model will be applied
 SCF converges when DIIS error is below 1.0E-08

 Citation of the SMD model:
 Marenich, A.V.; Cramer, C.J.; Truhlar, D.G.
 J. Phys. Chem. B 2009, 113, 6378-6396.
 iSolventCode=           1
 Solvent: water                                                           

 vradii
            1           2           3           4           5           6
    1   1.8500000   1.8500000   1.5200000   1.5200000   1.8500000   1.8500000
            7           8           9          10          11          12
    1   1.2000000   1.2000000   1.2000000   1.2000000   1.2000000   1.2000000
           13          14
    1   1.2000000   1.2000000
 ---------------------------------------
  Cycle       Energy         DIIS Error
 ---------------------------------------
    1    -305.9614749969      1.09E-09
 Time req'd to invert C: 1.92 s (CPU) 1.92 s (wall)
    2    -305.9802045964      3.78E-04
    3    -305.9802045973      3.78E-04
    4    -305.9802045939      3.78E-04
    5    -305.9802045871      3.78E-04
    6    -305.9802045805      3.78E-04
    7    -305.9802045772      3.78E-04
    8    -305.9802045710      3.78E-04
    9    -305.9802045687      3.78E-04
   10    -305.9802045701      3.78E-04
   11    -305.9802045695      3.78E-04
   12    -305.9802045678      3.78E-04
   13    -305.9802045669      3.78E-04
   14    -305.9802045646      3.78E-04
   15    -305.9802045613      3.78E-04
   16    -305.9802045966      3.78E-04
   17    -305.9832031391      2.12E-04
   18    -305.9837130882      8.72E-05
   19    -305.9839091489      3.06E-05
   20    -305.9839395992      1.07E-05
   21    -305.9839435205      5.62E-06
   22    -305.9839442031      1.89E-06
   23    -305.9839443141      4.64E-07
   24    -305.9839443193      1.16E-07
   25    -305.9839443194      3.77E-08
   26    -305.9839443194      1.56E-08
   27    -305.9839443192      7.34E-09 Convergence criterion met
 ---------------------------------------
 SCF time:  CPU 296.84 s  wall 303.95 s
(0)  E-EN(g) gas-phase elect-nuc energy                 -305.961474997 a.u.
(3)  G-ENP(liq) elect-nuc-pol free energy of system     -305.983944319 a.u.
(4)  G-CDS(liq) cavity-dispersion-solvent structure 
     free energy                                                3.8481 kcal/mol
(6)  G-S(liq) free energy of system                     -305.977811977 a.u.
(9)  DeltaG-S(liq) free energy of  solvation
     (9) = (6) - (0)                                          -10.2516 kcal/mol
 SCF   energy in the final basis set = -305.9778119773
 Total energy in the final basis set = -305.9778119773

 Components of the MP2 correlation energy:
        aaaa  correlation energy =        -0.1462017452 au
        abab  correlation energy =        -0.9432721294 au
        bbbb  correlation energy =        -0.1462017452 au
        non-Brillouin singles    =        -0.0000000000 au

 Total  MP2   correlation energy =        -1.2356756199 au
        MP2         total energy =      -307.2134875971 au

  Entering Z-vector solver.
 This version supports only Gaussian blurring of the apparent surface charges
 No PCM contribution added !! 
   1         0           1      0.000268    0.000268
 This version supports only Gaussian blurring of the apparent surface charges
 No PCM contribution added !! 
   2         0           1      0.000088    0.000088
 This version supports only Gaussian blurring of the apparent surface charges
 No PCM contribution added !! 
   3         0           1      0.000033    0.000033
 This version supports only Gaussian blurring of the apparent surface charges
 No PCM contribution added !! 
   4         0           1      0.000012    0.000012
 This version supports only Gaussian blurring of the apparent surface charges
 No PCM contribution added !! 
   5         0           1      0.000004    0.000004
 This version supports only Gaussian blurring of the apparent surface charges
 No PCM contribution added !! 
   6         0           1      0.000002    0.000002
 This version supports only Gaussian blurring of the apparent surface charges
 No PCM contribution added !! 
   7         1           0      0.000000    0.000000    Roots Converged

 --------------------------------------------------------------

                    Orbital Energies (a.u.)
 --------------------------------------------------------------

 Alpha MOs
 -- Occupied --
-20.567 -20.554 -11.336 -11.283 -11.216 -11.206  -1.399  -1.367
 -1.047  -1.004  -0.878  -0.764  -0.690  -0.651  -0.641  -0.619
 -0.590  -0.567  -0.544  -0.525  -0.507  -0.499  -0.480  -0.414
 -- Virtual --
  0.142   0.149   0.176   0.190   0.213   0.225   0.239   0.243
  0.250   0.304   0.322   0.345   0.350   0.383   0.394   0.444
  0.464   0.480   0.505   0.522   0.555   0.562   0.583   0.613
  0.617   0.628   0.638   0.642   0.647   0.666   0.674   0.682
  0.692   0.720   0.736   0.750   0.769   0.790   0.836   0.841
  0.880   0.893   0.898   0.930   0.966   0.984   0.989   1.025
  1.052   1.072   1.097   1.140   1.160   1.168   1.187   1.190
  1.215   1.233   1.251   1.267   1.278   1.301   1.323   1.357
  1.373   1.407   1.419   1.445   1.457   1.466   1.499   1.523
  1.525   1.548   1.557   1.559   1.588   1.595   1.617   1.648
  1.684   1.707   1.734   1.752   1.800   1.808   1.843   1.880
  1.916   1.995   2.020   2.082   2.169   2.214   2.250   2.278
  2.347   2.387   2.444   2.499   2.524   2.593   2.605   2.634
  2.658   2.690   2.730   2.747   2.810   2.812   2.852   2.900
  2.905   2.928   2.970   2.992   3.034   3.073   3.082   3.088
  3.122   3.126   3.159   3.167   3.178   3.194   3.244   3.256
  3.274   3.302   3.321   3.329   3.348   3.372   3.391   3.416
  3.426   3.429   3.447   3.469   3.491   3.499   3.535   3.544
  3.581   3.608   3.625   3.642   3.665   3.671   3.703   3.726
  3.734   3.763   3.779   3.792   3.803   3.818   3.869   3.887
  3.900   3.945   3.985   3.996   4.011   4.040   4.052   4.092
  4.099   4.132   4.146   4.159   4.186   4.196   4.223   4.249
  4.272   4.300   4.330   4.335   4.341   4.349   4.372   4.393
  4.422   4.430   4.442   4.452   4.492   4.504   4.523   4.566
  4.588   4.593   4.618   4.634   4.679   4.704   4.725   4.753
  4.784   4.832   4.870   4.884   4.946   4.990   5.094   5.150
  5.200   5.204   5.224   5.248   5.261   5.285   5.336   5.375
  5.399   5.476   5.502   5.548   5.568   5.572   5.602   5.613
  5.639   5.648   5.660   5.682   5.717   5.723   5.742   5.787
  5.806   5.870   5.890   5.984   6.042   6.076   6.129   6.160
  6.229   6.267   6.269   6.310   6.379   6.665   6.694   6.741
  6.927   6.970   7.009   7.097   7.155   7.207   7.267   7.351
  7.396   7.483   7.549   7.581   7.724   7.933   9.798  12.521
 12.979  13.672  14.635  14.638
 --------------------------------------------------------------

          Ground-State Mulliken Net Atomic Charges

     Atom                 Charge (a.u.)
  ----------------------------------------
      1 C                     0.079619
      2 C                     0.236215
      3 O                    -0.369096
      4 O                    -0.455956
      5 C                    -0.395949
      6 C                    -0.380076
      7 H                     0.161686
      8 H                     0.282773
      9 H                     0.119828
     10 H                     0.141218
     11 H                     0.135391
     12 H                     0.135372
     13 H                     0.160700
     14 H                     0.148275
  ----------------------------------------
  Sum of atomic charges =     0.000000

 -----------------------------------------------------------------
                    Cartesian Multipole Moments
 -----------------------------------------------------------------
    Charge (ESU x 10^10)
                -0.0000
    Dipole Moment (Debye)
         X      -0.0838      Y      -1.0952      Z      -2.1091
       Tot       2.3780
    Quadrupole Moments (Debye-Ang)
        XX     -35.0838     XY      -4.3179     YY     -44.2804
        XZ      -2.8468     YZ      -1.9978     ZZ     -33.8837
    Octopole Moments (Debye-Ang^2)
       XXX       4.6351    XXY      -0.4311    XYY       1.9722
       YYY       3.7314    XXZ      -3.2097    XYZ      -2.1252
       YYZ      -8.2003    XZZ      -3.9178    YZZ      -3.7285
       ZZZ      -2.2773
    Hexadecapole Moments (Debye-Ang^3)
      XXXX    -435.5776   XXXY       5.7084   XXYY    -117.2662
      XYYY      -5.5008   YYYY    -226.8600   XXXZ      -0.6582
      XXYZ      -1.9203   XYYZ      -1.0739   YYYZ      -3.3420
      XXZZ     -88.7105   XYZZ       3.1789   YYZZ     -54.6306
      XZZZ     -12.1290   YZZZ      -9.4424   ZZZZ    -100.8188
 -----------------------------------------------------------------
 DrvMan is completing analytic gradient of the MP2 energy
 MP2 relaxed dipole moment
            1
    1  -0.0329689
    2  -0.4308677
    3  -0.8297895
	Magnitude:	 0.936 au	 2.378 Debye
 MP2 energy read as -307.213488
 Full Analytical Gradient of MP2 Energy (in au.)
             1             2             3             4             5
    1   -0.00000586   -0.00004541   -0.00009199    0.00008582   -0.00001879
    2    0.00024525   -0.00005305   -0.00013589   -0.00002528   -0.00003187
    3    0.00112528   -0.00013912    0.00013554   -0.00043841   -0.00012069
             6             7             8             9            10
    1    0.00001037    0.00005614    0.00000520    0.00001573   -0.00001095
    2    0.00002470   -0.00015407   -0.00011534   -0.00014954    0.00001303
    3    0.00001304   -0.00057941   -0.00014460    0.00011032   -0.00000476
            11            12            13            14
    1   -0.00005366    0.00000578    0.00001833    0.00002929
    2    0.00009953    0.00003082    0.00018220    0.00006951
    3    0.00013777    0.00002952    0.00000608   -0.00013057
 Gradient time:  CPU 0.11 s  wall 0.25 s
 ----------------------------------------------------------------
             Standard Nuclear Orientation (Angstroms)
    I     Atom           X                Y                Z
 ----------------------------------------------------------------
    1      C      -0.6403160743    -0.3419498503    -0.3151596108
    2      C       0.7013945518     0.2329486878     0.0851879011
    3      O       0.7512396655     1.2126813542     0.8247228553
    4      O      -0.8976053239    -1.3630020315     0.6609862081
    5      C      -1.7462895532     0.6758951447    -0.3531898105
    6      C       1.9200566008    -0.4788108350    -0.3742510926
    7      H      -0.5510403252    -0.8663288419    -1.2437295921
    8      H      -1.0314549366    -0.9208697477     1.4995848521
    9      H      -1.8353831606     1.1540471594     0.6155257851
   10      H      -2.6775137556     0.1880601404    -0.5928621491
   11      H      -1.5425755775     1.4393062242    -1.0891888297
   12      H       2.7883024738    -0.1158328831     0.1530251585
   13      H       2.0340529648    -0.3089465824    -1.4300214712
   14      H       1.7958075502    -1.5381433387    -0.2213209043
 ----------------------------------------------------------------
 Nuclear Repulsion Energy =   248.1201396418 hartrees
 There are       24 alpha and       24 beta electrons
 Discretize the solute cavity surface with Lebedev spheres
	Using 302 Lebedev grid points for each H atom
	Using 302 Lebedev grid points for other atoms
	Atomic van der Waals radii will be scaled by 1.20
 Removing interior tesserae...
 Keep 1456 surface tesserae and discard 2772 interior tesserae
 Molecular Surface Area = 124.895 Angst**2

                       Distance Matrix (Angstroms)
             C (  1)   C (  2)   O (  3)   O (  4)   C (  5)   C (  6)
   C (  2)  1.513596
   O (  3)  2.377528  1.228525
   O (  4)  1.435829  2.331395  3.062621
   C (  5)  1.503540  2.525774  2.813053  2.430210
   C (  6)  2.564709  1.484191  2.380088  3.129334  3.843941
   H (  7)  1.070133  2.131438  3.208849  1.998683  2.144793  2.648109
   H (  8)  1.944591  2.516860  2.861028  0.957415  2.548219  3.523932
   H (  9)  2.128936  2.750440  2.595731  2.686453  1.083964  4.212981
   H ( 10)  2.123253  3.446562  3.849123  2.673201  1.078241  4.650824
   H ( 11)  2.141510  2.805327  2.995998  3.366308  1.079810  4.022453
   H ( 12)  3.467816  2.116940  2.523044  3.924203  4.630941  1.078714
   H ( 13)  2.897629  2.089375  3.007463  3.752062  4.052218  1.075407
   H ( 14)  2.715581  2.104389  3.122878  2.839650  4.179211  1.077502
             H (  7)   H (  8)   H (  9)   H ( 10)   H ( 11)   H ( 12)
   H (  8)  2.785596
   H (  9)  3.031219  2.394398
   H ( 10)  2.461149  2.884020  1.761396
   H ( 11)  2.514553  3.540258  1.753043  1.760694
   H ( 12)  3.696671  4.129389  4.817154  5.524839  4.766346
   H ( 13)  2.651054  4.284201  4.614884  4.811103  3.995601  1.764149
   H ( 14)  2.646573  3.366891  4.597146  4.809202  4.556666  1.774302
             H ( 13)
   H ( 14)  1.740300

 Requested basis set is cc-pVTZ
 There are 108 shells and 292 basis functions
 A cutoff of  1.0D-11 yielded   5485 shell pairs
 There are     39975 function pairs (     51151 Cartesian)
 Smallest overlap matrix eigenvalue = 4.39E-04
 Guess MOs from SCF MO coefficient file
 Reading MOs from coefficient file
 Reading MOs from coefficient file
 A restricted Hartree-Fock SCF calculation will be
 performed using Pulay DIIS extrapolation
 SCF converges when DIIS error is below 1.0E-08
 ---------------------------------------
  Cycle       Energy         DIIS Error
 ---------------------------------------
    1    -305.9567713717      4.69E-04
    2    -305.9606565487      2.67E-04
    3    -305.9612312561      9.19E-05
    4    -305.9613767051      3.16E-05
    5    -305.9614023223      1.17E-05
    6    -305.9614063955      6.47E-06
    7    -305.9614072138      2.12E-06
    8    -305.9614073479      4.34E-07
    9    -305.9614073530      1.38E-07
   10    -305.9614073539      5.94E-08
   11    -305.9614073544      2.99E-08
   12    -305.9614073542      1.23E-08
   13    -305.9614073544      3.34E-09 Convergence criterion met
 ---------------------------------------
 SCF time:  CPU 172.40 s  wall 172.75 s
 Discretize the solute cavity surface with Lebedev spheres
	Using 302 Lebedev grid points for each H atom
	Using 302 Lebedev grid points for other atoms
	Atomic van der Waals radii will be scaled by 1.20
 Removing interior tesserae...
 Keep 1456 surface tesserae and discard 2772 interior tesserae
 Molecular Surface Area = 124.895 Angst**2
 A restricted Hartree-Fock SCF calculation will be
 performed using Pulay DIIS extrapolation
 Polarizable Continuum solvation model will be applied
 SCF converges when DIIS error is below 1.0E-08

 Citation of the SMD model:
 Marenich, A.V.; Cramer, C.J.; Truhlar, D.G.
 J. Phys. Chem. B 2009, 113, 6378-6396.
 iSolventCode=           1
 Solvent: water                                                           

 vradii
            1           2           3           4           5           6
    1   1.8500000   1.8500000   1.5200000   1.5200000   1.8500000   1.8500000
            7           8           9          10          11          12
    1   1.2000000   1.2000000   1.2000000   1.2000000   1.2000000   1.2000000
           13          14
    1   1.2000000   1.2000000
 ---------------------------------------
  Cycle       Energy         DIIS Error
 ---------------------------------------
    1    -305.9614073543      1.01E-09
 Time req'd to invert C: 1.86 s (CPU) 1.86 s (wall)
    2    -305.9801542549      3.78E-04
    3    -305.9801542555      3.78E-04
    4    -305.9801542529      3.78E-04
    5    -305.9801542375      3.78E-04
    6    -305.9801542396      3.78E-04
    7    -305.9801542345      3.78E-04
    8    -305.9801542391      3.78E-04
    9    -305.9801542425      3.78E-04
   10    -305.9801542420      3.78E-04
   11    -305.9801542393      3.78E-04
   12    -305.9801542383      3.78E-04
   13    -305.9801542394      3.78E-04
   14    -305.9801542383      3.78E-04
   15    -305.9801542338      3.78E-04
   16    -305.9801542550      3.78E-04
   17    -305.9831565764      2.12E-04
   18    -305.9836669997      8.73E-05
   19    -305.9838631552      3.06E-05
   20    -305.9838935984      1.07E-05
   21    -305.9838975185      5.62E-06
   22    -305.9838982010      1.89E-06
   23    -305.9838983122      4.64E-07
   24    -305.9838983173      1.16E-07
   25    -305.9838983174      3.78E-08
   26    -305.9838983174      1.56E-08
   27    -305.9838983172      7.34E-09 Convergence criterion met
 ---------------------------------------
 SCF time:  CPU 289.41 s  wall 291.88 s
(0)  E-EN(g) gas-phase elect-nuc energy                 -305.961407354 a.u.
(3)  G-ENP(liq) elect-nuc-pol free energy of system     -305.983898317 a.u.
(4)  G-CDS(liq) cavity-dispersion-solvent structure 
     free energy                                                3.8481 kcal/mol
(6)  G-S(liq) free energy of system                     -305.977766035 a.u.
(9)  DeltaG-S(liq) free energy of  solvation
     (9) = (6) - (0)                                          -10.2652 kcal/mol
 SCF   energy in the final basis set = -305.9777660346
 Total energy in the final basis set = -305.9777660346

 Components of the MP2 correlation energy:
        aaaa  correlation energy =        -0.1461995804 au
        abab  correlation energy =        -0.9432871952 au
        bbbb  correlation energy =        -0.1461995804 au
        non-Brillouin singles    =        -0.0000000000 au

 Total  MP2   correlation energy =        -1.2356863560 au
        MP2         total energy =      -307.2134523906 au

  Entering Z-vector solver.
 This version supports only Gaussian blurring of the apparent surface charges
 No PCM contribution added !! 
   1         0           1      0.000268    0.000268
 This version supports only Gaussian blurring of the apparent surface charges
 No PCM contribution added !! 
   2         0           1      0.000088    0.000088
 This version supports only Gaussian blurring of the apparent surface charges
 No PCM contribution added !! 
   3         0           1      0.000033    0.000033
 This version supports only Gaussian blurring of the apparent surface charges
 No PCM contribution added !! 
   4         0           1      0.000012    0.000012
 This version supports only Gaussian blurring of the apparent surface charges
 No PCM contribution added !! 
   5         0           1      0.000004    0.000004
 This version supports only Gaussian blurring of the apparent surface charges
 No PCM contribution added !! 
   6         0           1      0.000002    0.000002
 This version supports only Gaussian blurring of the apparent surface charges
 No PCM contribution added !! 
   7         1           0      0.000000    0.000000    Roots Converged

 --------------------------------------------------------------

                    Orbital Energies (a.u.)
 --------------------------------------------------------------

 Alpha MOs
 -- Occupied --
-20.566 -20.554 -11.336 -11.283 -11.216 -11.206  -1.398  -1.367
 -1.047  -1.004  -0.878  -0.764  -0.690  -0.651  -0.641  -0.619
 -0.590  -0.567  -0.544  -0.525  -0.507  -0.499  -0.480  -0.414
 -- Virtual --
  0.142   0.149   0.176   0.190   0.213   0.225   0.239   0.243
  0.250   0.304   0.322   0.344   0.350   0.383   0.394   0.444
  0.464   0.480   0.505   0.523   0.555   0.562   0.583   0.613
  0.617   0.628   0.638   0.642   0.647   0.666   0.674   0.682
  0.692   0.720   0.736   0.750   0.769   0.790   0.836   0.841
  0.880   0.893   0.898   0.930   0.966   0.983   0.989   1.025
  1.052   1.072   1.097   1.140   1.160   1.168   1.187   1.190
  1.215   1.233   1.251   1.267   1.278   1.301   1.323   1.357
  1.373   1.407   1.419   1.445   1.458   1.466   1.499   1.523
  1.525   1.548   1.557   1.559   1.588   1.595   1.617   1.648
  1.685   1.708   1.734   1.752   1.800   1.809   1.843   1.879
  1.917   1.995   2.019   2.082   2.168   2.214   2.250   2.278
  2.346   2.387   2.444   2.499   2.524   2.593   2.605   2.634
  2.658   2.690   2.730   2.747   2.809   2.812   2.852   2.900
  2.905   2.927   2.970   2.992   3.033   3.073   3.082   3.088
  3.122   3.126   3.159   3.167   3.178   3.194   3.244   3.256
  3.274   3.302   3.321   3.329   3.348   3.372   3.391   3.416
  3.426   3.430   3.447   3.469   3.491   3.499   3.535   3.544
  3.581   3.608   3.625   3.642   3.665   3.672   3.703   3.726
  3.734   3.763   3.779   3.792   3.803   3.818   3.868   3.887
  3.900   3.945   3.985   3.995   4.012   4.040   4.052   4.092
  4.099   4.132   4.147   4.159   4.186   4.196   4.223   4.249
  4.272   4.300   4.330   4.335   4.341   4.350   4.372   4.394
  4.422   4.430   4.442   4.451   4.492   4.505   4.523   4.566
  4.588   4.593   4.618   4.633   4.679   4.704   4.725   4.752
  4.784   4.832   4.870   4.884   4.946   4.990   5.095   5.150
  5.201   5.204   5.224   5.249   5.261   5.286   5.337   5.376
  5.399   5.476   5.503   5.548   5.568   5.573   5.603   5.613
  5.639   5.649   5.660   5.682   5.717   5.724   5.742   5.787
  5.806   5.870   5.891   5.983   6.041   6.076   6.128   6.160
  6.228   6.267   6.270   6.310   6.378   6.664   6.693   6.741
  6.927   6.970   7.009   7.097   7.156   7.207   7.267   7.351
  7.395   7.483   7.548   7.580   7.724   7.932   9.799  12.528
 12.976  13.670  14.634  14.638
 --------------------------------------------------------------

          Ground-State Mulliken Net Atomic Charges

     Atom                 Charge (a.u.)
  ----------------------------------------
      1 C                     0.078864
      2 C                     0.236388
      3 O                    -0.369139
      4 O                    -0.456666
      5 C                    -0.395754
      6 C                    -0.379983
      7 H                     0.162718
      8 H                     0.282851
      9 H                     0.119994
     10 H                     0.141197
     11 H                     0.135254
     12 H                     0.135341
     13 H                     0.160704
     14 H                     0.148230
  ----------------------------------------
  Sum of atomic charges =    -0.000000

 -----------------------------------------------------------------
                    Cartesian Multipole Moments
 -----------------------------------------------------------------
    Charge (ESU x 10^10)
                -0.0000
    Dipole Moment (Debye)
         X      -0.0838      Y      -1.0917      Z      -2.1154
       Tot       2.3820
    Quadrupole Moments (Debye-Ang)
        XX     -35.0837     XY      -4.3210     YY     -44.2830
        XZ      -2.8457     YZ      -1.9892     ZZ     -33.8792
    Octopole Moments (Debye-Ang^2)
       XXX       4.6277    XXY      -0.4198    XYY       1.9754
       YYY       3.7467    XXZ      -3.2006    XYZ      -2.1331
       YYZ      -8.1969    XZZ      -3.9200    YZZ      -3.7312
       ZZZ      -2.2644
    Hexadecapole Moments (Debye-Ang^3)
      XXXX    -435.5789   XXXY       5.6944   XXYY    -117.2650
      XYYY      -5.5130   YYYY    -226.8807   XXXZ      -0.6897
      XXYZ      -1.9048   XYYZ      -1.0804   YYYZ      -3.3232
      XXZZ     -88.7135   XYZZ       3.1799   YYZZ     -54.6328
      XZZZ     -12.1462   YZZZ      -9.4344   ZZZZ    -100.8294
 -----------------------------------------------------------------
 DrvMan is completing analytic gradient of the MP2 energy
 MP2 relaxed dipole moment
            1
    1  -0.0329618
    2  -0.4295136
    3  -0.8322599
	Magnitude:	 0.937 au	 2.382 Debye
 MP2 energy read as -307.213452
 Full Analytical Gradient of MP2 Energy (in au.)
             1             2             3             4             5
    1    0.00002939    0.00004740    0.00001596   -0.00004167   -0.00000865
    2   -0.00027013    0.00000384   -0.00001957   -0.00013501    0.00000817
    3   -0.00115891    0.00019560    0.00015856    0.00012426    0.00020915
             6             7             8             9            10
    1   -0.00001630    0.00000308   -0.00001957   -0.00008767    0.00001009
    2    0.00004149    0.00037563   -0.00025812   -0.00006413   -0.00001708
    3   -0.00002629    0.00040822   -0.00005562    0.00011460    0.00000077
            11            12            13            14
    1    0.00001924   -0.00000308    0.00002809    0.00002368
    2    0.00004547    0.00003803    0.00017637    0.00007504
    3    0.00014184    0.00002625   -0.00000691   -0.00013150
 Gradient time:  CPU 0.11 s  wall 1.00 s
 ----------------------------------------------------------------
             Standard Nuclear Orientation (Angstroms)
    I     Atom           X                Y                Z
 ----------------------------------------------------------------
    1      C      -0.6403160743    -0.3419498503    -0.3141596108
    2      C       0.7023945518     0.2329486878     0.0851879011
    3      O       0.7512396655     1.2126813542     0.8247228553
    4      O      -0.8976053239    -1.3630020315     0.6609862081
    5      C      -1.7462895532     0.6758951447    -0.3531898105
    6      C       1.9200566008    -0.4788108350    -0.3742510926
    7      H      -0.5510403252    -0.8663288419    -1.2437295921
    8      H      -1.0314549366    -0.9208697477     1.4995848521
    9      H      -1.8353831606     1.1540471594     0.6155257851
   10      H      -2.6775137556     0.1880601404    -0.5928621491
   11      H      -1.5425755775     1.4393062242    -1.0891888297
   12      H       2.7883024738    -0.1158328831     0.1530251585
   13      H       2.0340529648    -0.3089465824    -1.4300214712
   14      H       1.7958075502    -1.5381433387    -0.2213209043
 ----------------------------------------------------------------
 Nuclear Repulsion Energy =   248.1249533690 hartrees
 There are       24 alpha and       24 beta electrons
 Discretize the solute cavity surface with Lebedev spheres
	Using 302 Lebedev grid points for each H atom
	Using 302 Lebedev grid points for other atoms
	Atomic van der Waals radii will be scaled by 1.20
 Removing interior tesserae...
 Keep 1456 surface tesserae and discard 2772 interior tesserae
 Molecular Surface Area = 124.895 Angst**2

                       Distance Matrix (Angstroms)
             C (  1)   C (  2)   O (  3)   O (  4)   C (  5)   C (  6)
   C (  2)  1.514219
   O (  3)  2.377048  1.228484
   O (  4)  1.435150  2.332081  3.062621
   C (  5)  1.503565  2.526743  2.813053  2.430210
   C (  6)  2.564732  1.483370  2.380088  3.129334  3.843941
   H (  7)  1.071001  2.132025  3.208849  1.998683  2.144793  2.648109
   H (  8)  1.943658  2.517548  2.861028  0.957415  2.548219  3.523932
   H (  9)  2.128499  2.751363  2.595731  2.686453  1.083964  4.212981
   H ( 10)  2.123384  3.447542  3.849123  2.673201  1.078241  4.650824
   H ( 11)  2.141872  2.806127  2.995998  3.366308  1.079810  4.022453
   H ( 12)  3.467682  2.115954  2.523044  3.924203  4.630941  1.078714
   H ( 13)  2.898014  2.088737  3.007463  3.752062  4.052218  1.075407
   H ( 14)  2.715547  2.103869  3.122878  2.839650  4.179211  1.077502
             H (  7)   H (  8)   H (  9)   H ( 10)   H ( 11)   H ( 12)
   H (  8)  2.785596
   H (  9)  3.031219  2.394398
   H ( 10)  2.461149  2.884020  1.761396
   H ( 11)  2.514553  3.540258  1.753043  1.760694
   H ( 12)  3.696671  4.129389  4.817154  5.524839  4.766346
   H ( 13)  2.651054  4.284201  4.614884  4.811103  3.995601  1.764149
   H ( 14)  2.646573  3.366891  4.597146  4.809202  4.556666  1.774302
             H ( 13)
   H ( 14)  1.740300

 Requested basis set is cc-pVTZ
 There are 108 shells and 292 basis functions
 A cutoff of  1.0D-11 yielded   5486 shell pairs
 There are     39978 function pairs (     51154 Cartesian)
 Smallest overlap matrix eigenvalue = 4.40E-04
 Guess MOs from SCF MO coefficient file
 Reading MOs from coefficient file
 Reading MOs from coefficient file
 A restricted Hartree-Fock SCF calculation will be
 performed using Pulay DIIS extrapolation
 SCF converges when DIIS error is below 1.0E-08
 ---------------------------------------
  Cycle       Energy         DIIS Error
 ---------------------------------------
    1    -305.9568127173      4.72E-04
    2    -305.9606806599      2.69E-04
    3    -305.9612646640      9.20E-05
    4    -305.9614110224      3.19E-05
    5    -305.9614367694      1.19E-05
    6    -305.9614409124      6.59E-06
    7    -305.9614417678      2.14E-06
    8    -305.9614419020      4.63E-07
    9    -305.9614419073      1.30E-07
   10    -305.9614419080      4.87E-08
   11    -305.9614419084      2.41E-08
   12    -305.9614419081      1.09E-08
   13    -305.9614419085      3.56E-09 Convergence criterion met
 ---------------------------------------
 SCF time:  CPU 186.86 s  wall 187.66 s
 Discretize the solute cavity surface with Lebedev spheres
	Using 302 Lebedev grid points for each H atom
	Using 302 Lebedev grid points for other atoms
	Atomic van der Waals radii will be scaled by 1.20
 Removing interior tesserae...
 Keep 1456 surface tesserae and discard 2772 interior tesserae
 Molecular Surface Area = 124.895 Angst**2
 A restricted Hartree-Fock SCF calculation will be
 performed using Pulay DIIS extrapolation
 Polarizable Continuum solvation model will be applied
 SCF converges when DIIS error is below 1.0E-08

 Citation of the SMD model:
 Marenich, A.V.; Cramer, C.J.; Truhlar, D.G.
 J. Phys. Chem. B 2009, 113, 6378-6396.
 iSolventCode=           1
 Solvent: water                                                           

 vradii
            1           2           3           4           5           6
    1   1.8500000   1.8500000   1.5200000   1.5200000   1.8500000   1.8500000
            7           8           9          10          11          12
    1   1.2000000   1.2000000   1.2000000   1.2000000   1.2000000   1.2000000
           13          14
    1   1.2000000   1.2000000
 ---------------------------------------
  Cycle       Energy         DIIS Error
 ---------------------------------------
    1    -305.9614419083      1.10E-09
 Time req'd to invert C: 1.84 s (CPU) 1.85 s (wall)
    2    -305.9801804993      3.78E-04
    3    -305.9801805010      3.78E-04
    4    -305.9801804962      3.78E-04
    5    -305.9801804914      3.78E-04
    6    -305.9801804832      3.78E-04
    7    -305.9801804804      3.78E-04
    8    -305.9801804706      3.78E-04
    9    -305.9801804707      3.78E-04
   10    -305.9801804701      3.78E-04
   11    -305.9801804690      3.78E-04
   12    -305.9801804724      3.78E-04
   13    -305.9801804723      3.78E-04
   14    -305.9801804709      3.78E-04
   15    -305.9801804710      3.78E-04
   16    -305.9801804996      3.78E-04
   17    -305.9831812748      2.12E-04
   18    -305.9836914740      8.72E-05
   19    -305.9838875729      3.06E-05
   20    -305.9839180160      1.07E-05
   21    -305.9839219367      5.62E-06
   22    -305.9839226191      1.89E-06
   23    -305.9839227302      4.64E-07
   24    -305.9839227353      1.16E-07
   25    -305.9839227355      3.78E-08
   26    -305.9839227354      1.56E-08
   27    -305.9839227353      7.34E-09 Convergence criterion met
 ---------------------------------------
 SCF time:  CPU 288.69 s  wall 289.11 s
(0)  E-EN(g) gas-phase elect-nuc energy                 -305.961441908 a.u.
(3)  G-ENP(liq) elect-nuc-pol free energy of system     -305.983922735 a.u.
(4)  G-CDS(liq) cavity-dispersion-solvent structure 
     free energy                                                3.8479 kcal/mol
(6)  G-S(liq) free energy of system                     -305.977790776 a.u.
(9)  DeltaG-S(liq) free energy of  solvation
     (9) = (6) - (0)                                          -10.2591 kcal/mol
 SCF   energy in the final basis set = -305.9777907757
 Total energy in the final basis set = -305.9777907757

 Components of the MP2 correlation energy:
        aaaa  correlation energy =        -0.1462007995 au
        abab  correlation energy =        -0.9432761941 au
        bbbb  correlation energy =        -0.1462007995 au
        non-Brillouin singles    =        -0.0000000000 au

 Total  MP2   correlation energy =        -1.2356777931 au
        MP2         total energy =      -307.2134685688 au

  Entering Z-vector solver.
 This version supports only Gaussian blurring of the apparent surface charges
 No PCM contribution added !! 
   1         0           1      0.000268    0.000268
 This version supports only Gaussian blurring of the apparent surface charges
 No PCM contribution added !! 
   2         0           1      0.000088    0.000088
 This version supports only Gaussian blurring of the apparent surface charges
 No PCM contribution added !! 
   3         0           1      0.000033    0.000033
 This version supports only Gaussian blurring of the apparent surface charges
 No PCM contribution added !! 
   4         0           1      0.000012    0.000012
 This version supports only Gaussian blurring of the apparent surface charges
 No PCM contribution added !! 
   5         0           1      0.000004    0.000004
 This version supports only Gaussian blurring of the apparent surface charges
 No PCM contribution added !! 
   6         0           1      0.000002    0.000002
 This version supports only Gaussian blurring of the apparent surface charges
 No PCM contribution added !! 
   7         1           0      0.000000    0.000000    Roots Converged

 --------------------------------------------------------------

                    Orbital Energies (a.u.)
 --------------------------------------------------------------

 Alpha MOs
 -- Occupied --
-20.567 -20.554 -11.336 -11.283 -11.216 -11.206  -1.398  -1.367
 -1.047  -1.004  -0.878  -0.764  -0.690  -0.651  -0.641  -0.619
 -0.591  -0.567  -0.544  -0.525  -0.507  -0.499  -0.480  -0.414
 -- Virtual --
  0.142   0.149   0.176   0.190   0.213   0.225   0.239   0.243
  0.250   0.304   0.322   0.345   0.350   0.383   0.394   0.444
  0.464   0.480   0.505   0.523   0.555   0.562   0.583   0.613
  0.617   0.628   0.638   0.642   0.647   0.666   0.674   0.682
  0.692   0.720   0.736   0.750   0.769   0.790   0.836   0.841
  0.880   0.893   0.898   0.930   0.966   0.984   0.989   1.025
  1.052   1.072   1.097   1.140   1.160   1.168   1.187   1.190
  1.215   1.233   1.251   1.267   1.278   1.301   1.323   1.357
  1.373   1.407   1.419   1.445   1.457   1.466   1.499   1.523
  1.525   1.548   1.557   1.559   1.588   1.595   1.617   1.647
  1.684   1.707   1.734   1.752   1.800   1.809   1.842   1.879
  1.917   1.995   2.020   2.082   2.169   2.214   2.250   2.278
  2.346   2.387   2.444   2.499   2.524   2.593   2.605   2.634
  2.658   2.690   2.730   2.747   2.809   2.812   2.852   2.900
  2.905   2.927   2.969   2.992   3.033   3.073   3.082   3.088
  3.122   3.125   3.159   3.167   3.178   3.194   3.244   3.256
  3.274   3.302   3.321   3.329   3.348   3.372   3.391   3.416
  3.426   3.429   3.447   3.469   3.491   3.499   3.535   3.544
  3.581   3.608   3.625   3.642   3.665   3.671   3.703   3.726
  3.734   3.763   3.779   3.792   3.803   3.818   3.868   3.887
  3.900   3.945   3.985   3.995   4.011   4.040   4.052   4.092
  4.099   4.132   4.146   4.159   4.186   4.196   4.223   4.249
  4.272   4.300   4.330   4.335   4.341   4.350   4.372   4.394
  4.422   4.430   4.442   4.452   4.492   4.504   4.523   4.566
  4.588   4.593   4.618   4.634   4.679   4.704   4.725   4.753
  4.784   4.831   4.870   4.885   4.946   4.990   5.094   5.150
  5.201   5.204   5.224   5.249   5.261   5.286   5.336   5.375
  5.399   5.476   5.502   5.548   5.568   5.573   5.602   5.613
  5.639   5.649   5.660   5.682   5.717   5.723   5.742   5.787
  5.806   5.870   5.890   5.984   6.042   6.076   6.128   6.160
  6.229   6.267   6.269   6.310   6.378   6.665   6.693   6.741
  6.927   6.970   7.009   7.097   7.155   7.207   7.267   7.351
  7.396   7.483   7.549   7.581   7.724   7.932   9.799  12.522
 12.974  13.672  14.635  14.642
 --------------------------------------------------------------

          Ground-State Mulliken Net Atomic Charges

     Atom                 Charge (a.u.)
  ----------------------------------------
      1 C                     0.079004
      2 C                     0.236484
      3 O                    -0.369131
      4 O                    -0.456381
      5 C                    -0.395845
      6 C                    -0.379940
      7 H                     0.162064
      8 H                     0.282805
      9 H                     0.119910
     10 H                     0.141224
     11 H                     0.135309
     12 H                     0.135343
     13 H                     0.160799
     14 H                     0.148356
  ----------------------------------------
  Sum of atomic charges =    -0.000000

 -----------------------------------------------------------------
                    Cartesian Multipole Moments
 -----------------------------------------------------------------
    Charge (ESU x 10^10)
                -0.0000
    Dipole Moment (Debye)
         X      -0.0780      Y      -1.0937      Z      -2.1129
       Tot       2.3804
    Quadrupole Moments (Debye-Ang)
        XX     -35.0768     XY      -4.3230     YY     -44.2821
        XZ      -2.8490     YZ      -1.9935     ZZ     -33.8815
    Octopole Moments (Debye-Ang^2)
       XXX       4.6365    XXY      -0.4299    XYY       1.9770
       YYY       3.7369    XXZ      -3.2109    XYZ      -2.1291
       YYZ      -8.1995    XZZ      -3.9163    YZZ      -3.7294
       ZZZ      -2.2734
    Hexadecapole Moments (Debye-Ang^3)
      XXXX    -435.5915   XXXY       5.6849   XXYY    -117.2664
      XYYY      -5.5261   YYYY    -226.8705   XXXZ      -0.6882
      XXYZ      -1.9115   XYYZ      -1.0826   YYYZ      -3.3308
      XXZZ     -88.7104   XYZZ       3.1722   YYZZ     -54.6340
      XZZZ     -12.1500   YZZZ      -9.4382   ZZZZ    -100.8238
 -----------------------------------------------------------------
 DrvMan is completing analytic gradient of the MP2 energy
 MP2 relaxed dipole moment
            1
    1  -0.0306749
    2  -0.4303045
    3  -0.8312643
	Magnitude:	 0.937 au	 2.380 Debye
 MP2 energy read as -307.213469
 Full Analytical Gradient of MP2 Energy (in au.)
             1             2             3             4             5
    1   -0.00036274    0.00104130   -0.00023991    0.00001916   -0.00007432
    2   -0.00006389   -0.00004315   -0.00010909   -0.00009123   -0.00001676
    3   -0.00007201    0.00005097    0.00011011   -0.00014800    0.00003114
             6             7             8             9            10
    1   -0.00040261    0.00004434   -0.00000724   -0.00003367    0.00000335
    2    0.00012296    0.00012658   -0.00019062   -0.00011281    0.00000508
    3    0.00003477   -0.00006713   -0.00010252    0.00010500   -0.00000198
            11            12            13            14
    1   -0.00001771   -0.00003778    0.00002470    0.00004311
    2    0.00006697    0.00006825    0.00018264    0.00005507
    3    0.00014409    0.00005839   -0.00000948   -0.00013334
 Gradient time:  CPU 0.11 s  wall 0.73 s
 ----------------------------------------------------------------
             Standard Nuclear Orientation (Angstroms)
    I     Atom           X                Y                Z
 ----------------------------------------------------------------
    1      C      -0.6403160743    -0.3419498503    -0.3141596108
    2      C       0.7003945518     0.2329486878     0.0851879011
    3      O       0.7512396655     1.2126813542     0.8247228553
    4      O      -0.8976053239    -1.3630020315     0.6609862081
    5      C      -1.7462895532     0.6758951447    -0.3531898105
    6      C       1.9200566008    -0.4788108350    -0.3742510926
    7      H      -0.5510403252    -0.8663288419    -1.2437295921
    8      H      -1.0314549366    -0.9208697477     1.4995848521
    9      H      -1.8353831606     1.1540471594     0.6155257851
   10      H      -2.6775137556     0.1880601404    -0.5928621491
   11      H      -1.5425755775     1.4393062242    -1.0891888297
   12      H       2.7883024738    -0.1158328831     0.1530251585
   13      H       2.0340529648    -0.3089465824    -1.4300214712
   14      H       1.7958075502    -1.5381433387    -0.2213209043
 ----------------------------------------------------------------
 Nuclear Repulsion Energy =   248.1367184421 hartrees
 There are       24 alpha and       24 beta electrons
 Discretize the solute cavity surface with Lebedev spheres
	Using 302 Lebedev grid points for each H atom
	Using 302 Lebedev grid points for other atoms
	Atomic van der Waals radii will be scaled by 1.20
 Removing interior tesserae...
 Keep 1456 surface tesserae and discard 2772 interior tesserae
 Molecular Surface Area = 124.895 Angst**2

                       Distance Matrix (Angstroms)
             C (  1)   C (  2)   O (  3)   O (  4)   C (  5)   C (  6)
   C (  2)  1.512446
   O (  3)  2.377048  1.228566
   O (  4)  1.435150  2.330709  3.062621
   C (  5)  1.503565  2.524805  2.813053  2.430210
   C (  6)  2.564732  1.485012  2.380088  3.129334  3.843941
   H (  7)  1.071001  2.130850  3.208849  1.998683  2.144793  2.648109
   H (  8)  1.943658  2.516171  2.861028  0.957415  2.548219  3.523932
   H (  9)  2.128499  2.749518  2.595731  2.686453  1.083964  4.212981
   H ( 10)  2.123384  3.445581  3.849123  2.673201  1.078241  4.650824
   H ( 11)  2.141872  2.804527  2.995998  3.366308  1.079810  4.022453
   H ( 12)  3.467682  2.117926  2.523044  3.924203  4.630941  1.078714
   H ( 13)  2.898014  2.090013  3.007463  3.752062  4.052218  1.075407
   H ( 14)  2.715547  2.104910  3.122878  2.839650  4.179211  1.077502
             H (  7)   H (  8)   H (  9)   H ( 10)   H ( 11)   H ( 12)
   H (  8)  2.785596
   H (  9)  3.031219  2.394398
   H ( 10)  2.461149  2.884020  1.761396
   H ( 11)  2.514553  3.540258  1.753043  1.760694
   H ( 12)  3.696671  4.129389  4.817154  5.524839  4.766346
[truncated: 1,224,958 more chars]
