# Supplementary material for: A DFT investigation of the blue bottle experiment: E∘half-cell analysis of autoxidation catalysed by redox indicators
Source: R Soc Open Sci. 2017 Nov 8;4(11):170708. doi: 10.1098/rsos.170708 (PMC5717635; doi:10.1098/rsos.170708)
Supplement: output.zip [file rsos170708supp2.zip › MP2_cc-pVTZ/CH2O.out]

TWL02 127.0.1
Q-Chem Developer Version! Running on 127.0.1.*
                  Welcome to Q-Chem
     A Quantum Leap Into The Future Of Chemistry


 Q-Chem 4.4, Q-Chem, Inc., Pleasanton, CA (2016)

 Y. Shao,  Z. Gan,  E. Epifanovsky,  A. T. B. Gilbert,  M. Wormit,  
 J. Kussmann,  A. W. Lange,  A. Behn,  J. Deng,  X. Feng,  D. Ghosh,  
 M. Goldey,  P. R. Horn,  L. D. Jacobson,  I. Kaliman,  F. Rob,  
 R. Z. Khaliullin,  T. Kus,  A. Landau,  J. Liu,  E. I. Proynov,  Y. M. Rhee,  
 R. M. Richard,  M. A. Rohrdanz,  R. P. Steele,  E. J. Sundstrom,  
 H. L. Woodcock III,  P. M. Zimmerman,  D. Zuev,  B. Albrecht,  E. Alguire,  
 B. Austin,  S. A. Baeppler,  G. J. O. Beran,  Y. A. Bernard,  E. Berquist,  
 K. Brandhorst,  K. B. Bravaya,  S. T. Brown,  D. Casanova,  C.-M. Chang,  
 Y. Chen,  S. H. Chien,  K. D. Closser,  M. P. Coons,  D. L. Crittenden,  
 S. Dasgupta,  M. Diedenhofen,  R. A. DiStasio Jr.,  H. Do,  A. D. Dutoi,  
 R. G. Edgar,  P.-T. Fang,  S. Fatehi,  Q. Feng,  L. Fusti-Molnar,  
 A. Ghysels,  A. Golubeva-Zadorozhnaya,  J. Gomes,  A. Gunina,  
 M. W. D. Hanson-Heine,  P. H. P. Harbach,  A. W. Hauser,  J. E. Herr,  
 E. G. Hohenstein,  Z. C. Holden,  K. Hui,  T.-C. Jagau,  H. Ji,  B. Kaduk,  
 K. Khistyaev,  Jaehoon Kim,  Jihan Kim,  R. A. King,  P. Klunzinger,  
 K. Koh,  D. Kosenkov,  T. Kowalczyk,  C. M. Krauter,  A. Kunitsa,  
 K. U. Lao,  A. Laurent,  K. V. Lawler,  J. Lee,  D. Lefrancois,  S. Lehtola,  
 S. V. Levchenko,  C. Y. Lin,  Y.-S. Lin,  F. Liu,  E. Livshits,  
 R. C. Lochan,  A. Luenser,  P. Manohar,  S. F. Manzer,  S.-P. Mao,  Y. Mao,  
 N. Mardirossian,  A. V. Marenich,  L. A. Martinez-Martinez,  S. A. Maurer,  
 N. J. Mayhall,  J.-M. Mewes,  A. F. Morrison,  K. Nanda,  T. S. Nguyen-Beck,  
 C. M. Oana,  R. Olivares-Amaya,  D. P. O'Neill,  J. A. Parkhill,  
 T. M. Perrine,  R. Peverati,  P. A. Pieniazek,  F. Plasser,  A. Prociuk,  
 D. R. Rehn,  E. Rosta,  N. J. Russ,  N. Sergueev,  S. M. Sharada,  
 S. Sharma,  D. W. Small,  A. Sodt,  T. Stauch,  T. Stein,  D. Stuck,  
 Y.-C. Su,  A. J. W. Thom,  T. Tsuchimochi,  L. Vogt,  O. Vydrov,  T. Wang,  
 M. A. Watson,  J. Wenzel,  A. White,  C. F. Williams,  V. Vanovschi,  
 K. Yao,  S. Yeganeh,  S. R. Yost,  Z.-Q. You,  I. Y. Zhang,  X. Zhang,  
 Y. Zhao,  B. R. Brooks,  G. K. L. Chan,  D. M. Chipman,  C. J. Cramer,  
 W. A. Goddard III,  M. S. Gordon,  W. J. Hehre,  A. Klamt,  
 H. F. Schaefer III,  M. W. Schmidt,  C. D. Sherrill,  D. G. Truhlar,  
 A. Warshel,  X. Xu,  A. Aspuru-Guzik,  R. Baer,  A. T. Bell,  N. A. Besley,  
 J.-D. Chai,  A. Dreuw,  B. D. Dunietz,  T. R. Furlani,  S. R. Gwaltney,  
 C.-P. Hsu,  Y. Jung,  J. Kong,  D. S. Lambrecht,  W. Liang,  C. Ochsenfeld,  
 V. A. Rassolov,  L. V. Slipchenko,  J. E. Subotnik,  T. Van Voorhis,  
 J. M. Herbert,  A. I. Krylov,  P. M. W. Gill,  M. Head-Gordon

 Contributors to earlier versions of Q-Chem not listed above: 
 R. D. Adamson,  J. Baker,  E. F. C. Byrd,  A. K. Chakraborty,  C.-L. Cheng,  
 H. Dachsel,  R. J. Doerksen,  G. Hawkins,  A. Heyden,  S. Hirata,  
 G. Kedziora,  F. J. Keil,  C. Kelley,  P. P. Korambath,  W. Kurlancheek,  
 A. M. Lee,  M. S. Lee,  D. Liotard,  I. Lotan,  P. E. Maslen,  N. Nair,  
 D. Neuhauser,  R. Olson,  B. Peters,  J. Ritchie,  N. E. Schultz,  
 N. Shenvi,  A. C. Simmonett,  K. S. Thanthiriwatte,  Q. Wu,  W. Zhang

 Please cite Q-Chem as follows:
 Y. Shao et al., Mol. Phys. 113, 184-215 (2015)
 DOI: 10.1080/00268976.2014.952696

 Q-Chem 4.4.2 for Intel X86 EM64T Linux

 Parts of Q-Chem use Armadillo 5.200.1 (Boston Tea Smuggler).
 http://arma.sourceforge.net/

 Q-Chem begins on Sun Jun 11 12:13:18 2017  


Host: 0

     Scratch files written to /scratch/taweetham/qchem39800//
FILE_GEOM_ORG=        593

Checking the input file for inconsistencies... 	...done.

--------------------------------------------------------------
User input:
--------------------------------------------------------------
$molecule
0 1
  C   -1.6115436    1.1206597   -0.0000000
  O   -1.6550678    2.3393373   -0.0000000
  H   -1.8253525    0.5704701   -0.9096894
  H   -1.3590302    0.5871245    0.9096894
$end

$rem
   BASIS  =   cc-pVTZ
   method  =  MP2
   JOBTYPE = optimization
   SOLVENT_METHOD = SMD
   MEM_STATIC = 3000
   MEM_TOTAL  = 4000
$end

--------------------------------------------------------------
 ----------------------------------------------------------------
             Standard Nuclear Orientation (Angstroms)
    I     Atom           X                Y                Z
 ----------------------------------------------------------------
    1      C      -1.6115436000     1.1206597000    -0.0000000000
    2      O      -1.6550678000     2.3393373000    -0.0000000000
    3      H      -1.8253525000     0.5704701000    -0.9096894000
    4      H      -1.3590302000     0.5871245000     0.9096894000
 ----------------------------------------------------------------
 Nuclear Repulsion Energy =    31.2080936200 hartrees
 There are        8 alpha and        8 beta electrons
 Requested basis set is cc-pVTZ
 There are 32 shells and 88 basis functions

 Total QAlloc Memory Limit   4000 MB
 Mega-Array Size      2933 MB
 MEM_STATIC part      3000 MB
 A cutoff of  1.0D-11 yielded    528 shell pairs
 There are      4048 function pairs (      5260 Cartesian)

 -------------------------------------------------------
 OpenMP Integral Computing Module                       
 Release: version 1.0, May 2013, Q-Chem Inc. Pittsburgh 
 -------------------------------------------------------
 Integral Job Info:
 Integral job number is                      11
 Integral operator is                         1
 short-range coefficients                     0
 long-range coefficients              100000000
 Omega coefficients                           0
 if combine SR and LR in K                    0
 Integral screening is                        0
 Integral computing path is                   2
 max size of driver memory is            800000
 size of driver memory is                776718
 size of scratch memory is              4556032
 max col of scratch BK array              10000
 max len of scratch array in speh3          662
 max len of scratch index in speh4           32
 max int batch size is                      520
 min int batch size is                       52
 fixed nKL is                                52
 max L of basis functions is                  3
 order of int derivative is                   0
 number of shells is                         32
 number of basis is                         100
 number of cartesian basis is               100
 number of contracted shell pairs           528
 number of primitive shell pairs           1904
 maxK2 (contraction) of shell pair           49
 max number of K2 of shell pair               1
 max number of CS2 of shell pair             64
 max number of PS2 of shell pair            294
 mem total for path MDJ                   35420
 -------------------------------------------------------
 Smallest overlap matrix eigenvalue = 2.19E-03

 Scale SEOQF with 1.000000e-01/1.000000e-01/1.000000e+00

 Standard Electronic Orientation quadrupole field applied
 Nucleus-field energy     =     0.0000000035 hartrees
 Guess from superposition of atomic densities
 Warning:  Energy on first SCF cycle will be non-variational
 A restricted Hartree-Fock SCF calculation will be
 performed using Pulay DIIS extrapolation
 SCF converges when DIIS error is below 1.0E-08
 ---------------------------------------
  Cycle       Energy         DIIS Error
 ---------------------------------------
    1    -114.0879840749      5.32E-02
    2    -113.8361778327      8.96E-03
    3    -113.8701384836      7.72E-03
    4    -113.9090894409      6.66E-04
    5    -113.9098780161      2.56E-04
    6    -113.9100215101      1.13E-04
    7    -113.9100642504      4.43E-05
    8    -113.9100682196      6.48E-06
    9    -113.9100683024      9.30E-07
   10    -113.9100683046      1.97E-07
   11    -113.9100683047      6.58E-08
   12    -113.9100683048      3.51E-08
   13    -113.9100683048      1.09E-08
   14    -113.9100683047      2.07E-09 Convergence criterion met
 ---------------------------------------
 SCF time:  CPU 4.13 s  wall 4.15 s

 Citation of the SMD model:
 Marenich, A.V.; Cramer, C.J.; Truhlar, D.G.
 J. Phys. Chem. B 2009, 113, 6378-6396.
 iSolventCode=           1
 Solvent: water                                                           

 vradii
            1           2           3           4
    1   1.8500000   1.5200000   1.2000000   1.2000000
Changing PCM_TESSEL_METHOD to VTN
Changing PCM_VDW_RADII to SMD_RADIUS
 Discretize the solute cavity surface with Lebedev spheres
	Using 302 Lebedev grid points for each H atom
	Using 302 Lebedev grid points for other atoms
	Atomic van der Waals radii will be scaled by 1.20
 Removing interior tesserae...
 Keep 550 surface tesserae and discard 658 interior tesserae
 Molecular Surface Area = 53.072 Angst**2
 A restricted Hartree-Fock SCF calculation will be
 performed using Pulay DIIS extrapolation
 Polarizable Continuum solvation model will be applied
 SCF converges when DIIS error is below 1.0E-08

 Citation of the SMD model:
 Marenich, A.V.; Cramer, C.J.; Truhlar, D.G.
 J. Phys. Chem. B 2009, 113, 6378-6396.
 iSolventCode=           1
 Solvent: water                                                           

 vradii
            1           2           3           4
    1   1.8500000   1.5200000   1.2000000   1.2000000
 ---------------------------------------
  Cycle       Energy         DIIS Error
 ---------------------------------------
    1    -113.9100683047      4.14E-10
 Time req'd to invert C: 0.09 s (CPU) 0.09 s (wall)
    2    -113.9202833936      1.07E-03
    3    -113.9202833943      1.07E-03
    4    -113.9202833940      1.07E-03
    5    -113.9202833936      1.07E-03
    6    -113.9202833918      1.07E-03
    7    -113.9202833943      1.07E-03
    8    -113.9202833944      1.07E-03
    9    -113.9202833938      1.07E-03
   10    -113.9202833937      1.07E-03
   11    -113.9202833936      1.07E-03
   12    -113.9202833939      1.07E-03
   13    -113.9202833938      1.07E-03
   14    -113.9202833940      1.07E-03
   15    -113.9202833944      1.07E-03
   16    -113.9202833945      1.07E-03
   17    -113.9228636339      7.33E-04
   18    -113.9233905383      2.67E-04
   19    -113.9236475673      9.84E-05
   20    -113.9236850210      3.86E-05
   21    -113.9236894164      1.28E-05
   22    -113.9236898004      2.36E-06
   23    -113.9236898126      3.11E-07
   24    -113.9236898129      4.94E-08
   25    -113.9236898129      8.99E-09 Convergence criterion met
 ---------------------------------------
 SCF time:  CPU 8.18 s  wall 8.21 s
(0)  E-EN(g) gas-phase elect-nuc energy                 -113.910068305 a.u.
(3)  G-ENP(liq) elect-nuc-pol free energy of system     -113.923689813 a.u.
(4)  G-CDS(liq) cavity-dispersion-solvent structure 
     free energy                                                4.0819 kcal/mol
(6)  G-S(liq) free energy of system                     -113.917184853 a.u.
(9)  DeltaG-S(liq) free energy of  solvation
     (9) = (6) - (0)                                           -4.4657 kcal/mol
 SCF   energy in the final basis set = -113.9171848526
 Total energy in the final basis set = -113.9171848526

 Components of the MP2 correlation energy:
        aaaa  correlation energy =        -0.0493705504 au
        abab  correlation energy =        -0.3206889987 au
        bbbb  correlation energy =        -0.0493705504 au
        non-Brillouin singles    =        -0.0000000000 au

 Total  MP2   correlation energy =        -0.4194300995 au
        MP2         total energy =      -114.3366149521 au

  Entering Z-vector solver.
 This version supports only Gaussian blurring of the apparent surface charges
 No PCM contribution added !! 
   1         0           1      0.000478    0.000478
 This version supports only Gaussian blurring of the apparent surface charges
 No PCM contribution added !! 
   2         0           1      0.000190    0.000190
 This version supports only Gaussian blurring of the apparent surface charges
 No PCM contribution added !! 
   3         0           1      0.000071    0.000071
 This version supports only Gaussian blurring of the apparent surface charges
 No PCM contribution added !! 
   4         0           1      0.000026    0.000026
 This version supports only Gaussian blurring of the apparent surface charges
 No PCM contribution added !! 
   5         0           1      0.000005    0.000005
 This version supports only Gaussian blurring of the apparent surface charges
 No PCM contribution added !! 
   6         0           1      0.000001    0.000001
 This version supports only Gaussian blurring of the apparent surface charges
 No PCM contribution added !! 
   7         1           0      0.000000    0.000000    Roots Converged

 --------------------------------------------------------------

                    Orbital Energies (a.u.)
 --------------------------------------------------------------

 Alpha MOs
 -- Occupied --
-20.570 -11.333  -1.398  -0.863  -0.692  -0.648  -0.537  -0.444
 -- Virtual --
  0.125   0.174   0.228   0.273   0.454   0.457   0.471   0.614
  0.653   0.673   0.723   0.725   0.850   0.874   0.967   1.036
  1.075   1.207   1.222   1.243   1.331   1.356   1.497   1.674
  1.768   1.947   1.991   2.156   2.303   2.313   2.361   2.507
  2.653   2.840   2.851   2.940   3.055   3.134   3.181   3.235
  3.247   3.452   3.467   3.498   3.625   3.649   3.677   3.744
  3.953   4.022   4.183   4.191   4.216   4.301   4.412   4.493
  4.815   4.817   4.980   5.110   5.115   5.130   5.420   5.476
  5.635   5.669   5.696   6.042   6.092   6.291   6.579   6.605
  6.857   6.885   7.281   7.410   7.503   7.505  11.108  13.446
 --------------------------------------------------------------

          Ground-State Mulliken Net Atomic Charges

     Atom                 Charge (a.u.)
  ----------------------------------------
      1 C                     0.156358
      2 O                    -0.367243
      3 H                     0.105562
      4 H                     0.105323
  ----------------------------------------
  Sum of atomic charges =    -0.000000

 -----------------------------------------------------------------
                    Cartesian Multipole Moments
 -----------------------------------------------------------------
    Charge (ESU x 10^10)
                -0.0000
    Dipole Moment (Debye)
         X       0.1202      Y      -3.3483      Z      -0.0005
       Tot       3.3504
    Quadrupole Moments (Debye-Ang)
        XX     -11.9590     XY       5.6723     YY     -23.0572
        XZ       0.0902     YZ       0.0034     ZZ     -11.2392
    Octopole Moments (Debye-Ang^2)
       XXX      57.5326    XXY     -28.6368    XYY      38.0403
       YYY     -88.6472    XXZ      -0.2647    XYZ      -0.2502
       YYZ      -0.0175    XZZ      18.3751    YZZ     -19.9300
       ZZZ      -0.0006
    Hexadecapole Moments (Debye-Ang^3)
      XXXX    -197.1075   XXXY     109.9282   XXYY    -103.1003
      XYYY     146.1568   YYYY    -312.7599   XXXZ      -0.5081
      XXYZ       0.8211   XYYZ      -1.1152   YYYZ      -0.1232
      XXZZ     -34.7769   XYZZ      32.7413   YYZZ     -44.5031
      XZZZ      -0.5680   YZZZ      -0.0199   ZZZZ     -16.5448
 -----------------------------------------------------------------
 DrvMan is completing analytic gradient of the MP2 energy
 MP2 relaxed dipole moment
            1
    1   0.0472807
    2  -1.3173064
    3  -0.0001843
	Magnitude:	 1.318 au	 3.350 Debye
 MP2 energy read as -114.336615
 Full Analytical Gradient of MP2 Energy (in au.)
             1             2             3             4
    1   -0.00016503    0.00015610   -0.00106701    0.00107594
    2    0.00535949   -0.00460530   -0.00041483   -0.00033937
    3    0.00005055   -0.00001948   -0.00419057    0.00415950
 Gradient time:  CPU 0.09 s  wall 0.50 s
 Geometry Optimization Parameters
   NAtoms,    NIC,     NZ,  NCons,   NDum,   NFix, NCnnct, MaxDiis
        4      17       0       0       0       0       0       0


** GEOMETRY OPTIMIZATION IN DELOCALIZED INTERNAL COORDINATES **
   Searching for a Minimum

   Optimization Cycle:   1

                       Coordinates (Angstroms)
     ATOM                X               Y               Z
      1  C        -1.6115436000    1.1206597000    0.0000000000
      2  O        -1.6550678000    2.3393373000    0.0000000000
      3  H        -1.8253525000    0.5704701000   -0.9096894000
      4  H        -1.3590302000    0.5871245000    0.9096894000
   Point Group: c1    Number of degrees of freedom:     6


   Energy is   -114.336614952


 Attempting to Generate Delocalized Internal Coordinates

  ***ERROR*** Wrong Number of Internal Coordinates
              Should be:   6  Found:   5
**WARNING** Problems with Internal Coordinates
  Switching to Cartesian Coordinates

 Translations and Rotations Projected Out of Hessian

  6 Hessian modes will be used to form the next step
  Hessian Eigenvalues:
     1.000000    1.000000    1.000000    1.000000    1.000000    1.000000

 Minimum Search - Taking Simple RFO Step
 Searching for Lamda that Minimizes Along All modes
 Value Taken    Lamda =  -0.00008743
 Step Taken.  Stepsize is  0.009350

                             Maximum     Tolerance    Cnvgd?
         Gradient           0.005359      0.000300      NO
         Displacement       0.005359      0.001200      NO
         Energy change     *********      0.000001      NO

 ----------------------------------------------------------------
             Standard Nuclear Orientation (Angstroms)
    I     Atom           X                Y                Z
 ----------------------------------------------------------------
    1      C      -1.6114562833     1.1178238267    -0.0000267198
    2      O      -1.6551502566     2.3417741105     0.0000092926
    3      H      -1.8247886268     0.5706888211    -0.9074713712
    4      H      -1.3595989332     0.5873048417     0.9074887985
 ----------------------------------------------------------------
 Nuclear Repulsion Energy =    31.1360582861 hartrees
 There are        8 alpha and        8 beta electrons
 Discretize the solute cavity surface with Lebedev spheres
	Using 302 Lebedev grid points for each H atom
	Using 302 Lebedev grid points for other atoms
	Atomic van der Waals radii will be scaled by 1.20
 Removing interior tesserae...
 Keep 553 surface tesserae and discard 655 interior tesserae
 Molecular Surface Area = 53.529 Angst**2
 Applying Cartesian multipole field
    Component          Value
    ---------          -----
     (2,0,0)        1.00000E-11
     (0,2,0)        2.00000E-11
     (0,0,2)       -3.00000E-10
 Nucleus-field energy     =     0.0000000035 hartrees
 Requested basis set is cc-pVTZ
 There are 32 shells and 88 basis functions
 A cutoff of  1.0D-11 yielded    528 shell pairs
 There are      4048 function pairs (      5260 Cartesian)
 Smallest overlap matrix eigenvalue = 2.15E-03
 Guess MOs from SCF MO coefficient file
 Reading MOs from coefficient file
 Reading MOs from coefficient file
 A restricted Hartree-Fock SCF calculation will be
 performed using Pulay DIIS extrapolation
 SCF converges when DIIS error is below 1.0E-08
 Geometry optimization detected.  Setting ReadMinima to 0
 Setting SaveMinima to 0
 ---------------------------------------
  Cycle       Energy         DIIS Error
 ---------------------------------------
    1    -113.9012802520      1.48E-03
    2    -113.9084760722      9.40E-04
    3    -113.9090993838      2.66E-04
    4    -113.9092497813      1.09E-04
    5    -113.9092814463      4.27E-05
    6    -113.9092865084      1.69E-05
    7    -113.9092872413      3.17E-06
    8    -113.9092872616      3.91E-07
    9    -113.9092872620      8.74E-08
   10    -113.9092872620      1.55E-08
   11    -113.9092872621      2.18E-09 Convergence criterion met
 ---------------------------------------
 SCF time:  CPU 3.37 s  wall 3.39 s
 Discretize the solute cavity surface with Lebedev spheres
	Using 302 Lebedev grid points for each H atom
	Using 302 Lebedev grid points for other atoms
	Atomic van der Waals radii will be scaled by 1.20
 Removing interior tesserae...
 Keep 553 surface tesserae and discard 655 interior tesserae
 Molecular Surface Area = 53.529 Angst**2
 A restricted Hartree-Fock SCF calculation will be
 performed using Pulay DIIS extrapolation
 Polarizable Continuum solvation model will be applied
 SCF converges when DIIS error is below 1.0E-08
 Geometry optimization detected.  Setting ReadMinima to 0
 Setting SaveMinima to 0

 Citation of the SMD model:
 Marenich, A.V.; Cramer, C.J.; Truhlar, D.G.
 J. Phys. Chem. B 2009, 113, 6378-6396.
 iSolventCode=           1
 Solvent: water                                                           

 vradii
            1           2           3           4
    1   1.8500000   1.5200000   1.2000000   1.2000000
 ---------------------------------------
  Cycle       Energy         DIIS Error
 ---------------------------------------
    1    -113.9092872620      7.43E-10
 Time req'd to invert C: 0.09 s (CPU) 0.09 s (wall)
    2    -113.9196890060      1.08E-03
    3    -113.9196890058      1.08E-03
    4    -113.9196890066      1.08E-03
    5    -113.9196890054      1.08E-03
    6    -113.9196890059      1.08E-03
    7    -113.9196890059      1.08E-03
    8    -113.9196890059      1.08E-03
    9    -113.9196890051      1.08E-03
   10    -113.9196889995      1.08E-03
   11    -113.9196890055      1.08E-03
   12    -113.9196890069      1.08E-03
   13    -113.9196890072      1.08E-03
   14    -113.9196890084      1.08E-03
   15    -113.9196890078      1.08E-03
   16    -113.9196890064      1.08E-03
   17    -113.9223305021      7.46E-04
   18    -113.9228730171      2.71E-04
   19    -113.9231401318      1.01E-04
   20    -113.9231797094      3.99E-05
   21    -113.9231844390      1.32E-05
   22    -113.9231848474      2.42E-06
   23    -113.9231848603      3.25E-07
   24    -113.9231848606      5.22E-08
   25    -113.9231848606      9.81E-09 Convergence criterion met
 ---------------------------------------
 SCF time:  CPU 8.81 s  wall 8.82 s
(0)  E-EN(g) gas-phase elect-nuc energy                 -113.909287262 a.u.
(3)  G-ENP(liq) elect-nuc-pol free energy of system     -113.923184861 a.u.
(4)  G-CDS(liq) cavity-dispersion-solvent structure 
     free energy                                                4.0732 kcal/mol
(6)  G-S(liq) free energy of system                     -113.916693864 a.u.
(9)  DeltaG-S(liq) free energy of  solvation
     (9) = (6) - (0)                                           -4.6477 kcal/mol
 SCF   energy in the final basis set = -113.9166938641
 Total energy in the final basis set = -113.9166938641

 Components of the MP2 correlation energy:
        aaaa  correlation energy =        -0.0494148406 au
        abab  correlation energy =        -0.3209493276 au
        bbbb  correlation energy =        -0.0494148406 au
        non-Brillouin singles    =        -0.0000000000 au

 Total  MP2   correlation energy =        -0.4197790087 au
        MP2         total energy =      -114.3364728728 au

  Entering Z-vector solver.
 This version supports only Gaussian blurring of the apparent surface charges
 No PCM contribution added !! 
   1         0           1      0.000485    0.000485
 This version supports only Gaussian blurring of the apparent surface charges
 No PCM contribution added !! 
   2         0           1      0.000196    0.000196
 This version supports only Gaussian blurring of the apparent surface charges
 No PCM contribution added !! 
   3         0           1      0.000074    0.000074
 This version supports only Gaussian blurring of the apparent surface charges
 No PCM contribution added !! 
   4         0           1      0.000027    0.000027
 This version supports only Gaussian blurring of the apparent surface charges
 No PCM contribution added !! 
   5         0           1      0.000005    0.000005
 This version supports only Gaussian blurring of the apparent surface charges
 No PCM contribution added !! 
   6         0           1      0.000001    0.000001
 This version supports only Gaussian blurring of the apparent surface charges
 No PCM contribution added !! 
   7         1           0      0.000000    0.000000    Roots Converged

 --------------------------------------------------------------

                    Orbital Energies (a.u.)
 --------------------------------------------------------------

 Alpha MOs
 -- Occupied --
-20.570 -11.333  -1.395  -0.865  -0.692  -0.647  -0.535  -0.445
 -- Virtual --
  0.124   0.174   0.228   0.273   0.454   0.457   0.471   0.615
  0.654   0.673   0.718   0.725   0.850   0.873   0.966   1.037
  1.076   1.209   1.221   1.243   1.330   1.354   1.499   1.676
  1.767   1.946   1.990   2.152   2.301   2.315   2.362   2.503
  2.652   2.837   2.849   2.940   3.057   3.136   3.181   3.235
  3.245   3.449   3.464   3.493   3.629   3.653   3.678   3.741
  3.957   4.023   4.185   4.192   4.217   4.305   4.409   4.489
  4.812   4.823   4.988   5.118   5.126   5.139   5.428   5.479
  5.637   5.668   5.696   6.045   6.086   6.285   6.566   6.596
  6.856   6.884   7.280   7.404   7.500   7.502  11.099  13.420
 --------------------------------------------------------------

          Ground-State Mulliken Net Atomic Charges

     Atom                 Charge (a.u.)
  ----------------------------------------
      1 C                     0.154392
      2 O                    -0.371558
      3 H                     0.108531
      4 H                     0.108635
  ----------------------------------------
  Sum of atomic charges =     0.000000

 -----------------------------------------------------------------
                    Cartesian Multipole Moments
 -----------------------------------------------------------------
    Charge (ESU x 10^10)
                 0.0000
    Dipole Moment (Debye)
         X       0.1221      Y      -3.3840      Z       0.0004
       Tot       3.3862
    Quadrupole Moments (Debye-Ang)
        XX     -11.9705     XY       5.7331     YY     -23.1569
        XZ       0.0918     YZ       0.0039     ZZ     -11.2328
    Octopole Moments (Debye-Ang^2)
       XXX      57.5766    XXY     -28.7689    XYY      38.2079
       YYY     -88.9349    XXZ      -0.2715    XYZ      -0.2503
       YYZ      -0.0168    XZZ      18.3663    YZZ     -19.9561
       ZZZ       0.0011
    Hexadecapole Moments (Debye-Ang^3)
      XXXX    -197.2513   XXXY     110.2512   XXYY    -103.4817
      XYYY     146.6410   YYYY    -313.7733   XXXZ      -0.4767
      XXYZ       0.8212   XYYZ      -1.1165   YYYZ      -0.1216
      XXZZ     -34.7504   XYZZ      32.7869   YYZZ     -44.6018
      XZZZ      -0.5568   YZZZ      -0.0188   ZZZZ     -16.4477
 -----------------------------------------------------------------
 DrvMan is completing analytic gradient of the MP2 energy
 MP2 relaxed dipole moment
            1
    1   0.0480348
    2  -1.3313851
    3   0.0001522
	Magnitude:	 1.332 au	 3.386 Debye
 MP2 energy read as -114.336473
 Full Analytical Gradient of MP2 Energy (in au.)
             1             2             3             4
    1    0.00011267   -0.00009503   -0.00065050    0.00063286
    2   -0.00341981    0.00259099    0.00040364    0.00042518
    3   -0.00007618    0.00000719   -0.00246636    0.00253535
 Gradient time:  CPU 0.06 s  wall 0.06 s
 Geometry Optimization Parameters
   NAtoms,    NIC,     NZ,  NCons,   NDum,   NFix, NCnnct, MaxDiis
        4      17       0       0       0       0       0       0

 Cartesian Hessian Update
 Hessian Updated using BFGS Update


** GEOMETRY OPTIMIZATION IN CARTESIAN COORDINATES **
   Searching for a Minimum

   Optimization Cycle:   2

                       Coordinates (Angstroms)
     ATOM                X               Y               Z
      1  C        -1.6114562833    1.1178238267   -0.0000267198
      2  O        -1.6551502566    2.3417741105    0.0000092926
      3  H        -1.8247886268    0.5706888211   -0.9074713712
      4  H        -1.3595989332    0.5873048417    0.9074887985
   Point Group: c1    Number of degrees of freedom:     6


   Energy is   -114.336472873


 Translations and Rotations Projected Out of Hessian

  2 Hessian modes will be used to form the next step
  Hessian Eigenvalues:
     0.601701    1.820901

 Minimum Search - Taking Simple RFO Step
 Searching for Lamda that Minimizes Along All modes
 Value Taken    Lamda =  -0.00002682
 Step Taken.  Stepsize is  0.005476

                             Maximum     Tolerance    Cnvgd?
         Gradient           0.003420      0.000300      NO
         Displacement       0.003554      0.001200      NO
         Energy change      0.000142      0.000001      NO

 ----------------------------------------------------------------
             Standard Nuclear Orientation (Angstroms)
    I     Atom           X                Y                Z
 ----------------------------------------------------------------
    1      C      -1.6114846212     1.1186293006     0.0000021288
    2      O      -1.6551298159     2.3412498397     0.0000076917
    3      H      -1.8243058174     0.5705582893    -0.9056176763
    4      H      -1.3600738455     0.5871541705     0.9056078559
 ----------------------------------------------------------------
 Nuclear Repulsion Energy =    31.1683514968 hartrees
 There are        8 alpha and        8 beta electrons
 Discretize the solute cavity surface with Lebedev spheres
	Using 302 Lebedev grid points for each H atom
	Using 302 Lebedev grid points for other atoms
	Atomic van der Waals radii will be scaled by 1.20
 Removing interior tesserae...
 Keep 550 surface tesserae and discard 658 interior tesserae
 Molecular Surface Area = 53.252 Angst**2
 Applying Cartesian multipole field
    Component          Value
    ---------          -----
     (2,0,0)        1.00000E-11
     (0,2,0)        2.00000E-11
     (0,0,2)       -3.00000E-10
 Nucleus-field energy     =     0.0000000035 hartrees
 Requested basis set is cc-pVTZ
 There are 32 shells and 88 basis functions
 A cutoff of  1.0D-11 yielded    528 shell pairs
 There are      4048 function pairs (      5260 Cartesian)
 Smallest overlap matrix eigenvalue = 2.14E-03
 Guess MOs from SCF MO coefficient file
 Reading MOs from coefficient file
 Reading MOs from coefficient file
 A restricted Hartree-Fock SCF calculation will be
 performed using Pulay DIIS extrapolation
 SCF converges when DIIS error is below 1.0E-08
 Geometry optimization detected.  Setting ReadMinima to 0
 Setting SaveMinima to 0
 ---------------------------------------
  Cycle       Energy         DIIS Error
 ---------------------------------------
    1    -113.9073181968      1.45E-03
    2    -113.9085604072      1.02E-03
    3    -113.9092866814      2.55E-04
    4    -113.9094447429      1.03E-04
    5    -113.9094778388      4.32E-05
    6    -113.9094828775      1.34E-05
    7    -113.9094832807      2.67E-06
    8    -113.9094832948      3.45E-07
    9    -113.9094832951      5.35E-08
   10    -113.9094832950      1.01E-08
   11    -113.9094832950      2.86E-09 Convergence criterion met
 ---------------------------------------
 SCF time:  CPU 3.41 s  wall 3.41 s
 Discretize the solute cavity surface with Lebedev spheres
	Using 302 Lebedev grid points for each H atom
	Using 302 Lebedev grid points for other atoms
	Atomic van der Waals radii will be scaled by 1.20
 Removing interior tesserae...
 Keep 550 surface tesserae and discard 658 interior tesserae
 Molecular Surface Area = 53.252 Angst**2
 A restricted Hartree-Fock SCF calculation will be
 performed using Pulay DIIS extrapolation
 Polarizable Continuum solvation model will be applied
 SCF converges when DIIS error is below 1.0E-08
 Geometry optimization detected.  Setting ReadMinima to 0
 Setting SaveMinima to 0

 Citation of the SMD model:
 Marenich, A.V.; Cramer, C.J.; Truhlar, D.G.
 J. Phys. Chem. B 2009, 113, 6378-6396.
 iSolventCode=           1
 Solvent: water                                                           

 vradii
            1           2           3           4
    1   1.8500000   1.5200000   1.2000000   1.2000000
 ---------------------------------------
  Cycle       Energy         DIIS Error
 ---------------------------------------
    1    -113.9094832951      1.40E-09
 Time req'd to invert C: 0.10 s (CPU) 0.10 s (wall)
    2    -113.9198454848      1.08E-03
    3    -113.9198454849      1.08E-03
    4    -113.9198454851      1.08E-03
    5    -113.9198454849      1.08E-03
    6    -113.9198454858      1.08E-03
    7    -113.9198454859      1.08E-03
    8    -113.9198454857      1.08E-03
    9    -113.9198454859      1.08E-03
   10    -113.9198454860      1.08E-03
   11    -113.9198454860      1.08E-03
   12    -113.9198454859      1.08E-03
   13    -113.9198454857      1.08E-03
   14    -113.9198454856      1.08E-03
   15    -113.9198454858      1.08E-03
   16    -113.9198454847      1.08E-03
   17    -113.9224741231      7.43E-04
   18    -113.9230129653      2.70E-04
   19    -113.9232774372      1.00E-04
   20    -113.9233165053      3.96E-05
   21    -113.9233211589      1.31E-05
   22    -113.9233215621      2.41E-06
   23    -113.9233215749      3.21E-07
   24    -113.9233215751      5.14E-08
   25    -113.9233215752      9.68E-09 Convergence criterion met
 ---------------------------------------
 SCF time:  CPU 7.91 s  wall 8.90 s
(0)  E-EN(g) gas-phase elect-nuc energy                 -113.909483295 a.u.
(3)  G-ENP(liq) elect-nuc-pol free energy of system     -113.923321575 a.u.
(4)  G-CDS(liq) cavity-dispersion-solvent structure 
     free energy                                                4.0760 kcal/mol
(6)  G-S(liq) free energy of system                     -113.916826106 a.u.
(9)  DeltaG-S(liq) free energy of  solvation
     (9) = (6) - (0)                                           -4.6077 kcal/mol
 SCF   energy in the final basis set = -113.9168261060
 Total energy in the final basis set = -113.9168261060

 Components of the MP2 correlation energy:
        aaaa  correlation energy =        -0.0493996267 au
        abab  correlation energy =        -0.3208662783 au
        bbbb  correlation energy =        -0.0493996267 au
        non-Brillouin singles    =        -0.0000000000 au

 Total  MP2   correlation energy =        -0.4196655317 au
        MP2         total energy =      -114.3364916376 au

  Entering Z-vector solver.
 This version supports only Gaussian blurring of the apparent surface charges
 No PCM contribution added !! 
   1         0           1      0.000483    0.000483
 This version supports only Gaussian blurring of the apparent surface charges
 No PCM contribution added !! 
   2         0           1      0.000194    0.000194
 This version supports only Gaussian blurring of the apparent surface charges
 No PCM contribution added !! 
   3         0           1      0.000073    0.000073
 This version supports only Gaussian blurring of the apparent surface charges
 No PCM contribution added !! 
   4         0           1      0.000026    0.000026
 This version supports only Gaussian blurring of the apparent surface charges
 No PCM contribution added !! 
   5         0           1      0.000005    0.000005
 This version supports only Gaussian blurring of the apparent surface charges
 No PCM contribution added !! 
   6         0           1      0.000001    0.000001
 This version supports only Gaussian blurring of the apparent surface charges
 No PCM contribution added !! 
   7         1           0      0.000000    0.000000    Roots Converged

 --------------------------------------------------------------

                    Orbital Energies (a.u.)
 --------------------------------------------------------------

 Alpha MOs
 -- Occupied --
-20.570 -11.332  -1.396  -0.865  -0.693  -0.648  -0.535  -0.445
 -- Virtual --
  0.124   0.174   0.228   0.273   0.454   0.457   0.470   0.616
  0.654   0.673   0.719   0.726   0.850   0.873   0.966   1.037
  1.077   1.208   1.222   1.243   1.330   1.354   1.500   1.679
  1.768   1.946   1.991   2.153   2.301   2.313   2.362   2.503
  2.652   2.837   2.850   2.940   3.058   3.136   3.182   3.234
  3.246   3.450   3.464   3.494   3.631   3.655   3.678   3.743
  3.959   4.025   4.185   4.194   4.219   4.307   4.415   4.491
  4.813   4.826   4.989   5.122   5.129   5.143   5.431   5.479
  5.640   5.669   5.696   6.050   6.090   6.288   6.571   6.599
  6.856   6.884   7.280   7.409   7.503   7.506  11.112  13.449
 --------------------------------------------------------------

          Ground-State Mulliken Net Atomic Charges

     Atom                 Charge (a.u.)
  ----------------------------------------
      1 C                     0.154839
      2 O                    -0.370916
      3 H                     0.108020
      4 H                     0.108056
  ----------------------------------------
  Sum of atomic charges =    -0.000000

 -----------------------------------------------------------------
                    Cartesian Multipole Moments
 -----------------------------------------------------------------
    Charge (ESU x 10^10)
                -0.0000
    Dipole Moment (Debye)
         X       0.1211      Y      -3.3782      Z       0.0001
       Tot       3.3803
    Quadrupole Moments (Debye-Ang)
        XX     -11.9614     XY       5.7218     YY     -23.1348
        XZ       0.0888     YZ       0.0032     ZZ     -11.2398
    Octopole Moments (Debye-Ang^2)
       XXX      57.5394    XXY     -28.7390    XYY      38.1686
       YYY     -88.8763    XXZ      -0.2613    XYZ      -0.2513
       YYZ      -0.0178    XZZ      18.3768    YZZ     -19.9547
       ZZZ       0.0001
    Hexadecapole Moments (Debye-Ang^3)
      XXXX    -197.1232   XXXY     110.1668   XXYY    -103.3872
      XYYY     146.5375   YYYY    -313.5767   XXXZ      -0.4989
      XXYZ       0.8256   XYYZ      -1.1146   YYYZ      -0.1237
      XXZZ     -34.7597   XYZZ      32.7832   YYZZ     -44.5760
      XZZZ      -0.5588   YZZZ      -0.0202   ZZZZ     -16.4390
 -----------------------------------------------------------------
 DrvMan is completing analytic gradient of the MP2 energy
 MP2 relaxed dipole moment
            1
    1   0.0476486
    2  -1.3290684
    3   0.0000220
	Magnitude:	 1.330 au	 3.380 Debye
 MP2 energy read as -114.336492
 Full Analytical Gradient of MP2 Energy (in au.)
             1             2             3             4
    1    0.00007766   -0.00002798   -0.00042187    0.00037219
    2   -0.00214510    0.00078417    0.00066653    0.00069439
    3   -0.00000477   -0.00000042   -0.00154151    0.00154671
 Gradient time:  CPU 0.07 s  wall 0.07 s
 Geometry Optimization Parameters
   NAtoms,    NIC,     NZ,  NCons,   NDum,   NFix, NCnnct, MaxDiis
        4      17       0       0       0       0       0       0

 Cartesian Hessian Update
 Hessian Updated using BFGS Update


** GEOMETRY OPTIMIZATION IN CARTESIAN COORDINATES **
   Searching for a Minimum

   Optimization Cycle:   3

                       Coordinates (Angstroms)
     ATOM                X               Y               Z
      1  C        -1.6114846212    1.1186293006    0.0000021288
      2  O        -1.6551298159    2.3412498397    0.0000076917
      3  H        -1.8243058174    0.5705582893   -0.9056176763
      4  H        -1.3600738455    0.5871541705    0.9056078559
   Point Group: c1    Number of degrees of freedom:     6


   Energy is   -114.336491638


 Translations and Rotations Projected Out of Hessian

  3 Hessian modes will be used to form the next step
  Hessian Eigenvalues:
     0.271092    1.043672    1.558509

 Minimum Search - Taking Simple RFO Step
 Searching for Lamda that Minimizes Along All modes
 Value Taken    Lamda =  -0.00002969
 Step Taken.  Stepsize is  0.010046

                             Maximum     Tolerance    Cnvgd?
         Gradient           0.002145      0.000300      NO
         Displacement       0.006374      0.001200      NO
         Energy change     -0.000019      0.000001      NO

 ----------------------------------------------------------------
             Standard Nuclear Orientation (Angstroms)
    I     Atom           X                Y                Z
 ----------------------------------------------------------------
    1      C      -1.6115506852     1.1202594940     0.0000007521
    2      O      -1.6551273768     2.3412693713     0.0000110443
    3      H      -1.8234096839     0.5697614763    -0.9022468667
    4      H      -1.3609063541     0.5863012583     0.9022350703
 ----------------------------------------------------------------
 Nuclear Repulsion Energy =    31.2083778514 hartrees
 There are        8 alpha and        8 beta electrons
 Discretize the solute cavity surface with Lebedev spheres
	Using 302 Lebedev grid points for each H atom
	Using 302 Lebedev grid points for other atoms
	Atomic van der Waals radii will be scaled by 1.20
 Removing interior tesserae...
 Keep 548 surface tesserae and discard 660 interior tesserae
 Molecular Surface Area = 52.942 Angst**2
 Applying Cartesian multipole field
    Component          Value
    ---------          -----
     (2,0,0)        1.00000E-11
     (0,2,0)        2.00000E-11
     (0,0,2)       -3.00000E-10
 Nucleus-field energy     =     0.0000000035 hartrees
 Requested basis set is cc-pVTZ
 There are 32 shells and 88 basis functions
 A cutoff of  1.0D-11 yielded    528 shell pairs
 There are      4048 function pairs (      5260 Cartesian)
 Smallest overlap matrix eigenvalue = 2.13E-03
 Guess MOs from SCF MO coefficient file
 Reading MOs from coefficient file
 Reading MOs from coefficient file
 A restricted Hartree-Fock SCF calculation will be
 performed using Pulay DIIS extrapolation
 SCF converges when DIIS error is below 1.0E-08
 Geometry optimization detected.  Setting ReadMinima to 0
 Setting SaveMinima to 0
 ---------------------------------------
  Cycle       Energy         DIIS Error
 ---------------------------------------
    1    -113.9085246058      1.45E-03
    2    -113.9088014342      1.02E-03
    3    -113.9095280221      2.55E-04
    4    -113.9096841254      1.01E-04
    5    -113.9097167155      4.27E-05
    6    -113.9097216451      1.26E-05
    7    -113.9097219996      2.54E-06
    8    -113.9097220120      3.40E-07
    9    -113.9097220123      5.23E-08
   10    -113.9097220123      9.76E-09 Convergence criterion met
 ---------------------------------------
 SCF time:  CPU 3.14 s  wall 3.20 s
 Discretize the solute cavity surface with Lebedev spheres
	Using 302 Lebedev grid points for each H atom
	Using 302 Lebedev grid points for other atoms
	Atomic van der Waals radii will be scaled by 1.20
 Removing interior tesserae...
 Keep 548 surface tesserae and discard 660 interior tesserae
 Molecular Surface Area = 52.942 Angst**2
 A restricted Hartree-Fock SCF calculation will be
 performed using Pulay DIIS extrapolation
 Polarizable Continuum solvation model will be applied
 SCF converges when DIIS error is below 1.0E-08
 Geometry optimization detected.  Setting ReadMinima to 0
 Setting SaveMinima to 0

 Citation of the SMD model:
 Marenich, A.V.; Cramer, C.J.; Truhlar, D.G.
 J. Phys. Chem. B 2009, 113, 6378-6396.
 iSolventCode=           1
 Solvent: water                                                           

 vradii
            1           2           3           4
    1   1.8500000   1.5200000   1.2000000   1.2000000
 ---------------------------------------
  Cycle       Energy         DIIS Error
 ---------------------------------------
    1    -113.9097220123      2.85E-09
 Time req'd to invert C: 0.09 s (CPU) 0.09 s (wall)
    2    -113.9200323226      1.08E-03
    3    -113.9200323215      1.08E-03
    4    -113.9200323230      1.08E-03
    5    -113.9200323218      1.08E-03
    6    -113.9200323226      1.08E-03
    7    -113.9200323230      1.08E-03
    8    -113.9200323232      1.08E-03
    9    -113.9200323227      1.08E-03
   10    -113.9200323188      1.08E-03
   11    -113.9200323372      1.08E-03
   12    -113.9200323285      1.08E-03
   13    -113.9200323288      1.08E-03
   14    -113.9200323283      1.08E-03
   15    -113.9200323278      1.08E-03
   16    -113.9200323243      1.08E-03
   17    -113.9226431263      7.39E-04
   18    -113.9231771230      2.68E-04
   19    -113.9234383110      9.97E-05
   20    -113.9234767850      3.93E-05
   21    -113.9234813470      1.30E-05
   22    -113.9234817424      2.39E-06
   23    -113.9234817549      3.17E-07
   24    -113.9234817551      5.03E-08
   25    -113.9234817552      9.28E-09 Convergence criterion met
 ---------------------------------------
 SCF time:  CPU 8.96 s  wall 8.99 s
(0)  E-EN(g) gas-phase elect-nuc energy                 -113.909722012 a.u.
(3)  G-ENP(liq) elect-nuc-pol free energy of system     -113.923481755 a.u.
(4)  G-CDS(liq) cavity-dispersion-solvent structure 
     free energy                                                4.0794 kcal/mol
(6)  G-S(liq) free energy of system                     -113.916980777 a.u.
(9)  DeltaG-S(liq) free energy of  solvation
     (9) = (6) - (0)                                           -4.5549 kcal/mol
 SCF   energy in the final basis set = -113.9169807768
 Total energy in the final basis set = -113.9169807768

 Components of the MP2 correlation energy:
        aaaa  correlation energy =        -0.0493805230 au
        abab  correlation energy =        -0.3207642730 au
        bbbb  correlation energy =        -0.0493805230 au
        non-Brillouin singles    =        -0.0000000000 au

 Total  MP2   correlation energy =        -0.4195253190 au
        MP2         total energy =      -114.3365060958 au

  Entering Z-vector solver.
 This version supports only Gaussian blurring of the apparent surface charges
 No PCM contribution added !! 
   1         0           1      0.000480    0.000480
 This version supports only Gaussian blurring of the apparent surface charges
 No PCM contribution added !! 
   2         0           1      0.000192    0.000192
 This version supports only Gaussian blurring of the apparent surface charges
 No PCM contribution added !! 
   3         0           1      0.000072    0.000072
 This version supports only Gaussian blurring of the apparent surface charges
 No PCM contribution added !! 
   4         0           1      0.000026    0.000026
 This version supports only Gaussian blurring of the apparent surface charges
 No PCM contribution added !! 
   5         0           1      0.000005    0.000005
 This version supports only Gaussian blurring of the apparent surface charges
 No PCM contribution added !! 
   6         0           1      0.000001    0.000001
 This version supports only Gaussian blurring of the apparent surface charges
 No PCM contribution added !! 
   7         1           0      0.000000    0.000000    Roots Converged

 --------------------------------------------------------------

                    Orbital Energies (a.u.)
 --------------------------------------------------------------

 Alpha MOs
 -- Occupied --
-20.570 -11.332  -1.397  -0.866  -0.693  -0.649  -0.536  -0.445
 -- Virtual --
  0.124   0.174   0.229   0.273   0.456   0.457   0.469   0.617
  0.655   0.672   0.721   0.726   0.850   0.873   0.966   1.038
  1.081   1.207   1.225   1.242   1.331   1.354   1.500   1.683
  1.770   1.947   1.994   2.154   2.301   2.310   2.362   2.502
  2.651   2.838   2.852   2.942   3.058   3.137   3.182   3.233
  3.247   3.451   3.463   3.495   3.635   3.658   3.677   3.744
  3.961   4.030   4.186   4.199   4.220   4.309   4.425   4.493
  4.814   4.830   4.990   5.128   5.133   5.147   5.434   5.478
  5.644   5.669   5.696   6.059   6.096   6.291   6.576   6.603
  6.857   6.885   7.280   7.413   7.504   7.516  11.129  13.489
 --------------------------------------------------------------

          Ground-State Mulliken Net Atomic Charges

     Atom                 Charge (a.u.)
  ----------------------------------------
      1 C                     0.155715
      2 O                    -0.370137
      3 H                     0.107413
      4 H                     0.107010
  ----------------------------------------
  Sum of atomic charges =     0.000000

 -----------------------------------------------------------------
                    Cartesian Multipole Moments
 -----------------------------------------------------------------
    Charge (ESU x 10^10)
                 0.0000
    Dipole Moment (Debye)
         X       0.1207      Y      -3.3714      Z      -0.0009
       Tot       3.3735
    Quadrupole Moments (Debye-Ang)
        XX     -11.9522     XY       5.7105     YY     -23.1069
        XZ       0.0845     YZ       0.0028     ZZ     -11.2537
    Octopole Moments (Debye-Ang^2)
       XXX      57.4980    XXY     -28.7139    XYY      38.1233
       YYY     -88.8239    XXZ      -0.2453    XYZ      -0.2546
       YYZ      -0.0185    XZZ      18.3989    YZZ     -19.9634
       ZZZ      -0.0016
    Hexadecapole Moments (Debye-Ang^3)
      XXXX    -196.9739   XXXY     110.1061   XXYY    -103.3031
      XYYY     146.4531   YYYY    -313.4896   XXXZ      -0.5337
      XXYZ       0.8370   XYYZ      -1.1140   YYYZ      -0.1246
      XXZZ     -34.7846   XYZZ      32.7970   YYZZ     -44.5680
      XZZZ      -0.5619   YZZZ      -0.0209   ZZZZ     -16.4247
 -----------------------------------------------------------------
 DrvMan is completing analytic gradient of the MP2 energy
 MP2 relaxed dipole moment
            1
    1   0.0475021
    2  -1.3263957
    3  -0.0003672
	Magnitude:	 1.327 au	 3.374 Debye
 MP2 energy read as -114.336506
 Full Analytical Gradient of MP2 Energy (in au.)
             1             2             3             4
    1    0.00003533    0.00004204   -0.00003027   -0.00004710
    2   -0.00042666   -0.00129963    0.00085658    0.00086971
    3    0.00007502   -0.00001884    0.00000903   -0.00006520
 Gradient time:  CPU 0.06 s  wall 0.06 s
 Geometry Optimization Parameters
   NAtoms,    NIC,     NZ,  NCons,   NDum,   NFix, NCnnct, MaxDiis
        4      17       0       0       0       0       0       0

 Cartesian Hessian Update
 Hessian Updated using BFGS Update


** GEOMETRY OPTIMIZATION IN CARTESIAN COORDINATES **
   Searching for a Minimum

   Optimization Cycle:   4

                       Coordinates (Angstroms)
     ATOM                X               Y               Z
      1  C        -1.6115506852    1.1202594940    0.0000007521
      2  O        -1.6551273768    2.3412693713    0.0000110443
      3  H        -1.8234096839    0.5697614763   -0.9022468667
      4  H        -1.3609063541    0.5863012583    0.9022350703
   Point Group: c1    Number of degrees of freedom:     6


   Energy is   -114.336506096


 Translations and Rotations Projected Out of Hessian

  5 Hessian modes will be used to form the next step
  Hessian Eigenvalues:
     0.218752    1.000000    1.000006    1.015473    1.747016

 Minimum Search - Taking Simple RFO Step
 Searching for Lamda that Minimizes Along All modes
 Value Taken    Lamda =  -0.00000406
 Step Taken.  Stepsize is  0.003083

                             Maximum     Tolerance    Cnvgd?
         Gradient           0.001300      0.000300      NO
         Displacement       0.001346      0.001200      NO
         Energy change     -0.000014      0.000001      NO

 ----------------------------------------------------------------
             Standard Nuclear Orientation (Angstroms)
    I     Atom           X                Y                Z
 ----------------------------------------------------------------
    1      C      -1.6115859994     1.1208955722    -0.0000377713
    2      O      -1.6551466263     2.3419048234     0.0000212631
    3      H      -1.8232035027     0.5691337099    -0.9015345034
    4      H      -1.3610579717     0.5856574945     0.9015510116
 ----------------------------------------------------------------
 Nuclear Repulsion Energy =    31.2068370436 hartrees
 There are        8 alpha and        8 beta electrons
 Discretize the solute cavity surface with Lebedev spheres
	Using 302 Lebedev grid points for each H atom
	Using 302 Lebedev grid points for other atoms
	Atomic van der Waals radii will be scaled by 1.20
 Removing interior tesserae...
 Keep 548 surface tesserae and discard 660 interior tesserae
 Molecular Surface Area = 52.942 Angst**2
 Applying Cartesian multipole field
    Component          Value
    ---------          -----
     (2,0,0)        1.00000E-11
     (0,2,0)        2.00000E-11
     (0,0,2)       -3.00000E-10
 Nucleus-field energy     =     0.0000000035 hartrees
 Requested basis set is cc-pVTZ
 There are 32 shells and 88 basis functions
 A cutoff of  1.0D-11 yielded    528 shell pairs
 There are      4048 function pairs (      5260 Cartesian)
 Smallest overlap matrix eigenvalue = 2.13E-03
 Guess MOs from SCF MO coefficient file
 Reading MOs from coefficient file
 Reading MOs from coefficient file
 A restricted Hartree-Fock SCF calculation will be
 performed using Pulay DIIS extrapolation
 SCF converges when DIIS error is below 1.0E-08
 Geometry optimization detected.  Setting ReadMinima to 0
 Setting SaveMinima to 0
 ---------------------------------------
  Cycle       Energy         DIIS Error
 ---------------------------------------
    1    -113.9053246778      1.43E-03
    2    -113.9088401343      1.00E-03
    3    -113.9095502021      2.52E-04
    4    -113.9097046362      1.01E-04
    5    -113.9097362818      4.27E-05
    6    -113.9097411518      1.46E-05
    7    -113.9097416298      2.77E-06
    8    -113.9097416459      3.41E-07
    9    -113.9097416461      5.45E-08
   10    -113.9097416461      1.04E-08
   11    -113.9097416462      2.44E-09 Convergence criterion met
 ---------------------------------------
 SCF time:  CPU 3.26 s  wall 4.08 s
 Discretize the solute cavity surface with Lebedev spheres
	Using 302 Lebedev grid points for each H atom
	Using 302 Lebedev grid points for other atoms
	Atomic van der Waals radii will be scaled by 1.20
 Removing interior tesserae...
 Keep 548 surface tesserae and discard 660 interior tesserae
 Molecular Surface Area = 52.942 Angst**2
 A restricted Hartree-Fock SCF calculation will be
 performed using Pulay DIIS extrapolation
 Polarizable Continuum solvation model will be applied
 SCF converges when DIIS error is below 1.0E-08
 Geometry optimization detected.  Setting ReadMinima to 0
 Setting SaveMinima to 0

 Citation of the SMD model:
 Marenich, A.V.; Cramer, C.J.; Truhlar, D.G.
 J. Phys. Chem. B 2009, 113, 6378-6396.
 iSolventCode=           1
 Solvent: water                                                           

 vradii
            1           2           3           4
    1   1.8500000   1.5200000   1.2000000   1.2000000
 ---------------------------------------
  Cycle       Energy         DIIS Error
 ---------------------------------------
    1    -113.9097416461      1.07E-09
 Time req'd to invert C: 0.09 s (CPU) 0.09 s (wall)
    2    -113.9200490551      1.08E-03
    3    -113.9200490551      1.08E-03
    4    -113.9200490553      1.08E-03
    5    -113.9200490549      1.08E-03
    6    -113.9200490546      1.08E-03
    7    -113.9200490554      1.08E-03
    8    -113.9200490554      1.08E-03
    9    -113.9200490547      1.08E-03
   10    -113.9200490537      1.08E-03
   11    -113.9200490543      1.08E-03
   12    -113.9200490539      1.08E-03
   13    -113.9200490541      1.08E-03
   14    -113.9200490539      1.08E-03
   15    -113.9200490541      1.08E-03
   16    -113.9200490550      1.08E-03
   17    -113.9226604823      7.40E-04
   18    -113.9231945190      2.68E-04
   19    -113.9234556724      9.97E-05
   20    -113.9234941241      3.93E-05
   21    -113.9234986846      1.30E-05
   22    -113.9234990794      2.39E-06
   23    -113.9234990919      3.17E-07
   24    -113.9234990921      5.02E-08
   25    -113.9234990921      9.27E-09 Convergence criterion met
 ---------------------------------------
 SCF time:  CPU 7.22 s  wall 7.77 s
(0)  E-EN(g) gas-phase elect-nuc energy                 -113.909741646 a.u.
(3)  G-ENP(liq) elect-nuc-pol free energy of system     -113.923499092 a.u.
(4)  G-CDS(liq) cavity-dispersion-solvent structure 
     free energy                                                4.0794 kcal/mol
(6)  G-S(liq) free energy of system                     -113.916998119 a.u.
(9)  DeltaG-S(liq) free energy of  solvation
     (9) = (6) - (0)                                           -4.5535 kcal/mol
 SCF   energy in the final basis set = -113.9169981189
 Total energy in the final basis set = -113.9169981189

 Components of the MP2 correlation energy:
        aaaa  correlation energy =        -0.0493805579 au
        abab  correlation energy =        -0.3207659414 au
        bbbb  correlation energy =        -0.0493805579 au
        non-Brillouin singles    =        -0.0000000000 au

 Total  MP2   correlation energy =        -0.4195270572 au
        MP2         total energy =      -114.3365251762 au

  Entering Z-vector solver.
 This version supports only Gaussian blurring of the apparent surface charges
 No PCM contribution added !! 
   1         0           1      0.000480    0.000480
 This version supports only Gaussian blurring of the apparent surface charges
 No PCM contribution added !! 
   2         0           1      0.000192    0.000192
 This version supports only Gaussian blurring of the apparent surface charges
 No PCM contribution added !! 
   3         0           1      0.000072    0.000072
 This version supports only Gaussian blurring of the apparent surface charges
 No PCM contribution added !! 
   4         0           1      0.000026    0.000026
 This version supports only Gaussian blurring of the apparent surface charges
 No PCM contribution added !! 
   5         0           1      0.000005    0.000005
 This version supports only Gaussian blurring of the apparent surface charges
 No PCM contribution added !! 
   6         0           1      0.000001    0.000001
 This version supports only Gaussian blurring of the apparent surface charges
 No PCM contribution added !! 
   7         1           0      0.000000    0.000000    Roots Converged

 --------------------------------------------------------------

                    Orbital Energies (a.u.)
 --------------------------------------------------------------

 Alpha MOs
 -- Occupied --
-20.570 -11.332  -1.397  -0.866  -0.693  -0.649  -0.536  -0.445
 -- Virtual --
  0.124   0.174   0.229   0.273   0.456   0.457   0.469   0.617
  0.654   0.672   0.720   0.726   0.850   0.873   0.966   1.038
  1.081   1.207   1.226   1.242   1.331   1.353   1.500   1.683
  1.770   1.947   1.994   2.154   2.300   2.310   2.362   2.501
  2.651   2.838   2.853   2.942   3.057   3.138   3.182   3.232
  3.248   3.451   3.463   3.495   3.635   3.659   3.676   3.743
  3.961   4.031   4.185   4.200   4.220   4.309   4.427   4.494
  4.812   4.830   4.990   5.129   5.133   5.147   5.434   5.476
  5.644   5.669   5.695   6.061   6.096   6.290   6.576   6.603
  6.857   6.885   7.280   7.413   7.504   7.517  11.129  13.491
 --------------------------------------------------------------

          Ground-State Mulliken Net Atomic Charges

     Atom                 Charge (a.u.)
  ----------------------------------------
      1 C                     0.155975
      2 O                    -0.370066
      3 H                     0.107274
      4 H                     0.106817
  ----------------------------------------
  Sum of atomic charges =     0.000000

 -----------------------------------------------------------------
                    Cartesian Multipole Moments
 -----------------------------------------------------------------
    Charge (ESU x 10^10)
                -0.0000
    Dipole Moment (Debye)
         X       0.1207      Y      -3.3721      Z      -0.0011
       Tot       3.3743
    Quadrupole Moments (Debye-Ang)
        XX     -11.9522     XY       5.7117     YY     -23.1080
        XZ       0.0834     YZ       0.0026     ZZ     -11.2588
    Octopole Moments (Debye-Ang^2)
       XXX      57.4985    XXY     -28.7212    XYY      38.1256
       YYY     -88.8487    XXZ      -0.2414    XYZ      -0.2558
       YYZ      -0.0187    XZZ      18.4073    YZZ     -19.9742
       ZZZ      -0.0016
    Hexadecapole Moments (Debye-Ang^3)
      XXXX    -196.9767   XXXY     110.1370   XXYY    -103.3285
      XYYY     146.4959   YYYY    -313.6577   XXXZ      -0.5432
      XXYZ       0.8413   XYYZ      -1.1149   YYYZ      -0.1246
      XXZZ     -34.7982   XYZZ      32.8149   YYZZ     -44.5932
      XZZZ      -0.5639   YZZZ      -0.0209   ZZZZ     -16.4288
 -----------------------------------------------------------------
 DrvMan is completing analytic gradient of the MP2 energy
 MP2 relaxed dipole moment
            1
    1   0.0474933
    2  -1.3267045
    3  -0.0004450
	Magnitude:	 1.328 au	 3.374 Debye
 MP2 energy read as -114.336525
 Full Analytical Gradient of MP2 Energy (in au.)
             1             2             3             4
    1    0.00000648    0.00003913    0.00002541   -0.00007101
    2   -0.00015247   -0.00113495    0.00064918    0.00063824
    3    0.00000581   -0.00000880    0.00019530   -0.00019231
 Gradient time:  CPU 0.06 s  wall 0.05 s
 Geometry Optimization Parameters
   NAtoms,    NIC,     NZ,  NCons,   NDum,   NFix, NCnnct, MaxDiis
        4      17       0       0       0       0       0       0

 Cartesian Hessian Update
 Hessian Updated using BFGS Update


** GEOMETRY OPTIMIZATION IN CARTESIAN COORDINATES **
   Searching for a Minimum

   Optimization Cycle:   5

                       Coordinates (Angstroms)
     ATOM                X               Y               Z
      1  C        -1.6115859994    1.1208955722   -0.0000377713
      2  O        -1.6551466263    2.3419048234    0.0000212631
      3  H        -1.8232035027    0.5691337099   -0.9015345034
      4  H        -1.3610579717    0.5856574945    0.9015510116
   Point Group: c1    Number of degrees of freedom:     6


   Energy is   -114.336525176


 Translations and Rotations Projected Out of Hessian

  5 Hessian modes will be used to form the next step
  Hessian Eigenvalues:
     0.155130    0.586729    1.000007    1.003948    1.575441

 Minimum Search - Taking Simple RFO Step
 Searching for Lamda that Minimizes Along All modes
 Value Taken    Lamda =  -0.00000611
 Step Taken.  Stepsize is  0.005288

                             Maximum     Tolerance    Cnvgd?
         Gradient           0.001135      0.000300      NO
         Displacement       0.002827      0.001200      NO
         Energy change     -0.000019      0.000001      NO

 ----------------------------------------------------------------
             Standard Nuclear Orientation (Angstroms)
    I     Atom           X                Y                Z
 ----------------------------------------------------------------
    1      C      -1.6116305765     1.1219783985    -0.0000489455
    2      O      -1.6551957891     2.3434007953     0.0000343179
    3      H      -1.8229732814     0.5678414304    -0.9008214012
    4      H      -1.3611944531     0.5843709759     0.9008360288
 ----------------------------------------------------------------
 Nuclear Repulsion Energy =    31.1924494667 hartrees
 There are        8 alpha and        8 beta electrons
 Discretize the solute cavity surface with Lebedev spheres
	Using 302 Lebedev grid points for each H atom
	Using 302 Lebedev grid points for other atoms
	Atomic van der Waals radii will be scaled by 1.20
 Removing interior tesserae...
 Keep 549 surface tesserae and discard 659 interior tesserae
 Molecular Surface Area = 53.088 Angst**2
 Applying Cartesian multipole field
    Component          Value
    ---------          -----
     (2,0,0)        1.00000E-11
     (0,2,0)        2.00000E-11
     (0,0,2)       -3.00000E-10
 Nucleus-field energy     =     0.0000000035 hartrees
 Requested basis set is cc-pVTZ
 There are 32 shells and 88 basis functions
 A cutoff of  1.0D-11 yielded    528 shell pairs
 There are      4048 function pairs (      5260 Cartesian)
 Smallest overlap matrix eigenvalue = 2.13E-03
 Guess MOs from SCF MO coefficient file
 Reading MOs from coefficient file
 Reading MOs from coefficient file
 A restricted Hartree-Fock SCF calculation will be
 performed using Pulay DIIS extrapolation
 SCF converges when DIIS error is below 1.0E-08
 Geometry optimization detected.  Setting ReadMinima to 0
 Setting SaveMinima to 0
 ---------------------------------------
  Cycle       Energy         DIIS Error
 ---------------------------------------
    1    -113.9045926676      1.43E-03
    2    -113.9088207330      1.01E-03
    3    -113.9095363523      2.52E-04
    4    -113.9096904158      1.00E-04
    5    -113.9097217740      4.27E-05
    6    -113.9097266333      1.48E-05
    7    -113.9097271290      2.81E-06
    8    -113.9097271457      3.44E-07
    9    -113.9097271460      5.50E-08
   10    -113.9097271459      1.04E-08
   11    -113.9097271460      2.44E-09 Convergence criterion met
 ---------------------------------------
 SCF time:  CPU 3.26 s  wall 3.43 s
 Discretize the solute cavity surface with Lebedev spheres
	Using 302 Lebedev grid points for each H atom
	Using 302 Lebedev grid points for other atoms
	Atomic van der Waals radii will be scaled by 1.20
 Removing interior tesserae...
 Keep 549 surface tesserae and discard 659 interior tesserae
 Molecular Surface Area = 53.088 Angst**2
 A restricted Hartree-Fock SCF calculation will be
 performed using Pulay DIIS extrapolation
 Polarizable Continuum solvation model will be applied
 SCF converges when DIIS error is below 1.0E-08
 Geometry optimization detected.  Setting ReadMinima to 0
 Setting SaveMinima to 0

 Citation of the SMD model:
 Marenich, A.V.; Cramer, C.J.; Truhlar, D.G.
 J. Phys. Chem. B 2009, 113, 6378-6396.
 iSolventCode=           1
 Solvent: water                                                           

 vradii
            1           2           3           4
    1   1.8500000   1.5200000   1.2000000   1.2000000
 ---------------------------------------
  Cycle       Energy         DIIS Error
 ---------------------------------------
    1    -113.9097271460      1.07E-09
 Time req'd to invert C: 0.09 s (CPU) 0.09 s (wall)
    2    -113.9200430051      1.08E-03
    3    -113.9200430052      1.08E-03
    4    -113.9200430052      1.08E-03
    5    -113.9200430051      1.08E-03
    6    -113.9200430047      1.08E-03
    7    -113.9200430046      1.08E-03
    8    -113.9200430049      1.08E-03
    9    -113.9200430047      1.08E-03
   10    -113.9200430053      1.08E-03
   11    -113.9200430063      1.08E-03
   12    -113.9200430053      1.08E-03
   13    -113.9200430049      1.08E-03
   14    -113.9200430052      1.08E-03
   15    -113.9200430058      1.08E-03
   16    -113.9200430050      1.08E-03
   17    -113.9226593515      7.40E-04
   18    -113.9231945484      2.69E-04
   19    -113.9234564009      9.97E-05
   20    -113.9234949525      3.93E-05
   21    -113.9234995317      1.30E-05
   22    -113.9234999273      2.39E-06
   23    -113.9234999399      3.18E-07
   24    -113.9234999401      5.04E-08
   25    -113.9234999401      9.23E-09 Convergence criterion met
 ---------------------------------------
 SCF time:  CPU 8.00 s  wall 8.51 s
(0)  E-EN(g) gas-phase elect-nuc energy                 -113.909727146 a.u.
(3)  G-ENP(liq) elect-nuc-pol free energy of system     -113.923499940 a.u.
(4)  G-CDS(liq) cavity-dispersion-solvent structure 
     free energy                                                4.0785 kcal/mol
(6)  G-S(liq) free energy of system                     -113.917000422 a.u.
(9)  DeltaG-S(liq) free energy of  solvation
     (9) = (6) - (0)                                           -4.5640 kcal/mol
 SCF   energy in the final basis set = -113.9170004221
 Total energy in the final basis set = -113.9170004221

 Components of the MP2 correlation energy:
        aaaa  correlation energy =        -0.0493857045 au
        abab  correlation energy =        -0.3207969682 au
        bbbb  correlation energy =        -0.0493857045 au
        non-Brillouin singles    =        -0.0000000000 au

 Total  MP2   correlation energy =        -0.4195683772 au
        MP2         total energy =      -114.3365687993 au

  Entering Z-vector solver.
 This version supports only Gaussian blurring of the apparent surface charges
 No PCM contribution added !! 
   1         0           1      0.000481    0.000481
 This version supports only Gaussian blurring of the apparent surface charges
 No PCM contribution added !! 
   2         0           1      0.000193    0.000193
 This version supports only Gaussian blurring of the apparent surface charges
 No PCM contribution added !! 
   3         0           1      0.000072    0.000072
 This version supports only Gaussian blurring of the apparent surface charges
 No PCM contribution added !! 
   4         0           1      0.000026    0.000026
 This version supports only Gaussian blurring of the apparent surface charges
 No PCM contribution added !! 
   5         0           1      0.000005    0.000005
 This version supports only Gaussian blurring of the apparent surface charges
 No PCM contribution added !! 
   6         0           1      0.000001    0.000001
 This version supports only Gaussian blurring of the apparent surface charges
 No PCM contribution added !! 
   7         1           0      0.000000    0.000000    Roots Converged

 --------------------------------------------------------------

                    Orbital Energies (a.u.)
 --------------------------------------------------------------

 Alpha MOs
 -- Occupied --
-20.570 -11.332  -1.396  -0.866  -0.692  -0.649  -0.536  -0.445
 -- Virtual --
  0.124   0.174   0.229   0.273   0.457   0.457   0.468   0.617
  0.653   0.672   0.720   0.726   0.850   0.874   0.965   1.038
  1.083   1.206   1.227   1.240   1.330   1.352   1.500   1.684
  1.771   1.946   1.995   2.154   2.299   2.310   2.362   2.500
  2.650   2.838   2.854   2.942   3.056   3.138   3.182   3.232
  3.250   3.452   3.461   3.494   3.635   3.658   3.675   3.740
  3.960   4.033   4.184   4.202   4.219   4.308   4.429   4.494
  4.809   4.829   4.988   5.128   5.131   5.145   5.433   5.473
  5.642   5.668   5.692   6.064   6.096   6.288   6.575   6.601
  6.856   6.884   7.280   7.411   7.504   7.518  11.124  13.482
 --------------------------------------------------------------

          Ground-State Mulliken Net Atomic Charges

     Atom                 Charge (a.u.)
  ----------------------------------------
      1 C                     0.156341
      2 O                    -0.370100
      3 H                     0.107025
      4 H                     0.106733
  ----------------------------------------
  Sum of atomic charges =    -0.000000

 -----------------------------------------------------------------
                    Cartesian Multipole Moments
 -----------------------------------------------------------------
    Charge (ESU x 10^10)
                -0.0000
    Dipole Moment (Debye)
         X       0.1211      Y      -3.3753      Z      -0.0006
       Tot       3.3775
    Quadrupole Moments (Debye-Ang)
        XX     -11.9556     XY       5.7171     YY     -23.1173
        XZ       0.0810     YZ       0.0032     ZZ     -11.2669
    Octopole Moments (Debye-Ang^2)
       XXX      57.5137    XXY     -28.7449    XYY      38.1421
       YYY     -88.9199    XXZ      -0.2349    XYZ      -0.2588
       YYZ      -0.0181    XZZ      18.4213    YZZ     -19.9968
       ZZZ      -0.0004
    Hexadecapole Moments (Debye-Ang^3)
      XXXX    -197.0304   XXXY     110.2261   XXYY    -103.4096
      XYYY     146.6175   YYYY    -314.0759   XXXZ      -0.5585
      XXYZ       0.8498   XYYZ      -1.1181   YYYZ      -0.1241
      XXZZ     -34.8238   XYZZ      32.8528   YYZZ     -44.6543
      XZZZ      -0.5684   YZZZ      -0.0202   ZZZZ     -16.4429
 -----------------------------------------------------------------
 DrvMan is completing analytic gradient of the MP2 energy
 MP2 relaxed dipole moment
            1
    1   0.0476345
    2  -1.3279372
    3  -0.0002325
	Magnitude:	 1.329 au	 3.377 Debye
 MP2 energy read as -114.336569
 Full Analytical Gradient of MP2 Energy (in au.)
             1             2             3             4
    1   -0.00001119    0.00000675    0.00003128   -0.00002684
    2    0.00007832   -0.00019191    0.00006556    0.00004802
    3   -0.00002974   -0.00000396    0.00013627   -0.00010258
 Gradient time:  CPU 0.05 s  wall 0.05 s
 Geometry Optimization Parameters
   NAtoms,    NIC,     NZ,  NCons,   NDum,   NFix, NCnnct, MaxDiis
        4      17       0       0       0       0       0       0

 Cartesian Hessian Update
 Hessian Updated using BFGS Update


** GEOMETRY OPTIMIZATION IN CARTESIAN COORDINATES **
   Searching for a Minimum

   Optimization Cycle:   6

                       Coordinates (Angstroms)
     ATOM                X               Y               Z
      1  C        -1.6116305765    1.1219783985   -0.0000489455
      2  O        -1.6551957891    2.3434007953    0.0000343179
      3  H        -1.8229732814    0.5678414304   -0.9008214012
      4  H        -1.3611944531    0.5843709759    0.9008360288
   Point Group: c1    Number of degrees of freedom:     6


   Energy is   -114.336568799


 Translations and Rotations Projected Out of Hessian

  6 Hessian modes will be used to form the next step
  Hessian Eigenvalues:
     0.167964    0.523593    1.000001    1.000016    1.004014    1.546256

 Minimum Search - Taking Simple RFO Step
 Searching for Lamda that Minimizes Along All modes
 Value Taken    Lamda =   0.00000000
 Step Taken.  Stepsize is  0.000453

                             Maximum     Tolerance    Cnvgd?
         Gradient           0.000192      0.000300     YES
         Displacement       0.000283      0.001200     YES
         Energy change     -0.000044      0.000001      NO


                       Distance Matrix (Angstroms)
             C (  1)   O (  2)   H (  3)
   O (  2)  1.222199
   H (  3)  1.078483  1.998074
   H (  4)  1.078579  1.998016  1.859968

 Final energy is   -114.33656879925300     


 ******************************
 **  OPTIMIZATION CONVERGED  **
 ******************************

                       Coordinates (Angstroms)
     ATOM                X               Y               Z
      1  C        -1.6116305765    1.1219783985   -0.0000489455
      2  O        -1.6551957891    2.3434007953    0.0000343179
      3  H        -1.8229732814    0.5678414304   -0.9008214012
      4  H        -1.3611944531    0.5843709759    0.9008360288

Z-matrix Print:
$molecule
0 1
C 
H  1 1.078483
H  1 1.078579 2 119.144689
O  1 1.222199 2 120.434766 3 179.993786 0
$end


 --------------------------------------------------------------

                    Orbital Energies (a.u.)
 --------------------------------------------------------------

 Alpha MOs
 -- Occupied --
-20.570 -11.332  -1.396  -0.866  -0.692  -0.649  -0.536  -0.445
 -- Virtual --
  0.124   0.174   0.229   0.273   0.457   0.457   0.468   0.617
  0.653   0.672   0.720   0.726   0.850   0.874   0.965   1.038
  1.083   1.206   1.227   1.240   1.330   1.352   1.500   1.684
  1.771   1.946   1.995   2.154   2.299   2.310   2.362   2.500
  2.650   2.838   2.854   2.942   3.056   3.138   3.182   3.232
  3.250   3.452   3.461   3.494   3.635   3.658   3.675   3.740
  3.960   4.033   4.184   4.202   4.219   4.308   4.429   4.494
  4.809   4.829   4.988   5.128   5.131   5.145   5.433   5.473
  5.642   5.668   5.692   6.064   6.096   6.288   6.575   6.601
  6.856   6.884   7.280   7.411   7.504   7.518  11.124  13.482
 --------------------------------------------------------------

          Ground-State Mulliken Net Atomic Charges

     Atom                 Charge (a.u.)
  ----------------------------------------
      1 C                     0.156341
      2 O                    -0.370100
      3 H                     0.107025
      4 H                     0.106733
  ----------------------------------------
  Sum of atomic charges =    -0.000000

 -----------------------------------------------------------------
                    Cartesian Multipole Moments
 -----------------------------------------------------------------
    Charge (ESU x 10^10)
                -0.0000
    Dipole Moment (Debye)
         X       0.1211      Y      -3.3753      Z      -0.0006
       Tot       3.3775
    Quadrupole Moments (Debye-Ang)
        XX     -11.9556     XY       5.7171     YY     -23.1173
        XZ       0.0810     YZ       0.0032     ZZ     -11.2669
    Octopole Moments (Debye-Ang^2)
       XXX      57.5137    XXY     -28.7449    XYY      38.1421
       YYY     -88.9199    XXZ      -0.2349    XYZ      -0.2588
       YYZ      -0.0181    XZZ      18.4213    YZZ     -19.9968
       ZZZ      -0.0004
    Hexadecapole Moments (Debye-Ang^3)
      XXXX    -197.0304   XXXY     110.2261   XXYY    -103.4096
      XYYY     146.6175   YYYY    -314.0759   XXXZ      -0.5585
      XXYZ       0.8498   XYYZ      -1.1181   YYYZ      -0.1241
      XXZZ     -34.8238   XYZZ      32.8528   YYZZ     -44.6543
      XZZZ      -0.5684   YZZZ      -0.0202   ZZZZ     -16.4429
 -----------------------------------------------------------------
Archival summary:
1\1\TWL02\OPT\MP2\BasisUnspecified\112\taweetha\SunJun1112:15:132017SunJun1112:15:132017\0\\#,OPT,MP2,BasisUnspecified,\\0,1\C\H,1,1.07848\H,1,1.07858,2,119.145\O,1,1.2222,2,120.435,3,179.994,0\\HF=-113.917\MP2=-114.336569\\@

 Total job time:  115.02s(wall), 106.89s(cpu) 
 Sun Jun 11 12:15:13 2017

        *************************************************************
        *                                                           *
        *  Thank you very much for using Q-Chem.  Have a nice day.  *
        *                                                           *
        *************************************************************


 
User input: 2 of 2 
 
TWL02 127.0.1
Q-Chem Developer Version! Running on 127.0.1.*
                  Welcome to Q-Chem
     A Quantum Leap Into The Future Of Chemistry


 Q-Chem 4.4, Q-Chem, Inc., Pleasanton, CA (2016)

 Y. Shao,  Z. Gan,  E. Epifanovsky,  A. T. B. Gilbert,  M. Wormit,  
 J. Kussmann,  A. W. Lange,  A. Behn,  J. Deng,  X. Feng,  D. Ghosh,  
 M. Goldey,  P. R. Horn,  L. D. Jacobson,  I. Kaliman,  F. Rob,  
 R. Z. Khaliullin,  T. Kus,  A. Landau,  J. Liu,  E. I. Proynov,  Y. M. Rhee,  
 R. M. Richard,  M. A. Rohrdanz,  R. P. Steele,  E. J. Sundstrom,  
 H. L. Woodcock III,  P. M. Zimmerman,  D. Zuev,  B. Albrecht,  E. Alguire,  
 B. Austin,  S. A. Baeppler,  G. J. O. Beran,  Y. A. Bernard,  E. Berquist,  
 K. Brandhorst,  K. B. Bravaya,  S. T. Brown,  D. Casanova,  C.-M. Chang,  
 Y. Chen,  S. H. Chien,  K. D. Closser,  M. P. Coons,  D. L. Crittenden,  
 S. Dasgupta,  M. Diedenhofen,  R. A. DiStasio Jr.,  H. Do,  A. D. Dutoi,  
 R. G. Edgar,  P.-T. Fang,  S. Fatehi,  Q. Feng,  L. Fusti-Molnar,  
 A. Ghysels,  A. Golubeva-Zadorozhnaya,  J. Gomes,  A. Gunina,  
 M. W. D. Hanson-Heine,  P. H. P. Harbach,  A. W. Hauser,  J. E. Herr,  
 E. G. Hohenstein,  Z. C. Holden,  K. Hui,  T.-C. Jagau,  H. Ji,  B. Kaduk,  
 K. Khistyaev,  Jaehoon Kim,  Jihan Kim,  R. A. King,  P. Klunzinger,  
 K. Koh,  D. Kosenkov,  T. Kowalczyk,  C. M. Krauter,  A. Kunitsa,  
 K. U. Lao,  A. Laurent,  K. V. Lawler,  J. Lee,  D. Lefrancois,  S. Lehtola,  
 S. V. Levchenko,  C. Y. Lin,  Y.-S. Lin,  F. Liu,  E. Livshits,  
 R. C. Lochan,  A. Luenser,  P. Manohar,  S. F. Manzer,  S.-P. Mao,  Y. Mao,  
 N. Mardirossian,  A. V. Marenich,  L. A. Martinez-Martinez,  S. A. Maurer,  
 N. J. Mayhall,  J.-M. Mewes,  A. F. Morrison,  K. Nanda,  T. S. Nguyen-Beck,  
 C. M. Oana,  R. Olivares-Amaya,  D. P. O'Neill,  J. A. Parkhill,  
 T. M. Perrine,  R. Peverati,  P. A. Pieniazek,  F. Plasser,  A. Prociuk,  
 D. R. Rehn,  E. Rosta,  N. J. Russ,  N. Sergueev,  S. M. Sharada,  
 S. Sharma,  D. W. Small,  A. Sodt,  T. Stauch,  T. Stein,  D. Stuck,  
 Y.-C. Su,  A. J. W. Thom,  T. Tsuchimochi,  L. Vogt,  O. Vydrov,  T. Wang,  
 M. A. Watson,  J. Wenzel,  A. White,  C. F. Williams,  V. Vanovschi,  
 K. Yao,  S. Yeganeh,  S. R. Yost,  Z.-Q. You,  I. Y. Zhang,  X. Zhang,  
 Y. Zhao,  B. R. Brooks,  G. K. L. Chan,  D. M. Chipman,  C. J. Cramer,  
 W. A. Goddard III,  M. S. Gordon,  W. J. Hehre,  A. Klamt,  
 H. F. Schaefer III,  M. W. Schmidt,  C. D. Sherrill,  D. G. Truhlar,  
 A. Warshel,  X. Xu,  A. Aspuru-Guzik,  R. Baer,  A. T. Bell,  N. A. Besley,  
 J.-D. Chai,  A. Dreuw,  B. D. Dunietz,  T. R. Furlani,  S. R. Gwaltney,  
 C.-P. Hsu,  Y. Jung,  J. Kong,  D. S. Lambrecht,  W. Liang,  C. Ochsenfeld,  
 V. A. Rassolov,  L. V. Slipchenko,  J. E. Subotnik,  T. Van Voorhis,  
 J. M. Herbert,  A. I. Krylov,  P. M. W. Gill,  M. Head-Gordon

 Contributors to earlier versions of Q-Chem not listed above: 
 R. D. Adamson,  J. Baker,  E. F. C. Byrd,  A. K. Chakraborty,  C.-L. Cheng,  
 H. Dachsel,  R. J. Doerksen,  G. Hawkins,  A. Heyden,  S. Hirata,  
 G. Kedziora,  F. J. Keil,  C. Kelley,  P. P. Korambath,  W. Kurlancheek,  
 A. M. Lee,  M. S. Lee,  D. Liotard,  I. Lotan,  P. E. Maslen,  N. Nair,  
 D. Neuhauser,  R. Olson,  B. Peters,  J. Ritchie,  N. E. Schultz,  
 N. Shenvi,  A. C. Simmonett,  K. S. Thanthiriwatte,  Q. Wu,  W. Zhang

 Please cite Q-Chem as follows:
 Y. Shao et al., Mol. Phys. 113, 184-215 (2015)
 DOI: 10.1080/00268976.2014.952696

 Q-Chem 4.4.2 for Intel X86 EM64T Linux

 Parts of Q-Chem use Armadillo 5.200.1 (Boston Tea Smuggler).
 http://arma.sourceforge.net/

 Q-Chem begins on Sun Jun 11 12:15:13 2017  


Host: 0

     Scratch files written to /scratch/taweetham/qchem39800//
The previous job contains 0 fragments, simply inherited here
FILE_GEOM_ORG=        593


!!********************************************.
!!******************Warning*******************.
!!Desired Analytical derivatives not available.
!!Finite difference job might take a long time.
!!********************************************.
!!********************************************.


 2-order derivative to be evaluated numerically with 1-order analytical derivatives

Checking the input file for inconsistencies... 	...done.

--------------------------------------------------------------
User input:
--------------------------------------------------------------

$molecule
read
$end

$rem
   BASIS  =   cc-pVTZ
   method  =  MP2
   JOBTYPE	= FREQUENCY
   SOLVENT_METHOD = SMD
   MEM_STATIC = 3000
   MEM_TOTAL  = 4000
$end


--------------------------------------------------------------
 ----------------------------------------------------------------
             Standard Nuclear Orientation (Angstroms)
    I     Atom           X                Y                Z
 ----------------------------------------------------------------
    1      C      -1.6116305765     1.1219783985    -0.0000489455
    2      O      -1.6551957891     2.3434007953     0.0000343179
    3      H      -1.8229732814     0.5678414304    -0.9008214012
    4      H      -1.3611944531     0.5843709759     0.9008360288
 ----------------------------------------------------------------
 Nuclear Repulsion Energy =    31.1924494667 hartrees
 There are        8 alpha and        8 beta electrons
 Requested basis set is cc-pVTZ
 There are 32 shells and 88 basis functions

 Total QAlloc Memory Limit   4000 MB
 Mega-Array Size      2933 MB
 MEM_STATIC part      3000 MB

                       Distance Matrix (Angstroms)
             C (  1)   O (  2)   H (  3)
   O (  2)  1.222199
   H (  3)  1.078483  1.998074
   H (  4)  1.078579  1.998016  1.859968

 A cutoff of  1.0D-11 yielded    528 shell pairs
 There are      4048 function pairs (      5260 Cartesian)

 -------------------------------------------------------
 OpenMP Integral Computing Module                       
 Release: version 1.0, May 2013, Q-Chem Inc. Pittsburgh 
 -------------------------------------------------------
 Integral Job Info:
 Integral job number is                      11
 Integral operator is                         1
 short-range coefficients                     0
 long-range coefficients              100000000
 Omega coefficients                           0
 if combine SR and LR in K                    0
 Integral screening is                        0
 Integral computing path is                   2
 max size of driver memory is            800000
 size of driver memory is                776718
 size of scratch memory is              4556032
 max col of scratch BK array              10000
 max len of scratch array in speh3          662
 max len of scratch index in speh4           32
 max int batch size is                      520
 min int batch size is                       52
 fixed nKL is                                52
 max L of basis functions is                  3
 order of int derivative is                   0
 number of shells is                         32
 number of basis is                         100
 number of cartesian basis is               100
 number of contracted shell pairs           528
 number of primitive shell pairs           1904
 maxK2 (contraction) of shell pair           49
 max number of K2 of shell pair               1
 max number of CS2 of shell pair             64
 max number of PS2 of shell pair            294
 mem total for path MDJ                   35420
 -------------------------------------------------------
 Smallest overlap matrix eigenvalue = 2.13E-03
 Guess from superposition of atomic densities
 Warning:  Energy on first SCF cycle will be non-variational
 A restricted Hartree-Fock SCF calculation will be
 performed using Pulay DIIS extrapolation
 SCF converges when DIIS error is below 1.0E-08
 ---------------------------------------
  Cycle       Energy         DIIS Error
 ---------------------------------------
    1    -114.0884283164      5.32E-02
    2    -113.8359862043      8.94E-03
    3    -113.8696964075      7.73E-03
    4    -113.9087498786      6.66E-04
    5    -113.9095366620      2.56E-04
    6    -113.9096800770      1.13E-04
    7    -113.9097229958      4.47E-05
    8    -113.9097270609      6.55E-06
    9    -113.9097271458      9.36E-07
   10    -113.9097271480      1.98E-07
   11    -113.9097271481      6.64E-08
   12    -113.9097271481      3.54E-08
   13    -113.9097271482      1.11E-08
   14    -113.9097271481      2.10E-09 Convergence criterion met
 ---------------------------------------
 SCF time:  CPU 4.10 s  wall 4.11 s

 Citation of the SMD model:
 Marenich, A.V.; Cramer, C.J.; Truhlar, D.G.
 J. Phys. Chem. B 2009, 113, 6378-6396.
 iSolventCode=           1
 Solvent: water                                                           

 vradii
            1           2           3           4
    1   1.8500000   1.5200000   1.2000000   1.2000000
Changing PCM_TESSEL_METHOD to VTN
Changing PCM_VDW_RADII to SMD_RADIUS
 Discretize the solute cavity surface with Lebedev spheres
	Using 302 Lebedev grid points for each H atom
	Using 302 Lebedev grid points for other atoms
	Atomic van der Waals radii will be scaled by 1.20
 Removing interior tesserae...
 Keep 549 surface tesserae and discard 659 interior tesserae
 Molecular Surface Area = 53.088 Angst**2
 A restricted Hartree-Fock SCF calculation will be
 performed using Pulay DIIS extrapolation
 Polarizable Continuum solvation model will be applied
 SCF converges when DIIS error is below 1.0E-08

 Citation of the SMD model:
 Marenich, A.V.; Cramer, C.J.; Truhlar, D.G.
 J. Phys. Chem. B 2009, 113, 6378-6396.
 iSolventCode=           1
 Solvent: water                                                           

 vradii
            1           2           3           4
    1   1.8500000   1.5200000   1.2000000   1.2000000
 ---------------------------------------
  Cycle       Energy         DIIS Error
 ---------------------------------------
    1    -113.9097271481      4.19E-10
 Time req'd to invert C: 0.09 s (CPU) 0.09 s (wall)
    2    -113.9200430071      1.08E-03
    3    -113.9200430077      1.08E-03
    4    -113.9200430071      1.08E-03
    5    -113.9200430079      1.08E-03
    6    -113.9200430070      1.08E-03
    7    -113.9200430073      1.08E-03
    8    -113.9200430069      1.08E-03
    9    -113.9200430071      1.08E-03
   10    -113.9200430067      1.08E-03
   11    -113.9200430071      1.08E-03
   12    -113.9200430068      1.08E-03
   13    -113.9200430073      1.08E-03
   14    -113.9200430064      1.08E-03
   15    -113.9200430062      1.08E-03
   16    -113.9200430075      1.08E-03
   17    -113.9226593536      7.40E-04
   18    -113.9231945504      2.69E-04
   19    -113.9234564029      9.97E-05
   20    -113.9234949545      3.93E-05
   21    -113.9234995337      1.30E-05
   22    -113.9234999293      2.39E-06
   23    -113.9234999419      3.18E-07
   24    -113.9234999421      5.04E-08
   25    -113.9234999421      9.23E-09 Convergence criterion met
 ---------------------------------------
 SCF time:  CPU 8.20 s  wall 8.24 s
(0)  E-EN(g) gas-phase elect-nuc energy                 -113.909727148 a.u.
(3)  G-ENP(liq) elect-nuc-pol free energy of system     -113.923499942 a.u.
(4)  G-CDS(liq) cavity-dispersion-solvent structure 
     free energy                                                4.0785 kcal/mol
(6)  G-S(liq) free energy of system                     -113.917000424 a.u.
(9)  DeltaG-S(liq) free energy of  solvation
     (9) = (6) - (0)                                           -4.5640 kcal/mol
 SCF   energy in the final basis set = -113.9170004241
 Total energy in the final basis set = -113.9170004241

 Components of the MP2 correlation energy:
        aaaa  correlation energy =        -0.0493857045 au
        abab  correlation energy =        -0.3207969683 au
        bbbb  correlation energy =        -0.0493857045 au
        non-Brillouin singles    =        -0.0000000000 au

 Total  MP2   correlation energy =        -0.4195683773 au
        MP2         total energy =      -114.3365688014 au

  Entering Z-vector solver.
 This version supports only Gaussian blurring of the apparent surface charges
 No PCM contribution added !! 
   1         0           1      0.000481    0.000481
 This version supports only Gaussian blurring of the apparent surface charges
 No PCM contribution added !! 
   2         0           1      0.000193    0.000193
 This version supports only Gaussian blurring of the apparent surface charges
 No PCM contribution added !! 
   3         0           1      0.000072    0.000072
 This version supports only Gaussian blurring of the apparent surface charges
 No PCM contribution added !! 
   4         0           1      0.000026    0.000026
 This version supports only Gaussian blurring of the apparent surface charges
 No PCM contribution added !! 
   5         0           1      0.000005    0.000005
 This version supports only Gaussian blurring of the apparent surface charges
 No PCM contribution added !! 
   6         0           1      0.000001    0.000001
 This version supports only Gaussian blurring of the apparent surface charges
 No PCM contribution added !! 
   7         1           0      0.000000    0.000000    Roots Converged

 --------------------------------------------------------------

                    Orbital Energies (a.u.)
 --------------------------------------------------------------

 Alpha MOs
 -- Occupied --
-20.570 -11.332  -1.396  -0.866  -0.692  -0.649  -0.536  -0.445
 -- Virtual --
  0.124   0.174   0.229   0.273   0.457   0.457   0.468   0.617
  0.653   0.672   0.720   0.726   0.850   0.874   0.965   1.038
  1.083   1.206   1.227   1.240   1.330   1.352   1.500   1.684
  1.771   1.946   1.995   2.154   2.299   2.310   2.362   2.500
  2.650   2.838   2.854   2.942   3.056   3.138   3.182   3.232
  3.250   3.452   3.461   3.494   3.635   3.658   3.675   3.740
  3.960   4.033   4.184   4.202   4.219   4.308   4.429   4.494
  4.809   4.829   4.988   5.128   5.131   5.145   5.433   5.473
  5.642   5.668   5.692   6.064   6.096   6.288   6.575   6.601
  6.856   6.884   7.280   7.411   7.504   7.518  11.124  13.482
 --------------------------------------------------------------

          Ground-State Mulliken Net Atomic Charges

     Atom                 Charge (a.u.)
  ----------------------------------------
      1 C                     0.156341
      2 O                    -0.370100
      3 H                     0.107025
      4 H                     0.106733
  ----------------------------------------
  Sum of atomic charges =    -0.000000

 -----------------------------------------------------------------
                    Cartesian Multipole Moments
 -----------------------------------------------------------------
    Charge (ESU x 10^10)
                -0.0000
    Dipole Moment (Debye)
         X       0.1211      Y      -3.3753      Z      -0.0006
       Tot       3.3775
    Quadrupole Moments (Debye-Ang)
        XX     -11.9556     XY       5.7171     YY     -23.1173
        XZ       0.0810     YZ       0.0032     ZZ     -11.2669
    Octopole Moments (Debye-Ang^2)
       XXX      57.5137    XXY     -28.7449    XYY      38.1421
       YYY     -88.9199    XXZ      -0.2349    XYZ      -0.2588
       YYZ      -0.0181    XZZ      18.4213    YZZ     -19.9968
       ZZZ      -0.0004
    Hexadecapole Moments (Debye-Ang^3)
      XXXX    -197.0304   XXXY     110.2261   XXYY    -103.4096
      XYYY     146.6175   YYYY    -314.0759   XXXZ      -0.5585
      XXYZ       0.8498   XYYZ      -1.1181   YYYZ      -0.1241
      XXZZ     -34.8238   XYZZ      32.8528   YYZZ     -44.6543
      XZZZ      -0.5684   YZZZ      -0.0202   ZZZZ     -16.4429
 -----------------------------------------------------------------
 DrvMan is completing analytic gradient of the MP2 energy
 MP2 relaxed dipole moment
            1
    1   0.0476345
    2  -1.3279372
    3  -0.0002325
	Magnitude:	 1.329 au	 3.377 Debye
 MP2 energy read as -114.336569
 Full Analytical Gradient of MP2 Energy (in au.)
             1             2             3             4
    1   -0.00001119    0.00000675    0.00003128   -0.00002684
    2    0.00007832   -0.00019191    0.00006556    0.00004802
    3   -0.00002974   -0.00000396    0.00013627   -0.00010258
 Gradient time:  CPU 0.06 s  wall 0.28 s
 ######################################################
 ######################################################
 # Starting finite difference calculation for IDERIV  #
 Finite diff step size: 1.89e-03 a.u.
 ----------------------------------------------------------------
             Standard Nuclear Orientation (Angstroms)
    I     Atom           X                Y                Z
 ----------------------------------------------------------------
    1      C      -1.6106305765     1.1219783985    -0.0000489455
    2      O      -1.6551957891     2.3434007953     0.0000343179
    3      H      -1.8229732814     0.5678414304    -0.9008214012
    4      H      -1.3611944531     0.5843709759     0.9008360288
 ----------------------------------------------------------------
 Nuclear Repulsion Energy =    31.1919330193 hartrees
 There are        8 alpha and        8 beta electrons
 Discretize the solute cavity surface with Lebedev spheres
	Using 302 Lebedev grid points for each H atom
	Using 302 Lebedev grid points for other atoms
	Atomic van der Waals radii will be scaled by 1.20
 Removing interior tesserae...
 Keep 548 surface tesserae and discard 660 interior tesserae
 Molecular Surface Area = 53.023 Angst**2

                       Distance Matrix (Angstroms)
             C (  1)   O (  2)   H (  3)
   O (  2)  1.222235
   H (  3)  1.078679  1.998074
   H (  4)  1.078348  1.998016  1.859968

 Requested basis set is cc-pVTZ
 There are 32 shells and 88 basis functions
 A cutoff of  1.0D-11 yielded    528 shell pairs
 There are      4048 function pairs (      5260 Cartesian)
 Smallest overlap matrix eigenvalue = 2.13E-03
 Guess MOs from SCF MO coefficient file
 Reading MOs from coefficient file
 Reading MOs from coefficient file
 A restricted Hartree-Fock SCF calculation will be
 performed using Pulay DIIS extrapolation
 SCF converges when DIIS error is below 1.0E-08
 ---------------------------------------
  Cycle       Energy         DIIS Error
 ---------------------------------------
    1    -113.9051054830      1.43E-03
    2    -113.9088236093      1.00E-03
    3    -113.9095287725      2.53E-04
    4    -113.9096838000      1.02E-04
    5    -113.9097156814      4.29E-05
    6    -113.9097206006      1.48E-05
    7    -113.9097210979      2.79E-06
    8    -113.9097211143      3.41E-07
    9    -113.9097211146      5.53E-08
   10    -113.9097211145      1.07E-08
   11    -113.9097211146      2.29E-09 Convergence criterion met
 ---------------------------------------
 SCF time:  CPU 3.26 s  wall 3.63 s
 Discretize the solute cavity surface with Lebedev spheres
	Using 302 Lebedev grid points for each H atom
	Using 302 Lebedev grid points for other atoms
	Atomic van der Waals radii will be scaled by 1.20
 Removing interior tesserae...
 Keep 548 surface tesserae and discard 660 interior tesserae
 Molecular Surface Area = 53.023 Angst**2
 A restricted Hartree-Fock SCF calculation will be
 performed using Pulay DIIS extrapolation
 Polarizable Continuum solvation model will be applied
 SCF converges when DIIS error is below 1.0E-08

 Citation of the SMD model:
 Marenich, A.V.; Cramer, C.J.; Truhlar, D.G.
 J. Phys. Chem. B 2009, 113, 6378-6396.
 iSolventCode=           1
 Solvent: water                                                           

 vradii
            1           2           3           4
    1   1.8500000   1.5200000   1.2000000   1.2000000
 ---------------------------------------
  Cycle       Energy         DIIS Error
 ---------------------------------------
    1    -113.9097211145      9.34E-10
 Time req'd to invert C: 0.09 s (CPU) 0.09 s (wall)
    2    -113.9200355011      1.08E-03
    3    -113.9200355010      1.08E-03
    4    -113.9200355008      1.08E-03
    5    -113.9200355008      1.08E-03
    6    -113.9200355010      1.08E-03
    7    -113.9200355008      1.08E-03
    8    -113.9200355001      1.08E-03
    9    -113.9200354997      1.08E-03
   10    -113.9200354995      1.08E-03
   11    -113.9200354997      1.08E-03
   12    -113.9200354998      1.08E-03
   13    -113.9200354999      1.08E-03
   14    -113.9200354999      1.08E-03
   15    -113.9200354997      1.08E-03
   16    -113.9200355010      1.08E-03
   17    -113.9226511415      7.40E-04
   18    -113.9231861843      2.69E-04
   19    -113.9234479465      9.97E-05
   20    -113.9234864884      3.93E-05
   21    -113.9234910678      1.30E-05
   22    -113.9234914634      2.39E-06
   23    -113.9234914760      3.18E-07
   24    -113.9234914762      5.03E-08
   25    -113.9234914762      9.06E-09 Convergence criterion met
 ---------------------------------------
 SCF time:  CPU 7.43 s  wall 7.46 s
(0)  E-EN(g) gas-phase elect-nuc energy                 -113.909721115 a.u.
(3)  G-ENP(liq) elect-nuc-pol free energy of system     -113.923491476 a.u.
(4)  G-CDS(liq) cavity-dispersion-solvent structure 
     free energy                                                4.0784 kcal/mol
(6)  G-S(liq) free energy of system                     -113.916992055 a.u.
(9)  DeltaG-S(liq) free energy of  solvation
     (9) = (6) - (0)                                           -4.5626 kcal/mol
 SCF   energy in the final basis set = -113.9169920553
 Total energy in the final basis set = -113.9169920553

 Components of the MP2 correlation energy:
        aaaa  correlation energy =        -0.0493861773 au
        abab  correlation energy =        -0.3207998367 au
        bbbb  correlation energy =        -0.0493861773 au
        non-Brillouin singles    =        -0.0000000000 au

 Total  MP2   correlation energy =        -0.4195721913 au
        MP2         total energy =      -114.3365642466 au

  Entering Z-vector solver.
 This version supports only Gaussian blurring of the apparent surface charges
 No PCM contribution added !! 
   1         0           1      0.000481    0.000481
 This version supports only Gaussian blurring of the apparent surface charges
 No PCM contribution added !! 
   2         0           1      0.000193    0.000193
 This version supports only Gaussian blurring of the apparent surface charges
 No PCM contribution added !! 
   3         0           1      0.000072    0.000072
 This version supports only Gaussian blurring of the apparent surface charges
 No PCM contribution added !! 
   4         0           1      0.000026    0.000026
 This version supports only Gaussian blurring of the apparent surface charges
 No PCM contribution added !! 
   5         0           1      0.000005    0.000005
 This version supports only Gaussian blurring of the apparent surface charges
 No PCM contribution added !! 
   6         0           1      0.000001    0.000001
 This version supports only Gaussian blurring of the apparent surface charges
 No PCM contribution added !! 
   7         1           0      0.000000    0.000000    Roots Converged

 --------------------------------------------------------------

                    Orbital Energies (a.u.)
 --------------------------------------------------------------

 Alpha MOs
 -- Occupied --
-20.570 -11.332  -1.396  -0.866  -0.692  -0.649  -0.536  -0.445
 -- Virtual --
  0.124   0.174   0.229   0.273   0.457   0.457   0.468   0.617
  0.653   0.672   0.720   0.726   0.850   0.874   0.965   1.038
  1.083   1.206   1.227   1.240   1.330   1.352   1.500   1.684
  1.771   1.946   1.995   2.154   2.299   2.310   2.362   2.500
  2.650   2.838   2.854   2.942   3.056   3.138   3.182   3.232
  3.250   3.452   3.461   3.494   3.635   3.658   3.675   3.740
  3.960   4.033   4.184   4.202   4.219   4.308   4.428   4.494
  4.809   4.829   4.988   5.128   5.131   5.145   5.433   5.473
  5.642   5.668   5.692   6.064   6.096   6.288   6.575   6.601
  6.856   6.884   7.280   7.411   7.504   7.518  11.124  13.482
 --------------------------------------------------------------

          Ground-State Mulliken Net Atomic Charges

     Atom                 Charge (a.u.)
  ----------------------------------------
      1 C                     0.156336
      2 O                    -0.370095
      3 H                     0.106867
      4 H                     0.106893
  ----------------------------------------
  Sum of atomic charges =     0.000000

 -----------------------------------------------------------------
                    Cartesian Multipole Moments
 -----------------------------------------------------------------
    Charge (ESU x 10^10)
                 0.0000
    Dipole Moment (Debye)
         X       0.1223      Y      -3.3752      Z       0.0004
       Tot       3.3774
    Quadrupole Moments (Debye-Ang)
        XX     -11.9593     XY       5.7187     YY     -23.1170
        XZ       0.0796     YZ       0.0034     ZZ     -11.2670
    Octopole Moments (Debye-Ang^2)
       XXX      57.5088    XXY     -28.7500    XYY      38.1382
       YYY     -88.9189    XXZ      -0.2330    XYZ      -0.2591
       YYZ      -0.0180    XZZ      18.4155    YZZ     -19.9969
       ZZZ       0.0027
    Hexadecapole Moments (Debye-Ang^3)
      XXXX    -196.9594   XXXY     110.2221   XXYY    -103.3978
      XYYY     146.5992   YYYY    -314.0729   XXXZ      -0.5608
      XXYZ       0.8499   XYYZ      -1.1180   YYYZ      -0.1254
      XXZZ     -34.8047   XYZZ      32.8468   YYZZ     -44.6546
      XZZZ      -0.5729   YZZZ      -0.0187   ZZZZ     -16.4428
 -----------------------------------------------------------------
 DrvMan is completing analytic gradient of the MP2 energy
 MP2 relaxed dipole moment
            1
    1   0.0480970
    2  -1.3279155
    3   0.0001691
	Magnitude:	 1.329 au	 3.377 Debye
 MP2 energy read as -114.336564
 Full Analytical Gradient of MP2 Energy (in au.)
             1             2             3             4
    1    0.00041536   -0.00011077   -0.00011978   -0.00018481
    2    0.00002250   -0.00014592    0.00002856    0.00009487
    3    0.00017560   -0.00002479    0.00005243   -0.00020324
 Gradient time:  CPU 0.05 s  wall 0.05 s
 ----------------------------------------------------------------
             Standard Nuclear Orientation (Angstroms)
    I     Atom           X                Y                Z
 ----------------------------------------------------------------
    1      C      -1.6126305765     1.1219783985    -0.0000489455
    2      O      -1.6551957891     2.3434007953     0.0000343179
    3      H      -1.8229732814     0.5678414304    -0.9008214012
    4      H      -1.3611944531     0.5843709759     0.9008360288
 ----------------------------------------------------------------
 Nuclear Repulsion Energy =    31.1929476935 hartrees
 There are        8 alpha and        8 beta electrons
 Discretize the solute cavity surface with Lebedev spheres
	Using 302 Lebedev grid points for each H atom
	Using 302 Lebedev grid points for other atoms
	Atomic van der Waals radii will be scaled by 1.20
 Removing interior tesserae...
 Keep 548 surface tesserae and discard 660 interior tesserae
 Molecular Surface Area = 52.942 Angst**2

                       Distance Matrix (Angstroms)
             C (  1)   O (  2)   H (  3)
   O (  2)  1.222164
   H (  3)  1.078287  1.998074
   H (  4)  1.078812  1.998016  1.859968

 Requested basis set is cc-pVTZ
 There are 32 shells and 88 basis functions
 A cutoff of  1.0D-11 yielded    528 shell pairs
 There are      4048 function pairs (      5260 Cartesian)
 Smallest overlap matrix eigenvalue = 2.13E-03
 Guess MOs from SCF MO coefficient file
 Reading MOs from coefficient file
 Reading MOs from coefficient file
 A restricted Hartree-Fock SCF calculation will be
 performed using Pulay DIIS extrapolation
 SCF converges when DIIS error is below 1.0E-08
 ---------------------------------------
  Cycle       Energy         DIIS Error
 ---------------------------------------
    1    -113.9052054275      1.43E-03
    2    -113.9088331985      1.00E-03
    3    -113.9095398386      2.53E-04
    4    -113.9096949019      1.02E-04
    5    -113.9097268181      4.29E-05
    6    -113.9097317354      1.47E-05
    7    -113.9097322270      2.79E-06
    8    -113.9097322433      3.42E-07
    9    -113.9097322436      5.50E-08
   10    -113.9097322435      1.06E-08
   11    -113.9097322436      1.89E-09 Convergence criterion met
 ---------------------------------------
 SCF time:  CPU 3.26 s  wall 3.26 s
 Discretize the solute cavity surface with Lebedev spheres
	Using 302 Lebedev grid points for each H atom
	Using 302 Lebedev grid points for other atoms
	Atomic van der Waals radii will be scaled by 1.20
 Removing interior tesserae...
 Keep 548 surface tesserae and discard 660 interior tesserae
 Molecular Surface Area = 52.942 Angst**2
 A restricted Hartree-Fock SCF calculation will be
 performed using Pulay DIIS extrapolation
 Polarizable Continuum solvation model will be applied
 SCF converges when DIIS error is below 1.0E-08

 Citation of the SMD model:
 Marenich, A.V.; Cramer, C.J.; Truhlar, D.G.
 J. Phys. Chem. B 2009, 113, 6378-6396.
 iSolventCode=           1
 Solvent: water                                                           

 vradii
            1           2           3           4
    1   1.8500000   1.5200000   1.2000000   1.2000000
 ---------------------------------------
  Cycle       Energy         DIIS Error
 ---------------------------------------
    1    -113.9097322435      4.24E-10
 Time req'd to invert C: 0.09 s (CPU) 0.09 s (wall)
    2    -113.9200415955      1.08E-03
    3    -113.9200415953      1.08E-03
    4    -113.9200415977      1.08E-03
    5    -113.9200415950      1.08E-03
    6    -113.9200415952      1.08E-03
    7    -113.9200415954      1.08E-03
    8    -113.9200415961      1.08E-03
    9    -113.9200415966      1.08E-03
   10    -113.9200415963      1.08E-03
   11    -113.9200415957      1.08E-03
   12    -113.9200415961      1.08E-03
   13    -113.9200415955      1.08E-03
   14    -113.9200415961      1.08E-03
   15    -113.9200415966      1.08E-03
   16    -113.9200415951      1.08E-03
   17    -113.9226568952      7.40E-04
   18    -113.9231917932      2.69E-04
   19    -113.9234534416      9.97E-05
   20    -113.9234919565      3.93E-05
   21    -113.9234965318      1.30E-05
   22    -113.9234969268      2.39E-06
   23    -113.9234969394      3.18E-07
   24    -113.9234969396      5.04E-08
   25    -113.9234969396      9.30E-09 Convergence criterion met
 ---------------------------------------
 SCF time:  CPU 8.03 s  wall 8.07 s
(0)  E-EN(g) gas-phase elect-nuc energy                 -113.909732244 a.u.
(3)  G-ENP(liq) elect-nuc-pol free energy of system     -113.923496940 a.u.
(4)  G-CDS(liq) cavity-dispersion-solvent structure 
     free energy                                                4.0786 kcal/mol
(6)  G-S(liq) free energy of system                     -113.916997327 a.u.
(9)  DeltaG-S(liq) free energy of  solvation
     (9) = (6) - (0)                                           -4.5589 kcal/mol
 SCF   energy in the final basis set = -113.9169973268
 Total energy in the final basis set = -113.9169973268

 Components of the MP2 correlation energy:
        aaaa  correlation energy =        -0.0493856061 au
        abab  correlation energy =        -0.3207963209 au
        bbbb  correlation energy =        -0.0493856061 au
        non-Brillouin singles    =        -0.0000000000 au

 Total  MP2   correlation energy =        -0.4195675331 au
        MP2         total energy =      -114.3365648599 au

  Entering Z-vector solver.
 This version supports only Gaussian blurring of the apparent surface charges
 No PCM contribution added !! 
   1         0           1      0.000481    0.000481
 This version supports only Gaussian blurring of the apparent surface charges
 No PCM contribution added !! 
   2         0           1      0.000193    0.000193
 This version supports only Gaussian blurring of the apparent surface charges
 No PCM contribution added !! 
   3         0           1      0.000072    0.000072
 This version supports only Gaussian blurring of the apparent surface charges
 No PCM contribution added !! 
   4         0           1      0.000026    0.000026
 This version supports only Gaussian blurring of the apparent surface charges
 No PCM contribution added !! 
   5         0           1      0.000005    0.000005
 This version supports only Gaussian blurring of the apparent surface charges
 No PCM contribution added !! 
   6         0           1      0.000001    0.000001
 This version supports only Gaussian blurring of the apparent surface charges
 No PCM contribution added !! 
   7         1           0      0.000000    0.000000    Roots Converged

 --------------------------------------------------------------

                    Orbital Energies (a.u.)
 --------------------------------------------------------------

 Alpha MOs
 -- Occupied --
-20.570 -11.332  -1.396  -0.866  -0.692  -0.649  -0.536  -0.445
 -- Virtual --
  0.124   0.174   0.229   0.273   0.457   0.457   0.468   0.617
  0.653   0.672   0.720   0.726   0.850   0.873   0.965   1.038
  1.083   1.206   1.227   1.240   1.330   1.352   1.500   1.684
  1.771   1.946   1.995   2.154   2.299   2.310   2.362   2.500
  2.650   2.838   2.854   2.942   3.056   3.138   3.182   3.232
  3.250   3.452   3.461   3.494   3.635   3.658   3.675   3.740
  3.960   4.033   4.184   4.202   4.219   4.308   4.429   4.494
  4.809   4.829   4.988   5.128   5.131   5.145   5.433   5.473
  5.642   5.668   5.692   6.064   6.096   6.288   6.575   6.601
  6.856   6.884   7.280   7.411   7.504   7.518  11.124  13.482
 --------------------------------------------------------------

          Ground-State Mulliken Net Atomic Charges

     Atom                 Charge (a.u.)
  ----------------------------------------
      1 C                     0.156419
      2 O                    -0.370021
      3 H                     0.107159
      4 H                     0.106444
  ----------------------------------------
  Sum of atomic charges =    -0.000000

 -----------------------------------------------------------------
                    Cartesian Multipole Moments
 -----------------------------------------------------------------
    Charge (ESU x 10^10)
                 0.0000
    Dipole Moment (Debye)
         X       0.1195      Y      -3.3751      Z      -0.0019
       Tot       3.3772
    Quadrupole Moments (Debye-Ang)
        XX     -11.9504     XY       5.7147     YY     -23.1162
        XZ       0.0829     YZ       0.0025     ZZ     -11.2673
    Octopole Moments (Debye-Ang^2)
       XXX      57.5146    XXY     -28.7374    XYY      38.1430
       YYY     -88.9159    XXZ      -0.2377    XYZ      -0.2580
       YYZ      -0.0189    XZZ      18.4274    YZZ     -19.9969
       ZZZ      -0.0041
    Hexadecapole Moments (Debye-Ang^3)
      XXXX    -197.0902   XXXY     110.2239   XXYY    -103.4150
      XYYY     146.6268   YYYY    -314.0631   XXXZ      -0.5543
      XXYZ       0.8486   XYYZ      -1.1172   YYYZ      -0.1238
      XXZZ     -34.8426   XYZZ      32.8588   YYZZ     -44.6538
      XZZZ      -0.5628   YZZZ      -0.0225   ZZZZ     -16.4440
 -----------------------------------------------------------------
 DrvMan is completing analytic gradient of the MP2 energy
 MP2 relaxed dipole moment
            1
    1   0.0470103
    2  -1.3278478
    3  -0.0007550
	Magnitude:	 1.329 au	 3.377 Debye
 MP2 energy read as -114.336565
 Full Analytical Gradient of MP2 Energy (in au.)
             1             2             3             4
    1   -0.00043964    0.00012637    0.00018335    0.00012992
    2    0.00011427   -0.00024171    0.00011115    0.00001629
    3   -0.00022736    0.00001902    0.00022045   -0.00001210
 Gradient time:  CPU 0.05 s  wall 0.05 s
 ----------------------------------------------------------------
             Standard Nuclear Orientation (Angstroms)
    I     Atom           X                Y                Z
 ----------------------------------------------------------------
    1      C      -1.6116305765     1.1229783985    -0.0000489455
    2      O      -1.6551957891     2.3434007953     0.0000343179
    3      H      -1.8229732814     0.5678414304    -0.9008214012
    4      H      -1.3611944531     0.5843709759     0.9008360288
 ----------------------------------------------------------------
 Nuclear Repulsion Energy =    31.2066932923 hartrees
 There are        8 alpha and        8 beta electrons
 Discretize the solute cavity surface with Lebedev spheres
	Using 302 Lebedev grid points for each H atom
	Using 302 Lebedev grid points for other atoms
	Atomic van der Waals radii will be scaled by 1.20
 Removing interior tesserae...
 Keep 550 surface tesserae and discard 658 interior tesserae
 Molecular Surface Area = 53.153 Angst**2

                       Distance Matrix (Angstroms)
             C (  1)   O (  2)   H (  3)
   O (  2)  1.221200
   H (  3)  1.078997  1.998074
   H (  4)  1.079078  1.998016  1.859968

 Requested basis set is cc-pVTZ
 There are 32 shells and 88 basis functions
 A cutoff of  1.0D-11 yielded    528 shell pairs
 There are      4048 function pairs (      5260 Cartesian)
 Smallest overlap matrix eigenvalue = 2.14E-03
 Guess MOs from SCF MO coefficient file
 Reading MOs from coefficient file
 Reading MOs from coefficient file
 A restricted Hartree-Fock SCF calculation will be
 performed using Pulay DIIS extrapolation
 SCF converges when DIIS error is below 1.0E-08
 ---------------------------------------
  Cycle       Energy         DIIS Error
 ---------------------------------------
    1    -113.9061109414      1.44E-03
    2    -113.9089708458      1.01E-03
    3    -113.9096906852      2.54E-04
    4    -113.9098458871      1.01E-04
    5    -113.9098779285      4.28E-05
    6    -113.9098828198      1.40E-05
    7    -113.9098832573      2.73E-06
    8    -113.9098832726      3.40E-07
    9    -113.9098832729      5.02E-08
   10    -113.9098832729      8.65E-09 Convergence criterion met
 ---------------------------------------
 SCF time:  CPU 2.99 s  wall 2.99 s
 Discretize the solute cavity surface with Lebedev spheres
	Using 302 Lebedev grid points for each H atom
	Using 302 Lebedev grid points for other atoms
	Atomic van der Waals radii will be scaled by 1.20
 Removing interior tesserae...
 Keep 550 surface tesserae and discard 658 interior tesserae
 Molecular Surface Area = 53.153 Angst**2
 A restricted Hartree-Fock SCF calculation will be
 performed using Pulay DIIS extrapolation
 Polarizable Continuum solvation model will be applied
 SCF converges when DIIS error is below 1.0E-08

 Citation of the SMD model:
 Marenich, A.V.; Cramer, C.J.; Truhlar, D.G.
 J. Phys. Chem. B 2009, 113, 6378-6396.
 iSolventCode=           1
 Solvent: water                                                           

 vradii
            1           2           3           4
    1   1.8500000   1.5200000   1.2000000   1.2000000
 ---------------------------------------
  Cycle       Energy         DIIS Error
 ---------------------------------------
    1    -113.9098832729      2.34E-09
 Time req'd to invert C: 0.09 s (CPU) 0.09 s (wall)
    2    -113.9201680584      1.08E-03
    3    -113.9201680574      1.08E-03
    4    -113.9201680586      1.08E-03
    5    -113.9201680673      1.08E-03
    6    -113.9201680711      1.08E-03
    7    -113.9201680509      1.08E-03
    8    -113.9201680565      1.08E-03
    9    -113.9201680565      1.08E-03
   10    -113.9201680574      1.08E-03
   11    -113.9201680639      1.08E-03
   12    -113.9201680538      1.08E-03
   13    -113.9201680584      1.08E-03
   14    -113.9201680587      1.08E-03
   15    -113.9201680591      1.08E-03
   16    -113.9201680594      1.08E-03
   17    -113.9227758247      7.38E-04
   18    -113.9233086740      2.68E-04
   19    -113.9235689359      9.93E-05
   20    -113.9236071179      3.91E-05
   21    -113.9236116381      1.29E-05
   22    -113.9236120291      2.38E-06
   23    -113.9236120415      3.16E-07
   24    -113.9236120417      4.99E-08
   25    -113.9236120418      9.04E-09 Convergence criterion met
 ---------------------------------------
 SCF time:  CPU 8.91 s  wall 8.93 s
(0)  E-EN(g) gas-phase elect-nuc energy                 -113.909883273 a.u.
(3)  G-ENP(liq) elect-nuc-pol free energy of system     -113.923612042 a.u.
(4)  G-CDS(liq) cavity-dispersion-solvent structure 
     free energy                                                4.0802 kcal/mol
(6)  G-S(liq) free energy of system                     -113.917109852 a.u.
(9)  DeltaG-S(liq) free energy of  solvation
     (9) = (6) - (0)                                           -4.5347 kcal/mol
 SCF   energy in the final basis set = -113.9171098515
 Total energy in the final basis set = -113.9171098515

 Components of the MP2 correlation energy:
        aaaa  correlation energy =        -0.0493766955 au
        abab  correlation energy =        -0.3207445925 au
        bbbb  correlation energy =        -0.0493766955 au
        non-Brillouin singles    =        -0.0000000000 au

 Total  MP2   correlation energy =        -0.4194979836 au
        MP2         total energy =      -114.3366078351 au

  Entering Z-vector solver.
 This version supports only Gaussian blurring of the apparent surface charges
 No PCM contribution added !! 
   1         0           1      0.000480    0.000480
 This version supports only Gaussian blurring of the apparent surface charges
 No PCM contribution added !! 
   2         0           1      0.000192    0.000192
 This version supports only Gaussian blurring of the apparent surface charges
 No PCM contribution added !! 
   3         0           1      0.000072    0.000072
 This version supports only Gaussian blurring of the apparent surface charges
 No PCM contribution added !! 
   4         0           1      0.000026    0.000026
 This version supports only Gaussian blurring of the apparent surface charges
 No PCM contribution added !! 
   5         0           1      0.000005    0.000005
 This version supports only Gaussian blurring of the apparent surface charges
 No PCM contribution added !! 
   6         0           1      0.000001    0.000001
 This version supports only Gaussian blurring of the apparent surface charges
 No PCM contribution added !! 
   7         1           0      0.000000    0.000000    Roots Converged

 --------------------------------------------------------------

                    Orbital Energies (a.u.)
 --------------------------------------------------------------

 Alpha MOs
 -- Occupied --
-20.570 -11.332  -1.397  -0.866  -0.692  -0.649  -0.536  -0.444
 -- Virtual --
  0.124   0.174   0.229   0.273   0.457   0.457   0.468   0.617
  0.653   0.672   0.721   0.726   0.850   0.874   0.965   1.038
  1.083   1.205   1.227   1.240   1.331   1.353   1.500   1.684
  1.771   1.946   1.996   2.155   2.300   2.309   2.362   2.500
  2.650   2.838   2.855   2.942   3.056   3.138   3.182   3.232
  3.250   3.452   3.461   3.495   3.635   3.658   3.674   3.740
  3.959   4.033   4.183   4.203   4.218   4.308   4.430   4.495
  4.809   4.829   4.986   5.127   5.130   5.144   5.431   5.472
  5.642   5.668   5.692   6.064   6.098   6.289   6.578   6.603
  6.856   6.884   7.280   7.412   7.504   7.519  11.127  13.489
 --------------------------------------------------------------

          Ground-State Mulliken Net Atomic Charges

     Atom                 Charge (a.u.)
  ----------------------------------------
      1 C                     0.156746
      2 O                    -0.369355
      3 H                     0.106411
      4 H                     0.106198
  ----------------------------------------
  Sum of atomic charges =    -0.000000

 -----------------------------------------------------------------
                    Cartesian Multipole Moments
 -----------------------------------------------------------------
    Charge (ESU x 10^10)
                -0.0000
    Dipole Moment (Debye)
         X       0.1210      Y      -3.3697      Z      -0.0005
       Tot       3.3718
    Quadrupole Moments (Debye-Ang)
        XX     -11.9541     XY       5.7079     YY     -23.1024
        XZ       0.0797     YZ       0.0031     ZZ     -11.2702
    Octopole Moments (Debye-Ang^2)
       XXX      57.5066    XXY     -28.7291    XYY      38.1177
       YYY     -88.8961    XXZ      -0.2308    XYZ      -0.2595
       YYZ      -0.0182    XZZ      18.4264    YZZ     -19.9989
       ZZZ      -0.0002
    Hexadecapole Moments (Debye-Ang^3)
      XXXX    -197.0043   XXXY     110.1975   XXYY    -103.3681
      XYYY     146.5784   YYYY    -314.0429   XXXZ      -0.5702
      XXYZ       0.8519   XYYZ      -1.1185   YYYZ      -0.1241
      XXZZ     -34.8335   XYZZ      32.8558   YYZZ     -44.6545
      XZZZ      -0.5718   YZZZ      -0.0203   ZZZZ     -16.4598
 -----------------------------------------------------------------
 DrvMan is completing analytic gradient of the MP2 energy
 MP2 relaxed dipole moment
            1
    1   0.0476150
    2  -1.3257266
    3  -0.0001846
	Magnitude:	 1.327 au	 3.372 Debye
 MP2 energy read as -114.336608
 Full Analytical Gradient of MP2 Energy (in au.)
             1             2             3             4
    1   -0.00005888    0.00005067   -0.00001090    0.00001911
    2    0.00180695   -0.00153020   -0.00013228   -0.00014447
    3   -0.00003305   -0.00000151   -0.00003525    0.00006981
 Gradient time:  CPU 0.05 s  wall 0.05 s
 ----------------------------------------------------------------
             Standard Nuclear Orientation (Angstroms)
    I     Atom           X                Y                Z
 ----------------------------------------------------------------
    1      C      -1.6116305765     1.1209783985    -0.0000489455
    2      O      -1.6551957891     2.3434007953     0.0000343179
    3      H      -1.8229732814     0.5678414304    -0.9008214012
    4      H      -1.3611944531     0.5843709759     0.9008360288
 ----------------------------------------------------------------
 Nuclear Repulsion Energy =    31.1782322429 hartrees
 There are        8 alpha and        8 beta electrons
 Discretize the solute cavity surface with Lebedev spheres
	Using 302 Lebedev grid points for each H atom
	Using 302 Lebedev grid points for other atoms
	Atomic van der Waals radii will be scaled by 1.20
 Removing interior tesserae...
 Keep 547 surface tesserae and discard 661 interior tesserae
 Molecular Surface Area = 52.877 Angst**2

                       Distance Matrix (Angstroms)
             C (  1)   O (  2)   H (  3)
   O (  2)  1.223198
   H (  3)  1.077969  1.998074
   H (  4)  1.078081  1.998016  1.859968

 Requested basis set is cc-pVTZ
 There are 32 shells and 88 basis functions
 A cutoff of  1.0D-11 yielded    528 shell pairs
 There are      4048 function pairs (      5260 Cartesian)
 Smallest overlap matrix eigenvalue = 2.13E-03
 Guess MOs from SCF MO coefficient file
 Reading MOs from coefficient file
 Reading MOs from coefficient file
 A restricted Hartree-Fock SCF calculation will be
 performed using Pulay DIIS extrapolation
 SCF converges when DIIS error is below 1.0E-08
 ---------------------------------------
  Cycle       Energy         DIIS Error
 ---------------------------------------
    1    -113.9033276298      1.43E-03
    2    -113.9087047428      9.76E-04
    3    -113.9093770934      2.54E-04
    4    -113.9095305057      1.04E-04
    5    -113.9095620309      4.28E-05
    6    -113.9095669869      1.60E-05
    7    -113.9095675930      2.90E-06
    8    -113.9095676108      3.49E-07
    9    -113.9095676111      6.81E-08
   10    -113.9095676111      1.34E-08
   11    -113.9095676112      2.09E-09 Convergence criterion met
 ---------------------------------------
 SCF time:  CPU 3.27 s  wall 3.29 s
 Discretize the solute cavity surface with Lebedev spheres
	Using 302 Lebedev grid points for each H atom
	Using 302 Lebedev grid points for other atoms
	Atomic van der Waals radii will be scaled by 1.20
 Removing interior tesserae...
 Keep 547 surface tesserae and discard 661 interior tesserae
 Molecular Surface Area = 52.877 Angst**2
 A restricted Hartree-Fock SCF calculation will be
 performed using Pulay DIIS extrapolation
 Polarizable Continuum solvation model will be applied
 SCF converges when DIIS error is below 1.0E-08

 Citation of the SMD model:
 Marenich, A.V.; Cramer, C.J.; Truhlar, D.G.
 J. Phys. Chem. B 2009, 113, 6378-6396.
 iSolventCode=           1
 Solvent: water                                                           

 vradii
            1           2           3           4
    1   1.8500000   1.5200000   1.2000000   1.2000000
 ---------------------------------------
  Cycle       Energy         DIIS Error
 ---------------------------------------
    1    -113.9095676111      6.76E-10
 Time req'd to invert C: 0.09 s (CPU) 0.09 s (wall)
    2    -113.9199082347      1.08E-03
    3    -113.9199082347      1.08E-03
    4    -113.9199082346      1.08E-03
    5    -113.9199082343      1.08E-03
    6    -113.9199082341      1.08E-03
    7    -113.9199082345      1.08E-03
    8    -113.9199082338      1.08E-03
    9    -113.9199082343      1.08E-03
   10    -113.9199082343      1.08E-03
   11    -113.9199082332      1.08E-03
   12    -113.9199082334      1.08E-03
   13    -113.9199082337      1.08E-03
   14    -113.9199082332      1.08E-03
   15    -113.9199082331      1.08E-03
   16    -113.9199082345      1.08E-03
   17    -113.9225323985      7.42E-04
   18    -113.9230696869      2.69E-04
   19    -113.9233329298      1.00E-04
   20    -113.9233718108      3.95E-05
   21    -113.9233764468      1.31E-05
   22    -113.9233768466      2.40E-06
   23    -113.9233768593      3.21E-07
   24    -113.9233768595      5.08E-08
   25    -113.9233768595      9.18E-09 Convergence criterion met
 ---------------------------------------
 SCF time:  CPU 7.78 s  wall 7.78 s
(0)  E-EN(g) gas-phase elect-nuc energy                 -113.909567611 a.u.
(3)  G-ENP(liq) elect-nuc-pol free energy of system     -113.923376860 a.u.
(4)  G-CDS(liq) cavity-dispersion-solvent structure 
     free energy                                                4.0768 kcal/mol
(6)  G-S(liq) free energy of system                     -113.916880044 a.u.
(9)  DeltaG-S(liq) free energy of  solvation
     (9) = (6) - (0)                                           -4.5886 kcal/mol
 SCF   energy in the final basis set = -113.9168800440
 Total energy in the final basis set = -113.9168800440

 Components of the MP2 correlation energy:
        aaaa  correlation energy =        -0.0493950044 au
        abab  correlation energy =        -0.3208509308 au
        bbbb  correlation energy =        -0.0493950044 au
        non-Brillouin singles    =        -0.0000000000 au

 Total  MP2   correlation energy =        -0.4196409395 au
        MP2         total energy =      -114.3365209835 au

  Entering Z-vector solver.
 This version supports only Gaussian blurring of the apparent surface charges
 No PCM contribution added !! 
   1         0           1      0.000482    0.000482
 This version supports only Gaussian blurring of the apparent surface charges
 No PCM contribution added !! 
   2         0           1      0.000194    0.000194
 This version supports only Gaussian blurring of the apparent surface charges
 No PCM contribution added !! 
   3         0           1      0.000073    0.000073
 This version supports only Gaussian blurring of the apparent surface charges
 No PCM contribution added !! 
   4         0           1      0.000026    0.000026
 This version supports only Gaussian blurring of the apparent surface charges
 No PCM contribution added !! 
   5         0           1      0.000005    0.000005
 This version supports only Gaussian blurring of the apparent surface charges
 No PCM contribution added !! 
   6         0           1      0.000001    0.000001
 This version supports only Gaussian blurring of the apparent surface charges
 No PCM contribution added !! 
   7         1           0      0.000000    0.000000    Roots Converged

 --------------------------------------------------------------

                    Orbital Energies (a.u.)
 --------------------------------------------------------------

 Alpha MOs
 -- Occupied --
-20.570 -11.332  -1.396  -0.867  -0.692  -0.649  -0.535  -0.445
 -- Virtual --
  0.124   0.174   0.229   0.273   0.457   0.457   0.469   0.617
  0.654   0.672   0.719   0.726   0.850   0.873   0.965   1.038
  1.082   1.206   1.226   1.240   1.330   1.352   1.500   1.684
  1.770   1.946   1.995   2.153   2.299   2.310   2.362   2.499
  2.650   2.837   2.854   2.942   3.057   3.138   3.182   3.232
  3.249   3.451   3.460   3.494   3.636   3.658   3.675   3.740
  3.961   4.032   4.184   4.202   4.219   4.309   4.427   4.493
  4.808   4.830   4.989   5.129   5.133   5.146   5.434   5.474
  5.643   5.668   5.693   6.063   6.095   6.287   6.573   6.599
  6.856   6.884   7.280   7.410   7.503   7.516  11.121  13.475
 --------------------------------------------------------------

          Ground-State Mulliken Net Atomic Charges

     Atom                 Charge (a.u.)
  ----------------------------------------
      1 C                     0.155976
      2 O                    -0.370774
      3 H                     0.107601
      4 H                     0.107197
  ----------------------------------------
  Sum of atomic charges =    -0.000000

 -----------------------------------------------------------------
                    Cartesian Multipole Moments
 -----------------------------------------------------------------
    Charge (ESU x 10^10)
                -0.0000
    Dipole Moment (Debye)
         X       0.1208      Y      -3.3809      Z      -0.0009
       Tot       3.3830
    Quadrupole Moments (Debye-Ang)
        XX     -11.9560     XY       5.7259     YY     -23.1314
        XZ       0.0827     YZ       0.0028     ZZ     -11.2642
    Octopole Moments (Debye-Ang^2)
       XXX      57.5177    XXY     -28.7592    XYY      38.1645
       YYY     -88.9402    XXZ      -0.2398    XYZ      -0.2575
       YYZ      -0.0187    XZZ      18.4167    YZZ     -19.9951
       ZZZ      -0.0011
    Hexadecapole Moments (Debye-Ang^3)
      XXXX    -197.0479   XXXY     110.2504   XXYY    -103.4465
      XYYY     146.6500   YYYY    -314.0973   XXXZ      -0.5450
      XXYZ       0.8466   XYYZ      -1.1168   YYYZ      -0.1250
      XXZZ     -34.8143   XYZZ      32.8501   YYZZ     -44.6543
      XZZZ      -0.5641   YZZZ      -0.0209   ZZZZ     -16.4273
 -----------------------------------------------------------------
 DrvMan is completing analytic gradient of the MP2 energy
 MP2 relaxed dipole moment
            1
    1   0.0475377
    2  -1.3301309
    3  -0.0003612
	Magnitude:	 1.331 au	 3.383 Debye
 MP2 energy read as -114.336521
 Full Analytical Gradient of MP2 Energy (in au.)
             1             2             3             4
    1    0.00003242   -0.00003409    0.00007460   -0.00007294
    2   -0.00165379    0.00112809    0.00027160    0.00025410
    3   -0.00003055   -0.00000089    0.00030996   -0.00027852
 Gradient time:  CPU 0.06 s  wall 0.06 s
 ----------------------------------------------------------------
             Standard Nuclear Orientation (Angstroms)
    I     Atom           X                Y                Z
 ----------------------------------------------------------------
    1      C      -1.6116305765     1.1219783985     0.0009510545
    2      O      -1.6551957891     2.3434007953     0.0000343179
    3      H      -1.8229732814     0.5678414304    -0.9008214012
    4      H      -1.3611944531     0.5843709759     0.9008360288
 ----------------------------------------------------------------
 Nuclear Repulsion Energy =    31.1924461042 hartrees
 There are        8 alpha and        8 beta electrons
 Discretize the solute cavity surface with Lebedev spheres
	Using 302 Lebedev grid points for each H atom
	Using 302 Lebedev grid points for other atoms
	Atomic van der Waals radii will be scaled by 1.20
 Removing interior tesserae...
 Keep 549 surface tesserae and discard 659 interior tesserae
 Molecular Surface Area = 53.088 Angst**2

                       Distance Matrix (Angstroms)
             C (  1)   O (  2)   H (  3)
   O (  2)  1.222199
   H (  3)  1.079318  1.998074
   H (  4)  1.077744  1.998016  1.859968

 Requested basis set is cc-pVTZ
 There are 32 shells and 88 basis functions
 A cutoff of  1.0D-11 yielded    528 shell pairs
 There are      4048 function pairs (      5260 Cartesian)
 Smallest overlap matrix eigenvalue = 2.13E-03
 Guess MOs from SCF MO coefficient file
 Reading MOs from coefficient file
 Reading MOs from coefficient file
 A restricted Hartree-Fock SCF calculation will be
 performed using Pulay DIIS extrapolation
 SCF converges when DIIS error is below 1.0E-08
 ---------------------------------------
  Cycle       Energy         DIIS Error
 ---------------------------------------
    1    -113.9059636567      1.44E-03
    2    -113.9088072244      1.02E-03
    3    -113.9095320701      2.54E-04
    4    -113.9096882551      1.02E-04
    5    -113.9097206250      4.31E-05
    6    -113.9097255830      1.40E-05
    7    -113.9097260258      2.75E-06
    8    -113.9097260413      3.45E-07
    9    -113.9097260416      5.21E-08
   10    -113.9097260416      9.98E-09 Convergence criterion met
 ---------------------------------------
 SCF time:  CPU 3.09 s  wall 3.09 s
 Discretize the solute cavity surface with Lebedev spheres
	Using 302 Lebedev grid points for each H atom
	Using 302 Lebedev grid points for other atoms
	Atomic van der Waals radii will be scaled by 1.20
 Removing interior tesserae...
 Keep 549 surface tesserae and discard 659 interior tesserae
 Molecular Surface Area = 53.088 Angst**2
 A restricted Hartree-Fock SCF calculation will be
 performed using Pulay DIIS extrapolation
 Polarizable Continuum solvation model will be applied
 SCF converges when DIIS error is below 1.0E-08

 Citation of the SMD model:
 Marenich, A.V.; Cramer, C.J.; Truhlar, D.G.
 J. Phys. Chem. B 2009, 113, 6378-6396.
 iSolventCode=           1
 Solvent: water                                                           

 vradii
            1           2           3           4
    1   1.8500000   1.5200000   1.2000000   1.2000000
 ---------------------------------------
  Cycle       Energy         DIIS Error
 ---------------------------------------
    1    -113.9097260416      2.09E-09
 Time req'd to invert C: 0.10 s (CPU) 0.10 s (wall)
    2    -113.9200419168      1.08E-03
    3    -113.9200419162      1.08E-03
    4    -113.9200419160      1.08E-03
    5    -113.9200419160      1.08E-03
    6    -113.9200419170      1.08E-03
    7    -113.9200419161      1.08E-03
    8    -113.9200419147      1.08E-03
    9    -113.9200419120      1.08E-03
   10    -113.9200419210      1.08E-03
   11    -113.9200419200      1.08E-03
   12    -113.9200419199      1.08E-03
   13    -113.9200419197      1.08E-03
   14    -113.9200419197      1.08E-03
   15    -113.9200419209      1.08E-03
   16    -113.9200419210      1.08E-03
   17    -113.9226582861      7.40E-04
   18    -113.9231934888      2.69E-04
   19    -113.9234553460      9.97E-05
   20    -113.9234938983      3.93E-05
   21    -113.9234984776      1.30E-05
   22    -113.9234988732      2.39E-06
   23    -113.9234988858      3.18E-07
   24    -113.9234988860      5.04E-08
   25    -113.9234988860      9.23E-09 Convergence criterion met
 ---------------------------------------
 SCF time:  CPU 8.91 s  wall 8.99 s
(0)  E-EN(g) gas-phase elect-nuc energy                 -113.909726042 a.u.
(3)  G-ENP(liq) elect-nuc-pol free energy of system     -113.923498886 a.u.
(4)  G-CDS(liq) cavity-dispersion-solvent structure 
     free energy                                                4.0785 kcal/mol
(6)  G-S(liq) free energy of system                     -113.916999366 a.u.
(9)  DeltaG-S(liq) free energy of  solvation
     (9) = (6) - (0)                                           -4.5641 kcal/mol
 SCF   energy in the final basis set = -113.9169993656
 Total energy in the final basis set = -113.9169993656

 Components of the MP2 correlation energy:
        aaaa  correlation energy =        -0.0493857097 au
        abab  correlation energy =        -0.3207970150 au
        bbbb  correlation energy =        -0.0493857097 au
        non-Brillouin singles    =        -0.0000000000 au

 Total  MP2   correlation energy =        -0.4195684344 au
        MP2         total energy =      -114.3365678000 au

  Entering Z-vector solver.
 This version supports only Gaussian blurring of the apparent surface charges
 No PCM contribution added !! 
   1         0           1      0.000481    0.000481
 This version supports only Gaussian blurring of the apparent surface charges
 No PCM contribution added !! 
   2         0           1      0.000193    0.000193
 This version supports only Gaussian blurring of the apparent surface charges
 No PCM contribution added !! 
   3         0           1      0.000072    0.000072
 This version supports only Gaussian blurring of the apparent surface charges
 No PCM contribution added !! 
   4         0           1      0.000026    0.000026
 This version supports only Gaussian blurring of the apparent surface charges
 No PCM contribution added !! 
   5         0           1      0.000005    0.000005
 This version supports only Gaussian blurring of the apparent surface charges
 No PCM contribution added !! 
   6         0           1      0.000001    0.000001
 This version supports only Gaussian blurring of the apparent surface charges
 No PCM contribution added !! 
   7         1           0      0.000000    0.000000    Roots Converged

 --------------------------------------------------------------

                    Orbital Energies (a.u.)
 --------------------------------------------------------------

 Alpha MOs
 -- Occupied --
-20.570 -11.332  -1.396  -0.866  -0.692  -0.649  -0.536  -0.445
 -- Virtual --
  0.124   0.174   0.229   0.273   0.457   0.457   0.468   0.617
  0.653   0.672   0.720   0.726   0.850   0.874   0.965   1.038
  1.083   1.206   1.227   1.240   1.330   1.352   1.500   1.684
  1.771   1.946   1.995   2.154   2.299   2.310   2.362   2.500
  2.650   2.838   2.854   2.942   3.056   3.138   3.182   3.232
  3.250   3.452   3.461   3.494   3.635   3.658   3.675   3.740
  3.960   4.033   4.184   4.202   4.219   4.308   4.429   4.494
  4.809   4.829   4.988   5.128   5.131   5.145   5.433   5.473
  5.642   5.668   5.692   6.064   6.096   6.288   6.575   6.601
  6.856   6.884   7.280   7.411   7.504   7.518  11.124  13.482
 --------------------------------------------------------------

          Ground-State Mulliken Net Atomic Charges

     Atom                 Charge (a.u.)
  ----------------------------------------
      1 C                     0.156339
      2 O                    -0.370101
      3 H                     0.106544
      4 H                     0.107218
  ----------------------------------------
  Sum of atomic charges =    -0.000000

 -----------------------------------------------------------------
                    Cartesian Multipole Moments
 -----------------------------------------------------------------
    Charge (ESU x 10^10)
                -0.0000
    Dipole Moment (Debye)
         X       0.1218      Y      -3.3753      Z       0.0033
       Tot       3.3775
    Quadrupole Moments (Debye-Ang)
        XX     -11.9578     XY       5.7171     YY     -23.1173
        XZ       0.0748     YZ       0.0050     ZZ     -11.2669
    Octopole Moments (Debye-Ang^2)
       XXX      57.5210    XXY     -28.7448    XYY      38.1420
       YYY     -88.9200    XXZ      -0.2272    XYZ      -0.2617
       YYZ      -0.0218    XZZ      18.4216    YZZ     -19.9967
       ZZZ      -0.0095
    Hexadecapole Moments (Debye-Ang^3)
      XXXX    -197.0542   XXXY     110.2269   XXYY    -103.4091
      XYYY     146.6160   YYYY    -314.0763   XXXZ      -0.5638
      XXYZ       0.8500   XYYZ      -1.1118   YYYZ      -0.1464
      XXZZ     -34.8248   XYZZ      32.8527   YYZZ     -44.6543
      XZZZ      -0.5536   YZZZ      -0.0347   ZZZZ     -16.4429
 -----------------------------------------------------------------
 DrvMan is completing analytic gradient of the MP2 energy
 MP2 relaxed dipole moment
            1
    1   0.0479119
    2  -1.3279285
    3   0.0012971
	Magnitude:	 1.329 au	 3.377 Debye
 MP2 energy read as -114.336568
 Full Analytical Gradient of MP2 Energy (in au.)
             1             2             3             4
    1    0.00020899   -0.00001567   -0.00006113   -0.00013219
    2    0.00008455   -0.00019238   -0.00010955    0.00021737
    3    0.00120453   -0.00020305   -0.00038051   -0.00062097
 Gradient time:  CPU 0.07 s  wall 0.07 s
 ----------------------------------------------------------------
             Standard Nuclear Orientation (Angstroms)
    I     Atom           X                Y                Z
 ----------------------------------------------------------------
    1      C      -1.6116305765     1.1219783985    -0.0010489455
    2      O      -1.6551957891     2.3434007953     0.0000343179
    3      H      -1.8229732814     0.5678414304    -0.9008214012
    4      H      -1.3611944531     0.5843709759     0.9008360288
 ----------------------------------------------------------------
 Nuclear Repulsion Energy =    31.1924444478 hartrees
 There are        8 alpha and        8 beta electrons
 Discretize the solute cavity surface with Lebedev spheres
	Using 302 Lebedev grid points for each H atom
	Using 302 Lebedev grid points for other atoms
	Atomic van der Waals radii will be scaled by 1.20
 Removing interior tesserae...
 Keep 547 surface tesserae and discard 661 interior tesserae
 Molecular Surface Area = 52.877 Angst**2

                       Distance Matrix (Angstroms)
             C (  1)   O (  2)   H (  3)
   O (  2)  1.222200
   H (  3)  1.077647  1.998074
   H (  4)  1.079415  1.998016  1.859968

 Requested basis set is cc-pVTZ
 There are 32 shells and 88 basis functions
 A cutoff of  1.0D-11 yielded    528 shell pairs
 There are      4048 function pairs (      5260 Cartesian)
 Smallest overlap matrix eigenvalue = 2.13E-03
 Guess MOs from SCF MO coefficient file
 Reading MOs from coefficient file
 Reading MOs from coefficient file
 A restricted Hartree-Fock SCF calculation will be
 performed using Pulay DIIS extrapolation
 SCF converges when DIIS error is below 1.0E-08
 ---------------------------------------
  Cycle       Energy         DIIS Error
 ---------------------------------------
    1    -113.9051417991      1.44E-03
    2    -113.9088273967      1.00E-03
    3    -113.9095332269      2.54E-04
    4    -113.9096883173      1.02E-04
    5    -113.9097202656      4.29E-05
    6    -113.9097251950      1.48E-05
    7    -113.9097256931      2.80E-06
    8    -113.9097257095      3.47E-07
    9    -113.9097257098      6.05E-08
   10    -113.9097257097      1.35E-08
   11    -113.9097257099      2.66E-09 Convergence criterion met
 ---------------------------------------
 SCF time:  CPU 3.47 s  wall 3.47 s
 Discretize the solute cavity surface with Lebedev spheres
	Using 302 Lebedev grid points for each H atom
	Using 302 Lebedev grid points for other atoms
	Atomic van der Waals radii will be scaled by 1.20
 Removing interior tesserae...
 Keep 547 surface tesserae and discard 661 interior tesserae
 Molecular Surface Area = 52.877 Angst**2
 A restricted Hartree-Fock SCF calculation will be
 performed using Pulay DIIS extrapolation
 Polarizable Continuum solvation model will be applied
 SCF converges when DIIS error is below 1.0E-08

 Citation of the SMD model:
 Marenich, A.V.; Cramer, C.J.; Truhlar, D.G.
 J. Phys. Chem. B 2009, 113, 6378-6396.
 iSolventCode=           1
 Solvent: water                                                           

 vradii
            1           2           3           4
    1   1.8500000   1.5200000   1.2000000   1.2000000
 ---------------------------------------
  Cycle       Energy         DIIS Error
 ---------------------------------------
    1    -113.9097257098      1.03E-09
 Time req'd to invert C: 0.10 s (CPU) 0.10 s (wall)
    2    -113.9200335723      1.08E-03
    3    -113.9200335720      1.08E-03
    4    -113.9200335720      1.08E-03
    5    -113.9200335717      1.08E-03
    6    -113.9200335720      1.08E-03
    7    -113.9200335716      1.08E-03
    8    -113.9200335713      1.08E-03
    9    -113.9200335709      1.08E-03
   10    -113.9200335707      1.08E-03
   11    -113.9200335711      1.08E-03
   12    -113.9200335715      1.08E-03
   13    -113.9200335715      1.08E-03
   14    -113.9200335713      1.08E-03
   15    -113.9200335717      1.08E-03
   16    -113.9200335716      1.08E-03
   17    -113.9226481366      7.40E-04
   18    -113.9231828720      2.69E-04
   19    -113.9234444234      9.97E-05
   20    -113.9234829276      3.93E-05
   21    -113.9234875029      1.30E-05
   22    -113.9234878980      2.39E-06
   23    -113.9234879105      3.18E-07
   24    -113.9234879107      5.03E-08
   25    -113.9234879108      9.08E-09 Convergence criterion met
 ---------------------------------------
 SCF time:  CPU 8.52 s  wall 8.54 s
(0)  E-EN(g) gas-phase elect-nuc energy                 -113.909725710 a.u.
(3)  G-ENP(liq) elect-nuc-pol free energy of system     -113.923487911 a.u.
(4)  G-CDS(liq) cavity-dispersion-solvent structure 
     free energy                                                4.0785 kcal/mol
(6)  G-S(liq) free energy of system                     -113.916988390 a.u.
(9)  DeltaG-S(liq) free energy of  solvation
     (9) = (6) - (0)                                           -4.5574 kcal/mol
 SCF   energy in the final basis set = -113.9169883898
 Total energy in the final basis set = -113.9169883898

 Components of the MP2 correlation energy:
        aaaa  correlation energy =        -0.0493860707 au
        abab  correlation energy =        -0.3207991690 au
        bbbb  correlation energy =        -0.0493860707 au
        non-Brillouin singles    =        -0.0000000000 au

 Total  MP2   correlation energy =        -0.4195713104 au
        MP2         total energy =      -114.3365597002 au

  Entering Z-vector solver.
 This version supports only Gaussian blurring of the apparent surface charges
 No PCM contribution added !! 
   1         0           1      0.000481    0.000481
 This version supports only Gaussian blurring of the apparent surface charges
 No PCM contribution added !! 
   2         0           1      0.000193    0.000193
 This version supports only Gaussian blurring of the apparent surface charges
 No PCM contribution added !! 
   3         0           1      0.000072    0.000072
 This version supports only Gaussian blurring of the apparent surface charges
 No PCM contribution added !! 
   4         0           1      0.000026    0.000026
 This version supports only Gaussian blurring of the apparent surface charges
 No PCM contribution added !! 
   5         0           1      0.000005    0.000005
 This version supports only Gaussian blurring of the apparent surface charges
 No PCM contribution added !! 
   6         0           1      0.000001    0.000001
 This version supports only Gaussian blurring of the apparent surface charges
 No PCM contribution added !! 
   7         1           0      0.000000    0.000000    Roots Converged

 --------------------------------------------------------------

                    Orbital Energies (a.u.)
 --------------------------------------------------------------

 Alpha MOs
 -- Occupied --
-20.570 -11.332  -1.396  -0.866  -0.692  -0.649  -0.536  -0.445
 -- Virtual --
  0.124   0.174   0.229   0.273   0.457   0.457   0.468   0.617
  0.653   0.672   0.720   0.726   0.850   0.873   0.965   1.038
  1.083   1.206   1.227   1.240   1.330   1.352   1.500   1.684
  1.771   1.946   1.995   2.154   2.299   2.310   2.362   2.500
  2.650   2.838   2.854   2.942   3.056   3.138   3.182   3.232
  3.250   3.452   3.461   3.494   3.635   3.658   3.675   3.740
  3.960   4.032   4.184   4.202   4.219   4.308   4.429   4.494
  4.809   4.829   4.988   5.128   5.131   5.145   5.433   5.473
  5.642   5.668   5.692   6.064   6.096   6.288   6.575   6.601
  6.856   6.884   7.280   7.411   7.504   7.518  11.124  13.482
 --------------------------------------------------------------

          Ground-State Mulliken Net Atomic Charges

     Atom                 Charge (a.u.)
  ----------------------------------------
      1 C                     0.156414
      2 O                    -0.370017
      3 H                     0.107483
      4 H                     0.106120
  ----------------------------------------
  Sum of atomic charges =     0.000000

 -----------------------------------------------------------------
                    Cartesian Multipole Moments
 -----------------------------------------------------------------
    Charge (ESU x 10^10)
                 0.0000
    Dipole Moment (Debye)
         X       0.1200      Y      -3.3750      Z      -0.0048
       Tot       3.3771
    Quadrupole Moments (Debye-Ang)
        XX     -11.9519     XY       5.7163     YY     -23.1158
        XZ       0.0877     YZ       0.0008     ZZ     -11.2674
    Octopole Moments (Debye-Ang^2)
       XXX      57.5024    XXY     -28.7426    XYY      38.1392
       YYY     -88.9148    XXZ      -0.2435    XYZ      -0.2553
       YYZ      -0.0151    XZZ      18.4212    YZZ     -19.9970
       ZZZ       0.0080
    Hexadecapole Moments (Debye-Ang^3)
      XXXX    -196.9954   XXXY     110.2192   XXYY    -103.4036
      XYYY     146.6099   YYYY    -314.0596   XXXZ      -0.5513
      XXYZ       0.8485   XYYZ      -1.1235   YYYZ      -0.1028
      XXZZ     -34.8225   XYZZ      32.8528   YYZZ     -44.6541
      XZZZ      -0.5822   YZZZ      -0.0064   ZZZZ     -16.4439
 -----------------------------------------------------------------
 DrvMan is completing analytic gradient of the MP2 energy
 MP2 relaxed dipole moment
            1
    1   0.0471953
    2  -1.3278323
    3  -0.0018828
	Magnitude:	 1.329 au	 3.377 Debye
 MP2 energy read as -114.336560
 Full Analytical Gradient of MP2 Energy (in au.)
             1             2             3             4
    1   -0.00023321    0.00003132    0.00012563    0.00007626
    2    0.00004827   -0.00019491    0.00025113   -0.00010449
    3   -0.00125633    0.00019725    0.00065553    0.00040355
 Gradient time:  CPU 0.05 s  wall 0.05 s
 ----------------------------------------------------------------
             Standard Nuclear Orientation (Angstroms)
    I     Atom           X                Y                Z
 ----------------------------------------------------------------
    1      C      -1.6116305765     1.1219783985    -0.0000489455
    2      O      -1.6541957891     2.3434007953     0.0000343179
    3      H      -1.8229732814     0.5678414304    -0.9008214012
    4      H      -1.3611944531     0.5843709759     0.9008360288
 ----------------------------------------------------------------
 Nuclear Repulsion Energy =    31.1931151469 hartrees
 There are        8 alpha and        8 beta electrons
 Discretize the solute cavity surface with Lebedev spheres
	Using 302 Lebedev grid points for each H atom
	Using 302 Lebedev grid points for other atoms
	Atomic van der Waals radii will be scaled by 1.20
 Removing interior tesserae...
 Keep 549 surface tesserae and discard 659 interior tesserae
 Molecular Surface Area = 53.088 Angst**2

                       Distance Matrix (Angstroms)
             C (  1)   O (  2)   H (  3)
   O (  2)  1.222164
   H (  3)  1.078483  1.998159
   H (  4)  1.078579  1.997869  1.859968

 Requested basis set is cc-pVTZ
 There are 32 shells and 88 basis functions
 A cutoff of  1.0D-11 yielded    528 shell pairs
 There are      4048 function pairs (      5260 Cartesian)
 Smallest overlap matrix eigenvalue = 2.13E-03
 Guess MOs from SCF MO coefficient file
 Reading MOs from coefficient file
 Reading MOs from coefficient file
 A restricted Hartree-Fock SCF calculation will be
 performed using Pulay DIIS extrapolation
 SCF converges when DIIS error is below 1.0E-08
 ---------------------------------------
  Cycle       Energy         DIIS Error
 ---------------------------------------
    1    -113.9051899930      1.43E-03
    2    -113.9088343311      1.00E-03
    3    -113.9095397097      2.53E-04
    4    -113.9096946052      1.02E-04
    5    -113.9097264845      4.28E-05
    6    -113.9097313992      1.47E-05
    7    -113.9097318924      2.79E-06
    8    -113.9097319086      3.42E-07
    9    -113.9097319089      5.60E-08
   10    -113.9097319089      1.13E-08
   11    -113.9097319090      2.10E-09 Convergence criterion met
 ---------------------------------------
 SCF time:  CPU 3.34 s  wall 3.34 s
 Discretize the solute cavity surface with Lebedev spheres
	Using 302 Lebedev grid points for each H atom
	Using 302 Lebedev grid points for other atoms
	Atomic van der Waals radii will be scaled by 1.20
 Removing interior tesserae...
 Keep 549 surface tesserae and discard 659 interior tesserae
 Molecular Surface Area = 53.088 Angst**2
 A restricted Hartree-Fock SCF calculation will be
 performed using Pulay DIIS extrapolation
 Polarizable Continuum solvation model will be applied
 SCF converges when DIIS error is below 1.0E-08

 Citation of the SMD model:
 Marenich, A.V.; Cramer, C.J.; Truhlar, D.G.
 J. Phys. Chem. B 2009, 113, 6378-6396.
 iSolventCode=           1
 Solvent: water                                                           

 vradii
            1           2           3           4
    1   1.8500000   1.5200000   1.2000000   1.2000000
 ---------------------------------------
  Cycle       Energy         DIIS Error
 ---------------------------------------
    1    -113.9097319089      6.16E-10
 Time req'd to invert C: 0.10 s (CPU) 0.10 s (wall)
    2    -113.9200468317      1.08E-03
    3    -113.9200468314      1.08E-03
    4    -113.9200468314      1.08E-03
    5    -113.9200468308      1.08E-03
    6    -113.9200468307      1.08E-03
    7    -113.9200468297      1.08E-03
    8    -113.9200468310      1.08E-03
    9    -113.9200468297      1.08E-03
   10    -113.9200468302      1.08E-03
   11    -113.9200468289      1.08E-03
   12    -113.9200468303      1.08E-03
   13    -113.9200468297      1.08E-03
   14    -113.9200468298      1.08E-03
   15    -113.9200468297      1.08E-03
   16    -113.9200468316      1.08E-03
   17    -113.9226628636      7.40E-04
   18    -113.9231979777      2.69E-04
   19    -113.9234597759      9.97E-05
   20    -113.9234983160      3.93E-05
   21    -113.9235028932      1.30E-05
   22    -113.9235032887      2.39E-06
   23    -113.9235033013      3.18E-07
   24    -113.9235033015      5.04E-08
   25    -113.9235033015      9.23E-09 Convergence criterion met
 ---------------------------------------
 SCF time:  CPU 8.70 s  wall 8.72 s
(0)  E-EN(g) gas-phase elect-nuc energy                 -113.909731909 a.u.
(3)  G-ENP(liq) elect-nuc-pol free energy of system     -113.923503302 a.u.
(4)  G-CDS(liq) cavity-dispersion-solvent structure 
     free energy                                                4.0786 kcal/mol
(6)  G-S(liq) free energy of system                     -113.917003681 a.u.
(9)  DeltaG-S(liq) free energy of  solvation
     (9) = (6) - (0)                                           -4.5631 kcal/mol
 SCF   energy in the final basis set = -113.9170036807
 Total energy in the final basis set = -113.9170036807

 Components of the MP2 correlation energy:
        aaaa  correlation energy =        -0.0493853494 au
        abab  correlation energy =        -0.3207949177 au
        bbbb  correlation energy =        -0.0493853494 au
        non-Brillouin singles    =        -0.0000000000 au

 Total  MP2   correlation energy =        -0.4195656164 au
        MP2         total energy =      -114.3365692972 au

  Entering Z-vector solver.
 This version supports only Gaussian blurring of the apparent surface charges
 No PCM contribution added !! 
   1         0           1      0.000481    0.000481
 This version supports only Gaussian blurring of the apparent surface charges
 No PCM contribution added !! 
   2         0           1      0.000193    0.000193
 This version supports only Gaussian blurring of the apparent surface charges
 No PCM contribution added !! 
   3         0           1      0.000072    0.000072
 This version supports only Gaussian blurring of the apparent surface charges
 No PCM contribution added !! 
   4         0           1      0.000026    0.000026
 This version supports only Gaussian blurring of the apparent surface charges
 No PCM contribution added !! 
   5         0           1      0.000005    0.000005
 This version supports only Gaussian blurring of the apparent surface charges
 No PCM contribution added !! 
   6         0           1      0.000001    0.000001
 This version supports only Gaussian blurring of the apparent surface charges
 No PCM contribution added !! 
   7         1           0      0.000000    0.000000    Roots Converged

 --------------------------------------------------------------

                    Orbital Energies (a.u.)
 --------------------------------------------------------------

 Alpha MOs
 -- Occupied --
-20.570 -11.332  -1.396  -0.866  -0.692  -0.649  -0.536  -0.445
 -- Virtual --
  0.124   0.174   0.229   0.273   0.457   0.457   0.468   0.617
  0.653   0.672   0.720   0.726   0.850   0.874   0.965   1.038
  1.083   1.206   1.227   1.240   1.330   1.352   1.500   1.684
  1.771   1.946   1.995   2.154   2.299   2.310   2.362   2.500
  2.650   2.838   2.854   2.942   3.056   3.138   3.182   3.232
  3.250   3.452   3.461   3.494   3.636   3.658   3.675   3.740
  3.960   4.033   4.184   4.202   4.219   4.308   4.429   4.494
  4.809   4.829   4.988   5.128   5.131   5.145   5.433   5.473
  5.642   5.668   5.692   6.064   6.096   6.288   6.575   6.601
  6.856   6.884   7.280   7.411   7.504   7.518  11.124  13.483
 --------------------------------------------------------------

          Ground-State Mulliken Net Atomic Charges

     Atom                 Charge (a.u.)
  ----------------------------------------
      1 C                     0.156349
      2 O                    -0.370080
      3 H                     0.107020
      4 H                     0.106711
  ----------------------------------------
  Sum of atomic charges =     0.000000

 -----------------------------------------------------------------
                    Cartesian Multipole Moments
 -----------------------------------------------------------------
    Charge (ESU x 10^10)
                -0.0000
    Dipole Moment (Debye)
         X       0.1188      Y      -3.3752      Z      -0.0008
       Tot       3.3772
    Quadrupole Moments (Debye-Ang)
        XX     -11.9478     XY       5.7110     YY     -23.1171
        XZ       0.0812     YZ       0.0034     ZZ     -11.2669
    Octopole Moments (Debye-Ang^2)
       XXX      57.4775    XXY     -28.7248    XYY      38.1216
       YYY     -88.9193    XXZ      -0.2354    XYZ      -0.2593
       YYZ      -0.0173    XZZ      18.4155    YZZ     -19.9966
       ZZZ      -0.0007
    Hexadecapole Moments (Debye-Ang^3)
      XXXX    -196.8760   XXXY     110.1368   XXYY    -103.3421
      XYYY     146.5417   YYYY    -314.0745   XXXZ      -0.5572
      XXYZ       0.8500   XYYZ      -1.1196   YYYZ      -0.1211
      XXZZ     -34.8045   XYZZ      32.8383   YYZZ     -44.6539
      XZZZ      -0.5679   YZZZ      -0.0201   ZZZZ     -16.4431
 -----------------------------------------------------------------
 DrvMan is completing analytic gradient of the MP2 energy
 MP2 relaxed dipole moment
            1
    1   0.0467263
    2  -1.3278904
    3  -0.0002977
	Magnitude:	 1.329 au	 3.377 Debye
 MP2 energy read as -114.336569
 Full Analytical Gradient of MP2 Energy (in au.)
             1             2             3             4
    1   -0.00013366    0.00004946    0.00007214    0.00001207
    2    0.00011941   -0.00024267    0.00005142    0.00007184
    3   -0.00004974    0.00002159    0.00013469   -0.00010654
 Gradient time:  CPU 0.08 s  wall 0.07 s
 ----------------------------------------------------------------
             Standard Nuclear Orientation (Angstroms)
    I     Atom           X                Y                Z
 ----------------------------------------------------------------
    1      C      -1.6116305765     1.1219783985    -0.0000489455
    2      O      -1.6561957891     2.3434007953     0.0000343179
    3      H      -1.8229732814     0.5678414304    -0.9008214012
    4      H      -1.3611944531     0.5843709759     0.9008360288
 ----------------------------------------------------------------
 Nuclear Repulsion Energy =    31.1917689108 hartrees
 There are        8 alpha and        8 beta electrons
 Discretize the solute cavity surface with Lebedev spheres
	Using 302 Lebedev grid points for each H atom
	Using 302 Lebedev grid points for other atoms
	Atomic van der Waals radii will be scaled by 1.20
 Removing interior tesserae...
 Keep 549 surface tesserae and discard 659 interior tesserae
 Molecular Surface Area = 53.088 Angst**2

                       Distance Matrix (Angstroms)
             C (  1)   O (  2)   H (  3)
   O (  2)  1.222235
   H (  3)  1.078483  1.997991
   H (  4)  1.078579  1.998163  1.859968

 Requested basis set is cc-pVTZ
 There are 32 shells and 88 basis functions
 A cutoff of  1.0D-11 yielded    528 shell pairs
 There are      4048 function pairs (      5260 Cartesian)
 Smallest overlap matrix eigenvalue = 2.13E-03
 Guess MOs from SCF MO coefficient file
 Reading MOs from coefficient file
 Reading MOs from coefficient file
 A restricted Hartree-Fock SCF calculation will be
 performed using Pulay DIIS extrapolation
 SCF converges when DIIS error is below 1.0E-08
 ---------------------------------------
  Cycle       Energy         DIIS Error
 ---------------------------------------
    1    -113.9050576308      1.43E-03
    2    -113.9088247608      1.00E-03
    3    -113.9095298288      2.53E-04
    4    -113.9096848686      1.02E-04
    5    -113.9097167527      4.29E-05
    6    -113.9097216717      1.48E-05
    7    -113.9097221711      2.80E-06
    8    -113.9097221875      3.42E-07
    9    -113.9097221878      5.55E-08
   10    -113.9097221878      1.08E-08
   11    -113.9097221878      2.31E-09 Convergence criterion met
 ---------------------------------------
 SCF time:  CPU 3.55 s  wall 3.57 s
 Discretize the solute cavity surface with Lebedev spheres
	Using 302 Lebedev grid points for each H atom
	Using 302 Lebedev grid points for other atoms
	Atomic van der Waals radii will be scaled by 1.20
 Removing interior tesserae...
 Keep 549 surface tesserae and discard 659 interior tesserae
 Molecular Surface Area = 53.088 Angst**2
 A restricted Hartree-Fock SCF calculation will be
 performed using Pulay DIIS extrapolation
 Polarizable Continuum solvation model will be applied
 SCF converges when DIIS error is below 1.0E-08

 Citation of the SMD model:
 Marenich, A.V.; Cramer, C.J.; Truhlar, D.G.
 J. Phys. Chem. B 2009, 113, 6378-6396.
 iSolventCode=           1
 Solvent: water                                                           

 vradii
            1           2           3           4
    1   1.8500000   1.5200000   1.2000000   1.2000000
 ---------------------------------------
  Cycle       Energy         DIIS Error
 ---------------------------------------
    1    -113.9097221878      9.47E-10
 Time req'd to invert C: 0.10 s (CPU) 0.10 s (wall)
    2    -113.9200390036      1.08E-03
    3    -113.9200390035      1.08E-03
    4    -113.9200390028      1.08E-03
    5    -113.9200390033      1.08E-03
    6    -113.9200390026      1.08E-03
    7    -113.9200390019      1.08E-03
    8    -113.9200390026      1.08E-03
    9    -113.9200390016      1.08E-03
   10    -113.9200390020      1.08E-03
   11    -113.9200390015      1.08E-03
   12    -113.9200390011      1.08E-03
   13    -113.9200390009      1.08E-03
   14    -113.9200390000      1.08E-03
   15    -113.9200390001      1.08E-03
   16    -113.9200390035      1.08E-03
   17    -113.9226556717      7.41E-04
   18    -113.9231909532      2.69E-04
   19    -113.9234528616      9.97E-05
   20    -113.9234914250      3.93E-05
   21    -113.9234960063      1.30E-05
   22    -113.9234964020      2.39E-06
   23    -113.9234964146      3.18E-07
   24    -113.9234964148      5.04E-08
   25    -113.9234964148      9.24E-09 Convergence criterion met
 ---------------------------------------
 SCF time:  CPU 7.89 s  wall 7.90 s
(0)  E-EN(g) gas-phase elect-nuc energy                 -113.909722188 a.u.
(3)  G-ENP(liq) elect-nuc-pol free energy of system     -113.923496415 a.u.
(4)  G-CDS(liq) cavity-dispersion-solvent structure 
     free energy                                                4.0784 kcal/mol
(6)  G-S(liq) free energy of system                     -113.916997002 a.u.
(9)  DeltaG-S(liq) free energy of  solvation
     (9) = (6) - (0)                                           -4.5650 kcal/mol
 SCF   energy in the final basis set = -113.9169970019
 Total energy in the final basis set = -113.9169970019

 Components of the MP2 correlation energy:
        aaaa  correlation energy =        -0.0493860692 au
        abab  correlation energy =        -0.3207990728 au
        bbbb  correlation energy =        -0.0493860692 au
        non-Brillouin singles    =        -0.0000000000 au

 Total  MP2   correlation energy =        -0.4195712111 au
        MP2         total energy =      -114.3365682130 au

  Entering Z-vector solver.
 This version supports only Gaussian blurring of the apparent surface charges
 No PCM contribution added !! 
   1         0           1      0.000481    0.000481
 This version supports only Gaussian blurring of the apparent surface charges
 No PCM contribution added !! 
   2         0           1      0.000193    0.000193
 This version supports only Gaussian blurring of the apparent surface charges
 No PCM contribution added !! 
   3         0           1      0.000072    0.000072
 This version supports only Gaussian blurring of the apparent surface charges
 No PCM contribution added !! 
   4         0           1      0.000026    0.000026
 This version supports only Gaussian blurring of the apparent surface charges
 No PCM contribution added !! 
   5         0           1      0.000005    0.000005
 This version supports only Gaussian blurring of the apparent surface charges
 No PCM contribution added !! 
   6         0           1      0.000001    0.000001
 This version supports only Gaussian blurring of the apparent surface charges
 No PCM contribution added !! 
   7         1           0      0.000000    0.000000    Roots Converged

 --------------------------------------------------------------

                    Orbital Energies (a.u.)
 --------------------------------------------------------------

 Alpha MOs
 -- Occupied --
-20.570 -11.332  -1.396  -0.866  -0.692  -0.649  -0.536  -0.445
 -- Virtual --
  0.124   0.174   0.229   0.273   0.457   0.457   0.468   0.617
  0.653   0.672   0.720   0.726   0.850   0.874   0.965   1.038
  1.083   1.206   1.227   1.240   1.330   1.352   1.500   1.684
  1.771   1.946   1.995   2.154   2.299   2.310   2.362   2.500
  2.650   2.838   2.854   2.942   3.056   3.138   3.182   3.232
  3.250   3.452   3.461   3.494   3.635   3.658   3.675   3.740
  3.960   4.033   4.184   4.202   4.219   4.308   4.428   4.494
  4.809   4.829   4.988   5.128   5.131   5.145   5.433   5.473
  5.642   5.668   5.692   6.064   6.096   6.288   6.575   6.601
  6.856   6.884   7.280   7.411   7.504   7.518  11.124  13.482
 --------------------------------------------------------------

          Ground-State Mulliken Net Atomic Charges

     Atom                 Charge (a.u.)
  ----------------------------------------
      1 C                     0.156334
      2 O                    -0.370120
      3 H                     0.107031
      4 H                     0.106756
  ----------------------------------------
  Sum of atomic charges =     0.000000

 -----------------------------------------------------------------
                    Cartesian Multipole Moments
 -----------------------------------------------------------------
    Charge (ESU x 10^10)
                -0.0000
    Dipole Moment (Debye)
         X       0.1234      Y      -3.3754      Z      -0.0004
       Tot       3.3777
    Quadrupole Moments (Debye-Ang)
        XX     -11.9634     XY       5.7232     YY     -23.1176
        XZ       0.0808     YZ       0.0029     ZZ     -11.2669
    Octopole Moments (Debye-Ang^2)
       XXX      57.5500    XXY     -28.7650    XYY      38.1625
       YYY     -88.9205    XXZ      -0.2344    XYZ      -0.2584
       YYZ      -0.0190    XZZ      18.4271    YZZ     -19.9970
       ZZZ      -0.0000
    Hexadecapole Moments (Debye-Ang^3)
      XXXX    -197.1850   XXXY     110.3155   XXYY    -103.4772
      XYYY     146.6932   YYYY    -314.0774   XXXZ      -0.5598
      XXYZ       0.8496   XYYZ      -1.1166   YYYZ      -0.1272
      XXZZ     -34.8430   XYZZ      32.8672   YYZZ     -44.6548
      XZZZ      -0.5689   YZZZ      -0.0203   ZZZZ     -16.4427
 -----------------------------------------------------------------
 DrvMan is completing analytic gradient of the MP2 energy
 MP2 relaxed dipole moment
            1
    1   0.0485427
    2  -1.3279849
    3  -0.0001674
	Magnitude:	 1.329 au	 3.378 Debye
 MP2 energy read as -114.336568
 Full Analytical Gradient of MP2 Energy (in au.)
             1             2             3             4
    1    0.00011137   -0.00003606   -0.00000959   -0.00006572
    2    0.00003637   -0.00014010    0.00007962    0.00002412
    3   -0.00000974   -0.00002950    0.00013785   -0.00009862
 Gradient time:  CPU 0.07 s  wall 0.07 s
 ----------------------------------------------------------------
             Standard Nuclear Orientation (Angstroms)
    I     Atom           X                Y                Z
 ----------------------------------------------------------------
    1      C      -1.6116305765     1.1219783985    -0.0000489455
    2      O      -1.6551957891     2.3444007953     0.0000343179
    3      H      -1.8229732814     0.5678414304    -0.9008214012
    4      H      -1.3611944531     0.5843709759     0.9008360288
 ----------------------------------------------------------------
 Nuclear Repulsion Energy =    31.1735946547 hartrees
 There are        8 alpha and        8 beta electrons
 Discretize the solute cavity surface with Lebedev spheres
	Using 302 Lebedev grid points for each H atom
	Using 302 Lebedev grid points for other atoms
	Atomic van der Waals radii will be scaled by 1.20
 Removing interior tesserae...
 Keep 549 surface tesserae and discard 659 interior tesserae
 Molecular Surface Area = 53.088 Angst**2

                       Distance Matrix (Angstroms)
             C (  1)   O (  2)   H (  3)
   O (  2)  1.223198
   H (  3)  1.078483  1.998963
   H (  4)  1.078579  1.998896  1.859968

 Requested basis set is cc-pVTZ
 There are 32 shells and 88 basis functions
 A cutoff of  1.0D-11 yielded    528 shell pairs
 There are      4048 function pairs (      5260 Cartesian)
 Smallest overlap matrix eigenvalue = 2.13E-03
 Guess MOs from SCF MO coefficient file
 Reading MOs from coefficient file
 Reading MOs from coefficient file
 A restricted Hartree-Fock SCF calculation will be
 performed using Pulay DIIS extrapolation
 SCF converges when DIIS error is below 1.0E-08
 ---------------------------------------
  Cycle       Energy         DIIS Error
 ---------------------------------------
    1    -113.9039574254      1.43E-03
    2    -113.9086981764      9.97E-04
    3    -113.9093970994      2.53E-04
    4    -113.9095517616      1.02E-04
    5    -113.9095834246      4.29E-05
    6    -113.9095883667      1.55E-05
    7    -113.9095889163      2.85E-06
    8    -113.9095889336      3.46E-07
    9    -113.9095889339      5.99E-08
   10    -113.9095889338      1.20E-08
   11    -113.9095889340      2.32E-09 Convergence criterion met
 ---------------------------------------
 SCF time:  CPU 3.72 s  wall 3.72 s
 Discretize the solute cavity surface with Lebedev spheres
	Using 302 Lebedev grid points for each H atom
	Using 302 Lebedev grid points for other atoms
	Atomic van der Waals radii will be scaled by 1.20
 Removing interior tesserae...
 Keep 549 surface tesserae and discard 659 interior tesserae
 Molecular Surface Area = 53.088 Angst**2
 A restricted Hartree-Fock SCF calculation will be
 performed using Pulay DIIS extrapolation
 Polarizable Continuum solvation model will be applied
 SCF converges when DIIS error is below 1.0E-08

 Citation of the SMD model:
 Marenich, A.V.; Cramer, C.J.; Truhlar, D.G.
 J. Phys. Chem. B 2009, 113, 6378-6396.
 iSolventCode=           1
 Solvent: water                                                           

 vradii
            1           2           3           4
    1   1.8500000   1.5200000   1.2000000   1.2000000
 ---------------------------------------
  Cycle       Energy         DIIS Error
 ---------------------------------------
    1    -113.9095889339      9.18E-10
 Time req'd to invert C: 0.10 s (CPU) 0.10 s (wall)
    2    -113.9199324763      1.08E-03
    3    -113.9199324763      1.08E-03
    4    -113.9199324766      1.08E-03
    5    -113.9199324763      1.08E-03
    6    -113.9199324763      1.08E-03
    7    -113.9199324767      1.08E-03
    8    -113.9199324756      1.08E-03
    9    -113.9199324755      1.08E-03
   10    -113.9199324756      1.08E-03
   11    -113.9199324759      1.08E-03
   12    -113.9199324759      1.08E-03
   13    -113.9199324765      1.08E-03
   14    -113.9199324768      1.08E-03
   15    -113.9199324766      1.08E-03
   16    -113.9199324762      1.08E-03
   17    -113.9225581321      7.42E-04
   18    -113.9230957785      2.69E-04
   19    -113.9233592449      1.00E-04
   20    -113.9233981348      3.95E-05
   21    -113.9234027704      1.31E-05
   22    -113.9234031701      2.40E-06
   23    -113.9234031828      3.21E-07
   24    -113.9234031830      5.09E-08
   25    -113.9234031831      9.33E-09 Convergence criterion met
 ---------------------------------------
 SCF time:  CPU 7.55 s  wall 7.57 s
(0)  E-EN(g) gas-phase elect-nuc energy                 -113.909588934 a.u.
(3)  G-ENP(liq) elect-nuc-pol free energy of system     -113.923403183 a.u.
(4)  G-CDS(liq) cavity-dispersion-solvent structure 
     free energy                                                4.0767 kcal/mol
(6)  G-S(liq) free energy of system                     -113.916906595 a.u.
(9)  DeltaG-S(liq) free energy of  solvation
     (9) = (6) - (0)                                           -4.5919 kcal/mol
 SCF   energy in the final basis set = -113.9169065949
 Total energy in the final basis set = -113.9169065949

 Components of the MP2 correlation energy:
        aaaa  correlation energy =        -0.0493957213 au
        abab  correlation energy =        -0.3208548029 au
        bbbb  correlation energy =        -0.0493957213 au
        non-Brillouin singles    =        -0.0000000000 au

 Total  MP2   correlation energy =        -0.4196462455 au
        MP2         total energy =      -114.3365528405 au

  Entering Z-vector solver.
 This version supports only Gaussian blurring of the apparent surface charges
 No PCM contribution added !! 
   1         0           1      0.000482    0.000482
 This version supports only Gaussian blurring of the apparent surface charges
 No PCM contribution added !! 
   2         0           1      0.000194    0.000194
 This version supports only Gaussian blurring of the apparent surface charges
 No PCM contribution added !! 
   3         0           1      0.000073    0.000073
 This version supports only Gaussian blurring of the apparent surface charges
 No PCM contribution added !! 
   4         0           1      0.000026    0.000026
 This version supports only Gaussian blurring of the apparent surface charges
 No PCM contribution added !! 
   5         0           1      0.000005    0.000005
 This version supports only Gaussian blurring of the apparent surface charges
 No PCM contribution added !! 
   6         0           1      0.000001    0.000001
 This version supports only Gaussian blurring of the apparent surface charges
 No PCM contribution added !! 
   7         1           0      0.000000    0.000000    Roots Converged

 --------------------------------------------------------------

                    Orbital Energies (a.u.)
 --------------------------------------------------------------

 Alpha MOs
 -- Occupied --
-20.570 -11.332  -1.396  -0.866  -0.692  -0.649  -0.535  -0.445
 -- Virtual --
  0.124   0.174   0.229   0.273   0.457   0.457   0.468   0.617
  0.653   0.672   0.719   0.726   0.850   0.874   0.965   1.038
  1.083   1.206   1.226   1.240   1.330   1.352   1.500   1.684
  1.770   1.946   1.995   2.154   2.299   2.310   2.362   2.499
  2.650   2.837   2.855   2.942   3.056   3.138   3.182   3.232
  3.250   3.452   3.460   3.493   3.635   3.658   3.674   3.739
  3.960   4.032   4.184   4.202   4.218   4.308   4.427   4.493
  4.807   4.829   4.988   5.128   5.131   5.145   5.433   5.472
  5.642   5.668   5.692   6.063   6.095   6.286   6.573   6.599
  6.856   6.884   7.280   7.409   7.503   7.516  11.119  13.471
 --------------------------------------------------------------

          Ground-State Mulliken Net Atomic Charges

     Atom                 Charge (a.u.)
  ----------------------------------------
      1 C                     0.156134
      2 O                    -0.370683
      3 H                     0.107421
      4 H                     0.107127
  ----------------------------------------
  Sum of atomic charges =     0.000000

 -----------------------------------------------------------------
                    Cartesian Multipole Moments
 -----------------------------------------------------------------
    Charge (ESU x 10^10)
                 0.0000
    Dipole Moment (Debye)
         X       0.1212      Y      -3.3810      Z      -0.0006
       Tot       3.3832
    Quadrupole Moments (Debye-Ang)
        XX     -11.9584     XY       5.7265     YY     -23.1364
        XZ       0.0817     YZ       0.0032     ZZ     -11.2668
    Octopole Moments (Debye-Ang^2)
       XXX      57.5267    XXY     -28.7716    XYY      38.1733
       YYY     -88.9971    XXZ      -0.2372    XYZ      -0.2589
       YYZ      -0.0181    XZZ      18.4212    YZZ     -20.0082
       ZZZ      -0.0004
    Hexadecapole Moments (Debye-Ang^3)
      XXXX    -197.0769   XXXY     110.3073   XXYY    -103.4990
      XYYY     146.7441   YYYY    -314.4159   XXXZ      -0.5522
      XXYZ       0.8501   XYYZ      -1.1189   YYYZ      -0.1241
      XXZZ     -34.8242   XYZZ      32.8717   YYZZ     -44.6955
      XZZZ      -0.5667   YZZZ      -0.0201   ZZZZ     -16.4378
 -----------------------------------------------------------------
 DrvMan is completing analytic gradient of the MP2 energy
 MP2 relaxed dipole moment
            1
    1   0.0476828
    2  -1.3302013
    3  -0.0002350
	Magnitude:	 1.331 au	 3.383 Debye
 MP2 energy read as -114.336553
 Full Analytical Gradient of MP2 Energy (in au.)
             1             2             3             4
    1    0.00002991   -0.00004418    0.00002765   -0.00001338
    2   -0.00119586    0.00127765   -0.00003311   -0.00004868
    3   -0.00003047   -0.00000300    0.00010273   -0.00006926
 Gradient time:  CPU 0.07 s  wall 0.07 s
 ----------------------------------------------------------------
             Standard Nuclear Orientation (Angstroms)
    I     Atom           X                Y                Z
 ----------------------------------------------------------------
    1      C      -1.6116305765     1.1219783985    -0.0000489455
    2      O      -1.6551957891     2.3424007953     0.0000343179
    3      H      -1.8229732814     0.5678414304    -0.9008214012
    4      H      -1.3611944531     0.5843709759     0.9008360288
 ----------------------------------------------------------------
 Nuclear Repulsion Energy =    31.2113334813 hartrees
 There are        8 alpha and        8 beta electrons
 Discretize the solute cavity surface with Lebedev spheres
	Using 302 Lebedev grid points for each H atom
	Using 302 Lebedev grid points for other atoms
	Atomic van der Waals radii will be scaled by 1.20
 Removing interior tesserae...
 Keep 549 surface tesserae and discard 659 interior tesserae
 Molecular Surface Area = 53.088 Angst**2

                       Distance Matrix (Angstroms)
             C (  1)   O (  2)   H (  3)
   O (  2)  1.221200
   H (  3)  1.078483  1.997186
   H (  4)  1.078579  1.997135  1.859968

 Requested basis set is cc-pVTZ
 There are 32 shells and 88 basis functions
 A cutoff of  1.0D-11 yielded    528 shell pairs
 There are      4048 function pairs (      5260 Cartesian)
 Smallest overlap matrix eigenvalue = 2.13E-03
 Guess MOs from SCF MO coefficient file
 Reading MOs from coefficient file
 Reading MOs from coefficient file
 A restricted Hartree-Fock SCF calculation will be
 performed using Pulay DIIS extrapolation
 SCF converges when DIIS error is below 1.0E-08
 ---------------------------------------
  Cycle       Energy         DIIS Error
 ---------------------------------------
    1    -113.9074368853      1.45E-03
    2    -113.9089424819      1.01E-03
    3    -113.9096673649      2.56E-04
    4    -113.9098241875      1.02E-04
    5    -113.9098571020      4.31E-05
    6    -113.9098620697      1.32E-05
    7    -113.9098624615      2.65E-06
    8    -113.9098624755      3.40E-07
    9    -113.9098624758      4.83E-08
   10    -113.9098624758      7.42E-09 Convergence criterion met
 ---------------------------------------
 SCF time:  CPU 3.34 s  wall 3.37 s
 Discretize the solute cavity surface with Lebedev spheres
	Using 302 Lebedev grid points for each H atom
	Using 302 Lebedev grid points for other atoms
	Atomic van der Waals radii will be scaled by 1.20
 Removing interior tesserae...
 Keep 549 surface tesserae and discard 659 interior tesserae
 Molecular Surface Area = 53.088 Angst**2
 A restricted Hartree-Fock SCF calculation will be
 performed using Pulay DIIS extrapolation
 Polarizable Continuum solvation model will be applied
 SCF converges when DIIS error is below 1.0E-08

 Citation of the SMD model:
 Marenich, A.V.; Cramer, C.J.; Truhlar, D.G.
 J. Phys. Chem. B 2009, 113, 6378-6396.
 iSolventCode=           1
 Solvent: water                                                           

 vradii
            1           2           3           4
    1   1.8500000   1.5200000   1.2000000   1.2000000
 ---------------------------------------
  Cycle       Energy         DIIS Error
 ---------------------------------------
    1    -113.9098624758      1.93E-09
 Time req'd to invert C: 0.10 s (CPU) 0.10 s (wall)
    2    -113.9201506510      1.08E-03
    3    -113.9201506499      1.08E-03
    4    -113.9201506529      1.08E-03
    5    -113.9201506372      1.08E-03
    6    -113.9201506540      1.08E-03
    7    -113.9201506599      1.08E-03
    8    -113.9227576993      7.38E-04
    9    -113.9232904521      2.68E-04
   10    -113.9235506970      9.94E-05
   11    -113.9235889126      3.91E-05
   12    -113.9235934362      1.29E-05
   13    -113.9235938277      2.38E-06
   14    -113.9235938401      3.16E-07
   15    -113.9235938403      4.99E-08
   16    -113.9235938402      9.14E-09 Convergence criterion met
 ---------------------------------------
 SCF time:  CPU 6.54 s  wall 6.56 s
(0)  E-EN(g) gas-phase elect-nuc energy                 -113.909862476 a.u.
(3)  G-ENP(liq) elect-nuc-pol free energy of system     -113.923593840 a.u.
(4)  G-CDS(liq) cavity-dispersion-solvent structure 
     free energy                                                4.0803 kcal/mol
(6)  G-S(liq) free energy of system                     -113.917091425 a.u.
(9)  DeltaG-S(liq) free energy of  solvation
     (9) = (6) - (0)                                           -4.5362 kcal/mol
 SCF   energy in the final basis set = -113.9170914251
 Total energy in the final basis set = -113.9170914251

 Components of the MP2 correlation energy:
        aaaa  correlation energy =        -0.0493756971 au
        abab  correlation energy =        -0.3207391505 au
        bbbb  correlation energy =        -0.0493756971 au
        non-Brillouin singles    =        -0.0000000000 au

 Total  MP2   correlation energy =        -0.4194905447 au
        MP2         total energy =      -114.3365819698 au

  Entering Z-vector solver.
 This version supports only Gaussian blurring of the apparent surface charges
 No PCM contribution added !! 
   1         0           1      0.000479    0.000479
 This version supports only Gaussian blurring of the apparent surface charges
 No PCM contribution added !! 
   2         0           1      0.000192    0.000192
 This version supports only Gaussian blurring of the apparent surface charges
 No PCM contribution added !! 
   3         0           1      0.000072    0.000072
 This version supports only Gaussian blurring of the apparent surface charges
 No PCM contribution added !! 
   4         0           1      0.000026    0.000026
 This version supports only Gaussian blurring of the apparent surface charges
 No PCM contribution added !! 
   5         0           1      0.000005    0.000005
 This version supports only Gaussian blurring of the apparent surface charges
 No PCM contribution added !! 
   6         0           1      0.000001    0.000001
 This version supports only Gaussian blurring of the apparent surface charges
 No PCM contribution added !! 
   7         1           0      0.000000    0.000000    Roots Converged

 --------------------------------------------------------------

                    Orbital Energies (a.u.)
 --------------------------------------------------------------

 Alpha MOs
 -- Occupied --
-20.570 -11.332  -1.397  -0.866  -0.692  -0.649  -0.536  -0.444
 -- Virtual --
  0.124   0.174   0.229   0.273   0.457   0.457   0.468   0.617
  0.654   0.672   0.721   0.726   0.850   0.874   0.965   1.038
  1.083   1.206   1.227   1.240   1.331   1.353   1.500   1.684
  1.771   1.946   1.996   2.155   2.300   2.309   2.362   2.500
  2.650   2.838   2.854   2.942   3.056   3.138   3.182   3.232
  3.250   3.452   3.461   3.495   3.636   3.658   3.675   3.741
  3.960   4.033   4.184   4.202   4.219   4.308   4.430   4.495
  4.810   4.830   4.987   5.128   5.131   5.145   5.432   5.473
  5.643   5.669   5.693   6.064   6.098   6.290   6.578   6.603
  6.857   6.885   7.280   7.413   7.504   7.520  11.129  13.494
 --------------------------------------------------------------

          Ground-State Mulliken Net Atomic Charges

     Atom                 Charge (a.u.)
  ----------------------------------------
      1 C                     0.156547
      2 O                    -0.369514
      3 H                     0.106629
      4 H                     0.106338
  ----------------------------------------
  Sum of atomic charges =    -0.000000

 -----------------------------------------------------------------
                    Cartesian Multipole Moments
 -----------------------------------------------------------------
    Charge (ESU x 10^10)
                -0.0000
    Dipole Moment (Debye)
         X       0.1210      Y      -3.3695      Z      -0.0006
       Tot       3.3717
    Quadrupole Moments (Debye-Ang)
        XX     -11.9528     XY       5.7077     YY     -23.0982
        XZ       0.0803     YZ       0.0031     ZZ     -11.2671
    Octopole Moments (Debye-Ang^2)
       XXX      57.5007    XXY     -28.7181    XYY      38.1108
       YYY     -88.8427    XXZ      -0.2326    XYZ      -0.2588
       YYZ      -0.0182    XZZ      18.4214    YZZ     -19.9853
       ZZZ      -0.0004
    Hexadecapole Moments (Debye-Ang^3)
      XXXX    -196.9839   XXXY     110.1448   XXYY    -103.3202
      XYYY     146.4907   YYYY    -313.7360   XXXZ      -0.5648
      XXYZ       0.8495   XYYZ      -1.1172   YYYZ      -0.1242
      XXZZ     -34.8234   XYZZ      32.8338   YYZZ     -44.6132
      XZZZ      -0.5700   YZZZ      -0.0202   ZZZZ     -16.4480
 -----------------------------------------------------------------
 DrvMan is completing analytic gradient of the MP2 energy
 MP2 relaxed dipole moment
            1
    1   0.0475860
    2  -1.3256689
    3  -0.0002300
	Magnitude:	 1.327 au	 3.372 Debye
 MP2 energy read as -114.336582
 Full Analytical Gradient of MP2 Energy (in au.)
             1             2             3             4
    1   -0.00005268    0.00005810    0.00003494   -0.00004036
    2    0.00136160   -0.00167100    0.00016446    0.00014494
    3   -0.00002900   -0.00000491    0.00016999   -0.00013607
 Gradient time:  CPU 0.05 s  wall 0.05 s
 ----------------------------------------------------------------
             Standard Nuclear Orientation (Angstroms)
    I     Atom           X                Y                Z
 ----------------------------------------------------------------
    1      C      -1.6116305765     1.1219783985    -0.0000489455
    2      O      -1.6551957891     2.3434007953     0.0010343179
    3      H      -1.8229732814     0.5678414304    -0.9008214012
    4      H      -1.3611944531     0.5843709759     0.9008360288
 ----------------------------------------------------------------
 Nuclear Repulsion Energy =    31.1924411583 hartrees
 There are        8 alpha and        8 beta electrons
 Discretize the solute cavity surface with Lebedev spheres
	Using 302 Lebedev grid points for each H atom
	Using 302 Lebedev grid points for other atoms
	Atomic van der Waals radii will be scaled by 1.20
 Removing interior tesserae...
 Keep 549 surface tesserae and discard 659 interior tesserae
 Molecular Surface Area = 53.088 Angst**2

                       Distance Matrix (Angstroms)
             C (  1)   O (  2)   H (  3)
   O (  2)  1.222200
   H (  3)  1.078483  1.998525
   H (  4)  1.078579  1.997565  1.859968

 Requested basis set is cc-pVTZ
 There are 32 shells and 88 basis functions
 A cutoff of  1.0D-11 yielded    528 shell pairs
 There are      4048 function pairs (      5260 Cartesian)
 Smallest overlap matrix eigenvalue = 2.13E-03
 Guess MOs from SCF MO coefficient file
 Reading MOs from coefficient file
 Reading MOs from coefficient file
 A restricted Hartree-Fock SCF calculation will be
 performed using Pulay DIIS extrapolation
 SCF converges when DIIS error is below 1.0E-08
 ---------------------------------------
  Cycle       Energy         DIIS Error
 ---------------------------------------
    1    -113.9040757609      1.43E-03
    2    -113.9088423055      9.93E-04
    3    -113.9095364251      2.52E-04
    4    -113.9096901059      1.02E-04
    5    -113.9097214719      4.27E-05
    6    -113.9097263517      1.54E-05
    7    -113.9097268964      2.84E-06
    8    -113.9097269135      3.43E-07
    9    -113.9097269138      5.95E-08
   10    -113.9097269137      1.19E-08
   11    -113.9097269139      2.32E-09 Convergence criterion met
 ---------------------------------------
 SCF time:  CPU 3.37 s  wall 3.38 s
 Discretize the solute cavity surface with Lebedev spheres
	Using 302 Lebedev grid points for each H atom
	Using 302 Lebedev grid points for other atoms
	Atomic van der Waals radii will be scaled by 1.20
 Removing interior tesserae...
 Keep 549 surface tesserae and discard 659 interior tesserae
 Molecular Surface Area = 53.088 Angst**2
 A restricted Hartree-Fock SCF calculation will be
 performed using Pulay DIIS extrapolation
 Polarizable Continuum solvation model will be applied
 SCF converges when DIIS error is below 1.0E-08

 Citation of the SMD model:
 Marenich, A.V.; Cramer, C.J.; Truhlar, D.G.
 J. Phys. Chem. B 2009, 113, 6378-6396.
 iSolventCode=           1
 Solvent: water                                                           

 vradii
            1           2           3           4
    1   1.8500000   1.5200000   1.2000000   1.2000000
 ---------------------------------------
  Cycle       Energy         DIIS Error
 ---------------------------------------
    1    -113.9097269138      9.24E-10
 Time req'd to invert C: 0.10 s (CPU) 0.10 s (wall)
    2    -113.9200428190      1.08E-03
    3    -113.9200428189      1.08E-03
    4    -113.9200428188      1.08E-03
    5    -113.9200428193      1.08E-03
    6    -113.9200428192      1.08E-03
    7    -113.9200428188      1.08E-03
    8    -113.9200428191      1.08E-03
    9    -113.9200428187      1.08E-03
   10    -113.9200428183      1.08E-03
   11    -113.9200428184      1.08E-03
   12    -113.9200428184      1.08E-03
   13    -113.9200428184      1.08E-03
   14    -113.9200428176      1.08E-03
   15    -113.9200428174      1.08E-03
   16    -113.9200428189      1.08E-03
   17    -113.9226591775      7.40E-04
   18    -113.9231943769      2.69E-04
   19    -113.9234562305      9.97E-05
   20    -113.9234947823      3.93E-05
   21    -113.9234993616      1.30E-05
   22    -113.9234997572      2.39E-06
   23    -113.9234997697      3.18E-07
   24    -113.9234997700      5.04E-08
   25    -113.9234997700      9.23E-09 Convergence criterion met
 ---------------------------------------
 SCF time:  CPU 8.18 s  wall 8.18 s
(0)  E-EN(g) gas-phase elect-nuc energy                 -113.909726914 a.u.
(3)  G-ENP(liq) elect-nuc-pol free energy of system     -113.923499770 a.u.
(4)  G-CDS(liq) cavity-dispersion-solvent structure 
     free energy                                                4.0785 kcal/mol
(6)  G-S(liq) free energy of system                     -113.917000253 a.u.
(9)  DeltaG-S(liq) free energy of  solvation
     (9) = (6) - (0)                                           -4.5641 kcal/mol
 SCF   energy in the final basis set = -113.9170002533
 Total energy in the final basis set = -113.9170002533

 Components of the MP2 correlation energy:
        aaaa  correlation energy =        -0.0493857101 au
        abab  correlation energy =        -0.3207969970 au
        bbbb  correlation energy =        -0.0493857101 au
        non-Brillouin singles    =        -0.0000000000 au

 Total  MP2   correlation energy =        -0.4195684172 au
        MP2         total energy =      -114.3365686706 au

  Entering Z-vector solver.
 This version supports only Gaussian blurring of the apparent surface charges
 No PCM contribution added !! 
   1         0           1      0.000481    0.000481
 This version supports only Gaussian blurring of the apparent surface charges
 No PCM contribution added !! 
   2         0           1      0.000193    0.000193
 This version supports only Gaussian blurring of the apparent surface charges
 No PCM contribution added !! 
   3         0           1      0.000072    0.000072
 This version supports only Gaussian blurring of the apparent surface charges
 No PCM contribution added !! 
   4         0           1      0.000026    0.000026
 This version supports only Gaussian blurring of the apparent surface charges
 No PCM contribution added !! 
   5         0           1      0.000005    0.000005
 This version supports only Gaussian blurring of the apparent surface charges
 No PCM contribution added !! 
   6         0           1      0.000001    0.000001
 This version supports only Gaussian blurring of the apparent surface charges
 No PCM contribution added !! 
   7         1           0      0.000000    0.000000    Roots Converged

 --------------------------------------------------------------

                    Orbital Energies (a.u.)
 --------------------------------------------------------------

 Alpha MOs
 -- Occupied --
-20.570 -11.332  -1.396  -0.866  -0.692  -0.649  -0.536  -0.445
 -- Virtual --
  0.124   0.174   0.229   0.273   0.457   0.457   0.468   0.617
  0.653   0.672   0.720   0.726   0.850   0.874   0.965   1.038
  1.083   1.206   1.227   1.240   1.330   1.352   1.500   1.684
  1.771   1.946   1.995   2.154   2.299   2.310   2.362   2.500
  2.650   2.838   2.854   2.942   3.056   3.138   3.182   3.232
  3.250   3.452   3.461   3.494   3.635   3.658   3.675   3.740
  3.960   4.033   4.184   4.202   4.219   4.308   4.429   4.494
  4.809   4.829   4.988   5.128   5.131   5.145   5.433   5.473
  5.642   5.668   5.692   6.064   6.096   6.288   6.575   6.601
  6.856   6.884   7.280   7.411   7.504   7.518  11.124  13.482
 --------------------------------------------------------------

          Ground-State Mulliken Net Atomic Charges

     Atom                 Charge (a.u.)
  ----------------------------------------
      1 C                     0.156341
      2 O                    -0.370100
      3 H                     0.107059
      4 H                     0.106700
  ----------------------------------------
  Sum of atomic charges =     0.000000

 -----------------------------------------------------------------
                    Cartesian Multipole Moments
 -----------------------------------------------------------------
    Charge (ESU x 10^10)
                 0.0000
    Dipole Moment (Debye)
         X       0.1209      Y      -3.3753      Z      -0.0035
       Tot       3.3775
    Quadrupole Moments (Debye-Ang)
        XX     -11.9551     XY       5.7174     YY     -23.1173
        XZ       0.0858     YZ      -0.0018     ZZ     -11.2669
    Octopole Moments (Debye-Ang^2)
       XXX      57.5124    XXY     -28.7458    XYY      38.1429
       YYY     -88.9198    XXZ      -0.2485    XYZ      -0.2507
       YYZ      -0.0350    XZZ      18.4210    YZZ     -19.9968
       ZZZ      -0.0190
    Hexadecapole Moments (Debye-Ang^3)
      XXXX    -197.0268   XXXY     110.2286   XXYY    -103.4126
      XYYY     146.6204   YYYY    -314.0756   XXXZ      -0.5169
      XXYZ       0.8234   XYYZ      -1.0903   YYYZ      -0.1880
      XXZZ     -34.8227   XYZZ      32.8522   YYZZ     -44.6544
      XZZZ      -0.5377   YZZZ      -0.0621   ZZZZ     -16.4429
 -----------------------------------------------------------------
 DrvMan is completing analytic gradient of the MP2 energy
 MP2 relaxed dipole moment
            1
    1   0.0475694
    2  -1.3279406
    3  -0.0013785
	Magnitude:	 1.329 au	 3.377 Debye
 MP2 energy read as -114.336569
 Full Analytical Gradient of MP2 Energy (in au.)
             1             2             3             4
    1   -0.00003114    0.00003226    0.00003116   -0.00003227
    2    0.00007717   -0.00019052   -0.00000861    0.00012196
    3   -0.00022357    0.00013002    0.00016616   -0.00007261
 Gradient time:  CPU 0.06 s  wall 0.05 s
 ----------------------------------------------------------------
             Standard Nuclear Orientation (Angstroms)
    I     Atom           X                Y                Z
 ----------------------------------------------------------------
    1      C      -1.6116305765     1.1219783985    -0.0000489455
    2      O      -1.6551957891     2.3434007953    -0.0009656821
    3      H      -1.8229732814     0.5678414304    -0.9008214012
    4      H      -1.3611944531     0.5843709759     0.9008360288
 ----------------------------------------------------------------
 Nuclear Repulsion Energy =    31.1924434480 hartrees
 There are        8 alpha and        8 beta electrons
 Discretize the solute cavity surface with Lebedev spheres
	Using 302 Lebedev grid points for each H atom
	Using 302 Lebedev grid points for other atoms
	Atomic van der Waals radii will be scaled by 1.20
 Removing interior tesserae...
 Keep 549 surface tesserae and discard 659 interior tesserae
 Molecular Surface Area = 53.088 Angst**2

                       Distance Matrix (Angstroms)
             C (  1)   O (  2)   H (  3)
   O (  2)  1.222199
   H (  3)  1.078483  1.997624
   H (  4)  1.078579  1.998467  1.859968

 Requested basis set is cc-pVTZ
 There are 32 shells and 88 basis functions
 A cutoff of  1.0D-11 yielded    528 shell pairs
 There are      4048 function pairs (      5260 Cartesian)
 Smallest overlap matrix eigenvalue = 2.13E-03
 Guess MOs from SCF MO coefficient file
 Reading MOs from coefficient file
 Reading MOs from coefficient file
 A restricted Hartree-Fock SCF calculation will be
 performed using Pulay DIIS extrapolation
 SCF converges when DIIS error is below 1.0E-08
 ---------------------------------------
  Cycle       Energy         DIIS Error
 ---------------------------------------
    1    -113.9051427620      1.43E-03
    2    -113.9088289090      1.00E-03
    3    -113.9095345994      2.53E-04
    4    -113.9096896601      1.02E-04
    5    -113.9097215750      4.29E-05
    6    -113.9097264938      1.48E-05
    7    -113.9097269894      2.79E-06
    8    -113.9097270057      3.42E-07
    9    -113.9097270060      5.55E-08
   10    -113.9097270059      1.10E-08
   11    -113.9097270060      2.34E-09 Convergence criterion met
 ---------------------------------------
 SCF time:  CPU 3.36 s  wall 3.36 s
 Discretize the solute cavity surface with Lebedev spheres
	Using 302 Lebedev grid points for each H atom
	Using 302 Lebedev grid points for other atoms
	Atomic van der Waals radii will be scaled by 1.20
 Removing interior tesserae...
 Keep 549 surface tesserae and discard 659 interior tesserae
 Molecular Surface Area = 53.088 Angst**2
 A restricted Hartree-Fock SCF calculation will be
 performed using Pulay DIIS extrapolation
 Polarizable Continuum solvation model will be applied
 SCF converges when DIIS error is below 1.0E-08

 Citation of the SMD model:
 Marenich, A.V.; Cramer, C.J.; Truhlar, D.G.
 J. Phys. Chem. B 2009, 113, 6378-6396.
 iSolventCode=           1
 Solvent: water                                                           

 vradii
            1           2           3           4
    1   1.8500000   1.5200000   1.2000000   1.2000000
 ---------------------------------------
  Cycle       Energy         DIIS Error
 ---------------------------------------
    1    -113.9097270060      9.59E-10
 Time req'd to invert C: 0.10 s (CPU) 0.10 s (wall)
    2    -113.9200428425      1.08E-03
    3    -113.9200428423      1.08E-03
    4    -113.9200428421      1.08E-03
    5    -113.9200428418      1.08E-03
    6    -113.9200428410      1.08E-03
    7    -113.9200428416      1.08E-03
    8    -113.9200428419      1.08E-03
    9    -113.9200428414      1.08E-03
   10    -113.9200428417      1.08E-03
   11    -113.9200428418      1.08E-03
   12    -113.9200428414      1.08E-03
   13    -113.9200428413      1.08E-03
   14    -113.9200428417      1.08E-03
   15    -113.9200428429      1.08E-03
   16    -113.9200428423      1.08E-03
   17    -113.9226591848      7.40E-04
   18    -113.9231943814      2.69E-04
   19    -113.9234562342      9.97E-05
   20    -113.9234947859      3.93E-05
   21    -113.9234993652      1.30E-05
   22    -113.9234997608      2.39E-06
   23    -113.9234997733      3.18E-07
   24    -113.9234997736      5.04E-08
   25    -113.9234997736      9.23E-09 Convergence criterion met
 ---------------------------------------
 SCF time:  CPU 7.44 s  wall 7.45 s
(0)  E-EN(g) gas-phase elect-nuc energy                 -113.909727006 a.u.
(3)  G-ENP(liq) elect-nuc-pol free energy of system     -113.923499774 a.u.
(4)  G-CDS(liq) cavity-dispersion-solvent structure 
     free energy                                                4.0785 kcal/mol
(6)  G-S(liq) free energy of system                     -113.917000257 a.u.
(9)  DeltaG-S(liq) free energy of  solvation
     (9) = (6) - (0)                                           -4.5640 kcal/mol
 SCF   energy in the final basis set = -113.9170002565
 Total energy in the final basis set = -113.9170002565

 Components of the MP2 correlation energy:
        aaaa  correlation energy =        -0.0493857100 au
        abab  correlation energy =        -0.3207969962 au
        bbbb  correlation energy =        -0.0493857100 au
        non-Brillouin singles    =        -0.0000000000 au

 Total  MP2   correlation energy =        -0.4195684162 au
        MP2         total energy =      -114.3365686727 au

  Entering Z-vector solver.
 This version supports only Gaussian blurring of the apparent surface charges
 No PCM contribution added !! 
   1         0           1      0.000481    0.000481
 This version supports only Gaussian blurring of the apparent surface charges
 No PCM contribution added !! 
   2         0           1      0.000193    0.000193
 This version supports only Gaussian blurring of the apparent surface charges
 No PCM contribution added !! 
   3         0           1      0.000072    0.000072
 This version supports only Gaussian blurring of the apparent surface charges
 No PCM contribution added !! 
   4         0           1      0.000026    0.000026
 This version supports only Gaussian blurring of the apparent surface charges
 No PCM contribution added !! 
   5         0           1      0.000005    0.000005
 This version supports only Gaussian blurring of the apparent surface charges
 No PCM contribution added !! 
   6         0           1      0.000001    0.000001
 This version supports only Gaussian blurring of the apparent surface charges
 No PCM contribution added !! 
   7         1           0      0.000000    0.000000    Roots Converged

 --------------------------------------------------------------

                    Orbital Energies (a.u.)
 --------------------------------------------------------------

 Alpha MOs
 -- Occupied --
-20.570 -11.332  -1.396  -0.866  -0.692  -0.649  -0.536  -0.445
 -- Virtual --
  0.124   0.174   0.229   0.273   0.457   0.457   0.468   0.617
  0.653   0.672   0.720   0.726   0.850   0.874   0.965   1.038
  1.083   1.206   1.227   1.240   1.330   1.352   1.500   1.684
  1.771   1.946   1.995   2.154   2.299   2.310   2.362   2.500
  2.650   2.838   2.854   2.942   3.056   3.138   3.182   3.232
  3.250   3.452   3.461   3.494   3.635   3.658   3.675   3.740
  3.960   4.033   4.184   4.202   4.219   4.308   4.429   4.494
  4.809   4.829   4.988   5.128   5.131   5.145   5.433   5.473
  5.642   5.668   5.692   6.064   6.096   6.288   6.575   6.601
  6.856   6.884   7.280   7.411   7.504   7.518  11.124  13.482
 --------------------------------------------------------------

          Ground-State Mulliken Net Atomic Charges

     Atom                 Charge (a.u.)
  ----------------------------------------
      1 C                     0.156341
      2 O                    -0.370100
      3 H                     0.106992
      4 H                     0.106767
  ----------------------------------------
  Sum of atomic charges =    -0.000000

 -----------------------------------------------------------------
                    Cartesian Multipole Moments
 -----------------------------------------------------------------
    Charge (ESU x 10^10)
                -0.0000
    Dipole Moment (Debye)
         X       0.1212      Y      -3.3753      Z       0.0023
       Tot       3.3775
    Quadrupole Moments (Debye-Ang)
        XX     -11.9561     XY       5.7168     YY     -23.1173
        XZ       0.0763     YZ       0.0081     ZZ     -11.2669
    Octopole Moments (Debye-Ang^2)
       XXX      57.5151    XXY     -28.7440    XYY      38.1412
       YYY     -88.9200    XXZ      -0.2213    XYZ      -0.2670
       YYZ      -0.0013    XZZ      18.4216    YZZ     -19.9967
       ZZZ       0.0182
    Hexadecapole Moments (Debye-Ang^3)
      XXXX    -197.0340   XXXY     110.2236   XXYY    -103.4067
      XYYY     146.6146   YYYY    -314.0764   XXXZ      -0.6002
      XXYZ       0.8762   XYYZ      -1.1459   YYYZ      -0.0603
      XXZZ     -34.8248   XYZZ      32.8533   YYZZ     -44.6543
      XZZZ      -0.5991   YZZZ       0.0217   ZZZZ     -16.4429
 -----------------------------------------------------------------
 DrvMan is completing analytic gradient of the MP2 energy
 MP2 relaxed dipole moment
            1
    1   0.0476995
    2  -1.3279347
    3   0.0009134
	Magnitude:	 1.329 au	 3.377 Debye
 MP2 energy read as -114.336569
 Full Analytical Gradient of MP2 Energy (in au.)
             1             2             3             4
    1    0.00000878   -0.00001877    0.00003143   -0.00002143
    2    0.00007875   -0.00019252    0.00013972   -0.00002595
    3    0.00016410   -0.00013793    0.00010635   -0.00013251
 Gradient time:  CPU 0.06 s  wall 0.05 s
 ----------------------------------------------------------------
             Standard Nuclear Orientation (Angstroms)
    I     Atom           X                Y                Z
 ----------------------------------------------------------------
    1      C      -1.6116305765     1.1219783985    -0.0000489455
    2      O      -1.6551957891     2.3434007953     0.0000343179
    3      H      -1.8219732814     0.5678414304    -0.9008214012
    4      H      -1.3611944531     0.5843709759     0.9008360288
 ----------------------------------------------------------------
 Nuclear Repulsion Energy =    31.1931100049 hartrees
 There are        8 alpha and        8 beta electrons
 Discretize the solute cavity surface with Lebedev spheres
	Using 302 Lebedev grid points for each H atom
	Using 302 Lebedev grid points for other atoms
	Atomic van der Waals radii will be scaled by 1.20
 Removing interior tesserae...
 Keep 549 surface tesserae and discard 659 interior tesserae
 Molecular Surface Area = 53.088 Angst**2

                       Distance Matrix (Angstroms)
             C (  1)   O (  2)   H (  3)
   O (  2)  1.222199
   H (  3)  1.078287  1.997991
   H (  4)  1.078579  1.998016  1.859720

 Requested basis set is cc-pVTZ
 There are 32 shells and 88 basis functions
 A cutoff of  1.0D-11 yielded    528 shell pairs
 There are      4048 function pairs (      5260 Cartesian)
 Smallest overlap matrix eigenvalue = 2.13E-03
 Guess MOs from SCF MO coefficient file
 Reading MOs from coefficient file
 Reading MOs from coefficient file
 A restricted Hartree-Fock SCF calculation will be
 performed using Pulay DIIS extrapolation
 SCF converges when DIIS error is below 1.0E-08
 ---------------------------------------
  Cycle       Energy         DIIS Error
 ---------------------------------------
    1    -113.9052177257      1.43E-03
    2    -113.9088280412      1.00E-03
    3    -113.9095332910      2.53E-04
    4    -113.9096882946      1.02E-04
    5    -113.9097201848      4.28E-05
    6    -113.9097251021      1.47E-05
    7    -113.9097255953      2.79E-06
    8    -113.9097256117      3.49E-07
    9    -113.9097256120      7.17E-08
   10    -113.9097256119      3.07E-08
   11    -113.9097256120      1.62E-08
   12    -113.9097256120      3.66E-09 Convergence criterion met
 ---------------------------------------
 SCF time:  CPU 3.69 s  wall 4.25 s
 Discretize the solute cavity surface with Lebedev spheres
	Using 302 Lebedev grid points for each H atom
	Using 302 Lebedev grid points for other atoms
	Atomic van der Waals radii will be scaled by 1.20
 Removing interior tesserae...
 Keep 549 surface tesserae and discard 659 interior tesserae
 Molecular Surface Area = 53.088 Angst**2
 A restricted Hartree-Fock SCF calculation will be
 performed using Pulay DIIS extrapolation
 Polarizable Continuum solvation model will be applied
 SCF converges when DIIS error is below 1.0E-08

 Citation of the SMD model:
 Marenich, A.V.; Cramer, C.J.; Truhlar, D.G.
 J. Phys. Chem. B 2009, 113, 6378-6396.
 iSolventCode=           1
 Solvent: water                                                           

 vradii
            1           2           3           4
    1   1.8500000   1.5200000   1.2000000   1.2000000
 ---------------------------------------
  Cycle       Energy         DIIS Error
 ---------------------------------------
    1    -113.9097256120      5.83E-10
 Time req'd to invert C: 0.10 s (CPU) 0.10 s (wall)
    2    -113.9200419945      1.08E-03
    3    -113.9200419948      1.08E-03
    4    -113.9200419948      1.08E-03
    5    -113.9200419947      1.08E-03
    6    -113.9200419949      1.08E-03
    7    -113.9200419955      1.08E-03
    8    -113.9200419954      1.08E-03
    9    -113.9200419954      1.08E-03
   10    -113.9200419957      1.08E-03
   11    -113.9200419959      1.08E-03
   12    -113.9200419956      1.08E-03
   13    -113.9200419962      1.08E-03
   14    -113.9200419966      1.08E-03
   15    -113.9200419964      1.08E-03
   16    -113.9200419947      1.08E-03
   17    -113.9226585057      7.40E-04
   18    -113.9231937295      2.69E-04
   19    -113.9234555910      9.97E-05
   20    -113.9234941464      3.93E-05
   21    -113.9234987263      1.30E-05
   22    -113.9234991219      2.39E-06
   23    -113.9234991345      3.18E-07
   24    -113.9234991347      5.04E-08
   25    -113.9234991347      9.24E-09 Convergence criterion met
 ---------------------------------------
 SCF time:  CPU 8.23 s  wall 8.26 s
(0)  E-EN(g) gas-phase elect-nuc energy                 -113.909725612 a.u.
(3)  G-ENP(liq) elect-nuc-pol free energy of system     -113.923499135 a.u.
(4)  G-CDS(liq) cavity-dispersion-solvent structure 
     free energy                                                4.0785 kcal/mol
(6)  G-S(liq) free energy of system                     -113.916999573 a.u.
(9)  DeltaG-S(liq) free energy of  solvation
     (9) = (6) - (0)                                           -4.5645 kcal/mol
 SCF   energy in the final basis set = -113.9169995728
 Total energy in the final basis set = -113.9169995728

 Components of the MP2 correlation energy:
        aaaa  correlation energy =        -0.0493855065 au
        abab  correlation energy =        -0.3207960980 au
        bbbb  correlation energy =        -0.0493855065 au
        non-Brillouin singles    =        -0.0000000000 au

 Total  MP2   correlation energy =        -0.4195671110 au
        MP2         total energy =      -114.3365666839 au

  Entering Z-vector solver.
 This version supports only Gaussian blurring of the apparent surface charges
 No PCM contribution added !! 
   1         0           1      0.000481    0.000481
 This version supports only Gaussian blurring of the apparent surface charges
 No PCM contribution added !! 
   2         0           1      0.000193    0.000193
 This version supports only Gaussian blurring of the apparent surface charges
 No PCM contribution added !! 
   3         0           1      0.000072    0.000072
 This version supports only Gaussian blurring of the apparent surface charges
 No PCM contribution added !! 
   4         0           1      0.000026    0.000026
 This version supports only Gaussian blurring of the apparent surface charges
 No PCM contribution added !! 
   5         0           1      0.000005    0.000005
 This version supports only Gaussian blurring of the apparent surface charges
 No PCM contribution added !! 
   6         0           1      0.000001    0.000001
 This version supports only Gaussian blurring of the apparent surface charges
 No PCM contribution added !! 
   7         1           0      0.000000    0.000000    Roots Converged

 --------------------------------------------------------------

                    Orbital Energies (a.u.)
 --------------------------------------------------------------

 Alpha MOs
 -- Occupied --
-20.570 -11.332  -1.396  -0.866  -0.692  -0.649  -0.536  -0.445
 -- Virtual --
  0.124   0.174   0.229   0.273   0.457   0.457   0.468   0.617
  0.653   0.672   0.720   0.726   0.850   0.874   0.965   1.038
  1.083   1.206   1.227   1.240   1.330   1.352   1.500   1.684
  1.771   1.946   1.995   2.154   2.299   2.310   2.362   2.500
  2.650   2.838   2.855   2.942   3.056   3.138   3.182   3.232
  3.250   3.452   3.461   3.494   3.636   3.658   3.675   3.740
  3.960   4.033   4.184   4.202   4.219   4.308   4.429   4.494
  4.809   4.830   4.988   5.128   5.132   5.145   5.433   5.473
  5.643   5.668   5.692   6.064   6.096   6.288   6.575   6.601
  6.856   6.884   7.280   7.411   7.504   7.518  11.125  13.483
 --------------------------------------------------------------

          Ground-State Mulliken Net Atomic Charges

     Atom                 Charge (a.u.)
  ----------------------------------------
      1 C                     0.156339
      2 O                    -0.370122
      3 H                     0.107091
      4 H                     0.106692
  ----------------------------------------
  Sum of atomic charges =    -0.000000

 -----------------------------------------------------------------
                    Cartesian Multipole Moments
 -----------------------------------------------------------------
    Charge (ESU x 10^10)
                -0.0000
    Dipole Moment (Debye)
         X       0.1216      Y      -3.3754      Z      -0.0009
       Tot       3.3776
    Quadrupole Moments (Debye-Ang)
        XX     -11.9571     XY       5.7177     YY     -23.1174
        XZ       0.0811     YZ       0.0030     ZZ     -11.2671
    Octopole Moments (Debye-Ang^2)
       XXX      57.5149    XXY     -28.7462    XYY      38.1423
       YYY     -88.9201    XXZ      -0.2345    XYZ      -0.2583
       YYZ      -0.0184    XZZ      18.4218    YZZ     -19.9972
       ZZZ      -0.0014
    Hexadecapole Moments (Debye-Ang^3)
      XXXX    -197.0207   XXXY     110.2272   XXYY    -103.4091
      XYYY     146.6191   YYYY    -314.0765   XXXZ      -0.5584
      XXYZ       0.8482   XYYZ      -1.1154   YYYZ      -0.1245
      XXZZ     -34.8250   XYZZ      32.8537   YYZZ     -44.6553
      XZZZ      -0.5656   YZZZ      -0.0207   ZZZZ     -16.4425
 -----------------------------------------------------------------
 DrvMan is completing analytic gradient of the MP2 energy
 MP2 relaxed dipole moment
            1
    1   0.0478328
    2  -1.3279912
    3  -0.0003359
	Magnitude:	 1.329 au	 3.378 Debye
 MP2 energy read as -114.336567
 Full Analytical Gradient of MP2 Energy (in au.)
             1             2             3             4
    1   -0.00016313    0.00004561    0.00010408    0.00001343
    2    0.00003224   -0.00019142    0.00011604    0.00004313
    3   -0.00012315   -0.00000295    0.00025018   -0.00012408
 Gradient time:  CPU 0.06 s  wall 0.05 s
 ----------------------------------------------------------------
             Standard Nuclear Orientation (Angstroms)
    I     Atom           X                Y                Z
 ----------------------------------------------------------------
    1      C      -1.6116305765     1.1219783985    -0.0000489455
    2      O      -1.6551957891     2.3434007953     0.0000343179
    3      H      -1.8239732814     0.5678414304    -0.9008214012
    4      H      -1.3611944531     0.5843709759     0.9008360288
 ----------------------------------------------------------------
 Nuclear Repulsion Energy =    31.1917861024 hartrees
 There are        8 alpha and        8 beta electrons
 Discretize the solute cavity surface with Lebedev spheres
	Using 302 Lebedev grid points for each H atom
	Using 302 Lebedev grid points for other atoms
	Atomic van der Waals radii will be scaled by 1.20
 Removing interior tesserae...
 Keep 548 surface tesserae and discard 660 interior tesserae
 Molecular Surface Area = 53.023 Angst**2

                       Distance Matrix (Angstroms)
             C (  1)   O (  2)   H (  3)
   O (  2)  1.222199
   H (  3)  1.078679  1.998159
   H (  4)  1.078579  1.998016  1.860217

 Requested basis set is cc-pVTZ
 There are 32 shells and 88 basis functions
 A cutoff of  1.0D-11 yielded    528 shell pairs
 There are      4048 function pairs (      5260 Cartesian)
 Smallest overlap matrix eigenvalue = 2.14E-03
 Guess MOs from SCF MO coefficient file
 Reading MOs from coefficient file
 Reading MOs from coefficient file
 A restricted Hartree-Fock SCF calculation will be
 performed using Pulay DIIS extrapolation
 SCF converges when DIIS error is below 1.0E-08
 ---------------------------------------
  Cycle       Energy         DIIS Error
 ---------------------------------------
    1    -113.9049936060      1.43E-03
    2    -113.9088294790      1.00E-03
    3    -113.9095361022      2.53E-04
    4    -113.9096912227      1.02E-04
    5    -113.9097231133      4.29E-05
    6    -113.9097280377      1.48E-05
    7    -113.9097285378      2.80E-06
    8    -113.9097285545      3.65E-07
    9    -113.9097285549      9.73E-08
   10    -113.9097285549      4.98E-08
   11    -113.9097285549      2.15E-08
   12    -113.9097285549      3.13E-09 Convergence criterion met
 ---------------------------------------
 SCF time:  CPU 3.68 s  wall 3.76 s
 Discretize the solute cavity surface with Lebedev spheres
	Using 302 Lebedev grid points for each H atom
	Using 302 Lebedev grid points for other atoms
	Atomic van der Waals radii will be scaled by 1.20
 Removing interior tesserae...
 Keep 548 surface tesserae and discard 660 interior tesserae
 Molecular Surface Area = 53.023 Angst**2
 A restricted Hartree-Fock SCF calculation will be
 performed using Pulay DIIS extrapolation
 Polarizable Continuum solvation model will be applied
 SCF converges when DIIS error is below 1.0E-08

 Citation of the SMD model:
 Marenich, A.V.; Cramer, C.J.; Truhlar, D.G.
 J. Phys. Chem. B 2009, 113, 6378-6396.
 iSolventCode=           1
 Solvent: water                                                           

 vradii
            1           2           3           4
    1   1.8500000   1.5200000   1.2000000   1.2000000
 ---------------------------------------
  Cycle       Energy         DIIS Error
 ---------------------------------------
    1    -113.9097285549      4.81E-10
 Time req'd to invert C: 0.09 s (CPU) 0.10 s (wall)
    2    -113.9200413025      1.08E-03
    3    -113.9200413027      1.08E-03
    4    -113.9200413031      1.08E-03
    5    -113.9200413032      1.08E-03
    6    -113.9200413031      1.08E-03
    7    -113.9200413032      1.08E-03
    8    -113.9200413033      1.08E-03
    9    -113.9200413034      1.08E-03
   10    -113.9200413037      1.08E-03
   11    -113.9200413036      1.08E-03
   12    -113.9200413034      1.08E-03
   13    -113.9200413034      1.08E-03
   14    -113.9200413034      1.08E-03
   15    -113.9200413044      1.08E-03
   16    -113.9200413027      1.08E-03
   17    -113.9226564466      7.40E-04
   18    -113.9231913737      2.69E-04
   19    -113.9234530682      9.97E-05
   20    -113.9234915930      3.93E-05
   21    -113.9234961696      1.30E-05
   22    -113.9234965650      2.39E-06
   23    -113.9234965775      3.18E-07
   24    -113.9234965778      5.03E-08
   25    -113.9234965778      9.05E-09 Convergence criterion met
 ---------------------------------------
 SCF time:  CPU 8.73 s  wall 8.74 s
(0)  E-EN(g) gas-phase elect-nuc energy                 -113.909728555 a.u.
(3)  G-ENP(liq) elect-nuc-pol free energy of system     -113.923496578 a.u.
(4)  G-CDS(liq) cavity-dispersion-solvent structure 
     free energy                                                4.0785 kcal/mol
(6)  G-S(liq) free energy of system                     -113.916997104 a.u.
(9)  DeltaG-S(liq) free energy of  solvation
     (9) = (6) - (0)                                           -4.5611 kcal/mol
 SCF   energy in the final basis set = -113.9169971036
 Total energy in the final basis set = -113.9169971036

 Components of the MP2 correlation energy:
        aaaa  correlation energy =        -0.0493860461 au
        abab  correlation energy =        -0.3207987958 au
        bbbb  correlation energy =        -0.0493860461 au
        non-Brillouin singles    =        -0.0000000000 au

 Total  MP2   correlation energy =        -0.4195708880 au
        MP2         total energy =      -114.3365679916 au

  Entering Z-vector solver.
 This version supports only Gaussian blurring of the apparent surface charges
 No PCM contribution added !! 
   1         0           1      0.000481    0.000481
 This version supports only Gaussian blurring of the apparent surface charges
 No PCM contribution added !! 
   2         0           1      0.000193    0.000193
 This version supports only Gaussian blurring of the apparent surface charges
 No PCM contribution added !! 
   3         0           1      0.000072    0.000072
 This version supports only Gaussian blurring of the apparent surface charges
 No PCM contribution added !! 
   4         0           1      0.000026    0.000026
 This version supports only Gaussian blurring of the apparent surface charges
 No PCM contribution added !! 
   5         0           1      0.000005    0.000005
 This version supports only Gaussian blurring of the apparent surface charges
 No PCM contribution added !! 
   6         0           1      0.000001    0.000001
 This version supports only Gaussian blurring of the apparent surface charges
 No PCM contribution added !! 
   7         1           0      0.000000    0.000000    Roots Converged

 --------------------------------------------------------------

                    Orbital Energies (a.u.)
 --------------------------------------------------------------

 Alpha MOs
 -- Occupied --
-20.570 -11.332  -1.396  -0.866  -0.692  -0.649  -0.536  -0.445
 -- Virtual --
  0.124   0.174   0.229   0.273   0.457   0.457   0.468   0.617
  0.653   0.672   0.720   0.726   0.850   0.874   0.965   1.038
  1.083   1.206   1.227   1.240   1.330   1.352   1.500   1.684
  1.771   1.946   1.995   2.154   2.299   2.310   2.362   2.500
  2.650   2.838   2.854   2.942   3.056   3.138   3.182   3.232
  3.250   3.452   3.461   3.494   3.635   3.658   3.675   3.740
  3.960   4.032   4.184   4.202   4.219   4.308   4.428   4.494
  4.809   4.829   4.988   5.128   5.131   5.145   5.432   5.473
  5.642   5.668   5.692   6.063   6.096   6.288   6.575   6.601
  6.856   6.884   7.280   7.411   7.504   7.518  11.124  13.481
 --------------------------------------------------------------

          Ground-State Mulliken Net Atomic Charges

     Atom                 Charge (a.u.)
  ----------------------------------------
      1 C                     0.156355
      2 O                    -0.370046
      3 H                     0.106903
      4 H                     0.106789
  ----------------------------------------
  Sum of atomic charges =    -0.000000

 -----------------------------------------------------------------
                    Cartesian Multipole Moments
 -----------------------------------------------------------------
    Charge (ESU x 10^10)
                -0.0000
    Dipole Moment (Debye)
         X       0.1204      Y      -3.3749      Z      -0.0000
       Tot       3.3771
    Quadrupole Moments (Debye-Ang)
        XX     -11.9536     XY       5.7160     YY     -23.1165
        XZ       0.0805     YZ       0.0035     ZZ     -11.2669
    Octopole Moments (Debye-Ang^2)
       XXX      57.5109    XXY     -28.7425    XYY      38.1405
       YYY     -88.9174    XXZ      -0.2350    XYZ      -0.2596
       YYZ      -0.0176    XZZ      18.4210    YZZ     -19.9963
       ZZZ       0.0012
    Hexadecapole Moments (Debye-Ang^3)
      XXXX    -197.0354   XXXY     110.2222   XXYY    -103.4074
      XYYY     146.6119   YYYY    -314.0686   XXXZ      -0.5589
      XXYZ       0.8516   XYYZ      -1.1209   YYYZ      -0.1235
      XXZZ     -34.8227   XYZZ      32.8518   YYZZ     -44.6532
      XZZZ      -0.5720   YZZZ      -0.0192   ZZZZ     -16.4438
 -----------------------------------------------------------------
 DrvMan is completing analytic gradient of the MP2 energy
 MP2 relaxed dipole moment
            1
    1   0.0473815
    2  -1.3277980
    3  -0.0000049
	Magnitude:	 1.329 au	 3.377 Debye
 MP2 energy read as -114.336568
 Full Analytical Gradient of MP2 Energy (in au.)
             1             2             3             4
    1    0.00013407   -0.00003069   -0.00003859   -0.00006479
    2    0.00011503   -0.00019012    0.00002071    0.00005438
    3    0.00004913   -0.00000336    0.00003118   -0.00007695
 Gradient time:  CPU 0.06 s  wall 0.06 s
 ----------------------------------------------------------------
             Standard Nuclear Orientation (Angstroms)
    I     Atom           X                Y                Z
 ----------------------------------------------------------------
    1      C      -1.6116305765     1.1219783985    -0.0000489455
    2      O      -1.6551957891     2.3434007953     0.0000343179
    3      H      -1.8229732814     0.5688414304    -0.9008214012
    4      H      -1.3611944531     0.5843709759     0.9008360288
 ----------------------------------------------------------------
 Nuclear Repulsion Energy =    31.1947957770 hartrees
 There are        8 alpha and        8 beta electrons
 Discretize the solute cavity surface with Lebedev spheres
	Using 302 Lebedev grid points for each H atom
	Using 302 Lebedev grid points for other atoms
	Atomic van der Waals radii will be scaled by 1.20
 Removing interior tesserae...
 Keep 548 surface tesserae and discard 660 interior tesserae
 Molecular Surface Area = 53.023 Angst**2

                       Distance Matrix (Angstroms)
             C (  1)   O (  2)   H (  3)
   O (  2)  1.222199
   H (  3)  1.077969  1.997186
   H (  4)  1.078579  1.998016  1.859960

 Requested basis set is cc-pVTZ
 There are 32 shells and 88 basis functions
 A cutoff of  1.0D-11 yielded    528 shell pairs
 There are      4048 function pairs (      5260 Cartesian)
 Smallest overlap matrix eigenvalue = 2.13E-03
 Guess MOs from SCF MO coefficient file
 Reading MOs from coefficient file
 Reading MOs from coefficient file
 A restricted Hartree-Fock SCF calculation will be
 performed using Pulay DIIS extrapolation
 SCF converges when DIIS error is below 1.0E-08
 ---------------------------------------
  Cycle       Energy         DIIS Error
 ---------------------------------------
    1    -113.9053381666      1.43E-03
    2    -113.9088229051      9.98E-04
    3    -113.9095239391      2.53E-04
    4    -113.9096789000      1.02E-04
    5    -113.9097108401      4.28E-05
    6    -113.9097157611      1.48E-05
    7    -113.9097162559      2.79E-06
    8    -113.9097162721      3.48E-07
    9    -113.9097162724      7.15E-08
   10    -113.9097162724      3.03E-08
   11    -113.9097162724      1.59E-08
   12    -113.9097162725      3.48E-09 Convergence criterion met
 ---------------------------------------
 SCF time:  CPU 3.68 s  wall 3.68 s
 Discretize the solute cavity surface with Lebedev spheres
	Using 302 Lebedev grid points for each H atom
	Using 302 Lebedev grid points for other atoms
	Atomic van der Waals radii will be scaled by 1.20
 Removing interior tesserae...
 Keep 548 surface tesserae and discard 660 interior tesserae
 Molecular Surface Area = 53.023 Angst**2
 A restricted Hartree-Fock SCF calculation will be
 performed using Pulay DIIS extrapolation
 Polarizable Continuum solvation model will be applied
 SCF converges when DIIS error is below 1.0E-08

 Citation of the SMD model:
 Marenich, A.V.; Cramer, C.J.; Truhlar, D.G.
 J. Phys. Chem. B 2009, 113, 6378-6396.
 iSolventCode=           1
 Solvent: water                                                           

 vradii
            1           2           3           4
    1   1.8500000   1.5200000   1.2000000   1.2000000
 ---------------------------------------
  Cycle       Energy         DIIS Error
 ---------------------------------------
    1    -113.9097162724      4.80E-10
 Time req'd to invert C: 0.10 s (CPU) 0.10 s (wall)
    2    -113.9200320849      1.08E-03
    3    -113.9200320852      1.08E-03
    4    -113.9200320856      1.08E-03
    5    -113.9200320850      1.08E-03
    6    -113.9200320869      1.08E-03
    7    -113.9200320851      1.08E-03
    8    -113.9200320847      1.08E-03
    9    -113.9200320840      1.08E-03
   10    -113.9200320838      1.08E-03
   11    -113.9200320837      1.08E-03
   12    -113.9200320839      1.08E-03
   13    -113.9200320836      1.08E-03
   14    -113.9200320844      1.08E-03
   15    -113.9200320842      1.08E-03
   16    -113.9200320850      1.08E-03
   17    -113.9226475266      7.40E-04
   18    -113.9231825293      2.69E-04
   19    -113.9234442694      9.97E-05
   20    -113.9234828172      3.93E-05
   21    -113.9234873965      1.30E-05
   22    -113.9234877923      2.39E-06
   23    -113.9234878049      3.18E-07
   24    -113.9234878051      5.03E-08
   25    -113.9234878052      9.06E-09 Convergence criterion met
 ---------------------------------------
 SCF time:  CPU 8.63 s  wall 9.90 s
(0)  E-EN(g) gas-phase elect-nuc energy                 -113.909716272 a.u.
(3)  G-ENP(liq) elect-nuc-pol free energy of system     -113.923487805 a.u.
(4)  G-CDS(liq) cavity-dispersion-solvent structure 
     free energy                                                4.0786 kcal/mol
(6)  G-S(liq) free energy of system                     -113.916988171 a.u.
(9)  DeltaG-S(liq) free energy of  solvation
     (9) = (6) - (0)                                           -4.5632 kcal/mol
 SCF   energy in the final basis set = -113.9169881715
 Total energy in the final basis set = -113.9169881715

 Components of the MP2 correlation energy:
        aaaa  correlation energy =        -0.0493853021 au
        abab  correlation energy =        -0.3207948910 au
        bbbb  correlation energy =        -0.0493853021 au
        non-Brillouin singles    =        -0.0000000000 au

 Total  MP2   correlation energy =        -0.4195654951 au
        MP2         total energy =      -114.3365536666 au

  Entering Z-vector solver.
 This version supports only Gaussian blurring of the apparent surface charges
 No PCM contribution added !! 
   1         0           1      0.000481    0.000481
 This version supports only Gaussian blurring of the apparent surface charges
 No PCM contribution added !! 
   2         0           1      0.000193    0.000193
 This version supports only Gaussian blurring of the apparent surface charges
 No PCM contribution added !! 
   3         0           1      0.000072    0.000072
 This version supports only Gaussian blurring of the apparent surface charges
 No PCM contribution added !! 
   4         0           1      0.000026    0.000026
 This version supports only Gaussian blurring of the apparent surface charges
 No PCM contribution added !! 
   5         0           1      0.000005    0.000005
 This version supports only Gaussian blurring of the apparent surface charges
 No PCM contribution added !! 
   6         0           1      0.000001    0.000001
 This version supports only Gaussian blurring of the apparent surface charges
 No PCM contribution added !! 
   7         1           0      0.000000    0.000000    Roots Converged

 --------------------------------------------------------------

                    Orbital Energies (a.u.)
 --------------------------------------------------------------

 Alpha MOs
 -- Occupied --
-20.570 -11.332  -1.396  -0.866  -0.692  -0.649  -0.536  -0.445
 -- Virtual --
  0.124   0.174   0.229   0.273   0.457   0.457   0.469   0.617
  0.654   0.672   0.720   0.726   0.850   0.873   0.965   1.038
  1.083   1.206   1.226   1.240   1.330   1.353   1.500   1.684
  1.771   1.946   1.995   2.154   2.299   2.310   2.362   2.500
  2.650   2.838   2.854   2.942   3.057   3.138   3.182   3.232
  3.249   3.452   3.461   3.494   3.636   3.658   3.675   3.740
  3.960   4.032   4.184   4.202   4.219   4.308   4.428   4.494
  4.809   4.830   4.988   5.129   5.132   5.146   5.433   5.473
  5.643   5.668   5.693   6.063   6.096   6.289   6.575   6.601
  6.856   6.884   7.280   7.411   7.504   7.518  11.125  13.484
 --------------------------------------------------------------

          Ground-State Mulliken Net Atomic Charges

     Atom                 Charge (a.u.)
  ----------------------------------------
      1 C                     0.156236
      2 O                    -0.370157
      3 H                     0.107186
      4 H                     0.106735
  ----------------------------------------
  Sum of atomic charges =    -0.000000

 -----------------------------------------------------------------
                    Cartesian Multipole Moments
 -----------------------------------------------------------------
    Charge (ESU x 10^10)
                 0.0000
    Dipole Moment (Debye)
         X       0.1209      Y      -3.3751      Z      -0.0005
       Tot       3.3773
    Quadrupole Moments (Debye-Ang)
        XX     -11.9544     XY       5.7165     YY     -23.1182
        XZ       0.0813     YZ       0.0021     ZZ     -11.2656
    Octopole Moments (Debye-Ang^2)
       XXX      57.5087    XXY     -28.7437    XYY      38.1430
       YYY     -88.9265    XXZ      -0.2365    XYZ      -0.2566
       YYZ      -0.0201    XZZ      18.4190    YZZ     -19.9958
       ZZZ      -0.0013
    Hexadecapole Moments (Debye-Ang^3)
      XXXX    -197.0129   XXXY     110.2244   XXYY    -103.4108
      XYYY     146.6279   YYYY    -314.0960   XXXZ      -0.5526
      XXYZ       0.8455   XYYZ      -1.1144   YYYZ      -0.1261
      XXZZ     -34.8187   XYZZ      32.8509   YYZZ     -44.6537
      XZZZ      -0.5659   YZZZ      -0.0204   ZZZZ     -16.4376
 -----------------------------------------------------------------
 DrvMan is completing analytic gradient of the MP2 energy
 MP2 relaxed dipole moment
            1
    1   0.0475674
    2  -1.3278752
    3  -0.0001921
	Magnitude:	 1.329 au	 3.377 Debye
 MP2 energy read as -114.336554
 Full Analytical Gradient of MP2 Energy (in au.)
             1             2             3             4
    1   -0.00006290   -0.00000614    0.00008620   -0.00001716
    2   -0.00015388   -0.00026309    0.00034633    0.00007064
    3   -0.00023232   -0.00007363    0.00037892   -0.00007297
 Gradient time:  CPU 0.05 s  wall 0.05 s
 ----------------------------------------------------------------
             Standard Nuclear Orientation (Angstroms)
    I     Atom           X                Y                Z
 ----------------------------------------------------------------
    1      C      -1.6116305765     1.1219783985    -0.0000489455
    2      O      -1.6551957891     2.3434007953     0.0000343179
    3      H      -1.8229732814     0.5668414304    -0.9008214012
    4      H      -1.3611944531     0.5843709759     0.9008360288
 ----------------------------------------------------------------
 Nuclear Repulsion Energy =    31.1901032743 hartrees
 There are        8 alpha and        8 beta electrons
 Discretize the solute cavity surface with Lebedev spheres
	Using 302 Lebedev grid points for each H atom
	Using 302 Lebedev grid points for other atoms
	Atomic van der Waals radii will be scaled by 1.20
 Removing interior tesserae...
 Keep 549 surface tesserae and discard 659 interior tesserae
 Molecular Surface Area = 53.088 Angst**2

                       Distance Matrix (Angstroms)
             C (  1)   O (  2)   H (  3)
   O (  2)  1.222199
   H (  3)  1.078997  1.998963
   H (  4)  1.078579  1.998016  1.859978

 Requested basis set is cc-pVTZ
 There are 32 shells and 88 basis functions
 A cutoff of  1.0D-11 yielded    528 shell pairs
 There are      4048 function pairs (      5260 Cartesian)
 Smallest overlap matrix eigenvalue = 2.14E-03
 Guess MOs from SCF MO coefficient file
 Reading MOs from coefficient file
 Reading MOs from coefficient file
 A restricted Hartree-Fock SCF calculation will be
 performed using Pulay DIIS extrapolation
 SCF converges when DIIS error is below 1.0E-08
 ---------------------------------------
  Cycle       Energy         DIIS Error
 ---------------------------------------
    1    -113.9049016859      1.43E-03
    2    -113.9088322483      1.01E-03
    3    -113.9095454617      2.53E-04
    4    -113.9097003332      1.01E-04
    5    -113.9097320754      4.28E-05
    6    -113.9097369783      1.47E-05
    7    -113.9097374700      2.80E-06
    8    -113.9097374864      3.43E-07
    9    -113.9097374867      5.37E-08
   10    -113.9097374867      9.82E-09 Convergence criterion met
 ---------------------------------------
 SCF time:  CPU 3.23 s  wall 3.23 s
 Discretize the solute cavity surface with Lebedev spheres
	Using 302 Lebedev grid points for each H atom
	Using 302 Lebedev grid points for other atoms
	Atomic van der Waals radii will be scaled by 1.20
 Removing interior tesserae...
 Keep 549 surface tesserae and discard 659 interior tesserae
 Molecular Surface Area = 53.088 Angst**2
 A restricted Hartree-Fock SCF calculation will be
 performed using Pulay DIIS extrapolation
 Polarizable Continuum solvation model will be applied
 SCF converges when DIIS error is below 1.0E-08

 Citation of the SMD model:
 Marenich, A.V.; Cramer, C.J.; Truhlar, D.G.
 J. Phys. Chem. B 2009, 113, 6378-6396.
 iSolventCode=           1
 Solvent: water                                                           

 vradii
            1           2           3           4
    1   1.8500000   1.5200000   1.2000000   1.2000000
 ---------------------------------------
  Cycle       Energy         DIIS Error
 ---------------------------------------
    1    -113.9097374867      1.92E-09
 Time req'd to invert C: 0.10 s (CPU) 0.10 s (wall)
    2    -113.9200508131      1.08E-03
    3    -113.9200508121      1.08E-03
    4    -113.9200508129      1.08E-03
    5    -113.9200508128      1.08E-03
    6    -113.9200508114      1.08E-03
    7    -113.9200508101      1.08E-03
    8    -113.9200508136      1.08E-03
    9    -113.9200508163      1.08E-03
   10    -113.9200508145      1.08E-03
   11    -113.9200508155      1.08E-03
   12    -113.9200508173      1.08E-03
   13    -113.9200508223      1.08E-03
   14    -113.9200508219      1.08E-03
   15    -113.9200508190      1.08E-03
   16    -113.9200508181      1.08E-03
   17    -113.9226670329      7.40E-04
   18    -113.9232021815      2.69E-04
   19    -113.9234639979      9.97E-05
   20    -113.9235025304      3.93E-05
   21    -113.9235071074      1.30E-05
   22    -113.9235075027      2.39E-06
   23    -113.9235075152      3.18E-07
   24    -113.9235075155      5.04E-08
   25    -113.9235075155      9.23E-09 Convergence criterion met
 ---------------------------------------
 SCF time:  CPU 9.43 s  wall 9.75 s
(0)  E-EN(g) gas-phase elect-nuc energy                 -113.909737487 a.u.
(3)  G-ENP(liq) elect-nuc-pol free energy of system     -113.923507516 a.u.
(4)  G-CDS(liq) cavity-dispersion-solvent structure 
     free energy                                                4.0784 kcal/mol
(6)  G-S(liq) free energy of system                     -113.917008112 a.u.
(9)  DeltaG-S(liq) free energy of  solvation
     (9) = (6) - (0)                                           -4.5624 kcal/mol
 SCF   energy in the final basis set = -113.9170081117
 Total energy in the final basis set = -113.9170081117

 Components of the MP2 correlation energy:
        aaaa  correlation energy =        -0.0493862527 au
        abab  correlation energy =        -0.3208000071 au
        bbbb  correlation energy =        -0.0493862527 au
        non-Brillouin singles    =        -0.0000000000 au

 Total  MP2   correlation energy =        -0.4195725125 au
        MP2         total energy =      -114.3365806243 au

  Entering Z-vector solver.
 This version supports only Gaussian blurring of the apparent surface charges
 No PCM contribution added !! 
   1         0           1      0.000481    0.000481
 This version supports only Gaussian blurring of the apparent surface charges
 No PCM contribution added !! 
   2         0           1      0.000193    0.000193
 This version supports only Gaussian blurring of the apparent surface charges
 No PCM contribution added !! 
   3         0           1      0.000072    0.000072
 This version supports only Gaussian blurring of the apparent surface charges
 No PCM contribution added !! 
   4         0           1      0.000026    0.000026
 This version supports only Gaussian blurring of the apparent surface charges
 No PCM contribution added !! 
   5         0           1      0.000005    0.000005
 This version supports only Gaussian blurring of the apparent surface charges
 No PCM contribution added !! 
   6         0           1      0.000001    0.000001
 This version supports only Gaussian blurring of the apparent surface charges
 No PCM contribution added !! 
   7         1           0      0.000000    0.000000    Roots Converged

 --------------------------------------------------------------

                    Orbital Energies (a.u.)
 --------------------------------------------------------------

 Alpha MOs
 -- Occupied --
-20.570 -11.332  -1.396  -0.866  -0.692  -0.649  -0.536  -0.445
 -- Virtual --
  0.124   0.174   0.229   0.273   0.457   0.457   0.468   0.617
  0.653   0.672   0.720   0.726   0.850   0.874   0.965   1.038
  1.083   1.206   1.227   1.240   1.330   1.352   1.500   1.684
  1.771   1.946   1.996   2.154   2.299   2.310   2.362   2.500
  2.650   2.838   2.855   2.942   3.056   3.138   3.182   3.232
  3.250   3.452   3.460   3.494   3.635   3.658   3.674   3.739
  3.960   4.033   4.184   4.202   4.218   4.308   4.429   4.494
  4.808   4.829   4.987   5.128   5.131   5.144   5.432   5.472
  5.642   5.668   5.692   6.064   6.096   6.288   6.575   6.601
  6.856   6.884   7.280   7.411   7.504   7.518  11.123  13.480
 --------------------------------------------------------------

          Ground-State Mulliken Net Atomic Charges

     Atom                 Charge (a.u.)
  ----------------------------------------
      1 C                     0.156457
      2 O                    -0.370012
      3 H                     0.106809
      4 H                     0.106746
  ----------------------------------------
  Sum of atomic charges =     0.000000

 -----------------------------------------------------------------
                    Cartesian Multipole Moments
 -----------------------------------------------------------------
    Charge (ESU x 10^10)
                 0.0000
    Dipole Moment (Debye)
         X       0.1211      Y      -3.3752      Z      -0.0004
       Tot       3.3774
    Quadrupole Moments (Debye-Ang)
        XX     -11.9563     XY       5.7173     YY     -23.1157
        XZ       0.0804     YZ       0.0044     ZZ     -11.2684
    Octopole Moments (Debye-Ang^2)
       XXX      57.5171    XXY     -28.7450    XYY      38.1398
       YYY     -88.9110    XXZ      -0.2329    XYZ      -0.2613
       YYZ      -0.0160    XZZ      18.4238    YZZ     -19.9978
       ZZZ       0.0012
    Hexadecapole Moments (Debye-Ang^3)
      XXXX    -197.0432   XXXY     110.2251   XXYY    -103.4056
      XYYY     146.6032   YYYY    -314.0492   XXXZ      -0.5647
      XXYZ       0.8542   XYYZ      -1.1220   YYYZ      -0.1219
      XXZZ     -34.8290   XYZZ      32.8546   YYZZ     -44.6547
      XZZZ      -0.5717   YZZZ      -0.0196   ZZZZ     -16.4487
 -----------------------------------------------------------------
 DrvMan is completing analytic gradient of the MP2 energy
 MP2 relaxed dipole moment
            1
    1   0.0476471
    2  -1.3279148
    3  -0.0001489
	Magnitude:	 1.329 au	 3.377 Debye
 MP2 energy read as -114.336581
 Full Analytical Gradient of MP2 Energy (in au.)
             1             2             3             4
    1    0.00003350    0.00002102   -0.00002028   -0.00003424
    2    0.00030105   -0.00011860   -0.00020930    0.00002685
    3    0.00015738    0.00006718   -0.00009653   -0.00012803
 Gradient time:  CPU 0.06 s  wall 0.06 s
 ----------------------------------------------------------------
             Standard Nuclear Orientation (Angstroms)
    I     Atom           X                Y                Z
 ----------------------------------------------------------------
    1      C      -1.6116305765     1.1219783985    -0.0000489455
    2      O      -1.6551957891     2.3434007953     0.0000343179
    3      H      -1.8229732814     0.5678414304    -0.8998214012
    4      H      -1.3611944531     0.5843709759     0.9008360288
 ----------------------------------------------------------------
 Nuclear Repulsion Energy =    31.1953570467 hartrees
 There are        8 alpha and        8 beta electrons
 Discretize the solute cavity surface with Lebedev spheres
	Using 302 Lebedev grid points for each H atom
	Using 302 Lebedev grid points for other atoms
	Atomic van der Waals radii will be scaled by 1.20
 Removing interior tesserae...
 Keep 548 surface tesserae and discard 660 interior tesserae
 Molecular Surface Area = 53.023 Angst**2

                       Distance Matrix (Angstroms)
             C (  1)   O (  2)   H (  3)
   O (  2)  1.222199
   H (  3)  1.077647  1.997624
   H (  4)  1.078579  1.998016  1.859000

 Requested basis set is cc-pVTZ
 There are 32 shells and 88 basis functions
 A cutoff of  1.0D-11 yielded    528 shell pairs
 There are      4048 function pairs (      5260 Cartesian)
 Smallest overlap matrix eigenvalue = 2.13E-03
 Guess MOs from SCF MO coefficient file
 Reading MOs from coefficient file
 Reading MOs from coefficient file
 A restricted Hartree-Fock SCF calculation will be
 performed using Pulay DIIS extrapolation
 SCF converges when DIIS error is below 1.0E-08
 ---------------------------------------
  Cycle       Energy         DIIS Error
 ---------------------------------------
    1    -113.9055760121      1.43E-03
    2    -113.9088276526      9.97E-04
    3    -113.9095271694      2.53E-04
    4    -113.9096820740      1.02E-04
    5    -113.9097140428      4.28E-05
    6    -113.9097189611      1.47E-05
    7    -113.9097194497      2.77E-06
    8    -113.9097194657      3.41E-07
    9    -113.9097194660      5.70E-08
   10    -113.9097194660      1.17E-08
   11    -113.9097194661      3.04E-09 Convergence criterion met
 ---------------------------------------
 SCF time:  CPU 3.52 s  wall 4.42 s
 Discretize the solute cavity surface with Lebedev spheres
	Using 302 Lebedev grid points for each H atom
	Using 302 Lebedev grid points for other atoms
	Atomic van der Waals radii will be scaled by 1.20
 Removing interior tesserae...
 Keep 548 surface tesserae and discard 660 interior tesserae
 Molecular Surface Area = 53.023 Angst**2
 A restricted Hartree-Fock SCF calculation will be
 performed using Pulay DIIS extrapolation
 Polarizable Continuum solvation model will be applied
 SCF converges when DIIS error is below 1.0E-08

 Citation of the SMD model:
 Marenich, A.V.; Cramer, C.J.; Truhlar, D.G.
 J. Phys. Chem. B 2009, 113, 6378-6396.
 iSolventCode=           1
 Solvent: water                                                           

 vradii
            1           2           3           4
    1   1.8500000   1.5200000   1.2000000   1.2000000
 ---------------------------------------
  Cycle       Energy         DIIS Error
 ---------------------------------------
    1    -113.9097194660      1.50E-09
 Time req'd to invert C: 0.10 s (CPU) 0.10 s (wall)
    2    -113.9200350686      1.08E-03
    3    -113.9200350686      1.08E-03
    4    -113.9200350687      1.08E-03
    5    -113.9200350687      1.08E-03
    6    -113.9200350687      1.08E-03
    7    -113.9200350685      1.08E-03
    8    -113.9200350682      1.08E-03
    9    -113.9200350671      1.08E-03
   10    -113.9200350684      1.08E-03
   11    -113.9200350680      1.08E-03
   12    -113.9200350684      1.08E-03
   13    -113.9200350683      1.08E-03
   14    -113.9200350685      1.08E-03
   15    -113.9200350682      1.08E-03
   16    -113.9200350685      1.08E-03
   17    -113.9226510137      7.40E-04
   18    -113.9231860744      2.69E-04
   19    -113.9234478145      9.97E-05
   20    -113.9234863603      3.93E-05
   21    -113.9234909401      1.30E-05
   22    -113.9234913357      2.39E-06
   23    -113.9234913483      3.18E-07
   24    -113.9234913485      5.03E-08
   25    -113.9234913486      9.05E-09 Convergence criterion met
 ---------------------------------------
 SCF time:  CPU 8.20 s  wall 8.24 s
(0)  E-EN(g) gas-phase elect-nuc energy                 -113.909719466 a.u.
(3)  G-ENP(liq) elect-nuc-pol free energy of system     -113.923491349 a.u.
(4)  G-CDS(liq) cavity-dispersion-solvent structure 
     free energy                                                4.0786 kcal/mol
(6)  G-S(liq) free energy of system                     -113.916991642 a.u.
(9)  DeltaG-S(liq) free energy of  solvation
     (9) = (6) - (0)                                           -4.5634 kcal/mol
 SCF   energy in the final basis set = -113.9169916417
 Total energy in the final basis set = -113.9169916417

 Components of the MP2 correlation energy:
        aaaa  correlation energy =        -0.0493849949 au
        abab  correlation energy =        -0.3207940993 au
        bbbb  correlation energy =        -0.0493849949 au
        non-Brillouin singles    =        -0.0000000000 au

 Total  MP2   correlation energy =        -0.4195640891 au
        MP2         total energy =      -114.3365557309 au

  Entering Z-vector solver.
 This version supports only Gaussian blurring of the apparent surface charges
 No PCM contribution added !! 
   1         0           1      0.000481    0.000481
 This version supports only Gaussian blurring of the apparent surface charges
 No PCM contribution added !! 
   2         0           1      0.000193    0.000193
 This version supports only Gaussian blurring of the apparent surface charges
 No PCM contribution added !! 
   3         0           1      0.000072    0.000072
 This version supports only Gaussian blurring of the apparent surface charges
 No PCM contribution added !! 
   4         0           1      0.000026    0.000026
 This version supports only Gaussian blurring of the apparent surface charges
 No PCM contribution added !! 
   5         0           1      0.000005    0.000005
 This version supports only Gaussian blurring of the apparent surface charges
 No PCM contribution added !! 
   6         0           1      0.000001    0.000001
 This version supports only Gaussian blurring of the apparent surface charges
 No PCM contribution added !! 
   7         1           0      0.000000    0.000000    Roots Converged

 --------------------------------------------------------------

                    Orbital Energies (a.u.)
 --------------------------------------------------------------

 Alpha MOs
 -- Occupied --
-20.570 -11.332  -1.396  -0.866  -0.692  -0.649  -0.536  -0.445
 -- Virtual --
  0.124   0.174   0.229   0.273   0.457   0.457   0.468   0.617
  0.654   0.672   0.720   0.727   0.850   0.873   0.965   1.038
  1.083   1.206   1.227   1.240   1.330   1.352   1.500   1.685
  1.771   1.946   1.996   2.154   2.299   2.310   2.362   2.500
  2.650   2.838   2.854   2.942   3.056   3.138   3.182   3.232
  3.250   3.452   3.461   3.494   3.636   3.659   3.675   3.740
  3.961   4.033   4.184   4.203   4.219   4.309   4.430   4.494
  4.809   4.830   4.988   5.129   5.132   5.146   5.433   5.473
  5.643   5.668   5.693   6.065   6.097   6.288   6.575   6.601
  6.856   6.884   7.280   7.411   7.504   7.519  11.126  13.487
 --------------------------------------------------------------

          Ground-State Mulliken Net Atomic Charges

     Atom                 Charge (a.u.)
  ----------------------------------------
      1 C                     0.156327
      2 O                    -0.370169
      3 H                     0.107257
      4 H                     0.106586
  ----------------------------------------
  Sum of atomic charges =    -0.000000

 -----------------------------------------------------------------
                    Cartesian Multipole Moments
 -----------------------------------------------------------------
    Charge (ESU x 10^10)
                -0.0000
    Dipole Moment (Debye)
         X       0.1207      Y      -3.3757      Z      -0.0008
       Tot       3.3778
    Quadrupole Moments (Debye-Ang)
        XX     -11.9533     XY       5.7176     YY     -23.1172
        XZ       0.0810     YZ       0.0032     ZZ     -11.2680
    Octopole Moments (Debye-Ang^2)
       XXX      57.5048    XXY     -28.7447    XYY      38.1414
       YYY     -88.9197    XXZ      -0.2361    XYZ      -0.2592
       YYZ      -0.0192    XZZ      18.4230    YZZ     -19.9974
       ZZZ      -0.0028
    Hexadecapole Moments (Debye-Ang^3)
      XXXX    -197.0001   XXXY     110.2228   XXYY    -103.4071
      XYYY     146.6164   YYYY    -314.0758   XXXZ      -0.5510
      XXYZ       0.8501   XYYZ      -1.1167   YYYZ      -0.1253
      XXZZ     -34.8243   XYZZ      32.8537   YYZZ     -44.6529
      XZZZ      -0.5645   YZZZ      -0.0216   ZZZZ     -16.4360
 -----------------------------------------------------------------
 DrvMan is completing analytic gradient of the MP2 energy
 MP2 relaxed dipole moment
            1
    1   0.0474833
    2  -1.3280966
    3  -0.0002992
	Magnitude:	 1.329 au	 3.378 Debye
 MP2 energy read as -114.336556
 Full Analytical Gradient of MP2 Energy (in au.)
             1             2             3             4
    1   -0.00011177    0.00000709    0.00014903   -0.00004435
    2   -0.00012517   -0.00020311    0.00030126    0.00002702
    3   -0.00056618    0.00003028    0.00066883   -0.00013294
 Gradient time:  CPU 0.06 s  wall 0.06 s
 ----------------------------------------------------------------
             Standard Nuclear Orientation (Angstroms)
    I     Atom           X                Y                Z
 ----------------------------------------------------------------
    1      C      -1.6116305765     1.1219783985    -0.0000489455
    2      O      -1.6551957891     2.3434007953     0.0000343179
    3      H      -1.8229732814     0.5678414304    -0.9018214012
    4      H      -1.3611944531     0.5843709759     0.9008360288
 ----------------------------------------------------------------
 Nuclear Repulsion Energy =    31.1895445948 hartrees
 There are        8 alpha and        8 beta electrons
 Discretize the solute cavity surface with Lebedev spheres
	Using 302 Lebedev grid points for each H atom
	Using 302 Lebedev grid points for other atoms
	Atomic van der Waals radii will be scaled by 1.20
 Removing interior tesserae...
 Keep 549 surface tesserae and discard 659 interior tesserae
 Molecular Surface Area = 53.088 Angst**2

                       Distance Matrix (Angstroms)
             C (  1)   O (  2)   H (  3)
   O (  2)  1.222199
   H (  3)  1.079318  1.998525
   H (  4)  1.078579  1.998016  1.860937

 Requested basis set is cc-pVTZ
 There are 32 shells and 88 basis functions
 A cutoff of  1.0D-11 yielded    528 shell pairs
 There are      4048 function pairs (      5260 Cartesian)
 Smallest overlap matrix eigenvalue = 2.14E-03
 Guess MOs from SCF MO coefficient file
 Reading MOs from coefficient file
 Reading MOs from coefficient file
 A restricted Hartree-Fock SCF calculation will be
 performed using Pulay DIIS extrapolation
 SCF converges when DIIS error is below 1.0E-08
 ---------------------------------------
  Cycle       Energy         DIIS Error
 ---------------------------------------
    1    -113.9045294372      1.43E-03
    2    -113.9088312061      1.00E-03
    3    -113.9095412484      2.53E-04
    4    -113.9096964807      1.02E-04
    5    -113.9097283608      4.30E-05
    6    -113.9097332911      1.50E-05
    7    -113.9097338027      2.82E-06
    8    -113.9097338195      3.45E-07
    9    -113.9097338198      5.85E-08
   10    -113.9097338197      1.77E-08
   11    -113.9097338198      9.23E-09 Convergence criterion met
 ---------------------------------------
 SCF time:  CPU 3.52 s  wall 3.52 s
 Discretize the solute cavity surface with Lebedev spheres
	Using 302 Lebedev grid points for each H atom
	Using 302 Lebedev grid points for other atoms
	Atomic van der Waals radii will be scaled by 1.20
 Removing interior tesserae...
 Keep 549 surface tesserae and discard 659 interior tesserae
 Molecular Surface Area = 53.088 Angst**2
 A restricted Hartree-Fock SCF calculation will be
 performed using Pulay DIIS extrapolation
 Polarizable Continuum solvation model will be applied
 SCF converges when DIIS error is below 1.0E-08

 Citation of the SMD model:
 Marenich, A.V.; Cramer, C.J.; Truhlar, D.G.
 J. Phys. Chem. B 2009, 113, 6378-6396.
 iSolventCode=           1
 Solvent: water                                                           

 vradii
            1           2           3           4
    1   1.8500000   1.5200000   1.2000000   1.2000000
 ---------------------------------------
  Cycle       Energy         DIIS Error
 ---------------------------------------
    1    -113.9097338198      3.85E-09
 Time req'd to invert C: 0.10 s (CPU) 0.10 s (wall)
    2    -113.9200473419      1.08E-03
    3    -113.9200473418      1.08E-03
    4    -113.9200473413      1.08E-03
    5    -113.9200473423      1.08E-03
    6    -113.9200473421      1.08E-03
    7    -113.9200473413      1.08E-03
    8    -113.9200473421      1.08E-03
    9    -113.9200473425      1.08E-03
   10    -113.9200473424      1.08E-03
   11    -113.9200473423      1.08E-03
   12    -113.9200473415      1.08E-03
   13    -113.9200473414      1.08E-03
   14    -113.9200473411      1.08E-03
   15    -113.9200473409      1.08E-03
   16    -113.9200473420      1.08E-03
   17    -113.9226630485      7.40E-04
   18    -113.9231981381      2.69E-04
   19    -113.9234599537      9.97E-05
   20    -113.9234984881      3.93E-05
   21    -113.9235030646      1.30E-05
   22    -113.9235034601      2.39E-06
   23    -113.9235034726      3.18E-07
   24    -113.9235034729      5.04E-08
   25    -113.9235034729      9.23E-09 Convergence criterion met
 ---------------------------------------
 SCF time:  CPU 7.66 s  wall 7.73 s
(0)  E-EN(g) gas-phase elect-nuc energy                 -113.909733820 a.u.
(3)  G-ENP(liq) elect-nuc-pol free energy of system     -113.923503473 a.u.
(4)  G-CDS(liq) cavity-dispersion-solvent structure 
     free energy                                                4.0784 kcal/mol
(6)  G-S(liq) free energy of system                     -113.917004140 a.u.
(9)  DeltaG-S(liq) free energy of  solvation
     (9) = (6) - (0)                                           -4.5622 kcal/mol
 SCF   energy in the final basis set = -113.9170041397
 Total energy in the final basis set = -113.9170041397

 Components of the MP2 correlation energy:
        aaaa  correlation energy =        -0.0493865603 au
        abab  correlation energy =        -0.3208008177 au
        bbbb  correlation energy =        -0.0493865603 au
        non-Brillouin singles    =        -0.0000000000 au

 Total  MP2   correlation energy =        -0.4195739383 au
        MP2         total energy =      -114.3365780780 au

  Entering Z-vector solver.
 This version supports only Gaussian blurring of the apparent surface charges
 No PCM contribution added !! 
   1         0           1      0.000481    0.000481
 This version supports only Gaussian blurring of the apparent surface charges
 No PCM contribution added !! 
   2         0           1      0.000193    0.000193
 This version supports only Gaussian blurring of the apparent surface charges
 No PCM contribution added !! 
   3         0           1      0.000072    0.000072
 This version supports only Gaussian blurring of the apparent surface charges
 No PCM contribution added !! 
   4         0           1      0.000026    0.000026
 This version supports only Gaussian blurring of the apparent surface charges
 No PCM contribution added !! 
   5         0           1      0.000005    0.000005
 This version supports only Gaussian blurring of the apparent surface charges
 No PCM contribution added !! 
   6         0           1      0.000001    0.000001
 This version supports only Gaussian blurring of the apparent surface charges
 No PCM contribution added !! 
   7         1           0      0.000000    0.000000    Roots Converged

 --------------------------------------------------------------

                    Orbital Energies (a.u.)
 --------------------------------------------------------------

 Alpha MOs
 -- Occupied --
-20.570 -11.332  -1.396  -0.866  -0.692  -0.649  -0.536  -0.445
 -- Virtual --
  0.124   0.174   0.229   0.273   0.457   0.457   0.469   0.617
  0.653   0.672   0.720   0.726   0.850   0.874   0.965   1.038
  1.082   1.206   1.226   1.240   1.330   1.352   1.500   1.684
  1.770   1.946   1.995   2.154   2.299   2.310   2.362   2.500
  2.650   2.838   2.854   2.942   3.056   3.138   3.182   3.232
  3.250   3.452   3.461   3.494   3.635   3.658   3.675   3.740
  3.959   4.032   4.184   4.202   4.218   4.308   4.427   4.494
  4.808   4.828   4.987   5.127   5.130   5.144   5.432   5.473
  5.642   5.668   5.692   6.062   6.096   6.288   6.575   6.601
  6.856   6.884   7.280   7.410   7.504   7.517  11.122  13.478
 --------------------------------------------------------------

          Ground-State Mulliken Net Atomic Charges

     Atom                 Charge (a.u.)
  ----------------------------------------
      1 C                     0.156366
      2 O                    -0.370000
      3 H                     0.106739
      4 H                     0.106895
  ----------------------------------------
  Sum of atomic charges =    -0.000000

 -----------------------------------------------------------------
                    Cartesian Multipole Moments
 -----------------------------------------------------------------
    Charge (ESU x 10^10)
                -0.0000
    Dipole Moment (Debye)
         X       0.1213      Y      -3.3747      Z      -0.0001
       Tot       3.3768
    Quadrupole Moments (Debye-Ang)
        XX     -11.9573     XY       5.7162     YY     -23.1167
        XZ       0.0807     YZ       0.0033     ZZ     -11.2660
    Octopole Moments (Debye-Ang^2)
       XXX      57.5210    XXY     -28.7440    XYY      38.1414
       YYY     -88.9178    XXZ      -0.2333    XYZ      -0.2587
       YYZ      -0.0168    XZZ      18.4198    YZZ     -19.9962
       ZZZ       0.0027
    Hexadecapole Moments (Debye-Ang^3)
      XXXX    -197.0560   XXXY     110.2267   XXYY    -103.4093
      XYYY     146.6147   YYYY    -314.0693   XXXZ      -0.5663
      XXYZ       0.8498   XYYZ      -1.1197   YYYZ      -0.1227
      XXZZ     -34.8234   XYZZ      32.8518   YYZZ     -44.6556
      XZZZ      -0.5730   YZZZ      -0.0184   ZZZZ     -16.4502
 -----------------------------------------------------------------
 DrvMan is completing analytic gradient of the MP2 energy
 MP2 relaxed dipole moment
            1
    1   0.0477309
    2  -1.3276923
    3  -0.0000416
	Magnitude:	 1.329 au	 3.377 Debye
 MP2 energy read as -114.336578
 Full Analytical Gradient of MP2 Energy (in au.)
             1             2             3             4
    1    0.00008186    0.00000783   -0.00008258   -0.00000711
    2    0.00027058   -0.00017832   -0.00016273    0.00007047
    3    0.00048985   -0.00003653   -0.00038516   -0.00006815
 Gradient time:  CPU 0.06 s  wall 0.06 s
 ----------------------------------------------------------------
             Standard Nuclear Orientation (Angstroms)
    I     Atom           X                Y                Z
 ----------------------------------------------------------------
    1      C      -1.6116305765     1.1219783985    -0.0000489455
    2      O      -1.6551957891     2.3434007953     0.0000343179
    3      H      -1.8229732814     0.5678414304    -0.9008214012
    4      H      -1.3601944531     0.5843709759     0.9008360288
 ----------------------------------------------------------------
 Nuclear Repulsion Energy =    31.1916203922 hartrees
 There are        8 alpha and        8 beta electrons
 Discretize the solute cavity surface with Lebedev spheres
	Using 302 Lebedev grid points for each H atom
	Using 302 Lebedev grid points for other atoms
	Atomic van der Waals radii will be scaled by 1.20
 Removing interior tesserae...
 Keep 548 surface tesserae and discard 660 interior tesserae
 Molecular Surface Area = 52.942 Angst**2

                       Distance Matrix (Angstroms)
             C (  1)   O (  2)   H (  3)
   O (  2)  1.222199
   H (  3)  1.078483  1.998074
   H (  4)  1.078812  1.998163  1.860217

 Requested basis set is cc-pVTZ
 There are 32 shells and 88 basis functions
 A cutoff of  1.0D-11 yielded    528 shell pairs
 There are      4048 function pairs (      5260 Cartesian)
 Smallest overlap matrix eigenvalue = 2.14E-03
 Guess MOs from SCF MO coefficient file
 Reading MOs from coefficient file
 Reading MOs from coefficient file
 A restricted Hartree-Fock SCF calculation will be
 performed using Pulay DIIS extrapolation
 SCF converges when DIIS error is below 1.0E-08
 ---------------------------------------
  Cycle       Energy         DIIS Error
 ---------------------------------------
    1    -113.9053742063      1.43E-03
    2    -113.9088330399      1.00E-03
    3    -113.9095370466      2.53E-04
    4    -113.9096919487      1.02E-04
    5    -113.9097238321      4.28E-05
    6    -113.9097287446      1.47E-05
    7    -113.9097292339      2.78E-06
    8    -113.9097292501      3.50E-07
    9    -113.9097292504      7.47E-08
   10    -113.9097292504      3.32E-08
   11    -113.9097292504      1.72E-08
   12    -113.9097292504      3.69E-09 Convergence criterion met
 ---------------------------------------
 SCF time:  CPU 3.82 s  wall 3.84 s
 Discretize the solute cavity surface with Lebedev spheres
	Using 302 Lebedev grid points for each H atom
	Using 302 Lebedev grid points for other atoms
	Atomic van der Waals radii will be scaled by 1.20
 Removing interior tesserae...
 Keep 548 surface tesserae and discard 660 interior tesserae
 Molecular Surface Area = 52.942 Angst**2
 A restricted Hartree-Fock SCF calculation will be
 performed using Pulay DIIS extrapolation
 Polarizable Continuum solvation model will be applied
 SCF converges when DIIS error is below 1.0E-08

 Citation of the SMD model:
 Marenich, A.V.; Cramer, C.J.; Truhlar, D.G.
 J. Phys. Chem. B 2009, 113, 6378-6396.
 iSolventCode=           1
 Solvent: water                                                           

 vradii
            1           2           3           4
    1   1.8500000   1.5200000   1.2000000   1.2000000
 ---------------------------------------
  Cycle       Energy         DIIS Error
 ---------------------------------------
    1    -113.9097292504      5.98E-10
 Time req'd to invert C: 0.10 s (CPU) 0.10 s (wall)
    2    -113.9200390232      1.08E-03
    3    -113.9200390236      1.08E-03
    4    -113.9200390231      1.08E-03
    5    -113.9200390237      1.08E-03
    6    -113.9200390243      1.08E-03
    7    -113.9200390244      1.08E-03
    8    -113.9200390239      1.08E-03
    9    -113.9200390244      1.08E-03
   10    -113.9200390250      1.08E-03
   11    -113.9200390246      1.08E-03
   12    -113.9200390250      1.08E-03
   13    -113.9200390247      1.08E-03
   14    -113.9200390250      1.08E-03
   15    -113.9200390237      1.08E-03
   16    -113.9200390238      1.08E-03
   17    -113.9226544748      7.40E-04
   18    -113.9231894286      2.69E-04
   19    -113.9234511223      9.97E-05
   20    -113.9234896448      3.93E-05
   21    -113.9234942215      1.30E-05
   22    -113.9234946166      2.39E-06
   23    -113.9234946291      3.18E-07
   24    -113.9234946293      5.04E-08
   25    -113.9234946294      9.30E-09 Convergence criterion met
 ---------------------------------------
 SCF time:  CPU 8.57 s  wall 8.58 s
(0)  E-EN(g) gas-phase elect-nuc energy                 -113.909729250 a.u.
(3)  G-ENP(liq) elect-nuc-pol free energy of system     -113.923494629 a.u.
(4)  G-CDS(liq) cavity-dispersion-solvent structure 
     free energy                                                4.0785 kcal/mol
(6)  G-S(liq) free energy of system                     -113.916995163 a.u.
(9)  DeltaG-S(liq) free energy of  solvation
     (9) = (6) - (0)                                           -4.5594 kcal/mol
 SCF   energy in the final basis set = -113.9169951631
 Total energy in the final basis set = -113.9169951631

 Components of the MP2 correlation energy:
        aaaa  correlation energy =        -0.0493861550 au
        abab  correlation energy =        -0.3207992168 au
        bbbb  correlation energy =        -0.0493861550 au
        non-Brillouin singles    =        -0.0000000000 au

 Total  MP2   correlation energy =        -0.4195715268 au
        MP2         total energy =      -114.3365666899 au

  Entering Z-vector solver.
 This version supports only Gaussian blurring of the apparent surface charges
 No PCM contribution added !! 
   1         0           1      0.000481    0.000481
 This version supports only Gaussian blurring of the apparent surface charges
 No PCM contribution added !! 
   2         0           1      0.000193    0.000193
 This version supports only Gaussian blurring of the apparent surface charges
 No PCM contribution added !! 
   3         0           1      0.000072    0.000072
 This version supports only Gaussian blurring of the apparent surface charges
 No PCM contribution added !! 
   4         0           1      0.000026    0.000026
 This version supports only Gaussian blurring of the apparent surface charges
 No PCM contribution added !! 
   5         0           1      0.000005    0.000005
 This version supports only Gaussian blurring of the apparent surface charges
 No PCM contribution added !! 
   6         0           1      0.000001    0.000001
 This version supports only Gaussian blurring of the apparent surface charges
 No PCM contribution added !! 
   7         1           0      0.000000    0.000000    Roots Converged

 --------------------------------------------------------------

                    Orbital Energies (a.u.)
 --------------------------------------------------------------

 Alpha MOs
 -- Occupied --
-20.570 -11.332  -1.396  -0.866  -0.692  -0.649  -0.536  -0.445
 -- Virtual --
  0.124   0.174   0.229   0.273   0.457   0.457   0.468   0.617
  0.653   0.672   0.720   0.726   0.850   0.873   0.965   1.038
  1.083   1.206   1.227   1.240   1.330   1.352   1.500   1.684
  1.770   1.946   1.995   2.154   2.299   2.310   2.362   2.500
  2.650   2.838   2.854   2.942   3.056   3.138   3.182   3.232
  3.250   3.452   3.461   3.494   3.635   3.658   3.675   3.740
  3.960   4.032   4.184   4.202   4.219   4.308   4.428   4.494
  4.808   4.829   4.987   5.128   5.131   5.145   5.432   5.473
  5.642   5.668   5.692   6.063   6.096   6.288   6.575   6.601
  6.856   6.884   7.280   7.411   7.504   7.518  11.124  13.481
 --------------------------------------------------------------

          Ground-State Mulliken Net Atomic Charges

     Atom                 Charge (a.u.)
  ----------------------------------------
      1 C                     0.156414
      2 O                    -0.370019
      3 H                     0.107098
      4 H                     0.106507
  ----------------------------------------
  Sum of atomic charges =    -0.000000

 -----------------------------------------------------------------
                    Cartesian Multipole Moments
 -----------------------------------------------------------------
    Charge (ESU x 10^10)
                -0.0000
    Dipole Moment (Debye)
         X       0.1213      Y      -3.3750      Z      -0.0015
       Tot       3.3772
    Quadrupole Moments (Debye-Ang)
        XX     -11.9564     XY       5.7168     YY     -23.1164
        XZ       0.0825     YZ       0.0023     ZZ     -11.2671
    Octopole Moments (Debye-Ang^2)
       XXX      57.5138    XXY     -28.7448    XYY      38.1401
       YYY     -88.9163    XXZ      -0.2375    XYZ      -0.2581
       YYZ      -0.0195    XZZ      18.4214    YZZ     -19.9966
       ZZZ      -0.0028
    Hexadecapole Moments (Debye-Ang^3)
      XXXX    -197.0244   XXXY     110.2260   XXYY    -103.4068
      XYYY     146.6119   YYYY    -314.0640   XXXZ      -0.5564
      XXYZ       0.8494   XYYZ      -1.1184   YYYZ      -0.1264
      XXZZ     -34.8238   XYZZ      32.8523   YYZZ     -44.6533
      XZZZ      -0.5661   YZZZ      -0.0221   ZZZZ     -16.4442
 -----------------------------------------------------------------
 DrvMan is completing analytic gradient of the MP2 energy
 MP2 relaxed dipole moment
            1
    1   0.0477201
    2  -1.3278412
    3  -0.0005865
	Magnitude:	 1.329 au	 3.377 Debye
 MP2 energy read as -114.336567
 Full Analytical Gradient of MP2 Energy (in au.)
             1             2             3             4
    1   -0.00016524    0.00004480    0.00006965    0.00005080
    2    0.00011916   -0.00019123    0.00007476   -0.00000269
    3   -0.00011395   -0.00000753    0.00010804    0.00001343
 Gradient time:  CPU 0.06 s  wall 0.06 s
 ----------------------------------------------------------------
             Standard Nuclear Orientation (Angstroms)
    I     Atom           X                Y                Z
 ----------------------------------------------------------------
    1      C      -1.6116305765     1.1219783985    -0.0000489455
    2      O      -1.6551957891     2.3434007953     0.0000343179
    3      H      -1.8229732814     0.5678414304    -0.9008214012
    4      H      -1.3621944531     0.5843709759     0.9008360288
 ----------------------------------------------------------------
 Nuclear Repulsion Energy =    31.1932758566 hartrees
 There are        8 alpha and        8 beta electrons
 Discretize the solute cavity surface with Lebedev spheres
	Using 302 Lebedev grid points for each H atom
	Using 302 Lebedev grid points for other atoms
	Atomic van der Waals radii will be scaled by 1.20
 Removing interior tesserae...
 Keep 549 surface tesserae and discard 659 interior tesserae
 Molecular Surface Area = 53.088 Angst**2

                       Distance Matrix (Angstroms)
             C (  1)   O (  2)   H (  3)
   O (  2)  1.222199
   H (  3)  1.078483  1.998074
   H (  4)  1.078348  1.997869  1.859720

 Requested basis set is cc-pVTZ
 There are 32 shells and 88 basis functions
 A cutoff of  1.0D-11 yielded    528 shell pairs
 There are      4048 function pairs (      5260 Cartesian)
 Smallest overlap matrix eigenvalue = 2.13E-03
 Guess MOs from SCF MO coefficient file
 Reading MOs from coefficient file
 Reading MOs from coefficient file
 A restricted Hartree-Fock SCF calculation will be
 performed using Pulay DIIS extrapolation
 SCF converges when DIIS error is below 1.0E-08
 ---------------------------------------
  Cycle       Energy         DIIS Error
 ---------------------------------------
    1    -113.9053116199      1.43E-03
    2    -113.9088287525      1.00E-03
    3    -113.9095327157      2.53E-04
    4    -113.9096875969      1.02E-04
    5    -113.9097194756      4.28E-05
    6    -113.9097243912      1.47E-05
    7    -113.9097248827      2.79E-06
    8    -113.9097248991      3.69E-07
    9    -113.9097248996      1.04E-07
   10    -113.9097248996      5.43E-08
   11    -113.9097248996      2.24E-08
   12    -113.9097248996      3.12E-09 Convergence criterion met
 ---------------------------------------
 SCF time:  CPU 3.83 s  wall 3.83 s
 Discretize the solute cavity surface with Lebedev spheres
	Using 302 Lebedev grid points for each H atom
	Using 302 Lebedev grid points for other atoms
	Atomic van der Waals radii will be scaled by 1.20
 Removing interior tesserae...
 Keep 549 surface tesserae and discard 659 interior tesserae
 Molecular Surface Area = 53.088 Angst**2
 A restricted Hartree-Fock SCF calculation will be
 performed using Pulay DIIS extrapolation
 Polarizable Continuum solvation model will be applied
 SCF converges when DIIS error is below 1.0E-08

 Citation of the SMD model:
 Marenich, A.V.; Cramer, C.J.; Truhlar, D.G.
 J. Phys. Chem. B 2009, 113, 6378-6396.
 iSolventCode=           1
 Solvent: water                                                           

 vradii
            1           2           3           4
    1   1.8500000   1.5200000   1.2000000   1.2000000
 ---------------------------------------
  Cycle       Energy         DIIS Error
 ---------------------------------------
    1    -113.9097248996      4.91E-10
 Time req'd to invert C: 0.10 s (CPU) 0.10 s (wall)
    2    -113.9200414452      1.08E-03
    3    -113.9200414454      1.08E-03
    4    -113.9200414457      1.08E-03
    5    -113.9200414451      1.08E-03
    6    -113.9200414442      1.08E-03
    7    -113.9200414439      1.08E-03
    8    -113.9200414436      1.08E-03
    9    -113.9200414428      1.08E-03
   10    -113.9200414427      1.08E-03
   11    -113.9200414423      1.08E-03
   12    -113.9200414425      1.08E-03
   13    -113.9200414418      1.08E-03
   14    -113.9200414418      1.08E-03
   15    -113.9200414412      1.08E-03
   16    -113.9200414453      1.08E-03
   17    -113.9226579681      7.40E-04
   18    -113.9231931960      2.69E-04
   19    -113.9234550603      9.97E-05
   20    -113.9234936172      3.93E-05
   21    -113.9234981972      1.30E-05
   22    -113.9234985928      2.39E-06
   23    -113.9234986054      3.18E-07
   24    -113.9234986056      5.04E-08
   25    -113.9234986057      9.24E-09 Convergence criterion met
 ---------------------------------------
 SCF time:  CPU 8.02 s  wall 8.03 s
(0)  E-EN(g) gas-phase elect-nuc energy                 -113.909724900 a.u.
(3)  G-ENP(liq) elect-nuc-pol free energy of system     -113.923498606 a.u.
(4)  G-CDS(liq) cavity-dispersion-solvent structure 
     free energy                                                4.0785 kcal/mol
(6)  G-S(liq) free energy of system                     -113.916999036 a.u.
(9)  DeltaG-S(liq) free energy of  solvation
     (9) = (6) - (0)                                           -4.5646 kcal/mol
 SCF   energy in the final basis set = -113.9169990357
 Total energy in the final basis set = -113.9169990357

 Components of the MP2 correlation energy:
        aaaa  correlation energy =        -0.0493854668 au
        abab  correlation energy =        -0.3207958804 au
        bbbb  correlation energy =        -0.0493854668 au
        non-Brillouin singles    =        -0.0000000000 au

 Total  MP2   correlation energy =        -0.4195668141 au
        MP2         total energy =      -114.3365658498 au

  Entering Z-vector solver.
 This version supports only Gaussian blurring of the apparent surface charges
 No PCM contribution added !! 
   1         0           1      0.000481    0.000481
 This version supports only Gaussian blurring of the apparent surface charges
 No PCM contribution added !! 
   2         0           1      0.000193    0.000193
 This version supports only Gaussian blurring of the apparent surface charges
 No PCM contribution added !! 
   3         0           1      0.000072    0.000072
 This version supports only Gaussian blurring of the apparent surface charges
 No PCM contribution added !! 
   4         0           1      0.000026    0.000026
 This version supports only Gaussian blurring of the apparent surface charges
 No PCM contribution added !! 
   5         0           1      0.000005    0.000005
 This version supports only Gaussian blurring of the apparent surface charges
 No PCM contribution added !! 
   6         0           1      0.000001    0.000001
 This version supports only Gaussian blurring of the apparent surface charges
 No PCM contribution added !! 
   7         1           0      0.000000    0.000000    Roots Converged

 --------------------------------------------------------------

                    Orbital Energies (a.u.)
 --------------------------------------------------------------

 Alpha MOs
 -- Occupied --
-20.570 -11.332  -1.396  -0.866  -0.692  -0.649  -0.536  -0.445
 -- Virtual --
  0.124   0.174   0.229   0.273   0.457   0.457   0.468   0.617
  0.653   0.672   0.720   0.726   0.850   0.874   0.965   1.038
  1.083   1.206   1.227   1.240   1.330   1.352   1.500   1.684
  1.771   1.946   1.995   2.154   2.299   2.310   2.362   2.500
  2.650   2.838   2.854   2.942   3.056   3.138   3.182   3.232
  3.250   3.452   3.461   3.494   3.636   3.658   3.675   3.740
  3.960   4.033   4.184   4.202   4.219   4.308   4.429   4.494
  4.809   4.830   4.988   5.128   5.132   5.146   5.433   5.473
  5.643   5.668   5.692   6.064   6.096   6.288   6.575   6.601
  6.856   6.884   7.280   7.411   7.504   7.518  11.125  13.483
 --------------------------------------------------------------

          Ground-State Mulliken Net Atomic Charges

     Atom                 Charge (a.u.)
  ----------------------------------------
      1 C                     0.156331
      2 O                    -0.370129
      3 H                     0.106984
      4 H                     0.106814
  ----------------------------------------
  Sum of atomic charges =     0.000000

 -----------------------------------------------------------------
                    Cartesian Multipole Moments
 -----------------------------------------------------------------
    Charge (ESU x 10^10)
                 0.0000
    Dipole Moment (Debye)
         X       0.1206      Y      -3.3755      Z      -0.0003
       Tot       3.3776
    Quadrupole Moments (Debye-Ang)
        XX     -11.9539     XY       5.7170     YY     -23.1176
        XZ       0.0803     YZ       0.0033     ZZ     -11.2670
    Octopole Moments (Debye-Ang^2)
       XXX      57.5112    XXY     -28.7437    XYY      38.1424
       YYY     -88.9207    XXZ      -0.2336    XYZ      -0.2587
       YYZ      -0.0177    XZZ      18.4213    YZZ     -19.9972
       ZZZ       0.0007
    Hexadecapole Moments (Debye-Ang^3)
      XXXX    -197.0300   XXXY     110.2228   XXYY    -103.4087
      XYYY     146.6179   YYYY    -314.0788   XXXZ      -0.5584
      XXYZ       0.8489   XYYZ      -1.1167   YYYZ      -0.1231
      XXZZ     -34.8233   XYZZ      32.8533   YYZZ     -44.6553
      XZZZ      -0.5688   YZZZ      -0.0195   ZZZZ     -16.4421
 -----------------------------------------------------------------
 DrvMan is completing analytic gradient of the MP2 energy
 MP2 relaxed dipole moment
            1
    1   0.0474418
    2  -1.3280075
    3  -0.0001235
	Magnitude:	 1.329 au	 3.378 Debye
 MP2 energy read as -114.336566
 Full Analytical Gradient of MP2 Energy (in au.)
             1             2             3             4
    1    0.00014754   -0.00003053   -0.00000909   -0.00010793
    2    0.00002766   -0.00019932    0.00005930    0.00011236
    3    0.00007672    0.00000016    0.00015587   -0.00023275
 Gradient time:  CPU 0.06 s  wall 0.06 s
 ----------------------------------------------------------------
             Standard Nuclear Orientation (Angstroms)
    I     Atom           X                Y                Z
 ----------------------------------------------------------------
    1      C      -1.6116305765     1.1219783985    -0.0000489455
    2      O      -1.6551957891     2.3434007953     0.0000343179
    3      H      -1.8229732814     0.5678414304    -0.9008214012
    4      H      -1.3611944531     0.5853709759     0.9008360288
 ----------------------------------------------------------------
 Nuclear Repulsion Energy =    31.1947420923 hartrees
 There are        8 alpha and        8 beta electrons
 Discretize the solute cavity surface with Lebedev spheres
	Using 302 Lebedev grid points for each H atom
	Using 302 Lebedev grid points for other atoms
	Atomic van der Waals radii will be scaled by 1.20
 Removing interior tesserae...
 Keep 548 surface tesserae and discard 660 interior tesserae
 Molecular Surface Area = 52.942 Angst**2

                       Distance Matrix (Angstroms)
             C (  1)   O (  2)   H (  3)
   O (  2)  1.222199
   H (  3)  1.078483  1.998074
   H (  4)  1.078081  1.997135  1.859978

 Requested basis set is cc-pVTZ
 There are 32 shells and 88 basis functions
 A cutoff of  1.0D-11 yielded    528 shell pairs
 There are      4048 function pairs (      5260 Cartesian)
 Smallest overlap matrix eigenvalue = 2.13E-03
 Guess MOs from SCF MO coefficient file
 Reading MOs from coefficient file
 Reading MOs from coefficient file
 A restricted Hartree-Fock SCF calculation will be
 performed using Pulay DIIS extrapolation
 SCF converges when DIIS error is below 1.0E-08
 ---------------------------------------
  Cycle       Energy         DIIS Error
 ---------------------------------------
    1    -113.9051700631      1.43E-03
    2    -113.9088212991      9.99E-04
    3    -113.9095239135      2.53E-04
    4    -113.9096790391      1.02E-04
    5    -113.9097109923      4.29E-05
    6    -113.9097159197      1.48E-05
    7    -113.9097164189      2.79E-06
    8    -113.9097164353      3.47E-07
    9    -113.9097164356      6.84E-08
   10    -113.9097164355      2.76E-08
   11    -113.9097164356      1.47E-08
   12    -113.9097164356      3.50E-09 Convergence criterion met
 ---------------------------------------
 SCF time:  CPU 3.89 s  wall 4.22 s
 Discretize the solute cavity surface with Lebedev spheres
	Using 302 Lebedev grid points for each H atom
	Using 302 Lebedev grid points for other atoms
	Atomic van der Waals radii will be scaled by 1.20
 Removing interior tesserae...
 Keep 548 surface tesserae and discard 660 interior tesserae
 Molecular Surface Area = 52.942 Angst**2
 A restricted Hartree-Fock SCF calculation will be
 performed using Pulay DIIS extrapolation
 Polarizable Continuum solvation model will be applied
 SCF converges when DIIS error is below 1.0E-08

 Citation of the SMD model:
 Marenich, A.V.; Cramer, C.J.; Truhlar, D.G.
 J. Phys. Chem. B 2009, 113, 6378-6396.
 iSolventCode=           1
 Solvent: water                                                           

 vradii
            1           2           3           4
    1   1.8500000   1.5200000   1.2000000   1.2000000
 ---------------------------------------
  Cycle       Energy         DIIS Error
 ---------------------------------------
    1    -113.9097164356      4.79E-10
 Time req'd to invert C: 0.10 s (CPU) 0.10 s (wall)
    2    -113.9200294609      1.08E-03
    3    -113.9200294611      1.08E-03
    4    -113.9200294615      1.08E-03
    5    -113.9200294611      1.08E-03
    6    -113.9200294612      1.08E-03
    7    -113.9200294615      1.08E-03
    8    -113.9200294616      1.08E-03
    9    -113.9200294610      1.08E-03
   10    -113.9200294608      1.08E-03
   11    -113.9200294605      1.08E-03
   12    -113.9200294584      1.08E-03
   13    -113.9200294610      1.08E-03
   14    -113.9200294612      1.08E-03
   15    -113.9200294610      1.08E-03
   16    -113.9200294612      1.08E-03
   17    -113.9226452349      7.40E-04
   18    -113.9231802712      2.69E-04
   19    -113.9234420149      9.97E-05
   20    -113.9234805616      3.93E-05
   21    -113.9234851411      1.30E-05
   22    -113.9234855366      2.39E-06
   23    -113.9234855492      3.18E-07
   24    -113.9234855494      5.04E-08
   25    -113.9234855495      9.30E-09 Convergence criterion met
 ---------------------------------------
 SCF time:  CPU 8.57 s  wall 8.58 s
(0)  E-EN(g) gas-phase elect-nuc energy                 -113.909716436 a.u.
(3)  G-ENP(liq) elect-nuc-pol free energy of system     -113.923485549 a.u.
(4)  G-CDS(liq) cavity-dispersion-solvent structure 
     free energy                                                4.0786 kcal/mol
(6)  G-S(liq) free energy of system                     -113.916985920 a.u.
(9)  DeltaG-S(liq) free energy of  solvation
     (9) = (6) - (0)                                           -4.5617 kcal/mol
 SCF   energy in the final basis set = -113.9169859196
 Total energy in the final basis set = -113.9169859196

 Components of the MP2 correlation energy:
        aaaa  correlation energy =        -0.0493853859 au
        abab  correlation energy =        -0.3207951493 au
        bbbb  correlation energy =        -0.0493853859 au
        non-Brillouin singles    =        -0.0000000000 au

 Total  MP2   correlation energy =        -0.4195659210 au
        MP2         total energy =      -114.3365518406 au

  Entering Z-vector solver.
 This version supports only Gaussian blurring of the apparent surface charges
 No PCM contribution added !! 
   1         0           1      0.000481    0.000481
 This version supports only Gaussian blurring of the apparent surface charges
 No PCM contribution added !! 
   2         0           1      0.000193    0.000193
 This version supports only Gaussian blurring of the apparent surface charges
 No PCM contribution added !! 
   3         0           1      0.000072    0.000072
 This version supports only Gaussian blurring of the apparent surface charges
 No PCM contribution added !! 
   4         0           1      0.000026    0.000026
 This version supports only Gaussian blurring of the apparent surface charges
 No PCM contribution added !! 
   5         0           1      0.000005    0.000005
 This version supports only Gaussian blurring of the apparent surface charges
 No PCM contribution added !! 
   6         0           1      0.000001    0.000001
 This version supports only Gaussian blurring of the apparent surface charges
 No PCM contribution added !! 
   7         1           0      0.000000    0.000000    Roots Converged

 --------------------------------------------------------------

                    Orbital Energies (a.u.)
 --------------------------------------------------------------

 Alpha MOs
 -- Occupied --
-20.570 -11.332  -1.396  -0.866  -0.692  -0.649  -0.536  -0.445
 -- Virtual --
  0.124   0.174   0.229   0.273   0.457   0.457   0.468   0.617
  0.654   0.672   0.720   0.726   0.850   0.873   0.965   1.038
  1.083   1.206   1.226   1.240   1.330   1.353   1.500   1.684
  1.771   1.946   1.995   2.154   2.299   2.310   2.362   2.500
  2.650   2.838   2.854   2.942   3.057   3.138   3.182   3.232
  3.249   3.452   3.461   3.494   3.636   3.658   3.675   3.740
  3.960   4.032   4.184   4.202   4.219   4.308   4.428   4.494
  4.809   4.830   4.988   5.129   5.132   5.146   5.433   5.473
  5.643   5.668   5.693   6.063   6.096   6.289   6.575   6.601
  6.856   6.884   7.280   7.411   7.504   7.518  11.125  13.484
 --------------------------------------------------------------

          Ground-State Mulliken Net Atomic Charges

     Atom                 Charge (a.u.)
  ----------------------------------------
      1 C                     0.156287
      2 O                    -0.370135
      3 H                     0.107046
      4 H                     0.106802
  ----------------------------------------
  Sum of atomic charges =    -0.000000

 -----------------------------------------------------------------
                    Cartesian Multipole Moments
 -----------------------------------------------------------------
    Charge (ESU x 10^10)
                -0.0000
    Dipole Moment (Debye)
         X       0.1209      Y      -3.3753      Z      -0.0010
       Tot       3.3774
    Quadrupole Moments (Debye-Ang)
        XX     -11.9544     XY       5.7172     YY     -23.1182
        XZ       0.0817     YZ       0.0037     ZZ     -11.2657
    Octopole Moments (Debye-Ang^2)
       XXX      57.5098    XXY     -28.7456    XYY      38.1438
       YYY     -88.9259    XXZ      -0.2359    XYZ      -0.2596
       YYZ      -0.0168    XZZ      18.4191    YZZ     -19.9960
       ZZZ      -0.0002
    Hexadecapole Moments (Debye-Ang^3)
      XXXX    -197.0189   XXXY     110.2285   XXYY    -103.4135
      XYYY     146.6275   YYYY    -314.0934   XXXZ      -0.5573
      XXYZ       0.8503   XYYZ      -1.1202   YYYZ      -0.1231
      XXZZ     -34.8189   XYZZ      32.8515   YYZZ     -44.6538
      XZZZ      -0.5682   YZZZ      -0.0208   ZZZZ     -16.4377
 -----------------------------------------------------------------
 DrvMan is completing analytic gradient of the MP2 energy
 MP2 relaxed dipole moment
            1
    1   0.0475567
    2  -1.3279313
    3  -0.0003991
	Magnitude:	 1.329 au	 3.377 Debye
 MP2 energy read as -114.336552
 Full Analytical Gradient of MP2 Energy (in au.)
             1             2             3             4
    1    0.00004301    0.00002976    0.00002329   -0.00009607
    2   -0.00014707   -0.00027072    0.00008955    0.00032823
    3    0.00017277    0.00006782    0.00010078   -0.00034137
 Gradient time:  CPU 0.06 s  wall 0.06 s
 ----------------------------------------------------------------
             Standard Nuclear Orientation (Angstroms)
    I     Atom           X                Y                Z
 ----------------------------------------------------------------
    1      C      -1.6116305765     1.1219783985    -0.0000489455
    2      O      -1.6551957891     2.3434007953     0.0000343179
    3      H      -1.8229732814     0.5678414304    -0.9008214012
    4      H      -1.3611944531     0.5833709759     0.9008360288
 ----------------------------------------------------------------
 Nuclear Repulsion Energy =    31.1901568178 hartrees
 There are        8 alpha and        8 beta electrons
 Discretize the solute cavity surface with Lebedev spheres
	Using 302 Lebedev grid points for each H atom
	Using 302 Lebedev grid points for other atoms
	Atomic van der Waals radii will be scaled by 1.20
 Removing interior tesserae...
 Keep 550 surface tesserae and discard 658 interior tesserae
 Molecular Surface Area = 53.153 Angst**2

                       Distance Matrix (Angstroms)
             C (  1)   O (  2)   H (  3)
   O (  2)  1.222199
   H (  3)  1.078483  1.998074
   H (  4)  1.079078  1.998896  1.859960

 Requested basis set is cc-pVTZ
 There are 32 shells and 88 basis functions
 A cutoff of  1.0D-11 yielded    528 shell pairs
 There are      4048 function pairs (      5260 Cartesian)
 Smallest overlap matrix eigenvalue = 2.14E-03
 Guess MOs from SCF MO coefficient file
 Reading MOs from coefficient file
 Reading MOs from coefficient file
 A restricted Hartree-Fock SCF calculation will be
 performed using Pulay DIIS extrapolation
 SCF converges when DIIS error is below 1.0E-08
 ---------------------------------------
  Cycle       Energy         DIIS Error
 ---------------------------------------
    1    -113.9049122445      1.43E-03
    2    -113.9088321694      1.01E-03
    3    -113.9095453414      2.53E-04
    4    -113.9097001906      1.01E-04
    5    -113.9097319301      4.28E-05
    6    -113.9097368327      1.47E-05
    7    -113.9097373238      2.80E-06
    8    -113.9097373402      3.43E-07
    9    -113.9097373405      5.41E-08
   10    -113.9097373405      1.07E-08
   11    -113.9097373405      3.40E-09 Convergence criterion met
 ---------------------------------------
 SCF time:  CPU 3.52 s  wall 3.53 s
 Discretize the solute cavity surface with Lebedev spheres
	Using 302 Lebedev grid points for each H atom
	Using 302 Lebedev grid points for other atoms
	Atomic van der Waals radii will be scaled by 1.20
 Removing interior tesserae...
 Keep 550 surface tesserae and discard 658 interior tesserae
 Molecular Surface Area = 53.153 Angst**2
 A restricted Hartree-Fock SCF calculation will be
 performed using Pulay DIIS extrapolation
 Polarizable Continuum solvation model will be applied
 SCF converges when DIIS error is below 1.0E-08

 Citation of the SMD model:
 Marenich, A.V.; Cramer, C.J.; Truhlar, D.G.
 J. Phys. Chem. B 2009, 113, 6378-6396.
 iSolventCode=           1
 Solvent: water                                                           

 vradii
            1           2           3           4
    1   1.8500000   1.5200000   1.2000000   1.2000000
 ---------------------------------------
  Cycle       Energy         DIIS Error
 ---------------------------------------
    1    -113.9097373405      1.73E-09
 Time req'd to invert C: 0.10 s (CPU) 0.10 s (wall)
    2    -113.9200523644      1.08E-03
    3    -113.9200523646      1.08E-03
    4    -113.9200523649      1.08E-03
    5    -113.9200523650      1.08E-03
    6    -113.9200523652      1.08E-03
    7    -113.9200523652      1.08E-03
    8    -113.9200523645      1.08E-03
    9    -113.9200523643      1.08E-03
   10    -113.9200523644      1.08E-03
   11    -113.9200523652      1.08E-03
   12    -113.9200523643      1.08E-03
   13    -113.9200523644      1.08E-03
   14    -113.9200523647      1.08E-03
   15    -113.9200523646      1.08E-03
   16    -113.9200523644      1.08E-03
   17    -113.9226695679      7.41E-04
   18    -113.9232049089      2.69E-04
   19    -113.9234668141      9.97E-05
   20    -113.9235053509      3.93E-05
   21    -113.9235099290      1.30E-05
   22    -113.9235103243      2.39E-06
   23    -113.9235103369      3.18E-07
   24    -113.9235103371      5.03E-08
   25    -113.9235103372      9.14E-09 Convergence criterion met
 ---------------------------------------
 SCF time:  CPU 7.74 s  wall 8.74 s
(0)  E-EN(g) gas-phase elect-nuc energy                 -113.909737341 a.u.
(3)  G-ENP(liq) elect-nuc-pol free energy of system     -113.923510337 a.u.
(4)  G-CDS(liq) cavity-dispersion-solvent structure 
     free energy                                                4.0784 kcal/mol
(6)  G-S(liq) free energy of system                     -113.917010930 a.u.
(9)  DeltaG-S(liq) free energy of  solvation
     (9) = (6) - (0)                                           -4.5642 kcal/mol
 SCF   energy in the final basis set = -113.9170109297
 Total energy in the final basis set = -113.9170109297

 Components of the MP2 correlation energy:
        aaaa  correlation energy =        -0.0493861526 au
        abab  correlation energy =        -0.3207993578 au
        bbbb  correlation energy =        -0.0493861526 au
        non-Brillouin singles    =        -0.0000000000 au

 Total  MP2   correlation energy =        -0.4195716630 au
        MP2         total energy =      -114.3365825927 au

  Entering Z-vector solver.
 This version supports only Gaussian blurring of the apparent surface charges
 No PCM contribution added !! 
   1         0           1      0.000481    0.000481
 This version supports only Gaussian blurring of the apparent surface charges
 No PCM contribution added !! 
   2         0           1      0.000193    0.000193
 This version supports only Gaussian blurring of the apparent surface charges
 No PCM contribution added !! 
   3         0           1      0.000072    0.000072
 This version supports only Gaussian blurring of the apparent surface charges
 No PCM contribution added !! 
   4         0           1      0.000026    0.000026
 This version supports only Gaussian blurring of the apparent surface charges
 No PCM contribution added !! 
   5         0           1      0.000005    0.000005
 This version supports only Gaussian blurring of the apparent surface charges
 No PCM contribution added !! 
   6         0           1      0.000001    0.000001
 This version supports only Gaussian blurring of the apparent surface charges
 No PCM contribution added !! 
   7         1           0      0.000000    0.000000    Roots Converged

 --------------------------------------------------------------

                    Orbital Energies (a.u.)
 --------------------------------------------------------------

 Alpha MOs
 -- Occupied --
-20.570 -11.332  -1.396  -0.866  -0.692  -0.649  -0.536  -0.445
 -- Virtual --
  0.124   0.174   0.229   0.273   0.457   0.457   0.468   0.617
  0.653   0.672   0.720   0.726   0.850   0.874   0.965   1.038
  1.083   1.206   1.227   1.240   1.330   1.352   1.500   1.684
  1.771   1.946   1.996   2.154   2.299   2.310   2.362   2.500
  2.650   2.838   2.855   2.942   3.056   3.138   3.182   3.232
  3.250   3.452   3.460   3.494   3.635   3.658   3.674   3.739
  3.960   4.033   4.184   4.203   4.218   4.308   4.429   4.494
  4.808   4.829   4.987   5.128   5.131   5.144   5.432   5.472
  5.642   5.668   5.692   6.064   6.096   6.288   6.575   6.601
  6.856   6.884   7.280   7.411   7.504   7.518  11.123  13.480
 --------------------------------------------------------------

          Ground-State Mulliken Net Atomic Charges

     Atom                 Charge (a.u.)
  ----------------------------------------
      1 C                     0.156425
      2 O                    -0.370029
      3 H                     0.107023
      4 H                     0.106581
  ----------------------------------------
  Sum of atomic charges =     0.000000

 -----------------------------------------------------------------
                    Cartesian Multipole Moments
 -----------------------------------------------------------------
    Charge (ESU x 10^10)
                 0.0000
    Dipole Moment (Debye)
         X       0.1211      Y      -3.3755      Z      -0.0007
       Tot       3.3777
    Quadrupole Moments (Debye-Ang)
        XX     -11.9563     XY       5.7171     YY     -23.1164
        XZ       0.0810     YZ       0.0019     ZZ     -11.2685
    Octopole Moments (Debye-Ang^2)
       XXX      57.5162    XXY     -28.7438    XYY      38.1398
       YYY     -88.9129    XXZ      -0.2351    XYZ      -0.2572
       YYZ      -0.0203    XZZ      18.4238    YZZ     -19.9980
       ZZZ      -0.0018
    Hexadecapole Moments (Debye-Ang^3)
      XXXX    -197.0380   XXXY     110.2223   XXYY    -103.4041
      XYYY     146.6051   YYYY    -314.0542   XXXZ      -0.5577
      XXYZ       0.8479   XYYZ      -1.1149   YYYZ      -0.1263
      XXZZ     -34.8287   XYZZ      32.8545   YYZZ     -44.6552
      XZZZ      -0.5669   YZZZ      -0.0208   ZZZZ     -16.4489
 -----------------------------------------------------------------
 DrvMan is completing analytic gradient of the MP2 energy
 MP2 relaxed dipole moment
            1
    1   0.0476510
    2  -1.3280195
    3  -0.0002707
	Magnitude:	 1.329 au	 3.378 Debye
 MP2 energy read as -114.336583
 Full Analytical Gradient of MP2 Energy (in au.)
             1             2             3             4
    1   -0.00006210   -0.00001491    0.00003697    0.00004004
    2    0.00030127   -0.00012490    0.00004378   -0.00022015
    3   -0.00022091   -0.00007169    0.00016379    0.00012881
 Gradient time:  CPU 0.06 s  wall 0.06 s
 ----------------------------------------------------------------
             Standard Nuclear Orientation (Angstroms)
    I     Atom           X                Y                Z
 ----------------------------------------------------------------
    1      C      -1.6116305765     1.1219783985    -0.0000489455
    2      O      -1.6551957891     2.3434007953     0.0000343179
    3      H      -1.8229732814     0.5678414304    -0.9008214012
    4      H      -1.3611944531     0.5843709759     0.9018360288
 ----------------------------------------------------------------
 Nuclear Repulsion Energy =    31.1895449113 hartrees
 There are        8 alpha and        8 beta electrons
 Discretize the solute cavity surface with Lebedev spheres
	Using 302 Lebedev grid points for each H atom
	Using 302 Lebedev grid points for other atoms
	Atomic van der Waals radii will be scaled by 1.20
 Removing interior tesserae...
 Keep 548 surface tesserae and discard 660 interior tesserae
 Molecular Surface Area = 52.942 Angst**2

                       Distance Matrix (Angstroms)
             C (  1)   O (  2)   H (  3)
   O (  2)  1.222199
   H (  3)  1.078483  1.998074
   H (  4)  1.079415  1.998467  1.860937

 Requested basis set is cc-pVTZ
 There are 32 shells and 88 basis functions
 A cutoff of  1.0D-11 yielded    528 shell pairs
 There are      4048 function pairs (      5260 Cartesian)
 Smallest overlap matrix eigenvalue = 2.14E-03
 Guess MOs from SCF MO coefficient file
 Reading MOs from coefficient file
 Reading MOs from coefficient file
 A restricted Hartree-Fock SCF calculation will be
 performed using Pulay DIIS extrapolation
 SCF converges when DIIS error is below 1.0E-08
 ---------------------------------------
  Cycle       Energy         DIIS Error
 ---------------------------------------
    1    -113.9049589536      1.43E-03
    2    -113.9088368519      1.00E-03
    3    -113.9095411274      2.53E-04
    4    -113.9096963225      1.02E-04
    5    -113.9097282497      4.29E-05
    6    -113.9097331789      1.49E-05
    7    -113.9097336834      2.80E-06
    8    -113.9097336999      3.42E-07
    9    -113.9097337002      5.61E-08
   10    -113.9097337002      1.29E-08
   11    -113.9097337002      5.13E-09 Convergence criterion met
 ---------------------------------------
 SCF time:  CPU 3.50 s  wall 3.50 s
 Discretize the solute cavity surface with Lebedev spheres
	Using 302 Lebedev grid points for each H atom
	Using 302 Lebedev grid points for other atoms
	Atomic van der Waals radii will be scaled by 1.20
 Removing interior tesserae...
 Keep 548 surface tesserae and discard 660 interior tesserae
 Molecular Surface Area = 52.942 Angst**2
 A restricted Hartree-Fock SCF calculation will be
 performed using Pulay DIIS extrapolation
 Polarizable Continuum solvation model will be applied
 SCF converges when DIIS error is below 1.0E-08

 Citation of the SMD model:
 Marenich, A.V.; Cramer, C.J.; Truhlar, D.G.
 J. Phys. Chem. B 2009, 113, 6378-6396.
 iSolventCode=           1
 Solvent: water                                                           

 vradii
            1           2           3           4
    1   1.8500000   1.5200000   1.2000000   1.2000000
 ---------------------------------------
  Cycle       Energy         DIIS Error
 ---------------------------------------
    1    -113.9097337002      2.60E-09
 Time req'd to invert C: 0.10 s (CPU) 0.10 s (wall)
    2    -113.9200417741      1.08E-03
    3    -113.9200417741      1.08E-03
    4    -113.9200417741      1.08E-03
    5    -113.9200417741      1.08E-03
    6    -113.9200417731      1.08E-03
    7    -113.9200417729      1.08E-03
    8    -113.9200417737      1.08E-03
    9    -113.9200417743      1.08E-03
   10    -113.9200417738      1.08E-03
   11    -113.9200417735      1.08E-03
   12    -113.9200417729      1.08E-03
   13    -113.9200417730      1.08E-03
   14    -113.9200417729      1.08E-03
   15    -113.9200417730      1.08E-03
   16    -113.9200417741      1.08E-03
   17    -113.9226567308      7.40E-04
   18    -113.9231916005      2.69E-04
   19    -113.9234532636      9.97E-05
   20    -113.9234917736      3.93E-05
   21    -113.9234963483      1.30E-05
   22    -113.9234967433      2.39E-06
   23    -113.9234967558      3.18E-07
   24    -113.9234967560      5.04E-08
   25    -113.9234967561      9.30E-09 Convergence criterion met
 ---------------------------------------
 SCF time:  CPU 7.60 s  wall 7.96 s
(0)  E-EN(g) gas-phase elect-nuc energy                 -113.909733700 a.u.
(3)  G-ENP(liq) elect-nuc-pol free energy of system     -113.923496756 a.u.
(4)  G-CDS(liq) cavity-dispersion-solvent structure 
     free energy                                                4.0784 kcal/mol
(6)  G-S(liq) free energy of system                     -113.916997422 a.u.
(9)  DeltaG-S(liq) free energy of  solvation
     (9) = (6) - (0)                                           -4.5581 kcal/mol
 SCF   energy in the final basis set = -113.9169974225
 Total energy in the final basis set = -113.9169974225

 Components of the MP2 correlation energy:
        aaaa  correlation energy =        -0.0493867752 au
        abab  correlation energy =        -0.3208019958 au
        bbbb  correlation energy =        -0.0493867752 au
        non-Brillouin singles    =        -0.0000000000 au

 Total  MP2   correlation energy =        -0.4195755462 au
        MP2         total energy =      -114.3365729687 au

  Entering Z-vector solver.
 This version supports only Gaussian blurring of the apparent surface charges
 No PCM contribution added !! 
   1         0           1      0.000481    0.000481
 This version supports only Gaussian blurring of the apparent surface charges
 No PCM contribution added !! 
   2         0           1      0.000193    0.000193
 This version supports only Gaussian blurring of the apparent surface charges
 No PCM contribution added !! 
   3         0           1      0.000072    0.000072
 This version supports only Gaussian blurring of the apparent surface charges
 No PCM contribution added !! 
   4         0           1      0.000026    0.000026
 This version supports only Gaussian blurring of the apparent surface charges
 No PCM contribution added !! 
   5         0           1      0.000005    0.000005
 This version supports only Gaussian blurring of the apparent surface charges
 No PCM contribution added !! 
   6         0           1      0.000001    0.000001
 This version supports only Gaussian blurring of the apparent surface charges
 No PCM contribution added !! 
   7         1           0      0.000000    0.000000    Roots Converged

 --------------------------------------------------------------

                    Orbital Energies (a.u.)
 --------------------------------------------------------------

 Alpha MOs
 -- Occupied --
-20.570 -11.332  -1.396  -0.866  -0.692  -0.649  -0.536  -0.445
 -- Virtual --
  0.124   0.174   0.229   0.273   0.457   0.457   0.468   0.617
  0.653   0.672   0.720   0.726   0.850   0.874   0.965   1.038
  1.082   1.206   1.226   1.240   1.330   1.352   1.500   1.684
  1.770   1.946   1.995   2.154   2.299   2.310   2.362   2.500
  2.650   2.838   2.854   2.942   3.056   3.138   3.182   3.232
  3.250   3.452   3.461   3.494   3.635   3.658   3.675   3.740
  3.959   4.032   4.184   4.202   4.218   4.308   4.427   4.494
  4.808   4.828   4.987   5.127   5.130   5.144   5.432   5.473
  5.642   5.668   5.692   6.062   6.096   6.288   6.575   6.601
  6.856   6.884   7.280   7.410   7.504   7.517  11.122  13.478
 --------------------------------------------------------------

          Ground-State Mulliken Net Atomic Charges

     Atom                 Charge (a.u.)
  ----------------------------------------
      1 C                     0.156429
      2 O                    -0.369947
      3 H                     0.107217
      4 H                     0.106301
  ----------------------------------------
  Sum of atomic charges =    -0.000000

 -----------------------------------------------------------------
                    Cartesian Multipole Moments
 -----------------------------------------------------------------
    Charge (ESU x 10^10)
                -0.0000
    Dipole Moment (Debye)
         X       0.1205      Y      -3.3746      Z      -0.0017
       Tot       3.3768
    Quadrupole Moments (Debye-Ang)
        XX     -11.9547     XY       5.7156     YY     -23.1160
        XZ       0.0831     YZ       0.0024     ZZ     -11.2663
    Octopole Moments (Debye-Ang^2)
       XXX      57.5126    XXY     -28.7419    XYY      38.1390
       YYY     -88.9151    XXZ      -0.2407    XYZ      -0.2574
       YYZ      -0.0203    XZZ      18.4200    YZZ     -19.9964
       ZZZ      -0.0048
    Hexadecapole Moments (Debye-Ang^3)
      XXXX    -197.0293   XXXY     110.2200   XXYY    -103.4031
      XYYY     146.6081   YYYY    -314.0601   XXXZ      -0.5430
      XXYZ       0.8458   XYYZ      -1.1146   YYYZ      -0.1268
      XXZZ     -34.8235   XYZZ      32.8519   YYZZ     -44.6555
      XZZZ      -0.5614   YZZZ      -0.0232   ZZZZ     -16.4507
 -----------------------------------------------------------------
 DrvMan is completing analytic gradient of the MP2 energy
 MP2 relaxed dipole moment
            1
    1   0.0474114
    2  -1.3276710
    3  -0.0006708
	Magnitude:	 1.329 au	 3.377 Debye
 MP2 energy read as -114.336573
 Full Analytical Gradient of MP2 Energy (in au.)
             1             2             3             4
    1   -0.00011268    0.00000549    0.00000804    0.00009915
    2    0.00025303   -0.00018508    0.00008952   -0.00015748
    3   -0.00052604    0.00002906    0.00009309    0.00040390
 Gradient time:  CPU 0.06 s  wall 0.06 s
 ----------------------------------------------------------------
             Standard Nuclear Orientation (Angstroms)
    I     Atom           X                Y                Z
 ----------------------------------------------------------------
    1      C      -1.6116305765     1.1219783985    -0.0000489455
    2      O      -1.6551957891     2.3434007953     0.0000343179
    3      H      -1.8229732814     0.5678414304    -0.9008214012
    4      H      -1.3611944531     0.5843709759     0.8998360288
 ----------------------------------------------------------------
 Nuclear Repulsion Energy =    31.1953567298 hartrees
 There are        8 alpha and        8 beta electrons
 Discretize the solute cavity surface with Lebedev spheres
	Using 302 Lebedev grid points for each H atom
	Using 302 Lebedev grid points for other atoms
	Atomic van der Waals radii will be scaled by 1.20
 Removing interior tesserae...
 Keep 549 surface tesserae and discard 659 interior tesserae
 Molecular Surface Area = 53.088 Angst**2

                       Distance Matrix (Angstroms)
             C (  1)   O (  2)   H (  3)
   O (  2)  1.222199
   H (  3)  1.078483  1.998074
   H (  4)  1.077744  1.997565  1.859000

 Requested basis set is cc-pVTZ
 There are 32 shells and 88 basis functions
 A cutoff of  1.0D-11 yielded    528 shell pairs
 There are      4048 function pairs (      5260 Cartesian)
 Smallest overlap matrix eigenvalue = 2.13E-03
 Guess MOs from SCF MO coefficient file
 Reading MOs from coefficient file
 Reading MOs from coefficient file
 A restricted Hartree-Fock SCF calculation will be
 performed using Pulay DIIS extrapolation
 SCF converges when DIIS error is below 1.0E-08
 ---------------------------------------
  Cycle       Energy         DIIS Error
 ---------------------------------------
    1    -113.9057628925      1.43E-03
    2    -113.9088268682      9.98E-04
    3    -113.9095276442      2.53E-04
    4    -113.9096822885      1.02E-04
    5    -113.9097141871      4.27E-05
    6    -113.9097190909      1.45E-05
    7    -113.9097195699      2.76E-06
    8    -113.9097195858      3.42E-07
    9    -113.9097195861      6.00E-08
   10    -113.9097195860      1.62E-08
   11    -113.9097195861      7.38E-09 Convergence criterion met
 ---------------------------------------
 SCF time:  CPU 3.50 s  wall 3.50 s
 Discretize the solute cavity surface with Lebedev spheres
	Using 302 Lebedev grid points for each H atom
	Using 302 Lebedev grid points for other atoms
	Atomic van der Waals radii will be scaled by 1.20
 Removing interior tesserae...
 Keep 549 surface tesserae and discard 659 interior tesserae
 Molecular Surface Area = 53.088 Angst**2
 A restricted Hartree-Fock SCF calculation will be
 performed using Pulay DIIS extrapolation
 Polarizable Continuum solvation model will be applied
 SCF converges when DIIS error is below 1.0E-08

 Citation of the SMD model:
 Marenich, A.V.; Cramer, C.J.; Truhlar, D.G.
 J. Phys. Chem. B 2009, 113, 6378-6396.
 iSolventCode=           1
 Solvent: water                                                           

 vradii
            1           2           3           4
    1   1.8500000   1.5200000   1.2000000   1.2000000
 ---------------------------------------
  Cycle       Energy         DIIS Error
 ---------------------------------------
    1    -113.9097195860      3.49E-09
 Time req'd to invert C: 0.10 s (CPU) 0.10 s (wall)
    2    -113.9200378256      1.08E-03
    3    -113.9200378257      1.08E-03
    4    -113.9200378257      1.08E-03
    5    -113.9200378250      1.08E-03
    6    -113.9200378256      1.08E-03
    7    -113.9200378250      1.08E-03
    8    -113.9200378252      1.08E-03
    9    -113.9200378247      1.08E-03
   10    -113.9200378248      1.08E-03
   11    -113.9200378251      1.08E-03
   12    -113.9200378250      1.08E-03
   13    -113.9200378250      1.08E-03
   14    -113.9200378251      1.08E-03
   15    -113.9200378256      1.08E-03
   16    -113.9200378255      1.08E-03
   17    -113.9226548411      7.41E-04
   18    -113.9231901525      2.69E-04
   19    -113.9234520469      9.98E-05
   20    -113.9234906162      3.93E-05
   21    -113.9234951982      1.30E-05
   22    -113.9234955939      2.39E-06
   23    -113.9234956065      3.18E-07
   24    -113.9234956067      5.04E-08
   25    -113.9234956068      9.23E-09 Convergence criterion met
 ---------------------------------------
 SCF time:  CPU 8.43 s  wall 8.47 s
(0)  E-EN(g) gas-phase elect-nuc energy                 -113.909719586 a.u.
(3)  G-ENP(liq) elect-nuc-pol free energy of system     -113.923495607 a.u.
(4)  G-CDS(liq) cavity-dispersion-solvent structure 
     free energy                                                4.0786 kcal/mol
(6)  G-S(liq) free energy of system                     -113.916995900 a.u.
(9)  DeltaG-S(liq) free energy of  solvation
     (9) = (6) - (0)                                           -4.5660 kcal/mol
 SCF   energy in the final basis set = -113.9169959004
 Total energy in the final basis set = -113.9169959004

 Components of the MP2 correlation energy:
        aaaa  correlation energy =        -0.0493848488 au
        abab  correlation energy =        -0.3207931240 au
        bbbb  correlation energy =        -0.0493848488 au
        non-Brillouin singles    =        -0.0000000000 au

 Total  MP2   correlation energy =        -0.4195628216 au
        MP2         total energy =      -114.3365587220 au

  Entering Z-vector solver.
 This version supports only Gaussian blurring of the apparent surface charges
 No PCM contribution added !! 
   1         0           1      0.000481    0.000481
 This version supports only Gaussian blurring of the apparent surface charges
 No PCM contribution added !! 
   2         0           1      0.000193    0.000193
 This version supports only Gaussian blurring of the apparent surface charges
 No PCM contribution added !! 
   3         0           1      0.000072    0.000072
 This version supports only Gaussian blurring of the apparent surface charges
 No PCM contribution added !! 
   4         0           1      0.000026    0.000026
 This version supports only Gaussian blurring of the apparent surface charges
 No PCM contribution added !! 
   5         0           1      0.000005    0.000005
 This version supports only Gaussian blurring of the apparent surface charges
 No PCM contribution added !! 
   6         0           1      0.000001    0.000001
 This version supports only Gaussian blurring of the apparent surface charges
 No PCM contribution added !! 
   7         1           0      0.000000    0.000000    Roots Converged

 --------------------------------------------------------------

                    Orbital Energies (a.u.)
 --------------------------------------------------------------

 Alpha MOs
 -- Occupied --
-20.570 -11.332  -1.396  -0.866  -0.692  -0.649  -0.536  -0.445
 -- Virtual --
  0.124   0.174   0.229   0.273   0.457   0.457   0.468   0.617
  0.654   0.672   0.720   0.727   0.850   0.873   0.965   1.038
  1.083   1.206   1.227   1.240   1.330   1.352   1.500   1.685
  1.771   1.946   1.996   2.154   2.299   2.310   2.362   2.500
  2.650   2.838   2.854   2.942   3.056   3.138   3.182   3.232
  3.250   3.452   3.461   3.494   3.636   3.659   3.675   3.740
  3.961   4.033   4.184   4.203   4.219   4.309   4.430   4.494
  4.809   4.830   4.988   5.129   5.132   5.146   5.433   5.473
  5.643   5.668   5.693   6.065   6.097   6.288   6.575   6.601
  6.856   6.884   7.280   7.411   7.504   7.519  11.126  13.487
 --------------------------------------------------------------

          Ground-State Mulliken Net Atomic Charges

     Atom                 Charge (a.u.)
  ----------------------------------------
      1 C                     0.156315
      2 O                    -0.370201
      3 H                     0.106864
      4 H                     0.107022
  ----------------------------------------
  Sum of atomic charges =     0.000000

 -----------------------------------------------------------------
                    Cartesian Multipole Moments
 -----------------------------------------------------------------
    Charge (ESU x 10^10)
                -0.0000
    Dipole Moment (Debye)
         X       0.1214      Y      -3.3759      Z      -0.0001
       Tot       3.3781
    Quadrupole Moments (Debye-Ang)
        XX     -11.9556     XY       5.7183     YY     -23.1179
        XZ       0.0798     YZ       0.0033     ZZ     -11.2678
    Octopole Moments (Debye-Ang^2)
       XXX      57.5124    XXY     -28.7466    XYY      38.1435
       YYY     -88.9219    XXZ      -0.2304    XYZ      -0.2595
       YYZ      -0.0169    XZZ      18.4227    YZZ     -19.9973
       ZZZ       0.0027
    Hexadecapole Moments (Debye-Ang^3)
      XXXX    -197.0250   XXXY     110.2287   XXYY    -103.4124
      XYYY     146.6217   YYYY    -314.0826   XXXZ      -0.5718
      XXYZ       0.8525   XYYZ      -1.1205   YYYZ      -0.1228
      XXZZ     -34.8237   XYZZ      32.8537   YYZZ     -44.6531
      XZZZ      -0.5735   YZZZ      -0.0184   ZZZZ     -16.4356
 -----------------------------------------------------------------
 DrvMan is completing analytic gradient of the MP2 energy
 MP2 relaxed dipole moment
            1
    1   0.0477504
    2  -1.3281773
    3  -0.0000398
	Magnitude:	 1.329 au	 3.378 Debye
 MP2 energy read as -114.336559
 Full Analytical Gradient of MP2 Energy (in au.)
             1             2             3             4
    1    0.00009596    0.00000879    0.00005262   -0.00015737
    2   -0.00010800   -0.00020534    0.00004453    0.00026882
    3    0.00049112   -0.00003650    0.00017087   -0.00062549
 Gradient time:  CPU 0.06 s  wall 0.06 s
Dipole drv :
gprntSymmMtrx error report: 
 Final Hessian.
            1           2           3           4           5           6
    1   0.2262213  -0.0242190   0.1118103  -0.0637889   0.0235980  -0.0110760
    2  -0.0242190   0.9156720   0.0044677   0.0221991  -0.6900130  -0.0002909
    3   0.1118103   0.0044677   0.6511171  -0.0115088   0.0001415  -0.1042446
    4  -0.0637889   0.0221991  -0.0115088   0.0226274  -0.0271004   0.0135093
    5   0.0235980  -0.6900130   0.0001415  -0.0271004   0.7801768   0.0005172
    6  -0.0110760  -0.0002909  -0.1042446   0.0135093   0.0005172   0.0708973
    7  -0.0794200  -0.0222641  -0.0474993   0.0209066  -0.0011361   0.0000184
    8  -0.0236796  -0.1136149  -0.0992704  -0.0073234  -0.0452522  -0.0382521
    9  -0.0478437  -0.0980235  -0.2767676  -0.0005158  -0.0121784   0.0167513
   10  -0.0830154   0.0242818  -0.0528008   0.0202559   0.0046401  -0.0024513
   11   0.0243008  -0.1120412   0.0946617   0.0122242  -0.0449059   0.0380253
   12  -0.0528891   0.0938454  -0.2701026  -0.0014845   0.0115201   0.0165978
            7           8           9          10          11          12
    1  -0.0794200  -0.0236796  -0.0478437  -0.0830154   0.0243008  -0.0528891
    2  -0.0222641  -0.1136149  -0.0980235   0.0242818  -0.1120412   0.0938454
    3  -0.0474993  -0.0992704  -0.2767676  -0.0528008   0.0946617  -0.2701026
    4   0.0209066  -0.0073234  -0.0005158   0.0202559   0.0122242  -0.0014845
    5  -0.0011361  -0.0452522  -0.0121784   0.0046401  -0.0449059   0.0115201
    6   0.0000184  -0.0382521   0.0167513  -0.0024513   0.0380253   0.0165978
    7   0.0377497   0.0266976   0.0596138   0.0207642  -0.0032978  -0.0121335
    8   0.0266976   0.1470139   0.1242840   0.0043050   0.0118488   0.0132369
    9   0.0596138   0.1242840   0.2788754  -0.0112551  -0.0140850  -0.0188609
   10   0.0207642   0.0043050  -0.0112551   0.0419966  -0.0332261   0.0665059
   11  -0.0032978   0.0118488  -0.0140850  -0.0332261   0.1450941  -0.1185996
   12  -0.0121335   0.0132369  -0.0188609   0.0665059  -0.1185996   0.2723632
 ----------------------------------------------------------------
             Standard Nuclear Orientation (Angstroms)
    I     Atom           X                Y                Z
 ----------------------------------------------------------------
    1      C      -1.6116305765     1.1219783985    -0.0000489455
    2      O      -1.6551957891     2.3434007953     0.0000343179
    3      H      -1.8229732814     0.5678414304    -0.9008214012
    4      H      -1.3611944531     0.5843709759     0.9008360288
 ----------------------------------------------------------------
 Nuclear Repulsion Energy =    31.1924494667 hartrees
 There are        8 alpha and        8 beta electrons
 old dipole drv.
            1           2           3           4           5           6
    1   0.2875170   0.0204473   0.1896015  -0.4806126   0.0256167  -0.0344138
    2  -0.0179211   1.1653273  -0.0254515   0.0250069  -1.1992289  -0.0015450
    3   0.2444947   0.0467171   0.8413576  -0.0344709  -0.0013148  -0.6064261
            7           8           9          10          11          12
    1   0.1194069  -0.0210802  -0.0655134   0.0736431  -0.0249313  -0.0896953
    2  -0.0511205   0.0104663  -0.1069899   0.0440089   0.0233380   0.1339615
    3  -0.0875695  -0.0114289  -0.0681492  -0.1225010  -0.0339698  -0.1669589
 New transposed dipole drv.
            1           2           3
    1   0.2875170  -0.0179211   0.2444947
    2   0.0204473   1.1653273   0.0467171
    3   0.1896015  -0.0254515   0.8413576
    4  -0.4806126   0.0250069  -0.0344709
    5   0.0256167  -1.1992289  -0.0013148
    6  -0.0344138  -0.0015450  -0.6064261
    7   0.1194069  -0.0511205  -0.0875695
    8  -0.0210802   0.0104663  -0.0114289
    9  -0.0655134  -0.1069899  -0.0681492
   10   0.0736431   0.0440089  -0.1225010
   11  -0.0249313   0.0233380  -0.0339698
   12  -0.0896953   0.1339615  -0.1669589
FINAL TENSOR RESULT:
Order 2, Length 12
    Atom      X          Y          Z
     1 Order 1, Length 12
    Atom      X          Y          Z
     1    2.262213018146258e-01  -2.421903916155616e-02   1.118102893763084e-01
     2   -6.378887805344495e-02   2.359803336286767e-02  -1.107599297789019e-02
     3   -7.941995428451742e-02  -2.367963385259439e-02  -4.784367103922163e-02
     4   -8.301537004937717e-02   2.430075827298831e-02  -5.288905761275182e-02

Order 1, Length 12
    Atom      X          Y          Z
     1   -2.421903916155616e-02   9.156719943329762e-01   4.467719408638974e-03
     2    2.219910525821300e-02  -6.900129552671317e-01  -2.909249656005898e-04
     3   -2.226405058756991e-02  -1.136149348977281e-01  -9.802346200387982e-02
     4    2.428177840626256e-02  -1.120411601153237e-01   9.384542912669749e-02

Order 1, Length 12
    Atom      X          Y          Z
     1    1.118102893763084e-01   4.467719408638974e-03   6.511170771619839e-01
     2   -1.150876820815398e-02   1.414895761032616e-04  -1.042446047189233e-01
     3   -4.749925938321684e-02  -9.927039803094714e-02  -2.767675792508625e-01
     4   -5.280080990386213e-02   9.466174792238463e-02  -2.701025834947721e-01


     2 Order 1, Length 12
    Atom      X          Y          Z
     1   -6.378887805344495e-02   2.219910525821300e-02  -1.150876820815398e-02
     2    2.262737025671387e-02  -2.710040373034195e-02   1.350932657161672e-02
     3    2.090657208905689e-02  -7.323358083373276e-03  -5.157801848495548e-04
     4    2.025587572261972e-02   1.222420111315281e-02  -1.484460440463893e-03

Order 1, Length 12
    Atom      X          Y          Z
     1    2.359803336286767e-02  -6.900129552671317e-01   1.414895761032616e-04
     2   -2.710040373034195e-02   7.801768338481327e-01   5.171680872911637e-04
     3   -1.136146987513795e-03  -4.525224923395786e-02  -1.217836128159173e-02
     4    4.640130094009183e-03  -4.490593564706465e-02   1.152008092777557e-02

Order 1, Length 12
    Atom      X          Y          Z
     1   -1.107599297789019e-02  -2.909249656005898e-04  -1.042446047189233e-01
     2    1.350932657161672e-02   5.171680872911637e-04   7.089732594622365e-02
     3    1.841546012368222e-05  -3.825212476438446e-02   1.675134968948048e-02
     4   -2.451257513112400e-03   3.802526534350259e-02   1.659783606113290e-02


     3 Order 1, Length 12
    Atom      X          Y          Z
     1   -7.941995428451742e-02  -2.226405058756991e-02  -4.749925938321684e-02
     2    2.090657208905689e-02  -1.136146987513795e-03   1.841546012368222e-05
     3    3.774971092677946e-02   2.669761072759182e-02   5.961376077386621e-02
     4    2.076424382404583e-02  -3.297812156605484e-03  -1.213350315080837e-02

Order 1, Length 12
    Atom      X          Y          Z
     1   -2.367963385259439e-02  -1.136149348977281e-01  -9.927039803094714e-02
     2   -7.323358083373276e-03  -4.525224923395786e-02  -3.825212476438446e-02
     3    2.669761072759182e-02   1.470139028563682e-01   1.242840175994886e-01
     4    4.304975454921397e-03   1.184882699671846e-02   1.323688710305460e-02

Order 1, Length 12
    Atom      X          Y          Z
     1   -4.784367103922163e-02  -9.802346200387982e-02  -2.767675792508625e-01
     2   -5.157801848495548e-04  -1.217836128159173e-02   1.675134968948048e-02
     3    5.961376077386621e-02   1.242840175994886e-01   2.788753892406724e-01
     4   -1.125510281502007e-02  -1.408498294299323e-02  -1.886090597757026e-02


     4 Order 1, Length 12
    Atom      X          Y          Z
     1   -8.301537004937717e-02   2.428177840626256e-02  -5.280080990386213e-02
     2    2.025587572261972e-02   4.640130094009183e-03  -2.451257513112400e-03
     3    2.076424382404583e-02   4.304975454921397e-03  -1.125510281502007e-02
     4    4.199663835239322e-02  -3.322614799957042e-02   6.650587102953996e-02

Order 1, Length 12
    Atom      X          Y          Z
     1    2.430075827298831e-02  -1.120411601153237e-01   9.466174792238463e-02
     2    1.222420111315281e-02  -4.490593564706465e-02   3.802526534350259e-02
     3   -3.297812156605484e-03   1.184882699671846e-02  -1.408498294299323e-02
     4   -3.322614799957042e-02   1.450940839696123e-01  -1.185995516511029e-01

Order 1, Length 12
    Atom      X          Y          Z
     1   -5.288905761275182e-02   9.384542912669749e-02  -2.701025834947721e-01
     2   -1.484460440463893e-03   1.152008092777557e-02   1.659783606113290e-02
     3   -1.213350315080837e-02   1.323688710305460e-02  -1.886090597757026e-02
     4    6.650587102953996e-02  -1.185995516511029e-01   2.723631826554777e-01


 # Finishing finite difference calculation for IDERIV #
 ######################################################
 ######################################################
 Requested basis set is cc-pVTZ
 There are 32 shells and 88 basis functions
 **********************************************************************
 **                                                                  **
 **                       VIBRATIONAL ANALYSIS                       **
 **                       --------------------                       **
 **                                                                  **
 **        VIBRATIONAL FREQUENCIES (CM**-1) AND NORMAL MODES         **
 **     FORCE CONSTANTS (mDYN/ANGSTROM) AND REDUCED MASSES (AMU)     **
 **                  INFRARED INTENSITIES (KM/MOL)                   **
 **                                                                  **
 **********************************************************************


 Mode:                 1                      2                      3
 Frequency:      1308.93                1317.02                1610.70
 Force Cnst:      1.3489                 1.3564                 2.5138
 Red. Mass:       1.3363                 1.3272                 1.6446
 IR Active:          YES                    YES                    YES
 IR Intens:       42.468                 23.356                123.865
 Raman Active:       YES                    YES                    YES
               X      Y      Z        X      Y      Z        X      Y      Z
 C         -0.149 -0.006 -0.055   -0.075 -0.003  0.133    0.008 -0.127  0.002
 O          0.041  0.004  0.039    0.009  0.000 -0.064   -0.007  0.175 -0.001
 H          0.578 -0.409  0.023    0.357  0.529 -0.286    0.078 -0.619  0.266
 H          0.545  0.415  0.013    0.393 -0.495 -0.289   -0.059 -0.644 -0.273
 TransDip   0.026 -0.006 -0.207    0.103 -0.018  0.114    0.038 -0.352  0.043

 Mode:                 4                      5                      6
 Frequency:      1749.15                3162.63                3239.56
 Force Cnst:      4.2153                 6.1435                 6.9227
 Red. Mass:       2.3384                 1.0425                 1.1196
 IR Active:          YES                    YES                    YES
 IR Intens:       71.884                 48.783                 56.220
 Raman Active:       YES                    YES                    YES
               X      Y      Z        X      Y      Z        X      Y      Z
 C         -0.009  0.295  0.002   -0.006  0.054 -0.016   -0.023 -0.010 -0.098
 O          0.005 -0.157 -0.001   -0.000  0.001 -0.000   -0.000 -0.000  0.000
 H          0.118 -0.504  0.408   -0.119 -0.273 -0.496    0.157  0.412  0.689
 H         -0.093 -0.518 -0.419    0.190 -0.387  0.690    0.126 -0.289  0.470
 TransDip   0.025  0.265  0.052   -0.017  0.205 -0.088   -0.081 -0.023 -0.225

 STANDARD THERMODYNAMIC QUANTITIES AT   298.15 K  AND     1.00 ATM

   This Molecule has  0 Imaginary Frequencies
   Zero point vibrational energy:       17.710 kcal/mol

   Atom    1 Element C  Has Mass   12.00000
   Atom    2 Element O  Has Mass   15.99491
   Atom    3 Element H  Has Mass    1.00783
   Atom    4 Element H  Has Mass    1.00783
   Molecular Mass:    30.010570 amu
   Principal axes and moments of inertia in amu*Bohr^2:
                             1           2           3
    Eigenvalues --        6.22538    46.97330    53.19868
          X              -0.03566     0.24828     0.96803
          Y               0.99936     0.00880     0.03455
          Z               0.00006     0.96865    -0.24843
   Rotational Symmetry Number is   1
   The Molecule is an Asymmetric Top
   Translational Enthalpy:        0.889 kcal/mol
   Rotational Enthalpy:           0.889 kcal/mol
   Vibrational Enthalpy:         17.726 kcal/mol
   gas constant (RT):             0.592 kcal/mol
   Translational Entropy:        36.130  cal/mol.K
   Rotational Entropy:           17.393  cal/mol.K
   Vibrational Entropy:           0.063  cal/mol.K

   Total Enthalpy:               20.096 kcal/mol
   Total Entropy:                53.587  cal/mol.K

 ======================================================================

 STANDARD THERMODYNAMIC QUANTITIES FOR ANHARMONIC VIBRATION -- TOSH

   Zero point vibrational energy: ************ kcal/mol

   Vibrational Enthalpy:   ************ kcal/mol
   Vibrational Entropy:           0.000  cal/mol.K

   Total Enthalpy:         ************ kcal/mol
   Total Entropy:                53.523  cal/mol.K

 ======================================================================

 STANDARD THERMODYNAMIC QUANTITIES FOR ANHARMONIC VIBRATION -- VPT2

   Zero point vibrational energy: ************ kcal/mol

   Vibrational Enthalpy:   ************ kcal/mol
   Vibrational Entropy:           0.000  cal/mol.K

   Total Enthalpy:         ************ kcal/mol
   Total Entropy:                53.523  cal/mol.K

 ======================================================================

Archival summary:
1\1\TWL02\FREQ\MP2\BasisUnspecified\112\taweetha\SunJun1112:22:532017SunJun1112:22:532017\0\\#,FREQ,MP2,BasisUnspecified,\\0,1\C\H,1,1.07848\H,1,1.07858,2,119.145\O,1,1.2222,2,120.435,3,179.994,0\\HF=-113.916996\MP2=-114.336559\\@

 Total job time:  459.55s(wall), 451.44s(cpu) 
 Sun Jun 11 12:22:53 2017

        *************************************************************
        *                                                           *
        *  Thank you very much for using Q-Chem.  Have a nice day.  *
        *                                                           *
        *************************************************************
